# Supplementary material for: Borgs are giant genetic elements with potential to expand metabolic capacity
Source: Nature. 2022 Oct 19;610(7933):731–6. doi: 10.1038/s41586-022-05256-1 (PMC9605863; doi:10.1038/s41586-022-05256-1)
Supplement: Supplementary file 3 — Supplementary Tables 1–7 – see Supplementary Information document for descriptions. [file 41586_2022_5256_MOESM3_ESM.xlsx]

## Sheet: Table S1 Borg Overview
Borg Name	Site	Depth	Genome / Bin Name	Scaffold encoding the rpL11 gene	Bin Length	Longest contig	GC content	Contigs per bin	Status
Lilac	Rifle Sediment	600 cm	LILAC_Borg_RifSed_csp1_19ft_2_complete	LILAC_RifSed_csp1_19ft_2_test_LILAC_rev17_terminal_repeats-final_489	662 kbp	662 kbp	0.32	1	Complete
Steel	Rifle Aquifer	500 cm	RIFCSPHIGHO2_12_FULL_Steel_Borg_32_12	rifcsphigho2_12_scaffold_5666_4	641 kbp	33 kbp	0.33	42	Draft
Orange	Vernal Pool	100 cm	SR-VP_26_10_2019_2_100cm_Orange_Borg_33_140	SR-VP_26_10_2019_2_100cm_scaffold_3_117	915 kbp	383 kbp	0.32	3	Draft
Green	Vernal Pool	100 cm	SR-VP_26_10_2019_2_100cm_Green_Borg_34_67	SR-VP_26_10_2019_2_100cm_scaffold_28_37	1.08 Mbp	178 kbp	0.34	15	Draft
Brown	Vernal Pool	100 cm	SR-VP_26_10_2019_2_100cm_Brown_Borg_32_53	SR-VP_26_10_2019_2_100cm_scaffold_1_22	913 kbp	400 kbp	0.32	8	Draft
Ochre	Vernal Pool	100 cm	SR-VP_26_10_2019_2_100cm_Ochre_Borg_33_40	SR-VP_26_10_2019_2_100cm_scaffold_1664_35	709 kbp	169 kbp	0.33	13	Draft
Sky	Vernal Pool	80 cm	SKY_Borg_SRVP18_hole-7m-from-trench_1_80cm_complete	SRVP18_hole-7m-from-trench_1_80cm_scaf_35_ext_315-rev_6-w_terminal_repeats_377	763 kbp	763 kbp	0.33	1	Complete
Lemon	Vernal Pool	80 cm	SRVP18_hole-7m-from-trench_1_80cm_Lemon_Borg_33_8	SRVP18_hole-7m-from-trench_1_80cm_scaffold_13824_7	6 kbp	6 kbp	0.33	1	Hint
Beige	Vernal Pool	80 cm	SRVP18_hole-7m-from-trench_1_80cm_Beige_Borg_32_17	None	322 kbp	82 kbp	0.32	9	Draft
Purple	Vernal Pool	60 cm	PURPLE_Borg_SRVP18_trench_6_60cm_32_41_complete	SRVP18_trench_6_60cm_scaf_214_117_86_FINAL_737	918 kbp	918 kbp	0.32	1	Complete
Pink	Vernal Pool	60 cm	SRVP18_trench_6_60cm_Pink_Borg_32_13	SRVP18_trench_6_60cm_scaffold_174_98	1.11 Mbp	340 kbp	0.32	11	Draft
Aqua	Vernal Pool	60 cm	SRVP18_trench_6_60cm_Aqua_Borg_34_13	SRVP18_trench_6_60cm_scaffold_496_2	850 kbp	62 kbp	0.34	38	Draft
Plum	Vernal Pool	60 cm	SRVP18_trench_6_60cm_Plum_Borg_35_5	SRVP18_trench_6_60cm_scaffold_110371_1	1 kbp	1 kbp	0.35	1	Hint
Black	Vernal Pool	40 cm	BLACK_Borg_SR-VP_26_10_2019_C_40cm_32_118_complete	BLACK-SR-VP_26_10_2019_C_40cm_scaffold_23_FINAL_498	902 kbp	902 kbp	0.32	1	Complete
Blue	Vernal Pool	5 cm	SR-VP_4-6cm_Biohub_180515_Blue_Borg_34_16	SR-VP_4-6_scaffold_141_3447842_29	806 kbp	188 kbp	0.34	19	Draft
Rose	Vernal Pool	1 cm	SR-VP_0-2cm_Rose_Borg_33_98	SR-VP_0-2_scaffold_141_936180_157	619 kbp	347 kbp	0.33	11	Draft
Apricot	Vernal Pool	1 cm	SR-VP_0-2cm_Apricot_Borg_34_45	SR-VP_0-2_scaffold_141_6009698_2	589 kbp	134 kbp	0.34	38	Draft
Olive	Vernal Pool	1 cm	SR-VP_0-2cm_Olive_Borg_34_38	SR-VP_0-2_scaffold_141_2055468_51	1.00 Mbp	149 kbp	0.34	15	Draft
Gold	Vernal Pool	1 cm	SR-VP_0-2cm_Gold_Borg_33_7	SR-VP_0-2_scaffold_141_6281421_9	9 kbp	9 kbp	0.34	1	Hint
Cyan	Vernal Pool	1cm	SR-VP_0-2cm_Cyan_Borg_34_6	SR-VP_0-2_scaffold_141_6839988_2	2 kbp	2 kbp	0.35	1	Hint
White	Riverbed	50 cm	MancosShaleSediment_B_50_Aug_White_Borg_33_9	MancosShaleSediment_B_50_Aug_scaffold_500660_12	173 kbp	18 kbp	0.33	25	Draft
Grey	Riverbed	50 cm	MancosShaleSediment_B_50_Aug_Grey_Borg_34_6	MancosShaleSediment_B_50_Aug_scaffold_435325_4	52 kbp	12 kbp	0.33	14	Draft
Red	Corona Mine	surface water	LC_01_Red_Borg_32_8	None	223 kbp	45 kbp	0.32	12	Draft

## Sheet: Table S2 Direct Repeats
Borg	Genome location	Within gene or intergenic	Direct repeat (DR) sequence	DR length	DR number
Black	33 kbp	Intergenic	ATTTCTGAATAATATAACATACTGGTACAGATACA	35	4
Black	81 kbp	yes, mostly	AAATAAAGAAAAAGCTAT	18	4
Black	121 lkbp	Tiny hypothetical	AAGATAGATATTTAGATG	18	4
Black	170 kbp	Intergenic	AAAACAAAAGATAAATAGAC	20	4
Black	187 kbp	Intergenic	TTTTAAACAAGTAGA	15	4
Black	201 kbp	Small hypothetical	AATATAAGATAAAAG	15	7
Black	211 kbp	Lysine-2,3-aminomutase	AAGAAAATA	9	8
Black	214 kbp	Small hypothetical	AAGGAACAAAGCAAAGAACCAAAG	24	4
Black	238 kbp	Intergenic	TGAATAGATGAGAATAGGAATGATATCTATATTTATGTTAGAAGG	45	3
Black	266 kbp	Tiny hypothetical	AAGGAGGGAATTAAAATAATGAATAATAAG	30	5
Black	348 kbp	Hypothetical	AGAAGAGCAAGAAGAGCCTAAAAAGCT	27	4
Black	350 kbp	Intergenic	GGTGAAATATGAATGTAAAAGAGAATAAAGGCGAC	35	3
Black	376 kbp	Small hypothetical	AAGACGAAGAAAATAAAGAAAATAAAG	27	8
Black	387 kbp	Intergenic	GATAAACTACAATAAATTGATAAACACAATA	31	5
Black	388 kbp	Intergenic	AAACGGATGGTAGATAAAGATAA	23	3
Black	447 kbp	Intergenic	AATAAGCAAAAGAGAATAGA	20	8
Black	468 kbp	Intergenic	ATATAAATTCTAACAATCA	19	5
Black	491 kbp	Intergenic	AAGAAAATAACATTATATATTATGAAAGAAGATAACTGA	31	4
Black	506 kbp	Thioredoxin	TAAATTAAATAACGAAGAGGGTAAAGAGGT	30	3
Black	552 kbp	Intergenic	AGATTTATATTCTCGTATAA	20	6
Black	553 kbp	Hypothetical	GAAGTTCCAAAGGTAGAA	18	7
Black	558 kbp	? 3'5'-cyclic nucleotide phosphodiesterase domain-containing protein	GAAACTTCTGGAGAAAAGAAT	21	6
Black	597 kbp	Intergenic	ATTAGATGAACTGAA	15	14
Black	636 kbp	FG-GAP repeat protein	ACAGTAACTCCGACACCTACACCA	24	8
Black	643 kbp	Hypothetical	TCTGGACAATCTGTTACTACATCGATGAGTGGTAACATAGTTCAGATC	48	4
Black	660 kbp	Small hypothetical	AAAGATCAGAACTAATGTACAAAGACAAATTAAAGTTGAAAAGATTAGAACAAG	54	4
Black	671 kbp	Intergenic	TATCTGAAAGTATC	14	10
Black	697 kbp	Intergenic	ATATTAGAGATTTGAAATGAA	21	3
Black	703 kbp	Small hypothetical	AATGGAGGAATATTATACCAATC	23	11
Black	762 kbp	Intergenic	TTATTTGCCTTGATTTGTTTTAATTA	26	15
Black	771 kbp	Hypothetical	GTGCCACAGTAGTATTCG	18	4,4
Black	774 kbp	Intergenic	TTTTATGATATTTTTATGA	19	3
Black	777 kbp	Intergenic	ATTTTCCACTAGAAAATCAT	20	4
Black	816 kbp	Small hypothetical	AACATTCTTCTCAGAAGTTGTTGA	24	4
Black	834 kbp	Intergenic	CAACATCTTTCATTGC	16	4
Black	838 kbp	Intergenic, mostly	AATTATCTTC	10	7
Black	845 kbp	Intergenic	TATTTTTTTTTCATATTTTTTTCATAGCTTC	31	5
Black	877 kbp	Intergenic	TTTACTCCTTTA	12	9
Purple	2.6 kb	Small gene	ATGGGAACAAGG	12	6
Purple	19 kb	hypothetical	AGAAAAAGAGAATACTGGAAAGACCAT	27	3
Purple	24.5 kb	hypothetical	GACGATAACAAAGGCGATGATCGCGATGATCACAAAGGTGGA	42	3,3
Purple	42 kb	Intergenic	AATAAAATGGTGAAAATAAAATAGG	25	3
Purple	50.6 kb	Intergenic	TGGAAAATTGAATATTTAAG	20	8
Purple	50.7 kb	Intergenic	AAATGATAATAAAATAAAGAA	21	6
Purple	52 kb	Intergenic	ATAAAAAAAGGGAA	14	6
Purple	98 kb	Intergenic	AAATAACAAGAAGTAAAGATTA	22	3
Purple	113 kb	FG-GAP repeat protein	GTTTCACCTACTGATACTCCGACA	24	7
Purple	113.2 kb	Intergenic	CCGACAACTTCACCTACTGAAACT	24	3
Purple	145.8 kb	Intergenic	TGATAAAACGATGT	14	7
Purple	149.4 kb	Intergenic	AATAAATGACAGAGACAT	18	8
Purple	175.4 kb	Intergenic	TAAAAGA	7	10,3
Purple	191.6 kb	Hypothetical	AAAGATAATAAC	12	6
Purple	193 kb	Hypothetical	GAAGAGCTCAAAGTAAAGGAGGCA	24	6
Purple	200.5 kb	Intergenic, 1st repeats overlap prior gene	AATATAAAAGATATAAATGTGGG	23	5
Purple	200.6 kb	Intergenic	ATATAAAACGATGAAGATATAAATAT	26	9
Purple	216 kb	Large hypothetical	CAGATTGAAAATAAAGATTCA	21	5
Purple	218.8 kb	Hypothetical	ACATCAAATGTA	12	6
Purple	294 kb	Intergenic	AAATAGAAAAATGACATA	18	8
Purple	318.5 kb	Hypothetical	AGAATAACGAATTAACCTTGA	21	3
Purple	351 kb	Hypothetical	GAAAAAGGAAAAGGAGAA	18	9
Purple	364 kb	Intergenic	ATAAACGACAATATAAAAAACGATAAATAAACGATAAG	38	3
Purple	380.4 kb	Intergenic	ATATGAAAAACGATAAAAACGTA	23	3
Purple	380.5 kb	Intergenic	AAACGTAATATGAAAAACGATAG	23	5
Purple	397.6 kb	Small hypothetical	AAGAAGAAAATATAAGTC	18	3
Purple	429.2 kb	Intergenic	ATATAAAAACGGTGGTC	17	6
Purple	436.7 kb	Intergenic	ATAAAGAAAAGATAAGAAAAGAAACG	26	3
Purple	490.5 kb	Intergenic	ATTTCCATTAAAACAAGGATTAAACATGGCA	31	3
Purple	509.7 kb	Hypothetical	AAGGAAAAGATAAACAACCTGAAGATA	27	5
Purple	517.7 kb	Hypothetical	ATATAGAAAAGAACATGAGAG	21	3
Purple	524 kb	Intergenic	GCTAAAGCCAAGGCAGGAGCAGAAGAA	27	3
Purple	548 kb	Intergenic, 1st repeats overlap prior gene	GACAAAAATGATGGTTGTAAAATAGTAG	28	3
Purple	568 kb	Intergenic	TATCAATTATTTATAATACT	20	4
Purple	576.6 kb	poly(R)-hydroxyalkanoic acid synthase subunit (PHA_synth_III_E)	AAGAAAGAAGAAATC	15	8
Purple	576.8 kb	poly(R)-hydroxyalkanoic acid synthase subunit (PHA_synth_III_E)	AGTGAATCGCCAGTGAAA	18	7
Purple	595.4 kb	Intergenic	TCTTAAATTTTGTCTTTTT	19	9
Purple	612 kb	Hypothetical	ATAAACTTGCCGACGAGAGAGCAG	24	3
Purple	612.3 kb	Hypothetical (same as above)	ATAAACTTGCTGACGTGAGAGCAGATAAACTTGCCGATGAGAGAGCAA	48	3
Purple	648.3 kb	Hypothetical	AAGGAGCCAATA	12	12
Purple	653.3 kb	Intergenic	ATTATATACATATTAAAAAG	20	5
Purple	665.2 kb	intergenic	TTTTACCAAAATATAAAATGTATATAAGAGAAC	33	3
Purple	675.4 kb	Small Hypothetical	ACACCCCAAATATATTCGACAACA	24	5
Purple	694.3 kb	Intergenic	TTATTAATTTAATTAGTTAGTCA	23	4
Purple	701.4 kb	intergenic	ATACATAAATTAAATAATAGATGCATAAATTTAGATG	37	4
Purple	711.3 kb	Hypothetical	ATAGTCAAGATAATAAATCACAAA	24	5
Purple	748 kb	Small hypothetical	AGCAGACACAGACACTAA	18	6,5
Purple	774.1 kb	Intergenic	ATATCATATATATAACAAAG	20	6
Purple	806 kb	Intergenic	ATCACAAACAATAAAGAGGAC	21	7
Purple	851 kb	Intergenic, 1st repeats overlap prior gene	AATAAAGAGATCATAAATTTGAATA	25	4,3
Purple	865.7 kb	Intergenic	TTTTTTTAACTATATTCGCATCTC	24	3
Purple	876.7 kb	Hypothetical	CCTGTTTATATTTTT	15	3
Purple	876.8 kb	Hypothetical, same as above	TTTTTCCTGTTTATC	15	11
Purple	885.6 kb	Intergenic, 1st repeats overlap prior gene	TTTTACTTTT	10	9
Sky	16 kb	Intergenic	AAATTTGAAGATAA	14	9
Sky	21 kb	Intergenic	TAATAGGGAAAACAAAGAAA	20	6
Sky	57 kb	Intergenic	AAAGATAATAGAATAGATT	19	5
Sky	140 kb	Intergenic	GATAATAGATATATAAAAAAAG	22	3
Sky	156 kb	Intergenic	AACACGAATATATAAGAAA	19	6,6
Sky	159.1 kb	C-term of ABC transporter ATP binding protein	AGAATGAACCAA	12	5,3
Sky	159.3 kb	C-term of ABC transporter ATP binding protein	AGAATGAACCAG	12	9
Sky	183 kb	Intergenic	AAAAAATATAAAGGCATAA	19	4
Sky	204 kb	Intergenic	ATAGAATAAAAGATAATA	18	14
Sky	246 kb	Intergenic	AAGAAATAATTAATAAGAT	19	4
Sky	305 kb	Rubredoxin domain, otherwise novel	GCATCACCAAAGACAGATACAACGACT	27	6
Sky	436.4 kb	RecF/RecN/SMC N terminal domain and cell division protein ZipA	CTCAAACAAGATCTTGAATCAAGG	24	3
Sky	436.5 kb	RecF/RecN/SMC N terminal domain and cell division protein ZipA	ACAACCACCTATTGCTCAGACGCCAAT	27	4
Sky	452 kb	Intergenic	TACATACTTAAAGAGAAAAAAATTAAATAAAAAGAAGTAC	40	3
Sky	479 kb	Intergenic	ATATATACAAATAGAAATTGAA	22	20
Sky	489 kb	Intergenic	CTAAGTAAATGAATGGAGAATAAATAT	27	3
Sky	509 kb	2 PEGA and Ice-binding protein, left-handed beta-roll weak hits	ATTATAATAACACATTATCAG	21	9
Sky	514 kb	Hypothetical	ATATCTGGACAATCTGTATCTGTGTCTGGTAATATTGTGCAG	42	3
Sky	550 kb	Hypothetical - novel in NCBI	TAAAGAAGGACAAGATGAAAAAGTAGA	27	3
Sky	591 kb	Novel in NCBI but C-term has cell envelope integrity inner membrane protein TolA	AGCATCTTCTGTTATTTTTTCTTT	24	6
Sky	613 kb	Intergenic	CCTTACCATATTATACATTG	20	4
Sky	623 kb	Intergenic	CTCTAATCTTCAT	13	16
Sky	623.8 kb	Same Intergenic as above	CTCTAATCTTCAC	13	12
Sky	689 kb	Intergenic	CATATCAAAAC	11	14
Sky	747 kb	Intergenic	TATATCAATATCTCAATATCTTGT	24	3
Lilac	5.3 kb	small hypthetical	CGATGACAAGAAAGG	15	6
Lilac	5.4 kb	small hypthetical	AGATGACAAGAAAGG	15	10
Lilac	5.5 kb	small hypthetical	GATAACGCAGGCGGAGAT	18	9
Lilac	8.4 kb	mostly Intergenic	AAAAAGAGGTACAATAT	17	9
Lilac	23 kb	small hypthetical, no hits in NCBI	GATTAAAAAAGAATTTAAAAA	21	3
Lilac	32 kb	mostly Intergenic	GAAAAAAAGAAAAGAGCATAATATTTAGATGACATTTA	38	4
Lilac	53 kb	Intergenic	TGATGAACTTATAAAATTATAAGATTTTAAAAA	33	3
Lilac	63.3 kb	Multiheme cytochrome	AAATGTGACAGCAACACC	18	10
Lilac	63.7 kb	Multiheme cytochrome	ACCTGTGCCTACAGAAACACCAAT	24	7
Lilac	104 kbp	cpdA Hydrolyzes cAMP to 5'-AMP	GGAAATAAT	9	7
Lilac	110.1 kb	3',5'-cyclic adenosine monophosphate phosphodiesterase CpdA	GCAACACCAATACCAATTGCTACA	24	5
Lilac	110.2 kb	3',5'-cyclic adenosine monophosphate phosphodiesterase CpdA	ATAGTGGAGGAAGTAGCAGTGGTGGAGGAA	30	4
Lilac	117 kb	mostly Intergenic	CCAATGTTAAAGACAAAGATATAAATAATATCGATGAC	38	3
Lilac	119 kb	cell envelope integrity inner membrane protein TolA domain	AAAGGAGGATGAAGAGCTCAAGAG	24	8
Lilac	124 kb	Intergenic	GGCATTTTTTGTTGTTGAAATGCGAA	26	6
Lilac	125 kb	Intergenic	ATTATAGGAGATAATAAAAA	20	5
Lilac	128 kb	Cell surface protein perhaps	GCAGAAGTAGAAAAAGGTGTAGAAAAG	27	5
Lilac	135 kb	Intergenic	AAAAAATGATAAAAAATGATGGGTTT	26	4
Lilac	141 kb	Intergenic	AATAAGAGGATAAATAAAGGATTAAA	26	5
Lilac	153.5 kb	pre-PGF domain and weak hit to adhesin SdrD	AATGTGACCTCTGATAATGCTACA	24	9
Lilac	167 kb	Intergenic	GAAAAATATAGATAAAGGAAATTGAGG	27	5
Lilac	170.3 kb	Radical SAM: pqqE PQQ biosynthesis (?) + 4Fe4S, Fe S domain	GGAAATAAT	9	5
Lilac	171.4 kb	As above but intergenic	ATAATGGAAA	10	8,7
Lilac	175 kb	Glycosyl hydrolases family 18	AAATGCAACGGTTCTAGGACAGAATACAAC	30	4
Lilac	178 kb	Intergenic	ATTGCAAGATAAGAAAAAATGAGAA	25	8
Lilac	189 kb	Intergenic	ATAATAATCACGATAACAAAAATAATA	27	7
Lilac	189 kb	Intergenic	TAACAAAAATGATAACAAAAATAATA	26	3
Lilac	240 kb	DOMON-like domain of cytochrome, type I cohesion domain;	ATTACTCCAGTAATACCGACTACAAAT	27	3
Lilac	257 kb	Intergenic	TTCCTTTCATTTTTGAAGATGG	22	7
Lilac	323.2 kb	Cu binding petE Plastocyanin - two cupredoxin domains; terminal dockerin repeat	AATGTAACAGCAGAAATAACACCT	24	3
Lilac	323.4 kb	Cu binding petE Plastocyanin - two cupredoxin domains; terminal dockerin repeat	ACAAATATAACTTCG	15	5
Lilac	326.9 kb	Herpes virus major outer envelope glycoprotein (BLLF1); and Dockerin domains	CCAAATGTGACGGTTGTACCAAA	23	3
Lilac	327.1 kb	Herpes virus major outer envelope glycoprotein (BLLF1); and Dockerin domains	TGTGACAATTTCACCAACACCAAA	24	4
Lilac	327.4 kb	gene above and one intergenic	CCAATACCTGAGATTACAAGCGAACCAATTGAACCAATACCAATTGAA	48	6
Lilac	327.5 kb	Intergenic (also within some repeats above)	ACCAATTGAACCAAT	15	4,7
Lilac	374 kb	Intergenic	GAAAAAATTAAAAACAACAACCATGAATAAGAAT	34	3
Lilac	423 kb	Intergenic	AAAATTGGAATTGTTACTATGATAGAAT	28	3
Lilac	437 kb	Intergenic	GTATGCTATGAACTTTTTTCCAATAATTATTTGATAGC	38	3
Lilac	441 kb	Intergenic	AATTGTGACTAAA	13	7
Lilac	451 kb	Intergenic	GCTGAAATTCTGCATAATAT	20	4
Lilac	453 kb	Unique hypothetical	AAGTAGAACTTCCAAAAGAAGCAGAATCATTAA	33	3
Lilac	456 kb	Unique hypothetical	CAAGCGAAGTACCAGTAGAGACATCAT	27	4
Lilac	456.2 kb	cytochrome C3 but novel in NCBI	AGCAGATAAACTTGCTGATGAAAG	24	3
Lilac	459 kb	Group 1 Glycosyltransferase	AAAATAGTGAACATG	15	13
Lilac	511 kb	Intergenic	ATAGACATCAATAATAGATC	20	5
Lilac	511.3 kb	Intergenic	AGACATAATAATAGATCAT	19	3
Lilac	524 kb	Intergenic	CCAATTAAAAAAGGAATAAAAACATAT	27	4
Lilac	549 kb	Intergenic	TAATCAACATAAAGGAATA	19	4
Lilac	554 kb	Intergenic	TCCGATAGCAATGAAATATGTTGCATAGAT	30	4
Lilac	563 kb	Near start of hypothetical; only 1 full lenth hit NCBI: Methylovulum 44%	ATAGAGAAGGAGTTGGAAATTGTAGAAAAT	30	3
Lilac	582 kb	Very weak hits to viral related protein (end gene)	CGATAAGAGTACAGTAACAAATAA	24	5
Lilac	586 kb	Response regulator	AGATATAACAGATACAAAGGATGTAACAGATAC	33	4
Lilac	632 kb	Mostly Intergenic	TAGTCTTTCATCTCTCTTATGTTCTCAACTTTT	33	3
Lilac	659 kb	Intergenic	CATTATATCTAT	12	6

## Sheet: Table S3 Protein Family Functio
class	bin	scaff	orf	orfNumber	family	number of family members	Family_average_seqLength	start	end	orf_size	signalP	TMHMM	keggAccession	keggDescription	KEGG	KEGG_bitscore	KEGG_NC	KEGG_evalue	KEGG_raw_bitscore	KEGG_orfCover	KEGG_hmmCover	Pfam	Pfam_ID	Pfam_queryStart	Pfam_queryEnd	Pfam_orfCoverage	Pfam_evalue
Borg	Black	BLACK-SR-VP_26_10_2019_C_40cm_scaffold_23_FINAL	BLACK-SR-VP_26_10_2019_C_40cm_scaffold_23_FINAL_1	1	fam00039	248	134	37	423	129	0	0	No KEGG annotation (0.99)	No KEGG annotation (0.99)								No domains detected (0.99)
Borg	Black	BLACK-SR-VP_26_10_2019_C_40cm_scaffold_23_FINAL	BLACK-SR-VP_26_10_2019_C_40cm_scaffold_23_FINAL_2	2	fam00771	12	117	1205	1558	118	0	0	No KEGG annotation (1.00)	No KEGG annotation (1.00)								No domains detected (1.00)
Borg	Black	BLACK-SR-VP_26_10_2019_C_40cm_scaffold_23_FINAL	BLACK-SR-VP_26_10_2019_C_40cm_scaffold_23_FINAL_3	3	fam09765	20	127	1668	2048	127	0	0	No KEGG annotation (1.00)	No KEGG annotation (1.00)								No domains detected (1.00)
Borg	Black	BLACK-SR-VP_26_10_2019_C_40cm_scaffold_23_FINAL	BLACK-SR-VP_26_10_2019_C_40cm_scaffold_23_FINAL_4	4	fam02208	8	184	2284	2835	184	0	0	No KEGG annotation (1.00)	No KEGG annotation (1.00)								No domains detected (1.00)
Borg	Black	BLACK-SR-VP_26_10_2019_C_40cm_scaffold_23_FINAL	BLACK-SR-VP_26_10_2019_C_40cm_scaffold_23_FINAL_5	5	fam03177	6	51	2852	3004	51	0	0	No KEGG annotation (1.00)	No KEGG annotation (1.00)								No domains detected (1.00)
Borg	Black	BLACK-SR-VP_26_10_2019_C_40cm_scaffold_23_FINAL	BLACK-SR-VP_26_10_2019_C_40cm_scaffold_23_FINAL_6	6	fam10014	4	45	3049	3183	45	0	0	No KEGG annotation (1.00)	No KEGG annotation (1.00)								No domains detected (1.00)
Borg	Black	BLACK-SR-VP_26_10_2019_C_40cm_scaffold_23_FINAL	BLACK-SR-VP_26_10_2019_C_40cm_scaffold_23_FINAL_7	7	fam08275	15	314	3426	4367	314	0	0	No KEGG annotation (1.00)	No KEGG annotation (1.00)								No domains detected (1.00)
Borg	Black	BLACK-SR-VP_26_10_2019_C_40cm_scaffold_23_FINAL	BLACK-SR-VP_26_10_2019_C_40cm_scaffold_23_FINAL_8	8	fam06322	6	187	4403	4963	187	0	0	No KEGG annotation (1.00)	No KEGG annotation (1.00)								No domains detected (1.00)
Borg	Black	BLACK-SR-VP_26_10_2019_C_40cm_scaffold_23_FINAL	BLACK-SR-VP_26_10_2019_C_40cm_scaffold_23_FINAL_9	9	fam00336	15	80	5007	5243	79	0	0	No KEGG annotation (0.87)	No KEGG annotation (0.87)								No domains detected (1.00)
Borg	Black	BLACK-SR-VP_26_10_2019_C_40cm_scaffold_23_FINAL	BLACK-SR-VP_26_10_2019_C_40cm_scaffold_23_FINAL_10	10	fam09527	22	64	5423	5593	57	0	0	No KEGG annotation (1.00)	No KEGG annotation (1.00)								No domains detected (1.00)
Borg	Black	BLACK-SR-VP_26_10_2019_C_40cm_scaffold_23_FINAL	BLACK-SR-VP_26_10_2019_C_40cm_scaffold_23_FINAL_11	11	fam01342	11	81	5713	5850	46	0	0	No KEGG annotation (1.00)	No KEGG annotation (1.00)								No domains detected (1.00)
Borg	Black	BLACK-SR-VP_26_10_2019_C_40cm_scaffold_23_FINAL	BLACK-SR-VP_26_10_2019_C_40cm_scaffold_23_FINAL_12	12	fam11580	15	157	6033	6497	155	0	0	No KEGG annotation (1.00)	No KEGG annotation (1.00)								No domains detected (1.00)
Borg	Black	BLACK-SR-VP_26_10_2019_C_40cm_scaffold_23_FINAL	BLACK-SR-VP_26_10_2019_C_40cm_scaffold_23_FINAL_13	13	fam03212	9	60	6490	6669	60	0	2	No KEGG annotation (1.00)	No KEGG annotation (1.00)								No domains detected (1.00)
Borg	Black	BLACK-SR-VP_26_10_2019_C_40cm_scaffold_23_FINAL	BLACK-SR-VP_26_10_2019_C_40cm_scaffold_23_FINAL_14	14	fam04813	4	55	6679	6843	55	0	0	No KEGG annotation (1.00)	No KEGG annotation (1.00)								No domains detected (1.00)
Borg	Black	BLACK-SR-VP_26_10_2019_C_40cm_scaffold_23_FINAL	BLACK-SR-VP_26_10_2019_C_40cm_scaffold_23_FINAL_15	15	fam06907	7	146	7002	7439	146	0	0	No KEGG annotation (1.00)	No KEGG annotation (1.00)								No domains detected (1.00)
Borg	Black	BLACK-SR-VP_26_10_2019_C_40cm_scaffold_23_FINAL	BLACK-SR-VP_26_10_2019_C_40cm_scaffold_23_FINAL_16	16	fam01221	17	58	7453	7623	57	0	0	No KEGG annotation (1.00)	No KEGG annotation (1.00)								No domains detected (1.00)
Borg	Black	BLACK-SR-VP_26_10_2019_C_40cm_scaffold_23_FINAL	BLACK-SR-VP_26_10_2019_C_40cm_scaffold_23_FINAL_17	17	fam08785	6	184	7703	8254	184	0	0	No KEGG annotation (1.00)	No KEGG annotation (1.00)								No domains detected (1.00)
Borg	Black	BLACK-SR-VP_26_10_2019_C_40cm_scaffold_23_FINAL	BLACK-SR-VP_26_10_2019_C_40cm_scaffold_23_FINAL_18	18	fam09582	5	224	8256	8927	224	0	0	No KEGG annotation (1.00)	No KEGG annotation (1.00)								No domains detected (1.00)
Borg	Black	BLACK-SR-VP_26_10_2019_C_40cm_scaffold_23_FINAL	BLACK-SR-VP_26_10_2019_C_40cm_scaffold_23_FINAL_19	19	fam08502	15	141	9180	9599	140	0	0	No KEGG annotation (1.00)	No KEGG annotation (1.00)								No domains detected (1.00)
Borg	Black	BLACK-SR-VP_26_10_2019_C_40cm_scaffold_23_FINAL	BLACK-SR-VP_26_10_2019_C_40cm_scaffold_23_FINAL_20	20	fam00031	196	70	9698	10582	295	0	0	No KEGG annotation (0.60)	No KEGG annotation (0.60)								No domains detected (0.78)
Borg	Black	BLACK-SR-VP_26_10_2019_C_40cm_scaffold_23_FINAL	BLACK-SR-VP_26_10_2019_C_40cm_scaffold_23_FINAL_21	21	fam05145	8	172	10658	11173	172	0	0	No KEGG annotation (1.00)	No KEGG annotation (1.00)								No domains detected (1.00)
Borg	Black	BLACK-SR-VP_26_10_2019_C_40cm_scaffold_23_FINAL	BLACK-SR-VP_26_10_2019_C_40cm_scaffold_23_FINAL_22	22	fam04564	6	45	11492	11626	45	0	0	No KEGG annotation (1.00)	No KEGG annotation (1.00)								No domains detected (1.00)
Borg	Black	BLACK-SR-VP_26_10_2019_C_40cm_scaffold_23_FINAL	BLACK-SR-VP_26_10_2019_C_40cm_scaffold_23_FINAL_23	23	fam10737	12	125	11598	11972	125	0	0	No KEGG annotation (1.00)	No KEGG annotation (1.00)								No domains detected (1.00)
Borg	Black	BLACK-SR-VP_26_10_2019_C_40cm_scaffold_23_FINAL	BLACK-SR-VP_26_10_2019_C_40cm_scaffold_23_FINAL_24	24	fam00576	17	68	11974	12138	55	0	0	No KEGG annotation (1.00)	No KEGG annotation (1.00)								No domains detected (1.00)
Borg	Black	BLACK-SR-VP_26_10_2019_C_40cm_scaffold_23_FINAL	BLACK-SR-VP_26_10_2019_C_40cm_scaffold_23_FINAL_25	25	fam05070	24	134	12145	12567	141	0	0	K06940 (0.62)	uncharacterized protein (0.62)	K06940.gCluster.2	26.4	28.6	3.1e-05	26.4	0.758865	0.230769	No domains detected (1.00)
Borg	Black	BLACK-SR-VP_26_10_2019_C_40cm_scaffold_23_FINAL	BLACK-SR-VP_26_10_2019_C_40cm_scaffold_23_FINAL_26	26	fam08774	21	108	12572	12859	96	0	0	No KEGG annotation (1.00)	No KEGG annotation (1.00)								No domains detected (1.00)
Borg	Black	BLACK-SR-VP_26_10_2019_C_40cm_scaffold_23_FINAL	BLACK-SR-VP_26_10_2019_C_40cm_scaffold_23_FINAL_27	27	fam10659	6	39	12891	13007	39	0	1	No KEGG annotation (1.00)	No KEGG annotation (1.00)								No domains detected (1.00)
Borg	Black	BLACK-SR-VP_26_10_2019_C_40cm_scaffold_23_FINAL	BLACK-SR-VP_26_10_2019_C_40cm_scaffold_23_FINAL_28	28	fam00053	426	129	13065	13397	111	0.16	0	K03671 (0.58)	thioredoxin 1 (0.58)	K03671.gCluster.1	89.5	16.3	3.2e-24	89.5	0.972973	0.257971	Thioredoxin (PF00085) (0.57)	PF00085	13	102	0.801802	9.5e-22
Borg	Black	BLACK-SR-VP_26_10_2019_C_40cm_scaffold_23_FINAL	BLACK-SR-VP_26_10_2019_C_40cm_scaffold_23_FINAL_29	29	fam02828	5	88	13452	13715	88	0	0	No KEGG annotation (1.00)	No KEGG annotation (1.00)								No domains detected (1.00)
Borg	Black	BLACK-SR-VP_26_10_2019_C_40cm_scaffold_23_FINAL	BLACK-SR-VP_26_10_2019_C_40cm_scaffold_23_FINAL_30	30	fam01386	16	177	13747	14292	182	0	0	No KEGG annotation (1.00)	No KEGG annotation (1.00)								No domains detected (1.00)
Borg	Black	BLACK-SR-VP_26_10_2019_C_40cm_scaffold_23_FINAL	BLACK-SR-VP_26_10_2019_C_40cm_scaffold_23_FINAL_31	31	fam06258	7	82	14303	14548	82	0	0	No KEGG annotation (1.00)	No KEGG annotation (1.00)								No domains detected (1.00)
Borg	Black	BLACK-SR-VP_26_10_2019_C_40cm_scaffold_23_FINAL	BLACK-SR-VP_26_10_2019_C_40cm_scaffold_23_FINAL_32	32	fam05386	7	77	14552	14782	77	0	0	No KEGG annotation (1.00)	No KEGG annotation (1.00)								No domains detected (1.00)
Borg	Black	BLACK-SR-VP_26_10_2019_C_40cm_scaffold_23_FINAL	BLACK-SR-VP_26_10_2019_C_40cm_scaffold_23_FINAL_33	33	fam08017	10	83	14876	15130	85	0	1	No KEGG annotation (1.00)	No KEGG annotation (1.00)								No domains detected (1.00)
Borg	Black	BLACK-SR-VP_26_10_2019_C_40cm_scaffold_23_FINAL	BLACK-SR-VP_26_10_2019_C_40cm_scaffold_23_FINAL_34	34	fam09959	15	142	15201	15629	143	0	0	No KEGG annotation (1.00)	No KEGG annotation (1.00)								No domains detected (1.00)
Borg	Black	BLACK-SR-VP_26_10_2019_C_40cm_scaffold_23_FINAL	BLACK-SR-VP_26_10_2019_C_40cm_scaffold_23_FINAL_35	35	fam06910	9	70	15704	15913	70	0	0	No KEGG annotation (1.00)	No KEGG annotation (1.00)								No domains detected (1.00)
Borg	Black	BLACK-SR-VP_26_10_2019_C_40cm_scaffold_23_FINAL	BLACK-SR-VP_26_10_2019_C_40cm_scaffold_23_FINAL_36	36	fam01442	11	60	16182	16355	58	0	0	No KEGG annotation (1.00)	No KEGG annotation (1.00)								No domains detected (1.00)
Borg	Black	BLACK-SR-VP_26_10_2019_C_40cm_scaffold_23_FINAL	BLACK-SR-VP_26_10_2019_C_40cm_scaffold_23_FINAL_37	37	fam07094	7	71	16379	16594	72	0	0	No KEGG annotation (1.00)	No KEGG annotation (1.00)								No domains detected (1.00)
Borg	Black	BLACK-SR-VP_26_10_2019_C_40cm_scaffold_23_FINAL	BLACK-SR-VP_26_10_2019_C_40cm_scaffold_23_FINAL_38	38	fam01352	22	110	16655	16984	110	0	2	No KEGG annotation (1.00)	No KEGG annotation (1.00)								No domains detected (1.00)
Borg	Black	BLACK-SR-VP_26_10_2019_C_40cm_scaffold_23_FINAL	BLACK-SR-VP_26_10_2019_C_40cm_scaffold_23_FINAL_39	39	fam01260	19	100	17047	17334	96	0	0	No KEGG annotation (1.00)	No KEGG annotation (1.00)								No domains detected (0.63)	PF10077	34	87	0.552083	9.8e-10
Borg	Black	BLACK-SR-VP_26_10_2019_C_40cm_scaffold_23_FINAL	BLACK-SR-VP_26_10_2019_C_40cm_scaffold_23_FINAL_40	40	fam00098	119	215	17409	18236	276	0	0	No KEGG annotation (1.00)	No KEGG annotation (1.00)								No domains detected (1.00)
Borg	Black	BLACK-SR-VP_26_10_2019_C_40cm_scaffold_23_FINAL	BLACK-SR-VP_26_10_2019_C_40cm_scaffold_23_FINAL_41	41	fam00016	615	817	18277	21123	949	0	0	K03580 (0.21)	ATP-dependent helicase HepA (0.21)	K03726.gCluster.1	346.4	193.1	2.8e-102	346.4	0.346681	0.309399	SNF2_N (PF00176) + Helicase_C (PF00271) (0.12)	PF00270	260	423	0.17176	1.5e-16
Borg	Black	BLACK-SR-VP_26_10_2019_C_40cm_scaffold_23_FINAL	BLACK-SR-VP_26_10_2019_C_40cm_scaffold_23_FINAL_41	41	fam00016	615	817	18277	21123	949	0	0	K03580 (0.21)	ATP-dependent helicase HepA (0.21)	K03726.gCluster.1	346.4	193.1	2.8e-102	346.4	0.346681	0.309399	SNF2_N (PF00176) + Helicase_C (PF00271) (0.12)	PF00271	480	585	0.110643	1.2e-14
Borg	Black	BLACK-SR-VP_26_10_2019_C_40cm_scaffold_23_FINAL	BLACK-SR-VP_26_10_2019_C_40cm_scaffold_23_FINAL_42	42	fam07293	8	107	21158	21478	107	0	0	No KEGG annotation (1.00)	No KEGG annotation (1.00)								No domains detected (1.00)
Borg	Black	BLACK-SR-VP_26_10_2019_C_40cm_scaffold_23_FINAL	BLACK-SR-VP_26_10_2019_C_40cm_scaffold_23_FINAL_43	43	fam04496	5	46	21529	21666	46	0	0	No KEGG annotation (1.00)	No KEGG annotation (1.00)								No domains detected (1.00)
Borg	Black	BLACK-SR-VP_26_10_2019_C_40cm_scaffold_23_FINAL	BLACK-SR-VP_26_10_2019_C_40cm_scaffold_23_FINAL_44	44	fam01213	26	162	21740	22234	165	0	1	No KEGG annotation (1.00)	No KEGG annotation (1.00)								No domains detected (1.00)
Borg	Black	BLACK-SR-VP_26_10_2019_C_40cm_scaffold_23_FINAL	BLACK-SR-VP_26_10_2019_C_40cm_scaffold_23_FINAL_45	45	fam03784	15	72	22264	22485	74	0	0	No KEGG annotation (1.00)	No KEGG annotation (1.00)								No domains detected (1.00)
Borg	Black	BLACK-SR-VP_26_10_2019_C_40cm_scaffold_23_FINAL	BLACK-SR-VP_26_10_2019_C_40cm_scaffold_23_FINAL_46	46	fam04242	6	55	22506	22670	55	0	0	No KEGG annotation (1.00)	No KEGG annotation (1.00)								No domains detected (1.00)
Borg	Black	BLACK-SR-VP_26_10_2019_C_40cm_scaffold_23_FINAL	BLACK-SR-VP_26_10_2019_C_40cm_scaffold_23_FINAL_47	47	fam01288	32	130	22673	23065	131	0	0	No KEGG annotation (1.00)	No KEGG annotation (1.00)								No domains detected (1.00)
Borg	Black	BLACK-SR-VP_26_10_2019_C_40cm_scaffold_23_FINAL	BLACK-SR-VP_26_10_2019_C_40cm_scaffold_23_FINAL_48	48	fam06021	19	124	23127	23456	110	0	0	No KEGG annotation (1.00)	No KEGG annotation (1.00)								No domains detected (1.00)
Borg	Black	BLACK-SR-VP_26_10_2019_C_40cm_scaffold_23_FINAL	BLACK-SR-VP_26_10_2019_C_40cm_scaffold_23_FINAL_49	49	fam01248	19	83	23507	23755	83	0	0	No KEGG annotation (1.00)	No KEGG annotation (1.00)								No domains detected (1.00)
Borg	Black	BLACK-SR-VP_26_10_2019_C_40cm_scaffold_23_FINAL	BLACK-SR-VP_26_10_2019_C_40cm_scaffold_23_FINAL_50	50	fam06165	5	134	23793	24194	134	0	0	No KEGG annotation (1.00)	No KEGG annotation (1.00)								No domains detected (1.00)
Borg	Black	BLACK-SR-VP_26_10_2019_C_40cm_scaffold_23_FINAL	BLACK-SR-VP_26_10_2019_C_40cm_scaffold_23_FINAL_51	51	fam10711	5	71	24292	24504	71	0	0	No KEGG annotation (1.00)	No KEGG annotation (1.00)								No domains detected (1.00)
Borg	Black	BLACK-SR-VP_26_10_2019_C_40cm_scaffold_23_FINAL	BLACK-SR-VP_26_10_2019_C_40cm_scaffold_23_FINAL_52	52	fam05536	7	163	24450	24938	163	0	0	No KEGG annotation (1.00)	No KEGG annotation (1.00)								No domains detected (1.00)
Borg	Black	BLACK-SR-VP_26_10_2019_C_40cm_scaffold_23_FINAL	BLACK-SR-VP_26_10_2019_C_40cm_scaffold_23_FINAL_53	53	fam05946	36	397	25029	26216	396	0.39	0	K10979 (1.00)	DNA end-binding protein Ku (1.00)	K10979.gCluster.3	237.3	50.2	1.6e-69	237.3	0.782828	0.911661	Ku (PF02735) (1.00)	PF02735	14	190	0.444444	3.3e-31
Borg	Black	BLACK-SR-VP_26_10_2019_C_40cm_scaffold_23_FINAL	BLACK-SR-VP_26_10_2019_C_40cm_scaffold_23_FINAL_54	54	fam04688	5	77	26233	26463	77	0	0	No KEGG annotation (1.00)	No KEGG annotation (1.00)								No domains detected (1.00)
Borg	Black	BLACK-SR-VP_26_10_2019_C_40cm_scaffold_23_FINAL	BLACK-SR-VP_26_10_2019_C_40cm_scaffold_23_FINAL_55	55	fam01078	70	555	26471	27394	308	0	0	K10747 (0.57)	DNA ligase 1 (0.57)	K01971.gCluster.1	59	31.2	1.8e-15	59	0.948052	0.229814	DNA_ligase_A_N (PF04675) + DNA_ligase_A_M (PF01068) + DNA_ligase_A_C (PF04679) (0.51)	PF01068	28	196	0.545455	1.1e-11
Borg	Black	BLACK-SR-VP_26_10_2019_C_40cm_scaffold_23_FINAL	BLACK-SR-VP_26_10_2019_C_40cm_scaffold_23_FINAL_56	56	fam06780	69	210	27481	28038	186	0	0	K08281 (0.43)	nicotinamidase/pyrazinamidase (0.43)	K08281.gCluster.2	111.5	111.1	4e-31	111.5	0.962366	0.988571	Isochorismatase (PF00857) (1.00)	PF00857	4	159	0.833333	1.7e-35
Borg	Black	BLACK-SR-VP_26_10_2019_C_40cm_scaffold_23_FINAL	BLACK-SR-VP_26_10_2019_C_40cm_scaffold_23_FINAL_57	57	fam09188	8	59	28209	28385	59	0	0	No KEGG annotation (1.00)	No KEGG annotation (1.00)								No domains detected (1.00)
Borg	Black	BLACK-SR-VP_26_10_2019_C_40cm_scaffold_23_FINAL	BLACK-SR-VP_26_10_2019_C_40cm_scaffold_23_FINAL_58	58	fam06937	15	97	28424	28714	97	0	0	No KEGG annotation (1.00)	No KEGG annotation (1.00)								No domains detected (1.00)
Borg	Black	BLACK-SR-VP_26_10_2019_C_40cm_scaffold_23_FINAL	BLACK-SR-VP_26_10_2019_C_40cm_scaffold_23_FINAL_59	59	fam09172	5	207	28718	29338	207	0	0	No KEGG annotation (1.00)	No KEGG annotation (1.00)								No domains detected (1.00)
Borg	Black	BLACK-SR-VP_26_10_2019_C_40cm_scaffold_23_FINAL	BLACK-SR-VP_26_10_2019_C_40cm_scaffold_23_FINAL_60	60	fam03786	6	107	29352	29672	107	0	0	No KEGG annotation (1.00)	No KEGG annotation (1.00)								No domains detected (1.00)
Borg	Black	BLACK-SR-VP_26_10_2019_C_40cm_scaffold_23_FINAL	BLACK-SR-VP_26_10_2019_C_40cm_scaffold_23_FINAL_61	61	fam10606	9	204	29701	30312	204	0	0	No KEGG annotation (1.00)	No KEGG annotation (1.00)								No domains detected (1.00)
Borg	Black	BLACK-SR-VP_26_10_2019_C_40cm_scaffold_23_FINAL	BLACK-SR-VP_26_10_2019_C_40cm_scaffold_23_FINAL_62	62	fam04487	31	150	30380	30886	169	0	0	K01971 (1.00)	bifunctional non-homologous end joining protein LigD (1.00)	K01971.gCluster.1	199.8	31.2	5.4e-58	199.8	0.994083	0.152174	LigD_N (PF13298) (1.00)	PF13298	51	149	0.579882	1.9e-38
Borg	Black	BLACK-SR-VP_26_10_2019_C_40cm_scaffold_23_FINAL	BLACK-SR-VP_26_10_2019_C_40cm_scaffold_23_FINAL_63	63	fam07177	8	148	30908	31360	151	0	0	No KEGG annotation (1.00)	No KEGG annotation (1.00)								No domains detected (1.00)
Borg	Black	BLACK-SR-VP_26_10_2019_C_40cm_scaffold_23_FINAL	BLACK-SR-VP_26_10_2019_C_40cm_scaffold_23_FINAL_64	64	fam00830	63	236	31421	32272	284	0.49	0	K03775 (0.59)	FKBP-type peptidyl-prolyl cis-trans isomerase SlyD (0.59)	K01802.gCluster.1	99.8	25.9	1.6e-27	99.8	0.940141	0.345865	FKBP_C (PF00254) (1.00)	PF00254	25	245	0.774648	4.4e-27
Borg	Black	BLACK-SR-VP_26_10_2019_C_40cm_scaffold_23_FINAL	BLACK-SR-VP_26_10_2019_C_40cm_scaffold_23_FINAL_65	65	fam11037	30	115	32458	32805	116	0	0	No KEGG annotation (1.00)	No KEGG annotation (1.00)								No domains detected (1.00)
Borg	Black	BLACK-SR-VP_26_10_2019_C_40cm_scaffold_23_FINAL	BLACK-SR-VP_26_10_2019_C_40cm_scaffold_23_FINAL_66	66	fam02280	5	206	33007	33624	206	0	0	No KEGG annotation (1.00)	No KEGG annotation (1.00)								No domains detected (1.00)
Borg	Black	BLACK-SR-VP_26_10_2019_C_40cm_scaffold_23_FINAL	BLACK-SR-VP_26_10_2019_C_40cm_scaffold_23_FINAL_68	68	fam01032	18	239	33691	34407	239	0	0	No KEGG annotation (1.00)	No KEGG annotation (1.00)								No domains detected (1.00)
Borg	Black	BLACK-SR-VP_26_10_2019_C_40cm_scaffold_23_FINAL	BLACK-SR-VP_26_10_2019_C_40cm_scaffold_23_FINAL_69	69	fam01193	25	276	34437	35264	276	0	0	No KEGG annotation (1.00)	No KEGG annotation (1.00)								No domains detected (1.00)
Borg	Black	BLACK-SR-VP_26_10_2019_C_40cm_scaffold_23_FINAL	BLACK-SR-VP_26_10_2019_C_40cm_scaffold_23_FINAL_70	70	fam01946	5	50	35387	35536	50	0	0	No KEGG annotation (1.00)	No KEGG annotation (1.00)								No domains detected (1.00)
Borg	Black	BLACK-SR-VP_26_10_2019_C_40cm_scaffold_23_FINAL	BLACK-SR-VP_26_10_2019_C_40cm_scaffold_23_FINAL_71	71	fam10951	4	35	35533	35637	35	1	0	No KEGG annotation (1.00)	No KEGG annotation (1.00)								No domains detected (1.00)
Borg	Black	BLACK-SR-VP_26_10_2019_C_40cm_scaffold_23_FINAL	BLACK-SR-VP_26_10_2019_C_40cm_scaffold_23_FINAL_72	72	fam07617	7	69	35647	35853	69	0	0	No KEGG annotation (1.00)	No KEGG annotation (1.00)								No domains detected (1.00)
Borg	Black	BLACK-SR-VP_26_10_2019_C_40cm_scaffold_23_FINAL	BLACK-SR-VP_26_10_2019_C_40cm_scaffold_23_FINAL_73	73	fam07215	5	46	35932	36069	46	0	0	No KEGG annotation (1.00)	No KEGG annotation (1.00)								No domains detected (1.00)
Borg	Black	BLACK-SR-VP_26_10_2019_C_40cm_scaffold_23_FINAL	BLACK-SR-VP_26_10_2019_C_40cm_scaffold_23_FINAL_74	74	fam04267	7	132	36056	36451	132	0	0	No KEGG annotation (1.00)	No KEGG annotation (1.00)								No domains detected (1.00)
Borg	Black	BLACK-SR-VP_26_10_2019_C_40cm_scaffold_23_FINAL	BLACK-SR-VP_26_10_2019_C_40cm_scaffold_23_FINAL_75	75	fam05867	4	54	36458	36619	54	0	0	No KEGG annotation (1.00)	No KEGG annotation (1.00)								No domains detected (1.00)
Borg	Black	BLACK-SR-VP_26_10_2019_C_40cm_scaffold_23_FINAL	BLACK-SR-VP_26_10_2019_C_40cm_scaffold_23_FINAL_76	76	fam07142	30	302	36686	37609	308	0	0	K03841 (1.00)	fructose-1 6-bisphosphatase I (1.00)	K03841.gCluster.1	284.9	40.9	1.3e-83	284.9	0.996753	0.447326	FBPase (PF00316) (1.00)	PF00316	43	172	0.418831	2.9e-41
Borg	Black	BLACK-SR-VP_26_10_2019_C_40cm_scaffold_23_FINAL	BLACK-SR-VP_26_10_2019_C_40cm_scaffold_23_FINAL_77	77	fam11257	4	43	37646	37765	40	0	1	No KEGG annotation (1.00)	No KEGG annotation (1.00)								No domains detected (1.00)
Borg	Black	BLACK-SR-VP_26_10_2019_C_40cm_scaffold_23_FINAL	BLACK-SR-VP_26_10_2019_C_40cm_scaffold_23_FINAL_78	78	fam00048	414	178	37803	38744	314	0	0	No KEGG annotation (0.92)	No KEGG annotation (0.92)								No domains detected (0.88)
Borg	Black	BLACK-SR-VP_26_10_2019_C_40cm_scaffold_23_FINAL	BLACK-SR-VP_26_10_2019_C_40cm_scaffold_23_FINAL_79	79	fam05769	9	52	38773	38928	52	0	0	No KEGG annotation (1.00)	No KEGG annotation (1.00)								No domains detected (1.00)
Borg	Black	BLACK-SR-VP_26_10_2019_C_40cm_scaffold_23_FINAL	BLACK-SR-VP_26_10_2019_C_40cm_scaffold_23_FINAL_80	80	fam05396	32	211	38967	39791	275	0	0	No KEGG annotation (1.00)	No KEGG annotation (1.00)								No domains detected (1.00)
Borg	Black	BLACK-SR-VP_26_10_2019_C_40cm_scaffold_23_FINAL	BLACK-SR-VP_26_10_2019_C_40cm_scaffold_23_FINAL_81	81	fam07802	8	125	39927	40301	125	0	0	No KEGG annotation (1.00)	No KEGG annotation (1.00)								No domains detected (1.00)
Borg	Black	BLACK-SR-VP_26_10_2019_C_40cm_scaffold_23_FINAL	BLACK-SR-VP_26_10_2019_C_40cm_scaffold_23_FINAL_82	82	fam00106	71	331	40336	41322	329	0	0	K02347 (0.44)	DNA polymerase (family X) (0.44)	K02347.gCluster.1	282.7	119.8	5e-83	282.7	0.99696	0.471842	HHH_8 (PF14716) + DNA_pol_B_thumb (PF14791) (0.17)	PF14716	12	79	0.203647	1.8e-20
Borg	Black	BLACK-SR-VP_26_10_2019_C_40cm_scaffold_23_FINAL	BLACK-SR-VP_26_10_2019_C_40cm_scaffold_23_FINAL_82	82	fam00106	71	331	40336	41322	329	0	0	K02347 (0.44)	DNA polymerase (family X) (0.44)	K02347.gCluster.1	282.7	119.8	5e-83	282.7	0.99696	0.471842	HHH_8 (PF14716) + DNA_pol_B_thumb (PF14791) (0.17)	PF14520	59	116	0.173252	2.1e-05
Borg	Black	BLACK-SR-VP_26_10_2019_C_40cm_scaffold_23_FINAL	BLACK-SR-VP_26_10_2019_C_40cm_scaffold_23_FINAL_82	82	fam00106	71	331	40336	41322	329	0	0	K02347 (0.44)	DNA polymerase (family X) (0.44)	K02347.gCluster.1	282.7	119.8	5e-83	282.7	0.99696	0.471842	HHH_8 (PF14716) + DNA_pol_B_thumb (PF14791) (0.17)	PF14520	102	157	0.167173	8.6e-06
Borg	Black	BLACK-SR-VP_26_10_2019_C_40cm_scaffold_23_FINAL	BLACK-SR-VP_26_10_2019_C_40cm_scaffold_23_FINAL_82	82	fam00106	71	331	40336	41322	329	0	0	K02347 (0.44)	DNA polymerase (family X) (0.44)	K02347.gCluster.1	282.7	119.8	5e-83	282.7	0.99696	0.471842	HHH_8 (PF14716) + DNA_pol_B_thumb (PF14791) (0.17)	PF14791	267	328	0.18541	7.8e-21
Borg	Black	BLACK-SR-VP_26_10_2019_C_40cm_scaffold_23_FINAL	BLACK-SR-VP_26_10_2019_C_40cm_scaffold_23_FINAL_83	83	fam11474	4	39	41623	41739	39	0	1	No KEGG annotation (1.00)	No KEGG annotation (1.00)								No domains detected (1.00)
Borg	Black	BLACK-SR-VP_26_10_2019_C_40cm_scaffold_23_FINAL	BLACK-SR-VP_26_10_2019_C_40cm_scaffold_23_FINAL_84	84	fam07810	9	156	41972	42439	156	0	0	No KEGG annotation (1.00)	No KEGG annotation (1.00)								No domains detected (1.00)
Borg	Black	BLACK-SR-VP_26_10_2019_C_40cm_scaffold_23_FINAL	BLACK-SR-VP_26_10_2019_C_40cm_scaffold_23_FINAL_85	85	fam02609	7	67	42405	42605	67	0	2	No KEGG annotation (1.00)	No KEGG annotation (1.00)								No domains detected (1.00)
Borg	Black	BLACK-SR-VP_26_10_2019_C_40cm_scaffold_23_FINAL	BLACK-SR-VP_26_10_2019_C_40cm_scaffold_23_FINAL_86	86	fam10770	14	108	42642	42965	108	0	0	No KEGG annotation (1.00)	No KEGG annotation (1.00)								DUF2103 (PF09876) (1.00)	PF09876	31	96	0.601852	5.3e-10
Borg	Black	BLACK-SR-VP_26_10_2019_C_40cm_scaffold_23_FINAL	BLACK-SR-VP_26_10_2019_C_40cm_scaffold_23_FINAL_87	87	fam10989	5	49	43040	43186	49	0	1	No KEGG annotation (1.00)	No KEGG annotation (1.00)								No domains detected (1.00)
Borg	Black	BLACK-SR-VP_26_10_2019_C_40cm_scaffold_23_FINAL	BLACK-SR-VP_26_10_2019_C_40cm_scaffold_23_FINAL_88	88	fam06698	15	290	43327	44196	290	0	0	No KEGG annotation (0.53)	No KEGG annotation (0.53)								No domains detected (1.00)
Borg	Black	BLACK-SR-VP_26_10_2019_C_40cm_scaffold_23_FINAL	BLACK-SR-VP_26_10_2019_C_40cm_scaffold_23_FINAL_89	89	fam08830	9	59	44293	44469	59	0	0	No KEGG annotation (1.00)	No KEGG annotation (1.00)								No domains detected (1.00)
Borg	Black	BLACK-SR-VP_26_10_2019_C_40cm_scaffold_23_FINAL	BLACK-SR-VP_26_10_2019_C_40cm_scaffold_23_FINAL_90	90	fam10249	4	45	44481	44615	45	0	0	No KEGG annotation (1.00)	No KEGG annotation (1.00)								No domains detected (1.00)
Borg	Black	BLACK-SR-VP_26_10_2019_C_40cm_scaffold_23_FINAL	BLACK-SR-VP_26_10_2019_C_40cm_scaffold_23_FINAL_91	91	fam01043	48	312	44656	45552	299	0	0	No KEGG annotation (1.00)	No KEGG annotation (1.00)								No domains detected (1.00)
Borg	Black	BLACK-SR-VP_26_10_2019_C_40cm_scaffold_23_FINAL	BLACK-SR-VP_26_10_2019_C_40cm_scaffold_23_FINAL_92	92	fam09511	16	97	45561	45851	97	0	0	No KEGG annotation (1.00)	No KEGG annotation (1.00)								No domains detected (1.00)
Borg	Black	BLACK-SR-VP_26_10_2019_C_40cm_scaffold_23_FINAL	BLACK-SR-VP_26_10_2019_C_40cm_scaffold_23_FINAL_93	93	fam11482	14	97	45905	46195	97	0	0	No KEGG annotation (1.00)	No KEGG annotation (1.00)								No domains detected (1.00)
Borg	Black	BLACK-SR-VP_26_10_2019_C_40cm_scaffold_23_FINAL	BLACK-SR-VP_26_10_2019_C_40cm_scaffold_23_FINAL_94	94	fam00039	248	134	46918	47319	134	0	0	No KEGG annotation (0.99)	No KEGG annotation (0.99)								No domains detected (0.99)
Borg	Black	BLACK-SR-VP_26_10_2019_C_40cm_scaffold_23_FINAL	BLACK-SR-VP_26_10_2019_C_40cm_scaffold_23_FINAL_95	95	fam08774	21	108	47553	47876	108	0	0	No KEGG annotation (1.00)	No KEGG annotation (1.00)								No domains detected (1.00)
Borg	Black	BLACK-SR-VP_26_10_2019_C_40cm_scaffold_23_FINAL	BLACK-SR-VP_26_10_2019_C_40cm_scaffold_23_FINAL_96	96	fam04703	10	183	47912	48457	182	0	0	No KEGG annotation (1.00)	No KEGG annotation (1.00)								No domains detected (1.00)
Borg	Black	BLACK-SR-VP_26_10_2019_C_40cm_scaffold_23_FINAL	BLACK-SR-VP_26_10_2019_C_40cm_scaffold_23_FINAL_97	97	fam02831	4	51	48633	48785	51	0	0	No KEGG annotation (1.00)	No KEGG annotation (1.00)								No domains detected (1.00)
Borg	Black	BLACK-SR-VP_26_10_2019_C_40cm_scaffold_23_FINAL	BLACK-SR-VP_26_10_2019_C_40cm_scaffold_23_FINAL_98	98	fam03434	24	83	48791	49054	88	0	0	No KEGG annotation (1.00)	No KEGG annotation (1.00)								No domains detected (1.00)
Borg	Black	BLACK-SR-VP_26_10_2019_C_40cm_scaffold_23_FINAL	BLACK-SR-VP_26_10_2019_C_40cm_scaffold_23_FINAL_99	99	fam08148	9	101	49122	49424	101	0	0	No KEGG annotation (1.00)	No KEGG annotation (1.00)								No domains detected (1.00)
Borg	Black	BLACK-SR-VP_26_10_2019_C_40cm_scaffold_23_FINAL	BLACK-SR-VP_26_10_2019_C_40cm_scaffold_23_FINAL_100	100	fam01049	24	77	49458	49697	80	0	0	No KEGG annotation (1.00)	No KEGG annotation (1.00)								No domains detected (1.00)
Borg	Black	BLACK-SR-VP_26_10_2019_C_40cm_scaffold_23_FINAL	BLACK-SR-VP_26_10_2019_C_40cm_scaffold_23_FINAL_101	101	fam03956	23	293	49790	50620	277	0	0	No KEGG annotation (1.00)	No KEGG annotation (1.00)								No domains detected (1.00)
Borg	Black	BLACK-SR-VP_26_10_2019_C_40cm_scaffold_23_FINAL	BLACK-SR-VP_26_10_2019_C_40cm_scaffold_23_FINAL_102	102	fam02508	22	253	50643	51287	215	0	0	No KEGG annotation (1.00)	No KEGG annotation (1.00)								No domains detected (1.00)
Borg	Black	BLACK-SR-VP_26_10_2019_C_40cm_scaffold_23_FINAL	BLACK-SR-VP_26_10_2019_C_40cm_scaffold_23_FINAL_103	103	fam09002	11	60	51487	51666	60	0.09	2	No KEGG annotation (1.00)	No KEGG annotation (1.00)								No domains detected (1.00)
Borg	Black	BLACK-SR-VP_26_10_2019_C_40cm_scaffold_23_FINAL	BLACK-SR-VP_26_10_2019_C_40cm_scaffold_23_FINAL_104	104	fam00593	41	256	51704	52441	246	0	0	K14165 (0.63)	atypical dual specificity phosphatase (0.63)	K14165.gCluster.3	80.8	67.1	6.8e-22	80.8	0.825203	0.268078	RNA_ligase (PF09414) (0.63)	PF09414	53	206	0.621951	1.2e-22
Borg	Black	BLACK-SR-VP_26_10_2019_C_40cm_scaffold_23_FINAL	BLACK-SR-VP_26_10_2019_C_40cm_scaffold_23_FINAL_105	105	fam09640	9	113	52587	52925	113	0	0	No KEGG annotation (1.00)	No KEGG annotation (1.00)								No domains detected (1.00)
Borg	Black	BLACK-SR-VP_26_10_2019_C_40cm_scaffold_23_FINAL	BLACK-SR-VP_26_10_2019_C_40cm_scaffold_23_FINAL_106	106	fam00488	27	105	53003	53317	105	0.04	0	No KEGG annotation (1.00)	No KEGG annotation (1.00)								No domains detected (1.00)
Borg	Black	BLACK-SR-VP_26_10_2019_C_40cm_scaffold_23_FINAL	BLACK-SR-VP_26_10_2019_C_40cm_scaffold_23_FINAL_107	107	fam03333	22	246	53345	54163	273	0	0	No KEGG annotation (1.00)	No KEGG annotation (1.00)								No domains detected (1.00)
Borg	Black	BLACK-SR-VP_26_10_2019_C_40cm_scaffold_23_FINAL	BLACK-SR-VP_26_10_2019_C_40cm_scaffold_23_FINAL_108	108	fam06670	22	110	54502	54831	110	0	0	No KEGG annotation (1.00)	No KEGG annotation (1.00)								No domains detected (1.00)
Borg	Black	BLACK-SR-VP_26_10_2019_C_40cm_scaffold_23_FINAL	BLACK-SR-VP_26_10_2019_C_40cm_scaffold_23_FINAL_109	109	fam00043	203	632	54939	56882	648	0.03	11	K07151 (0.44)	dolichyl-diphosphooligosaccharide---protein glycosyltransferase (0.44)	K07151.gCluster.2	420	146.3	1.8e-124	420	0.401235	0.259454	PMT_2 (PF13231) (0.45)	PF02516	72	518	0.688272	1.1e-24
Borg	Black	BLACK-SR-VP_26_10_2019_C_40cm_scaffold_23_FINAL	BLACK-SR-VP_26_10_2019_C_40cm_scaffold_23_FINAL_110	110	fam03047	25	103	56998	57303	102	0	0	No KEGG annotation (1.00)	No KEGG annotation (1.00)								No domains detected (1.00)
Borg	Black	BLACK-SR-VP_26_10_2019_C_40cm_scaffold_23_FINAL	BLACK-SR-VP_26_10_2019_C_40cm_scaffold_23_FINAL_111	111	fam00680	16	51	57379	57498	40	0	0	No KEGG annotation (1.00)	No KEGG annotation (1.00)								No domains detected (1.00)
Borg	Black	BLACK-SR-VP_26_10_2019_C_40cm_scaffold_23_FINAL	BLACK-SR-VP_26_10_2019_C_40cm_scaffold_23_FINAL_112	112	fam00474	156	723	57495	59951	819	0	0	K02319 (1.00)	DNA polymerase I (1.00)	K02319.gCluster.1	202.7	108.9	8.4e-59	202.7	0.98779	0.831765	DNA_pol_B (PF00136) (0.53)	PF03104	111	270	0.194139	6.1e-20
Borg	Black	BLACK-SR-VP_26_10_2019_C_40cm_scaffold_23_FINAL	BLACK-SR-VP_26_10_2019_C_40cm_scaffold_23_FINAL_112	112	fam00474	156	723	57495	59951	819	0	0	K02319 (1.00)	DNA polymerase I (1.00)	K02319.gCluster.1	202.7	108.9	8.4e-59	202.7	0.98779	0.831765	DNA_pol_B (PF00136) (0.53)	PF10108	170	345	0.213675	2.6e-09
Borg	Black	BLACK-SR-VP_26_10_2019_C_40cm_scaffold_23_FINAL	BLACK-SR-VP_26_10_2019_C_40cm_scaffold_23_FINAL_112	112	fam00474	156	723	57495	59951	819	0	0	K02319 (1.00)	DNA polymerase I (1.00)	K02319.gCluster.1	202.7	108.9	8.4e-59	202.7	0.98779	0.831765	DNA_pol_B (PF00136) (0.53)	PF00136	407	575	0.205128	3.9e-12
Borg	Black	BLACK-SR-VP_26_10_2019_C_40cm_scaffold_23_FINAL	BLACK-SR-VP_26_10_2019_C_40cm_scaffold_23_FINAL_113	113	fam01116	28	136	60106	60558	151	0	0	No KEGG annotation (1.00)	No KEGG annotation (1.00)								No domains detected (0.93)
Borg	Black	BLACK-SR-VP_26_10_2019_C_40cm_scaffold_23_FINAL	BLACK-SR-VP_26_10_2019_C_40cm_scaffold_23_FINAL_114	114	fam11386	22	92	60555	60884	110	0	0	No KEGG annotation (1.00)	No KEGG annotation (1.00)								No domains detected (1.00)
Borg	Black	BLACK-SR-VP_26_10_2019_C_40cm_scaffold_23_FINAL	BLACK-SR-VP_26_10_2019_C_40cm_scaffold_23_FINAL_115	115	fam04202	5	208	60942	61565	208	0	0	No KEGG annotation (1.00)	No KEGG annotation (1.00)								MoCo_carrier (PF12694) (1.00)	PF12694	13	142	0.620192	7.6e-20
Borg	Black	BLACK-SR-VP_26_10_2019_C_40cm_scaffold_23_FINAL	BLACK-SR-VP_26_10_2019_C_40cm_scaffold_23_FINAL_116	116	fam01327	11	68	61588	61791	68	0	1	No KEGG annotation (1.00)	No KEGG annotation (1.00)								No domains detected (1.00)
Borg	Black	BLACK-SR-VP_26_10_2019_C_40cm_scaffold_23_FINAL	BLACK-SR-VP_26_10_2019_C_40cm_scaffold_23_FINAL_117	117	fam02708	20	89	61850	62134	95	0	0	No KEGG annotation (1.00)	No KEGG annotation (1.00)								No domains detected (1.00)
Borg	Black	BLACK-SR-VP_26_10_2019_C_40cm_scaffold_23_FINAL	BLACK-SR-VP_26_10_2019_C_40cm_scaffold_23_FINAL_118	118	fam00016	615	817	62229	65357	1043	0	0	K03580 (0.21)	ATP-dependent helicase HepA (0.21)	K17677.gCluster.2	126	90.9	1.2e-35	126	0.951103	0.35736	SNF2_N (PF00176) + Helicase_C (PF00271) (0.12)	PF14890	225	678	0.434324	6.4e-22
Borg	Black	BLACK-SR-VP_26_10_2019_C_40cm_scaffold_23_FINAL	BLACK-SR-VP_26_10_2019_C_40cm_scaffold_23_FINAL_118	118	fam00016	615	817	62229	65357	1043	0	0	K03580 (0.21)	ATP-dependent helicase HepA (0.21)	K17677.gCluster.2	126	90.9	1.2e-35	126	0.951103	0.35736	SNF2_N (PF00176) + Helicase_C (PF00271) (0.12)	PF04851	691	811	0.115053	1.9e-10
Borg	Black	BLACK-SR-VP_26_10_2019_C_40cm_scaffold_23_FINAL	BLACK-SR-VP_26_10_2019_C_40cm_scaffold_23_FINAL_118	118	fam00016	615	817	62229	65357	1043	0	0	K03580 (0.21)	ATP-dependent helicase HepA (0.21)	K17677.gCluster.2	126	90.9	1.2e-35	126	0.951103	0.35736	SNF2_N (PF00176) + Helicase_C (PF00271) (0.12)	PF00271	886	998	0.107383	1.4e-14
Borg	Black	BLACK-SR-VP_26_10_2019_C_40cm_scaffold_23_FINAL	BLACK-SR-VP_26_10_2019_C_40cm_scaffold_23_FINAL_119	119	fam00207	53	78	65305	65778	158	0	0	No KEGG annotation (0.64)	No KEGG annotation (0.64)	K03057.gCluster.1	29.1	30.6	7.7e-06	29.1	0.556962	0.230263	No domains detected (0.77)
Borg	Black	BLACK-SR-VP_26_10_2019_C_40cm_scaffold_23_FINAL	BLACK-SR-VP_26_10_2019_C_40cm_scaffold_23_FINAL_120	120	fam00207	53	78	65784	66008	75	0	0	No KEGG annotation (0.64)	No KEGG annotation (0.64)								No domains detected (0.77)
Borg	Black	BLACK-SR-VP_26_10_2019_C_40cm_scaffold_23_FINAL	BLACK-SR-VP_26_10_2019_C_40cm_scaffold_23_FINAL_121	121	fam09848	21	148	66194	66646	151	0	0	No KEGG annotation (1.00)	No KEGG annotation (1.00)								No domains detected (0.90)
Borg	Black	BLACK-SR-VP_26_10_2019_C_40cm_scaffold_23_FINAL	BLACK-SR-VP_26_10_2019_C_40cm_scaffold_23_FINAL_123	123	fam01702	6	88	66871	67134	88	0	2	No KEGG annotation (1.00)	No KEGG annotation (1.00)								No domains detected (1.00)
Borg	Black	BLACK-SR-VP_26_10_2019_C_40cm_scaffold_23_FINAL	BLACK-SR-VP_26_10_2019_C_40cm_scaffold_23_FINAL_124	124	fam10794	67	98	67131	67439	103	0	2	No KEGG annotation (0.99)	No KEGG annotation (0.99)								No domains detected (1.00)
Borg	Black	BLACK-SR-VP_26_10_2019_C_40cm_scaffold_23_FINAL	BLACK-SR-VP_26_10_2019_C_40cm_scaffold_23_FINAL_126	126	fam02583	13	120	69405	69764	120	0	0	No KEGG annotation (1.00)	No KEGG annotation (1.00)								No domains detected (1.00)
Borg	Black	BLACK-SR-VP_26_10_2019_C_40cm_scaffold_23_FINAL	BLACK-SR-VP_26_10_2019_C_40cm_scaffold_23_FINAL_127	127	fam09086	33	543	69780	71396	539	0	0	K11127 (0.94)	telomerase protein component 1 (0.94)	K11127.gCluster.1	132.8	364.3	5.3e-38	132.8	0.315399	0.054322	TROVE (PF05731) + TROVE (PF05731) (0.94)	PF05731	58	193	0.250464	1e-12
Borg	Black	BLACK-SR-VP_26_10_2019_C_40cm_scaffold_23_FINAL	BLACK-SR-VP_26_10_2019_C_40cm_scaffold_23_FINAL_127	127	fam09086	33	543	69780	71396	539	0	0	K11127 (0.94)	telomerase protein component 1 (0.94)	K11127.gCluster.1	132.8	364.3	5.3e-38	132.8	0.315399	0.054322	TROVE (PF05731) + TROVE (PF05731) (0.94)	PF05731	244	333	0.165121	2.3e-11
Borg	Black	BLACK-SR-VP_26_10_2019_C_40cm_scaffold_23_FINAL	BLACK-SR-VP_26_10_2019_C_40cm_scaffold_23_FINAL_128	128	fam09868	19	95	71536	71823	96	0	0	No KEGG annotation (1.00)	No KEGG annotation (1.00)								No domains detected (1.00)
Borg	Black	BLACK-SR-VP_26_10_2019_C_40cm_scaffold_23_FINAL	BLACK-SR-VP_26_10_2019_C_40cm_scaffold_23_FINAL_129	129	fam05349	4	34	71820	71921	34	0	0	No KEGG annotation (1.00)	No KEGG annotation (1.00)								No domains detected (1.00)
Borg	Black	BLACK-SR-VP_26_10_2019_C_40cm_scaffold_23_FINAL	BLACK-SR-VP_26_10_2019_C_40cm_scaffold_23_FINAL_130	130	fam10758	29	421	71908	73023	372	0	0	No KEGG annotation (1.00)	No KEGG annotation (1.00)								No domains detected (1.00)
Borg	Black	BLACK-SR-VP_26_10_2019_C_40cm_scaffold_23_FINAL	BLACK-SR-VP_26_10_2019_C_40cm_scaffold_23_FINAL_131	131	fam00351	39	350	73023	74126	368	0	0	No KEGG annotation (1.00)	No KEGG annotation (1.00)								No domains detected (1.00)
Borg	Black	BLACK-SR-VP_26_10_2019_C_40cm_scaffold_23_FINAL	BLACK-SR-VP_26_10_2019_C_40cm_scaffold_23_FINAL_132	132	fam00803	43	173	74311	74829	173	0	0	No KEGG annotation (1.00)	No KEGG annotation (1.00)								No domains detected (1.00)
Borg	Black	BLACK-SR-VP_26_10_2019_C_40cm_scaffold_23_FINAL	BLACK-SR-VP_26_10_2019_C_40cm_scaffold_23_FINAL_133	133	fam00098	119	215	74862	75635	258	0	0	No KEGG annotation (1.00)	No KEGG annotation (1.00)								No domains detected (1.00)
Borg	Black	BLACK-SR-VP_26_10_2019_C_40cm_scaffold_23_FINAL	BLACK-SR-VP_26_10_2019_C_40cm_scaffold_23_FINAL_134	134	fam05181	29	119	75981	76343	121	0	0	No KEGG annotation (1.00)	No KEGG annotation (1.00)								No domains detected (1.00)
Borg	Black	BLACK-SR-VP_26_10_2019_C_40cm_scaffold_23_FINAL	BLACK-SR-VP_26_10_2019_C_40cm_scaffold_23_FINAL_135	135	fam00343	47	264	76402	77013	204	0	0	K00560 (0.96)	thymidylate synthase (0.96)	K00560.gCluster.4	67.5	119.6	9.7e-18	67.5	0.872549	0.333333	No domains detected (0.85)
Borg	Black	BLACK-SR-VP_26_10_2019_C_40cm_scaffold_23_FINAL	BLACK-SR-VP_26_10_2019_C_40cm_scaffold_23_FINAL_136	136	fam00343	47	264	77000	77233	78	0	0	K00560 (0.96)	thymidylate synthase (0.96)	K00560.gCluster.4	44.6	119.6	8.8e-11	44.6	0.974359	0.164286	No domains detected (0.85)
Borg	Black	BLACK-SR-VP_26_10_2019_C_40cm_scaffold_23_FINAL	BLACK-SR-VP_26_10_2019_C_40cm_scaffold_23_FINAL_137	137	fam08673	31	106	77242	77571	110	0	0	No KEGG annotation (1.00)	No KEGG annotation (1.00)								No domains detected (1.00)
Borg	Black	BLACK-SR-VP_26_10_2019_C_40cm_scaffold_23_FINAL	BLACK-SR-VP_26_10_2019_C_40cm_scaffold_23_FINAL_138	138	fam00002	4625	371	77713	78522	270	0	0	K10725 (0.18)	archaeal cell division control protein 6 (0.18)	K04484.gCluster.1	35.4	68	6.3e-08	35.4	0.744444	0.375546	ABC_tran (PF00005) (0.20)	PF13479	12	179	0.618519	2.1e-10
Borg	Black	BLACK-SR-VP_26_10_2019_C_40cm_scaffold_23_FINAL	BLACK-SR-VP_26_10_2019_C_40cm_scaffold_23_FINAL_139	139	fam11445	29	82	78540	78773	78	0	0	No KEGG annotation (1.00)	No KEGG annotation (1.00)								No domains detected (1.00)
Borg	Black	BLACK-SR-VP_26_10_2019_C_40cm_scaffold_23_FINAL	BLACK-SR-VP_26_10_2019_C_40cm_scaffold_23_FINAL_140	140	fam01338	16	91	78863	79135	91	0	0	No KEGG annotation (0.81)	No KEGG annotation (0.81)								No domains detected (1.00)
Borg	Black	BLACK-SR-VP_26_10_2019_C_40cm_scaffold_23_FINAL	BLACK-SR-VP_26_10_2019_C_40cm_scaffold_23_FINAL_141	141	fam09464	21	82	79187	79432	82	0	0	No KEGG annotation (1.00)	No KEGG annotation (1.00)								No domains detected (1.00)
Borg	Black	BLACK-SR-VP_26_10_2019_C_40cm_scaffold_23_FINAL	BLACK-SR-VP_26_10_2019_C_40cm_scaffold_23_FINAL_142	142	fam00326	23	84	79966	80106	47	0	0	No KEGG annotation (1.00)	No KEGG annotation (1.00)								No domains detected (1.00)
Borg	Black	BLACK-SR-VP_26_10_2019_C_40cm_scaffold_23_FINAL	BLACK-SR-VP_26_10_2019_C_40cm_scaffold_23_FINAL_143	143	fam05796	8	48	80239	80382	48	0	0	No KEGG annotation (1.00)	No KEGG annotation (1.00)								No domains detected (1.00)
Borg	Black	BLACK-SR-VP_26_10_2019_C_40cm_scaffold_23_FINAL	BLACK-SR-VP_26_10_2019_C_40cm_scaffold_23_FINAL_144	144	fam00261	129	197	80392	80904	171	0	0	No KEGG annotation (1.00)	No KEGG annotation (1.00)								No domains detected (1.00)
Borg	Black	BLACK-SR-VP_26_10_2019_C_40cm_scaffold_23_FINAL	BLACK-SR-VP_26_10_2019_C_40cm_scaffold_23_FINAL_145	145	fam06732	4	55	80901	81065	55	0	1	No KEGG annotation (1.00)	No KEGG annotation (1.00)								No domains detected (1.00)
Borg	Black	BLACK-SR-VP_26_10_2019_C_40cm_scaffold_23_FINAL	BLACK-SR-VP_26_10_2019_C_40cm_scaffold_23_FINAL_146	146	fam00326	23	84	81170	81994	275	0	0	No KEGG annotation (1.00)	No KEGG annotation (1.00)								No domains detected (1.00)
Borg	Black	BLACK-SR-VP_26_10_2019_C_40cm_scaffold_23_FINAL	BLACK-SR-VP_26_10_2019_C_40cm_scaffold_23_FINAL_147	147	fam11149	22	157	82063	82500	146	0	0	No KEGG annotation (1.00)	No KEGG annotation (1.00)								No domains detected (1.00)
Borg	Black	BLACK-SR-VP_26_10_2019_C_40cm_scaffold_23_FINAL	BLACK-SR-VP_26_10_2019_C_40cm_scaffold_23_FINAL_148	148	fam00575	137	1122	82650	84101	484	0	0	K07317 (0.55)	adenine-specific DNA-methyltransferase (0.55)	K00571.gCluster.3	76.2	63.8	2e-20	76.2	0.121901	0.0777202	No domains detected (0.47)	PF01555	289	451	0.334711	2.1e-09
Borg	Black	BLACK-SR-VP_26_10_2019_C_40cm_scaffold_23_FINAL	BLACK-SR-VP_26_10_2019_C_40cm_scaffold_23_FINAL_149	149	fam09901	4	49	84098	84235	46	0	0	No KEGG annotation (1.00)	No KEGG annotation (1.00)								No domains detected (1.00)
Borg	Black	BLACK-SR-VP_26_10_2019_C_40cm_scaffold_23_FINAL	BLACK-SR-VP_26_10_2019_C_40cm_scaffold_23_FINAL_150	150	fam10561	4	180	84253	84792	180	0	0	No KEGG annotation (1.00)	No KEGG annotation (1.00)								No domains detected (1.00)
Borg	Black	BLACK-SR-VP_26_10_2019_C_40cm_scaffold_23_FINAL	BLACK-SR-VP_26_10_2019_C_40cm_scaffold_23_FINAL_151	151	fam00048	414	178	84879	85400	174	0	0	No KEGG annotation (0.92)	No KEGG annotation (0.92)								No domains detected (0.88)
Borg	Black	BLACK-SR-VP_26_10_2019_C_40cm_scaffold_23_FINAL	BLACK-SR-VP_26_10_2019_C_40cm_scaffold_23_FINAL_152	152	fam00855	40	90	85430	85699	90	0	0	No KEGG annotation (1.00)	No KEGG annotation (1.00)								No domains detected (1.00)
Borg	Black	BLACK-SR-VP_26_10_2019_C_40cm_scaffold_23_FINAL	BLACK-SR-VP_26_10_2019_C_40cm_scaffold_23_FINAL_153	153	fam04690	29	155	85733	86194	154	0	0	K00527 (1.00)	ribonucleoside-triphosphate reductase (thioredoxin) (1.00)	K00527.gCluster.4	47.6	42.4	5.5e-12	47.6	0.344156	0.0556291	NRDD (PF13597) (1.00)	PF13597	96	144	0.311688	3.6e-15
Borg	Black	BLACK-SR-VP_26_10_2019_C_40cm_scaffold_23_FINAL	BLACK-SR-VP_26_10_2019_C_40cm_scaffold_23_FINAL_154	154	fam01114	42	196	86212	86934	241	0	0	No KEGG annotation (1.00)	No KEGG annotation (1.00)								No domains detected (1.00)
Borg	Black	BLACK-SR-VP_26_10_2019_C_40cm_scaffold_23_FINAL	BLACK-SR-VP_26_10_2019_C_40cm_scaffold_23_FINAL_155	155	fam00107	256	242	87127	87654	176	0.01	0	No KEGG annotation (0.99)	No KEGG annotation (0.99)								No domains detected (1.00)
Borg	Black	BLACK-SR-VP_26_10_2019_C_40cm_scaffold_23_FINAL	BLACK-SR-VP_26_10_2019_C_40cm_scaffold_23_FINAL_156	156	fam10258	9	322	87725	88690	322	0	1	K09760 (1.00)	DNA recombination protein RmuC (1.00)	K09760.gCluster.4	118.6	29.2	2.4e-33	118.6	0.28882	0.182519	RmuC (PF02646) (1.00)	PF02646	55	312	0.798137	3.2e-36
Borg	Black	BLACK-SR-VP_26_10_2019_C_40cm_scaffold_23_FINAL	BLACK-SR-VP_26_10_2019_C_40cm_scaffold_23_FINAL_157	157	fam06216	29	313	88711	89673	321	0	0	No KEGG annotation (1.00)	No KEGG annotation (1.00)								YqaJ (PF09588) (1.00)	PF09588	9	140	0.4081	1.4e-26
Borg	Black	BLACK-SR-VP_26_10_2019_C_40cm_scaffold_23_FINAL	BLACK-SR-VP_26_10_2019_C_40cm_scaffold_23_FINAL_158	158	fam04741	7	68	89848	90051	68	0	0	No KEGG annotation (1.00)	No KEGG annotation (1.00)								No domains detected (1.00)
Borg	Black	BLACK-SR-VP_26_10_2019_C_40cm_scaffold_23_FINAL	BLACK-SR-VP_26_10_2019_C_40cm_scaffold_23_FINAL_159	159	fam07144	29	90	90090	90377	96	0	0	No KEGG annotation (1.00)	No KEGG annotation (1.00)								No domains detected (1.00)
Borg	Black	BLACK-SR-VP_26_10_2019_C_40cm_scaffold_23_FINAL	BLACK-SR-VP_26_10_2019_C_40cm_scaffold_23_FINAL_160	160	fam00114	149	215	90340	90909	190	0	0	K05967 (0.26)	uncharacterized protein (0.26)	K05967.gCluster.1	30.9	46.9	2e-06	30.9	0.2	0.0680628	HAD_2 (PF13419) (0.42)
Borg	Black	BLACK-SR-VP_26_10_2019_C_40cm_scaffold_23_FINAL	BLACK-SR-VP_26_10_2019_C_40cm_scaffold_23_FINAL_161	161	fam00045	214	529	90911	92098	396	0.64	0	K01342 (0.57)	subtilisin (0.57)	K01342.gCluster.1	429.4	201.2	2.2e-127	429.4	0.959596	0.614004	Peptidase_S8 (PF00082) (0.73)	PF00082	135	385	0.631313	6.9e-60
Borg	Black	BLACK-SR-VP_26_10_2019_C_40cm_scaffold_23_FINAL	BLACK-SR-VP_26_10_2019_C_40cm_scaffold_23_FINAL_162	162	fam00003	1319	240	92283	93557	425	0	0	K03183 (0.26)	demethylmenaquinone methyltransferase / 2-methoxy-6-polyprenyl-1 4-benzoquinol methylase (0.26)	K03183.gCluster.6	29.2	124.5	4.8e-06	29.2	0.176471	0.224215	Methyltransf_11 (PF08241) (0.19)	PF13649	71	184	0.265882	1.5e-09
Borg	Black	BLACK-SR-VP_26_10_2019_C_40cm_scaffold_23_FINAL	BLACK-SR-VP_26_10_2019_C_40cm_scaffold_23_FINAL_163	163	fam01421	6	66	93627	93782	52	0	2	No KEGG annotation (1.00)	No KEGG annotation (1.00)								No domains detected (1.00)
Borg	Black	BLACK-SR-VP_26_10_2019_C_40cm_scaffold_23_FINAL	BLACK-SR-VP_26_10_2019_C_40cm_scaffold_23_FINAL_164	164	fam01180	16	69	93855	94037	61	0	0	No KEGG annotation (1.00)	No KEGG annotation (1.00)								No domains detected (1.00)
Borg	Black	BLACK-SR-VP_26_10_2019_C_40cm_scaffold_23_FINAL	BLACK-SR-VP_26_10_2019_C_40cm_scaffold_23_FINAL_165	165	fam00646	13	70	94245	94439	65	0	0	No KEGG annotation (1.00)	No KEGG annotation (1.00)								No domains detected (1.00)
Borg	Black	BLACK-SR-VP_26_10_2019_C_40cm_scaffold_23_FINAL	BLACK-SR-VP_26_10_2019_C_40cm_scaffold_23_FINAL_166	166	fam03332	15	138	94552	94968	139	0	0	No KEGG annotation (1.00)	No KEGG annotation (1.00)								No domains detected (1.00)
Borg	Black	BLACK-SR-VP_26_10_2019_C_40cm_scaffold_23_FINAL	BLACK-SR-VP_26_10_2019_C_40cm_scaffold_23_FINAL_167	167	fam03054	11	63	95047	95208	54	0	0	No KEGG annotation (1.00)	No KEGG annotation (1.00)								No domains detected (1.00)
Borg	Black	BLACK-SR-VP_26_10_2019_C_40cm_scaffold_23_FINAL	BLACK-SR-VP_26_10_2019_C_40cm_scaffold_23_FINAL_168	168	fam11176	26	116	95246	95587	114	0	0	No KEGG annotation (1.00)	No KEGG annotation (1.00)								No domains detected (1.00)
Borg	Black	BLACK-SR-VP_26_10_2019_C_40cm_scaffold_23_FINAL	BLACK-SR-VP_26_10_2019_C_40cm_scaffold_23_FINAL_169	169	fam00117	305	410	96335	98539	735	0.91	1	No KEGG annotation (0.47)	No KEGG annotation (0.47)								No domains detected (0.31)	PF01833	399	478	0.107483	2.7e-12
Borg	Black	BLACK-SR-VP_26_10_2019_C_40cm_scaffold_23_FINAL	BLACK-SR-VP_26_10_2019_C_40cm_scaffold_23_FINAL_169	169	fam00117	305	410	96335	98539	735	0.91	1	No KEGG annotation (0.47)	No KEGG annotation (0.47)								No domains detected (0.31)	PF01833	485	546	0.0829932	0.00012
Borg	Black	BLACK-SR-VP_26_10_2019_C_40cm_scaffold_23_FINAL	BLACK-SR-VP_26_10_2019_C_40cm_scaffold_23_FINAL_169	169	fam00117	305	410	96335	98539	735	0.91	1	No KEGG annotation (0.47)	No KEGG annotation (0.47)								No domains detected (0.31)	PF02368	571	641	0.0952381	1.4e-11
Borg	Black	BLACK-SR-VP_26_10_2019_C_40cm_scaffold_23_FINAL	BLACK-SR-VP_26_10_2019_C_40cm_scaffold_23_FINAL_169	169	fam00117	305	410	96335	98539	735	0.91	1	No KEGG annotation (0.47)	No KEGG annotation (0.47)								No domains detected (0.31)	PF10342	647	720	0.0993197	1.7e-12
Borg	Black	BLACK-SR-VP_26_10_2019_C_40cm_scaffold_23_FINAL	BLACK-SR-VP_26_10_2019_C_40cm_scaffold_23_FINAL_170	170	fam00117	305	410	98690	100699	670	0.91	1	No KEGG annotation (0.47)	No KEGG annotation (0.47)	K14314.gCluster.2	21.6	46.6	0.0002	21.6	0.210448	0.0517153	No domains detected (0.31)	PF14522	50	117	0.1	8.9e-07
Borg	Black	BLACK-SR-VP_26_10_2019_C_40cm_scaffold_23_FINAL	BLACK-SR-VP_26_10_2019_C_40cm_scaffold_23_FINAL_170	170	fam00117	305	410	98690	100699	670	0.91	1	No KEGG annotation (0.47)	No KEGG annotation (0.47)	K14314.gCluster.2	21.6	46.6	0.0002	21.6	0.210448	0.0517153	No domains detected (0.31)	PF14537	92	154	0.0925373	8.5e-05
Borg	Black	BLACK-SR-VP_26_10_2019_C_40cm_scaffold_23_FINAL	BLACK-SR-VP_26_10_2019_C_40cm_scaffold_23_FINAL_170	170	fam00117	305	410	98690	100699	670	0.91	1	No KEGG annotation (0.47)	No KEGG annotation (0.47)	K14314.gCluster.2	21.6	46.6	0.0002	21.6	0.210448	0.0517153	No domains detected (0.31)	PF14522	138	251	0.168657	0.00018
Borg	Black	BLACK-SR-VP_26_10_2019_C_40cm_scaffold_23_FINAL	BLACK-SR-VP_26_10_2019_C_40cm_scaffold_23_FINAL_170	170	fam00117	305	410	98690	100699	670	0.91	1	No KEGG annotation (0.47)	No KEGG annotation (0.47)	K14314.gCluster.2	21.6	46.6	0.0002	21.6	0.210448	0.0517153	No domains detected (0.31)	PF14537	242	311	0.102985	0.00066
Borg	Black	BLACK-SR-VP_26_10_2019_C_40cm_scaffold_23_FINAL	BLACK-SR-VP_26_10_2019_C_40cm_scaffold_23_FINAL_170	170	fam00117	305	410	98690	100699	670	0.91	1	No KEGG annotation (0.47)	No KEGG annotation (0.47)	K14314.gCluster.2	21.6	46.6	0.0002	21.6	0.210448	0.0517153	No domains detected (0.31)	PF01833	327	416	0.132836	5.7e-11
Borg	Black	BLACK-SR-VP_26_10_2019_C_40cm_scaffold_23_FINAL	BLACK-SR-VP_26_10_2019_C_40cm_scaffold_23_FINAL_170	170	fam00117	305	410	98690	100699	670	0.91	1	No KEGG annotation (0.47)	No KEGG annotation (0.47)	K14314.gCluster.2	21.6	46.6	0.0002	21.6	0.210448	0.0517153	No domains detected (0.31)	PF01833	423	495	0.107463	5.1e-06
Borg	Black	BLACK-SR-VP_26_10_2019_C_40cm_scaffold_23_FINAL	BLACK-SR-VP_26_10_2019_C_40cm_scaffold_23_FINAL_170	170	fam00117	305	410	98690	100699	670	0.91	1	No KEGG annotation (0.47)	No KEGG annotation (0.47)	K14314.gCluster.2	21.6	46.6	0.0002	21.6	0.210448	0.0517153	No domains detected (0.31)	PF02368	508	576	0.101493	8.5e-10
Borg	Black	BLACK-SR-VP_26_10_2019_C_40cm_scaffold_23_FINAL	BLACK-SR-VP_26_10_2019_C_40cm_scaffold_23_FINAL_170	170	fam00117	305	410	98690	100699	670	0.91	1	No KEGG annotation (0.47)	No KEGG annotation (0.47)	K14314.gCluster.2	21.6	46.6	0.0002	21.6	0.210448	0.0517153	No domains detected (0.31)	PF10342	582	655	0.108955	1.5e-12
Borg	Black	BLACK-SR-VP_26_10_2019_C_40cm_scaffold_23_FINAL	BLACK-SR-VP_26_10_2019_C_40cm_scaffold_23_FINAL_171	171	fam05957	4	39	100857	100973	39	0	0	No KEGG annotation (1.00)	No KEGG annotation (1.00)								No domains detected (1.00)
Borg	Black	BLACK-SR-VP_26_10_2019_C_40cm_scaffold_23_FINAL	BLACK-SR-VP_26_10_2019_C_40cm_scaffold_23_FINAL_172	172	fam00045	214	529	100970	102772	601	0.64	0	K01342 (0.57)	subtilisin (0.57)	K01342.gCluster.1	363.3	201.2	2.4e-107	363.3	0.995008	0.863555	Peptidase_S8 (PF00082) (0.73)	PF00082	127	392	0.440932	1.7e-50
Borg	Black	BLACK-SR-VP_26_10_2019_C_40cm_scaffold_23_FINAL	BLACK-SR-VP_26_10_2019_C_40cm_scaffold_23_FINAL_172	172	fam00045	214	529	100970	102772	601	0.64	0	K01342 (0.57)	subtilisin (0.57)	K01342.gCluster.1	363.3	201.2	2.4e-107	363.3	0.995008	0.863555	Peptidase_S8 (PF00082) (0.73)	PF10342	507	593	0.143095	1.9e-11
Borg	Black	BLACK-SR-VP_26_10_2019_C_40cm_scaffold_23_FINAL	BLACK-SR-VP_26_10_2019_C_40cm_scaffold_23_FINAL_173	173	fam00117	305	410	102805	103470	222	0.91	1	No KEGG annotation (0.47)	No KEGG annotation (0.47)	K04013.gCluster.1	41.1	46.4	1.2e-09	41.1	0.581081	0.536458	No domains detected (0.31)
Borg	Black	BLACK-SR-VP_26_10_2019_C_40cm_scaffold_23_FINAL	BLACK-SR-VP_26_10_2019_C_40cm_scaffold_23_FINAL_174	174	fam00117	305	410	103830	104441	204	0.91	1	No KEGG annotation (0.47)	No KEGG annotation (0.47)	K04013.gCluster.1	26.1	46.4	4.7e-05	26.1	0.823529	0.447917	No domains detected (0.31)
Borg	Black	BLACK-SR-VP_26_10_2019_C_40cm_scaffold_23_FINAL	BLACK-SR-VP_26_10_2019_C_40cm_scaffold_23_FINAL_175	175	fam00616	47	78	104800	105051	84	0	0	No KEGG annotation (1.00)	No KEGG annotation (1.00)								No domains detected (1.00)
Borg	Black	BLACK-SR-VP_26_10_2019_C_40cm_scaffold_23_FINAL	BLACK-SR-VP_26_10_2019_C_40cm_scaffold_23_FINAL_176	176	fam00013	451	469	105048	106541	498	0.8	1	No KEGG annotation (0.86)	No KEGG annotation (0.86)								No domains detected (0.58)
Borg	Black	BLACK-SR-VP_26_10_2019_C_40cm_scaffold_23_FINAL	BLACK-SR-VP_26_10_2019_C_40cm_scaffold_23_FINAL_177	177	fam00049	335	316	106593	107252	220	0.82	1	No KEGG annotation (0.49)	No KEGG annotation (0.49)								No domains detected (0.33)	PF02085	51	131	0.363636	0.00016
Borg	Black	BLACK-SR-VP_26_10_2019_C_40cm_scaffold_23_FINAL	BLACK-SR-VP_26_10_2019_C_40cm_scaffold_23_FINAL_177	177	fam00049	335	316	106593	107252	220	0.82	1	No KEGG annotation (0.49)	No KEGG annotation (0.49)								No domains detected (0.33)	PF02085	120	178	0.263636	0.00048
Borg	Black	BLACK-SR-VP_26_10_2019_C_40cm_scaffold_23_FINAL	BLACK-SR-VP_26_10_2019_C_40cm_scaffold_23_FINAL_178	178	fam01088	49	151	107309	107755	149	0.67	1	No KEGG annotation (1.00)	No KEGG annotation (1.00)								No domains detected (1.00)
Borg	Black	BLACK-SR-VP_26_10_2019_C_40cm_scaffold_23_FINAL	BLACK-SR-VP_26_10_2019_C_40cm_scaffold_23_FINAL_179	179	fam05033	4	49	107765	107911	49	0	1	No KEGG annotation (1.00)	No KEGG annotation (1.00)								No domains detected (1.00)
Borg	Black	BLACK-SR-VP_26_10_2019_C_40cm_scaffold_23_FINAL	BLACK-SR-VP_26_10_2019_C_40cm_scaffold_23_FINAL_180	180	fam00118	118	242	107922	108662	247	0.24	3	K13280 (1.00)	signal peptidase I (1.00)	K13280.gCluster.3	77.8	68.2	6.1e-21	77.8	0.874494	0.301852	Peptidase_S24 (PF00717) (0.52)
Borg	Black	BLACK-SR-VP_26_10_2019_C_40cm_scaffold_23_FINAL	BLACK-SR-VP_26_10_2019_C_40cm_scaffold_23_FINAL_181	181	fam00117	305	410	108735	110714	660	0.91	1	No KEGG annotation (0.47)	No KEGG annotation (0.47)	K10955.gCluster.1	29.2	396.5	8e-07	29.2	0.543939	0.0629002	No domains detected (0.31)
Borg	Black	BLACK-SR-VP_26_10_2019_C_40cm_scaffold_23_FINAL	BLACK-SR-VP_26_10_2019_C_40cm_scaffold_23_FINAL_182	182	fam00924	57	321	110746	111696	317	0	6	No KEGG annotation (1.00)	No KEGG annotation (1.00)								No domains detected (1.00)
Borg	Black	BLACK-SR-VP_26_10_2019_C_40cm_scaffold_23_FINAL	BLACK-SR-VP_26_10_2019_C_40cm_scaffold_23_FINAL_183	183	fam00013	451	469	111754	113079	442	0.8	1	No KEGG annotation (0.86)	No KEGG annotation (0.86)								No domains detected (0.58)
Borg	Black	BLACK-SR-VP_26_10_2019_C_40cm_scaffold_23_FINAL	BLACK-SR-VP_26_10_2019_C_40cm_scaffold_23_FINAL_184	184	fam00001	6506	176	113091	113504	138	0.02	0	No KEGG annotation (0.40)	No KEGG annotation (0.40)								No domains detected (0.43)
Borg	Black	BLACK-SR-VP_26_10_2019_C_40cm_scaffold_23_FINAL	BLACK-SR-VP_26_10_2019_C_40cm_scaffold_23_FINAL_185	185	fam00075	163	489	113562	114362	267	0.8	2	No KEGG annotation (0.68)	No KEGG annotation (0.68)								No domains detected (0.57)
Borg	Black	BLACK-SR-VP_26_10_2019_C_40cm_scaffold_23_FINAL	BLACK-SR-VP_26_10_2019_C_40cm_scaffold_23_FINAL_186	186	fam00022	503	237	114455	115123	223	0.8	1	K02638 (0.34)	plastocyanin (0.34)								No domains detected (0.29)
Borg	Black	BLACK-SR-VP_26_10_2019_C_40cm_scaffold_23_FINAL	BLACK-SR-VP_26_10_2019_C_40cm_scaffold_23_FINAL_187	187	fam00043	203	632	115357	117360	668	0.03	11	K07151 (0.44)	dolichyl-diphosphooligosaccharide---protein glycosyltransferase (0.44)								PMT_2 (PF13231) (0.45)	PF13231	89	240	0.226048	5.9e-12
Borg	Black	BLACK-SR-VP_26_10_2019_C_40cm_scaffold_23_FINAL	BLACK-SR-VP_26_10_2019_C_40cm_scaffold_23_FINAL_188	188	fam00008	839	318	117808	118446	213	0.02	0	K00721 (0.36)	dolichol-phosphate mannosyltransferase (0.36)	K00721.gCluster.4	156	158.9	1e-44	156	0.995305	0.662379	Glycos_transf_2 (PF00535) (0.71)	PF00535	18	149	0.615023	1.6e-22
Borg	Black	BLACK-SR-VP_26_10_2019_C_40cm_scaffold_23_FINAL	BLACK-SR-VP_26_10_2019_C_40cm_scaffold_23_FINAL_189	189	fam00110	191	331	118457	119311	285	0.05	5	No KEGG annotation (0.95)	No KEGG annotation (0.95)								DUF1616 (PF07760) (0.94)	PF07760	17	282	0.929825	1.2e-72
Borg	Black	BLACK-SR-VP_26_10_2019_C_40cm_scaffold_23_FINAL	BLACK-SR-VP_26_10_2019_C_40cm_scaffold_23_FINAL_190	190	fam00545	55	196	119339	119950	204	0.07	5	No KEGG annotation (0.93)	No KEGG annotation (0.93)								No domains detected (0.93)
Borg	Black	BLACK-SR-VP_26_10_2019_C_40cm_scaffold_23_FINAL	BLACK-SR-VP_26_10_2019_C_40cm_scaffold_23_FINAL_191	191	fam00008	839	318	119960	120877	306	0.02	0	K00721 (0.36)	dolichol-phosphate mannosyltransferase (0.36)	K07011.gCluster.1	80.8	33.4	7.9e-22	80.8	0.98366	0.424303	Glycos_transf_2 (PF00535) (0.71)	PF00535	8	157	0.486928	3.9e-21
Borg	Black	BLACK-SR-VP_26_10_2019_C_40cm_scaffold_23_FINAL	BLACK-SR-VP_26_10_2019_C_40cm_scaffold_23_FINAL_192	192	fam08990	4	31	120864	120956	31	0	0	No KEGG annotation (1.00)	No KEGG annotation (1.00)								No domains detected (1.00)
Borg	Black	BLACK-SR-VP_26_10_2019_C_40cm_scaffold_23_FINAL	BLACK-SR-VP_26_10_2019_C_40cm_scaffold_23_FINAL_193	193	fam00008	839	318	120953	121825	291	0.02	0	K00721 (0.36)	dolichol-phosphate mannosyltransferase (0.36)	K00754.gCluster.2	71.8	161.2	6.9e-19	71.8	0.835052	0.603989	Glycos_transf_2 (PF00535) (0.71)	PF00535	13	172	0.546392	3.2e-21
Borg	Black	BLACK-SR-VP_26_10_2019_C_40cm_scaffold_23_FINAL	BLACK-SR-VP_26_10_2019_C_40cm_scaffold_23_FINAL_194	194	fam11410	5	607	121864	123684	607	0	13	No KEGG annotation (1.00)	No KEGG annotation (1.00)								No domains detected (1.00)
Borg	Black	BLACK-SR-VP_26_10_2019_C_40cm_scaffold_23_FINAL	BLACK-SR-VP_26_10_2019_C_40cm_scaffold_23_FINAL_195	195	fam10498	228	485	123681	124997	439	0	12	K06409 (0.41)	stage V sporulation protein B (0.41)	K06409.gCluster.1	37.6	140.9	8.7e-09	37.6	0.307517	0.242308	Polysacc_synt_3 (PF13440) + Polysacc_synt_C (PF14667) (0.27)	PF13440	38	318	0.637813	5.8e-14
Borg	Black	BLACK-SR-VP_26_10_2019_C_40cm_scaffold_23_FINAL	BLACK-SR-VP_26_10_2019_C_40cm_scaffold_23_FINAL_195	195	fam10498	228	485	123681	124997	439	0	12	K06409 (0.41)	stage V sporulation protein B (0.41)	K06409.gCluster.1	37.6	140.9	8.7e-09	37.6	0.307517	0.242308	Polysacc_synt_3 (PF13440) + Polysacc_synt_C (PF14667) (0.27)	PF14667	329	418	0.202733	1.1e-10
Borg	Black	BLACK-SR-VP_26_10_2019_C_40cm_scaffold_23_FINAL	BLACK-SR-VP_26_10_2019_C_40cm_scaffold_23_FINAL_196	196	fam00018	751	394	125045	126892	616	0	0	K13010 (0.13)	perosamine synthetase (0.13)	K04720.gCluster.3	261.8	130.5	6.4e-77	261.8	0.568182	0.941989	Aminotran_3 (PF00202) (0.23)	PF12804	16	140	0.201299	7.6e-12
Borg	Black	BLACK-SR-VP_26_10_2019_C_40cm_scaffold_23_FINAL	BLACK-SR-VP_26_10_2019_C_40cm_scaffold_23_FINAL_196	196	fam00018	751	394	125045	126892	616	0	0	K13010 (0.13)	perosamine synthetase (0.13)	K04720.gCluster.3	261.8	130.5	6.4e-77	261.8	0.568182	0.941989	Aminotran_3 (PF00202) (0.23)	PF00155	315	610	0.478896	4.2e-32
Borg	Black	BLACK-SR-VP_26_10_2019_C_40cm_scaffold_23_FINAL	BLACK-SR-VP_26_10_2019_C_40cm_scaffold_23_FINAL_197	197	fam01112	23	217	126989	127732	248	0	4	K17884 (0.96)	archaetidylinositol phosphate synthase (0.96)	K17884.gCluster.1	71.1	148	8.5e-19	71.1	0.53629	0.344569	CDP-OH_P_transf (PF01066) (1.00)	PF01066	46	112	0.266129	1.2e-14
Borg	Black	BLACK-SR-VP_26_10_2019_C_40cm_scaffold_23_FINAL	BLACK-SR-VP_26_10_2019_C_40cm_scaffold_23_FINAL_198	198	fam00403	30	406	127903	128727	275	0.77	1	K18576 (0.33)	xyloglucan-specific endo-beta-1 4-glucanase (0.33)	K18576.gCluster.1	28.4	97.4	8.5e-06	28.4	0.312727	0.165394	No domains detected (0.47)
Borg	Black	BLACK-SR-VP_26_10_2019_C_40cm_scaffold_23_FINAL	BLACK-SR-VP_26_10_2019_C_40cm_scaffold_23_FINAL_199	199	fam00055	215	357	128805	130811	669	0.39	0	No KEGG annotation (0.41)	No KEGG annotation (0.41)	K01452.gCluster.1	31.8	126.7	6.9e-07	31.8	0.197309	0.351613	Polysacc_deac_1 (PF01522) (0.51)	PF01522	258	371	0.168909	1.4e-17
Borg	Black	BLACK-SR-VP_26_10_2019_C_40cm_scaffold_23_FINAL	BLACK-SR-VP_26_10_2019_C_40cm_scaffold_23_FINAL_200	200	fam08275	15	314	130869	131435	189	0	0	No KEGG annotation (1.00)	No KEGG annotation (1.00)								No domains detected (1.00)
Borg	Black	BLACK-SR-VP_26_10_2019_C_40cm_scaffold_23_FINAL	BLACK-SR-VP_26_10_2019_C_40cm_scaffold_23_FINAL_201	201	fam00503	129	340	131461	132465	335	0	0	No KEGG annotation (0.73)	No KEGG annotation (0.73)								Acetyltransf_6 (PF13480) (0.92)	PF13480	162	290	0.38209	1.5e-12
Borg	Black	BLACK-SR-VP_26_10_2019_C_40cm_scaffold_23_FINAL	BLACK-SR-VP_26_10_2019_C_40cm_scaffold_23_FINAL_202	202	fam00023	615	364	132555	133406	284	0.01	0	K04034 (0.20)	anaerobic magnesium-protoporphyrin IX monomethyl ester cyclase (0.20)	K03639.gCluster.2	44.2	52.1	9.3e-11	44.2	0.440141	0.299694	Radical_SAM (PF04055) (0.47)	PF04055	59	147	0.309859	3e-11
Borg	Black	BLACK-SR-VP_26_10_2019_C_40cm_scaffold_23_FINAL	BLACK-SR-VP_26_10_2019_C_40cm_scaffold_23_FINAL_203	203	fam10806	29	192	134264	134833	190	0	0	No KEGG annotation (1.00)	No KEGG annotation (1.00)								No domains detected (1.00)
Borg	Black	BLACK-SR-VP_26_10_2019_C_40cm_scaffold_23_FINAL	BLACK-SR-VP_26_10_2019_C_40cm_scaffold_23_FINAL_204	204	fam00439	49	114	134960	135286	109	0	0	No KEGG annotation (0.80)	No KEGG annotation (0.80)								No domains detected (0.82)
Borg	Black	BLACK-SR-VP_26_10_2019_C_40cm_scaffold_23_FINAL	BLACK-SR-VP_26_10_2019_C_40cm_scaffold_23_FINAL_205	205	fam00194	54	328	135615	135917	101	0.91	2	No KEGG annotation (0.94)	No KEGG annotation (0.94)								No domains detected (0.98)
Borg	Black	BLACK-SR-VP_26_10_2019_C_40cm_scaffold_23_FINAL	BLACK-SR-VP_26_10_2019_C_40cm_scaffold_23_FINAL_206	206	fam00047	175	185	136059	136613	185	0.05	0	No KEGG annotation (0.94)	No KEGG annotation (0.94)								PEGA (PF08308) (0.31)	PF13240	2	21	0.102703	1.2e-10
Borg	Black	BLACK-SR-VP_26_10_2019_C_40cm_scaffold_23_FINAL	BLACK-SR-VP_26_10_2019_C_40cm_scaffold_23_FINAL_206	206	fam00047	175	185	136059	136613	185	0.05	0	No KEGG annotation (0.94)	No KEGG annotation (0.94)								PEGA (PF08308) (0.31)	PF08308	116	182	0.356757	6.5e-17
Borg	Black	BLACK-SR-VP_26_10_2019_C_40cm_scaffold_23_FINAL	BLACK-SR-VP_26_10_2019_C_40cm_scaffold_23_FINAL_207	207	fam03217	22	88	136724	137053	110	0	0	No KEGG annotation (1.00)	No KEGG annotation (1.00)								No domains detected (1.00)
Borg	Black	BLACK-SR-VP_26_10_2019_C_40cm_scaffold_23_FINAL	BLACK-SR-VP_26_10_2019_C_40cm_scaffold_23_FINAL_208	208	fam02372	19	212	137113	137748	212	0	0	No KEGG annotation (1.00)	No KEGG annotation (1.00)								No domains detected (1.00)
Borg	Black	BLACK-SR-VP_26_10_2019_C_40cm_scaffold_23_FINAL	BLACK-SR-VP_26_10_2019_C_40cm_scaffold_23_FINAL_209	209	fam00126	121	193	137780	138361	194	0.02	0	No KEGG annotation (0.98)	No KEGG annotation (0.98)								No domains detected (1.00)
Borg	Black	BLACK-SR-VP_26_10_2019_C_40cm_scaffold_23_FINAL	BLACK-SR-VP_26_10_2019_C_40cm_scaffold_23_FINAL_210	210	fam05370	70	178	138432	138974	181	0.01	2	No KEGG annotation (1.00)	No KEGG annotation (1.00)								No domains detected (1.00)
Borg	Black	BLACK-SR-VP_26_10_2019_C_40cm_scaffold_23_FINAL	BLACK-SR-VP_26_10_2019_C_40cm_scaffold_23_FINAL_211	211	fam11333	10	132	139113	139511	133	0	0	K02491 (1.00)	two-component system sporulation sensor kinase A (1.00)	K02491.gCluster.1	25.4	344	4.6e-05	25.4	0.984962	0.185764	No domains detected (1.00)
Borg	Black	BLACK-SR-VP_26_10_2019_C_40cm_scaffold_23_FINAL	BLACK-SR-VP_26_10_2019_C_40cm_scaffold_23_FINAL_212	212	fam08960	37	122	139611	139967	119	0	0	No KEGG annotation (1.00)	No KEGG annotation (1.00)								No domains detected (1.00)
Borg	Black	BLACK-SR-VP_26_10_2019_C_40cm_scaffold_23_FINAL	BLACK-SR-VP_26_10_2019_C_40cm_scaffold_23_FINAL_213	213	fam07490	7	376	139981	141108	376	0.29	0	No KEGG annotation (0.71)	No KEGG annotation (0.71)								DZR (PF12773) (0.57)	PF12773	3	88	0.226064	2e-10
Borg	Black	BLACK-SR-VP_26_10_2019_C_40cm_scaffold_23_FINAL	BLACK-SR-VP_26_10_2019_C_40cm_scaffold_23_FINAL_214	214	fam00025	704	385	141465	142553	363	0	0	K00754 (0.62)	L-malate glycosyltransferase (0.62)	K00754.gCluster.1	116.4	197.1	1.5e-32	116.4	0.986226	0.815	Glyco_transf_4 (PF13439) + Glycos_transf_1 (PF00534) (0.57)	PF00534	180	342	0.446281	5e-32
Borg	Black	BLACK-SR-VP_26_10_2019_C_40cm_scaffold_23_FINAL	BLACK-SR-VP_26_10_2019_C_40cm_scaffold_23_FINAL_215	215	fam00061	316	272	142571	143356	262	0.06	6	K01992 (0.75)	ABC-2 type transport system permease protein (0.75)	K09690.gCluster.1	261.8	70.6	5.2e-77	261.8	0.996183	0.959259	ABC2_membrane_2 (PF12679) (0.47)	PF01061	24	221	0.751908	4.5e-25
Borg	Black	BLACK-SR-VP_26_10_2019_C_40cm_scaffold_23_FINAL	BLACK-SR-VP_26_10_2019_C_40cm_scaffold_23_FINAL_216	216	fam00002	4625	371	143358	144095	246	0	0	K10725 (0.18)	archaeal cell division control protein 6 (0.18)	K09691.gCluster.1	354.2	264.9	1.8e-104	354.2	0.995935	0.348397	ABC_tran (PF00005) (0.20)	PF00005	48	177	0.52439	3.2e-24
Borg	Black	BLACK-SR-VP_26_10_2019_C_40cm_scaffold_23_FINAL	BLACK-SR-VP_26_10_2019_C_40cm_scaffold_23_FINAL_217	217	fam00025	704	385	144097	145317	407	0	0	K00754 (0.62)	L-malate glycosyltransferase (0.62)	K00754.gCluster.1	107.4	197.1	7.5e-30	107.4	0.515971	0.32	Glyco_transf_4 (PF13439) + Glycos_transf_1 (PF00534) (0.57)	PF13439	21	181	0.39312	2.9e-14
Borg	Black	BLACK-SR-VP_26_10_2019_C_40cm_scaffold_23_FINAL	BLACK-SR-VP_26_10_2019_C_40cm_scaffold_23_FINAL_217	217	fam00025	704	385	144097	145317	407	0	0	K00754 (0.62)	L-malate glycosyltransferase (0.62)	K00754.gCluster.1	107.4	197.1	7.5e-30	107.4	0.515971	0.32	Glyco_transf_4 (PF13439) + Glycos_transf_1 (PF00534) (0.57)	PF00534	290	384	0.230958	4.6e-18
Borg	Black	BLACK-SR-VP_26_10_2019_C_40cm_scaffold_23_FINAL	BLACK-SR-VP_26_10_2019_C_40cm_scaffold_23_FINAL_218	218	fam00003	1319	240	145435	146676	414	0	0	K03183 (0.26)	demethylmenaquinone methyltransferase / 2-methoxy-6-polyprenyl-1 4-benzoquinol methylase (0.26)	K07442.gCluster.3	29.8	66	3.4e-06	29.8	0.202899	0.287938	Methyltransf_11 (PF08241) (0.19)	PF05050	211	375	0.396135	1.1e-17
Borg	Black	BLACK-SR-VP_26_10_2019_C_40cm_scaffold_23_FINAL	BLACK-SR-VP_26_10_2019_C_40cm_scaffold_23_FINAL_219	219	fam00217	219	452	146717	148666	650	0.05	0	K01133 (0.48)	choline-sulfatase (0.48)	K01138.gCluster.1	134.2	139.6	5.4e-38	134.2	0.2	0.211618	Sulfatase (PF00884) (0.63)	PF00884	136	250	0.175385	7.1e-17
Borg	Black	BLACK-SR-VP_26_10_2019_C_40cm_scaffold_23_FINAL	BLACK-SR-VP_26_10_2019_C_40cm_scaffold_23_FINAL_219	219	fam00217	219	452	146717	148666	650	0.05	0	K01133 (0.48)	choline-sulfatase (0.48)	K01138.gCluster.1	134.2	139.6	5.4e-38	134.2	0.2	0.211618	Sulfatase (PF00884) (0.63)	PF00884	267	442	0.269231	2.3e-21
Borg	Black	BLACK-SR-VP_26_10_2019_C_40cm_scaffold_23_FINAL	BLACK-SR-VP_26_10_2019_C_40cm_scaffold_23_FINAL_220	220	fam00003	1319	240	148680	149828	383	0	0	K03183 (0.26)	demethylmenaquinone methyltransferase / 2-methoxy-6-polyprenyl-1 4-benzoquinol methylase (0.26)	K18534.gCluster.1	70.1	136.8	1.5e-18	70.1	0.328982	0.331269	Methyltransf_11 (PF08241) (0.19)	PF08241	183	276	0.24282	8.7e-24
Borg	Black	BLACK-SR-VP_26_10_2019_C_40cm_scaffold_23_FINAL	BLACK-SR-VP_26_10_2019_C_40cm_scaffold_23_FINAL_222	222	fam06207	5	502	149913	151418	502	0	10	No KEGG annotation (1.00)	No KEGG annotation (1.00)								No domains detected (1.00)
Borg	Black	BLACK-SR-VP_26_10_2019_C_40cm_scaffold_23_FINAL	BLACK-SR-VP_26_10_2019_C_40cm_scaffold_23_FINAL_223	223	fam00008	839	318	151530	152216	229	0.02	0	K00721 (0.36)	dolichol-phosphate mannosyltransferase (0.36)	K00721.gCluster.4	181.8	158.9	1.4e-52	181.8	0.978166	0.697749	Glycos_transf_2 (PF00535) (0.71)	PF00535	13	166	0.668122	5.4e-25
Borg	Black	BLACK-SR-VP_26_10_2019_C_40cm_scaffold_23_FINAL	BLACK-SR-VP_26_10_2019_C_40cm_scaffold_23_FINAL_224	224	fam06241	28	437	152296	153597	434	0.14	0	K00231 (0.61)	protoporphyrinogen/coproporphyrinogen III oxidase (0.61)	K01854.gCluster.2	98.4	60.1	3.9e-27	98.4	0.995392	0.861314	Amino_oxidase (PF01593) (1.00)	PF01593	10	357	0.799539	4.2e-13
Borg	Black	BLACK-SR-VP_26_10_2019_C_40cm_scaffold_23_FINAL	BLACK-SR-VP_26_10_2019_C_40cm_scaffold_23_FINAL_225	225	fam00280	74	336	153601	154581	327	0.03	8	K07027 (1.00)	glycosyltransferase 2 family protein (1.00)	K07027.gCluster.2	231.8	118	1.4e-67	231.8	0.996942	0.567753	LPG_synthase_TM (PF03706) (0.97)	PF03706	13	305	0.892966	1.4e-53
Borg	Black	BLACK-SR-VP_26_10_2019_C_40cm_scaffold_23_FINAL	BLACK-SR-VP_26_10_2019_C_40cm_scaffold_23_FINAL_226	226	fam00251	50	298	154643	155446	268	0	0	K00390 (0.28)	phosphoadenosine phosphosulfate reductase (0.28)	K00957.gCluster.1	347	60.9	1.2e-102	347	0.996269	0.787062	PAPS_reduct (PF01507) (0.70)	PF01507	25	221	0.731343	6.9e-50
Borg	Black	BLACK-SR-VP_26_10_2019_C_40cm_scaffold_23_FINAL	BLACK-SR-VP_26_10_2019_C_40cm_scaffold_23_FINAL_227	227	fam05966	7	131	155477	155869	131	0	0	No KEGG annotation (1.00)	No KEGG annotation (1.00)								bPH_3 (PF14470) (0.86)	PF14470	25	120	0.725191	1.2e-16
Borg	Black	BLACK-SR-VP_26_10_2019_C_40cm_scaffold_23_FINAL	BLACK-SR-VP_26_10_2019_C_40cm_scaffold_23_FINAL_228	228	fam00085	152	391	155893	157116	408	0	0	K03231 (0.15)	uncharacterized protein (0.24)	K00955.gCluster.1	519.1	211.8	1.4e-154	519.1	0.997549	0.657556	GTP_EFTU (PF00009) + GTP_EFTU_D2 (PF03144) + GTP_EFTU_D3 (PF03143) (0.21)	PF00009	5	186	0.443627	3.2e-51
Borg	Black	BLACK-SR-VP_26_10_2019_C_40cm_scaffold_23_FINAL	BLACK-SR-VP_26_10_2019_C_40cm_scaffold_23_FINAL_228	228	fam00085	152	391	155893	157116	408	0	0	K03231 (0.15)	uncharacterized protein (0.24)	K00955.gCluster.1	519.1	211.8	1.4e-154	519.1	0.997549	0.657556	GTP_EFTU (PF00009) + GTP_EFTU_D2 (PF03144) + GTP_EFTU_D3 (PF03143) (0.21)	PF03144	232	283	0.125	6e-10
Borg	Black	BLACK-SR-VP_26_10_2019_C_40cm_scaffold_23_FINAL	BLACK-SR-VP_26_10_2019_C_40cm_scaffold_23_FINAL_228	228	fam00085	152	391	155893	157116	408	0	0	K03231 (0.15)	uncharacterized protein (0.24)	K00955.gCluster.1	519.1	211.8	1.4e-154	519.1	0.997549	0.657556	GTP_EFTU (PF00009) + GTP_EFTU_D2 (PF03144) + GTP_EFTU_D3 (PF03143) (0.21)	PF03143	307	406	0.242647	6.9e-11
Borg	Black	BLACK-SR-VP_26_10_2019_C_40cm_scaffold_23_FINAL	BLACK-SR-VP_26_10_2019_C_40cm_scaffold_23_FINAL_229	229	fam00310	95	532	157120	157854	245	0	0	K18398 (0.43)	ectonucleotide pyrophosphatase/phosphodiesterase family member 5 (0.43)	K08743.gCluster.1	21.7	291.7	0.00055	21.7	0.469388	0.185102	Phosphodiest (PF01663) (0.93)	PF01663	121	212	0.371429	1.4e-09
Borg	Black	BLACK-SR-VP_26_10_2019_C_40cm_scaffold_23_FINAL	BLACK-SR-VP_26_10_2019_C_40cm_scaffold_23_FINAL_230	230	fam09471	4	117	157888	158238	117	1	4	No KEGG annotation (1.00)	No KEGG annotation (1.00)								No domains detected (1.00)
Borg	Black	BLACK-SR-VP_26_10_2019_C_40cm_scaffold_23_FINAL	BLACK-SR-VP_26_10_2019_C_40cm_scaffold_23_FINAL_231	231	fam00866	101	445	158321	159649	443	0	0	K15778 (0.71)	phosphomannomutase / phosphoglucomutase (0.71)	K15778.gCluster.2	430.3	346.6	6.7e-128	430.3	0.995485	0.969095	PGM_PMM_I (PF02878) + PGM_PMM_II (PF02879) + PGM_PMM_III (PF02880) + PGM_PMM_IV (PF00408) (0.72)	PF02878	2	122	0.27088	1.7e-38
Borg	Black	BLACK-SR-VP_26_10_2019_C_40cm_scaffold_23_FINAL	BLACK-SR-VP_26_10_2019_C_40cm_scaffold_23_FINAL_231	231	fam00866	101	445	158321	159649	443	0	0	K15778 (0.71)	phosphomannomutase / phosphoglucomutase (0.71)	K15778.gCluster.2	430.3	346.6	6.7e-128	430.3	0.995485	0.969095	PGM_PMM_I (PF02878) + PGM_PMM_II (PF02879) + PGM_PMM_III (PF02880) + PGM_PMM_IV (PF00408) (0.72)	PF02879	150	241	0.205418	3.9e-30
Borg	Black	BLACK-SR-VP_26_10_2019_C_40cm_scaffold_23_FINAL	BLACK-SR-VP_26_10_2019_C_40cm_scaffold_23_FINAL_231	231	fam00866	101	445	158321	159649	443	0	0	K15778 (0.71)	phosphomannomutase / phosphoglucomutase (0.71)	K15778.gCluster.2	430.3	346.6	6.7e-128	430.3	0.995485	0.969095	PGM_PMM_I (PF02878) + PGM_PMM_II (PF02879) + PGM_PMM_III (PF02880) + PGM_PMM_IV (PF00408) (0.72)	PF02880	259	345	0.194131	7.4e-15
Borg	Black	BLACK-SR-VP_26_10_2019_C_40cm_scaffold_23_FINAL	BLACK-SR-VP_26_10_2019_C_40cm_scaffold_23_FINAL_231	231	fam00866	101	445	158321	159649	443	0	0	K15778 (0.71)	phosphomannomutase / phosphoglucomutase (0.71)	K15778.gCluster.2	430.3	346.6	6.7e-128	430.3	0.995485	0.969095	PGM_PMM_I (PF02878) + PGM_PMM_II (PF02879) + PGM_PMM_III (PF02880) + PGM_PMM_IV (PF00408) (0.72)	PF00408	374	424	0.112867	1.2e-12
Borg	Black	BLACK-SR-VP_26_10_2019_C_40cm_scaffold_23_FINAL	BLACK-SR-VP_26_10_2019_C_40cm_scaffold_23_FINAL_232	232	fam00043	203	632	159646	161364	573	0.03	11	K07151 (0.44)	dolichyl-diphosphooligosaccharide---protein glycosyltransferase (0.44)	K07151.gCluster.2	39.2	146.3	2.1e-09	39.2	0.251309	0.151261	PMT_2 (PF13231) (0.45)	PF13231	74	222	0.25829	1.6e-11
Borg	Black	BLACK-SR-VP_26_10_2019_C_40cm_scaffold_23_FINAL	BLACK-SR-VP_26_10_2019_C_40cm_scaffold_23_FINAL_233	233	fam03529	34	86	161524	161781	86	0	3	No KEGG annotation (1.00)	No KEGG annotation (1.00)								No domains detected (1.00)
Borg	Black	BLACK-SR-VP_26_10_2019_C_40cm_scaffold_23_FINAL	BLACK-SR-VP_26_10_2019_C_40cm_scaffold_23_FINAL_234	234	fam10520	43	52	162079	162234	52	0	0	No KEGG annotation (1.00)	No KEGG annotation (1.00)								No domains detected (1.00)
Borg	Black	BLACK-SR-VP_26_10_2019_C_40cm_scaffold_23_FINAL	BLACK-SR-VP_26_10_2019_C_40cm_scaffold_23_FINAL_235	235	fam00126	121	193	162640	163170	177	0.02	0	No KEGG annotation (0.98)	No KEGG annotation (0.98)								No domains detected (1.00)
Borg	Black	BLACK-SR-VP_26_10_2019_C_40cm_scaffold_23_FINAL	BLACK-SR-VP_26_10_2019_C_40cm_scaffold_23_FINAL_236	236	fam00126	121	193	163206	163823	206	0.02	0	No KEGG annotation (0.98)	No KEGG annotation (0.98)								No domains detected (1.00)
Borg	Black	BLACK-SR-VP_26_10_2019_C_40cm_scaffold_23_FINAL	BLACK-SR-VP_26_10_2019_C_40cm_scaffold_23_FINAL_237	237	fam04648	10	79	163957	164190	78	0	0	No KEGG annotation (1.00)	No KEGG annotation (1.00)								No domains detected (1.00)
Borg	Black	BLACK-SR-VP_26_10_2019_C_40cm_scaffold_23_FINAL	BLACK-SR-VP_26_10_2019_C_40cm_scaffold_23_FINAL_238	238	fam00789	28	633	164505	166649	715	0	1	No KEGG annotation (0.89)	No KEGG annotation (0.89)								Band_7 (PF01145) (1.00)	PF01145	355	535	0.251748	2.7e-15
Borg	Black	BLACK-SR-VP_26_10_2019_C_40cm_scaffold_23_FINAL	BLACK-SR-VP_26_10_2019_C_40cm_scaffold_23_FINAL_239	239	fam02233	25	295	166788	167741	318	0.92	1	No KEGG annotation (1.00)	No KEGG annotation (1.00)								No domains detected (0.96)
Borg	Black	BLACK-SR-VP_26_10_2019_C_40cm_scaffold_23_FINAL	BLACK-SR-VP_26_10_2019_C_40cm_scaffold_23_FINAL_240	240	fam00022	503	237	168124	170412	763	0.8	1	K02638 (0.34)	plastocyanin (0.34)	K02638.gCluster.1	75.4	75.8	4.8e-20	75.4	0.193971	0.730769	No domains detected (0.29)	PF00127	51	148	0.12713	1e-07
Borg	Black	BLACK-SR-VP_26_10_2019_C_40cm_scaffold_23_FINAL	BLACK-SR-VP_26_10_2019_C_40cm_scaffold_23_FINAL_240	240	fam00022	503	237	168124	170412	763	0.8	1	K02638 (0.34)	plastocyanin (0.34)	K02638.gCluster.1	75.4	75.8	4.8e-20	75.4	0.193971	0.730769	No domains detected (0.29)	PF00127	323	422	0.129751	2.4e-08
Borg	Black	BLACK-SR-VP_26_10_2019_C_40cm_scaffold_23_FINAL	BLACK-SR-VP_26_10_2019_C_40cm_scaffold_23_FINAL_241	241	fam00002	4625	371	170632	172017	462	0	0	K10725 (0.18)	archaeal cell division control protein 6 (0.18)	K04800.gCluster.1	559.7	277.2	5.1e-167	559.7	0.997835	0.903421	ABC_tran (PF00005) (0.20)	PF03215	3	79	0.164502	2.3e-09
Borg	Black	BLACK-SR-VP_26_10_2019_C_40cm_scaffold_23_FINAL	BLACK-SR-VP_26_10_2019_C_40cm_scaffold_23_FINAL_241	241	fam00002	4625	371	170632	172017	462	0	0	K10725 (0.18)	archaeal cell division control protein 6 (0.18)	K04800.gCluster.1	559.7	277.2	5.1e-167	559.7	0.997835	0.903421	ABC_tran (PF00005) (0.20)	PF00004	47	118	0.15368	1.1e-12
Borg	Black	BLACK-SR-VP_26_10_2019_C_40cm_scaffold_23_FINAL	BLACK-SR-VP_26_10_2019_C_40cm_scaffold_23_FINAL_242	242	fam11705	228	343	172062	173066	335	0	0	K00973 (0.76)	glucose-1-phosphate thymidylyltransferase (0.76)	K00966.gCluster.1	144.7	50.1	2.1e-41	144.7	0.820896	0.392857	NTP_transferase (PF00483) (0.62)	PF00483	3	225	0.662687	6e-34
Borg	Black	BLACK-SR-VP_26_10_2019_C_40cm_scaffold_23_FINAL	BLACK-SR-VP_26_10_2019_C_40cm_scaffold_23_FINAL_242	242	fam11705	228	343	172062	173066	335	0	0	K00973 (0.76)	glucose-1-phosphate thymidylyltransferase (0.76)	K00966.gCluster.1	144.7	50.1	2.1e-41	144.7	0.820896	0.392857	NTP_transferase (PF00483) (0.62)	PF07883	256	311	0.164179	6.8e-10
Borg	Black	BLACK-SR-VP_26_10_2019_C_40cm_scaffold_23_FINAL	BLACK-SR-VP_26_10_2019_C_40cm_scaffold_23_FINAL_243	243	fam00750	11	284	173240	174091	284	1	2	No KEGG annotation (0.55)	No KEGG annotation (0.55)	K18721.gCluster.40	21.7	87.3	7.3e-05	21.7	0.573944	0.0317425	No domains detected (1.00)
Borg	Black	BLACK-SR-VP_26_10_2019_C_40cm_scaffold_23_FINAL	BLACK-SR-VP_26_10_2019_C_40cm_scaffold_23_FINAL_244	244	fam00128	120	587	174146	177829	1228	0.76	1	No KEGG annotation (0.72)	No KEGG annotation (0.72)	K05113.gCluster.1	22.3	568	0.00022	22.3	0.126221	0.123984	S-layer (PF07752) (0.38)	PF16656	41	125	0.0684039	1.5e-06
Borg	Black	BLACK-SR-VP_26_10_2019_C_40cm_scaffold_23_FINAL	BLACK-SR-VP_26_10_2019_C_40cm_scaffold_23_FINAL_244	244	fam00128	120	587	174146	177829	1228	0.76	1	No KEGG annotation (0.72)	No KEGG annotation (0.72)	K05113.gCluster.1	22.3	568	0.00022	22.3	0.126221	0.123984	S-layer (PF07752) (0.38)	PF16656	143	228	0.0692182	0.00015
Borg	Black	BLACK-SR-VP_26_10_2019_C_40cm_scaffold_23_FINAL	BLACK-SR-VP_26_10_2019_C_40cm_scaffold_23_FINAL_244	244	fam00128	120	587	174146	177829	1228	0.76	1	No KEGG annotation (0.72)	No KEGG annotation (0.72)	K05113.gCluster.1	22.3	568	0.00022	22.3	0.126221	0.123984	S-layer (PF07752) (0.38)	PF07752	340	593	0.206026	8.3e-85
Borg	Black	BLACK-SR-VP_26_10_2019_C_40cm_scaffold_23_FINAL	BLACK-SR-VP_26_10_2019_C_40cm_scaffold_23_FINAL_244	244	fam00128	120	587	174146	177829	1228	0.76	1	No KEGG annotation (0.72)	No KEGG annotation (0.72)	K05113.gCluster.1	22.3	568	0.00022	22.3	0.126221	0.123984	S-layer (PF07752) (0.38)	PF07752	642	882	0.19544	1.1e-80
Borg	Black	BLACK-SR-VP_26_10_2019_C_40cm_scaffold_23_FINAL	BLACK-SR-VP_26_10_2019_C_40cm_scaffold_23_FINAL_245	245	fam01606	21	209	178106	178738	211	0	2	No KEGG annotation (1.00)	No KEGG annotation (1.00)								No domains detected (1.00)
Borg	Black	BLACK-SR-VP_26_10_2019_C_40cm_scaffold_23_FINAL	BLACK-SR-VP_26_10_2019_C_40cm_scaffold_23_FINAL_246	246	fam04153	4	59	178735	178911	59	0	0	No KEGG annotation (1.00)	No KEGG annotation (1.00)								No domains detected (1.00)
Borg	Black	BLACK-SR-VP_26_10_2019_C_40cm_scaffold_23_FINAL	BLACK-SR-VP_26_10_2019_C_40cm_scaffold_23_FINAL_247	247	fam02516	44	94	179066	179353	96	0	0	No KEGG annotation (1.00)	No KEGG annotation (1.00)								Zn_ribbon_2 (PF12674) (1.00)	PF12674	8	88	0.833333	7.6e-32
Borg	Black	BLACK-SR-VP_26_10_2019_C_40cm_scaffold_23_FINAL	BLACK-SR-VP_26_10_2019_C_40cm_scaffold_23_FINAL_248	248	fam00015	426	56	179415	179606	64	0	0	No KEGG annotation (0.59)	No KEGG annotation (0.59)								No domains detected (0.87)
Borg	Black	BLACK-SR-VP_26_10_2019_C_40cm_scaffold_23_FINAL	BLACK-SR-VP_26_10_2019_C_40cm_scaffold_23_FINAL_249	249	fam00168	56	139	179785	180201	139	0	0	K07006 (0.70)	uncharacterized protein (0.70)	K07006.gCluster.3	90.7	35.8	6.9e-25	90.7	0.992806	0.905797	Putative_PNPOx (PF01243) (0.73)	PF01243	23	94	0.510791	2.4e-09
Borg	Black	BLACK-SR-VP_26_10_2019_C_40cm_scaffold_23_FINAL	BLACK-SR-VP_26_10_2019_C_40cm_scaffold_23_FINAL_250	250	fam00015	426	56	180265	180432	56	0	0	No KEGG annotation (0.59)	No KEGG annotation (0.59)								No domains detected (0.87)
Borg	Black	BLACK-SR-VP_26_10_2019_C_40cm_scaffold_23_FINAL	BLACK-SR-VP_26_10_2019_C_40cm_scaffold_23_FINAL_251	251	fam00580	67	194	180582	181178	199	0	0	K05520 (0.76)	protease I (0.76)	K05520.gCluster.2	304.8	119.4	4e-90	304.8	0.994975	0.717472	DJ-1_PfpI (PF01965) (0.84)	PF01965	9	189	0.904523	4.1e-51
Borg	Black	BLACK-SR-VP_26_10_2019_C_40cm_scaffold_23_FINAL	BLACK-SR-VP_26_10_2019_C_40cm_scaffold_23_FINAL_252	252	fam00008	839	318	181631	182791	387	0.02	0	K00721 (0.36)	dolichol-phosphate mannosyltransferase (0.36)	K00721.gCluster.4	197.2	158.9	2.8e-57	197.2	0.775194	0.897106	Glycos_transf_2 (PF00535) (0.71)	PF00535	15	177	0.418605	7.9e-27
Borg	Black	BLACK-SR-VP_26_10_2019_C_40cm_scaffold_23_FINAL	BLACK-SR-VP_26_10_2019_C_40cm_scaffold_23_FINAL_253	253	fam10918	16	583	183098	184822	575	0	10	K01546 (1.00)	K+-transporting ATPase ATPase A chain (1.00)	K01546.gCluster.1	873.1	71.5	1.1e-261	873.1	0.998261	0.747989	KdpA (PF03814) (1.00)	PF03814	12	568	0.966957	7.6e-243
Borg	Black	BLACK-SR-VP_26_10_2019_C_40cm_scaffold_23_FINAL	BLACK-SR-VP_26_10_2019_C_40cm_scaffold_23_FINAL_254	254	fam00238	503	790	184824	186902	693	0	7	K01533 (0.31)	Cu2+-exporting ATPase (0.31)	K01547.gCluster.1	1127.2	232.7	0	1127.2	0.998557	0.836408	E1-E2_ATPase (PF00122) + Hydrolase (PF00702) (0.35)	PF00122	122	295	0.249639	2.3e-33
Borg	Black	BLACK-SR-VP_26_10_2019_C_40cm_scaffold_23_FINAL	BLACK-SR-VP_26_10_2019_C_40cm_scaffold_23_FINAL_254	254	fam00238	503	790	184824	186902	693	0	7	K01533 (0.31)	Cu2+-exporting ATPase (0.31)	K01547.gCluster.1	1127.2	232.7	0	1127.2	0.998557	0.836408	E1-E2_ATPase (PF00122) + Hydrolase (PF00702) (0.35)	PF00702	314	541	0.327561	7e-32
Borg	Black	BLACK-SR-VP_26_10_2019_C_40cm_scaffold_23_FINAL	BLACK-SR-VP_26_10_2019_C_40cm_scaffold_23_FINAL_255	255	fam02185	16	217	186930	187496	189	1	1	K01548 (1.00)	K+-transporting ATPase ATPase C chain (1.00)	K01548.gCluster.1	265.5	28.7	3.2e-78	265.5	0.994709	0.726562	KdpC (PF02669) (1.00)	PF02669	6	185	0.94709	1.8e-70
Borg	Black	BLACK-SR-VP_26_10_2019_C_40cm_scaffold_23_FINAL	BLACK-SR-VP_26_10_2019_C_40cm_scaffold_23_FINAL_256	256	fam00019	1000	154	187601	189541	647	0	0	K06149 (0.67)	universal stress protein A (0.67)	K07646.gCluster.1	729	71.6	7.6e-218	729	0.998454	0.663344	Usp (PF00582) (0.59)	PF02702	26	235	0.323029	2.5e-94
Borg	Black	BLACK-SR-VP_26_10_2019_C_40cm_scaffold_23_FINAL	BLACK-SR-VP_26_10_2019_C_40cm_scaffold_23_FINAL_256	256	fam00019	1000	154	187601	189541	647	0	0	K06149 (0.67)	universal stress protein A (0.67)	K07646.gCluster.1	729	71.6	7.6e-218	729	0.998454	0.663344	Usp (PF00582) (0.59)	PF13493	398	503	0.162287	2.3e-29
Borg	Black	BLACK-SR-VP_26_10_2019_C_40cm_scaffold_23_FINAL	BLACK-SR-VP_26_10_2019_C_40cm_scaffold_23_FINAL_257	257	fam05370	70	178	189545	190114	190	0.01	2	No KEGG annotation (1.00)	No KEGG annotation (1.00)								No domains detected (1.00)
Borg	Black	BLACK-SR-VP_26_10_2019_C_40cm_scaffold_23_FINAL	BLACK-SR-VP_26_10_2019_C_40cm_scaffold_23_FINAL_258	258	fam00324	23	42	190170	190280	37	0	1	No KEGG annotation (1.00)	No KEGG annotation (1.00)								No domains detected (1.00)
Borg	Black	BLACK-SR-VP_26_10_2019_C_40cm_scaffold_23_FINAL	BLACK-SR-VP_26_10_2019_C_40cm_scaffold_23_FINAL_259	259	fam00198	119	213	190921	191592	224	0	0	K00762 (0.55)	orotate phosphoribosyltransferase (0.55)	K00762.gCluster.1	164.5	25.8	2.5e-47	164.5	0.977679	0.68	Pribosyltran (PF00156) (0.79)	PF00156	41	159	0.526786	2.9e-15
Borg	Black	BLACK-SR-VP_26_10_2019_C_40cm_scaffold_23_FINAL	BLACK-SR-VP_26_10_2019_C_40cm_scaffold_23_FINAL_260	260	fam05370	70	178	191663	192193	177	0.01	2	No KEGG annotation (1.00)	No KEGG annotation (1.00)								No domains detected (1.00)
Borg	Black	BLACK-SR-VP_26_10_2019_C_40cm_scaffold_23_FINAL	BLACK-SR-VP_26_10_2019_C_40cm_scaffold_23_FINAL_261	261	fam11393	6	164	192217	192708	164	0	0	No KEGG annotation (1.00)	No KEGG annotation (1.00)								No domains detected (1.00)
Borg	Black	BLACK-SR-VP_26_10_2019_C_40cm_scaffold_23_FINAL	BLACK-SR-VP_26_10_2019_C_40cm_scaffold_23_FINAL_262	262	fam01854	4	41	192666	192788	41	0	0	No KEGG annotation (1.00)	No KEGG annotation (1.00)								No domains detected (1.00)
Borg	Black	BLACK-SR-VP_26_10_2019_C_40cm_scaffold_23_FINAL	BLACK-SR-VP_26_10_2019_C_40cm_scaffold_23_FINAL_263	263	fam10471	21	101	192861	193163	101	0	0	No KEGG annotation (1.00)	No KEGG annotation (1.00)								No domains detected (0.90)
Borg	Black	BLACK-SR-VP_26_10_2019_C_40cm_scaffold_23_FINAL	BLACK-SR-VP_26_10_2019_C_40cm_scaffold_23_FINAL_264	264	fam04944	25	130	193191	193643	151	0	0	No KEGG annotation (1.00)	No KEGG annotation (1.00)								No domains detected (1.00)
Borg	Black	BLACK-SR-VP_26_10_2019_C_40cm_scaffold_23_FINAL	BLACK-SR-VP_26_10_2019_C_40cm_scaffold_23_FINAL_265	265	fam09257	38	379	193615	194418	268	0	0	No KEGG annotation (1.00)	No KEGG annotation (1.00)								No domains detected (1.00)
Borg	Black	BLACK-SR-VP_26_10_2019_C_40cm_scaffold_23_FINAL	BLACK-SR-VP_26_10_2019_C_40cm_scaffold_23_FINAL_266	266	fam02537	25	135	194473	194931	153	0	0	No KEGG annotation (1.00)	No KEGG annotation (1.00)								No domains detected (1.00)
Borg	Black	BLACK-SR-VP_26_10_2019_C_40cm_scaffold_23_FINAL	BLACK-SR-VP_26_10_2019_C_40cm_scaffold_23_FINAL_267	267	fam07261	26	169	195041	195547	169	0	0	No KEGG annotation (1.00)	No KEGG annotation (1.00)								No domains detected (1.00)
Borg	Black	BLACK-SR-VP_26_10_2019_C_40cm_scaffold_23_FINAL	BLACK-SR-VP_26_10_2019_C_40cm_scaffold_23_FINAL_268	268	fam00288	94	206	195720	196391	224	0	0	K06940 (1.00)	uncharacterized protein (1.00)	K06940.gCluster.4	84.1	33.3	8.5e-23	84.1	0.910714	0.654321	CxxCxxCC (PF03692) (0.98)	PF03692	54	132	0.348214	6.5e-18
Borg	Black	BLACK-SR-VP_26_10_2019_C_40cm_scaffold_23_FINAL	BLACK-SR-VP_26_10_2019_C_40cm_scaffold_23_FINAL_269	269	fam00001	6506	176	196459	197109	217	0.02	0	No KEGG annotation (0.40)	No KEGG annotation (0.40)	K03719.gCluster.3	32.8	36.3	4.8e-07	32.8	0.64977	0.509934	No domains detected (0.43)
Borg	Black	BLACK-SR-VP_26_10_2019_C_40cm_scaffold_23_FINAL	BLACK-SR-VP_26_10_2019_C_40cm_scaffold_23_FINAL_270	270	fam08550	10	264	197151	197945	265	0	0	No KEGG annotation (1.00)	No KEGG annotation (1.00)								No domains detected (1.00)
Borg	Black	BLACK-SR-VP_26_10_2019_C_40cm_scaffold_23_FINAL	BLACK-SR-VP_26_10_2019_C_40cm_scaffold_23_FINAL_271	271	fam00016	615	817	197890	200085	732	0	0	K03580 (0.21)	ATP-dependent helicase HepA (0.21)								SNF2_N (PF00176) + Helicase_C (PF00271) (0.12)
Borg	Black	BLACK-SR-VP_26_10_2019_C_40cm_scaffold_23_FINAL	BLACK-SR-VP_26_10_2019_C_40cm_scaffold_23_FINAL_272	272	fam00107	256	242	200099	200818	240	0.01	0	No KEGG annotation (0.99)	No KEGG annotation (0.99)								No domains detected (1.00)
Borg	Black	BLACK-SR-VP_26_10_2019_C_40cm_scaffold_23_FINAL	BLACK-SR-VP_26_10_2019_C_40cm_scaffold_23_FINAL_273	273	fam00015	426	56	200891	201046	52	0	0	No KEGG annotation (0.59)	No KEGG annotation (0.59)	K04651.gCluster.3	22.8	38.3	0.00057	22.8	0.884615	0.295652	No domains detected (0.87)
Borg	Black	BLACK-SR-VP_26_10_2019_C_40cm_scaffold_23_FINAL	BLACK-SR-VP_26_10_2019_C_40cm_scaffold_23_FINAL_274	274	fam06199	4	64	201030	201221	64	0	0	No KEGG annotation (1.00)	No KEGG annotation (1.00)								No domains detected (1.00)
Borg	Black	BLACK-SR-VP_26_10_2019_C_40cm_scaffold_23_FINAL	BLACK-SR-VP_26_10_2019_C_40cm_scaffold_23_FINAL_275	275	fam09969	43	69	201190	201396	69	0.05	0	No KEGG annotation (1.00)	No KEGG annotation (1.00)								No domains detected (1.00)
Borg	Black	BLACK-SR-VP_26_10_2019_C_40cm_scaffold_23_FINAL	BLACK-SR-VP_26_10_2019_C_40cm_scaffold_23_FINAL_276	276	fam00116	142	242	201402	202082	227	0	0	K07502 (0.56)	uncharacterized protein (0.62)								RNase_H_2 (PF13482) (0.49)
Borg	Black	BLACK-SR-VP_26_10_2019_C_40cm_scaffold_23_FINAL	BLACK-SR-VP_26_10_2019_C_40cm_scaffold_23_FINAL_277	277	fam10486	26	119	202106	202453	116	0	0	No KEGG annotation (1.00)	No KEGG annotation (1.00)								No domains detected (1.00)
Borg	Black	BLACK-SR-VP_26_10_2019_C_40cm_scaffold_23_FINAL	BLACK-SR-VP_26_10_2019_C_40cm_scaffold_23_FINAL_278	278	fam11361	12	291	202532	203398	289	0	0	No KEGG annotation (0.92)	No KEGG annotation (0.92)								No domains detected (1.00)
Borg	Black	BLACK-SR-VP_26_10_2019_C_40cm_scaffold_23_FINAL	BLACK-SR-VP_26_10_2019_C_40cm_scaffold_23_FINAL_279	279	fam00207	53	78	203415	203639	75	0	0	No KEGG annotation (0.64)	No KEGG annotation (0.64)								No domains detected (0.77)
Borg	Black	BLACK-SR-VP_26_10_2019_C_40cm_scaffold_23_FINAL	BLACK-SR-VP_26_10_2019_C_40cm_scaffold_23_FINAL_280	280	fam00261	129	197	204018	204749	244	0	0	No KEGG annotation (1.00)	No KEGG annotation (1.00)								No domains detected (1.00)
Borg	Black	BLACK-SR-VP_26_10_2019_C_40cm_scaffold_23_FINAL	BLACK-SR-VP_26_10_2019_C_40cm_scaffold_23_FINAL_281	281	fam00548	78	67	204899	205129	77	0	0	No KEGG annotation (1.00)	No KEGG annotation (1.00)								No domains detected (1.00)
Borg	Black	BLACK-SR-VP_26_10_2019_C_40cm_scaffold_23_FINAL	BLACK-SR-VP_26_10_2019_C_40cm_scaffold_23_FINAL_282	282	fam05051	9	115	205250	205588	113	0	0	No KEGG annotation (1.00)	No KEGG annotation (1.00)								No domains detected (1.00)
Borg	Black	BLACK-SR-VP_26_10_2019_C_40cm_scaffold_23_FINAL	BLACK-SR-VP_26_10_2019_C_40cm_scaffold_23_FINAL_283	283	fam00102	132	239	205779	206507	243	0	0	K01625 (0.26)	2-dehydro-3-deoxyphosphogluconate aldolase / (4S)-4-hydroxy-2-oxoglutarate aldolase (0.26)	K01591.gCluster.1	52.4	18.6	3e-13	52.4	0.658436	0.231373	DeoC (PF01791) (0.35)	PF00215	31	226	0.802469	6.5e-11
Borg	Black	BLACK-SR-VP_26_10_2019_C_40cm_scaffold_23_FINAL	BLACK-SR-VP_26_10_2019_C_40cm_scaffold_23_FINAL_284	284	fam00246	76	96	206516	206815	100	0	0	No KEGG annotation (1.00)	No KEGG annotation (1.00)								No domains detected (1.00)
Borg	Black	BLACK-SR-VP_26_10_2019_C_40cm_scaffold_23_FINAL	BLACK-SR-VP_26_10_2019_C_40cm_scaffold_23_FINAL_285	285	fam03970	9	101	206817	207119	101	0	0	No KEGG annotation (1.00)	No KEGG annotation (1.00)								No domains detected (1.00)
Borg	Black	BLACK-SR-VP_26_10_2019_C_40cm_scaffold_23_FINAL	BLACK-SR-VP_26_10_2019_C_40cm_scaffold_23_FINAL_286	286	fam00009	425	195	207182	207502	107	0	0	K03789 (0.18)	ribosomal-protein-alanine N-acetyltransferase (0.23)	K03789.gCluster.1	21.8	54.8	0.00069	21.8	0.897196	0.151874	Acetyltransf_1 (PF00583) (0.37)
Borg	Black	BLACK-SR-VP_26_10_2019_C_40cm_scaffold_23_FINAL	BLACK-SR-VP_26_10_2019_C_40cm_scaffold_23_FINAL_287	287	fam11292	25	127	207544	207924	127	0	0	No KEGG annotation (1.00)	No KEGG annotation (1.00)								No domains detected (1.00)
Borg	Black	BLACK-SR-VP_26_10_2019_C_40cm_scaffold_23_FINAL	BLACK-SR-VP_26_10_2019_C_40cm_scaffold_23_FINAL_288	288	fam00246	76	96	207969	208292	108	0	0	No KEGG annotation (1.00)	No KEGG annotation (1.00)								No domains detected (1.00)
Borg	Black	BLACK-SR-VP_26_10_2019_C_40cm_scaffold_23_FINAL	BLACK-SR-VP_26_10_2019_C_40cm_scaffold_23_FINAL_289	289	fam07513	22	146	208388	208735	116	0	0	No KEGG annotation (0.91)	No KEGG annotation (0.91)								No domains detected (1.00)
Borg	Black	BLACK-SR-VP_26_10_2019_C_40cm_scaffold_23_FINAL	BLACK-SR-VP_26_10_2019_C_40cm_scaffold_23_FINAL_290	290	fam00261	129	197	208892	209596	235	0	0	No KEGG annotation (1.00)	No KEGG annotation (1.00)								No domains detected (1.00)
Borg	Black	BLACK-SR-VP_26_10_2019_C_40cm_scaffold_23_FINAL	BLACK-SR-VP_26_10_2019_C_40cm_scaffold_23_FINAL_291	291	fam06451	10	66	209711	209908	66	0	0	No KEGG annotation (1.00)	No KEGG annotation (1.00)								No domains detected (1.00)
Borg	Black	BLACK-SR-VP_26_10_2019_C_40cm_scaffold_23_FINAL	BLACK-SR-VP_26_10_2019_C_40cm_scaffold_23_FINAL_292	292	fam00023	615	364	210147	211529	461	0.01	0	K04034 (0.20)	anaerobic magnesium-protoporphyrin IX monomethyl ester cyclase (0.20)	K01843.gCluster.1	660.3	31.3	3.1e-197	660.3	0.997831	0.630769	Radical_SAM (PF04055) (0.47)	PF04055	130	276	0.316703	3.4e-13
Borg	Black	BLACK-SR-VP_26_10_2019_C_40cm_scaffold_23_FINAL	BLACK-SR-VP_26_10_2019_C_40cm_scaffold_23_FINAL_292	292	fam00023	615	364	210147	211529	461	0.01	0	K04034 (0.20)	anaerobic magnesium-protoporphyrin IX monomethyl ester cyclase (0.20)	K01843.gCluster.1	660.3	31.3	3.1e-197	660.3	0.997831	0.630769	Radical_SAM (PF04055) (0.47)	PF12544	321	451	0.281996	2.2e-49
Borg	Black	BLACK-SR-VP_26_10_2019_C_40cm_scaffold_23_FINAL	BLACK-SR-VP_26_10_2019_C_40cm_scaffold_23_FINAL_293	293	fam00009	425	195	211535	212428	298	0	0	K03789 (0.18)	ribosomal-protein-alanine N-acetyltransferase (0.23)	K01843.gCluster.1	167.2	31.3	5.3e-48	167.2	0.993289	0.323077	Acetyltransf_1 (PF00583) (0.37)
Borg	Black	BLACK-SR-VP_26_10_2019_C_40cm_scaffold_23_FINAL	BLACK-SR-VP_26_10_2019_C_40cm_scaffold_23_FINAL_294	294	fam04407	8	144	212500	212931	144	0	0	No KEGG annotation (1.00)	No KEGG annotation (1.00)								No domains detected (1.00)
Borg	Black	BLACK-SR-VP_26_10_2019_C_40cm_scaffold_23_FINAL	BLACK-SR-VP_26_10_2019_C_40cm_scaffold_23_FINAL_295	295	fam00015	426	56	212957	213097	47	0	0	No KEGG annotation (0.59)	No KEGG annotation (0.59)								No domains detected (0.87)
Borg	Black	BLACK-SR-VP_26_10_2019_C_40cm_scaffold_23_FINAL	BLACK-SR-VP_26_10_2019_C_40cm_scaffold_23_FINAL_296	296	fam10588	8	145	213091	213525	145	0	4	No KEGG annotation (1.00)	No KEGG annotation (1.00)								No domains detected (1.00)
Borg	Black	BLACK-SR-VP_26_10_2019_C_40cm_scaffold_23_FINAL	BLACK-SR-VP_26_10_2019_C_40cm_scaffold_23_FINAL_297	297	fam03624	6	45	213623	213757	45	0	1	No KEGG annotation (1.00)	No KEGG annotation (1.00)								No domains detected (1.00)
Borg	Black	BLACK-SR-VP_26_10_2019_C_40cm_scaffold_23_FINAL	BLACK-SR-VP_26_10_2019_C_40cm_scaffold_23_FINAL_298	298	fam11644	12	99	213863	214162	100	0	3	No KEGG annotation (1.00)	No KEGG annotation (1.00)								No domains detected (1.00)
Borg	Black	BLACK-SR-VP_26_10_2019_C_40cm_scaffold_23_FINAL	BLACK-SR-VP_26_10_2019_C_40cm_scaffold_23_FINAL_299	299	fam02821	2	57	214310	214477	56	0	0	No KEGG annotation (1.00)	No KEGG annotation (1.00)								No domains detected (1.00)
Borg	Black	BLACK-SR-VP_26_10_2019_C_40cm_scaffold_23_FINAL	BLACK-SR-VP_26_10_2019_C_40cm_scaffold_23_FINAL_300	300	fam00598	64	74	214517	214855	113	0	0	K03666 (0.48)	host factor-I protein (0.48)	K03666.gCluster.3	29.8	18.4	3.9e-06	29.8	0.867257	0.788732	No domains detected (0.59)
Borg	Black	BLACK-SR-VP_26_10_2019_C_40cm_scaffold_23_FINAL	BLACK-SR-VP_26_10_2019_C_40cm_scaffold_23_FINAL_301	301	fam00003	1319	240	214857	215576	240	0	0	K03183 (0.26)	demethylmenaquinone methyltransferase / 2-methoxy-6-polyprenyl-1 4-benzoquinol methylase (0.26)	K02528.gCluster.4	24.6	218	0.00012	24.6	0.4125	0.34981	Methyltransf_11 (PF08241) (0.19)
Borg	Black	BLACK-SR-VP_26_10_2019_C_40cm_scaffold_23_FINAL	BLACK-SR-VP_26_10_2019_C_40cm_scaffold_23_FINAL_302	302	fam00026	301	132	215686	216438	251	0	0	No KEGG annotation (0.22)	No KEGG annotation (0.22)	K06859.gCluster.1	167.3	49.9	2e-48	167.3	0.904382	0.855721	Cupin_2 (PF07883) (0.58)	PF06560	20	183	0.649402	1.4e-41
Borg	Black	BLACK-SR-VP_26_10_2019_C_40cm_scaffold_23_FINAL	BLACK-SR-VP_26_10_2019_C_40cm_scaffold_23_FINAL_303	303	fam00137	120	132	216465	216626	54	0	0	No KEGG annotation (1.00)	No KEGG annotation (1.00)								No domains detected (0.98)
Borg	Black	BLACK-SR-VP_26_10_2019_C_40cm_scaffold_23_FINAL	BLACK-SR-VP_26_10_2019_C_40cm_scaffold_23_FINAL_304	304	fam03235	26	50	216650	216799	50	0	0	No KEGG annotation (1.00)	No KEGG annotation (1.00)								No domains detected (1.00)
Borg	Black	BLACK-SR-VP_26_10_2019_C_40cm_scaffold_23_FINAL	BLACK-SR-VP_26_10_2019_C_40cm_scaffold_23_FINAL_305	305	fam04453	23	174	216848	217366	173	0	0	No KEGG annotation (1.00)	No KEGG annotation (1.00)								YopX (PF09643) (1.00)	PF09643	10	159	0.861272	2.1e-21
Borg	Black	BLACK-SR-VP_26_10_2019_C_40cm_scaffold_23_FINAL	BLACK-SR-VP_26_10_2019_C_40cm_scaffold_23_FINAL_306	306	fam08397	25	164	217347	217808	154	0	0	No KEGG annotation (1.00)	No KEGG annotation (1.00)								No domains detected (1.00)
Borg	Black	BLACK-SR-VP_26_10_2019_C_40cm_scaffold_23_FINAL	BLACK-SR-VP_26_10_2019_C_40cm_scaffold_23_FINAL_307	307	fam00002	4625	371	217948	221790	1281	0	0	K10725 (0.18)	archaeal cell division control protein 6 (0.18)	K04801.gCluster.1	441.6	172.8	1.2e-131	441.6	0.999219	0.943284	ABC_tran (PF00005) (0.20)	PF14890	121	573	0.352849	8e-21
Borg	Black	BLACK-SR-VP_26_10_2019_C_40cm_scaffold_23_FINAL	BLACK-SR-VP_26_10_2019_C_40cm_scaffold_23_FINAL_307	307	fam00002	4625	371	217948	221790	1281	0	0	K10725 (0.18)	archaeal cell division control protein 6 (0.18)	K04801.gCluster.1	441.6	172.8	1.2e-131	441.6	0.999219	0.943284	ABC_tran (PF00005) (0.20)	PF14890	636	1032	0.309133	2.7e-24
Borg	Black	BLACK-SR-VP_26_10_2019_C_40cm_scaffold_23_FINAL	BLACK-SR-VP_26_10_2019_C_40cm_scaffold_23_FINAL_307	307	fam00002	4625	371	217948	221790	1281	0	0	K10725 (0.18)	archaeal cell division control protein 6 (0.18)	K04801.gCluster.1	441.6	172.8	1.2e-131	441.6	0.999219	0.943284	ABC_tran (PF00005) (0.20)	PF13177	1033	1117	0.0655738	1.1e-11
Borg	Black	BLACK-SR-VP_26_10_2019_C_40cm_scaffold_23_FINAL	BLACK-SR-VP_26_10_2019_C_40cm_scaffold_23_FINAL_307	307	fam00002	4625	371	217948	221790	1281	0	0	K10725 (0.18)	archaeal cell division control protein 6 (0.18)	K04801.gCluster.1	441.6	172.8	1.2e-131	441.6	0.999219	0.943284	ABC_tran (PF00005) (0.20)	PF08542	1183	1268	0.0663544	3.5e-22
Borg	Black	BLACK-SR-VP_26_10_2019_C_40cm_scaffold_23_FINAL	BLACK-SR-VP_26_10_2019_C_40cm_scaffold_23_FINAL_308	308	fam10984	15	90	222021	222299	93	0	0	No KEGG annotation (1.00)	No KEGG annotation (1.00)								No domains detected (1.00)
Borg	Black	BLACK-SR-VP_26_10_2019_C_40cm_scaffold_23_FINAL	BLACK-SR-VP_26_10_2019_C_40cm_scaffold_23_FINAL_309	309	fam00265	60	379	222386	223510	375	0	0	K03686 (0.70)	molecular chaperone DnaJ (0.70)	K03686.gCluster.1	482.2	24.6	2.8e-143	482.2	0.994667	0.443022	DnaJ (PF00226) + DnaJ_C (PF01556) (0.45)	PF00226	6	67	0.162667	2.8e-28
Borg	Black	BLACK-SR-VP_26_10_2019_C_40cm_scaffold_23_FINAL	BLACK-SR-VP_26_10_2019_C_40cm_scaffold_23_FINAL_309	309	fam00265	60	379	222386	223510	375	0	0	K03686 (0.70)	molecular chaperone DnaJ (0.70)	K03686.gCluster.1	482.2	24.6	2.8e-143	482.2	0.994667	0.443022	DnaJ (PF00226) + DnaJ_C (PF01556) (0.45)	PF01556	130	345	0.573333	8.5e-45
Borg	Black	BLACK-SR-VP_26_10_2019_C_40cm_scaffold_23_FINAL	BLACK-SR-VP_26_10_2019_C_40cm_scaffold_23_FINAL_310	310	fam00283	140	595	223650	224231	194	0	0	K00820 (0.56)	glucosamine---fructose-6-phosphate aminotransferase (isomerizing) (0.56)	K08094.gCluster.1	176.4	83.2	3.3e-51	176.4	0.943299	0.972973	GATase_6 (PF13522) + SIS (PF01380) + SIS (PF01380) (0.53)	PF01380	37	131	0.484536	1.3e-14
Borg	Black	BLACK-SR-VP_26_10_2019_C_40cm_scaffold_23_FINAL	BLACK-SR-VP_26_10_2019_C_40cm_scaffold_23_FINAL_311	311	fam09867	14	80	224378	224617	80	0	0	No KEGG annotation (1.00)	No KEGG annotation (1.00)								No domains detected (1.00)
Borg	Black	BLACK-SR-VP_26_10_2019_C_40cm_scaffold_23_FINAL	BLACK-SR-VP_26_10_2019_C_40cm_scaffold_23_FINAL_312	312	fam05257	28	162	224647	225135	163	0	0	No KEGG annotation (1.00)	No KEGG annotation (1.00)								No domains detected (1.00)
Borg	Black	BLACK-SR-VP_26_10_2019_C_40cm_scaffold_23_FINAL	BLACK-SR-VP_26_10_2019_C_40cm_scaffold_23_FINAL_313	313	fam01229	26	85	225163	225447	95	0	0	No KEGG annotation (1.00)	No KEGG annotation (1.00)								No domains detected (1.00)
Borg	Black	BLACK-SR-VP_26_10_2019_C_40cm_scaffold_23_FINAL	BLACK-SR-VP_26_10_2019_C_40cm_scaffold_23_FINAL_314	314	fam09008	15	98	225665	225886	74	0	0	No KEGG annotation (1.00)	No KEGG annotation (1.00)								No domains detected (1.00)
Borg	Black	BLACK-SR-VP_26_10_2019_C_40cm_scaffold_23_FINAL	BLACK-SR-VP_26_10_2019_C_40cm_scaffold_23_FINAL_315	315	fam02315	29	313	225972	227048	359	0	0	K00826 (1.00)	branched-chain amino acid aminotransferase (1.00)	K00826.gCluster.2	408.3	72.6	2.8e-121	408.3	0.991643	0.787286	Aminotran_4 (PF01063) (1.00)	PF01063	71	313	0.674095	9.8e-38
Borg	Black	BLACK-SR-VP_26_10_2019_C_40cm_scaffold_23_FINAL	BLACK-SR-VP_26_10_2019_C_40cm_scaffold_23_FINAL_316	316	fam00786	26	236	227062	227772	237	0	0	No KEGG annotation (1.00)	No KEGG annotation (1.00)								DUF1848 (PF08902) (1.00)	PF08902	25	234	0.881857	1.1e-20
Borg	Black	BLACK-SR-VP_26_10_2019_C_40cm_scaffold_23_FINAL	BLACK-SR-VP_26_10_2019_C_40cm_scaffold_23_FINAL_317	317	fam00107	256	242	227748	228419	224	0.01	0	No KEGG annotation (0.99)	No KEGG annotation (0.99)								No domains detected (1.00)
Borg	Black	BLACK-SR-VP_26_10_2019_C_40cm_scaffold_23_FINAL	BLACK-SR-VP_26_10_2019_C_40cm_scaffold_23_FINAL_318	318	fam04275	18	167	228428	228916	163	0	0	No KEGG annotation (1.00)	No KEGG annotation (1.00)								No domains detected (1.00)
Borg	Black	BLACK-SR-VP_26_10_2019_C_40cm_scaffold_23_FINAL	BLACK-SR-VP_26_10_2019_C_40cm_scaffold_23_FINAL_319	319	fam05301	14	88	229005	229268	88	0	0	No KEGG annotation (1.00)	No KEGG annotation (1.00)								No domains detected (0.93)
Borg	Black	BLACK-SR-VP_26_10_2019_C_40cm_scaffold_23_FINAL	BLACK-SR-VP_26_10_2019_C_40cm_scaffold_23_FINAL_320	320	fam01557	13	65	229601	229795	65	0	0	No KEGG annotation (1.00)	No KEGG annotation (1.00)								No domains detected (1.00)
Borg	Black	BLACK-SR-VP_26_10_2019_C_40cm_scaffold_23_FINAL	BLACK-SR-VP_26_10_2019_C_40cm_scaffold_23_FINAL_321	321	fam00459	34	97	229815	230096	94	0	0	No KEGG annotation (1.00)	No KEGG annotation (1.00)								No domains detected (1.00)
Borg	Black	BLACK-SR-VP_26_10_2019_C_40cm_scaffold_23_FINAL	BLACK-SR-VP_26_10_2019_C_40cm_scaffold_23_FINAL_322	322	fam01043	48	312	230304	231230	309	0	0	No KEGG annotation (1.00)	No KEGG annotation (1.00)								No domains detected (1.00)
Borg	Black	BLACK-SR-VP_26_10_2019_C_40cm_scaffold_23_FINAL	BLACK-SR-VP_26_10_2019_C_40cm_scaffold_23_FINAL_323	323	fam10616	12	573	231658	233223	522	1	1	K01186 (1.00)	sialidase-1 (1.00)	K01186.gCluster.1	26.1	169	2.3e-05	26.1	0.128352	0.250426	BNR_2 (PF13088) (0.58)
Borg	Black	BLACK-SR-VP_26_10_2019_C_40cm_scaffold_23_FINAL	BLACK-SR-VP_26_10_2019_C_40cm_scaffold_23_FINAL_324	324	fam02233	25	295	233267	234133	289	0.92	1	No KEGG annotation (1.00)	No KEGG annotation (1.00)								No domains detected (0.96)
Borg	Black	BLACK-SR-VP_26_10_2019_C_40cm_scaffold_23_FINAL	BLACK-SR-VP_26_10_2019_C_40cm_scaffold_23_FINAL_325	325	fam05853	4	185	234309	234836	176	1	1	No KEGG annotation (1.00)	No KEGG annotation (1.00)								No domains detected (1.00)
Borg	Black	BLACK-SR-VP_26_10_2019_C_40cm_scaffold_23_FINAL	BLACK-SR-VP_26_10_2019_C_40cm_scaffold_23_FINAL_326	326	fam02196	6	841	234938	237460	841	1	1	No KEGG annotation (1.00)	No KEGG annotation (1.00)								No domains detected (1.00)
Borg	Black	BLACK-SR-VP_26_10_2019_C_40cm_scaffold_23_FINAL	BLACK-SR-VP_26_10_2019_C_40cm_scaffold_23_FINAL_327	327	fam00008	839	318	237549	238301	251	0.02	0	K00721 (0.36)	dolichol-phosphate mannosyltransferase (0.36)	K00721.gCluster.6	170	169.5	4.3e-49	170	0.924303	0.804688	Glycos_transf_2 (PF00535) (0.71)	PF00535	11	177	0.661355	1.8e-32
Borg	Black	BLACK-SR-VP_26_10_2019_C_40cm_scaffold_23_FINAL	BLACK-SR-VP_26_10_2019_C_40cm_scaffold_23_FINAL_328	328	fam00025	704	385	238461	239648	396	0	0	K00754 (0.62)	L-malate glycosyltransferase (0.62)	K00754.gCluster.1	99.4	197.1	2.2e-27	99.4	0.997475	0.9325	Glyco_transf_4 (PF13439) + Glycos_transf_1 (PF00534) (0.57)	PF13439	19	197	0.449495	4.9e-19
Borg	Black	BLACK-SR-VP_26_10_2019_C_40cm_scaffold_23_FINAL	BLACK-SR-VP_26_10_2019_C_40cm_scaffold_23_FINAL_328	328	fam00025	704	385	238461	239648	396	0	0	K00754 (0.62)	L-malate glycosyltransferase (0.62)	K00754.gCluster.1	99.4	197.1	2.2e-27	99.4	0.997475	0.9325	Glyco_transf_4 (PF13439) + Glycos_transf_1 (PF00534) (0.57)	PF00534	209	360	0.381313	2e-15
Borg	Black	BLACK-SR-VP_26_10_2019_C_40cm_scaffold_23_FINAL	BLACK-SR-VP_26_10_2019_C_40cm_scaffold_23_FINAL_329	329	fam00025	704	385	239645	240841	399	0	0	K00754 (0.62)	L-malate glycosyltransferase (0.62)	K00754.gCluster.1	198.5	197.1	1.6e-57	198.5	0.997494	0.93	Glyco_transf_4 (PF13439) + Glycos_transf_1 (PF00534) (0.57)	PF13439	15	197	0.45614	4.7e-20
Borg	Black	BLACK-SR-VP_26_10_2019_C_40cm_scaffold_23_FINAL	BLACK-SR-VP_26_10_2019_C_40cm_scaffold_23_FINAL_329	329	fam00025	704	385	239645	240841	399	0	0	K00754 (0.62)	L-malate glycosyltransferase (0.62)	K00754.gCluster.1	198.5	197.1	1.6e-57	198.5	0.997494	0.93	Glyco_transf_4 (PF13439) + Glycos_transf_1 (PF00534) (0.57)	PF00534	215	377	0.406015	8.6e-41
Borg	Black	BLACK-SR-VP_26_10_2019_C_40cm_scaffold_23_FINAL	BLACK-SR-VP_26_10_2019_C_40cm_scaffold_23_FINAL_330	330	fam00043	203	632	240844	242427	528	0.03	11	K07151 (0.44)	dolichyl-diphosphooligosaccharide---protein glycosyltransferase (0.44)	K07151.gCluster.2	20.8	146.3	0.00072	20.8	0.092803	0.0189076	PMT_2 (PF13231) (0.45)	PF13231	75	207	0.25	1.5e-11
Borg	Black	BLACK-SR-VP_26_10_2019_C_40cm_scaffold_23_FINAL	BLACK-SR-VP_26_10_2019_C_40cm_scaffold_23_FINAL_331	331	fam00008	839	318	242488	243525	346	0.02	0	K00721 (0.36)	dolichol-phosphate mannosyltransferase (0.36)	K07011.gCluster.1	186.8	33.4	5.7e-54	186.8	0.976879	0.595618	Glycos_transf_2 (PF00535) (0.71)	PF00535	11	176	0.476879	4e-14
Borg	Black	BLACK-SR-VP_26_10_2019_C_40cm_scaffold_23_FINAL	BLACK-SR-VP_26_10_2019_C_40cm_scaffold_23_FINAL_331	331	fam00008	839	318	242488	243525	346	0.02	0	K00721 (0.36)	dolichol-phosphate mannosyltransferase (0.36)	K07011.gCluster.1	186.8	33.4	5.7e-54	186.8	0.976879	0.595618	Glycos_transf_2 (PF00535) (0.71)	PF13632	86	280	0.560694	7.1e-09
Borg	Black	BLACK-SR-VP_26_10_2019_C_40cm_scaffold_23_FINAL	BLACK-SR-VP_26_10_2019_C_40cm_scaffold_23_FINAL_332	332	fam00382	47	219	243551	244249	233	0	0	No KEGG annotation (0.40)	O-methyltransferase (0.43)	K05303.gCluster.1	100.3	93.9	6.6e-28	100.3	0.965665	0.30916	Methyltransf_24 (PF13578) (0.38)	PF05711	71	214	0.613734	6.9e-24
Borg	Black	BLACK-SR-VP_26_10_2019_C_40cm_scaffold_23_FINAL	BLACK-SR-VP_26_10_2019_C_40cm_scaffold_23_FINAL_333	333	fam00592	18	681	244259	246526	756	0	10	No KEGG annotation (0.94)	No KEGG annotation (0.94)								No domains detected (0.83)
Borg	Black	BLACK-SR-VP_26_10_2019_C_40cm_scaffold_23_FINAL	BLACK-SR-VP_26_10_2019_C_40cm_scaffold_23_FINAL_334	334	fam10498	228	485	246607	247890	428	0	12	K06409 (0.41)	stage V sporulation protein B (0.41)	K06409.gCluster.5	47.7	312.4	7.1e-12	47.7	0.53972	0.390654	Polysacc_synt_3 (PF13440) + Polysacc_synt_C (PF14667) (0.27)	PF01943	12	281	0.628505	4.5e-16
Borg	Black	BLACK-SR-VP_26_10_2019_C_40cm_scaffold_23_FINAL	BLACK-SR-VP_26_10_2019_C_40cm_scaffold_23_FINAL_335	335	fam00325	50	237	247963	248568	202	0.92	2	No KEGG annotation (0.90)	No KEGG annotation (0.90)								No domains detected (0.92)
Borg	Black	BLACK-SR-VP_26_10_2019_C_40cm_scaffold_23_FINAL	BLACK-SR-VP_26_10_2019_C_40cm_scaffold_23_FINAL_336	336	fam00616	47	78	249184	249393	70	0	0	No KEGG annotation (1.00)	No KEGG annotation (1.00)								No domains detected (1.00)
Borg	Black	BLACK-SR-VP_26_10_2019_C_40cm_scaffold_23_FINAL	BLACK-SR-VP_26_10_2019_C_40cm_scaffold_23_FINAL_337	337	fam00110	191	331	249606	250379	258	0.05	5	No KEGG annotation (0.95)	No KEGG annotation (0.95)								DUF1616 (PF07760) (0.94)	PF07760	1	244	0.94186	5e-94
Borg	Black	BLACK-SR-VP_26_10_2019_C_40cm_scaffold_23_FINAL	BLACK-SR-VP_26_10_2019_C_40cm_scaffold_23_FINAL_338	338	fam00051	221	273	250404	251252	283	0.05	7	K07052 (0.96)	uncharacterized protein (0.96)	K07052.gCluster.1	110.4	26.1	9.4e-31	110.4	0.932862	0.64214	Abi (PF02517) (0.93)	PF02517	182	272	0.318021	4.7e-19
Borg	Black	BLACK-SR-VP_26_10_2019_C_40cm_scaffold_23_FINAL	BLACK-SR-VP_26_10_2019_C_40cm_scaffold_23_FINAL_339	339	fam00545	55	196	251276	251497	74	0.07	5	No KEGG annotation (0.93)	No KEGG annotation (0.93)								No domains detected (0.93)
Borg	Black	BLACK-SR-VP_26_10_2019_C_40cm_scaffold_23_FINAL	BLACK-SR-VP_26_10_2019_C_40cm_scaffold_23_FINAL_340	340	fam00008	839	318	251542	252435	298	0.02	0	K00721 (0.36)	dolichol-phosphate mannosyltransferase (0.36)	K00721.gCluster.4	185.8	158.9	8.2e-54	185.8	0.989933	0.906752	Glycos_transf_2 (PF00535) (0.71)	PF00535	11	158	0.493289	3.3e-27
Borg	Black	BLACK-SR-VP_26_10_2019_C_40cm_scaffold_23_FINAL	BLACK-SR-VP_26_10_2019_C_40cm_scaffold_23_FINAL_341	341	fam00473	20	323	252523	253614	364	0.5	0	K01078 (0.60)	acid phosphatase (0.60)	K01078.gCluster.1	143.5	71.7	6.4e-41	143.5	0.898352	0.629213	Phosphoesterase (PF04185) (0.50)	PF04185	40	292	0.692308	1.7e-25
Borg	Black	BLACK-SR-VP_26_10_2019_C_40cm_scaffold_23_FINAL	BLACK-SR-VP_26_10_2019_C_40cm_scaffold_23_FINAL_342	342	fam00130	84	181	253630	254304	225	0.93	1	No KEGG annotation (0.73)	No KEGG annotation (0.73)								No domains detected (0.68)
Borg	Black	BLACK-SR-VP_26_10_2019_C_40cm_scaffold_23_FINAL	BLACK-SR-VP_26_10_2019_C_40cm_scaffold_23_FINAL_343	343	fam00008	839	318	254472	255476	335	0.02	0	K00721 (0.36)	dolichol-phosphate mannosyltransferase (0.36)	K07011.gCluster.1	73.1	33.4	1.7e-19	73.1	0.991045	0.498008	Glycos_transf_2 (PF00535) (0.71)	PF00535	24	197	0.516418	3.5e-16
Borg	Black	BLACK-SR-VP_26_10_2019_C_40cm_scaffold_23_FINAL	BLACK-SR-VP_26_10_2019_C_40cm_scaffold_23_FINAL_344	344	fam00055	215	357	255501	256280	260	0.39	0	No KEGG annotation (0.41)	No KEGG annotation (0.41)	K06986.gCluster.3	39.1	17.9	3.8e-09	39.1	0.615385	0.49187	Polysacc_deac_1 (PF01522) (0.51)	PF10096	7	151	0.553846	5.9e-20
Borg	Black	BLACK-SR-VP_26_10_2019_C_40cm_scaffold_23_FINAL	BLACK-SR-VP_26_10_2019_C_40cm_scaffold_23_FINAL_345	345	fam00020	316	312	256427	262762	2112	0.27	0	K03651 (0.14)	uncharacterized protein (0.36)	K11931.gCluster.1	23.2	149	0.00015	23.2	0.0402462	0.0769231	Metallophos (PF00149) (0.41)	PF01522	542	659	0.0553977	1.1e-15
Borg	Black	BLACK-SR-VP_26_10_2019_C_40cm_scaffold_23_FINAL	BLACK-SR-VP_26_10_2019_C_40cm_scaffold_23_FINAL_345	345	fam00020	316	312	256427	262762	2112	0.27	0	K03651 (0.14)	uncharacterized protein (0.36)	K11931.gCluster.1	23.2	149	0.00015	23.2	0.0402462	0.0769231	Metallophos (PF00149) (0.41)	PF00149	1085	1303	0.10322	5.2e-12
Borg	Black	BLACK-SR-VP_26_10_2019_C_40cm_scaffold_23_FINAL	BLACK-SR-VP_26_10_2019_C_40cm_scaffold_23_FINAL_346	346	fam07788	24	552	262807	264459	551	0	11	No KEGG annotation (1.00)	No KEGG annotation (1.00)								No domains detected (1.00)
Borg	Black	BLACK-SR-VP_26_10_2019_C_40cm_scaffold_23_FINAL	BLACK-SR-VP_26_10_2019_C_40cm_scaffold_23_FINAL_347	347	fam05996	5	420	264495	265754	420	0	1	K09809 (1.00)	CDP-glycerol glycerophosphotransferase (1.00)	K09809.gCluster.1	260.8	62.5	2.8e-76	260.8	0.945238	0.353116	Glyphos_transf (PF04464) (1.00)	PF04464	31	409	0.9	1.5e-77
Borg	Black	BLACK-SR-VP_26_10_2019_C_40cm_scaffold_23_FINAL	BLACK-SR-VP_26_10_2019_C_40cm_scaffold_23_FINAL_348	348	fam11241	2	57	265881	266051	57	0	0	No KEGG annotation (1.00)	No KEGG annotation (1.00)								No domains detected (1.00)
Borg	Black	BLACK-SR-VP_26_10_2019_C_40cm_scaffold_23_FINAL	BLACK-SR-VP_26_10_2019_C_40cm_scaffold_23_FINAL_349	349	fam00314	38	399	266068	268347	760	0.32	0	K01186 (0.34)	sialidase-1 (0.34)	K18578.gCluster.1	161.6	34.8	1.8e-46	161.6	0.247368	0.202736	No domains detected (0.50)	PF02012	138	149	0.0144737	0.00077
Borg	Black	BLACK-SR-VP_26_10_2019_C_40cm_scaffold_23_FINAL	BLACK-SR-VP_26_10_2019_C_40cm_scaffold_23_FINAL_349	349	fam00314	38	399	266068	268347	760	0.32	0	K01186 (0.34)	sialidase-1 (0.34)	K18578.gCluster.1	161.6	34.8	1.8e-46	161.6	0.247368	0.202736	No domains detected (0.50)	PF02012	191	199	0.0105263	0.00084
Borg	Black	BLACK-SR-VP_26_10_2019_C_40cm_scaffold_23_FINAL	BLACK-SR-VP_26_10_2019_C_40cm_scaffold_23_FINAL_349	349	fam00314	38	399	266068	268347	760	0.32	0	K01186 (0.34)	sialidase-1 (0.34)	K18578.gCluster.1	161.6	34.8	1.8e-46	161.6	0.247368	0.202736	No domains detected (0.50)	PF15902	234	342	0.142105	4.5e-09
Borg	Black	BLACK-SR-VP_26_10_2019_C_40cm_scaffold_23_FINAL	BLACK-SR-VP_26_10_2019_C_40cm_scaffold_23_FINAL_349	349	fam00314	38	399	266068	268347	760	0.32	0	K01186 (0.34)	sialidase-1 (0.34)	K18578.gCluster.1	161.6	34.8	1.8e-46	161.6	0.247368	0.202736	No domains detected (0.50)	PF15902	525	635	0.144737	5.3e-13
Borg	Black	BLACK-SR-VP_26_10_2019_C_40cm_scaffold_23_FINAL	BLACK-SR-VP_26_10_2019_C_40cm_scaffold_23_FINAL_350	350	fam08225	17	379	268429	269499	357	0	0	K00958 (1.00)	sulfate adenylyltransferase (1.00)	K00958.gCluster.1	372.3	49.7	4.2e-110	372.3	0.985994	0.440204	PUA_2 (PF14306) + ATP-sulfurylase (PF01747) (1.00)	PF14306	2	129	0.355742	7.3e-34
Borg	Black	BLACK-SR-VP_26_10_2019_C_40cm_scaffold_23_FINAL	BLACK-SR-VP_26_10_2019_C_40cm_scaffold_23_FINAL_350	350	fam08225	17	379	268429	269499	357	0	0	K00958 (1.00)	sulfate adenylyltransferase (1.00)	K00958.gCluster.1	372.3	49.7	4.2e-110	372.3	0.985994	0.440204	PUA_2 (PF14306) + ATP-sulfurylase (PF01747) (1.00)	PF01747	138	344	0.577031	8.4e-85
Borg	Black	BLACK-SR-VP_26_10_2019_C_40cm_scaffold_23_FINAL	BLACK-SR-VP_26_10_2019_C_40cm_scaffold_23_FINAL_351	351	fam01312	25	88	269525	269920	132	0	3	K15383 (1.00)	MtN3 and saliva related transmembrane protein (1.00)	K15383.gCluster.1	58.7	17.2	4.6e-15	58.7	0.94697	0.422727	PQ-loop (PF04193) (0.56)	PF04193	39	96	0.431818	3.9e-15
Borg	Black	BLACK-SR-VP_26_10_2019_C_40cm_scaffold_23_FINAL	BLACK-SR-VP_26_10_2019_C_40cm_scaffold_23_FINAL_352	352	fam00131	131	211	269948	271657	570	0	0	K03752 (0.30)	molybdenum cofactor guanylyltransferase (0.30)	K00873.gCluster.2	303.6	30.4	2.5e-89	303.6	0.657895	0.536116	NTP_transf_3 (PF12804) (0.64)	PF00224	4	320	0.554386	2.5e-74
Borg	Black	BLACK-SR-VP_26_10_2019_C_40cm_scaffold_23_FINAL	BLACK-SR-VP_26_10_2019_C_40cm_scaffold_23_FINAL_352	352	fam00131	131	211	269948	271657	570	0	0	K03752 (0.30)	molybdenum cofactor guanylyltransferase (0.30)	K00873.gCluster.2	303.6	30.4	2.5e-89	303.6	0.657895	0.536116	NTP_transf_3 (PF12804) (0.64)	PF12804	324	447	0.215789	1.4e-10
Borg	Black	BLACK-SR-VP_26_10_2019_C_40cm_scaffold_23_FINAL	BLACK-SR-VP_26_10_2019_C_40cm_scaffold_23_FINAL_353	353	fam10498	228	485	271787	273136	450	0	12	K06409 (0.41)	stage V sporulation protein B (0.41)	K06409.gCluster.1	46.1	140.9	2.4e-11	46.1	0.32	0.263462	Polysacc_synt_3 (PF13440) + Polysacc_synt_C (PF14667) (0.27)	PF01943	22	269	0.548889	5.3e-15
Borg	Black	BLACK-SR-VP_26_10_2019_C_40cm_scaffold_23_FINAL	BLACK-SR-VP_26_10_2019_C_40cm_scaffold_23_FINAL_354	354	fam00030	1140	281	273220	274125	302	0.01	0	K00059 (0.36)	3-oxoacyl-[acyl-carrier protein] reductase (0.36)	K01784.gCluster.3	368.8	109.1	2e-109	368.8	0.996689	0.955556	adh_short_C2 (PF13561) (0.41)	PF16363	4	295	0.963576	5.8e-61
Borg	Black	BLACK-SR-VP_26_10_2019_C_40cm_scaffold_23_FINAL	BLACK-SR-VP_26_10_2019_C_40cm_scaffold_23_FINAL_355	355	fam06037	4	204	274246	274857	204	0	1	No KEGG annotation (1.00)	No KEGG annotation (1.00)								DUF218 (PF02698) (1.00)	PF02698	36	171	0.661765	2.1e-26
Borg	Black	BLACK-SR-VP_26_10_2019_C_40cm_scaffold_23_FINAL	BLACK-SR-VP_26_10_2019_C_40cm_scaffold_23_FINAL_356	356	fam00523	28	183	274894	275436	181	0.21	3	K07038 (0.57)	inner membrane protein (0.57)	K07038.gCluster.1	34.9	19.4	8.2e-08	34.9	0.972376	0.535156	YdjM (PF04307) (0.64)	PF04307	3	159	0.861878	1.1e-15
Borg	Black	BLACK-SR-VP_26_10_2019_C_40cm_scaffold_23_FINAL	BLACK-SR-VP_26_10_2019_C_40cm_scaffold_23_FINAL_357	357	fam00963	27	48	275484	275618	45	0	0	No KEGG annotation (1.00)	No KEGG annotation (1.00)								No domains detected (1.00)
Borg	Black	BLACK-SR-VP_26_10_2019_C_40cm_scaffold_23_FINAL	BLACK-SR-VP_26_10_2019_C_40cm_scaffold_23_FINAL_358	358	fam09200	2	47	275723	275863	47	0	0	No KEGG annotation (1.00)	No KEGG annotation (1.00)								No domains detected (1.00)
Borg	Black	BLACK-SR-VP_26_10_2019_C_40cm_scaffold_23_FINAL	BLACK-SR-VP_26_10_2019_C_40cm_scaffold_23_FINAL_359	359	fam06628	3	132	276390	276785	132	0	0	No KEGG annotation (1.00)	No KEGG annotation (1.00)								No domains detected (1.00)
Borg	Black	BLACK-SR-VP_26_10_2019_C_40cm_scaffold_23_FINAL	BLACK-SR-VP_26_10_2019_C_40cm_scaffold_23_FINAL_360	360	fam04560	2	197	277073	277663	197	1	1	No KEGG annotation (1.00)	No KEGG annotation (1.00)								No domains detected (1.00)
Borg	Black	BLACK-SR-VP_26_10_2019_C_40cm_scaffold_23_FINAL	BLACK-SR-VP_26_10_2019_C_40cm_scaffold_23_FINAL_361	361	fam02991	13	143	277858	278274	139	0	0	K02950 (1.00)	small subunit ribosomal protein S12 (1.00)	K02950.gCluster.2	233.5	148.9	5.2e-69	233.5	0.992806	0.931973	Ribosom_S12_S23 (PF00164) (1.00)	PF00164	23	136	0.81295	1.7e-47
Borg	Black	BLACK-SR-VP_26_10_2019_C_40cm_scaffold_23_FINAL	BLACK-SR-VP_26_10_2019_C_40cm_scaffold_23_FINAL_362	362	fam11186	2	70	278393	278602	70	0	0	No KEGG annotation (1.00)	No KEGG annotation (1.00)								No domains detected (1.00)
Borg	Black	BLACK-SR-VP_26_10_2019_C_40cm_scaffold_23_FINAL	BLACK-SR-VP_26_10_2019_C_40cm_scaffold_23_FINAL_363	363	fam10292	2	140	278890	279309	140	0	0	No KEGG annotation (1.00)	No KEGG annotation (1.00)								No domains detected (1.00)
Borg	Black	BLACK-SR-VP_26_10_2019_C_40cm_scaffold_23_FINAL	BLACK-SR-VP_26_10_2019_C_40cm_scaffold_23_FINAL_364	364	fam00110	191	331	279911	280066	52	0.05	5	No KEGG annotation (0.95)	No KEGG annotation (0.95)								DUF1616 (PF07760) (0.94)	PF07760	1	37	0.692308	8.7e-17
Borg	Black	BLACK-SR-VP_26_10_2019_C_40cm_scaffold_23_FINAL	BLACK-SR-VP_26_10_2019_C_40cm_scaffold_23_FINAL_365	365	fam00051	221	273	280183	280866	228	0.05	7	K07052 (0.96)	uncharacterized protein (0.96)								Abi (PF02517) (0.93)
Borg	Black	BLACK-SR-VP_26_10_2019_C_40cm_scaffold_23_FINAL	BLACK-SR-VP_26_10_2019_C_40cm_scaffold_23_FINAL_366	366	fam00008	839	318	281078	281227	50	0.02	0	K00721 (0.36)	dolichol-phosphate mannosyltransferase (0.36)	K00721.gCluster.1	39.5	50.9	2.6e-09	39.5	0.96	0.0765766	Glycos_transf_2 (PF00535) (0.71)
Borg	Black	BLACK-SR-VP_26_10_2019_C_40cm_scaffold_23_FINAL	BLACK-SR-VP_26_10_2019_C_40cm_scaffold_23_FINAL_367	367	fam00025	704	385	281456	282685	410	0	0	K00754 (0.62)	L-malate glycosyltransferase (0.62)	K00754.gCluster.1	199.5	197.1	8.2e-58	199.5	0.995122	0.935	Glyco_transf_4 (PF13439) + Glycos_transf_1 (PF00534) (0.57)	PF13439	14	212	0.482927	7.5e-25
Borg	Black	BLACK-SR-VP_26_10_2019_C_40cm_scaffold_23_FINAL	BLACK-SR-VP_26_10_2019_C_40cm_scaffold_23_FINAL_367	367	fam00025	704	385	281456	282685	410	0	0	K00754 (0.62)	L-malate glycosyltransferase (0.62)	K00754.gCluster.1	199.5	197.1	8.2e-58	199.5	0.995122	0.935	Glyco_transf_4 (PF13439) + Glycos_transf_1 (PF00534) (0.57)	PF00534	220	383	0.397561	2.9e-39
Borg	Black	BLACK-SR-VP_26_10_2019_C_40cm_scaffold_23_FINAL	BLACK-SR-VP_26_10_2019_C_40cm_scaffold_23_FINAL_368	368	fam00023	615	364	282682	284121	480	0.01	0	K04034 (0.20)	anaerobic magnesium-protoporphyrin IX monomethyl ester cyclase (0.20)	K04034.gCluster.3	218.8	182.1	1.1e-63	218.8	0.972917	0.830677	Radical_SAM (PF04055) (0.47)	PF04055	209	367	0.329167	2.9e-25
Borg	Black	BLACK-SR-VP_26_10_2019_C_40cm_scaffold_23_FINAL	BLACK-SR-VP_26_10_2019_C_40cm_scaffold_23_FINAL_369	369	fam04937	24	634	284265	286166	634	0.62	1	No KEGG annotation (0.38)	No KEGG annotation (0.38)	K12547.gCluster.1	25.1	87.9	5.9e-05	25.1	0.181388	0.150602	DUF1565 (PF07602) + Beta_helix (PF13229) + NosD (PF05048) (0.12)
Borg	Black	BLACK-SR-VP_26_10_2019_C_40cm_scaffold_23_FINAL	BLACK-SR-VP_26_10_2019_C_40cm_scaffold_23_FINAL_370	370	fam05654	4	145	286255	286689	145	0	0	No KEGG annotation (0.75)	No KEGG annotation (0.75)								Glyco_transf_4 (PF13439) (0.75)	PF13439	14	131	0.806897	1.9e-09
Borg	Black	BLACK-SR-VP_26_10_2019_C_40cm_scaffold_23_FINAL	BLACK-SR-VP_26_10_2019_C_40cm_scaffold_23_FINAL_371	371	fam00025	704	385	286909	288105	399	0	0	K00754 (0.62)	L-malate glycosyltransferase (0.62)	K00754.gCluster.1	92.3	197.1	3e-25	92.3	0.982456	0.835	Glyco_transf_4 (PF13439) + Glycos_transf_1 (PF00534) (0.57)	PF13439	18	219	0.503759	2.9e-21
Borg	Black	BLACK-SR-VP_26_10_2019_C_40cm_scaffold_23_FINAL	BLACK-SR-VP_26_10_2019_C_40cm_scaffold_23_FINAL_371	371	fam00025	704	385	286909	288105	399	0	0	K00754 (0.62)	L-malate glycosyltransferase (0.62)	K00754.gCluster.1	92.3	197.1	3e-25	92.3	0.982456	0.835	Glyco_transf_4 (PF13439) + Glycos_transf_1 (PF00534) (0.57)	PF00534	233	372	0.348371	2.3e-23
Borg	Black	BLACK-SR-VP_26_10_2019_C_40cm_scaffold_23_FINAL	BLACK-SR-VP_26_10_2019_C_40cm_scaffold_23_FINAL_372	372	fam00055	215	357	288121	290592	824	0.39	0	No KEGG annotation (0.41)	No KEGG annotation (0.41)	K11931.gCluster.1	39.3	149	2e-09	39.3	0.106796	0.123077	Polysacc_deac_1 (PF01522) (0.51)	PF01522	357	470	0.137136	8.8e-19
Borg	Black	BLACK-SR-VP_26_10_2019_C_40cm_scaffold_23_FINAL	BLACK-SR-VP_26_10_2019_C_40cm_scaffold_23_FINAL_373	373	fam05761	12	172	290632	291147	172	1	1	No KEGG annotation (1.00)	No KEGG annotation (1.00)								No domains detected (1.00)
Borg	Black	BLACK-SR-VP_26_10_2019_C_40cm_scaffold_23_FINAL	BLACK-SR-VP_26_10_2019_C_40cm_scaffold_23_FINAL_374	374	fam08735	11	268	291192	291995	268	0.73	1	No KEGG annotation (1.00)	No KEGG annotation (1.00)								No domains detected (1.00)
Borg	Black	BLACK-SR-VP_26_10_2019_C_40cm_scaffold_23_FINAL	BLACK-SR-VP_26_10_2019_C_40cm_scaffold_23_FINAL_375	375	fam00083	138	640	291998	293542	515	0.96	1	K07218 (0.86)	nitrous oxidase accessory protein (0.86)								Beta_helix (PF13229) + NosD (PF05048) (0.21)
Borg	Black	BLACK-SR-VP_26_10_2019_C_40cm_scaffold_23_FINAL	BLACK-SR-VP_26_10_2019_C_40cm_scaffold_23_FINAL_376	376	fam00325	50	237	293564	294061	166	0.92	2	No KEGG annotation (0.90)	No KEGG annotation (0.90)								No domains detected (0.92)
Borg	Black	BLACK-SR-VP_26_10_2019_C_40cm_scaffold_23_FINAL	BLACK-SR-VP_26_10_2019_C_40cm_scaffold_23_FINAL_377	377	fam03921	4	556	294115	295782	556	0	12	No KEGG annotation (1.00)	No KEGG annotation (1.00)								No domains detected (1.00)
Borg	Black	BLACK-SR-VP_26_10_2019_C_40cm_scaffold_23_FINAL	BLACK-SR-VP_26_10_2019_C_40cm_scaffold_23_FINAL_378	378	fam00025	704	385	295857	296924	356	0	0	K00754 (0.62)	L-malate glycosyltransferase (0.62)	K00754.gCluster.1	119.8	197.1	1.3e-33	119.8	0.994382	0.92	Glyco_transf_4 (PF13439) + Glycos_transf_1 (PF00534) (0.57)	PF13439	16	143	0.356742	2.3e-12
Borg	Black	BLACK-SR-VP_26_10_2019_C_40cm_scaffold_23_FINAL	BLACK-SR-VP_26_10_2019_C_40cm_scaffold_23_FINAL_378	378	fam00025	704	385	295857	296924	356	0	0	K00754 (0.62)	L-malate glycosyltransferase (0.62)	K00754.gCluster.1	119.8	197.1	1.3e-33	119.8	0.994382	0.92	Glyco_transf_4 (PF13439) + Glycos_transf_1 (PF00534) (0.57)	PF00534	167	336	0.474719	8.2e-28
Borg	Black	BLACK-SR-VP_26_10_2019_C_40cm_scaffold_23_FINAL	BLACK-SR-VP_26_10_2019_C_40cm_scaffold_23_FINAL_379	379	fam10498	228	485	296996	298297	434	0	12	K06409 (0.41)	stage V sporulation protein B (0.41)	K06409.gCluster.1	31.9	140.9	4.9e-07	31.9	0.327189	0.234615	Polysacc_synt_3 (PF13440) + Polysacc_synt_C (PF14667) (0.27)	PF01943	11	270	0.596774	1.8e-12
Borg	Black	BLACK-SR-VP_26_10_2019_C_40cm_scaffold_23_FINAL	BLACK-SR-VP_26_10_2019_C_40cm_scaffold_23_FINAL_379	379	fam10498	228	485	296996	298297	434	0	12	K06409 (0.41)	stage V sporulation protein B (0.41)	K06409.gCluster.1	31.9	140.9	4.9e-07	31.9	0.327189	0.234615	Polysacc_synt_3 (PF13440) + Polysacc_synt_C (PF14667) (0.27)	PF14667	329	412	0.191244	3e-12
Borg	Black	BLACK-SR-VP_26_10_2019_C_40cm_scaffold_23_FINAL	BLACK-SR-VP_26_10_2019_C_40cm_scaffold_23_FINAL_380	380	fam00212	26	410	298833	300065	411	0.77	1	No KEGG annotation (0.65)	No KEGG annotation (0.65)								No domains detected (0.85)
Borg	Black	BLACK-SR-VP_26_10_2019_C_40cm_scaffold_23_FINAL	BLACK-SR-VP_26_10_2019_C_40cm_scaffold_23_FINAL_381	381	fam06344	18	130	300460	300849	130	0	0	No KEGG annotation (1.00)	No KEGG annotation (1.00)								No domains detected (1.00)
Borg	Black	BLACK-SR-VP_26_10_2019_C_40cm_scaffold_23_FINAL	BLACK-SR-VP_26_10_2019_C_40cm_scaffold_23_FINAL_382	382	fam01248	19	83	301228	301422	65	0	0	No KEGG annotation (1.00)	No KEGG annotation (1.00)								No domains detected (1.00)
Borg	Black	BLACK-SR-VP_26_10_2019_C_40cm_scaffold_23_FINAL	BLACK-SR-VP_26_10_2019_C_40cm_scaffold_23_FINAL_383	383	fam01269	11	121	301768	302130	121	0	0	No KEGG annotation (1.00)	No KEGG annotation (1.00)								No domains detected (1.00)
Borg	Black	BLACK-SR-VP_26_10_2019_C_40cm_scaffold_23_FINAL	BLACK-SR-VP_26_10_2019_C_40cm_scaffold_23_FINAL_385	385	fam02514	4	216	302388	303035	216	0	5	No KEGG annotation (1.00)	No KEGG annotation (1.00)								No domains detected (1.00)
Borg	Black	BLACK-SR-VP_26_10_2019_C_40cm_scaffold_23_FINAL	BLACK-SR-VP_26_10_2019_C_40cm_scaffold_23_FINAL_386	386	fam01340	83	95	303218	303544	109	0	0	No KEGG annotation (0.58)	No KEGG annotation (0.58)								GYD (PF08734) (0.58)	PF08734	4	93	0.816514	4.8e-22
Borg	Black	BLACK-SR-VP_26_10_2019_C_40cm_scaffold_23_FINAL	BLACK-SR-VP_26_10_2019_C_40cm_scaffold_23_FINAL_387	387	fam03682	2	65	303732	303878	49	0	0	No KEGG annotation (1.00)	No KEGG annotation (1.00)								No domains detected (1.00)
Borg	Black	BLACK-SR-VP_26_10_2019_C_40cm_scaffold_23_FINAL	BLACK-SR-VP_26_10_2019_C_40cm_scaffold_23_FINAL_388	388	fam11402	5	110	304002	304331	110	0	0	No KEGG annotation (1.00)	No KEGG annotation (1.00)								No domains detected (1.00)
Borg	Black	BLACK-SR-VP_26_10_2019_C_40cm_scaffold_23_FINAL	BLACK-SR-VP_26_10_2019_C_40cm_scaffold_23_FINAL_390	390	fam06706	6	77	305189	305419	77	0	0	No KEGG annotation (1.00)	No KEGG annotation (1.00)								No domains detected (1.00)
Borg	Black	BLACK-SR-VP_26_10_2019_C_40cm_scaffold_23_FINAL	BLACK-SR-VP_26_10_2019_C_40cm_scaffold_23_FINAL_391	391	fam06745	9	138	305634	306047	138	0	0	No KEGG annotation (1.00)	No KEGG annotation (1.00)								No domains detected (1.00)
Borg	Black	BLACK-SR-VP_26_10_2019_C_40cm_scaffold_23_FINAL	BLACK-SR-VP_26_10_2019_C_40cm_scaffold_23_FINAL_392	392	fam05395	6	149	306034	306480	149	0	0	No KEGG annotation (1.00)	No KEGG annotation (1.00)								No domains detected (1.00)
Borg	Black	BLACK-SR-VP_26_10_2019_C_40cm_scaffold_23_FINAL	BLACK-SR-VP_26_10_2019_C_40cm_scaffold_23_FINAL_393	393	fam00708	15	59	306534	306710	59	0	0	No KEGG annotation (1.00)	No KEGG annotation (1.00)								No domains detected (1.00)
Borg	Black	BLACK-SR-VP_26_10_2019_C_40cm_scaffold_23_FINAL	BLACK-SR-VP_26_10_2019_C_40cm_scaffold_23_FINAL_394	394	fam11494	8	238	307087	307653	189	1	1	No KEGG annotation (1.00)	No KEGG annotation (1.00)								No domains detected (1.00)
Borg	Black	BLACK-SR-VP_26_10_2019_C_40cm_scaffold_23_FINAL	BLACK-SR-VP_26_10_2019_C_40cm_scaffold_23_FINAL_395	395	fam03878	4	45	307598	307732	45	0	0	No KEGG annotation (1.00)	No KEGG annotation (1.00)								No domains detected (1.00)
Borg	Black	BLACK-SR-VP_26_10_2019_C_40cm_scaffold_23_FINAL	BLACK-SR-VP_26_10_2019_C_40cm_scaffold_23_FINAL_396	396	fam00163	78	184	308414	308881	156	0	0	K01512 (0.60)	acylphosphatase (0.60)	K01512.gCluster.1	48.9	22.3	5.9e-12	48.9	0.987179	0.370536	Acylphosphatase (PF00708) (0.67)	PF00708	11	93	0.525641	1.8e-19
Borg	Black	BLACK-SR-VP_26_10_2019_C_40cm_scaffold_23_FINAL	BLACK-SR-VP_26_10_2019_C_40cm_scaffold_23_FINAL_397	397	fam07924	5	80	308982	309221	80	0	0	No KEGG annotation (1.00)	No KEGG annotation (1.00)								No domains detected (1.00)
Borg	Black	BLACK-SR-VP_26_10_2019_C_40cm_scaffold_23_FINAL	BLACK-SR-VP_26_10_2019_C_40cm_scaffold_23_FINAL_398	398	fam07348	5	93	309863	310141	93	0	0	No KEGG annotation (1.00)	No KEGG annotation (1.00)								No domains detected (1.00)
Borg	Black	BLACK-SR-VP_26_10_2019_C_40cm_scaffold_23_FINAL	BLACK-SR-VP_26_10_2019_C_40cm_scaffold_23_FINAL_399	399	fam11458	9	237	310605	311315	237	1	1	No KEGG annotation (1.00)	No KEGG annotation (1.00)								No domains detected (1.00)
Borg	Black	BLACK-SR-VP_26_10_2019_C_40cm_scaffold_23_FINAL	BLACK-SR-VP_26_10_2019_C_40cm_scaffold_23_FINAL_400	400	fam10134	9	66	311640	311837	66	0	0	No KEGG annotation (1.00)	No KEGG annotation (1.00)								No domains detected (1.00)
Borg	Black	BLACK-SR-VP_26_10_2019_C_40cm_scaffold_23_FINAL	BLACK-SR-VP_26_10_2019_C_40cm_scaffold_23_FINAL_401	401	fam00753	232	82	311869	312102	78	0	0	K04085 (0.91)	tRNA 2-thiouridine synthesizing protein A (0.91)	K04085.gCluster.2	56.8	25.7	2e-14	56.8	0.974359	0.4	TusA (PF01206) (0.98)	PF01206	3	71	0.871795	2.3e-25
Borg	Black	BLACK-SR-VP_26_10_2019_C_40cm_scaffold_23_FINAL	BLACK-SR-VP_26_10_2019_C_40cm_scaffold_23_FINAL_402	402	fam09692	4	73	312145	312363	73	0	0	No KEGG annotation (1.00)	No KEGG annotation (1.00)								No domains detected (1.00)
Borg	Black	BLACK-SR-VP_26_10_2019_C_40cm_scaffold_23_FINAL	BLACK-SR-VP_26_10_2019_C_40cm_scaffold_23_FINAL_403	403	fam07294	16	363	312813	313901	363	1	1	No KEGG annotation (1.00)	No KEGG annotation (1.00)								No domains detected (1.00)
Borg	Black	BLACK-SR-VP_26_10_2019_C_40cm_scaffold_23_FINAL	BLACK-SR-VP_26_10_2019_C_40cm_scaffold_23_FINAL_404	404	fam11074	4	54	314317	314478	54	0	0	No KEGG annotation (1.00)	No KEGG annotation (1.00)								No domains detected (1.00)
Borg	Black	BLACK-SR-VP_26_10_2019_C_40cm_scaffold_23_FINAL	BLACK-SR-VP_26_10_2019_C_40cm_scaffold_23_FINAL_405	405	fam04672	4	75	314685	314909	75	0	0	No KEGG annotation (1.00)	No KEGG annotation (1.00)								No domains detected (1.00)
Borg	Black	BLACK-SR-VP_26_10_2019_C_40cm_scaffold_23_FINAL	BLACK-SR-VP_26_10_2019_C_40cm_scaffold_23_FINAL_406	406	fam11408	7	131	315175	315567	131	0	0	No KEGG annotation (1.00)	No KEGG annotation (1.00)								No domains detected (1.00)
Borg	Black	BLACK-SR-VP_26_10_2019_C_40cm_scaffold_23_FINAL	BLACK-SR-VP_26_10_2019_C_40cm_scaffold_23_FINAL_407	407	fam02743	4	38	315728	315841	38	0	0	No KEGG annotation (1.00)	No KEGG annotation (1.00)								No domains detected (1.00)
Borg	Black	BLACK-SR-VP_26_10_2019_C_40cm_scaffold_23_FINAL	BLACK-SR-VP_26_10_2019_C_40cm_scaffold_23_FINAL_408	408	fam00009	425	195	315864	316583	240	0	0	K03789 (0.18)	ribosomal-protein-alanine N-acetyltransferase (0.23)								Acetyltransf_1 (PF00583) (0.37)
Borg	Black	BLACK-SR-VP_26_10_2019_C_40cm_scaffold_23_FINAL	BLACK-SR-VP_26_10_2019_C_40cm_scaffold_23_FINAL_409	409	fam08655	6	88	316701	316964	88	0	0	No KEGG annotation (1.00)	No KEGG annotation (1.00)								No domains detected (1.00)
Borg	Black	BLACK-SR-VP_26_10_2019_C_40cm_scaffold_23_FINAL	BLACK-SR-VP_26_10_2019_C_40cm_scaffold_23_FINAL_410	410	fam00038	168	85	317269	318012	248	0	0	No KEGG annotation (1.00)	No KEGG annotation (1.00)								No domains detected (1.00)
Borg	Black	BLACK-SR-VP_26_10_2019_C_40cm_scaffold_23_FINAL	BLACK-SR-VP_26_10_2019_C_40cm_scaffold_23_FINAL_411	411	fam00039	248	134	318015	318362	116	0	0	No KEGG annotation (0.99)	No KEGG annotation (0.99)								No domains detected (0.99)
Borg	Black	BLACK-SR-VP_26_10_2019_C_40cm_scaffold_23_FINAL	BLACK-SR-VP_26_10_2019_C_40cm_scaffold_23_FINAL_412	412	fam05189	6	50	319000	319149	50	0	0	No KEGG annotation (1.00)	No KEGG annotation (1.00)								No domains detected (1.00)
Borg	Black	BLACK-SR-VP_26_10_2019_C_40cm_scaffold_23_FINAL	BLACK-SR-VP_26_10_2019_C_40cm_scaffold_23_FINAL_413	413	fam04314	4	47	319315	319455	47	0	0	No KEGG annotation (1.00)	No KEGG annotation (1.00)								No domains detected (1.00)
Borg	Black	BLACK-SR-VP_26_10_2019_C_40cm_scaffold_23_FINAL	BLACK-SR-VP_26_10_2019_C_40cm_scaffold_23_FINAL_414	414	fam11376	4	80	319507	319746	80	0	0	No KEGG annotation (1.00)	No KEGG annotation (1.00)								No domains detected (1.00)
Borg	Black	BLACK-SR-VP_26_10_2019_C_40cm_scaffold_23_FINAL	BLACK-SR-VP_26_10_2019_C_40cm_scaffold_23_FINAL_415	415	fam06511	4	67	320225	320425	67	0	0	No KEGG annotation (1.00)	No KEGG annotation (1.00)								No domains detected (1.00)
Borg	Black	BLACK-SR-VP_26_10_2019_C_40cm_scaffold_23_FINAL	BLACK-SR-VP_26_10_2019_C_40cm_scaffold_23_FINAL_416	416	fam00548	78	67	320541	320732	64	0	0	No KEGG annotation (1.00)	No KEGG annotation (1.00)								No domains detected (1.00)
Borg	Black	BLACK-SR-VP_26_10_2019_C_40cm_scaffold_23_FINAL	BLACK-SR-VP_26_10_2019_C_40cm_scaffold_23_FINAL_417	417	fam00241	45	464	321043	321792	250	0	0	No KEGG annotation (1.00)	No KEGG annotation (1.00)								RRXRR (PF14239) (0.80)	PF14239	146	231	0.34	1.7e-20
Borg	Black	BLACK-SR-VP_26_10_2019_C_40cm_scaffold_23_FINAL	BLACK-SR-VP_26_10_2019_C_40cm_scaffold_23_FINAL_418	418	fam00241	45	464	321771	322649	293	0	0	No KEGG annotation (1.00)	No KEGG annotation (1.00)								RRXRR (PF14239) (0.80)	PF14239	1	67	0.225256	1.8e-20
Borg	Black	BLACK-SR-VP_26_10_2019_C_40cm_scaffold_23_FINAL	BLACK-SR-VP_26_10_2019_C_40cm_scaffold_23_FINAL_419	419	fam08469	7	152	323005	323445	147	0	0	No KEGG annotation (1.00)	No KEGG annotation (1.00)								No domains detected (1.00)
Borg	Black	BLACK-SR-VP_26_10_2019_C_40cm_scaffold_23_FINAL	BLACK-SR-VP_26_10_2019_C_40cm_scaffold_23_FINAL_420	420	fam00291	33	421	323524	323700	59	0	0	No KEGG annotation (0.42)	No KEGG annotation (0.42)								No domains detected (1.00)
Borg	Black	BLACK-SR-VP_26_10_2019_C_40cm_scaffold_23_FINAL	BLACK-SR-VP_26_10_2019_C_40cm_scaffold_23_FINAL_421	421	fam03079	4	111	323711	324043	111	0	0	No KEGG annotation (1.00)	No KEGG annotation (1.00)								No domains detected (1.00)
Borg	Black	BLACK-SR-VP_26_10_2019_C_40cm_scaffold_23_FINAL	BLACK-SR-VP_26_10_2019_C_40cm_scaffold_23_FINAL_422	422	fam00276	64	485	325036	326472	479	0	0	K01881 (0.34)	prolyl-tRNA synthetase (0.34)	K01881.gCluster.2	556.2	57.1	6.3e-166	556.2	0.995825	0.811224	tRNA-synt_2b (PF00587) + HGTP_anticodon (PF03129) + ProRS-C_1 (PF09180) (0.34)	PF00587	102	274	0.359081	2.2e-30
Borg	Black	BLACK-SR-VP_26_10_2019_C_40cm_scaffold_23_FINAL	BLACK-SR-VP_26_10_2019_C_40cm_scaffold_23_FINAL_422	422	fam00276	64	485	325036	326472	479	0	0	K01881 (0.34)	prolyl-tRNA synthetase (0.34)	K01881.gCluster.2	556.2	57.1	6.3e-166	556.2	0.995825	0.811224	tRNA-synt_2b (PF00587) + HGTP_anticodon (PF03129) + ProRS-C_1 (PF09180) (0.34)	PF03129	292	385	0.194154	6.2e-22
Borg	Black	BLACK-SR-VP_26_10_2019_C_40cm_scaffold_23_FINAL	BLACK-SR-VP_26_10_2019_C_40cm_scaffold_23_FINAL_422	422	fam00276	64	485	325036	326472	479	0	0	K01881 (0.34)	prolyl-tRNA synthetase (0.34)	K01881.gCluster.2	556.2	57.1	6.3e-166	556.2	0.995825	0.811224	tRNA-synt_2b (PF00587) + HGTP_anticodon (PF03129) + ProRS-C_1 (PF09180) (0.34)	PF09180	413	478	0.135699	1.6e-11
Borg	Black	BLACK-SR-VP_26_10_2019_C_40cm_scaffold_23_FINAL	BLACK-SR-VP_26_10_2019_C_40cm_scaffold_23_FINAL_423	423	fam05931	34	124	326971	327342	124	0	0	No KEGG annotation (1.00)	No KEGG annotation (1.00)								Spore_YtfJ (PF09579) (1.00)	PF09579	28	107	0.637097	3.5e-27
Borg	Black	BLACK-SR-VP_26_10_2019_C_40cm_scaffold_23_FINAL	BLACK-SR-VP_26_10_2019_C_40cm_scaffold_23_FINAL_424	424	fam11353	16	207	327361	327987	209	0.5	1	No KEGG annotation (1.00)	No KEGG annotation (1.00)								DUF2953 (PF11167) (0.81)	PF11167	126	147	0.100478	2.2e-09
Borg	Black	BLACK-SR-VP_26_10_2019_C_40cm_scaffold_23_FINAL	BLACK-SR-VP_26_10_2019_C_40cm_scaffold_23_FINAL_425	425	fam03270	6	45	328042	328176	45	0	0	No KEGG annotation (1.00)	No KEGG annotation (1.00)								No domains detected (1.00)
Borg	Black	BLACK-SR-VP_26_10_2019_C_40cm_scaffold_23_FINAL	BLACK-SR-VP_26_10_2019_C_40cm_scaffold_23_FINAL_426	426	fam04890	5	43	328702	328830	43	0	0	No KEGG annotation (1.00)	No KEGG annotation (1.00)								No domains detected (1.00)
Borg	Black	BLACK-SR-VP_26_10_2019_C_40cm_scaffold_23_FINAL	BLACK-SR-VP_26_10_2019_C_40cm_scaffold_23_FINAL_427	427	fam09603	24	147	328867	329307	147	0	0	No KEGG annotation (1.00)	No KEGG annotation (1.00)								DUF123 (PF01986) (1.00)	PF01986	25	119	0.639456	3.1e-30
Borg	Black	BLACK-SR-VP_26_10_2019_C_40cm_scaffold_23_FINAL	BLACK-SR-VP_26_10_2019_C_40cm_scaffold_23_FINAL_428	428	fam04962	15	340	329348	330364	339	0	0	No KEGG annotation (1.00)	No KEGG annotation (1.00)								No domains detected (1.00)
Borg	Black	BLACK-SR-VP_26_10_2019_C_40cm_scaffold_23_FINAL	BLACK-SR-VP_26_10_2019_C_40cm_scaffold_23_FINAL_429	429	fam00351	39	350	330413	331582	390	0	0	No KEGG annotation (1.00)	No KEGG annotation (1.00)								No domains detected (1.00)
Borg	Black	BLACK-SR-VP_26_10_2019_C_40cm_scaffold_23_FINAL	BLACK-SR-VP_26_10_2019_C_40cm_scaffold_23_FINAL_430	430	fam07197	9	207	332029	332649	207	0	0	No KEGG annotation (1.00)	No KEGG annotation (1.00)								No domains detected (1.00)
Borg	Black	BLACK-SR-VP_26_10_2019_C_40cm_scaffold_23_FINAL	BLACK-SR-VP_26_10_2019_C_40cm_scaffold_23_FINAL_431	431	fam09787	20	249	332743	333498	252	0	0	K10761 (1.00)	tRNA(His) guanylyltransferase (1.00)	K10761.gCluster.1	77.7	15.5	7.9e-21	77.7	0.972222	0.466231	Thg1 (PF04446) + Thg1C (PF14413) (0.55)	PF04446	7	135	0.507937	2.2e-35
Borg	Black	BLACK-SR-VP_26_10_2019_C_40cm_scaffold_23_FINAL	BLACK-SR-VP_26_10_2019_C_40cm_scaffold_23_FINAL_432	432	fam00022	503	237	333735	334115	127	0.8	1	K02638 (0.34)	plastocyanin (0.34)	K02638.gCluster.1	28.4	75.8	1.5e-05	28.4	0.834646	0.551282	No domains detected (0.29)	PF13473	46	125	0.622047	8.5e-11
Borg	Black	BLACK-SR-VP_26_10_2019_C_40cm_scaffold_23_FINAL	BLACK-SR-VP_26_10_2019_C_40cm_scaffold_23_FINAL_433	433	fam10158	16	60	334126	334305	60	0	0	No KEGG annotation (1.00)	No KEGG annotation (1.00)								CsbD (PF05532) (1.00)	PF05532	7	56	0.816667	1.2e-17
Borg	Black	BLACK-SR-VP_26_10_2019_C_40cm_scaffold_23_FINAL	BLACK-SR-VP_26_10_2019_C_40cm_scaffold_23_FINAL_434	434	fam00104	115	173	334537	335070	178	0.05	4	K07038 (0.83)	inner membrane protein (0.83)	K07038.gCluster.1	32.2	19.4	5.7e-07	32.2	0.977528	0.53125	YdjM (PF04307) (0.54)	PF04307	4	158	0.865169	5.1e-09
Borg	Black	BLACK-SR-VP_26_10_2019_C_40cm_scaffold_23_FINAL	BLACK-SR-VP_26_10_2019_C_40cm_scaffold_23_FINAL_435	435	fam07809	33	159	335400	335879	160	0	0	No KEGG annotation (1.00)	No KEGG annotation (1.00)								No domains detected (1.00)
Borg	Black	BLACK-SR-VP_26_10_2019_C_40cm_scaffold_23_FINAL	BLACK-SR-VP_26_10_2019_C_40cm_scaffold_23_FINAL_436	436	fam00048	414	178	336263	336685	141	0	0	No KEGG annotation (0.92)	No KEGG annotation (0.92)	K11865.gCluster.1	23.1	101	0.00022	23.1	0.574468	0.0880649	No domains detected (0.88)	PF14464	30	120	0.638298	1.7e-16
Borg	Black	BLACK-SR-VP_26_10_2019_C_40cm_scaffold_23_FINAL	BLACK-SR-VP_26_10_2019_C_40cm_scaffold_23_FINAL_437	437	fam00866	101	445	336739	338172	478	0	0	K15778 (0.71)	phosphomannomutase / phosphoglucomutase (0.71)	K15778.gCluster.1	560.8	187.8	5.9e-167	560.8	0.981172	0.557072	PGM_PMM_I (PF02878) + PGM_PMM_II (PF02879) + PGM_PMM_III (PF02880) + PGM_PMM_IV (PF00408) (0.72)	PF02878	7	137	0.271967	3.5e-34
Borg	Black	BLACK-SR-VP_26_10_2019_C_40cm_scaffold_23_FINAL	BLACK-SR-VP_26_10_2019_C_40cm_scaffold_23_FINAL_437	437	fam00866	101	445	336739	338172	478	0	0	K15778 (0.71)	phosphomannomutase / phosphoglucomutase (0.71)	K15778.gCluster.1	560.8	187.8	5.9e-167	560.8	0.981172	0.557072	PGM_PMM_I (PF02878) + PGM_PMM_II (PF02879) + PGM_PMM_III (PF02880) + PGM_PMM_IV (PF00408) (0.72)	PF02879	156	252	0.200837	1.6e-27
Borg	Black	BLACK-SR-VP_26_10_2019_C_40cm_scaffold_23_FINAL	BLACK-SR-VP_26_10_2019_C_40cm_scaffold_23_FINAL_437	437	fam00866	101	445	336739	338172	478	0	0	K15778 (0.71)	phosphomannomutase / phosphoglucomutase (0.71)	K15778.gCluster.1	560.8	187.8	5.9e-167	560.8	0.981172	0.557072	PGM_PMM_I (PF02878) + PGM_PMM_II (PF02879) + PGM_PMM_III (PF02880) + PGM_PMM_IV (PF00408) (0.72)	PF02880	258	366	0.225941	5.8e-28
Borg	Black	BLACK-SR-VP_26_10_2019_C_40cm_scaffold_23_FINAL	BLACK-SR-VP_26_10_2019_C_40cm_scaffold_23_FINAL_438	438	fam00702	22	51	338438	338587	50	0	1	No KEGG annotation (1.00)	No KEGG annotation (1.00)								No domains detected (1.00)
Borg	Black	BLACK-SR-VP_26_10_2019_C_40cm_scaffold_23_FINAL	BLACK-SR-VP_26_10_2019_C_40cm_scaffold_23_FINAL_439	439	fam01440	37	164	338725	339048	108	0	0	No KEGG annotation (1.00)	No KEGG annotation (1.00)								No domains detected (1.00)
Borg	Black	BLACK-SR-VP_26_10_2019_C_40cm_scaffold_23_FINAL	BLACK-SR-VP_26_10_2019_C_40cm_scaffold_23_FINAL_440	440	fam10652	17	501	339421	340923	501	0	0	No KEGG annotation (1.00)	No KEGG annotation (1.00)								No domains detected (1.00)
Borg	Black	BLACK-SR-VP_26_10_2019_C_40cm_scaffold_23_FINAL	BLACK-SR-VP_26_10_2019_C_40cm_scaffold_23_FINAL_441	441	fam07509	15	356	341014	342066	351	0	0	No KEGG annotation (1.00)	No KEGG annotation (1.00)								No domains detected (1.00)
Borg	Black	BLACK-SR-VP_26_10_2019_C_40cm_scaffold_23_FINAL	BLACK-SR-VP_26_10_2019_C_40cm_scaffold_23_FINAL_442	442	fam01083	42	106	342209	342526	106	0	0	No KEGG annotation (1.00)	No KEGG annotation (1.00)								No domains detected (0.52)	PF05597	2	71	0.650943	1.1e-06
Borg	Black	BLACK-SR-VP_26_10_2019_C_40cm_scaffold_23_FINAL	BLACK-SR-VP_26_10_2019_C_40cm_scaffold_23_FINAL_442	442	fam01083	42	106	342209	342526	106	0	0	No KEGG annotation (1.00)	No KEGG annotation (1.00)								No domains detected (0.52)	PF05597	50	103	0.5	1.5e-05
Borg	Black	BLACK-SR-VP_26_10_2019_C_40cm_scaffold_23_FINAL	BLACK-SR-VP_26_10_2019_C_40cm_scaffold_23_FINAL_443	443	fam03856	17	401	342544	343770	409	0	0	No KEGG annotation (1.00)	No KEGG annotation (1.00)								No domains detected (1.00)
Borg	Black	BLACK-SR-VP_26_10_2019_C_40cm_scaffold_23_FINAL	BLACK-SR-VP_26_10_2019_C_40cm_scaffold_23_FINAL_444	444	fam00044	165	566	343828	345567	580	0.08	0	K07114 (0.76)	Ca-activated chloride channel homolog (0.76)	K07114.gCluster.13	33.2	157.1	1.9e-07	33.2	0.351724	0.361257	No domains detected (0.28)
Borg	Black	BLACK-SR-VP_26_10_2019_C_40cm_scaffold_23_FINAL	BLACK-SR-VP_26_10_2019_C_40cm_scaffold_23_FINAL_445	445	fam01341	19	459	345569	346945	459	0	0	No KEGG annotation (1.00)	No KEGG annotation (1.00)								No domains detected (1.00)
Borg	Black	BLACK-SR-VP_26_10_2019_C_40cm_scaffold_23_FINAL	BLACK-SR-VP_26_10_2019_C_40cm_scaffold_23_FINAL_446	446	fam08256	10	49	347038	347178	47	0	0	No KEGG annotation (1.00)	No KEGG annotation (1.00)								No domains detected (1.00)
Borg	Black	BLACK-SR-VP_26_10_2019_C_40cm_scaffold_23_FINAL	BLACK-SR-VP_26_10_2019_C_40cm_scaffold_23_FINAL_447	447	fam01107	14	70	347205	347447	81	0	0	No KEGG annotation (1.00)	No KEGG annotation (1.00)								No domains detected (1.00)
Borg	Black	BLACK-SR-VP_26_10_2019_C_40cm_scaffold_23_FINAL	BLACK-SR-VP_26_10_2019_C_40cm_scaffold_23_FINAL_448	448	fam01589	9	96	347491	347772	94	0	0	No KEGG annotation (1.00)	No KEGG annotation (1.00)								No domains detected (1.00)
Borg	Black	BLACK-SR-VP_26_10_2019_C_40cm_scaffold_23_FINAL	BLACK-SR-VP_26_10_2019_C_40cm_scaffold_23_FINAL_449	449	fam08840	10	861	347817	350399	861	0	0	No KEGG annotation (1.00)	No KEGG annotation (1.00)								No domains detected (1.00)
Borg	Black	BLACK-SR-VP_26_10_2019_C_40cm_scaffold_23_FINAL	BLACK-SR-VP_26_10_2019_C_40cm_scaffold_23_FINAL_450	450	fam01284	24	132	350542	351006	155	0	0	No KEGG annotation (1.00)	No KEGG annotation (1.00)								No domains detected (1.00)
Borg	Black	BLACK-SR-VP_26_10_2019_C_40cm_scaffold_23_FINAL	BLACK-SR-VP_26_10_2019_C_40cm_scaffold_23_FINAL_451	451	fam10325	4	37	351102	351212	37	0	0	No KEGG annotation (1.00)	No KEGG annotation (1.00)								No domains detected (1.00)
Borg	Black	BLACK-SR-VP_26_10_2019_C_40cm_scaffold_23_FINAL	BLACK-SR-VP_26_10_2019_C_40cm_scaffold_23_FINAL_452	452	fam00864	14	43	351214	351342	43	0	0	No KEGG annotation (1.00)	No KEGG annotation (1.00)								No domains detected (1.00)
Borg	Black	BLACK-SR-VP_26_10_2019_C_40cm_scaffold_23_FINAL	BLACK-SR-VP_26_10_2019_C_40cm_scaffold_23_FINAL_453	453	fam02516	44	94	351468	351743	92	0	0	No KEGG annotation (1.00)	No KEGG annotation (1.00)								Zn_ribbon_2 (PF12674) (1.00)	PF12674	8	88	0.869565	3.7e-32
Borg	Black	BLACK-SR-VP_26_10_2019_C_40cm_scaffold_23_FINAL	BLACK-SR-VP_26_10_2019_C_40cm_scaffold_23_FINAL_454	454	fam10018	9	59	351948	352124	59	0	0	No KEGG annotation (1.00)	No KEGG annotation (1.00)								No domains detected (1.00)
Borg	Black	BLACK-SR-VP_26_10_2019_C_40cm_scaffold_23_FINAL	BLACK-SR-VP_26_10_2019_C_40cm_scaffold_23_FINAL_455	455	fam09184	26	89	352167	352439	91	0	0	No KEGG annotation (1.00)	No KEGG annotation (1.00)								No domains detected (1.00)
Borg	Black	BLACK-SR-VP_26_10_2019_C_40cm_scaffold_23_FINAL	BLACK-SR-VP_26_10_2019_C_40cm_scaffold_23_FINAL_456	456	fam00025	704	385	352470	353876	469	0	0	K00754 (0.62)	L-malate glycosyltransferase (0.62)	K16055.gCluster.2	590.9	114.9	3.9e-176	590.9	0.995736	0.511038	Glyco_transf_4 (PF13439) + Glycos_transf_1 (PF00534) (0.57)	PF00982	2	460	0.976546	3e-141
Borg	Black	BLACK-SR-VP_26_10_2019_C_40cm_scaffold_23_FINAL	BLACK-SR-VP_26_10_2019_C_40cm_scaffold_23_FINAL_457	457	fam08138	7	87	353914	354174	87	0	0	No KEGG annotation (1.00)	No KEGG annotation (1.00)								No domains detected (1.00)
Borg	Black	BLACK-SR-VP_26_10_2019_C_40cm_scaffold_23_FINAL	BLACK-SR-VP_26_10_2019_C_40cm_scaffold_23_FINAL_458	458	fam05472	48	126	354539	354946	136	0	0	K06996 (1.00)	uncharacterized protein (1.00)	K06996.gCluster.4	97.5	51.1	5.5e-27	97.5	0.948529	0.969231	No domains detected (0.56)
Borg	Black	BLACK-SR-VP_26_10_2019_C_40cm_scaffold_23_FINAL	BLACK-SR-VP_26_10_2019_C_40cm_scaffold_23_FINAL_459	459	fam00225	142	150	354986	355273	96	0	0	K13993 (0.99)	HSP20 family protein (0.99)	K13993.gCluster.1	46.6	21.9	2.8e-11	46.6	0.927083	0.342629	HSP20 (PF00011) (0.80)	PF00011	14	91	0.802083	5.7e-10
Borg	Black	BLACK-SR-VP_26_10_2019_C_40cm_scaffold_23_FINAL	BLACK-SR-VP_26_10_2019_C_40cm_scaffold_23_FINAL_460	460	fam00044	165	566	355701	356279	193	0.08	0	K07114 (0.76)	Ca-activated chloride channel homolog (0.76)	K07114.gCluster.5	44.7	68.1	9.2e-11	44.7	0.404145	0.0820896	No domains detected (0.28)
Borg	Black	BLACK-SR-VP_26_10_2019_C_40cm_scaffold_23_FINAL	BLACK-SR-VP_26_10_2019_C_40cm_scaffold_23_FINAL_461	461	fam02162	29	191	356347	356916	190	0	0	K05795 (1.00)	tellurium resistance protein TerD (1.00)	K05795.gCluster.1	284.3	32.2	1.2e-83	284.3	0.994737	0.372781	TerD (PF02342) (1.00)	PF02342	1	187	0.978947	5.2e-79
Borg	Black	BLACK-SR-VP_26_10_2019_C_40cm_scaffold_23_FINAL	BLACK-SR-VP_26_10_2019_C_40cm_scaffold_23_FINAL_462	462	fam11102	21	320	356950	357690	247	0	9	K05794 (1.00)	tellurite resistance protein TerC (1.00)	K05794.gCluster.1	66	30.5	2.8e-17	66	0.388664	0.179167	TerC (PF03741) (1.00)	PF03741	37	210	0.700405	1.9e-55
Borg	Black	BLACK-SR-VP_26_10_2019_C_40cm_scaffold_23_FINAL	BLACK-SR-VP_26_10_2019_C_40cm_scaffold_23_FINAL_463	463	fam07842	5	82	357678	357923	82	0	0	No KEGG annotation (1.00)	No KEGG annotation (1.00)								No domains detected (1.00)
Borg	Black	BLACK-SR-VP_26_10_2019_C_40cm_scaffold_23_FINAL	BLACK-SR-VP_26_10_2019_C_40cm_scaffold_23_FINAL_464	464	fam10810	36	236	357961	358854	298	0	0	K03969 (1.00)	phage shock protein A (1.00)	K03969.gCluster.4	290.8	62.2	7.5e-86	290.8	0.889262	0.92278	PspA_IM30 (PF04012) (1.00)	PF04012	3	229	0.758389	7.3e-29
Borg	Black	BLACK-SR-VP_26_10_2019_C_40cm_scaffold_23_FINAL	BLACK-SR-VP_26_10_2019_C_40cm_scaffold_23_FINAL_465	465	fam00064	193	344	358961	359752	264	0.79	0	K02051 (0.57)	NitT/TauT family transport system substrate-binding protein (0.57)	K02030.gCluster.3	205.2	54.7	1.4e-59	205.2	0.988636	0.578824	NMT1 (PF09084) (0.25)	PF00497	47	257	0.795455	3.6e-66
Borg	Black	BLACK-SR-VP_26_10_2019_C_40cm_scaffold_23_FINAL	BLACK-SR-VP_26_10_2019_C_40cm_scaffold_23_FINAL_466	466	fam00052	1199	305	359749	360426	226	0.08	6	K02033 (0.17)	peptide/nickel transport system permease protein (0.34)	K02029.gCluster.1	257.4	19.5	1.8e-75	257.4	0.99115	0.502451	BPD_transp_1 (PF00528) (0.91)	PF00528	39	217	0.787611	1.7e-23
Borg	Black	BLACK-SR-VP_26_10_2019_C_40cm_scaffold_23_FINAL	BLACK-SR-VP_26_10_2019_C_40cm_scaffold_23_FINAL_467	467	fam00002	4625	371	360564	361286	241	0	0	K10725 (0.18)	archaeal cell division control protein 6 (0.18)	K02028.gCluster.1	438.8	45	2.7e-130	438.8	0.995851	0.464491	ABC_tran (PF00005) (0.20)	PF00005	17	165	0.614108	3.6e-39
Borg	Black	BLACK-SR-VP_26_10_2019_C_40cm_scaffold_23_FINAL	BLACK-SR-VP_26_10_2019_C_40cm_scaffold_23_FINAL_468	468	fam10938	5	55	361311	361475	55	0	0	No KEGG annotation (1.00)	No KEGG annotation (1.00)								No domains detected (1.00)
Borg	Black	BLACK-SR-VP_26_10_2019_C_40cm_scaffold_23_FINAL	BLACK-SR-VP_26_10_2019_C_40cm_scaffold_23_FINAL_469	469	fam04582	9	218	361479	362132	218	0	0	K07025 (1.00)	putative hydrolase of the HAD superfamily (1.00)	K07025.gCluster.6	63.4	105.9	1.7e-16	63.4	0.990826	0.852941	No domains detected (1.00)
Borg	Black	BLACK-SR-VP_26_10_2019_C_40cm_scaffold_23_FINAL	BLACK-SR-VP_26_10_2019_C_40cm_scaffold_23_FINAL_470	470	fam02877	9	272	362143	362952	270	0	0	No KEGG annotation (1.00)	No KEGG annotation (1.00)								PRTase_3 (PF15610) (1.00)	PF15610	20	263	0.9	3e-52
Borg	Black	BLACK-SR-VP_26_10_2019_C_40cm_scaffold_23_FINAL	BLACK-SR-VP_26_10_2019_C_40cm_scaffold_23_FINAL_471	471	fam03766	5	42	363101	363226	42	0	0	No KEGG annotation (1.00)	No KEGG annotation (1.00)								No domains detected (1.00)
Borg	Black	BLACK-SR-VP_26_10_2019_C_40cm_scaffold_23_FINAL	BLACK-SR-VP_26_10_2019_C_40cm_scaffold_23_FINAL_472	472	fam00028	111	147	363283	363726	148	0.8	0	No KEGG annotation (1.00)	No KEGG annotation (1.00)								No domains detected (1.00)
Borg	Black	BLACK-SR-VP_26_10_2019_C_40cm_scaffold_23_FINAL	BLACK-SR-VP_26_10_2019_C_40cm_scaffold_23_FINAL_473	473	fam05205	15	79	363793	364089	99	0	0	No KEGG annotation (1.00)	No KEGG annotation (1.00)								No domains detected (1.00)
Borg	Black	BLACK-SR-VP_26_10_2019_C_40cm_scaffold_23_FINAL	BLACK-SR-VP_26_10_2019_C_40cm_scaffold_23_FINAL_474	474	fam09575	13	63	364120	364308	63	0	0	No KEGG annotation (1.00)	No KEGG annotation (1.00)								No domains detected (1.00)
Borg	Black	BLACK-SR-VP_26_10_2019_C_40cm_scaffold_23_FINAL	BLACK-SR-VP_26_10_2019_C_40cm_scaffold_23_FINAL_475	475	fam00560	36	299	364353	365249	299	0	0	K06215 (0.94)	pyridoxal 5'-phosphate synthase pdxS subunit (0.94)	K06215.gCluster.1	534.8	50.5	2.2e-159	534.8	0.996656	0.627409	SOR_SNZ (PF01680) + ThiG (PF05690) (0.72)	PF01680	12	216	0.682274	6.4e-104
Borg	Black	BLACK-SR-VP_26_10_2019_C_40cm_scaffold_23_FINAL	BLACK-SR-VP_26_10_2019_C_40cm_scaffold_23_FINAL_475	475	fam00560	36	299	364353	365249	299	0	0	K06215 (0.94)	pyridoxal 5'-phosphate synthase pdxS subunit (0.94)	K06215.gCluster.1	534.8	50.5	2.2e-159	534.8	0.996656	0.627409	SOR_SNZ (PF01680) + ThiG (PF05690) (0.72)	PF05690	205	265	0.200669	1.3e-10
Borg	Black	BLACK-SR-VP_26_10_2019_C_40cm_scaffold_23_FINAL	BLACK-SR-VP_26_10_2019_C_40cm_scaffold_23_FINAL_476	476	fam00001	6506	176	365253	365615	121	0.02	0	No KEGG annotation (0.40)	No KEGG annotation (0.40)								No domains detected (0.43)
Borg	Black	BLACK-SR-VP_26_10_2019_C_40cm_scaffold_23_FINAL	BLACK-SR-VP_26_10_2019_C_40cm_scaffold_23_FINAL_477	477	fam01305	13	47	365646	365786	47	0	0	No KEGG annotation (1.00)	No KEGG annotation (1.00)								No domains detected (1.00)
Borg	Black	BLACK-SR-VP_26_10_2019_C_40cm_scaffold_23_FINAL	BLACK-SR-VP_26_10_2019_C_40cm_scaffold_23_FINAL_478	478	fam09662	28	403	365940	367100	387	0	0	K00054 (0.61)	hydroxymethylglutaryl-CoA reductase (0.61)	K00054.gCluster.1	272.1	93.3	9.2e-80	272.1	0.97416	0.720077	HMG-CoA_red (PF00368) (1.00)	PF00368	11	367	0.919897	1.6e-60
Borg	Black	BLACK-SR-VP_26_10_2019_C_40cm_scaffold_23_FINAL	BLACK-SR-VP_26_10_2019_C_40cm_scaffold_23_FINAL_479	479	fam05457	5	121	367562	367924	121	0	0	No KEGG annotation (1.00)	No KEGG annotation (1.00)								No domains detected (1.00)
Borg	Black	BLACK-SR-VP_26_10_2019_C_40cm_scaffold_23_FINAL	BLACK-SR-VP_26_10_2019_C_40cm_scaffold_23_FINAL_480	480	fam00021	373	85	368001	368162	54	0	0	No KEGG annotation (0.44)	No KEGG annotation (0.44)								No domains detected (0.67)
Borg	Black	BLACK-SR-VP_26_10_2019_C_40cm_scaffold_23_FINAL	BLACK-SR-VP_26_10_2019_C_40cm_scaffold_23_FINAL_481	481	fam08065	18	54	368159	368374	72	0	0	No KEGG annotation (1.00)	No KEGG annotation (1.00)								No domains detected (1.00)
Borg	Black	BLACK-SR-VP_26_10_2019_C_40cm_scaffold_23_FINAL	BLACK-SR-VP_26_10_2019_C_40cm_scaffold_23_FINAL_482	482	fam09442	24	138	368542	368955	138	0	0	No KEGG annotation (1.00)	No KEGG annotation (1.00)								No domains detected (1.00)
Borg	Black	BLACK-SR-VP_26_10_2019_C_40cm_scaffold_23_FINAL	BLACK-SR-VP_26_10_2019_C_40cm_scaffold_23_FINAL_483	483	fam09274	5	42	369634	369759	42	0	0	No KEGG annotation (1.00)	No KEGG annotation (1.00)								No domains detected (1.00)
Borg	Black	BLACK-SR-VP_26_10_2019_C_40cm_scaffold_23_FINAL	BLACK-SR-VP_26_10_2019_C_40cm_scaffold_23_FINAL_484	484	fam11600	9	106	370359	370676	106	0	2	K03282 (1.00)	large conductance mechanosensitive channel (1.00)	K03282.gCluster.1	103.8	16.6	1e-28	103.8	0.990566	0.447489	MscL (PF01741) (1.00)	PF01741	8	103	0.896226	5.5e-27
Borg	Black	BLACK-SR-VP_26_10_2019_C_40cm_scaffold_23_FINAL	BLACK-SR-VP_26_10_2019_C_40cm_scaffold_23_FINAL_485	485	fam01176	38	135	371120	371521	134	0	0	No KEGG annotation (1.00)	No KEGG annotation (1.00)								DUF2111 (PF09884) (0.95)	PF09884	22	101	0.589552	8.1e-35
Borg	Black	BLACK-SR-VP_26_10_2019_C_40cm_scaffold_23_FINAL	BLACK-SR-VP_26_10_2019_C_40cm_scaffold_23_FINAL_486	486	fam07256	17	83	371661	371909	83	0	0	No KEGG annotation (1.00)	No KEGG annotation (1.00)								No domains detected (1.00)
Borg	Black	BLACK-SR-VP_26_10_2019_C_40cm_scaffold_23_FINAL	BLACK-SR-VP_26_10_2019_C_40cm_scaffold_23_FINAL_487	487	fam09295	14	128	371899	372216	106	0	0	No KEGG annotation (1.00)	No KEGG annotation (1.00)								No domains detected (1.00)
Borg	Black	BLACK-SR-VP_26_10_2019_C_40cm_scaffold_23_FINAL	BLACK-SR-VP_26_10_2019_C_40cm_scaffold_23_FINAL_488	488	fam00483	67	67	372261	372416	52	0	0	No KEGG annotation (1.00)	No KEGG annotation (1.00)								DUF5371 (PF17341) (1.00)	PF17341	1	47	0.884615	1.2e-19
Borg	Black	BLACK-SR-VP_26_10_2019_C_40cm_scaffold_23_FINAL	BLACK-SR-VP_26_10_2019_C_40cm_scaffold_23_FINAL_489	489	fam06667	10	109	372456	372782	109	0	0	No KEGG annotation (1.00)	No KEGG annotation (1.00)								No domains detected (1.00)
Borg	Black	BLACK-SR-VP_26_10_2019_C_40cm_scaffold_23_FINAL	BLACK-SR-VP_26_10_2019_C_40cm_scaffold_23_FINAL_490	490	fam01083	42	106	372793	373116	108	0	0	No KEGG annotation (1.00)	No KEGG annotation (1.00)								No domains detected (0.52)
Borg	Black	BLACK-SR-VP_26_10_2019_C_40cm_scaffold_23_FINAL	BLACK-SR-VP_26_10_2019_C_40cm_scaffold_23_FINAL_491	491	fam00126	121	193	373317	373928	204	0.02	0	No KEGG annotation (0.98)	No KEGG annotation (0.98)								No domains detected (1.00)
Borg	Black	BLACK-SR-VP_26_10_2019_C_40cm_scaffold_23_FINAL	BLACK-SR-VP_26_10_2019_C_40cm_scaffold_23_FINAL_492	492	fam01351	22	69	373970	374164	65	0	0	No KEGG annotation (0.82)	No KEGG annotation (0.82)								No domains detected (1.00)
Borg	Black	BLACK-SR-VP_26_10_2019_C_40cm_scaffold_23_FINAL	BLACK-SR-VP_26_10_2019_C_40cm_scaffold_23_FINAL_493	493	fam00027	643	238	374201	374407	69	0.04	0	K03388 (0.14)	heterodisulfide reductase subunit A (0.14)	K00338.gCluster.1	42.5	40.5	5e-10	42.5	0.521739	0.0823045	LUD_dom (PF02589) (0.07)	PF00037	10	29	0.275362	7.3e-08
Borg	Black	BLACK-SR-VP_26_10_2019_C_40cm_scaffold_23_FINAL	BLACK-SR-VP_26_10_2019_C_40cm_scaffold_23_FINAL_493	493	fam00027	643	238	374201	374407	69	0.04	0	K03388 (0.14)	heterodisulfide reductase subunit A (0.14)	K00338.gCluster.1	42.5	40.5	5e-10	42.5	0.521739	0.0823045	LUD_dom (PF02589) (0.07)	PF00037	41	62	0.304348	2.9e-09
Borg	Black	BLACK-SR-VP_26_10_2019_C_40cm_scaffold_23_FINAL	BLACK-SR-VP_26_10_2019_C_40cm_scaffold_23_FINAL_494	494	fam07062	11	71	374486	374698	71	0	0	No KEGG annotation (1.00)	No KEGG annotation (1.00)								No domains detected (1.00)
Borg	Black	BLACK-SR-VP_26_10_2019_C_40cm_scaffold_23_FINAL	BLACK-SR-VP_26_10_2019_C_40cm_scaffold_23_FINAL_495	495	fam11396	15	109	374704	375030	109	0	0	No KEGG annotation (1.00)	No KEGG annotation (1.00)								No domains detected (1.00)
Borg	Black	BLACK-SR-VP_26_10_2019_C_40cm_scaffold_23_FINAL	BLACK-SR-VP_26_10_2019_C_40cm_scaffold_23_FINAL_496	496	fam01498	11	151	375322	375774	151	0	0	No KEGG annotation (1.00)	No KEGG annotation (1.00)								No domains detected (1.00)
Borg	Black	BLACK-SR-VP_26_10_2019_C_40cm_scaffold_23_FINAL	BLACK-SR-VP_26_10_2019_C_40cm_scaffold_23_FINAL_497	497	fam01450	16	49	375976	376272	99	0.19	0	No KEGG annotation (1.00)	No KEGG annotation (1.00)								No domains detected (1.00)
Borg	Black	BLACK-SR-VP_26_10_2019_C_40cm_scaffold_23_FINAL	BLACK-SR-VP_26_10_2019_C_40cm_scaffold_23_FINAL_498	498	fam03829	40	159	376321	376797	159	0	0	K02867 (1.00)	large subunit ribosomal protein L11 (1.00)	K02867.gCluster.2	220.5	118.2	9.3e-65	220.5	0.993711	0.95122	Ribosomal_L11_N (PF03946) + Ribosomal_L11 (PF00298) (1.00)	PF03946	6	61	0.345912	2.9e-22
Borg	Black	BLACK-SR-VP_26_10_2019_C_40cm_scaffold_23_FINAL	BLACK-SR-VP_26_10_2019_C_40cm_scaffold_23_FINAL_498	498	fam03829	40	159	376321	376797	159	0	0	K02867 (1.00)	large subunit ribosomal protein L11 (1.00)	K02867.gCluster.2	220.5	118.2	9.3e-65	220.5	0.993711	0.95122	Ribosomal_L11_N (PF03946) + Ribosomal_L11 (PF00298) (1.00)	PF00298	67	134	0.421384	3.6e-23
Borg	Black	BLACK-SR-VP_26_10_2019_C_40cm_scaffold_23_FINAL	BLACK-SR-VP_26_10_2019_C_40cm_scaffold_23_FINAL_499	499	fam00855	40	90	377003	377266	88	0	0	No KEGG annotation (1.00)	No KEGG annotation (1.00)								No domains detected (1.00)
Borg	Black	BLACK-SR-VP_26_10_2019_C_40cm_scaffold_23_FINAL	BLACK-SR-VP_26_10_2019_C_40cm_scaffold_23_FINAL_501	501	fam00039	248	134	377400	378161	254	0	0	No KEGG annotation (0.99)	No KEGG annotation (0.99)								No domains detected (0.99)
Borg	Black	BLACK-SR-VP_26_10_2019_C_40cm_scaffold_23_FINAL	BLACK-SR-VP_26_10_2019_C_40cm_scaffold_23_FINAL_502	502	fam03585	20	107	378209	378532	108	0	0	No KEGG annotation (1.00)	No KEGG annotation (1.00)								No domains detected (1.00)
Borg	Black	BLACK-SR-VP_26_10_2019_C_40cm_scaffold_23_FINAL	BLACK-SR-VP_26_10_2019_C_40cm_scaffold_23_FINAL_503	503	fam00918	19	119	378566	378952	129	0	0	No KEGG annotation (1.00)	No KEGG annotation (1.00)								No domains detected (1.00)
Borg	Black	BLACK-SR-VP_26_10_2019_C_40cm_scaffold_23_FINAL	BLACK-SR-VP_26_10_2019_C_40cm_scaffold_23_FINAL_504	504	fam11543	29	111	378976	379293	106	0	0	No KEGG annotation (1.00)	No KEGG annotation (1.00)								No domains detected (1.00)
Borg	Black	BLACK-SR-VP_26_10_2019_C_40cm_scaffold_23_FINAL	BLACK-SR-VP_26_10_2019_C_40cm_scaffold_23_FINAL_505	505	fam03822	35	162	379498	379959	154	0	0	No KEGG annotation (1.00)	No KEGG annotation (1.00)								No domains detected (1.00)
Borg	Black	BLACK-SR-VP_26_10_2019_C_40cm_scaffold_23_FINAL	BLACK-SR-VP_26_10_2019_C_40cm_scaffold_23_FINAL_506	506	fam09036	26	353	379973	381031	353	0	0	No KEGG annotation (1.00)	No KEGG annotation (1.00)								No domains detected (1.00)
Borg	Black	BLACK-SR-VP_26_10_2019_C_40cm_scaffold_23_FINAL	BLACK-SR-VP_26_10_2019_C_40cm_scaffold_23_FINAL_507	507	fam09407	34	88	381128	381394	89	0	0	No KEGG annotation (1.00)	No KEGG annotation (1.00)								No domains detected (1.00)
Borg	Black	BLACK-SR-VP_26_10_2019_C_40cm_scaffold_23_FINAL	BLACK-SR-VP_26_10_2019_C_40cm_scaffold_23_FINAL_508	508	fam00208	139	130	381490	381945	152	0	0	K01607 (0.60)	4-carboxymuconolactone decarboxylase (0.60)								CMD (PF02627) (0.98)	PF02627	58	126	0.447368	2.3e-16
Borg	Black	BLACK-SR-VP_26_10_2019_C_40cm_scaffold_23_FINAL	BLACK-SR-VP_26_10_2019_C_40cm_scaffold_23_FINAL_509	509	fam05307	33	133	381969	382367	133	0	0	No KEGG annotation (1.00)	No KEGG annotation (1.00)								No domains detected (1.00)
Borg	Black	BLACK-SR-VP_26_10_2019_C_40cm_scaffold_23_FINAL	BLACK-SR-VP_26_10_2019_C_40cm_scaffold_23_FINAL_510	510	fam05423	37	95	382377	382661	95	0	0	No KEGG annotation (0.89)	No KEGG annotation (0.89)								No domains detected (1.00)
Borg	Black	BLACK-SR-VP_26_10_2019_C_40cm_scaffold_23_FINAL	BLACK-SR-VP_26_10_2019_C_40cm_scaffold_23_FINAL_511	511	fam07168	103	170	382721	383233	171	0	0	K12264 (0.70)	anaerobic nitric oxide reductase flavorubredoxin (0.70)	K12264.gCluster.1	72.4	87.6	2.5e-19	72.4	0.959064	0.255208	Flavodoxin_1 (PF00258) (0.70)	PF00258	6	132	0.736842	2.5e-17
Borg	Black	BLACK-SR-VP_26_10_2019_C_40cm_scaffold_23_FINAL	BLACK-SR-VP_26_10_2019_C_40cm_scaffold_23_FINAL_512	512	fam01340	83	95	383367	383651	95	0	0	No KEGG annotation (0.58)	No KEGG annotation (0.58)								GYD (PF08734) (0.58)	PF08734	4	91	0.915789	1.6e-29
Borg	Black	BLACK-SR-VP_26_10_2019_C_40cm_scaffold_23_FINAL	BLACK-SR-VP_26_10_2019_C_40cm_scaffold_23_FINAL_513	513	fam00895	159	361	383751	384866	372	0	0	No KEGG annotation (0.96)	No KEGG annotation (0.96)								No domains detected (0.53)
Borg	Black	BLACK-SR-VP_26_10_2019_C_40cm_scaffold_23_FINAL	BLACK-SR-VP_26_10_2019_C_40cm_scaffold_23_FINAL_514	514	fam05075	30	187	384916	385485	190	0	0	No KEGG annotation (1.00)	No KEGG annotation (1.00)								No domains detected (1.00)
Borg	Black	BLACK-SR-VP_26_10_2019_C_40cm_scaffold_23_FINAL	BLACK-SR-VP_26_10_2019_C_40cm_scaffold_23_FINAL_515	515	fam02289	39	200	385508	386107	200	0	0	No KEGG annotation (1.00)	No KEGG annotation (1.00)								DUF2150 (PF09920) (1.00)	PF09920	10	193	0.915	1.4e-67
Borg	Black	BLACK-SR-VP_26_10_2019_C_40cm_scaffold_23_FINAL	BLACK-SR-VP_26_10_2019_C_40cm_scaffold_23_FINAL_516	516	fam03119	9	154	386189	386605	139	0.78	1	No KEGG annotation (1.00)	No KEGG annotation (1.00)								No domains detected (1.00)
Borg	Black	BLACK-SR-VP_26_10_2019_C_40cm_scaffold_23_FINAL	BLACK-SR-VP_26_10_2019_C_40cm_scaffold_23_FINAL_517	517	fam01619	44	57	386702	386866	55	0	0	K07172 (0.64)	antitoxin MazE (0.64)								No domains detected (0.89)
Borg	Black	BLACK-SR-VP_26_10_2019_C_40cm_scaffold_23_FINAL	BLACK-SR-VP_26_10_2019_C_40cm_scaffold_23_FINAL_518	518	fam00003	1319	240	387222	388052	277	0	0	K03183 (0.26)	demethylmenaquinone methyltransferase / 2-methoxy-6-polyprenyl-1 4-benzoquinol methylase (0.26)	K03183.gCluster.3	106	112.1	1.3e-29	106	0.703971	0.531381	Methyltransf_11 (PF08241) (0.19)	PF13847	37	161	0.447653	1.5e-24
Borg	Black	BLACK-SR-VP_26_10_2019_C_40cm_scaffold_23_FINAL	BLACK-SR-VP_26_10_2019_C_40cm_scaffold_23_FINAL_519	519	fam00385	101	278	388214	388786	191	0	0	No KEGG annotation (0.70)	No KEGG annotation (0.70)	K04483.gCluster.1	29.3	83.7	3.7e-06	29.3	0.497382	0.237082	No domains detected (0.84)
Borg	Black	BLACK-SR-VP_26_10_2019_C_40cm_scaffold_23_FINAL	BLACK-SR-VP_26_10_2019_C_40cm_scaffold_23_FINAL_520	520	fam00474	156	723	389046	391274	743	0	0	K02319 (1.00)	DNA polymerase I (1.00)	K02319.gCluster.1	431.6	108.9	5.5e-128	431.6	0.363392	0.304706	DNA_pol_B (PF00136) (0.53)	PF03104	167	258	0.122476	4.2e-10
Borg	Black	BLACK-SR-VP_26_10_2019_C_40cm_scaffold_23_FINAL	BLACK-SR-VP_26_10_2019_C_40cm_scaffold_23_FINAL_520	520	fam00474	156	723	389046	391274	743	0	0	K02319 (1.00)	DNA polymerase I (1.00)	K02319.gCluster.1	431.6	108.9	5.5e-128	431.6	0.363392	0.304706	DNA_pol_B (PF00136) (0.53)	PF00136	330	477	0.197847	2.8e-26
Borg	Black	BLACK-SR-VP_26_10_2019_C_40cm_scaffold_23_FINAL	BLACK-SR-VP_26_10_2019_C_40cm_scaffold_23_FINAL_520	520	fam00474	156	723	389046	391274	743	0	0	K02319 (1.00)	DNA polymerase I (1.00)	K02319.gCluster.1	431.6	108.9	5.5e-128	431.6	0.363392	0.304706	DNA_pol_B (PF00136) (0.53)	PF00136	540	724	0.247645	1e-08
Borg	Black	BLACK-SR-VP_26_10_2019_C_40cm_scaffold_23_FINAL	BLACK-SR-VP_26_10_2019_C_40cm_scaffold_23_FINAL_521	521	fam01347	62	437	391602	393062	487	0	0	K01586 (0.63)	diaminopimelate decarboxylase (0.63)	K01586.gCluster.2	326.4	128.4	2.9e-96	326.4	0.989733	0.640673	Orn_Arg_deC_N (PF02784) + Orn_DAP_Arg_deC (PF00278) (0.65)	PF02784	54	270	0.443532	3.9e-46
Borg	Black	BLACK-SR-VP_26_10_2019_C_40cm_scaffold_23_FINAL	BLACK-SR-VP_26_10_2019_C_40cm_scaffold_23_FINAL_521	521	fam01347	62	437	391602	393062	487	0	0	K01586 (0.63)	diaminopimelate decarboxylase (0.63)	K01586.gCluster.2	326.4	128.4	2.9e-96	326.4	0.989733	0.640673	Orn_Arg_deC_N (PF02784) + Orn_DAP_Arg_deC (PF00278) (0.65)	PF00278	227	440	0.437372	3.7e-09
Borg	Black	BLACK-SR-VP_26_10_2019_C_40cm_scaffold_23_FINAL	BLACK-SR-VP_26_10_2019_C_40cm_scaffold_23_FINAL_522	522	fam04355	4	71	393090	393302	71	0	0	No KEGG annotation (1.00)	No KEGG annotation (1.00)								No domains detected (1.00)
Borg	Black	BLACK-SR-VP_26_10_2019_C_40cm_scaffold_23_FINAL	BLACK-SR-VP_26_10_2019_C_40cm_scaffold_23_FINAL_523	523	fam00921	15	102	393363	393866	168	0	0	K17278 (0.60)	membrane-associated progesterone receptor component (0.60)	K17278.gCluster.1	28.8	25.8	9e-06	28.8	0.35119	0.145161	Cyt-b5 (PF00173) (1.00)	PF00173	6	75	0.410714	4.7e-13
Borg	Black	BLACK-SR-VP_26_10_2019_C_40cm_scaffold_23_FINAL	BLACK-SR-VP_26_10_2019_C_40cm_scaffold_23_FINAL_524	524	fam00027	643	238	393913	394125	71	0.04	0	K03388 (0.14)	heterodisulfide reductase subunit A (0.14)	K00176.gCluster.1	48	38.7	1e-11	48	0.971831	0.364641	LUD_dom (PF02589) (0.07)	PF13237	13	61	0.676056	9.2e-11
Borg	Black	BLACK-SR-VP_26_10_2019_C_40cm_scaffold_23_FINAL	BLACK-SR-VP_26_10_2019_C_40cm_scaffold_23_FINAL_525	525	fam00390	78	227	394189	395133	315	0	0	K07053 (0.69)	3' 5'-nucleoside bisphosphate phosphatase (0.69)	K07053.gCluster.1	124.2	17.8	5.8e-35	124.2	0.949206	0.375671	PHP (PF02811) + PHP_C (PF13263) (0.33)	PF02811	19	135	0.368254	7.4e-12
Borg	Black	BLACK-SR-VP_26_10_2019_C_40cm_scaffold_23_FINAL	BLACK-SR-VP_26_10_2019_C_40cm_scaffold_23_FINAL_525	525	fam00390	78	227	394189	395133	315	0	0	K07053 (0.69)	3' 5'-nucleoside bisphosphate phosphatase (0.69)	K07053.gCluster.1	124.2	17.8	5.8e-35	124.2	0.949206	0.375671	PHP (PF02811) + PHP_C (PF13263) (0.33)	PF13263	167	219	0.165079	7.5e-13
Borg	Black	BLACK-SR-VP_26_10_2019_C_40cm_scaffold_23_FINAL	BLACK-SR-VP_26_10_2019_C_40cm_scaffold_23_FINAL_526	526	fam01312	25	88	395168	395431	88	0	3	K15383 (1.00)	MtN3 and saliva related transmembrane protein (1.00)	K15383.gCluster.1	88.1	17.2	4.7e-24	88.1	0.988636	0.377273	PQ-loop (PF04193) (0.56)	PF03083	5	85	0.909091	3.6e-13
Borg	Black	BLACK-SR-VP_26_10_2019_C_40cm_scaffold_23_FINAL	BLACK-SR-VP_26_10_2019_C_40cm_scaffold_23_FINAL_527	527	fam00295	158	423	395456	398248	931	0.01	0	K01681 (0.33)	aconitate hydratase (0.33)	K01681.gCluster.1	1482.4	57.3	0	1482.4	0.998926	0.70716	Aconitase (PF00330) + Aconitase_C (PF00694) (0.33)	PF00330	68	598	0.56928	1.8e-170
Borg	Black	BLACK-SR-VP_26_10_2019_C_40cm_scaffold_23_FINAL	BLACK-SR-VP_26_10_2019_C_40cm_scaffold_23_FINAL_527	527	fam00295	158	423	395456	398248	931	0.01	0	K01681 (0.33)	aconitate hydratase (0.33)	K01681.gCluster.1	1482.4	57.3	0	1482.4	0.998926	0.70716	Aconitase (PF00330) + Aconitase_C (PF00694) (0.33)	PF00694	728	854	0.135338	1.1e-46
Borg	Black	BLACK-SR-VP_26_10_2019_C_40cm_scaffold_23_FINAL	BLACK-SR-VP_26_10_2019_C_40cm_scaffold_23_FINAL_528	528	fam03958	35	391	398359	399546	396	0	0	K01647 (1.00)	citrate synthase (1.00)	K01647.gCluster.2	515.9	148.9	8.1e-154	515.9	0.997475	0.791932	Citrate_synt (PF00285) (1.00)	PF00285	15	373	0.90404	1.4e-127
Borg	Black	BLACK-SR-VP_26_10_2019_C_40cm_scaffold_23_FINAL	BLACK-SR-VP_26_10_2019_C_40cm_scaffold_23_FINAL_529	529	fam00679	60	98	399578	399853	92	0.55	0	K03116 (1.00)	sec-independent protein translocase protein TatA (1.00)	K03116.gCluster.1	60.5	18.4	1.9e-15	60.5	0.956522	0.276471	MttA_Hcf106 (PF02416) (1.00)	PF02416	3	46	0.467391	1.6e-17
Borg	Black	BLACK-SR-VP_26_10_2019_C_40cm_scaffold_23_FINAL	BLACK-SR-VP_26_10_2019_C_40cm_scaffold_23_FINAL_530	530	fam08960	37	122	400057	400386	110	0	0	No KEGG annotation (1.00)	No KEGG annotation (1.00)								No domains detected (1.00)
Borg	Black	BLACK-SR-VP_26_10_2019_C_40cm_scaffold_23_FINAL	BLACK-SR-VP_26_10_2019_C_40cm_scaffold_23_FINAL_531	531	fam08322	7	361	400543	401625	361	0	0	No KEGG annotation (1.00)	No KEGG annotation (1.00)								No domains detected (1.00)
Borg	Black	BLACK-SR-VP_26_10_2019_C_40cm_scaffold_23_FINAL	BLACK-SR-VP_26_10_2019_C_40cm_scaffold_23_FINAL_532	532	fam04493	23	101	401658	401960	101	0	0	No KEGG annotation (1.00)	No KEGG annotation (1.00)								No domains detected (1.00)
Borg	Black	BLACK-SR-VP_26_10_2019_C_40cm_scaffold_23_FINAL	BLACK-SR-VP_26_10_2019_C_40cm_scaffold_23_FINAL_533	533	fam00027	643	238	402388	402600	71	0.04	0	K03388 (0.14)	heterodisulfide reductase subunit A (0.14)	K00176.gCluster.1	48	38.7	1.1e-11	48	0.971831	0.364641	LUD_dom (PF02589) (0.07)	PF13237	13	61	0.676056	3.3e-11
Borg	Black	BLACK-SR-VP_26_10_2019_C_40cm_scaffold_23_FINAL	BLACK-SR-VP_26_10_2019_C_40cm_scaffold_23_FINAL_534	534	fam01619	44	57	402657	402836	60	0	0	K07172 (0.64)	antitoxin MazE (0.64)	K07172.gCluster.1	24.3	17.6	0.00027	24.3	0.95	0.255814	No domains detected (0.89)
Borg	Black	BLACK-SR-VP_26_10_2019_C_40cm_scaffold_23_FINAL	BLACK-SR-VP_26_10_2019_C_40cm_scaffold_23_FINAL_535	535	fam00465	77	285	403162	403830	223	0	0	K00362 (0.42)	nitrite reductase (NADH) large subunit (0.42)	K00362.gCluster.1	190.5	133.7	3.4e-55	190.5	0.946188	0.179048	NIR_SIR_ferr (PF03460) + NIR_SIR (PF01077) (0.74)	PF03460	12	74	0.278027	1.1e-17
Borg	Black	BLACK-SR-VP_26_10_2019_C_40cm_scaffold_23_FINAL	BLACK-SR-VP_26_10_2019_C_40cm_scaffold_23_FINAL_535	535	fam00465	77	285	403162	403830	223	0	0	K00362 (0.42)	nitrite reductase (NADH) large subunit (0.42)	K00362.gCluster.1	190.5	133.7	3.4e-55	190.5	0.946188	0.179048	NIR_SIR_ferr (PF03460) + NIR_SIR (PF01077) (0.74)	PF01077	85	216	0.587444	8.1e-28
Borg	Black	BLACK-SR-VP_26_10_2019_C_40cm_scaffold_23_FINAL	BLACK-SR-VP_26_10_2019_C_40cm_scaffold_23_FINAL_536	536	fam00158	134	184	404105	404623	173	0	0	No KEGG annotation (0.66)	No KEGG annotation (0.66)	K00540.gCluster.5	106.9	137.1	9.6e-30	106.9	0.583815	0.420792	Nitroreductase (PF00881) (0.43)	PF00881	7	65	0.33526	7.9e-15
Borg	Black	BLACK-SR-VP_26_10_2019_C_40cm_scaffold_23_FINAL	BLACK-SR-VP_26_10_2019_C_40cm_scaffold_23_FINAL_536	536	fam00158	134	184	404105	404623	173	0	0	No KEGG annotation (0.66)	No KEGG annotation (0.66)	K00540.gCluster.5	106.9	137.1	9.6e-30	106.9	0.583815	0.420792	Nitroreductase (PF00881) (0.43)	PF00881	64	150	0.49711	2.4e-23
Borg	Black	BLACK-SR-VP_26_10_2019_C_40cm_scaffold_23_FINAL	BLACK-SR-VP_26_10_2019_C_40cm_scaffold_23_FINAL_537	537	fam11520	6	77	404719	404949	77	0	0	No KEGG annotation (1.00)	No KEGG annotation (1.00)								No domains detected (1.00)
Borg	Black	BLACK-SR-VP_26_10_2019_C_40cm_scaffold_23_FINAL	BLACK-SR-VP_26_10_2019_C_40cm_scaffold_23_FINAL_538	538	fam10421	12	73	404962	405180	73	0	0	No KEGG annotation (1.00)	No KEGG annotation (1.00)								No domains detected (1.00)
Borg	Black	BLACK-SR-VP_26_10_2019_C_40cm_scaffold_23_FINAL	BLACK-SR-VP_26_10_2019_C_40cm_scaffold_23_FINAL_539	539	fam05248	45	205	405263	405877	205	0	0	K00782 (1.00)	L-lactate dehydrogenase complex protein LldG (1.00)	K00782.gCluster.1	34	21.9	1.8e-07	34	0.819512	0.441077	LUD_dom (PF02589) (1.00)	PF02589	12	171	0.77561	6.9e-32
Borg	Black	BLACK-SR-VP_26_10_2019_C_40cm_scaffold_23_FINAL	BLACK-SR-VP_26_10_2019_C_40cm_scaffold_23_FINAL_540	540	fam11194	11	80	405913	406269	119	0	0	No KEGG annotation (1.00)	No KEGG annotation (1.00)								No domains detected (1.00)
Borg	Black	BLACK-SR-VP_26_10_2019_C_40cm_scaffold_23_FINAL	BLACK-SR-VP_26_10_2019_C_40cm_scaffold_23_FINAL_541	541	fam05231	24	115	406313	406624	104	0	0	No KEGG annotation (1.00)	No KEGG annotation (1.00)								No domains detected (1.00)
Borg	Black	BLACK-SR-VP_26_10_2019_C_40cm_scaffold_23_FINAL	BLACK-SR-VP_26_10_2019_C_40cm_scaffold_23_FINAL_542	542	fam06032	9	178	406762	407295	178	0	0	No KEGG annotation (1.00)	No KEGG annotation (1.00)								No domains detected (1.00)
Borg	Black	BLACK-SR-VP_26_10_2019_C_40cm_scaffold_23_FINAL	BLACK-SR-VP_26_10_2019_C_40cm_scaffold_23_FINAL_543	543	fam00158	134	184	407413	407907	165	0	0	No KEGG annotation (0.66)	No KEGG annotation (0.66)	K00540.gCluster.5	95.5	137.1	3.1e-26	95.5	0.569697	0.420792	Nitroreductase (PF00881) (0.43)	PF00881	7	71	0.387879	9.7e-16
Borg	Black	BLACK-SR-VP_26_10_2019_C_40cm_scaffold_23_FINAL	BLACK-SR-VP_26_10_2019_C_40cm_scaffold_23_FINAL_543	543	fam00158	134	184	407413	407907	165	0	0	No KEGG annotation (0.66)	No KEGG annotation (0.66)	K00540.gCluster.5	95.5	137.1	3.1e-26	95.5	0.569697	0.420792	Nitroreductase (PF00881) (0.43)	PF00881	64	139	0.454545	5.9e-15
Borg	Black	BLACK-SR-VP_26_10_2019_C_40cm_scaffold_23_FINAL	BLACK-SR-VP_26_10_2019_C_40cm_scaffold_23_FINAL_543	543	fam00158	134	184	407413	407907	165	0	0	No KEGG annotation (0.66)	No KEGG annotation (0.66)	K00540.gCluster.5	95.5	137.1	3.1e-26	95.5	0.569697	0.420792	Nitroreductase (PF00881) (0.43)	PF14512	94	161	0.406061	8.9e-13
Borg	Black	BLACK-SR-VP_26_10_2019_C_40cm_scaffold_23_FINAL	BLACK-SR-VP_26_10_2019_C_40cm_scaffold_23_FINAL_544	544	fam07437	38	88	407998	408261	88	0	0	No KEGG annotation (1.00)	No KEGG annotation (1.00)								No domains detected (1.00)
Borg	Black	BLACK-SR-VP_26_10_2019_C_40cm_scaffold_23_FINAL	BLACK-SR-VP_26_10_2019_C_40cm_scaffold_23_FINAL_545	545	fam00047	175	185	408389	408787	133	0.05	0	No KEGG annotation (0.94)	No KEGG annotation (0.94)								PEGA (PF08308) (0.31)	PF13240	2	24	0.165414	5.4e-10
Borg	Black	BLACK-SR-VP_26_10_2019_C_40cm_scaffold_23_FINAL	BLACK-SR-VP_26_10_2019_C_40cm_scaffold_23_FINAL_545	545	fam00047	175	185	408389	408787	133	0.05	0	No KEGG annotation (0.94)	No KEGG annotation (0.94)								PEGA (PF08308) (0.31)	PF08308	58	124	0.496241	3.9e-16
Borg	Black	BLACK-SR-VP_26_10_2019_C_40cm_scaffold_23_FINAL	BLACK-SR-VP_26_10_2019_C_40cm_scaffold_23_FINAL_546	546	fam00032	168	146	408828	409280	151	0.09	0	No KEGG annotation (0.81)	No KEGG annotation (0.81)								No domains detected (0.51)
Borg	Black	BLACK-SR-VP_26_10_2019_C_40cm_scaffold_23_FINAL	BLACK-SR-VP_26_10_2019_C_40cm_scaffold_23_FINAL_547	547	fam11494	8	238	409319	410182	288	1	1	No KEGG annotation (1.00)	No KEGG annotation (1.00)								No domains detected (1.00)
Borg	Black	BLACK-SR-VP_26_10_2019_C_40cm_scaffold_23_FINAL	BLACK-SR-VP_26_10_2019_C_40cm_scaffold_23_FINAL_548	548	fam00063	291	132	410482	410898	139	0	0	K07076 (0.73)	uncharacterized protein (0.97)	K07076.gCluster.1	32.2	16.7	9.2e-07	32.2	0.935252	0.243478	NTP_transf_2 (PF01909) (0.80)	PF01909	10	99	0.640288	2e-11
Borg	Black	BLACK-SR-VP_26_10_2019_C_40cm_scaffold_23_FINAL	BLACK-SR-VP_26_10_2019_C_40cm_scaffold_23_FINAL_549	549	fam01215	45	187	411377	411916	180	0	0	K18853 (0.71)	dihydromethanopterin reductase (acceptor) (0.71)	K18853.gCluster.1	162.8	125.5	6.7e-47	162.8	0.777778	0.5875	Flavoprotein (PF02441) (1.00)	PF02441	4	126	0.677778	3.9e-21
Borg	Black	BLACK-SR-VP_26_10_2019_C_40cm_scaffold_23_FINAL	BLACK-SR-VP_26_10_2019_C_40cm_scaffold_23_FINAL_550	550	fam01859	47	394	411973	413109	379	0	0	K01867 (0.70)	tryptophanyl-tRNA synthetase (0.70)	K01867.gCluster.3	535.3	89	2.3e-159	535.3	0.997361	0.492308	tRNA-synt_1b (PF00579) (0.72)	PF00579	71	345	0.722955	1.2e-24
Borg	Black	BLACK-SR-VP_26_10_2019_C_40cm_scaffold_23_FINAL	BLACK-SR-VP_26_10_2019_C_40cm_scaffold_23_FINAL_551	551	fam00126	121	193	413294	413818	175	0.02	0	No KEGG annotation (0.98)	No KEGG annotation (0.98)								No domains detected (1.00)
Borg	Black	BLACK-SR-VP_26_10_2019_C_40cm_scaffold_23_FINAL	BLACK-SR-VP_26_10_2019_C_40cm_scaffold_23_FINAL_552	552	fam01244	24	110	413898	414203	102	0	0	No KEGG annotation (1.00)	No KEGG annotation (1.00)								No domains detected (1.00)
Borg	Black	BLACK-SR-VP_26_10_2019_C_40cm_scaffold_23_FINAL	BLACK-SR-VP_26_10_2019_C_40cm_scaffold_23_FINAL_553	553	fam03523	7	143	414254	414682	143	0	0	No KEGG annotation (1.00)	No KEGG annotation (1.00)								DUF488 (PF04343) (1.00)	PF04343	3	113	0.769231	6e-31
Borg	Black	BLACK-SR-VP_26_10_2019_C_40cm_scaffold_23_FINAL	BLACK-SR-VP_26_10_2019_C_40cm_scaffold_23_FINAL_554	554	fam04101	5	105	414719	415033	105	0	0	No KEGG annotation (1.00)	No KEGG annotation (1.00)								No domains detected (1.00)
Borg	Black	BLACK-SR-VP_26_10_2019_C_40cm_scaffold_23_FINAL	BLACK-SR-VP_26_10_2019_C_40cm_scaffold_23_FINAL_555	555	fam11557	34	210	415165	415794	210	0	0	K07220 (1.00)	uncharacterized protein (1.00)	K07220.gCluster.4	234.5	35.1	8.4e-69	234.5	0.985714	0.995238	PhoU_div (PF01865) (1.00)	PF01865	11	206	0.928571	1.8e-28
Borg	Black	BLACK-SR-VP_26_10_2019_C_40cm_scaffold_23_FINAL	BLACK-SR-VP_26_10_2019_C_40cm_scaffold_23_FINAL_556	556	fam10979	10	82	415967	416209	81	0	0	No KEGG annotation (1.00)	No KEGG annotation (1.00)								No domains detected (1.00)
Borg	Black	BLACK-SR-VP_26_10_2019_C_40cm_scaffold_23_FINAL	BLACK-SR-VP_26_10_2019_C_40cm_scaffold_23_FINAL_557	557	fam00548	78	67	416238	416441	68	0	0	No KEGG annotation (1.00)	No KEGG annotation (1.00)								No domains detected (1.00)
Borg	Black	BLACK-SR-VP_26_10_2019_C_40cm_scaffold_23_FINAL	BLACK-SR-VP_26_10_2019_C_40cm_scaffold_23_FINAL_558	558	fam01193	25	276	416485	416808	108	0	0	No KEGG annotation (1.00)	No KEGG annotation (1.00)								No domains detected (1.00)
Borg	Black	BLACK-SR-VP_26_10_2019_C_40cm_scaffold_23_FINAL	BLACK-SR-VP_26_10_2019_C_40cm_scaffold_23_FINAL_559	559	fam00003	1319	240	416873	417532	220	0	0	K03183 (0.26)	demethylmenaquinone methyltransferase / 2-methoxy-6-polyprenyl-1 4-benzoquinol methylase (0.26)								Methyltransf_11 (PF08241) (0.19)
Borg	Black	BLACK-SR-VP_26_10_2019_C_40cm_scaffold_23_FINAL	BLACK-SR-VP_26_10_2019_C_40cm_scaffold_23_FINAL_560	560	fam07200	4	291	418044	418916	291	0	0	No KEGG annotation (1.00)	No KEGG annotation (1.00)								No domains detected (1.00)
Borg	Black	BLACK-SR-VP_26_10_2019_C_40cm_scaffold_23_FINAL	BLACK-SR-VP_26_10_2019_C_40cm_scaffold_23_FINAL_561	561	fam00288	94	206	419142	419570	143	0	0	K06940 (1.00)	uncharacterized protein (1.00)	K06940.gCluster.14	47.9	19	1.1e-11	47.9	0.811189	0.5125	CxxCxxCC (PF03692) (0.98)	PF03692	17	85	0.475524	7.8e-09
Borg	Black	BLACK-SR-VP_26_10_2019_C_40cm_scaffold_23_FINAL	BLACK-SR-VP_26_10_2019_C_40cm_scaffold_23_FINAL_562	562	fam06385	5	78	419586	419819	78	0	0	No KEGG annotation (1.00)	No KEGG annotation (1.00)								No domains detected (1.00)
Borg	Black	BLACK-SR-VP_26_10_2019_C_40cm_scaffold_23_FINAL	BLACK-SR-VP_26_10_2019_C_40cm_scaffold_23_FINAL_563	563	fam00050	180	277	419984	420355	124	0	0	No KEGG annotation (0.66)	No KEGG annotation (0.66)								No domains detected (0.89)
Borg	Black	BLACK-SR-VP_26_10_2019_C_40cm_scaffold_23_FINAL	BLACK-SR-VP_26_10_2019_C_40cm_scaffold_23_FINAL_564	564	fam02245	8	108	420352	420675	108	0	0	No KEGG annotation (1.00)	No KEGG annotation (1.00)								No domains detected (1.00)
Borg	Black	BLACK-SR-VP_26_10_2019_C_40cm_scaffold_23_FINAL	BLACK-SR-VP_26_10_2019_C_40cm_scaffold_23_FINAL_565	565	fam04814	21	112	420819	421139	107	0	0	K06875 (1.00)	programmed cell death protein 5 (1.00)	K06875.gCluster.1	73	20.2	2.2e-19	73	0.990654	0.587629	dsDNA_bind (PF01984) (1.00)	PF01984	8	103	0.88785	5.9e-25
Borg	Black	BLACK-SR-VP_26_10_2019_C_40cm_scaffold_23_FINAL	BLACK-SR-VP_26_10_2019_C_40cm_scaffold_23_FINAL_566	566	fam09257	38	379	421213	422469	419	0	0	No KEGG annotation (1.00)	No KEGG annotation (1.00)								No domains detected (1.00)
Borg	Black	BLACK-SR-VP_26_10_2019_C_40cm_scaffold_23_FINAL	BLACK-SR-VP_26_10_2019_C_40cm_scaffold_23_FINAL_567	567	fam08283	9	93	422672	422950	93	0	0	No KEGG annotation (1.00)	No KEGG annotation (1.00)								No domains detected (1.00)
Borg	Black	BLACK-SR-VP_26_10_2019_C_40cm_scaffold_23_FINAL	BLACK-SR-VP_26_10_2019_C_40cm_scaffold_23_FINAL_568	568	fam06622	4	115	423108	423452	115	0	0	No KEGG annotation (1.00)	No KEGG annotation (1.00)								No domains detected (1.00)
Borg	Black	BLACK-SR-VP_26_10_2019_C_40cm_scaffold_23_FINAL	BLACK-SR-VP_26_10_2019_C_40cm_scaffold_23_FINAL_569	569	fam00031	196	70	423487	423615	43	0	0	No KEGG annotation (0.60)	No KEGG annotation (0.60)								No domains detected (0.78)
Borg	Black	BLACK-SR-VP_26_10_2019_C_40cm_scaffold_23_FINAL	BLACK-SR-VP_26_10_2019_C_40cm_scaffold_23_FINAL_570	570	fam00104	115	173	423659	424132	158	0.05	4	K07038 (0.83)	inner membrane protein (0.83)	K07038.gCluster.1	31.1	19.4	1.2e-06	31.1	0.987342	0.367188	YdjM (PF04307) (0.54)	PF09988	5	156	0.955696	9.6e-19
Borg	Black	BLACK-SR-VP_26_10_2019_C_40cm_scaffold_23_FINAL	BLACK-SR-VP_26_10_2019_C_40cm_scaffold_23_FINAL_571	571	fam00651	41	451	424220	425587	456	0	5	No KEGG annotation (0.66)	No KEGG annotation (0.66)								No domains detected (1.00)
Borg	Black	BLACK-SR-VP_26_10_2019_C_40cm_scaffold_23_FINAL	BLACK-SR-VP_26_10_2019_C_40cm_scaffold_23_FINAL_572	572	fam02276	4	366	425584	426681	366	0	1	No KEGG annotation (1.00)	No KEGG annotation (1.00)								No domains detected (1.00)
Borg	Black	BLACK-SR-VP_26_10_2019_C_40cm_scaffold_23_FINAL	BLACK-SR-VP_26_10_2019_C_40cm_scaffold_23_FINAL_573	573	fam01374	26	266	426773	427879	369	0	0	No KEGG annotation (1.00)	No KEGG annotation (1.00)								No domains detected (1.00)
Borg	Black	BLACK-SR-VP_26_10_2019_C_40cm_scaffold_23_FINAL	BLACK-SR-VP_26_10_2019_C_40cm_scaffold_23_FINAL_574	574	fam04780	8	160	428092	428676	195	1	1	No KEGG annotation (1.00)	No KEGG annotation (1.00)								No domains detected (1.00)
Borg	Black	BLACK-SR-VP_26_10_2019_C_40cm_scaffold_23_FINAL	BLACK-SR-VP_26_10_2019_C_40cm_scaffold_23_FINAL_575	575	fam04527	10	111	429161	429493	111	0	0	K03464 (0.80)	muconolactone D-isomerase (0.80)	K03464.gCluster.1	29.9	20.4	3.8e-06	29.9	0.837838	0.625	MIase (PF02426) (1.00)	PF02426	32	91	0.531532	5.1e-14
Borg	Black	BLACK-SR-VP_26_10_2019_C_40cm_scaffold_23_FINAL	BLACK-SR-VP_26_10_2019_C_40cm_scaffold_23_FINAL_576	576	fam09059	4	59	429686	429862	59	0	0	No KEGG annotation (1.00)	No KEGG annotation (1.00)								No domains detected (1.00)
Borg	Black	BLACK-SR-VP_26_10_2019_C_40cm_scaffold_23_FINAL	BLACK-SR-VP_26_10_2019_C_40cm_scaffold_23_FINAL_577	577	fam00629	15	164	429849	430919	357	0	0	No KEGG annotation (1.00)	No KEGG annotation (1.00)								No domains detected (0.93)
Borg	Black	BLACK-SR-VP_26_10_2019_C_40cm_scaffold_23_FINAL	BLACK-SR-VP_26_10_2019_C_40cm_scaffold_23_FINAL_578	578	fam04779	5	65	431206	431400	65	0	0	No KEGG annotation (1.00)	No KEGG annotation (1.00)								No domains detected (1.00)
Borg	Black	BLACK-SR-VP_26_10_2019_C_40cm_scaffold_23_FINAL	BLACK-SR-VP_26_10_2019_C_40cm_scaffold_23_FINAL_579	579	fam04759	6	61	431563	431745	61	0	0	No KEGG annotation (1.00)	No KEGG annotation (1.00)								No domains detected (1.00)
Borg	Black	BLACK-SR-VP_26_10_2019_C_40cm_scaffold_23_FINAL	BLACK-SR-VP_26_10_2019_C_40cm_scaffold_23_FINAL_580	580	fam07053	8	206	431797	432414	206	0	0	No KEGG annotation (1.00)	No KEGG annotation (1.00)								No domains detected (1.00)
Borg	Black	BLACK-SR-VP_26_10_2019_C_40cm_scaffold_23_FINAL	BLACK-SR-VP_26_10_2019_C_40cm_scaffold_23_FINAL_581	581	fam04686	4	57	432798	432968	57	0	0	No KEGG annotation (1.00)	No KEGG annotation (1.00)								No domains detected (1.00)
Borg	Black	BLACK-SR-VP_26_10_2019_C_40cm_scaffold_23_FINAL	BLACK-SR-VP_26_10_2019_C_40cm_scaffold_23_FINAL_582	582	fam04453	23	174	433271	433636	122	0	0	No KEGG annotation (1.00)	No KEGG annotation (1.00)								YopX (PF09643) (1.00)	PF09643	5	120	0.942623	3.7e-13
Borg	Black	BLACK-SR-VP_26_10_2019_C_40cm_scaffold_23_FINAL	BLACK-SR-VP_26_10_2019_C_40cm_scaffold_23_FINAL_583	583	fam11194	11	80	433668	433877	70	0	0	No KEGG annotation (1.00)	No KEGG annotation (1.00)								No domains detected (1.00)
Borg	Black	BLACK-SR-VP_26_10_2019_C_40cm_scaffold_23_FINAL	BLACK-SR-VP_26_10_2019_C_40cm_scaffold_23_FINAL_584	584	fam00178	51	69	434077	434352	92	0	0	No KEGG annotation (0.96)	No KEGG annotation (0.96)								No domains detected (1.00)
Borg	Black	BLACK-SR-VP_26_10_2019_C_40cm_scaffold_23_FINAL	BLACK-SR-VP_26_10_2019_C_40cm_scaffold_23_FINAL_585	585	fam02307	88	548	434476	436107	544	0	0	K09495 (0.57)	T-complex protein 1 subunit gamma (0.57)	K09495.gCluster.1	526.8	103.3	6.1e-157	526.8	0.994485	0.830159	Cpn60_TCP1 (PF00118) (1.00)	PF00118	42	533	0.902574	7.8e-174
Borg	Black	BLACK-SR-VP_26_10_2019_C_40cm_scaffold_23_FINAL	BLACK-SR-VP_26_10_2019_C_40cm_scaffold_23_FINAL_586	586	fam00041	786	287	437101	437892	264	0	0	K03496 (0.69)	chromosome partitioning protein (0.69)	K02588.gCluster.1	356.2	62.3	9.6e-106	356.2	0.996212	0.929825	AAA_31 (PF13614) (0.69)	PF00142	3	261	0.977273	1.7e-87
Borg	Black	BLACK-SR-VP_26_10_2019_C_40cm_scaffold_23_FINAL	BLACK-SR-VP_26_10_2019_C_40cm_scaffold_23_FINAL_587	587	fam00319	93	478	437916	439370	485	0.12	0	K02224 (0.54)	cobyrinic acid a c-diamide synthase (0.54)	K02224.gCluster.1	585.1	60.8	1.7e-174	585.1	0.997938	0.664671	CbiA (PF01656) + GATase_3 (PF07685) (0.89)	PF01656	10	195	0.381443	2.4e-18
Borg	Black	BLACK-SR-VP_26_10_2019_C_40cm_scaffold_23_FINAL	BLACK-SR-VP_26_10_2019_C_40cm_scaffold_23_FINAL_587	587	fam00319	93	478	437916	439370	485	0.12	0	K02224 (0.54)	cobyrinic acid a c-diamide synthase (0.54)	K02224.gCluster.1	585.1	60.8	1.7e-174	585.1	0.997938	0.664671	CbiA (PF01656) + GATase_3 (PF07685) (0.89)	PF07685	259	459	0.412371	8.6e-42
Borg	Black	BLACK-SR-VP_26_10_2019_C_40cm_scaffold_23_FINAL	BLACK-SR-VP_26_10_2019_C_40cm_scaffold_23_FINAL_588	588	fam00003	1319	240	439616	440305	230	0	0	K03183 (0.26)	demethylmenaquinone methyltransferase / 2-methoxy-6-polyprenyl-1 4-benzoquinol methylase (0.26)	K03183.gCluster.3	94.6	112.1	4e-26	94.6	0.565217	0.497908	Methyltransf_11 (PF08241) (0.19)	PF13847	4	114	0.478261	1.3e-22
Borg	Black	BLACK-SR-VP_26_10_2019_C_40cm_scaffold_23_FINAL	BLACK-SR-VP_26_10_2019_C_40cm_scaffold_23_FINAL_589	589	fam03344	7	83	440317	440565	83	0	0	No KEGG annotation (1.00)	No KEGG annotation (1.00)								No domains detected (1.00)
Borg	Black	BLACK-SR-VP_26_10_2019_C_40cm_scaffold_23_FINAL	BLACK-SR-VP_26_10_2019_C_40cm_scaffold_23_FINAL_590	590	fam02560	10	49	440743	440889	49	0	0	No KEGG annotation (1.00)	No KEGG annotation (1.00)								No domains detected (1.00)
Borg	Black	BLACK-SR-VP_26_10_2019_C_40cm_scaffold_23_FINAL	BLACK-SR-VP_26_10_2019_C_40cm_scaffold_23_FINAL_591	591	fam00389	150	480	441071	442537	489	0	0	No KEGG annotation (0.99)	No KEGG annotation (0.99)								No domains detected (1.00)
Borg	Black	BLACK-SR-VP_26_10_2019_C_40cm_scaffold_23_FINAL	BLACK-SR-VP_26_10_2019_C_40cm_scaffold_23_FINAL_592	592	fam00389	150	480	442947	444341	465	0	0	No KEGG annotation (0.99)	No KEGG annotation (0.99)								No domains detected (1.00)
Borg	Black	BLACK-SR-VP_26_10_2019_C_40cm_scaffold_23_FINAL	BLACK-SR-VP_26_10_2019_C_40cm_scaffold_23_FINAL_593	593	fam07934	34	77	444424	444654	77	0.24	2	K02124 (1.00)	V/A-type H+/Na+-transporting ATPase subunit K (1.00)	K02124.gCluster.1	62.7	31.2	2e-16	62.7	0.974026	0.161215	ATP-synt_C (PF00137) (1.00)	PF00137	13	72	0.766234	5.4e-18
Borg	Black	BLACK-SR-VP_26_10_2019_C_40cm_scaffold_23_FINAL	BLACK-SR-VP_26_10_2019_C_40cm_scaffold_23_FINAL_594	594	fam02595	4	39	444667	444783	39	0	1	No KEGG annotation (1.00)	No KEGG annotation (1.00)								No domains detected (1.00)
Borg	Black	BLACK-SR-VP_26_10_2019_C_40cm_scaffold_23_FINAL	BLACK-SR-VP_26_10_2019_C_40cm_scaffold_23_FINAL_595	595	fam00749	15	172	445423	445938	172	0	0	No KEGG annotation (1.00)	No KEGG annotation (1.00)								No domains detected (1.00)
Borg	Black	BLACK-SR-VP_26_10_2019_C_40cm_scaffold_23_FINAL	BLACK-SR-VP_26_10_2019_C_40cm_scaffold_23_FINAL_596	596	fam01433	20	385	445932	446081	50	0	0	No KEGG annotation (0.45)	No KEGG annotation (0.45)								TelA (PF05816) (0.80)
Borg	Black	BLACK-SR-VP_26_10_2019_C_40cm_scaffold_23_FINAL	BLACK-SR-VP_26_10_2019_C_40cm_scaffold_23_FINAL_597	597	fam00116	142	242	446159	446974	272	0	0	K07502 (0.56)	uncharacterized protein (0.62)	K07502.gCluster.1	189	58.8	1.5e-54	189	0.981618	0.414317	RNase_H_2 (PF13482) (0.49)	PF13482	99	265	0.610294	9e-34
Borg	Black	BLACK-SR-VP_26_10_2019_C_40cm_scaffold_23_FINAL	BLACK-SR-VP_26_10_2019_C_40cm_scaffold_23_FINAL_598	598	fam04762	11	126	447090	447467	126	0	0	No KEGG annotation (1.00)	No KEGG annotation (1.00)								No domains detected (1.00)
Borg	Black	BLACK-SR-VP_26_10_2019_C_40cm_scaffold_23_FINAL	BLACK-SR-VP_26_10_2019_C_40cm_scaffold_23_FINAL_599	599	fam07752	6	60	447762	447941	60	0	0	No KEGG annotation (1.00)	No KEGG annotation (1.00)								No domains detected (1.00)
Borg	Black	BLACK-SR-VP_26_10_2019_C_40cm_scaffold_23_FINAL	BLACK-SR-VP_26_10_2019_C_40cm_scaffold_23_FINAL_600	600	fam04851	147	376	448298	449437	380	0.02	0	K06871 (0.85)	uncharacterized protein (0.85)	K06871.gCluster.2	112.7	27.2	1.9e-31	112.7	0.986842	0.664516	Radical_SAM (PF04055) (0.64)	PF04055	65	213	0.389474	5.2e-11
Borg	Black	BLACK-SR-VP_26_10_2019_C_40cm_scaffold_23_FINAL	BLACK-SR-VP_26_10_2019_C_40cm_scaffold_23_FINAL_600	600	fam04851	147	376	448298	449437	380	0.02	0	K06871 (0.85)	uncharacterized protein (0.85)	K06871.gCluster.2	112.7	27.2	1.9e-31	112.7	0.986842	0.664516	Radical_SAM (PF04055) (0.64)	PF13186	290	350	0.157895	7.3e-11
Borg	Black	BLACK-SR-VP_26_10_2019_C_40cm_scaffold_23_FINAL	BLACK-SR-VP_26_10_2019_C_40cm_scaffold_23_FINAL_601	601	fam11091	9	150	449511	449930	140	0	0	No KEGG annotation (1.00)	No KEGG annotation (1.00)								No domains detected (1.00)
Borg	Black	BLACK-SR-VP_26_10_2019_C_40cm_scaffold_23_FINAL	BLACK-SR-VP_26_10_2019_C_40cm_scaffold_23_FINAL_602	602	fam11295	5	230	450050	450739	230	1	2	No KEGG annotation (1.00)	No KEGG annotation (1.00)								No domains detected (1.00)
Borg	Black	BLACK-SR-VP_26_10_2019_C_40cm_scaffold_23_FINAL	BLACK-SR-VP_26_10_2019_C_40cm_scaffold_23_FINAL_603	603	fam00237	56	163	450899	451429	177	0	0	No KEGG annotation (1.00)	No KEGG annotation (1.00)								AHSA1 (PF08327) (0.93)	PF08327	26	166	0.79096	1.2e-35
Borg	Black	BLACK-SR-VP_26_10_2019_C_40cm_scaffold_23_FINAL	BLACK-SR-VP_26_10_2019_C_40cm_scaffold_23_FINAL_604	604	fam10027	68	201	451452	452042	197	0.04	0	K04564 (1.00)	superoxide dismutase Fe-Mn family (1.00)	K04564.gCluster.1	117.7	16.7	6.1e-33	117.7	0.908629	0.487879	Sod_Fe_N (PF00081) + Sod_Fe_C (PF02777) (0.53)	PF02777	92	186	0.477157	3.7e-27
Borg	Black	BLACK-SR-VP_26_10_2019_C_40cm_scaffold_23_FINAL	BLACK-SR-VP_26_10_2019_C_40cm_scaffold_23_FINAL_605	605	fam07135	13	260	452162	453103	314	0	5	K07241 (1.00)	high-affinity nickel-transport protein (1.00)	K07241.gCluster.1	71.9	23.1	4.5e-19	71.9	0.971338	0.546512	NicO (PF03824) (0.62)
Borg	Black	BLACK-SR-VP_26_10_2019_C_40cm_scaffold_23_FINAL	BLACK-SR-VP_26_10_2019_C_40cm_scaffold_23_FINAL_606	606	fam00001	6506	176	453160	453318	53	0.02	0	No KEGG annotation (0.40)	No KEGG annotation (0.40)								No domains detected (0.43)
Borg	Black	BLACK-SR-VP_26_10_2019_C_40cm_scaffold_23_FINAL	BLACK-SR-VP_26_10_2019_C_40cm_scaffold_23_FINAL_607	607	fam03897	11	110	453409	453738	110	0	0	No KEGG annotation (1.00)	No KEGG annotation (1.00)								MazG (PF03819) (1.00)	PF03819	28	97	0.627273	8.7e-16
Borg	Black	BLACK-SR-VP_26_10_2019_C_40cm_scaffold_23_FINAL	BLACK-SR-VP_26_10_2019_C_40cm_scaffold_23_FINAL_608	608	fam06573	8	248	454018	454761	248	0	2	No KEGG annotation (1.00)	No KEGG annotation (1.00)								No domains detected (1.00)
Borg	Black	BLACK-SR-VP_26_10_2019_C_40cm_scaffold_23_FINAL	BLACK-SR-VP_26_10_2019_C_40cm_scaffold_23_FINAL_609	609	fam07173	57	81	454854	455177	108	0	1	No KEGG annotation (0.86)	No KEGG annotation (0.86)	K05594.gCluster.1	26.8	26.3	4.1e-05	26.8	0.953704	0.941176	No domains detected (0.75)	PF05957	12	102	0.833333	3.2e-09
Borg	Black	BLACK-SR-VP_26_10_2019_C_40cm_scaffold_23_FINAL	BLACK-SR-VP_26_10_2019_C_40cm_scaffold_23_FINAL_610	610	fam07983	34	95	455207	455491	95	0	2	No KEGG annotation (1.00)	No KEGG annotation (1.00)								No domains detected (1.00)
Borg	Black	BLACK-SR-VP_26_10_2019_C_40cm_scaffold_23_FINAL	BLACK-SR-VP_26_10_2019_C_40cm_scaffold_23_FINAL_611	611	fam00114	149	215	455593	456045	151	0	0	K05967 (0.26)	uncharacterized protein (0.26)	K05967.gCluster.1	24.7	46.9	0.00016	24.7	0.18543	0.0837696	HAD_2 (PF13419) (0.42)
Borg	Black	BLACK-SR-VP_26_10_2019_C_40cm_scaffold_23_FINAL	BLACK-SR-VP_26_10_2019_C_40cm_scaffold_23_FINAL_612	612	fam09237	41	124	456115	456456	114	0	0	No KEGG annotation (0.93)	No KEGG annotation (0.93)								No domains detected (1.00)
Borg	Black	BLACK-SR-VP_26_10_2019_C_40cm_scaffold_23_FINAL	BLACK-SR-VP_26_10_2019_C_40cm_scaffold_23_FINAL_613	613	fam00437	25	718	456664	458571	636	0	0	K10844 (0.92)	DNA excision repair protein ERCC-2 (0.92)	K10844.gCluster.2	141.4	114	3.3e-40	141.4	0.957547	0.799726	DEAD_2 (PF06733) + Helicase_C_2 (PF13307) (0.64)	PF06733	107	215	0.169811	1.2e-09
Borg	Black	BLACK-SR-VP_26_10_2019_C_40cm_scaffold_23_FINAL	BLACK-SR-VP_26_10_2019_C_40cm_scaffold_23_FINAL_614	614	fam02644	4	87	458713	458973	87	0	0	No KEGG annotation (1.00)	No KEGG annotation (1.00)								No domains detected (1.00)
Borg	Black	BLACK-SR-VP_26_10_2019_C_40cm_scaffold_23_FINAL	BLACK-SR-VP_26_10_2019_C_40cm_scaffold_23_FINAL_615	615	fam02106	6	531	459139	460731	531	0	0	No KEGG annotation (1.00)	No KEGG annotation (1.00)								No domains detected (1.00)
Borg	Black	BLACK-SR-VP_26_10_2019_C_40cm_scaffold_23_FINAL	BLACK-SR-VP_26_10_2019_C_40cm_scaffold_23_FINAL_616	616	fam02841	29	177	460728	461252	175	0	0	K06961 (1.00)	ribosomal RNA assembly protein (1.00)	K06961.gCluster.2	203.5	115.6	1.8e-59	203.5	0.994286	0.930481	KH_1 (PF00013) + KH_1 (PF00013) (0.76)	PF00013	4	47	0.245714	4.4e-07
Borg	Black	BLACK-SR-VP_26_10_2019_C_40cm_scaffold_23_FINAL	BLACK-SR-VP_26_10_2019_C_40cm_scaffold_23_FINAL_616	616	fam02841	29	177	460728	461252	175	0	0	K06961 (1.00)	ribosomal RNA assembly protein (1.00)	K06961.gCluster.2	203.5	115.6	1.8e-59	203.5	0.994286	0.930481	KH_1 (PF00013) + KH_1 (PF00013) (0.76)	PF00013	102	139	0.211429	0.00042
Borg	Black	BLACK-SR-VP_26_10_2019_C_40cm_scaffold_23_FINAL	BLACK-SR-VP_26_10_2019_C_40cm_scaffold_23_FINAL_617	617	fam08216	37	157	461457	461927	157	0.24	0	K06910 (1.00)	uncharacterized protein (1.00)	K06910.gCluster.1	202.1	22.1	1.4e-58	202.1	0.993631	0.428571	PBP (PF01161) (1.00)	PF01161	17	152	0.859873	8.6e-36
Borg	Black	BLACK-SR-VP_26_10_2019_C_40cm_scaffold_23_FINAL	BLACK-SR-VP_26_10_2019_C_40cm_scaffold_23_FINAL_618	618	fam00081	250	385	462018	463322	435	0.01	0	K01955 (0.30)	carbamoyl-phosphate synthase large subunit (0.30)	K01945.gCluster.1	510.9	98.9	4.2e-152	510.9	0.997701	0.630699	ATPgrasp_Ter (PF15632) (0.17)	PF02844	3	120	0.268966	2.1e-32
Borg	Black	BLACK-SR-VP_26_10_2019_C_40cm_scaffold_23_FINAL	BLACK-SR-VP_26_10_2019_C_40cm_scaffold_23_FINAL_618	618	fam00081	250	385	462018	463322	435	0.01	0	K01955 (0.30)	carbamoyl-phosphate synthase large subunit (0.30)	K01945.gCluster.1	510.9	98.9	4.2e-152	510.9	0.997701	0.630699	ATPgrasp_Ter (PF15632) (0.17)	PF01071	122	311	0.434483	8.3e-59
Borg	Black	BLACK-SR-VP_26_10_2019_C_40cm_scaffold_23_FINAL	BLACK-SR-VP_26_10_2019_C_40cm_scaffold_23_FINAL_618	618	fam00081	250	385	462018	463322	435	0.01	0	K01955 (0.30)	carbamoyl-phosphate synthase large subunit (0.30)	K01945.gCluster.1	510.9	98.9	4.2e-152	510.9	0.997701	0.630699	ATPgrasp_Ter (PF15632) (0.17)	PF02843	344	434	0.206897	1.9e-26
Borg	Black	BLACK-SR-VP_26_10_2019_C_40cm_scaffold_23_FINAL	BLACK-SR-VP_26_10_2019_C_40cm_scaffold_23_FINAL_619	619	fam00254	73	637	463538	465493	652	0.01	0	K00198 (0.82)	anaerobic carbon-monoxide dehydrogenase catalytic subunit (0.82)	K00198.gCluster.1	666.8	118.3	2.2e-199	666.8	0.990798	0.973602	Prismane (PF03063) (0.84)	PF03063	64	628	0.865031	3.8e-140
Borg	Black	BLACK-SR-VP_26_10_2019_C_40cm_scaffold_23_FINAL	BLACK-SR-VP_26_10_2019_C_40cm_scaffold_23_FINAL_620	620	fam01458	24	131	465749	466198	150	0	0	No KEGG annotation (1.00)	No KEGG annotation (1.00)								No domains detected (1.00)
Borg	Black	BLACK-SR-VP_26_10_2019_C_40cm_scaffold_23_FINAL	BLACK-SR-VP_26_10_2019_C_40cm_scaffold_23_FINAL_621	621	fam07400	32	103	466251	466562	104	0	0	No KEGG annotation (1.00)	No KEGG annotation (1.00)								No domains detected (1.00)
Borg	Black	BLACK-SR-VP_26_10_2019_C_40cm_scaffold_23_FINAL	BLACK-SR-VP_26_10_2019_C_40cm_scaffold_23_FINAL_622	622	fam09405	18	109	466587	466865	93	0	0	No KEGG annotation (1.00)	No KEGG annotation (1.00)								No domains detected (1.00)
Borg	Black	BLACK-SR-VP_26_10_2019_C_40cm_scaffold_23_FINAL	BLACK-SR-VP_26_10_2019_C_40cm_scaffold_23_FINAL_623	623	fam00018	751	394	467103	468824	574	0	0	K13010 (0.13)	perosamine synthetase (0.13)	K13745.gCluster.3	144.1	366.2	3.9e-41	144.1	0.472125	0.444668	Aminotran_3 (PF00202) (0.23)	PF00282	124	311	0.325784	1.9e-13
Borg	Black	BLACK-SR-VP_26_10_2019_C_40cm_scaffold_23_FINAL	BLACK-SR-VP_26_10_2019_C_40cm_scaffold_23_FINAL_624	624	fam04476	14	218	468995	469654	220	0	0	No KEGG annotation (1.00)	No KEGG annotation (1.00)								No domains detected (1.00)
Borg	Black	BLACK-SR-VP_26_10_2019_C_40cm_scaffold_23_FINAL	BLACK-SR-VP_26_10_2019_C_40cm_scaffold_23_FINAL_625	625	fam00198	119	213	469674	470336	221	0	0	K00762 (0.55)	orotate phosphoribosyltransferase (0.55)	K07100.gCluster.1	284	50.3	2e-83	284	0.9819	0.474157	Pribosyltran (PF00156) (0.79)	PF00156	15	199	0.832579	1.9e-27
Borg	Black	BLACK-SR-VP_26_10_2019_C_40cm_scaffold_23_FINAL	BLACK-SR-VP_26_10_2019_C_40cm_scaffold_23_FINAL_626	626	fam00047	175	185	470664	470966	101	0.05	0	No KEGG annotation (0.94)	No KEGG annotation (0.94)								PEGA (PF08308) (0.31)	PF08308	27	95	0.673267	1.7e-09
Borg	Black	BLACK-SR-VP_26_10_2019_C_40cm_scaffold_23_FINAL	BLACK-SR-VP_26_10_2019_C_40cm_scaffold_23_FINAL_627	627	fam10797	4	43	470968	471096	43	0	1	No KEGG annotation (1.00)	No KEGG annotation (1.00)								No domains detected (1.00)
Borg	Black	BLACK-SR-VP_26_10_2019_C_40cm_scaffold_23_FINAL	BLACK-SR-VP_26_10_2019_C_40cm_scaffold_23_FINAL_628	628	fam00194	54	328	471663	473822	720	0.91	2	No KEGG annotation (0.94)	No KEGG annotation (0.94)								No domains detected (0.98)
Borg	Black	BLACK-SR-VP_26_10_2019_C_40cm_scaffold_23_FINAL	BLACK-SR-VP_26_10_2019_C_40cm_scaffold_23_FINAL_629	629	fam00043	203	632	473970	475364	465	0.03	11	K07151 (0.44)	dolichyl-diphosphooligosaccharide---protein glycosyltransferase (0.44)								PMT_2 (PF13231) (0.45)	PF13231	61	213	0.326882	5.6e-11
Borg	Black	BLACK-SR-VP_26_10_2019_C_40cm_scaffold_23_FINAL	BLACK-SR-VP_26_10_2019_C_40cm_scaffold_23_FINAL_630	630	fam00039	248	134	475761	476141	127	0	0	No KEGG annotation (0.99)	No KEGG annotation (0.99)								No domains detected (0.99)
Borg	Black	BLACK-SR-VP_26_10_2019_C_40cm_scaffold_23_FINAL	BLACK-SR-VP_26_10_2019_C_40cm_scaffold_23_FINAL_631	631	fam03047	25	103	476350	476652	101	0	0	No KEGG annotation (1.00)	No KEGG annotation (1.00)								No domains detected (1.00)
Borg	Black	BLACK-SR-VP_26_10_2019_C_40cm_scaffold_23_FINAL	BLACK-SR-VP_26_10_2019_C_40cm_scaffold_23_FINAL_632	632	fam00026	301	132	476757	477047	97	0	0	No KEGG annotation (0.22)	No KEGG annotation (0.22)	K01569.gCluster.1	22.6	69.2	0.00033	22.6	0.907216	0.192683	Cupin_2 (PF07883) (0.58)
Borg	Black	BLACK-SR-VP_26_10_2019_C_40cm_scaffold_23_FINAL	BLACK-SR-VP_26_10_2019_C_40cm_scaffold_23_FINAL_633	633	fam07396	45	127	477068	477493	142	0	3	K09940 (0.93)	uncharacterized protein (0.93)	K09940.gCluster.1	25.2	26.4	8.4e-05	25.2	0.880282	0.551724	DUF4870 (PF09685) (0.51)
Borg	Black	BLACK-SR-VP_26_10_2019_C_40cm_scaffold_23_FINAL	BLACK-SR-VP_26_10_2019_C_40cm_scaffold_23_FINAL_634	634	fam01336	18	82	477580	477816	79	0	0	No KEGG annotation (1.00)	No KEGG annotation (1.00)								DUF4242 (PF14026) (1.00)	PF14026	4	74	0.886076	2.7e-14
Borg	Black	BLACK-SR-VP_26_10_2019_C_40cm_scaffold_23_FINAL	BLACK-SR-VP_26_10_2019_C_40cm_scaffold_23_FINAL_635	635	fam00994	18	142	478265	478711	149	0	0	No KEGG annotation (1.00)	No KEGG annotation (1.00)								No domains detected (1.00)
Borg	Black	BLACK-SR-VP_26_10_2019_C_40cm_scaffold_23_FINAL	BLACK-SR-VP_26_10_2019_C_40cm_scaffold_23_FINAL_636	636	fam01988	18	125	478769	479143	125	0	0	No KEGG annotation (1.00)	No KEGG annotation (1.00)								No domains detected (1.00)
Borg	Black	BLACK-SR-VP_26_10_2019_C_40cm_scaffold_23_FINAL	BLACK-SR-VP_26_10_2019_C_40cm_scaffold_23_FINAL_637	637	fam01170	29	168	479411	479914	168	0	0	No KEGG annotation (1.00)	No KEGG annotation (1.00)								No domains detected (1.00)
Borg	Black	BLACK-SR-VP_26_10_2019_C_40cm_scaffold_23_FINAL	BLACK-SR-VP_26_10_2019_C_40cm_scaffold_23_FINAL_638	638	fam00031	196	70	480011	480616	202	0	0	No KEGG annotation (0.60)	No KEGG annotation (0.60)								No domains detected (0.78)
Borg	Black	BLACK-SR-VP_26_10_2019_C_40cm_scaffold_23_FINAL	BLACK-SR-VP_26_10_2019_C_40cm_scaffold_23_FINAL_639	639	fam11037	30	115	480746	481051	102	0	0	No KEGG annotation (1.00)	No KEGG annotation (1.00)								No domains detected (1.00)
Borg	Black	BLACK-SR-VP_26_10_2019_C_40cm_scaffold_23_FINAL	BLACK-SR-VP_26_10_2019_C_40cm_scaffold_23_FINAL_640	640	fam00001	6506	176	481088	481465	126	0.02	0	No KEGG annotation (0.40)	No KEGG annotation (0.40)								No domains detected (0.43)
Borg	Black	BLACK-SR-VP_26_10_2019_C_40cm_scaffold_23_FINAL	BLACK-SR-VP_26_10_2019_C_40cm_scaffold_23_FINAL_641	641	fam04087	19	557	481440	483128	563	0	0	No KEGG annotation (1.00)	No KEGG annotation (1.00)								AIPR (PF10592) (1.00)	PF10592	238	513	0.488455	8.3e-47
Borg	Black	BLACK-SR-VP_26_10_2019_C_40cm_scaffold_23_FINAL	BLACK-SR-VP_26_10_2019_C_40cm_scaffold_23_FINAL_642	642	fam01440	37	164	483175	483669	165	0	0	No KEGG annotation (1.00)	No KEGG annotation (1.00)								No domains detected (1.00)
Borg	Black	BLACK-SR-VP_26_10_2019_C_40cm_scaffold_23_FINAL	BLACK-SR-VP_26_10_2019_C_40cm_scaffold_23_FINAL_643	643	fam10572	26	147	483746	484180	145	0.92	1	No KEGG annotation (1.00)	No KEGG annotation (1.00)								No domains detected (1.00)
Borg	Black	BLACK-SR-VP_26_10_2019_C_40cm_scaffold_23_FINAL	BLACK-SR-VP_26_10_2019_C_40cm_scaffold_23_FINAL_644	644	fam00717	61	304	484239	486071	611	0.77	1	K06870 (1.00)	uncharacterized protein (1.00)	K06870.gCluster.1	455.3	115.5	2.8e-135	455.3	0.998363	0.977049	Lon_C (PF05362) (0.85)	PF05362	70	174	0.170213	2.4e-09
Borg	Black	BLACK-SR-VP_26_10_2019_C_40cm_scaffold_23_FINAL	BLACK-SR-VP_26_10_2019_C_40cm_scaffold_23_FINAL_645	645	fam00246	76	96	486134	486415	94	0	0	No KEGG annotation (1.00)	No KEGG annotation (1.00)								No domains detected (1.00)
Borg	Black	BLACK-SR-VP_26_10_2019_C_40cm_scaffold_23_FINAL	BLACK-SR-VP_26_10_2019_C_40cm_scaffold_23_FINAL_646	646	fam01480	4	167	486646	487146	167	0	4	K03328 (1.00)	polysaccharide transporter PST family (1.00)	K03328.gCluster.12	22.5	455.4	0.00033	22.5	0.790419	0.170732	No domains detected (1.00)
Borg	Black	BLACK-SR-VP_26_10_2019_C_40cm_scaffold_23_FINAL	BLACK-SR-VP_26_10_2019_C_40cm_scaffold_23_FINAL_647	647	fam05714	11	108	487227	487547	107	0	0	No KEGG annotation (1.00)	No KEGG annotation (1.00)								No domains detected (1.00)
Borg	Black	BLACK-SR-VP_26_10_2019_C_40cm_scaffold_23_FINAL	BLACK-SR-VP_26_10_2019_C_40cm_scaffold_23_FINAL_648	648	fam09291	6	184	487490	488041	184	0	0	No KEGG annotation (1.00)	No KEGG annotation (1.00)								No domains detected (1.00)
Borg	Black	BLACK-SR-VP_26_10_2019_C_40cm_scaffold_23_FINAL	BLACK-SR-VP_26_10_2019_C_40cm_scaffold_23_FINAL_649	649	fam02618	31	182	488080	488625	182	0	0	K18416 (1.00)	3'-5' exoribonuclease 1 (1.00)	K18416.gCluster.1	117.5	119.8	6e-33	117.5	0.983516	0.420091	RNase_T (PF00929) (1.00)	PF00929	7	172	0.906593	2.9e-18
Borg	Black	BLACK-SR-VP_26_10_2019_C_40cm_scaffold_23_FINAL	BLACK-SR-VP_26_10_2019_C_40cm_scaffold_23_FINAL_650	650	fam06765	8	87	488984	489244	87	0	0	No KEGG annotation (1.00)	No KEGG annotation (1.00)								No domains detected (1.00)
Borg	Black	BLACK-SR-VP_26_10_2019_C_40cm_scaffold_23_FINAL	BLACK-SR-VP_26_10_2019_C_40cm_scaffold_23_FINAL_651	651	fam01778	10	62	489256	489441	62	0	0	No KEGG annotation (1.00)	No KEGG annotation (1.00)								No domains detected (1.00)
Borg	Black	BLACK-SR-VP_26_10_2019_C_40cm_scaffold_23_FINAL	BLACK-SR-VP_26_10_2019_C_40cm_scaffold_23_FINAL_652	652	fam10657	10	57	489469	489639	57	0	0	No KEGG annotation (1.00)	No KEGG annotation (1.00)								No domains detected (1.00)
Borg	Black	BLACK-SR-VP_26_10_2019_C_40cm_scaffold_23_FINAL	BLACK-SR-VP_26_10_2019_C_40cm_scaffold_23_FINAL_653	653	fam10113	10	56	489719	489916	66	0	0	No KEGG annotation (1.00)	No KEGG annotation (1.00)								No domains detected (1.00)
Borg	Black	BLACK-SR-VP_26_10_2019_C_40cm_scaffold_23_FINAL	BLACK-SR-VP_26_10_2019_C_40cm_scaffold_23_FINAL_654	654	fam04562	31	74	489950	490171	74	0	0	No KEGG annotation (1.00)	No KEGG annotation (1.00)								No domains detected (1.00)
Borg	Black	BLACK-SR-VP_26_10_2019_C_40cm_scaffold_23_FINAL	BLACK-SR-VP_26_10_2019_C_40cm_scaffold_23_FINAL_655	655	fam07347	31	210	490247	490867	207	0	0	No KEGG annotation (1.00)	No KEGG annotation (1.00)								No domains detected (1.00)
Borg	Black	BLACK-SR-VP_26_10_2019_C_40cm_scaffold_23_FINAL	BLACK-SR-VP_26_10_2019_C_40cm_scaffold_23_FINAL_656	656	fam05490	24	156	490867	491343	159	0	0	No KEGG annotation (1.00)	No KEGG annotation (1.00)								No domains detected (1.00)
Borg	Black	BLACK-SR-VP_26_10_2019_C_40cm_scaffold_23_FINAL	BLACK-SR-VP_26_10_2019_C_40cm_scaffold_23_FINAL_657	657	fam00149	114	141	491676	492098	141	0.02	0	K03594 (0.71)	bacterioferritin (0.71)	K03594.gCluster.4	129.1	57	1.1e-36	129.1	0.985816	0.822086	Ferritin (PF00210) (0.77)	PF00210	7	136	0.914894	5.1e-32
Borg	Black	BLACK-SR-VP_26_10_2019_C_40cm_scaffold_23_FINAL	BLACK-SR-VP_26_10_2019_C_40cm_scaffold_23_FINAL_658	658	fam00225	142	150	492125	492595	157	0	0	K13993 (0.99)	HSP20 family protein (0.99)	K13993.gCluster.3	137.2	75	4e-39	137.2	0.993631	0.757062	HSP20 (PF00011) (0.80)	PF00011	56	154	0.624204	9.8e-24
Borg	Black	BLACK-SR-VP_26_10_2019_C_40cm_scaffold_23_FINAL	BLACK-SR-VP_26_10_2019_C_40cm_scaffold_23_FINAL_659	659	fam04757	13	62	492827	493012	62	0	0	No KEGG annotation (1.00)	No KEGG annotation (1.00)								No domains detected (1.00)
Borg	Black	BLACK-SR-VP_26_10_2019_C_40cm_scaffold_23_FINAL	BLACK-SR-VP_26_10_2019_C_40cm_scaffold_23_FINAL_660	660	fam00041	786	287	493266	494204	313	0	0	K03496 (0.69)	chromosome partitioning protein (0.69)	K01551.gCluster.1	284	22.5	2.1e-83	284	0.99361	0.58891	AAA_31 (PF13614) (0.69)	PF02374	9	307	0.952077	9.6e-76
Borg	Black	BLACK-SR-VP_26_10_2019_C_40cm_scaffold_23_FINAL	BLACK-SR-VP_26_10_2019_C_40cm_scaffold_23_FINAL_661	661	fam00538	42	428	494298	495530	411	0	0	K03497 (1.00)	chromosome partitioning protein ParB family (1.00)	K03497.gCluster.1	125.3	24.9	4.1e-35	125.3	0.990268	0.625935	ParBc (PF02195) (0.86)	PF02195	7	92	0.206813	9.4e-17
Borg	Black	BLACK-SR-VP_26_10_2019_C_40cm_scaffold_23_FINAL	BLACK-SR-VP_26_10_2019_C_40cm_scaffold_23_FINAL_662	662	fam00451	96	232	495505	496200	232	0	0	K10773 (0.56)	endonuclease III (0.56)	K10773.gCluster.1	302.6	34.9	3.1e-89	302.6	0.982759	0.6	HhH-GPD (PF00730) (0.73)	PF00730	54	189	0.581897	2.1e-20
Borg	Black	BLACK-SR-VP_26_10_2019_C_40cm_scaffold_23_FINAL	BLACK-SR-VP_26_10_2019_C_40cm_scaffold_23_FINAL_663	663	fam04327	4	30	496409	496498	30	0	0	No KEGG annotation (1.00)	No KEGG annotation (1.00)								No domains detected (1.00)
Borg	Black	BLACK-SR-VP_26_10_2019_C_40cm_scaffold_23_FINAL	BLACK-SR-VP_26_10_2019_C_40cm_scaffold_23_FINAL_664	664	fam00071	220	155	496539	497012	158	0	0	K01759 (0.32)	lactoylglutathione lyase (0.32)	K04750.gCluster.1	114.6	32.1	4.9e-32	114.6	0.987342	0.556522	Glyoxalase (PF00903) (0.55)	PF00903	13	132	0.753165	8.1e-10
Borg	Black	BLACK-SR-VP_26_10_2019_C_40cm_scaffold_23_FINAL	BLACK-SR-VP_26_10_2019_C_40cm_scaffold_23_FINAL_665	665	fam00803	43	173	497402	497773	124	0	0	No KEGG annotation (1.00)	No KEGG annotation (1.00)								No domains detected (1.00)
Borg	Black	BLACK-SR-VP_26_10_2019_C_40cm_scaffold_23_FINAL	BLACK-SR-VP_26_10_2019_C_40cm_scaffold_23_FINAL_666	666	fam09016	4	66	498237	498434	66	0	0	No KEGG annotation (1.00)	No KEGG annotation (1.00)								No domains detected (1.00)
Borg	Black	BLACK-SR-VP_26_10_2019_C_40cm_scaffold_23_FINAL	BLACK-SR-VP_26_10_2019_C_40cm_scaffold_23_FINAL_667	667	fam07253	4	36	498487	498594	36	0	0	No KEGG annotation (1.00)	No KEGG annotation (1.00)								No domains detected (1.00)
Borg	Black	BLACK-SR-VP_26_10_2019_C_40cm_scaffold_23_FINAL	BLACK-SR-VP_26_10_2019_C_40cm_scaffold_23_FINAL_668	668	fam00048	414	178	498731	499306	192	0	0	No KEGG annotation (0.92)	No KEGG annotation (0.92)								No domains detected (0.88)	PF14220	21	122	0.526042	4.1e-09
Borg	Black	BLACK-SR-VP_26_10_2019_C_40cm_scaffold_23_FINAL	BLACK-SR-VP_26_10_2019_C_40cm_scaffold_23_FINAL_669	669	fam11123	4	217	499372	500022	217	0	0	No KEGG annotation (1.00)	No KEGG annotation (1.00)								No domains detected (1.00)
Borg	Black	BLACK-SR-VP_26_10_2019_C_40cm_scaffold_23_FINAL	BLACK-SR-VP_26_10_2019_C_40cm_scaffold_23_FINAL_670	670	fam07809	33	159	500289	500750	154	0	0	No KEGG annotation (1.00)	No KEGG annotation (1.00)								No domains detected (1.00)
Borg	Black	BLACK-SR-VP_26_10_2019_C_40cm_scaffold_23_FINAL	BLACK-SR-VP_26_10_2019_C_40cm_scaffold_23_FINAL_671	671	fam00826	86	350	500877	501932	352	0	4	K16052 (0.60)	MscS family membrane protein (0.60)	K16052.gCluster.4	348.1	186.1	7.8e-103	348.1	0.997159	0.611212	MS_channel (PF00924) (1.00)	PF00924	130	329	0.565341	4.9e-63
Borg	Black	BLACK-SR-VP_26_10_2019_C_40cm_scaffold_23_FINAL	BLACK-SR-VP_26_10_2019_C_40cm_scaffold_23_FINAL_672	672	fam00549	104	266	501947	502639	231	0.04	0	K01092 (0.58)	myo-inositol-1(or 4)-monophosphatase (0.58)	K00858.gCluster.1	114	22.7	6e-32	114	0.978355	0.378871	Inositol_P (PF00459) (0.50)	PF01513	27	229	0.874459	9.5e-26
Borg	Black	BLACK-SR-VP_26_10_2019_C_40cm_scaffold_23_FINAL	BLACK-SR-VP_26_10_2019_C_40cm_scaffold_23_FINAL_673	673	fam05251	58	132	502773	503165	131	0	0	K09727 (1.00)	uncharacterized protein (1.00)	K09727.gCluster.1	124.1	21.1	2.7e-35	124.1	0.923664	0.88189	DUF356 (PF04009) (0.98)	PF04009	4	108	0.793893	4.1e-36
Borg	Black	BLACK-SR-VP_26_10_2019_C_40cm_scaffold_23_FINAL	BLACK-SR-VP_26_10_2019_C_40cm_scaffold_23_FINAL_674	674	fam09942	21	210	503282	503953	224	0	0	K00797 (1.00)	spermidine synthase (1.00)	K00797.gCluster.1	29.1	40.5	3.3e-06	29.1	0.455357	0.127962	No domains detected (1.00)
Borg	Black	BLACK-SR-VP_26_10_2019_C_40cm_scaffold_23_FINAL	BLACK-SR-VP_26_10_2019_C_40cm_scaffold_23_FINAL_675	675	fam08339	8	111	503953	504309	119	0	0	No KEGG annotation (1.00)	No KEGG annotation (1.00)								No domains detected (1.00)
Borg	Black	BLACK-SR-VP_26_10_2019_C_40cm_scaffold_23_FINAL	BLACK-SR-VP_26_10_2019_C_40cm_scaffold_23_FINAL_676	676	fam00891	43	183	504306	504896	197	0	0	K02334 (1.00)	DNA polymerase bacteriophage-type (1.00)	K02334.gCluster.1	170.6	22.4	3.9e-49	170.6	0.954315	0.47352	UDG (PF03167) (1.00)	PF03167	39	167	0.649746	1.5e-35
Borg	Black	BLACK-SR-VP_26_10_2019_C_40cm_scaffold_23_FINAL	BLACK-SR-VP_26_10_2019_C_40cm_scaffold_23_FINAL_677	677	fam01387	32	48	504874	505017	48	0	0	No KEGG annotation (1.00)	No KEGG annotation (1.00)								No domains detected (1.00)
Borg	Black	BLACK-SR-VP_26_10_2019_C_40cm_scaffold_23_FINAL	BLACK-SR-VP_26_10_2019_C_40cm_scaffold_23_FINAL_678	678	fam10570	15	98	505193	505501	103	0	0	No KEGG annotation (1.00)	No KEGG annotation (1.00)								No domains detected (1.00)
Borg	Black	BLACK-SR-VP_26_10_2019_C_40cm_scaffold_23_FINAL	BLACK-SR-VP_26_10_2019_C_40cm_scaffold_23_FINAL_679	679	fam00748	43	229	505527	506399	291	0	0	No KEGG annotation (0.81)	No KEGG annotation (0.81)								No domains detected (1.00)
Borg	Black	BLACK-SR-VP_26_10_2019_C_40cm_scaffold_23_FINAL	BLACK-SR-VP_26_10_2019_C_40cm_scaffold_23_FINAL_680	680	fam00053	426	129	506434	507120	229	0.16	0	K03671 (0.58)	thioredoxin 1 (0.58)	K03671.gCluster.1	112.5	16.3	3.1e-31	112.5	0.969432	0.434783	Thioredoxin (PF00085) (0.57)	PF00085	136	223	0.379913	1.6e-25
Borg	Black	BLACK-SR-VP_26_10_2019_C_40cm_scaffold_23_FINAL	BLACK-SR-VP_26_10_2019_C_40cm_scaffold_23_FINAL_681	681	fam00568	12	240	507208	507927	240	0	0	No KEGG annotation (1.00)	No KEGG annotation (1.00)								No domains detected (1.00)
Borg	Black	BLACK-SR-VP_26_10_2019_C_40cm_scaffold_23_FINAL	BLACK-SR-VP_26_10_2019_C_40cm_scaffold_23_FINAL_682	682	fam04225	11	60	508014	508193	60	0	0	No KEGG annotation (1.00)	No KEGG annotation (1.00)								No domains detected (1.00)
Borg	Black	BLACK-SR-VP_26_10_2019_C_40cm_scaffold_23_FINAL	BLACK-SR-VP_26_10_2019_C_40cm_scaffold_23_FINAL_683	683	fam00914	77	312	508327	509268	314	0	6	K16264 (0.70)	cobalt-zinc-cadmium efflux system protein (0.70)	K13283.gCluster.1	223.3	128.3	3.1e-65	223.3	0.974522	0.94	Cation_efflux (PF01545) (0.61)	PF01545	18	211	0.61465	4.4e-47
Borg	Black	BLACK-SR-VP_26_10_2019_C_40cm_scaffold_23_FINAL	BLACK-SR-VP_26_10_2019_C_40cm_scaffold_23_FINAL_683	683	fam00914	77	312	508327	509268	314	0	6	K16264 (0.70)	cobalt-zinc-cadmium efflux system protein (0.70)	K13283.gCluster.1	223.3	128.3	3.1e-65	223.3	0.974522	0.94	Cation_efflux (PF01545) (0.61)	PF16916	216	292	0.242038	2.4e-26
Borg	Black	BLACK-SR-VP_26_10_2019_C_40cm_scaffold_23_FINAL	BLACK-SR-VP_26_10_2019_C_40cm_scaffold_23_FINAL_684	684	fam06866	26	115	509302	509541	80	0	0	No KEGG annotation (1.00)	No KEGG annotation (1.00)								No domains detected (1.00)
Borg	Black	BLACK-SR-VP_26_10_2019_C_40cm_scaffold_23_FINAL	BLACK-SR-VP_26_10_2019_C_40cm_scaffold_23_FINAL_685	685	fam00107	256	242	509762	510508	249	0.01	0	No KEGG annotation (0.99)	No KEGG annotation (0.99)								No domains detected (1.00)
Borg	Black	BLACK-SR-VP_26_10_2019_C_40cm_scaffold_23_FINAL	BLACK-SR-VP_26_10_2019_C_40cm_scaffold_23_FINAL_686	686	fam05493	25	55	510781	511008	76	0	0	No KEGG annotation (1.00)	No KEGG annotation (1.00)								No domains detected (1.00)
Borg	Black	BLACK-SR-VP_26_10_2019_C_40cm_scaffold_23_FINAL	BLACK-SR-VP_26_10_2019_C_40cm_scaffold_23_FINAL_687	687	fam00045	214	529	511196	512584	463	0.64	0	K01342 (0.57)	subtilisin (0.57)	K01342.gCluster.1	449.9	201.2	1.4e-133	449.9	0.939525	0.614004	Peptidase_S8 (PF00082) (0.73)	PF00082	111	366	0.550756	4.2e-62
Borg	Black	BLACK-SR-VP_26_10_2019_C_40cm_scaffold_23_FINAL	BLACK-SR-VP_26_10_2019_C_40cm_scaffold_23_FINAL_688	688	fam06299	6	92	512674	512949	92	0	0	No KEGG annotation (1.00)	No KEGG annotation (1.00)								No domains detected (1.00)
Borg	Black	BLACK-SR-VP_26_10_2019_C_40cm_scaffold_23_FINAL	BLACK-SR-VP_26_10_2019_C_40cm_scaffold_23_FINAL_689	689	fam00467	12	75	513068	513688	207	0.17	0	No KEGG annotation (1.00)	No KEGG annotation (1.00)								No domains detected (0.67)	PF02012	113	124	0.0531401	0.00015
Borg	Black	BLACK-SR-VP_26_10_2019_C_40cm_scaffold_23_FINAL	BLACK-SR-VP_26_10_2019_C_40cm_scaffold_23_FINAL_689	689	fam00467	12	75	513068	513688	207	0.17	0	No KEGG annotation (1.00)	No KEGG annotation (1.00)								No domains detected (0.67)	PF02012	156	167	0.0531401	0.00015
Borg	Black	BLACK-SR-VP_26_10_2019_C_40cm_scaffold_23_FINAL	BLACK-SR-VP_26_10_2019_C_40cm_scaffold_23_FINAL_690	690	fam08742	9	83	513784	514032	83	0	0	No KEGG annotation (1.00)	No KEGG annotation (1.00)								No domains detected (1.00)
Borg	Black	BLACK-SR-VP_26_10_2019_C_40cm_scaffold_23_FINAL	BLACK-SR-VP_26_10_2019_C_40cm_scaffold_23_FINAL_691	691	fam10130	5	80	514164	514403	80	0	0	No KEGG annotation (1.00)	No KEGG annotation (1.00)								No domains detected (1.00)
Borg	Black	BLACK-SR-VP_26_10_2019_C_40cm_scaffold_23_FINAL	BLACK-SR-VP_26_10_2019_C_40cm_scaffold_23_FINAL_692	692	fam00048	414	178	514444	515052	203	0	0	No KEGG annotation (0.92)	No KEGG annotation (0.92)								No domains detected (0.88)
Borg	Black	BLACK-SR-VP_26_10_2019_C_40cm_scaffold_23_FINAL	BLACK-SR-VP_26_10_2019_C_40cm_scaffold_23_FINAL_693	693	fam00039	248	134	515059	515472	138	0	0	No KEGG annotation (0.99)	No KEGG annotation (0.99)								No domains detected (0.99)
Borg	Black	BLACK-SR-VP_26_10_2019_C_40cm_scaffold_23_FINAL	BLACK-SR-VP_26_10_2019_C_40cm_scaffold_23_FINAL_694	694	fam00008	839	318	515592	516629	346	0.02	0	K00721 (0.36)	dolichol-phosphate mannosyltransferase (0.36)	K00754.gCluster.2	23.5	161.2	0.00033	23.5	0.745665	0.324786	Glycos_transf_2 (PF00535) (0.71)
Borg	Black	BLACK-SR-VP_26_10_2019_C_40cm_scaffold_23_FINAL	BLACK-SR-VP_26_10_2019_C_40cm_scaffold_23_FINAL_695	695	fam00023	615	364	516667	517869	401	0.01	0	K04034 (0.20)	anaerobic magnesium-protoporphyrin IX monomethyl ester cyclase (0.20)	K04034.gCluster.3	124.9	182.1	3.1e-35	124.9	0.852868	0.669323	Radical_SAM (PF04055) (0.47)	PF02310	18	114	0.239401	5.5e-14
Borg	Black	BLACK-SR-VP_26_10_2019_C_40cm_scaffold_23_FINAL	BLACK-SR-VP_26_10_2019_C_40cm_scaffold_23_FINAL_695	695	fam00023	615	364	516667	517869	401	0.01	0	K04034 (0.20)	anaerobic magnesium-protoporphyrin IX monomethyl ester cyclase (0.20)	K04034.gCluster.3	124.9	182.1	3.1e-35	124.9	0.852868	0.669323	Radical_SAM (PF04055) (0.47)	PF04055	168	322	0.38404	4e-18
Borg	Black	BLACK-SR-VP_26_10_2019_C_40cm_scaffold_23_FINAL	BLACK-SR-VP_26_10_2019_C_40cm_scaffold_23_FINAL_696	696	fam02946	4	74	517920	518141	74	0	0	K12454 (1.00)	CDP-paratose 2-epimerase (1.00)	K12454.gCluster.1	49.4	169	1.6e-12	49.4	0.972973	0.095729	No domains detected (1.00)
Borg	Black	BLACK-SR-VP_26_10_2019_C_40cm_scaffold_23_FINAL	BLACK-SR-VP_26_10_2019_C_40cm_scaffold_23_FINAL_697	697	fam00003	1319	240	518131	518673	181	0	0	K03183 (0.26)	demethylmenaquinone methyltransferase / 2-methoxy-6-polyprenyl-1 4-benzoquinol methylase (0.26)	K03183.gCluster.3	44.6	112.1	7.4e-11	44.6	0.707182	0.476987	Methyltransf_11 (PF08241) (0.19)	PF13489	45	145	0.552486	2.9e-09
Borg	Black	BLACK-SR-VP_26_10_2019_C_40cm_scaffold_23_FINAL	BLACK-SR-VP_26_10_2019_C_40cm_scaffold_23_FINAL_698	698	fam01896	19	239	519059	519775	239	0	0	K01923 (1.00)	phosphoribosylaminoimidazole-succinocarboxamide synthase (1.00)	K01923.gCluster.1	323.6	17.6	7.4e-96	323.6	0.991632	0.838129	SAICAR_synt (PF01259) (1.00)	PF01259	7	231	0.937238	9.6e-60
Borg	Black	BLACK-SR-VP_26_10_2019_C_40cm_scaffold_23_FINAL	BLACK-SR-VP_26_10_2019_C_40cm_scaffold_23_FINAL_699	699	fam01214	38	366	520004	521110	369	0	0	K01858 (1.00)	myo-inositol-1-phosphate synthase (1.00)	K01858.gCluster.1	461	19.8	2.1e-137	461	0.99729	0.988889	Inos-1-P_synth (PF01658) (0.82)	PF01658	202	308	0.287263	7.6e-26
Borg	Black	BLACK-SR-VP_26_10_2019_C_40cm_scaffold_23_FINAL	BLACK-SR-VP_26_10_2019_C_40cm_scaffold_23_FINAL_700	700	fam00053	426	129	521168	521449	94	0.16	0	K03671 (0.58)	thioredoxin 1 (0.58)	K03671.gCluster.1	70.6	16.3	1.8e-18	70.6	0.978723	0.252174	Thioredoxin (PF00085) (0.57)	PF00085	5	89	0.893617	6.6e-20
Borg	Black	BLACK-SR-VP_26_10_2019_C_40cm_scaffold_23_FINAL	BLACK-SR-VP_26_10_2019_C_40cm_scaffold_23_FINAL_701	701	fam00053	426	129	521729	522025	99	0.16	0	K03671 (0.58)	thioredoxin 1 (0.58)	K03671.gCluster.1	77.5	16.3	1.4e-20	77.5	0.979798	0.263768	Thioredoxin (PF00085) (0.57)	PF00085	3	88	0.858586	4.1e-21
Borg	Black	BLACK-SR-VP_26_10_2019_C_40cm_scaffold_23_FINAL	BLACK-SR-VP_26_10_2019_C_40cm_scaffold_23_FINAL_702	702	fam00039	248	134	522103	522447	115	0	0	No KEGG annotation (0.99)	No KEGG annotation (0.99)								No domains detected (0.99)
Borg	Black	BLACK-SR-VP_26_10_2019_C_40cm_scaffold_23_FINAL	BLACK-SR-VP_26_10_2019_C_40cm_scaffold_23_FINAL_703	703	fam00006	1016	413	522613	524109	499	0	0	K07496 (0.96)	putative transposase (0.96)	K07496.gCluster.2	236.1	49.1	6.5e-69	236.1	0.96994	0.892683	OrfB_Zn_ribbon (PF07282) (0.37)
Borg	Black	BLACK-SR-VP_26_10_2019_C_40cm_scaffold_23_FINAL	BLACK-SR-VP_26_10_2019_C_40cm_scaffold_23_FINAL_704	704	fam00171	82	86	524532	524798	89	0	0	K06191 (0.79)	glutaredoxin-like protein NrdH (0.79)	K06191.gCluster.2	42.7	39.2	4.2e-10	42.7	0.853933	0.779221	Glutaredoxin (PF00462) (0.43)
Borg	Black	BLACK-SR-VP_26_10_2019_C_40cm_scaffold_23_FINAL	BLACK-SR-VP_26_10_2019_C_40cm_scaffold_23_FINAL_705	705	fam01115	24	98	524860	525150	97	0	0	No KEGG annotation (1.00)	No KEGG annotation (1.00)								No domains detected (1.00)
Borg	Black	BLACK-SR-VP_26_10_2019_C_40cm_scaffold_23_FINAL	BLACK-SR-VP_26_10_2019_C_40cm_scaffold_23_FINAL_706	706	fam00038	168	85	525186	525455	90	0	0	No KEGG annotation (1.00)	No KEGG annotation (1.00)								No domains detected (1.00)
Borg	Black	BLACK-SR-VP_26_10_2019_C_40cm_scaffold_23_FINAL	BLACK-SR-VP_26_10_2019_C_40cm_scaffold_23_FINAL_707	707	fam00215	38	120	525480	525893	138	0	0	No KEGG annotation (1.00)	No KEGG annotation (1.00)								No domains detected (1.00)
Borg	Black	BLACK-SR-VP_26_10_2019_C_40cm_scaffold_23_FINAL	BLACK-SR-VP_26_10_2019_C_40cm_scaffold_23_FINAL_708	708	fam07260	10	88	526070	526333	88	0	0	No KEGG annotation (1.00)	No KEGG annotation (1.00)								No domains detected (1.00)
Borg	Black	BLACK-SR-VP_26_10_2019_C_40cm_scaffold_23_FINAL	BLACK-SR-VP_26_10_2019_C_40cm_scaffold_23_FINAL_709	709	fam10638	9	58	526344	526517	58	0	0	No KEGG annotation (1.00)	No KEGG annotation (1.00)								No domains detected (1.00)
Borg	Black	BLACK-SR-VP_26_10_2019_C_40cm_scaffold_23_FINAL	BLACK-SR-VP_26_10_2019_C_40cm_scaffold_23_FINAL_710	710	fam04085	14	97	526699	526989	97	0	0	No KEGG annotation (1.00)	No KEGG annotation (1.00)								No domains detected (1.00)
Borg	Black	BLACK-SR-VP_26_10_2019_C_40cm_scaffold_23_FINAL	BLACK-SR-VP_26_10_2019_C_40cm_scaffold_23_FINAL_711	711	fam00002	4625	371	527003	529282	760	0	0	K10725 (0.18)	archaeal cell division control protein 6 (0.18)	K03132.gCluster.1	24.8	42.9	9.1e-05	24.8	0.542105	0.224444	ABC_tran (PF00005) (0.20)	PF14890	98	603	0.664474	7.5e-20
Borg	Black	BLACK-SR-VP_26_10_2019_C_40cm_scaffold_23_FINAL	BLACK-SR-VP_26_10_2019_C_40cm_scaffold_23_FINAL_711	711	fam00002	4625	371	527003	529282	760	0	0	K10725 (0.18)	archaeal cell division control protein 6 (0.18)	K03132.gCluster.1	24.8	42.9	9.1e-05	24.8	0.542105	0.224444	ABC_tran (PF00005) (0.20)	PF13521	604	750	0.192105	2.2e-12
Borg	Black	BLACK-SR-VP_26_10_2019_C_40cm_scaffold_23_FINAL	BLACK-SR-VP_26_10_2019_C_40cm_scaffold_23_FINAL_712	712	fam00063	291	132	529295	529744	150	0	0	K07076 (0.73)	uncharacterized protein (0.97)	K07076.gCluster.1	27.9	16.7	1.9e-05	27.9	0.986667	0.352174	NTP_transf_2 (PF01909) (0.80)
Borg	Black	BLACK-SR-VP_26_10_2019_C_40cm_scaffold_23_FINAL	BLACK-SR-VP_26_10_2019_C_40cm_scaffold_23_FINAL_713	713	fam00038	168	85	529835	530116	94	0	0	No KEGG annotation (1.00)	No KEGG annotation (1.00)								No domains detected (1.00)
Borg	Black	BLACK-SR-VP_26_10_2019_C_40cm_scaffold_23_FINAL	BLACK-SR-VP_26_10_2019_C_40cm_scaffold_23_FINAL_714	714	fam05892	6	138	530147	530560	138	0	0	No KEGG annotation (1.00)	No KEGG annotation (1.00)								No domains detected (1.00)
Borg	Black	BLACK-SR-VP_26_10_2019_C_40cm_scaffold_23_FINAL	BLACK-SR-VP_26_10_2019_C_40cm_scaffold_23_FINAL_715	715	fam08850	4	68	530588	530791	68	0	0	No KEGG annotation (1.00)	No KEGG annotation (1.00)								No domains detected (1.00)
Borg	Black	BLACK-SR-VP_26_10_2019_C_40cm_scaffold_23_FINAL	BLACK-SR-VP_26_10_2019_C_40cm_scaffold_23_FINAL_716	716	fam03001	14	79	530813	531052	80	0	0	No KEGG annotation (1.00)	No KEGG annotation (1.00)								No domains detected (1.00)
Borg	Black	BLACK-SR-VP_26_10_2019_C_40cm_scaffold_23_FINAL	BLACK-SR-VP_26_10_2019_C_40cm_scaffold_23_FINAL_717	717	fam06856	7	67	531077	531277	67	0	0	No KEGG annotation (1.00)	No KEGG annotation (1.00)								No domains detected (1.00)
Borg	Black	BLACK-SR-VP_26_10_2019_C_40cm_scaffold_23_FINAL	BLACK-SR-VP_26_10_2019_C_40cm_scaffold_23_FINAL_718	718	fam00048	414	178	531313	531897	195	0	0	No KEGG annotation (0.92)	No KEGG annotation (0.92)								No domains detected (0.88)
Borg	Black	BLACK-SR-VP_26_10_2019_C_40cm_scaffold_23_FINAL	BLACK-SR-VP_26_10_2019_C_40cm_scaffold_23_FINAL_719	719	fam00048	414	178	531908	532510	201	0	0	No KEGG annotation (0.92)	No KEGG annotation (0.92)								No domains detected (0.88)
Borg	Black	BLACK-SR-VP_26_10_2019_C_40cm_scaffold_23_FINAL	BLACK-SR-VP_26_10_2019_C_40cm_scaffold_23_FINAL_720	720	fam00039	248	134	532656	532970	105	0	0	No KEGG annotation (0.99)	No KEGG annotation (0.99)								No domains detected (0.99)
Borg	Black	BLACK-SR-VP_26_10_2019_C_40cm_scaffold_23_FINAL	BLACK-SR-VP_26_10_2019_C_40cm_scaffold_23_FINAL_721	721	fam00048	414	178	532951	533592	214	0	0	No KEGG annotation (0.92)	No KEGG annotation (0.92)								No domains detected (0.88)
Borg	Black	BLACK-SR-VP_26_10_2019_C_40cm_scaffold_23_FINAL	BLACK-SR-VP_26_10_2019_C_40cm_scaffold_23_FINAL_722	722	fam00048	414	178	533608	534105	166	0	0	No KEGG annotation (0.92)	No KEGG annotation (0.92)								No domains detected (0.88)
Borg	Black	BLACK-SR-VP_26_10_2019_C_40cm_scaffold_23_FINAL	BLACK-SR-VP_26_10_2019_C_40cm_scaffold_23_FINAL_723	723	fam00301	58	92	534184	534453	90	0	0	No KEGG annotation (1.00)	No KEGG annotation (1.00)								No domains detected (1.00)
Borg	Black	BLACK-SR-VP_26_10_2019_C_40cm_scaffold_23_FINAL	BLACK-SR-VP_26_10_2019_C_40cm_scaffold_23_FINAL_724	724	fam03482	5	75	534486	534710	75	0	0	No KEGG annotation (1.00)	No KEGG annotation (1.00)								No domains detected (1.00)
Borg	Black	BLACK-SR-VP_26_10_2019_C_40cm_scaffold_23_FINAL	BLACK-SR-VP_26_10_2019_C_40cm_scaffold_23_FINAL_725	725	fam10756	10	53	534865	535023	53	0	0	No KEGG annotation (1.00)	No KEGG annotation (1.00)								No domains detected (1.00)
Borg	Black	BLACK-SR-VP_26_10_2019_C_40cm_scaffold_23_FINAL	BLACK-SR-VP_26_10_2019_C_40cm_scaffold_23_FINAL_726	726	fam00104	115	173	535212	535646	145	0.05	4	K07038 (0.83)	inner membrane protein (0.83)	K07038.gCluster.1	34.5	19.4	1.1e-07	34.5	0.993103	0.367188	YdjM (PF04307) (0.54)	PF09988	2	143	0.972414	6.9e-25
Borg	Black	BLACK-SR-VP_26_10_2019_C_40cm_scaffold_23_FINAL	BLACK-SR-VP_26_10_2019_C_40cm_scaffold_23_FINAL_727	727	fam00048	414	178	535844	535972	43	0	0	No KEGG annotation (0.92)	No KEGG annotation (0.92)								No domains detected (0.88)
Borg	Black	BLACK-SR-VP_26_10_2019_C_40cm_scaffold_23_FINAL	BLACK-SR-VP_26_10_2019_C_40cm_scaffold_23_FINAL_728	728	fam00865	18	146	535981	536418	146	0	0	No KEGG annotation (1.00)	No KEGG annotation (1.00)								No domains detected (1.00)
Borg	Black	BLACK-SR-VP_26_10_2019_C_40cm_scaffold_23_FINAL	BLACK-SR-VP_26_10_2019_C_40cm_scaffold_23_FINAL_729	729	fam05651	19	279	536415	537602	396	0	0	No KEGG annotation (1.00)	No KEGG annotation (1.00)								No domains detected (1.00)
Borg	Black	BLACK-SR-VP_26_10_2019_C_40cm_scaffold_23_FINAL	BLACK-SR-VP_26_10_2019_C_40cm_scaffold_23_FINAL_730	730	fam09157	25	308	537621	538538	306	0	0	No KEGG annotation (1.00)	No KEGG annotation (1.00)								No domains detected (1.00)
Borg	Black	BLACK-SR-VP_26_10_2019_C_40cm_scaffold_23_FINAL	BLACK-SR-VP_26_10_2019_C_40cm_scaffold_23_FINAL_731	731	fam11548	12	118	539917	540267	117	0	0	No KEGG annotation (1.00)	No KEGG annotation (1.00)								DUF2173 (PF09941) (1.00)	PF09941	7	112	0.897436	3.8e-30
Borg	Black	BLACK-SR-VP_26_10_2019_C_40cm_scaffold_23_FINAL	BLACK-SR-VP_26_10_2019_C_40cm_scaffold_23_FINAL_732	732	fam00148	178	126	540343	540702	120	0	0	K07092 (0.61)	uncharacterized protein (0.61)	K07092.gCluster.3	144.7	42.6	9.4e-42	144.7	0.991667	0.983333	DrsE (PF02635) (0.52)	PF02635	4	119	0.958333	6e-18
Borg	Black	BLACK-SR-VP_26_10_2019_C_40cm_scaffold_23_FINAL	BLACK-SR-VP_26_10_2019_C_40cm_scaffold_23_FINAL_733	733	fam00753	232	82	540805	541083	93	0	0	K04085 (0.91)	tRNA 2-thiouridine synthesizing protein A (0.91)	K04085.gCluster.2	70.4	25.7	1.3e-18	70.4	0.989247	0.461111	TusA (PF01206) (0.98)	PF01206	22	90	0.731183	7.3e-23
Borg	Black	BLACK-SR-VP_26_10_2019_C_40cm_scaffold_23_FINAL	BLACK-SR-VP_26_10_2019_C_40cm_scaffold_23_FINAL_734	734	fam00002	4625	371	541100	541969	290	0	0	K10725 (0.18)	archaeal cell division control protein 6 (0.18)	K02036.gCluster.1	386.9	59.4	7.7e-115	386.9	0.972414	0.749271	ABC_tran (PF00005) (0.20)	PF00005	20	183	0.562069	4.4e-29
Borg	Black	BLACK-SR-VP_26_10_2019_C_40cm_scaffold_23_FINAL	BLACK-SR-VP_26_10_2019_C_40cm_scaffold_23_FINAL_735	735	fam03662	16	62	542544	542729	62	0	0	No KEGG annotation (1.00)	No KEGG annotation (1.00)								No domains detected (1.00)
Borg	Black	BLACK-SR-VP_26_10_2019_C_40cm_scaffold_23_FINAL	BLACK-SR-VP_26_10_2019_C_40cm_scaffold_23_FINAL_736	736	fam04638	81	53	542760	542918	53	0	0	No KEGG annotation (1.00)	No KEGG annotation (1.00)								No domains detected (1.00)
Borg	Black	BLACK-SR-VP_26_10_2019_C_40cm_scaffold_23_FINAL	BLACK-SR-VP_26_10_2019_C_40cm_scaffold_23_FINAL_737	737	fam00178	51	69	543018	543203	62	0	0	No KEGG annotation (0.96)	No KEGG annotation (0.96)								No domains detected (1.00)
Borg	Black	BLACK-SR-VP_26_10_2019_C_40cm_scaffold_23_FINAL	BLACK-SR-VP_26_10_2019_C_40cm_scaffold_23_FINAL_739	739	fam01313	8	41	543946	544071	42	0	0	No KEGG annotation (1.00)	No KEGG annotation (1.00)								No domains detected (1.00)
Borg	Black	BLACK-SR-VP_26_10_2019_C_40cm_scaffold_23_FINAL	BLACK-SR-VP_26_10_2019_C_40cm_scaffold_23_FINAL_740	740	fam00895	159	361	544345	545454	370	0	0	No KEGG annotation (0.96)	No KEGG annotation (0.96)								No domains detected (0.53)
Borg	Black	BLACK-SR-VP_26_10_2019_C_40cm_scaffold_23_FINAL	BLACK-SR-VP_26_10_2019_C_40cm_scaffold_23_FINAL_741	741	fam00895	159	361	545499	546737	413	0	0	No KEGG annotation (0.96)	No KEGG annotation (0.96)								No domains detected (0.53)	PF09712	28	187	0.384988	4.6e-26
Borg	Black	BLACK-SR-VP_26_10_2019_C_40cm_scaffold_23_FINAL	BLACK-SR-VP_26_10_2019_C_40cm_scaffold_23_FINAL_742	742	fam00011	469	315	546734	547813	360	0.12	0	K03821 (0.22)	polyhydroxyalkanoate synthase (0.22)	K03821.gCluster.4	475.6	85.4	9.9e-142	475.6	0.988889	0.790698	Abhydrolase_6 (PF12697) (0.26)	PF07167	32	86	0.15	6.5e-15
Borg	Black	BLACK-SR-VP_26_10_2019_C_40cm_scaffold_23_FINAL	BLACK-SR-VP_26_10_2019_C_40cm_scaffold_23_FINAL_742	742	fam00011	469	315	546734	547813	360	0.12	0	K03821 (0.22)	polyhydroxyalkanoate synthase (0.22)	K03821.gCluster.4	475.6	85.4	9.9e-142	475.6	0.988889	0.790698	Abhydrolase_6 (PF12697) (0.26)	PF00561	76	340	0.733333	2.3e-26
Borg	Black	BLACK-SR-VP_26_10_2019_C_40cm_scaffold_23_FINAL	BLACK-SR-VP_26_10_2019_C_40cm_scaffold_23_FINAL_743	743	fam06071	9	79	547841	548134	98	0	0	No KEGG annotation (1.00)	No KEGG annotation (1.00)								No domains detected (1.00)
Borg	Black	BLACK-SR-VP_26_10_2019_C_40cm_scaffold_23_FINAL	BLACK-SR-VP_26_10_2019_C_40cm_scaffold_23_FINAL_744	744	fam00030	1140	281	548136	548897	254	0.01	0	K00059 (0.36)	3-oxoacyl-[acyl-carrier protein] reductase (0.36)	K00059.gCluster.1	331.6	28.7	5e-98	331.6	0.996063	0.642667	adh_short_C2 (PF13561) (0.41)	PF13561	12	251	0.940945	1.3e-74
Borg	Black	BLACK-SR-VP_26_10_2019_C_40cm_scaffold_23_FINAL	BLACK-SR-VP_26_10_2019_C_40cm_scaffold_23_FINAL_745	745	fam02606	17	48	548908	549084	59	0	0	No KEGG annotation (1.00)	No KEGG annotation (1.00)								No domains detected (1.00)
Borg	Black	BLACK-SR-VP_26_10_2019_C_40cm_scaffold_23_FINAL	BLACK-SR-VP_26_10_2019_C_40cm_scaffold_23_FINAL_746	746	fam01218	35	183	549108	549314	69	0	0	K02019 (1.00)	molybdate transport system regulatory protein (1.00)	K02019.gCluster.1	50.5	22.4	1.5e-12	50.5	0.985507	0.225092	HTH_1 (PF00126) + TOBE (PF03459) (0.69)	PF03459	4	65	0.884058	3.6e-16
Borg	Black	BLACK-SR-VP_26_10_2019_C_40cm_scaffold_23_FINAL	BLACK-SR-VP_26_10_2019_C_40cm_scaffold_23_FINAL_747	747	fam00178	51	69	549449	549562	38	0	0	No KEGG annotation (0.96)	No KEGG annotation (0.96)								No domains detected (1.00)
Borg	Black	BLACK-SR-VP_26_10_2019_C_40cm_scaffold_23_FINAL	BLACK-SR-VP_26_10_2019_C_40cm_scaffold_23_FINAL_748	748	fam00613	196	393	549596	550774	393	0	0	K00626 (0.84)	acetyl-CoA C-acetyltransferase (0.84)	K00626.gCluster.1	618.3	40.2	1.1e-184	618.3	0.997455	0.653782	Thiolase_N (PF00108) + Thiolase_C (PF02803) (0.89)	PF00108	4	262	0.656489	4.3e-105
Borg	Black	BLACK-SR-VP_26_10_2019_C_40cm_scaffold_23_FINAL	BLACK-SR-VP_26_10_2019_C_40cm_scaffold_23_FINAL_748	748	fam00613	196	393	549596	550774	393	0	0	K00626 (0.84)	acetyl-CoA C-acetyltransferase (0.84)	K00626.gCluster.1	618.3	40.2	1.1e-184	618.3	0.997455	0.653782	Thiolase_N (PF00108) + Thiolase_C (PF02803) (0.89)	PF02803	272	391	0.302799	2.5e-52
Borg	Black	BLACK-SR-VP_26_10_2019_C_40cm_scaffold_23_FINAL	BLACK-SR-VP_26_10_2019_C_40cm_scaffold_23_FINAL_749	749	fam01716	11	137	550788	551258	157	0	0	No KEGG annotation (0.91)	No KEGG annotation (0.91)								No domains detected (1.00)
Borg	Black	BLACK-SR-VP_26_10_2019_C_40cm_scaffold_23_FINAL	BLACK-SR-VP_26_10_2019_C_40cm_scaffold_23_FINAL_750	750	fam00030	1140	281	551349	552200	284	0.01	0	K00059 (0.36)	3-oxoacyl-[acyl-carrier protein] reductase (0.36)	K00059.gCluster.1	338.7	28.7	3.5e-100	338.7	0.996479	0.645333	adh_short_C2 (PF13561) (0.41)	PF08659	12	207	0.68662	2.1e-20
Borg	Black	BLACK-SR-VP_26_10_2019_C_40cm_scaffold_23_FINAL	BLACK-SR-VP_26_10_2019_C_40cm_scaffold_23_FINAL_750	750	fam00030	1140	281	551349	552200	284	0.01	0	K00059 (0.36)	3-oxoacyl-[acyl-carrier protein] reductase (0.36)	K00059.gCluster.1	338.7	28.7	3.5e-100	338.7	0.996479	0.645333	adh_short_C2 (PF13561) (0.41)	PF13561	73	281	0.732394	5.3e-64
Borg	Black	BLACK-SR-VP_26_10_2019_C_40cm_scaffold_23_FINAL	BLACK-SR-VP_26_10_2019_C_40cm_scaffold_23_FINAL_751	751	fam00015	426	56	553326	554831	502	0	0	No KEGG annotation (0.59)	No KEGG annotation (0.59)	K01421.gCluster.2	24.7	213.2	5.3e-05	24.7	0.659363	0.29661	No domains detected (0.87)
Borg	Black	BLACK-SR-VP_26_10_2019_C_40cm_scaffold_23_FINAL	BLACK-SR-VP_26_10_2019_C_40cm_scaffold_23_FINAL_752	752	fam00098	119	215	554839	555483	215	0	0	No KEGG annotation (1.00)	No KEGG annotation (1.00)								No domains detected (1.00)
Borg	Black	BLACK-SR-VP_26_10_2019_C_40cm_scaffold_23_FINAL	BLACK-SR-VP_26_10_2019_C_40cm_scaffold_23_FINAL_753	753	fam08245	19	684	555565	557571	669	0	0	No KEGG annotation (0.79)	No KEGG annotation (0.79)	K04908.gCluster.1	22.3	191.5	0.00018	22.3	0.213752	0.0414986	No domains detected (1.00)
Borg	Black	BLACK-SR-VP_26_10_2019_C_40cm_scaffold_23_FINAL	BLACK-SR-VP_26_10_2019_C_40cm_scaffold_23_FINAL_754	754	fam00291	33	421	557590	558903	438	0	0	No KEGG annotation (0.42)	No KEGG annotation (0.42)	K18626.gCluster.12	35.6	98.9	9.9e-09	35.6	0.559361	0.0931627	No domains detected (1.00)
Borg	Black	BLACK-SR-VP_26_10_2019_C_40cm_scaffold_23_FINAL	BLACK-SR-VP_26_10_2019_C_40cm_scaffold_23_FINAL_755	755	fam00351	39	350	559055	560104	350	0	0	No KEGG annotation (1.00)	No KEGG annotation (1.00)								No domains detected (1.00)
Borg	Black	BLACK-SR-VP_26_10_2019_C_40cm_scaffold_23_FINAL	BLACK-SR-VP_26_10_2019_C_40cm_scaffold_23_FINAL_756	756	fam05231	24	115	560123	560446	108	0	0	No KEGG annotation (1.00)	No KEGG annotation (1.00)								No domains detected (1.00)
Borg	Black	BLACK-SR-VP_26_10_2019_C_40cm_scaffold_23_FINAL	BLACK-SR-VP_26_10_2019_C_40cm_scaffold_23_FINAL_757	757	fam11695	19	217	560450	561100	217	0	0	No KEGG annotation (1.00)	No KEGG annotation (1.00)								No domains detected (1.00)
Borg	Black	BLACK-SR-VP_26_10_2019_C_40cm_scaffold_23_FINAL	BLACK-SR-VP_26_10_2019_C_40cm_scaffold_23_FINAL_758	758	fam00025	704	385	561124	562638	505	0	0	K00754 (0.62)	L-malate glycosyltransferase (0.62)	K00754.gCluster.1	77.4	197.1	9.8e-21	77.4	0.451485	0.47	Glyco_transf_4 (PF13439) + Glycos_transf_1 (PF00534) (0.57)	PF00534	292	425	0.263366	7.1e-15
Borg	Black	BLACK-SR-VP_26_10_2019_C_40cm_scaffold_23_FINAL	BLACK-SR-VP_26_10_2019_C_40cm_scaffold_23_FINAL_759	759	fam00008	839	318	562761	564089	443	0.02	0	K00721 (0.36)	dolichol-phosphate mannosyltransferase (0.36)								Glycos_transf_2 (PF00535) (0.71)
Borg	Black	BLACK-SR-VP_26_10_2019_C_40cm_scaffold_23_FINAL	BLACK-SR-VP_26_10_2019_C_40cm_scaffold_23_FINAL_760	760	fam00025	704	385	564091	565317	409	0	0	K00754 (0.62)	L-malate glycosyltransferase (0.62)	K00754.gCluster.1	41.8	197.1	6.7e-10	41.8	0.403423	0.41	Glyco_transf_4 (PF13439) + Glycos_transf_1 (PF00534) (0.57)	PF13946	8	59	0.124694	5.3e-11
Borg	Black	BLACK-SR-VP_26_10_2019_C_40cm_scaffold_23_FINAL	BLACK-SR-VP_26_10_2019_C_40cm_scaffold_23_FINAL_760	760	fam00025	704	385	564091	565317	409	0	0	K00754 (0.62)	L-malate glycosyltransferase (0.62)	K00754.gCluster.1	41.8	197.1	6.7e-10	41.8	0.403423	0.41	Glyco_transf_4 (PF13439) + Glycos_transf_1 (PF00534) (0.57)	PF00534	253	333	0.195599	1.1e-11
Borg	Black	BLACK-SR-VP_26_10_2019_C_40cm_scaffold_23_FINAL	BLACK-SR-VP_26_10_2019_C_40cm_scaffold_23_FINAL_761	761	fam00008	839	318	565328	566572	415	0.02	0	K00721 (0.36)	dolichol-phosphate mannosyltransferase (0.36)	K07011.gCluster.1	193.2	33.4	6.6e-56	193.2	0.872289	0.454183	Glycos_transf_2 (PF00535) (0.71)	PF13946	12	60	0.115663	3.1e-09
Borg	Black	BLACK-SR-VP_26_10_2019_C_40cm_scaffold_23_FINAL	BLACK-SR-VP_26_10_2019_C_40cm_scaffold_23_FINAL_761	761	fam00008	839	318	565328	566572	415	0.02	0	K00721 (0.36)	dolichol-phosphate mannosyltransferase (0.36)	K07011.gCluster.1	193.2	33.4	6.6e-56	193.2	0.872289	0.454183	Glycos_transf_2 (PF00535) (0.71)	PF00535	112	286	0.419277	5e-22
Borg	Black	BLACK-SR-VP_26_10_2019_C_40cm_scaffold_23_FINAL	BLACK-SR-VP_26_10_2019_C_40cm_scaffold_23_FINAL_761	761	fam00008	839	318	565328	566572	415	0.02	0	K00721 (0.36)	dolichol-phosphate mannosyltransferase (0.36)	K07011.gCluster.1	193.2	33.4	6.6e-56	193.2	0.872289	0.454183	Glycos_transf_2 (PF00535) (0.71)	PF13946	363	413	0.120482	8.3e-10
Borg	Black	BLACK-SR-VP_26_10_2019_C_40cm_scaffold_23_FINAL	BLACK-SR-VP_26_10_2019_C_40cm_scaffold_23_FINAL_762	762	fam00008	839	318	566845	567900	352	0.02	0	K00721 (0.36)	dolichol-phosphate mannosyltransferase (0.36)	K07011.gCluster.1	120.1	33.4	9.5e-34	120.1	0.971591	0.5	Glycos_transf_2 (PF00535) (0.71)	PF00535	5	181	0.5	4.1e-16
Borg	Black	BLACK-SR-VP_26_10_2019_C_40cm_scaffold_23_FINAL	BLACK-SR-VP_26_10_2019_C_40cm_scaffold_23_FINAL_762	762	fam00008	839	318	566845	567900	352	0.02	0	K00721 (0.36)	dolichol-phosphate mannosyltransferase (0.36)	K07011.gCluster.1	120.1	33.4	9.5e-34	120.1	0.971591	0.5	Glycos_transf_2 (PF00535) (0.71)	PF13946	297	344	0.133523	3.9e-12
Borg	Black	BLACK-SR-VP_26_10_2019_C_40cm_scaffold_23_FINAL	BLACK-SR-VP_26_10_2019_C_40cm_scaffold_23_FINAL_763	763	fam08834	5	277	567912	568742	277	0	0	No KEGG annotation (1.00)	No KEGG annotation (1.00)								DUF4214 (PF13946) (0.80)	PF13946	8	55	0.169675	1e-11
Borg	Black	BLACK-SR-VP_26_10_2019_C_40cm_scaffold_23_FINAL	BLACK-SR-VP_26_10_2019_C_40cm_scaffold_23_FINAL_764	764	fam00008	839	318	569140	569964	275	0.02	0	K00721 (0.36)	dolichol-phosphate mannosyltransferase (0.36)	K00754.gCluster.2	42.6	161.2	4.9e-10	42.6	0.745455	0.339031	Glycos_transf_2 (PF00535) (0.71)	PF13946	8	57	0.178182	1.5e-11
Borg	Black	BLACK-SR-VP_26_10_2019_C_40cm_scaffold_23_FINAL	BLACK-SR-VP_26_10_2019_C_40cm_scaffold_23_FINAL_764	764	fam00008	839	318	569140	569964	275	0.02	0	K00721 (0.36)	dolichol-phosphate mannosyltransferase (0.36)	K00754.gCluster.2	42.6	161.2	4.9e-10	42.6	0.745455	0.339031	Glycos_transf_2 (PF00535) (0.71)	PF00535	75	196	0.44	3.2e-12
Borg	Black	BLACK-SR-VP_26_10_2019_C_40cm_scaffold_23_FINAL	BLACK-SR-VP_26_10_2019_C_40cm_scaffold_23_FINAL_765	765	fam09927	4	230	570076	570765	230	0	0	No KEGG annotation (1.00)	No KEGG annotation (1.00)								No domains detected (1.00)
Borg	Black	BLACK-SR-VP_26_10_2019_C_40cm_scaffold_23_FINAL	BLACK-SR-VP_26_10_2019_C_40cm_scaffold_23_FINAL_766	766	fam00030	1140	281	570797	571771	325	0.01	0	K00059 (0.36)	3-oxoacyl-[acyl-carrier protein] reductase (0.36)	K02377.gCluster.4	207	89.4	3.3e-60	207	0.987692	0.974684	adh_short_C2 (PF13561) (0.41)	PF01370	13	250	0.729231	6.8e-47
Borg	Black	BLACK-SR-VP_26_10_2019_C_40cm_scaffold_23_FINAL	BLACK-SR-VP_26_10_2019_C_40cm_scaffold_23_FINAL_767	767	fam00400	72	323	571743	572642	300	0	0	K00162 (0.49)	pyruvate dehydrogenase E1 component beta subunit (0.49)	K00615.gCluster.2	297.1	53.6	2e-87	297.1	0.983333	0.423862	Transket_pyr (PF02779) + Transketolase_C (PF02780) (0.69)	PF00456	58	296	0.793333	1.3e-33
Borg	Black	BLACK-SR-VP_26_10_2019_C_40cm_scaffold_23_FINAL	BLACK-SR-VP_26_10_2019_C_40cm_scaffold_23_FINAL_768	768	fam00400	72	323	572745	573701	319	0	0	K00162 (0.49)	pyruvate dehydrogenase E1 component beta subunit (0.49)	K00615.gCluster.6	276.5	145.6	1.6e-81	276.5	0.996865	0.977492	Transket_pyr (PF02779) + Transketolase_C (PF02780) (0.69)	PF02779	6	169	0.510972	9.3e-21
Borg	Black	BLACK-SR-VP_26_10_2019_C_40cm_scaffold_23_FINAL	BLACK-SR-VP_26_10_2019_C_40cm_scaffold_23_FINAL_768	768	fam00400	72	323	572745	573701	319	0	0	K00162 (0.49)	pyruvate dehydrogenase E1 component beta subunit (0.49)	K00615.gCluster.6	276.5	145.6	1.6e-81	276.5	0.996865	0.977492	Transket_pyr (PF02779) + Transketolase_C (PF02780) (0.69)	PF02780	189	307	0.369906	5.9e-18
Borg	Black	BLACK-SR-VP_26_10_2019_C_40cm_scaffold_23_FINAL	BLACK-SR-VP_26_10_2019_C_40cm_scaffold_23_FINAL_769	769	fam00030	1140	281	573718	574650	311	0.01	0	K00059 (0.36)	3-oxoacyl-[acyl-carrier protein] reductase (0.36)	K01784.gCluster.3	150.1	109.1	7.5e-43	150.1	0.993569	0.961905	adh_short_C2 (PF13561) (0.41)	PF01370	3	232	0.736334	2.4e-30
Borg	Black	BLACK-SR-VP_26_10_2019_C_40cm_scaffold_23_FINAL	BLACK-SR-VP_26_10_2019_C_40cm_scaffold_23_FINAL_770	770	fam00400	72	323	574663	575493	277	0	0	K00162 (0.49)	pyruvate dehydrogenase E1 component beta subunit (0.49)	K00615.gCluster.2	355.8	53.6	3.4e-105	355.8	0.99639	0.412873	Transket_pyr (PF02779) + Transketolase_C (PF02780) (0.69)	PF00456	14	272	0.931408	3.6e-46
Borg	Black	BLACK-SR-VP_26_10_2019_C_40cm_scaffold_23_FINAL	BLACK-SR-VP_26_10_2019_C_40cm_scaffold_23_FINAL_771	771	fam01312	25	88	575524	575787	88	0	3	K15383 (1.00)	MtN3 and saliva related transmembrane protein (1.00)	K15383.gCluster.1	82.8	17.2	1.9e-22	82.8	0.988636	0.363636	PQ-loop (PF04193) (0.56)	PF03083	6	84	0.886364	1.1e-13
Borg	Black	BLACK-SR-VP_26_10_2019_C_40cm_scaffold_23_FINAL	BLACK-SR-VP_26_10_2019_C_40cm_scaffold_23_FINAL_772	772	fam00400	72	323	575803	576753	317	0	0	K00162 (0.49)	pyruvate dehydrogenase E1 component beta subunit (0.49)	K00615.gCluster.6	308.9	145.6	2.3e-91	308.9	0.971609	0.977492	Transket_pyr (PF02779) + Transketolase_C (PF02780) (0.69)	PF02779	1	164	0.514196	1.9e-25
Borg	Black	BLACK-SR-VP_26_10_2019_C_40cm_scaffold_23_FINAL	BLACK-SR-VP_26_10_2019_C_40cm_scaffold_23_FINAL_772	772	fam00400	72	323	575803	576753	317	0	0	K00162 (0.49)	pyruvate dehydrogenase E1 component beta subunit (0.49)	K00615.gCluster.6	308.9	145.6	2.3e-91	308.9	0.971609	0.977492	Transket_pyr (PF02779) + Transketolase_C (PF02780) (0.69)	PF02780	182	298	0.365931	5.2e-24
Borg	Black	BLACK-SR-VP_26_10_2019_C_40cm_scaffold_23_FINAL	BLACK-SR-VP_26_10_2019_C_40cm_scaffold_23_FINAL_773	773	fam00072	518	340	576743	577897	385	0.04	0	K00010 (0.35)	myo-inositol 2-dehydrogenase / D-chiro-inositol 1-dehydrogenase (0.35)	K00100.gCluster.6	230.6	278.3	1.5e-67	230.6	0.558442	0.633634	GFO_IDH_MocA (PF01408) (0.53)	PF00248	15	274	0.672727	2e-63
Borg	Black	BLACK-SR-VP_26_10_2019_C_40cm_scaffold_23_FINAL	BLACK-SR-VP_26_10_2019_C_40cm_scaffold_23_FINAL_774	774	fam00382	47	219	577900	578655	252	0	0	No KEGG annotation (0.40)	O-methyltransferase (0.43)	K05303.gCluster.1	31.7	93.9	4.1e-07	31.7	0.777778	0.299618	Methyltransf_24 (PF13578) (0.38)
Borg	Black	BLACK-SR-VP_26_10_2019_C_40cm_scaffold_23_FINAL	BLACK-SR-VP_26_10_2019_C_40cm_scaffold_23_FINAL_775	775	fam00023	615	364	578663	580450	596	0.01	0	K04034 (0.20)	anaerobic magnesium-protoporphyrin IX monomethyl ester cyclase (0.20)	K04034.gCluster.3	139.8	182.1	9.3e-40	139.8	0.807047	0.693227	Radical_SAM (PF04055) (0.47)	PF02310	50	180	0.218121	2e-13
Borg	Black	BLACK-SR-VP_26_10_2019_C_40cm_scaffold_23_FINAL	BLACK-SR-VP_26_10_2019_C_40cm_scaffold_23_FINAL_775	775	fam00023	615	364	578663	580450	596	0.01	0	K04034 (0.20)	anaerobic magnesium-protoporphyrin IX monomethyl ester cyclase (0.20)	K04034.gCluster.3	139.8	182.1	9.3e-40	139.8	0.807047	0.693227	Radical_SAM (PF04055) (0.47)	PF04055	259	422	0.27349	8.2e-19
Borg	Black	BLACK-SR-VP_26_10_2019_C_40cm_scaffold_23_FINAL	BLACK-SR-VP_26_10_2019_C_40cm_scaffold_23_FINAL_776	776	fam00008	839	318	580500	581213	238	0.02	0	K00721 (0.36)	dolichol-phosphate mannosyltransferase (0.36)								Glycos_transf_2 (PF00535) (0.71)
Borg	Black	BLACK-SR-VP_26_10_2019_C_40cm_scaffold_23_FINAL	BLACK-SR-VP_26_10_2019_C_40cm_scaffold_23_FINAL_777	777	fam00030	1140	281	581220	582260	347	0.01	0	K00059 (0.36)	3-oxoacyl-[acyl-carrier protein] reductase (0.36)	K02377.gCluster.4	218	89.4	1.5e-63	218	0.956772	0.984177	adh_short_C2 (PF13561) (0.41)	PF01370	15	262	0.711816	1.4e-44
Borg	Black	BLACK-SR-VP_26_10_2019_C_40cm_scaffold_23_FINAL	BLACK-SR-VP_26_10_2019_C_40cm_scaffold_23_FINAL_778	778	fam11545	27	158	582311	582832	174	0	0	K01790 (1.00)	dTDP-4-dehydrorhamnose 3 5-epimerase (1.00)	K01790.gCluster.5	157.7	18	2e-45	157.7	0.982759	0.901639	dTDP_sugar_isom (PF00908) (0.93)	PF00908	8	168	0.91954	2.9e-39
Borg	Black	BLACK-SR-VP_26_10_2019_C_40cm_scaffold_23_FINAL	BLACK-SR-VP_26_10_2019_C_40cm_scaffold_23_FINAL_779	779	fam06390	22	323	582905	583900	332	0	0	K00869 (0.55)	mevalonate kinase (0.55)	K07031.gCluster.1	383.6	180	7.5e-114	383.6	0.98494	0.990991	GHMP_kinases_N (PF00288) + GHMP_kinases_C (PF08544) (0.95)	PF00288	93	157	0.192771	3.7e-10
Borg	Black	BLACK-SR-VP_26_10_2019_C_40cm_scaffold_23_FINAL	BLACK-SR-VP_26_10_2019_C_40cm_scaffold_23_FINAL_779	779	fam06390	22	323	582905	583900	332	0	0	K00869 (0.55)	mevalonate kinase (0.55)	K07031.gCluster.1	383.6	180	7.5e-114	383.6	0.98494	0.990991	GHMP_kinases_N (PF00288) + GHMP_kinases_C (PF08544) (0.95)	PF08544	230	306	0.228916	9.8e-13
Borg	Black	BLACK-SR-VP_26_10_2019_C_40cm_scaffold_23_FINAL	BLACK-SR-VP_26_10_2019_C_40cm_scaffold_23_FINAL_780	780	fam11705	228	343	583878	584660	261	0	0	K00973 (0.76)	glucose-1-phosphate thymidylyltransferase (0.76)	K15669.gCluster.1	213.2	204.5	4.3e-62	213.2	0.969349	0.392977	NTP_transferase (PF00483) (0.62)	PF00483	23	200	0.678161	4.2e-29
Borg	Black	BLACK-SR-VP_26_10_2019_C_40cm_scaffold_23_FINAL	BLACK-SR-VP_26_10_2019_C_40cm_scaffold_23_FINAL_781	781	fam03840	14	217	584641	585291	217	0	0	K08314 (0.79)	fructose-6-phosphate aldolase 2 (0.79)	K08314.gCluster.2	225.2	295.9	5.8e-66	225.2	0.986175	0.951111	TAL_FSA (PF00923) (1.00)	PF00923	3	199	0.903226	2.3e-60
Borg	Black	BLACK-SR-VP_26_10_2019_C_40cm_scaffold_23_FINAL	BLACK-SR-VP_26_10_2019_C_40cm_scaffold_23_FINAL_782	782	fam00283	140	595	585284	585913	210	0	0	K00820 (0.56)	glucosamine---fructose-6-phosphate aminotransferase (isomerizing) (0.56)	K03271.gCluster.1	277	88.3	1.9e-81	277	0.980952	0.555556	GATase_6 (PF13522) + SIS (PF01380) + SIS (PF01380) (0.53)	PF13580	28	159	0.62381	9.5e-32
Borg	Black	BLACK-SR-VP_26_10_2019_C_40cm_scaffold_23_FINAL	BLACK-SR-VP_26_10_2019_C_40cm_scaffold_23_FINAL_783	783	fam00114	149	215	585919	586488	190	0	0	K05967 (0.26)	uncharacterized protein (0.26)	K03273.gCluster.1	225.7	31.8	1.1e-65	225.7	0.994737	0.492997	HAD_2 (PF13419) (0.42)	PF08645	7	134	0.668421	4.8e-11
Borg	Black	BLACK-SR-VP_26_10_2019_C_40cm_scaffold_23_FINAL	BLACK-SR-VP_26_10_2019_C_40cm_scaffold_23_FINAL_783	783	fam00114	149	215	585919	586488	190	0	0	K05967 (0.26)	uncharacterized protein (0.26)	K03273.gCluster.1	225.7	31.8	1.1e-65	225.7	0.994737	0.492997	HAD_2 (PF13419) (0.42)	PF13242	106	177	0.373684	5.8e-21
Borg	Black	BLACK-SR-VP_26_10_2019_C_40cm_scaffold_23_FINAL	BLACK-SR-VP_26_10_2019_C_40cm_scaffold_23_FINAL_784	784	fam00030	1140	281	586659	587564	302	0.01	0	K00059 (0.36)	3-oxoacyl-[acyl-carrier protein] reductase (0.36)	K01711.gCluster.1	432.9	43.6	2.4e-128	432.9	0.996689	0.484568	adh_short_C2 (PF13561) (0.41)	PF16363	3	290	0.950331	3.1e-97
Borg	Black	BLACK-SR-VP_26_10_2019_C_40cm_scaffold_23_FINAL	BLACK-SR-VP_26_10_2019_C_40cm_scaffold_23_FINAL_785	785	fam00025	704	385	587595	588749	385	0	0	K00754 (0.62)	L-malate glycosyltransferase (0.62)	K14335.gCluster.1	25.4	232.4	5.2e-05	25.4	0.52987	0.446194	Glyco_transf_4 (PF13439) + Glycos_transf_1 (PF00534) (0.57)	PF13692	202	293	0.236364	1.6e-09
Borg	Black	BLACK-SR-VP_26_10_2019_C_40cm_scaffold_23_FINAL	BLACK-SR-VP_26_10_2019_C_40cm_scaffold_23_FINAL_786	786	fam00025	704	385	588767	592846	1360	0	0	K00754 (0.62)	L-malate glycosyltransferase (0.62)	K00754.gCluster.1	29.1	197.1	4.6e-06	29.1	0.0757353	0.1475	Glyco_transf_4 (PF13439) + Glycos_transf_1 (PF00534) (0.57)	PF14528	417	500	0.0610294	1.6e-09
Borg	Black	BLACK-SR-VP_26_10_2019_C_40cm_scaffold_23_FINAL	BLACK-SR-VP_26_10_2019_C_40cm_scaffold_23_FINAL_786	786	fam00025	704	385	588767	592846	1360	0	0	K00754 (0.62)	L-malate glycosyltransferase (0.62)	K00754.gCluster.1	29.1	197.1	4.6e-06	29.1	0.0757353	0.1475	Glyco_transf_4 (PF13439) + Glycos_transf_1 (PF00534) (0.57)	PF14890	926	1254	0.241176	7.9e-12
Borg	Black	BLACK-SR-VP_26_10_2019_C_40cm_scaffold_23_FINAL	BLACK-SR-VP_26_10_2019_C_40cm_scaffold_23_FINAL_787	787	fam00030	1140	281	592859	593719	287	0.01	0	K00059 (0.36)	3-oxoacyl-[acyl-carrier protein] reductase (0.36)	K12451.gCluster.1	213.8	53.1	2.6e-62	213.8	0.993031	0.926421	adh_short_C2 (PF13561) (0.41)	PF04321	5	278	0.95122	5.2e-14
Borg	Black	BLACK-SR-VP_26_10_2019_C_40cm_scaffold_23_FINAL	BLACK-SR-VP_26_10_2019_C_40cm_scaffold_23_FINAL_788	788	fam00680	16	51	593894	594046	51	0	0	No KEGG annotation (1.00)	No KEGG annotation (1.00)								No domains detected (1.00)
Borg	Black	BLACK-SR-VP_26_10_2019_C_40cm_scaffold_23_FINAL	BLACK-SR-VP_26_10_2019_C_40cm_scaffold_23_FINAL_789	789	fam00030	1140	281	594049	595029	327	0.01	0	K00059 (0.36)	3-oxoacyl-[acyl-carrier protein] reductase (0.36)	K01710.gCluster.1	427.9	53.5	5.5e-127	427.9	0.990826	0.581818	adh_short_C2 (PF13561) (0.41)	PF16363	5	304	0.914373	3.5e-77
Borg	Black	BLACK-SR-VP_26_10_2019_C_40cm_scaffold_23_FINAL	BLACK-SR-VP_26_10_2019_C_40cm_scaffold_23_FINAL_790	790	fam11705	228	343	595026	595778	251	0	0	K00973 (0.76)	glucose-1-phosphate thymidylyltransferase (0.76)	K00973.gCluster.1	271.3	18.7	8.9e-80	271.3	0.992032	0.62141	NTP_transferase (PF00483) (0.62)	PF00483	2	245	0.968127	2.1e-50
Borg	Black	BLACK-SR-VP_26_10_2019_C_40cm_scaffold_23_FINAL	BLACK-SR-VP_26_10_2019_C_40cm_scaffold_23_FINAL_791	791	fam00107	256	242	595903	596754	284	0.01	0	No KEGG annotation (0.99)	No KEGG annotation (0.99)								No domains detected (1.00)
Borg	Black	BLACK-SR-VP_26_10_2019_C_40cm_scaffold_23_FINAL	BLACK-SR-VP_26_10_2019_C_40cm_scaffold_23_FINAL_792	792	fam10575	7	52	597191	597346	52	0	0	No KEGG annotation (1.00)	No KEGG annotation (1.00)								No domains detected (1.00)
Borg	Black	BLACK-SR-VP_26_10_2019_C_40cm_scaffold_23_FINAL	BLACK-SR-VP_26_10_2019_C_40cm_scaffold_23_FINAL_793	793	fam00107	256	242	597819	598685	289	0.01	0	No KEGG annotation (0.99)	No KEGG annotation (0.99)								No domains detected (1.00)
Borg	Black	BLACK-SR-VP_26_10_2019_C_40cm_scaffold_23_FINAL	BLACK-SR-VP_26_10_2019_C_40cm_scaffold_23_FINAL_794	794	fam05889	14	131	598903	599295	131	0	0	No KEGG annotation (1.00)	No KEGG annotation (1.00)								No domains detected (1.00)
Borg	Black	BLACK-SR-VP_26_10_2019_C_40cm_scaffold_23_FINAL	BLACK-SR-VP_26_10_2019_C_40cm_scaffold_23_FINAL_795	795	fam04032	28	105	599435	599746	104	0	0	No KEGG annotation (1.00)	No KEGG annotation (1.00)								No domains detected (1.00)
Borg	Black	BLACK-SR-VP_26_10_2019_C_40cm_scaffold_23_FINAL	BLACK-SR-VP_26_10_2019_C_40cm_scaffold_23_FINAL_796	796	fam04032	28	105	599790	600107	106	0	0	No KEGG annotation (1.00)	No KEGG annotation (1.00)								No domains detected (1.00)
Borg	Black	BLACK-SR-VP_26_10_2019_C_40cm_scaffold_23_FINAL	BLACK-SR-VP_26_10_2019_C_40cm_scaffold_23_FINAL_797	797	fam07478	14	297	600153	601007	285	0	0	No KEGG annotation (0.93)	No KEGG annotation (0.93)								No domains detected (1.00)
Borg	Black	BLACK-SR-VP_26_10_2019_C_40cm_scaffold_23_FINAL	BLACK-SR-VP_26_10_2019_C_40cm_scaffold_23_FINAL_798	798	fam00261	129	197	601020	601616	199	0	0	No KEGG annotation (1.00)	No KEGG annotation (1.00)								No domains detected (1.00)
Borg	Black	BLACK-SR-VP_26_10_2019_C_40cm_scaffold_23_FINAL	BLACK-SR-VP_26_10_2019_C_40cm_scaffold_23_FINAL_799	799	fam06357	3	76	602056	602283	76	0	0	No KEGG annotation (1.00)	No KEGG annotation (1.00)								No domains detected (1.00)
Borg	Black	BLACK-SR-VP_26_10_2019_C_40cm_scaffold_23_FINAL	BLACK-SR-VP_26_10_2019_C_40cm_scaffold_23_FINAL_800	800	fam01629	21	56	602373	602549	59	0	0	No KEGG annotation (1.00)	No KEGG annotation (1.00)								No domains detected (1.00)
Borg	Black	BLACK-SR-VP_26_10_2019_C_40cm_scaffold_23_FINAL	BLACK-SR-VP_26_10_2019_C_40cm_scaffold_23_FINAL_801	801	fam09447	4	65	602569	602763	65	0	0	No KEGG annotation (1.00)	No KEGG annotation (1.00)								No domains detected (1.00)
Borg	Black	BLACK-SR-VP_26_10_2019_C_40cm_scaffold_23_FINAL	BLACK-SR-VP_26_10_2019_C_40cm_scaffold_23_FINAL_802	802	fam10558	13	84	602933	603268	112	0	0	No KEGG annotation (1.00)	No KEGG annotation (1.00)								No domains detected (1.00)
Borg	Black	BLACK-SR-VP_26_10_2019_C_40cm_scaffold_23_FINAL	BLACK-SR-VP_26_10_2019_C_40cm_scaffold_23_FINAL_803	803	fam07890	13	258	603294	604070	259	0	0	No KEGG annotation (1.00)	No KEGG annotation (1.00)								No domains detected (1.00)
Borg	Black	BLACK-SR-VP_26_10_2019_C_40cm_scaffold_23_FINAL	BLACK-SR-VP_26_10_2019_C_40cm_scaffold_23_FINAL_804	804	fam03693	3	39	604135	604251	39	0	0	No KEGG annotation (1.00)	No KEGG annotation (1.00)								No domains detected (1.00)
Borg	Black	BLACK-SR-VP_26_10_2019_C_40cm_scaffold_23_FINAL	BLACK-SR-VP_26_10_2019_C_40cm_scaffold_23_FINAL_805	805	fam04289	15	72	604260	604469	70	0	2	No KEGG annotation (1.00)	No KEGG annotation (1.00)								No domains detected (1.00)
Borg	Black	BLACK-SR-VP_26_10_2019_C_40cm_scaffold_23_FINAL	BLACK-SR-VP_26_10_2019_C_40cm_scaffold_23_FINAL_806	806	fam08520	5	59	604516	604695	60	0	1	No KEGG annotation (1.00)	No KEGG annotation (1.00)								No domains detected (1.00)
Borg	Black	BLACK-SR-VP_26_10_2019_C_40cm_scaffold_23_FINAL	BLACK-SR-VP_26_10_2019_C_40cm_scaffold_23_FINAL_807	807	fam04289	15	72	604697	604918	74	0	2	No KEGG annotation (1.00)	No KEGG annotation (1.00)								No domains detected (1.00)
Borg	Black	BLACK-SR-VP_26_10_2019_C_40cm_scaffold_23_FINAL	BLACK-SR-VP_26_10_2019_C_40cm_scaffold_23_FINAL_808	808	fam00190	67	109	604938	605147	70	0	1	No KEGG annotation (0.87)	No KEGG annotation (0.87)								No domains detected (0.76)
Borg	Black	BLACK-SR-VP_26_10_2019_C_40cm_scaffold_23_FINAL	BLACK-SR-VP_26_10_2019_C_40cm_scaffold_23_FINAL_809	809	fam00190	67	109	605183	605584	134	0	1	No KEGG annotation (0.87)	No KEGG annotation (0.87)								No domains detected (0.76)
Borg	Black	BLACK-SR-VP_26_10_2019_C_40cm_scaffold_23_FINAL	BLACK-SR-VP_26_10_2019_C_40cm_scaffold_23_FINAL_810	810	fam00038	168	85	605667	606050	128	0	0	No KEGG annotation (1.00)	No KEGG annotation (1.00)								No domains detected (1.00)
Borg	Black	BLACK-SR-VP_26_10_2019_C_40cm_scaffold_23_FINAL	BLACK-SR-VP_26_10_2019_C_40cm_scaffold_23_FINAL_811	811	fam00048	414	178	606134	606721	196	0	0	No KEGG annotation (0.92)	No KEGG annotation (0.92)								No domains detected (0.88)
Borg	Black	BLACK-SR-VP_26_10_2019_C_40cm_scaffold_23_FINAL	BLACK-SR-VP_26_10_2019_C_40cm_scaffold_23_FINAL_812	812	fam04289	15	72	606747	606953	69	0	2	No KEGG annotation (1.00)	No KEGG annotation (1.00)								No domains detected (1.00)
Borg	Black	BLACK-SR-VP_26_10_2019_C_40cm_scaffold_23_FINAL	BLACK-SR-VP_26_10_2019_C_40cm_scaffold_23_FINAL_813	813	fam02084	2	61	607012	607194	61	0	1	No KEGG annotation (1.00)	No KEGG annotation (1.00)								No domains detected (1.00)
Borg	Black	BLACK-SR-VP_26_10_2019_C_40cm_scaffold_23_FINAL	BLACK-SR-VP_26_10_2019_C_40cm_scaffold_23_FINAL_814	814	fam04289	15	72	607196	607411	72	0	2	No KEGG annotation (1.00)	No KEGG annotation (1.00)								No domains detected (1.00)
Borg	Black	BLACK-SR-VP_26_10_2019_C_40cm_scaffold_23_FINAL	BLACK-SR-VP_26_10_2019_C_40cm_scaffold_23_FINAL_815	815	fam00190	67	109	607503	607739	79	0	1	No KEGG annotation (0.87)	No KEGG annotation (0.87)								No domains detected (0.76)
Borg	Black	BLACK-SR-VP_26_10_2019_C_40cm_scaffold_23_FINAL	BLACK-SR-VP_26_10_2019_C_40cm_scaffold_23_FINAL_816	816	fam10186	6	68	607861	608073	71	0	0	No KEGG annotation (1.00)	No KEGG annotation (1.00)								No domains detected (1.00)
Borg	Black	BLACK-SR-VP_26_10_2019_C_40cm_scaffold_23_FINAL	BLACK-SR-VP_26_10_2019_C_40cm_scaffold_23_FINAL_817	817	fam08098	5	85	608223	608477	85	0	0	No KEGG annotation (1.00)	No KEGG annotation (1.00)								No domains detected (1.00)
Borg	Black	BLACK-SR-VP_26_10_2019_C_40cm_scaffold_23_FINAL	BLACK-SR-VP_26_10_2019_C_40cm_scaffold_23_FINAL_818	818	fam10067	11	96	608558	608845	96	0	0	No KEGG annotation (1.00)	No KEGG annotation (1.00)								No domains detected (1.00)
Borg	Black	BLACK-SR-VP_26_10_2019_C_40cm_scaffold_23_FINAL	BLACK-SR-VP_26_10_2019_C_40cm_scaffold_23_FINAL_819	819	fam00215	38	120	609144	609362	73	0	0	No KEGG annotation (1.00)	No KEGG annotation (1.00)								No domains detected (1.00)
Borg	Black	BLACK-SR-VP_26_10_2019_C_40cm_scaffold_23_FINAL	BLACK-SR-VP_26_10_2019_C_40cm_scaffold_23_FINAL_820	820	fam00277	27	101	609442	609972	177	0	0	No KEGG annotation (0.93)	No KEGG annotation (0.93)								No domains detected (1.00)
Borg	Black	BLACK-SR-VP_26_10_2019_C_40cm_scaffold_23_FINAL	BLACK-SR-VP_26_10_2019_C_40cm_scaffold_23_FINAL_821	821	fam00190	67	109	610127	610339	71	0	1	No KEGG annotation (0.87)	No KEGG annotation (0.87)								No domains detected (0.76)
Borg	Black	BLACK-SR-VP_26_10_2019_C_40cm_scaffold_23_FINAL	BLACK-SR-VP_26_10_2019_C_40cm_scaffold_23_FINAL_822	822	fam11615	5	98	610371	610670	100	0	0	No KEGG annotation (1.00)	No KEGG annotation (1.00)								No domains detected (1.00)
Borg	Black	BLACK-SR-VP_26_10_2019_C_40cm_scaffold_23_FINAL	BLACK-SR-VP_26_10_2019_C_40cm_scaffold_23_FINAL_823	823	fam07405	5	137	610691	611134	148	0	0	No KEGG annotation (1.00)	No KEGG annotation (1.00)								No domains detected (1.00)
Borg	Black	BLACK-SR-VP_26_10_2019_C_40cm_scaffold_23_FINAL	BLACK-SR-VP_26_10_2019_C_40cm_scaffold_23_FINAL_824	824	fam00190	67	109	611143	611655	171	0	1	No KEGG annotation (0.87)	No KEGG annotation (0.87)								No domains detected (0.76)
Borg	Black	BLACK-SR-VP_26_10_2019_C_40cm_scaffold_23_FINAL	BLACK-SR-VP_26_10_2019_C_40cm_scaffold_23_FINAL_825	825	fam05101	7	48	611689	611832	48	0	0	No KEGG annotation (1.00)	No KEGG annotation (1.00)								No domains detected (1.00)
Borg	Black	BLACK-SR-VP_26_10_2019_C_40cm_scaffold_23_FINAL	BLACK-SR-VP_26_10_2019_C_40cm_scaffold_23_FINAL_826	826	fam02667	4	70	611922	612143	74	0	0	No KEGG annotation (1.00)	No KEGG annotation (1.00)								No domains detected (1.00)
Borg	Black	BLACK-SR-VP_26_10_2019_C_40cm_scaffold_23_FINAL	BLACK-SR-VP_26_10_2019_C_40cm_scaffold_23_FINAL_827	827	fam00301	58	92	612189	612476	96	0	0	No KEGG annotation (1.00)	No KEGG annotation (1.00)								No domains detected (1.00)
Borg	Black	BLACK-SR-VP_26_10_2019_C_40cm_scaffold_23_FINAL	BLACK-SR-VP_26_10_2019_C_40cm_scaffold_23_FINAL_828	828	fam08782	13	112	612871	613188	106	0	0	No KEGG annotation (1.00)	No KEGG annotation (1.00)								No domains detected (1.00)
Borg	Black	BLACK-SR-VP_26_10_2019_C_40cm_scaffold_23_FINAL	BLACK-SR-VP_26_10_2019_C_40cm_scaffold_23_FINAL_829	829	fam04188	6	95	613433	613717	95	0	0	No KEGG annotation (1.00)	No KEGG annotation (1.00)								No domains detected (1.00)
Borg	Black	BLACK-SR-VP_26_10_2019_C_40cm_scaffold_23_FINAL	BLACK-SR-VP_26_10_2019_C_40cm_scaffold_23_FINAL_830	830	fam00467	12	75	613794	614000	69	0.17	0	No KEGG annotation (1.00)	No KEGG annotation (1.00)								No domains detected (0.67)
Borg	Black	BLACK-SR-VP_26_10_2019_C_40cm_scaffold_23_FINAL	BLACK-SR-VP_26_10_2019_C_40cm_scaffold_23_FINAL_831	831	fam05610	2	46	614139	614276	46	0	0	No KEGG annotation (1.00)	No KEGG annotation (1.00)								No domains detected (1.00)
Borg	Black	BLACK-SR-VP_26_10_2019_C_40cm_scaffold_23_FINAL	BLACK-SR-VP_26_10_2019_C_40cm_scaffold_23_FINAL_832	832	fam00020	316	312	614386	615576	397	0.27	0	K03651 (0.14)	uncharacterized protein (0.36)	K07098.gCluster.1	26.9	47.9	1.8e-05	26.9	0.254408	0.172414	Metallophos (PF00149) (0.41)	PF00149	5	203	0.498741	5.6e-12
Borg	Black	BLACK-SR-VP_26_10_2019_C_40cm_scaffold_23_FINAL	BLACK-SR-VP_26_10_2019_C_40cm_scaffold_23_FINAL_832	832	fam00020	316	312	614386	615576	397	0.27	0	K03651 (0.14)	uncharacterized protein (0.36)	K07098.gCluster.1	26.9	47.9	1.8e-05	26.9	0.254408	0.172414	Metallophos (PF00149) (0.41)	PF02368	264	331	0.168766	3.7e-14
Borg	Black	BLACK-SR-VP_26_10_2019_C_40cm_scaffold_23_FINAL	BLACK-SR-VP_26_10_2019_C_40cm_scaffold_23_FINAL_833	833	fam00403	30	406	615680	616810	377	0.77	1	K18576 (0.33)	xyloglucan-specific endo-beta-1 4-glucanase (0.33)								No domains detected (0.47)
Borg	Black	BLACK-SR-VP_26_10_2019_C_40cm_scaffold_23_FINAL	BLACK-SR-VP_26_10_2019_C_40cm_scaffold_23_FINAL_834	834	fam00629	15	164	616894	617274	127	0	0	No KEGG annotation (1.00)	No KEGG annotation (1.00)								No domains detected (0.93)
Borg	Black	BLACK-SR-VP_26_10_2019_C_40cm_scaffold_23_FINAL	BLACK-SR-VP_26_10_2019_C_40cm_scaffold_23_FINAL_835	835	fam06983	2	34	617309	617410	34	0	1	No KEGG annotation (1.00)	No KEGG annotation (1.00)								No domains detected (1.00)
Borg	Black	BLACK-SR-VP_26_10_2019_C_40cm_scaffold_23_FINAL	BLACK-SR-VP_26_10_2019_C_40cm_scaffold_23_FINAL_836	836	fam00107	256	242	617514	618335	274	0.01	0	No KEGG annotation (0.99)	No KEGG annotation (0.99)								No domains detected (1.00)
Borg	Black	BLACK-SR-VP_26_10_2019_C_40cm_scaffold_23_FINAL	BLACK-SR-VP_26_10_2019_C_40cm_scaffold_23_FINAL_837	837	fam05225	12	262	618319	619203	295	0	0	K01371 (0.42)	cathepsin K (0.42)	K01365.gCluster.1	44.7	238.5	6.3e-11	44.7	0.837288	0.498741	Peptidase_C1 (PF00112) (1.00)	PF00112	50	265	0.728814	5.8e-17
Borg	Black	BLACK-SR-VP_26_10_2019_C_40cm_scaffold_23_FINAL	BLACK-SR-VP_26_10_2019_C_40cm_scaffold_23_FINAL_838	838	fam00644	14	119	619407	619724	106	0	0	No KEGG annotation (1.00)	No KEGG annotation (1.00)								No domains detected (1.00)
Borg	Black	BLACK-SR-VP_26_10_2019_C_40cm_scaffold_23_FINAL	BLACK-SR-VP_26_10_2019_C_40cm_scaffold_23_FINAL_839	839	fam00414	30	110	619737	620081	115	0	0	No KEGG annotation (1.00)	No KEGG annotation (1.00)								No domains detected (1.00)
Borg	Black	BLACK-SR-VP_26_10_2019_C_40cm_scaffold_23_FINAL	BLACK-SR-VP_26_10_2019_C_40cm_scaffold_23_FINAL_840	840	fam01371	38	194	620167	620592	142	0	0	No KEGG annotation (1.00)	No KEGG annotation (1.00)								No domains detected (1.00)
Borg	Black	BLACK-SR-VP_26_10_2019_C_40cm_scaffold_23_FINAL	BLACK-SR-VP_26_10_2019_C_40cm_scaffold_23_FINAL_841	841	fam01371	38	194	620668	621366	233	0	0	No KEGG annotation (1.00)	No KEGG annotation (1.00)								No domains detected (1.00)
Borg	Black	BLACK-SR-VP_26_10_2019_C_40cm_scaffold_23_FINAL	BLACK-SR-VP_26_10_2019_C_40cm_scaffold_23_FINAL_842	842	fam02906	6	907	621452	624184	911	0	2	No KEGG annotation (0.83)	No KEGG annotation (0.83)								No domains detected (1.00)
Borg	Black	BLACK-SR-VP_26_10_2019_C_40cm_scaffold_23_FINAL	BLACK-SR-VP_26_10_2019_C_40cm_scaffold_23_FINAL_843	843	fam00190	67	109	624246	625601	452	0	1	No KEGG annotation (0.87)	No KEGG annotation (0.87)	K15292.gCluster.1	31.2	89.2	6.4e-07	31.2	0.827434	0.143002	No domains detected (0.76)	PF05887	279	346	0.14823	8e-10
Borg	Black	BLACK-SR-VP_26_10_2019_C_40cm_scaffold_23_FINAL	BLACK-SR-VP_26_10_2019_C_40cm_scaffold_23_FINAL_844	844	fam03038	3	313	625701	626639	313	0	0	K07011 (0.67)	uncharacterized protein (0.67)	K07011.gCluster.1	23.6	33.4	0.00017	23.6	0.980831	0.466135	No domains detected (1.00)
Borg	Black	BLACK-SR-VP_26_10_2019_C_40cm_scaffold_23_FINAL	BLACK-SR-VP_26_10_2019_C_40cm_scaffold_23_FINAL_845	845	fam00223	68	216	626689	627894	402	0.07	0	No KEGG annotation (1.00)	No KEGG annotation (1.00)								No domains detected (0.59)	PF10102	124	200	0.189055	3e-20
Borg	Black	BLACK-SR-VP_26_10_2019_C_40cm_scaffold_23_FINAL	BLACK-SR-VP_26_10_2019_C_40cm_scaffold_23_FINAL_846	846	fam00467	12	75	627861	628103	81	0.17	0	No KEGG annotation (1.00)	No KEGG annotation (1.00)								No domains detected (0.67)
Borg	Black	BLACK-SR-VP_26_10_2019_C_40cm_scaffold_23_FINAL	BLACK-SR-VP_26_10_2019_C_40cm_scaffold_23_FINAL_847	847	fam00374	37	343	628331	629269	313	0	0	No KEGG annotation (1.00)	No KEGG annotation (1.00)								No domains detected (1.00)
Borg	Black	BLACK-SR-VP_26_10_2019_C_40cm_scaffold_23_FINAL	BLACK-SR-VP_26_10_2019_C_40cm_scaffold_23_FINAL_848	848	fam08717	14	426	629366	630409	348	0	0	No KEGG annotation (0.93)	No KEGG annotation (0.93)								No domains detected (0.64)	PF12396	101	152	0.146552	0.00054
Borg	Black	BLACK-SR-VP_26_10_2019_C_40cm_scaffold_23_FINAL	BLACK-SR-VP_26_10_2019_C_40cm_scaffold_23_FINAL_848	848	fam08717	14	426	629366	630409	348	0	0	No KEGG annotation (0.93)	No KEGG annotation (0.93)								No domains detected (0.64)	PF12396	155	205	0.143678	0.00067
Borg	Black	BLACK-SR-VP_26_10_2019_C_40cm_scaffold_23_FINAL	BLACK-SR-VP_26_10_2019_C_40cm_scaffold_23_FINAL_849	849	fam10026	13	839	630482	632425	648	0.08	0	No KEGG annotation (0.85)	No KEGG annotation (0.85)								DUF2341 (PF10102) + DUF2341 (PF10102) (0.38)	PF10102	53	137	0.12963	2.2e-27
Borg	Black	BLACK-SR-VP_26_10_2019_C_40cm_scaffold_23_FINAL	BLACK-SR-VP_26_10_2019_C_40cm_scaffold_23_FINAL_849	849	fam10026	13	839	630482	632425	648	0.08	0	No KEGG annotation (0.85)	No KEGG annotation (0.85)								DUF2341 (PF10102) + DUF2341 (PF10102) (0.38)	PF10102	359	441	0.126543	4.5e-27
Borg	Black	BLACK-SR-VP_26_10_2019_C_40cm_scaffold_23_FINAL	BLACK-SR-VP_26_10_2019_C_40cm_scaffold_23_FINAL_850	850	fam03370	2	124	632459	632830	124	0	0	No KEGG annotation (1.00)	No KEGG annotation (1.00)								No domains detected (1.00)
Borg	Black	BLACK-SR-VP_26_10_2019_C_40cm_scaffold_23_FINAL	BLACK-SR-VP_26_10_2019_C_40cm_scaffold_23_FINAL_851	851	fam01917	4	101	632844	633143	100	0	0	No KEGG annotation (1.00)	No KEGG annotation (1.00)								No domains detected (1.00)
Borg	Black	BLACK-SR-VP_26_10_2019_C_40cm_scaffold_23_FINAL	BLACK-SR-VP_26_10_2019_C_40cm_scaffold_23_FINAL_852	852	fam01917	4	101	633308	633616	103	0	0	No KEGG annotation (1.00)	No KEGG annotation (1.00)								No domains detected (1.00)
Borg	Black	BLACK-SR-VP_26_10_2019_C_40cm_scaffold_23_FINAL	BLACK-SR-VP_26_10_2019_C_40cm_scaffold_23_FINAL_853	853	fam00047	175	185	633730	635004	425	0.05	0	No KEGG annotation (0.94)	No KEGG annotation (0.94)								PEGA (PF08308) (0.31)	PF08308	5	70	0.152941	1.7e-09
Borg	Black	BLACK-SR-VP_26_10_2019_C_40cm_scaffold_23_FINAL	BLACK-SR-VP_26_10_2019_C_40cm_scaffold_23_FINAL_853	853	fam00047	175	185	633730	635004	425	0.05	0	No KEGG annotation (0.94)	No KEGG annotation (0.94)								PEGA (PF08308) (0.31)	PF08308	128	182	0.127059	2.7e-09
Borg	Black	BLACK-SR-VP_26_10_2019_C_40cm_scaffold_23_FINAL	BLACK-SR-VP_26_10_2019_C_40cm_scaffold_23_FINAL_853	853	fam00047	175	185	633730	635004	425	0.05	0	No KEGG annotation (0.94)	No KEGG annotation (0.94)								PEGA (PF08308) (0.31)	PF08308	253	327	0.174118	4.7e-08
Borg	Black	BLACK-SR-VP_26_10_2019_C_40cm_scaffold_23_FINAL	BLACK-SR-VP_26_10_2019_C_40cm_scaffold_23_FINAL_853	853	fam00047	175	185	633730	635004	425	0.05	0	No KEGG annotation (0.94)	No KEGG annotation (0.94)								PEGA (PF08308) (0.31)	PF08308	348	420	0.169412	3e-09
Borg	Black	BLACK-SR-VP_26_10_2019_C_40cm_scaffold_23_FINAL	BLACK-SR-VP_26_10_2019_C_40cm_scaffold_23_FINAL_854	854	fam00047	175	185	635059	636693	545	0.05	0	No KEGG annotation (0.94)	No KEGG annotation (0.94)	K10955.gCluster.1	45.5	396.5	1e-11	45.5	0.790826	0.0297552	PEGA (PF08308) (0.31)	PF08308	12	86	0.13578	9.7e-09
Borg	Black	BLACK-SR-VP_26_10_2019_C_40cm_scaffold_23_FINAL	BLACK-SR-VP_26_10_2019_C_40cm_scaffold_23_FINAL_855	855	fam11206	18	186	636763	637314	184	0	0	No KEGG annotation (1.00)	No KEGG annotation (1.00)								No domains detected (1.00)
Borg	Black	BLACK-SR-VP_26_10_2019_C_40cm_scaffold_23_FINAL	BLACK-SR-VP_26_10_2019_C_40cm_scaffold_23_FINAL_856	856	fam04848	2	663	637457	639445	663	0	0	No KEGG annotation (1.00)	No KEGG annotation (1.00)								No domains detected (1.00)
Borg	Black	BLACK-SR-VP_26_10_2019_C_40cm_scaffold_23_FINAL	BLACK-SR-VP_26_10_2019_C_40cm_scaffold_23_FINAL_857	857	fam01423	7	137	639448	639858	137	0	0	No KEGG annotation (1.00)	No KEGG annotation (1.00)								No domains detected (1.00)
Borg	Black	BLACK-SR-VP_26_10_2019_C_40cm_scaffold_23_FINAL	BLACK-SR-VP_26_10_2019_C_40cm_scaffold_23_FINAL_858	858	fam02232	2	77	640015	640245	77	0	0	No KEGG annotation (1.00)	No KEGG annotation (1.00)								No domains detected (1.00)
Borg	Black	BLACK-SR-VP_26_10_2019_C_40cm_scaffold_23_FINAL	BLACK-SR-VP_26_10_2019_C_40cm_scaffold_23_FINAL_859	859	fam11206	18	186	640433	640990	186	0	0	No KEGG annotation (1.00)	No KEGG annotation (1.00)								No domains detected (1.00)
Borg	Black	BLACK-SR-VP_26_10_2019_C_40cm_scaffold_23_FINAL	BLACK-SR-VP_26_10_2019_C_40cm_scaffold_23_FINAL_860	860	fam09878	9	191	641275	641823	183	0.67	1	No KEGG annotation (1.00)	No KEGG annotation (1.00)								No domains detected (1.00)
Borg	Black	BLACK-SR-VP_26_10_2019_C_40cm_scaffold_23_FINAL	BLACK-SR-VP_26_10_2019_C_40cm_scaffold_23_FINAL_861	861	fam09878	9	191	641839	642603	255	0.67	1	No KEGG annotation (1.00)	No KEGG annotation (1.00)								No domains detected (1.00)
Borg	Black	BLACK-SR-VP_26_10_2019_C_40cm_scaffold_23_FINAL	BLACK-SR-VP_26_10_2019_C_40cm_scaffold_23_FINAL_862	862	fam02959	6	178	642612	643130	173	0	0	No KEGG annotation (1.00)	No KEGG annotation (1.00)								No domains detected (1.00)
Borg	Black	BLACK-SR-VP_26_10_2019_C_40cm_scaffold_23_FINAL	BLACK-SR-VP_26_10_2019_C_40cm_scaffold_23_FINAL_863	863	fam08717	14	426	643170	644411	414	0	0	No KEGG annotation (0.93)	No KEGG annotation (0.93)								No domains detected (0.64)
Borg	Black	BLACK-SR-VP_26_10_2019_C_40cm_scaffold_23_FINAL	BLACK-SR-VP_26_10_2019_C_40cm_scaffold_23_FINAL_864	864	fam00945	18	194	644448	645023	192	0	0	No KEGG annotation (0.89)	No KEGG annotation (0.89)								No domains detected (1.00)
Borg	Black	BLACK-SR-VP_26_10_2019_C_40cm_scaffold_23_FINAL	BLACK-SR-VP_26_10_2019_C_40cm_scaffold_23_FINAL_865	865	fam00945	18	194	645172	645753	194	0	0	No KEGG annotation (0.89)	No KEGG annotation (0.89)	K15664.gCluster.1	20.1	4743.3	0.00045	20.1	0.680412	0.0333072	No domains detected (1.00)
Borg	Black	BLACK-SR-VP_26_10_2019_C_40cm_scaffold_23_FINAL	BLACK-SR-VP_26_10_2019_C_40cm_scaffold_23_FINAL_866	866	fam00945	18	194	645984	646607	208	0	0	No KEGG annotation (0.89)	No KEGG annotation (0.89)								No domains detected (1.00)
Borg	Black	BLACK-SR-VP_26_10_2019_C_40cm_scaffold_23_FINAL	BLACK-SR-VP_26_10_2019_C_40cm_scaffold_23_FINAL_867	867	fam08628	10	144	646620	647060	147	0	0	No KEGG annotation (1.00)	No KEGG annotation (1.00)								No domains detected (1.00)
Borg	Black	BLACK-SR-VP_26_10_2019_C_40cm_scaffold_23_FINAL	BLACK-SR-VP_26_10_2019_C_40cm_scaffold_23_FINAL_868	868	fam08628	10	144	647070	647504	145	0	0	No KEGG annotation (1.00)	No KEGG annotation (1.00)								No domains detected (1.00)
Borg	Black	BLACK-SR-VP_26_10_2019_C_40cm_scaffold_23_FINAL	BLACK-SR-VP_26_10_2019_C_40cm_scaffold_23_FINAL_869	869	fam00003	1319	240	647662	648405	248	0	0	K03183 (0.26)	demethylmenaquinone methyltransferase / 2-methoxy-6-polyprenyl-1 4-benzoquinol methylase (0.26)								Methyltransf_11 (PF08241) (0.19)
Borg	Black	BLACK-SR-VP_26_10_2019_C_40cm_scaffold_23_FINAL	BLACK-SR-VP_26_10_2019_C_40cm_scaffold_23_FINAL_870	870	fam00098	119	215	648588	648812	75	0	0	No KEGG annotation (1.00)	No KEGG annotation (1.00)								No domains detected (1.00)
Borg	Black	BLACK-SR-VP_26_10_2019_C_40cm_scaffold_23_FINAL	BLACK-SR-VP_26_10_2019_C_40cm_scaffold_23_FINAL_871	871	fam00025	704	385	648819	650618	600	0	0	K00754 (0.62)	L-malate glycosyltransferase (0.62)	K03867.gCluster.1	130.5	139.3	5.8e-37	130.5	0.13	0.167131	Glyco_transf_4 (PF13439) + Glycos_transf_1 (PF00534) (0.57)	PF13489	15	179	0.273333	2.8e-13
Borg	Black	BLACK-SR-VP_26_10_2019_C_40cm_scaffold_23_FINAL	BLACK-SR-VP_26_10_2019_C_40cm_scaffold_23_FINAL_871	871	fam00025	704	385	648819	650618	600	0	0	K00754 (0.62)	L-malate glycosyltransferase (0.62)	K03867.gCluster.1	130.5	139.3	5.8e-37	130.5	0.13	0.167131	Glyco_transf_4 (PF13439) + Glycos_transf_1 (PF00534) (0.57)	PF13439	266	395	0.215	8.3e-17
Borg	Black	BLACK-SR-VP_26_10_2019_C_40cm_scaffold_23_FINAL	BLACK-SR-VP_26_10_2019_C_40cm_scaffold_23_FINAL_871	871	fam00025	704	385	648819	650618	600	0	0	K00754 (0.62)	L-malate glycosyltransferase (0.62)	K03867.gCluster.1	130.5	139.3	5.8e-37	130.5	0.13	0.167131	Glyco_transf_4 (PF13439) + Glycos_transf_1 (PF00534) (0.57)	PF00534	416	561	0.241667	6.5e-24
Borg	Black	BLACK-SR-VP_26_10_2019_C_40cm_scaffold_23_FINAL	BLACK-SR-VP_26_10_2019_C_40cm_scaffold_23_FINAL_872	872	fam00025	704	385	650629	651714	362	0	0	K00754 (0.62)	L-malate glycosyltransferase (0.62)	K00754.gCluster.1	154.5	197.1	3.8e-44	154.5	0.953039	0.7775	Glyco_transf_4 (PF13439) + Glycos_transf_1 (PF00534) (0.57)	PF13439	49	175	0.348066	9.3e-11
Borg	Black	BLACK-SR-VP_26_10_2019_C_40cm_scaffold_23_FINAL	BLACK-SR-VP_26_10_2019_C_40cm_scaffold_23_FINAL_872	872	fam00025	704	385	650629	651714	362	0	0	K00754 (0.62)	L-malate glycosyltransferase (0.62)	K00754.gCluster.1	154.5	197.1	3.8e-44	154.5	0.953039	0.7775	Glyco_transf_4 (PF13439) + Glycos_transf_1 (PF00534) (0.57)	PF00534	179	340	0.444751	6.2e-34
Borg	Black	BLACK-SR-VP_26_10_2019_C_40cm_scaffold_23_FINAL	BLACK-SR-VP_26_10_2019_C_40cm_scaffold_23_FINAL_873	873	fam00003	1319	240	651695	652219	175	0	0	K03183 (0.26)	demethylmenaquinone methyltransferase / 2-methoxy-6-polyprenyl-1 4-benzoquinol methylase (0.26)	K03183.gCluster.5	30.2	129.7	3e-06	30.2	0.76	0.345291	Methyltransf_11 (PF08241) (0.19)
Borg	Black	BLACK-SR-VP_26_10_2019_C_40cm_scaffold_23_FINAL	BLACK-SR-VP_26_10_2019_C_40cm_scaffold_23_FINAL_874	874	fam01496	2	44	652209	652340	44	0	1	No KEGG annotation (1.00)	No KEGG annotation (1.00)								No domains detected (1.00)
Borg	Black	BLACK-SR-VP_26_10_2019_C_40cm_scaffold_23_FINAL	BLACK-SR-VP_26_10_2019_C_40cm_scaffold_23_FINAL_875	875	fam00634	21	136	652388	652789	134	0	1	No KEGG annotation (0.71)	No KEGG annotation (0.71)								No domains detected (0.95)
Borg	Black	BLACK-SR-VP_26_10_2019_C_40cm_scaffold_23_FINAL	BLACK-SR-VP_26_10_2019_C_40cm_scaffold_23_FINAL_876	876	fam03096	14	659	652847	655126	760	0	0	K02491 (0.50)	two-component system sporulation sensor kinase A (0.50)	K13924.gCluster.1	309.7	156.9	4.2e-91	309.7	0.251316	0.09375	GAF_2 (PF13185) + GAF_2 (PF13185) + PAS_9 (PF13426) + PAS (PF00989) + PAS_9 (PF13426) + HisKA_2 (PF07568) (0.21)	PF00072	8	109	0.132895	1.4e-18
Borg	Black	BLACK-SR-VP_26_10_2019_C_40cm_scaffold_23_FINAL	BLACK-SR-VP_26_10_2019_C_40cm_scaffold_23_FINAL_876	876	fam03096	14	659	652847	655126	760	0	0	K02491 (0.50)	two-component system sporulation sensor kinase A (0.50)	K13924.gCluster.1	309.7	156.9	4.2e-91	309.7	0.251316	0.09375	GAF_2 (PF13185) + GAF_2 (PF13185) + PAS_9 (PF13426) + PAS (PF00989) + PAS_9 (PF13426) + HisKA_2 (PF07568) (0.21)	PF13426	149	250	0.132895	1.9e-21
Borg	Black	BLACK-SR-VP_26_10_2019_C_40cm_scaffold_23_FINAL	BLACK-SR-VP_26_10_2019_C_40cm_scaffold_23_FINAL_876	876	fam03096	14	659	652847	655126	760	0	0	K02491 (0.50)	two-component system sporulation sensor kinase A (0.50)	K13924.gCluster.1	309.7	156.9	4.2e-91	309.7	0.251316	0.09375	GAF_2 (PF13185) + GAF_2 (PF13185) + PAS_9 (PF13426) + PAS (PF00989) + PAS_9 (PF13426) + HisKA_2 (PF07568) (0.21)	PF13426	274	372	0.128947	1.9e-14
Borg	Black	BLACK-SR-VP_26_10_2019_C_40cm_scaffold_23_FINAL	BLACK-SR-VP_26_10_2019_C_40cm_scaffold_23_FINAL_876	876	fam03096	14	659	652847	655126	760	0	0	K02491 (0.50)	two-component system sporulation sensor kinase A (0.50)	K13924.gCluster.1	309.7	156.9	4.2e-91	309.7	0.251316	0.09375	GAF_2 (PF13185) + GAF_2 (PF13185) + PAS_9 (PF13426) + PAS (PF00989) + PAS_9 (PF13426) + HisKA_2 (PF07568) (0.21)	PF13426	396	496	0.131579	1.4e-09
Borg	Black	BLACK-SR-VP_26_10_2019_C_40cm_scaffold_23_FINAL	BLACK-SR-VP_26_10_2019_C_40cm_scaffold_23_FINAL_876	876	fam03096	14	659	652847	655126	760	0	0	K02491 (0.50)	two-component system sporulation sensor kinase A (0.50)	K13924.gCluster.1	309.7	156.9	4.2e-91	309.7	0.251316	0.09375	GAF_2 (PF13185) + GAF_2 (PF13185) + PAS_9 (PF13426) + PAS (PF00989) + PAS_9 (PF13426) + HisKA_2 (PF07568) (0.21)	PF00512	518	584	0.0868421	1.4e-13
Borg	Black	BLACK-SR-VP_26_10_2019_C_40cm_scaffold_23_FINAL	BLACK-SR-VP_26_10_2019_C_40cm_scaffold_23_FINAL_876	876	fam03096	14	659	652847	655126	760	0	0	K02491 (0.50)	two-component system sporulation sensor kinase A (0.50)	K13924.gCluster.1	309.7	156.9	4.2e-91	309.7	0.251316	0.09375	GAF_2 (PF13185) + GAF_2 (PF13185) + PAS_9 (PF13426) + PAS (PF00989) + PAS_9 (PF13426) + HisKA_2 (PF07568) (0.21)	PF02518	627	734	0.140789	7.4e-29
Borg	Black	BLACK-SR-VP_26_10_2019_C_40cm_scaffold_23_FINAL	BLACK-SR-VP_26_10_2019_C_40cm_scaffold_23_FINAL_877	877	fam00056	330	177	655139	655615	159	0	0	K02485 (0.18)	two-component system response regulator (0.18)	K02485.gCluster.2	175.8	87.1	3.5e-51	175.8	0.930818	0.958621	Response_reg (PF00072) (0.68)	PF00072	17	137	0.754717	8.8e-23
Borg	Black	BLACK-SR-VP_26_10_2019_C_40cm_scaffold_23_FINAL	BLACK-SR-VP_26_10_2019_C_40cm_scaffold_23_FINAL_878	878	fam00107	256	242	655739	656563	275	0.01	0	No KEGG annotation (0.99)	No KEGG annotation (0.99)								No domains detected (1.00)
Borg	Black	BLACK-SR-VP_26_10_2019_C_40cm_scaffold_23_FINAL	BLACK-SR-VP_26_10_2019_C_40cm_scaffold_23_FINAL_879	879	fam00038	168	85	656694	656963	90	0	0	No KEGG annotation (1.00)	No KEGG annotation (1.00)								No domains detected (1.00)
Borg	Black	BLACK-SR-VP_26_10_2019_C_40cm_scaffold_23_FINAL	BLACK-SR-VP_26_10_2019_C_40cm_scaffold_23_FINAL_880	880	fam06975	5	421	656960	658222	421	0	0	No KEGG annotation (1.00)	No KEGG annotation (1.00)								No domains detected (1.00)
Borg	Black	BLACK-SR-VP_26_10_2019_C_40cm_scaffold_23_FINAL	BLACK-SR-VP_26_10_2019_C_40cm_scaffold_23_FINAL_881	881	fam00008	839	318	658262	659071	270	0.02	0	K00721 (0.36)	dolichol-phosphate mannosyltransferase (0.36)	K00754.gCluster.2	71.9	161.2	6.5e-19	71.9	0.762963	0.339031	Glycos_transf_2 (PF00535) (0.71)	PF00535	40	152	0.414815	1e-24
Borg	Black	BLACK-SR-VP_26_10_2019_C_40cm_scaffold_23_FINAL	BLACK-SR-VP_26_10_2019_C_40cm_scaffold_23_FINAL_882	882	fam00446	14	297	659105	659953	283	0	0	No KEGG annotation (0.57)	No KEGG annotation (0.57)	K00726.gCluster.1	42.6	89.3	2.7e-10	42.6	0.59364	0.281746	No domains detected (0.57)	PF03071	75	196	0.427562	7.7e-13
Borg	Black	BLACK-SR-VP_26_10_2019_C_40cm_scaffold_23_FINAL	BLACK-SR-VP_26_10_2019_C_40cm_scaffold_23_FINAL_883	883	fam05240	14	195	660001	660657	219	0	0	No KEGG annotation (1.00)	No KEGG annotation (1.00)								No domains detected (1.00)
Borg	Black	BLACK-SR-VP_26_10_2019_C_40cm_scaffold_23_FINAL	BLACK-SR-VP_26_10_2019_C_40cm_scaffold_23_FINAL_884	884	fam00047	175	185	660654	661328	225	0.05	0	No KEGG annotation (0.94)	No KEGG annotation (0.94)								PEGA (PF08308) (0.31)
Borg	Black	BLACK-SR-VP_26_10_2019_C_40cm_scaffold_23_FINAL	BLACK-SR-VP_26_10_2019_C_40cm_scaffold_23_FINAL_885	885	fam00047	175	185	661510	662049	180	0.05	0	No KEGG annotation (0.94)	No KEGG annotation (0.94)								PEGA (PF08308) (0.31)
Borg	Black	BLACK-SR-VP_26_10_2019_C_40cm_scaffold_23_FINAL	BLACK-SR-VP_26_10_2019_C_40cm_scaffold_23_FINAL_886	886	fam00047	175	185	662163	663302	380	0.05	0	No KEGG annotation (0.94)	No KEGG annotation (0.94)								PEGA (PF08308) (0.31)
Borg	Black	BLACK-SR-VP_26_10_2019_C_40cm_scaffold_23_FINAL	BLACK-SR-VP_26_10_2019_C_40cm_scaffold_23_FINAL_887	887	fam11682	5	107	663436	663687	84	0	0	No KEGG annotation (1.00)	No KEGG annotation (1.00)								No domains detected (1.00)
Borg	Black	BLACK-SR-VP_26_10_2019_C_40cm_scaffold_23_FINAL	BLACK-SR-VP_26_10_2019_C_40cm_scaffold_23_FINAL_888	888	fam00612	25	81	663710	663958	83	0	0	No KEGG annotation (1.00)	No KEGG annotation (1.00)								No domains detected (1.00)
Borg	Black	BLACK-SR-VP_26_10_2019_C_40cm_scaffold_23_FINAL	BLACK-SR-VP_26_10_2019_C_40cm_scaffold_23_FINAL_889	889	fam01174	14	97	664003	664299	99	0	0	K03594 (0.79)	bacterioferritin (0.79)	K03594.gCluster.2	34	84.9	1.9e-07	34	0.929293	0.240602	No domains detected (0.64)
Borg	Black	BLACK-SR-VP_26_10_2019_C_40cm_scaffold_23_FINAL	BLACK-SR-VP_26_10_2019_C_40cm_scaffold_23_FINAL_890	890	fam01626	12	107	664301	664618	106	0	0	No KEGG annotation (1.00)	No KEGG annotation (1.00)								No domains detected (1.00)
Borg	Black	BLACK-SR-VP_26_10_2019_C_40cm_scaffold_23_FINAL	BLACK-SR-VP_26_10_2019_C_40cm_scaffold_23_FINAL_891	891	fam06500	6	79	664698	664934	79	0	0	No KEGG annotation (1.00)	No KEGG annotation (1.00)								No domains detected (1.00)
Borg	Black	BLACK-SR-VP_26_10_2019_C_40cm_scaffold_23_FINAL	BLACK-SR-VP_26_10_2019_C_40cm_scaffold_23_FINAL_892	892	fam07495	4	76	665322	665549	76	0	0	No KEGG annotation (1.00)	No KEGG annotation (1.00)								No domains detected (1.00)
Borg	Black	BLACK-SR-VP_26_10_2019_C_40cm_scaffold_23_FINAL	BLACK-SR-VP_26_10_2019_C_40cm_scaffold_23_FINAL_893	893	fam00038	168	85	665578	665853	92	0	0	No KEGG annotation (1.00)	No KEGG annotation (1.00)								No domains detected (1.00)
Borg	Black	BLACK-SR-VP_26_10_2019_C_40cm_scaffold_23_FINAL	BLACK-SR-VP_26_10_2019_C_40cm_scaffold_23_FINAL_894	894	fam01064	11	193	665890	666501	204	0	0	No KEGG annotation (1.00)	No KEGG annotation (1.00)								No domains detected (1.00)
Borg	Black	BLACK-SR-VP_26_10_2019_C_40cm_scaffold_23_FINAL	BLACK-SR-VP_26_10_2019_C_40cm_scaffold_23_FINAL_895	895	fam00048	414	178	666575	667129	185	0	0	No KEGG annotation (0.92)	No KEGG annotation (0.92)								No domains detected (0.88)
Borg	Black	BLACK-SR-VP_26_10_2019_C_40cm_scaffold_23_FINAL	BLACK-SR-VP_26_10_2019_C_40cm_scaffold_23_FINAL_896	896	fam00857	16	178	667334	667507	58	0	0	No KEGG annotation (1.00)	No KEGG annotation (1.00)								No domains detected (1.00)
Borg	Black	BLACK-SR-VP_26_10_2019_C_40cm_scaffold_23_FINAL	BLACK-SR-VP_26_10_2019_C_40cm_scaffold_23_FINAL_897	897	fam00006	1016	413	667555	668880	442	0	0	K07496 (0.96)	putative transposase (0.96)	K07496.gCluster.2	313.5	49.1	2e-92	313.5	0.947964	0.907317	OrfB_Zn_ribbon (PF07282) (0.37)	PF01385	222	334	0.253394	1.6e-14
Borg	Black	BLACK-SR-VP_26_10_2019_C_40cm_scaffold_23_FINAL	BLACK-SR-VP_26_10_2019_C_40cm_scaffold_23_FINAL_898	898	fam00038	168	85	669064	669225	54	0	0	No KEGG annotation (1.00)	No KEGG annotation (1.00)								No domains detected (1.00)
Borg	Black	BLACK-SR-VP_26_10_2019_C_40cm_scaffold_23_FINAL	BLACK-SR-VP_26_10_2019_C_40cm_scaffold_23_FINAL_899	899	fam00277	27	101	669382	669657	92	0	0	No KEGG annotation (0.93)	No KEGG annotation (0.93)								No domains detected (1.00)
Borg	Black	BLACK-SR-VP_26_10_2019_C_40cm_scaffold_23_FINAL	BLACK-SR-VP_26_10_2019_C_40cm_scaffold_23_FINAL_900	900	fam03179	4	139	669696	670112	139	0	0	No KEGG annotation (1.00)	No KEGG annotation (1.00)								No domains detected (1.00)
Borg	Black	BLACK-SR-VP_26_10_2019_C_40cm_scaffold_23_FINAL	BLACK-SR-VP_26_10_2019_C_40cm_scaffold_23_FINAL_901	901	fam05650	5	162	670093	670602	170	0	0	No KEGG annotation (1.00)	No KEGG annotation (1.00)								No domains detected (1.00)
Borg	Black	BLACK-SR-VP_26_10_2019_C_40cm_scaffold_23_FINAL	BLACK-SR-VP_26_10_2019_C_40cm_scaffold_23_FINAL_902	902	fam00048	414	178	670637	671125	163	0	0	No KEGG annotation (0.92)	No KEGG annotation (0.92)								No domains detected (0.88)
Borg	Black	BLACK-SR-VP_26_10_2019_C_40cm_scaffold_23_FINAL	BLACK-SR-VP_26_10_2019_C_40cm_scaffold_23_FINAL_903	903	fam00277	27	101	671464	671814	117	0	0	No KEGG annotation (0.93)	No KEGG annotation (0.93)								No domains detected (1.00)
Borg	Black	BLACK-SR-VP_26_10_2019_C_40cm_scaffold_23_FINAL	BLACK-SR-VP_26_10_2019_C_40cm_scaffold_23_FINAL_904	904	fam11436	8	132	671832	672218	129	0	0	No KEGG annotation (1.00)	No KEGG annotation (1.00)								No domains detected (1.00)
Borg	Black	BLACK-SR-VP_26_10_2019_C_40cm_scaffold_23_FINAL	BLACK-SR-VP_26_10_2019_C_40cm_scaffold_23_FINAL_905	905	fam00328	13	135	672172	672417	82	0	0	K07496 (0.62)	putative transposase (0.62)								No domains detected (0.69)
Borg	Black	BLACK-SR-VP_26_10_2019_C_40cm_scaffold_23_FINAL	BLACK-SR-VP_26_10_2019_C_40cm_scaffold_23_FINAL_906	906	fam00941	35	152	672482	672925	148	0	0	No KEGG annotation (0.94)	No KEGG annotation (0.94)								No domains detected (1.00)
Borg	Black	BLACK-SR-VP_26_10_2019_C_40cm_scaffold_23_FINAL	BLACK-SR-VP_26_10_2019_C_40cm_scaffold_23_FINAL_907	907	fam10027	68	201	673335	673934	200	0.04	0	K04564 (1.00)	superoxide dismutase Fe-Mn family (1.00)	K04564.gCluster.1	118.8	16.7	2.7e-33	118.8	0.915	0.481818	Sod_Fe_N (PF00081) + Sod_Fe_C (PF02777) (0.53)	PF02777	95	191	0.48	1.9e-27
Borg	Black	BLACK-SR-VP_26_10_2019_C_40cm_scaffold_23_FINAL	BLACK-SR-VP_26_10_2019_C_40cm_scaffold_23_FINAL_908	908	fam08194	12	456	674318	675688	457	0	0	K00970 (1.00)	poly(A) polymerase (1.00)	K00970.gCluster.3	389.2	86.2	2.2e-115	389.2	0.997812	0.941704	PolyA_pol (PF01743) + PolyA_pol_RNAbd (PF12627) + HD (PF01966) + tRNA_NucTran2_2 (PF13735) (1.00)	PF01743	19	140	0.26477	4.6e-34
Borg	Black	BLACK-SR-VP_26_10_2019_C_40cm_scaffold_23_FINAL	BLACK-SR-VP_26_10_2019_C_40cm_scaffold_23_FINAL_908	908	fam08194	12	456	674318	675688	457	0	0	K00970 (1.00)	poly(A) polymerase (1.00)	K00970.gCluster.3	389.2	86.2	2.2e-115	389.2	0.997812	0.941704	PolyA_pol (PF01743) + PolyA_pol_RNAbd (PF12627) + HD (PF01966) + tRNA_NucTran2_2 (PF13735) (1.00)	PF12627	168	227	0.129103	6.8e-20
Borg	Black	BLACK-SR-VP_26_10_2019_C_40cm_scaffold_23_FINAL	BLACK-SR-VP_26_10_2019_C_40cm_scaffold_23_FINAL_908	908	fam08194	12	456	674318	675688	457	0	0	K00970 (1.00)	poly(A) polymerase (1.00)	K00970.gCluster.3	389.2	86.2	2.2e-115	389.2	0.997812	0.941704	PolyA_pol (PF01743) + PolyA_pol_RNAbd (PF12627) + HD (PF01966) + tRNA_NucTran2_2 (PF13735) (1.00)	PF01966	257	330	0.159737	5.3e-11
Borg	Black	BLACK-SR-VP_26_10_2019_C_40cm_scaffold_23_FINAL	BLACK-SR-VP_26_10_2019_C_40cm_scaffold_23_FINAL_908	908	fam08194	12	456	674318	675688	457	0	0	K00970 (1.00)	poly(A) polymerase (1.00)	K00970.gCluster.3	389.2	86.2	2.2e-115	389.2	0.997812	0.941704	PolyA_pol (PF01743) + PolyA_pol_RNAbd (PF12627) + HD (PF01966) + tRNA_NucTran2_2 (PF13735) (1.00)	PF13735	298	447	0.326039	2.8e-14
Borg	Black	BLACK-SR-VP_26_10_2019_C_40cm_scaffold_23_FINAL	BLACK-SR-VP_26_10_2019_C_40cm_scaffold_23_FINAL_909	909	fam11089	7	162	675728	676213	162	0	0	No KEGG annotation (1.00)	No KEGG annotation (1.00)								No domains detected (1.00)
Borg	Black	BLACK-SR-VP_26_10_2019_C_40cm_scaffold_23_FINAL	BLACK-SR-VP_26_10_2019_C_40cm_scaffold_23_FINAL_911	911	fam00190	67	109	676362	676673	104	0	1	No KEGG annotation (0.87)	No KEGG annotation (0.87)								No domains detected (0.76)
Borg	Black	BLACK-SR-VP_26_10_2019_C_40cm_scaffold_23_FINAL	BLACK-SR-VP_26_10_2019_C_40cm_scaffold_23_FINAL_912	912	fam10176	4	85	676738	676992	85	0	0	No KEGG annotation (1.00)	No KEGG annotation (1.00)								No domains detected (1.00)
Borg	Black	BLACK-SR-VP_26_10_2019_C_40cm_scaffold_23_FINAL	BLACK-SR-VP_26_10_2019_C_40cm_scaffold_23_FINAL_913	913	fam00038	168	85	677007	677288	94	0	0	No KEGG annotation (1.00)	No KEGG annotation (1.00)								No domains detected (1.00)
Borg	Black	BLACK-SR-VP_26_10_2019_C_40cm_scaffold_23_FINAL	BLACK-SR-VP_26_10_2019_C_40cm_scaffold_23_FINAL_914	914	fam00374	37	343	677325	678296	324	0	0	No KEGG annotation (1.00)	No KEGG annotation (1.00)								No domains detected (1.00)
Borg	Black	BLACK-SR-VP_26_10_2019_C_40cm_scaffold_23_FINAL	BLACK-SR-VP_26_10_2019_C_40cm_scaffold_23_FINAL_915	915	fam10097	2	47	678340	678480	47	0	0	No KEGG annotation (1.00)	No KEGG annotation (1.00)								No domains detected (1.00)
Borg	Black	BLACK-SR-VP_26_10_2019_C_40cm_scaffold_23_FINAL	BLACK-SR-VP_26_10_2019_C_40cm_scaffold_23_FINAL_916	916	fam01044	8	368	678488	679546	353	0	0	No KEGG annotation (0.50)	No KEGG annotation (0.50)								No domains detected (0.75)
Borg	Black	BLACK-SR-VP_26_10_2019_C_40cm_scaffold_23_FINAL	BLACK-SR-VP_26_10_2019_C_40cm_scaffold_23_FINAL_917	917	fam01249	5	220	679559	680266	236	0	0	No KEGG annotation (1.00)	No KEGG annotation (1.00)								No domains detected (1.00)
Borg	Black	BLACK-SR-VP_26_10_2019_C_40cm_scaffold_23_FINAL	BLACK-SR-VP_26_10_2019_C_40cm_scaffold_23_FINAL_918	918	fam10830	8	194	680253	680822	190	0	0	No KEGG annotation (1.00)	No KEGG annotation (1.00)								No domains detected (1.00)
Borg	Black	BLACK-SR-VP_26_10_2019_C_40cm_scaffold_23_FINAL	BLACK-SR-VP_26_10_2019_C_40cm_scaffold_23_FINAL_919	919	fam10830	8	194	680837	681397	187	0	0	No KEGG annotation (1.00)	No KEGG annotation (1.00)								No domains detected (1.00)
Borg	Black	BLACK-SR-VP_26_10_2019_C_40cm_scaffold_23_FINAL	BLACK-SR-VP_26_10_2019_C_40cm_scaffold_23_FINAL_920	920	fam10495	3	79	681487	681723	79	0	0	No KEGG annotation (1.00)	No KEGG annotation (1.00)								No domains detected (1.00)
Borg	Black	BLACK-SR-VP_26_10_2019_C_40cm_scaffold_23_FINAL	BLACK-SR-VP_26_10_2019_C_40cm_scaffold_23_FINAL_921	921	fam00048	414	178	681812	682447	212	0	0	No KEGG annotation (0.92)	No KEGG annotation (0.92)								No domains detected (0.88)
Borg	Black	BLACK-SR-VP_26_10_2019_C_40cm_scaffold_23_FINAL	BLACK-SR-VP_26_10_2019_C_40cm_scaffold_23_FINAL_922	922	fam00772	9	239	682504	683229	242	0	0	No KEGG annotation (1.00)	No KEGG annotation (1.00)								No domains detected (1.00)
Borg	Black	BLACK-SR-VP_26_10_2019_C_40cm_scaffold_23_FINAL	BLACK-SR-VP_26_10_2019_C_40cm_scaffold_23_FINAL_923	923	fam00038	168	85	683379	683603	75	0	0	No KEGG annotation (1.00)	No KEGG annotation (1.00)								No domains detected (1.00)
Borg	Black	BLACK-SR-VP_26_10_2019_C_40cm_scaffold_23_FINAL	BLACK-SR-VP_26_10_2019_C_40cm_scaffold_23_FINAL_924	924	fam09718	2	35	683802	683906	35	0	0	No KEGG annotation (1.00)	No KEGG annotation (1.00)								No domains detected (1.00)
Borg	Black	BLACK-SR-VP_26_10_2019_C_40cm_scaffold_23_FINAL	BLACK-SR-VP_26_10_2019_C_40cm_scaffold_23_FINAL_925	925	fam02209	4	176	684197	684724	176	0	0	No KEGG annotation (1.00)	No KEGG annotation (1.00)								No domains detected (1.00)
Borg	Black	BLACK-SR-VP_26_10_2019_C_40cm_scaffold_23_FINAL	BLACK-SR-VP_26_10_2019_C_40cm_scaffold_23_FINAL_926	926	fam00612	25	81	684787	684897	37	0	0	No KEGG annotation (1.00)	No KEGG annotation (1.00)								No domains detected (1.00)
Borg	Black	BLACK-SR-VP_26_10_2019_C_40cm_scaffold_23_FINAL	BLACK-SR-VP_26_10_2019_C_40cm_scaffold_23_FINAL_927	927	fam00038	168	85	685087	685407	107	0	0	No KEGG annotation (1.00)	No KEGG annotation (1.00)								No domains detected (1.00)
Borg	Black	BLACK-SR-VP_26_10_2019_C_40cm_scaffold_23_FINAL	BLACK-SR-VP_26_10_2019_C_40cm_scaffold_23_FINAL_928	928	fam08305	26	148	685489	685908	140	0	0	K01493 (1.00)	dCMP deaminase (1.00)	K01493.gCluster.1	124.2	47.3	7.3e-35	124.2	0.978571	0.287179	dCMP_cyt_deam_1 (PF00383) (1.00)	PF00383	5	134	0.921429	3.1e-20
Borg	Black	BLACK-SR-VP_26_10_2019_C_40cm_scaffold_23_FINAL	BLACK-SR-VP_26_10_2019_C_40cm_scaffold_23_FINAL_929	929	fam00612	25	81	685922	686152	77	0	0	No KEGG annotation (1.00)	No KEGG annotation (1.00)								No domains detected (1.00)
Borg	Black	BLACK-SR-VP_26_10_2019_C_40cm_scaffold_23_FINAL	BLACK-SR-VP_26_10_2019_C_40cm_scaffold_23_FINAL_930	930	fam00644	14	119	686211	686945	245	0	0	No KEGG annotation (1.00)	No KEGG annotation (1.00)								No domains detected (1.00)
Borg	Black	BLACK-SR-VP_26_10_2019_C_40cm_scaffold_23_FINAL	BLACK-SR-VP_26_10_2019_C_40cm_scaffold_23_FINAL_931	931	fam00038	168	85	687051	687332	94	0	0	No KEGG annotation (1.00)	No KEGG annotation (1.00)								No domains detected (1.00)
Borg	Black	BLACK-SR-VP_26_10_2019_C_40cm_scaffold_23_FINAL	BLACK-SR-VP_26_10_2019_C_40cm_scaffold_23_FINAL_932	932	fam00039	248	134	687348	687659	104	0	0	No KEGG annotation (0.99)	No KEGG annotation (0.99)								No domains detected (0.99)
Borg	Black	BLACK-SR-VP_26_10_2019_C_40cm_scaffold_23_FINAL	BLACK-SR-VP_26_10_2019_C_40cm_scaffold_23_FINAL_933	933	fam00047	175	185	687742	689838	699	0.05	0	No KEGG annotation (0.94)	No KEGG annotation (0.94)								PEGA (PF08308) (0.31)	PF08308	183	254	0.101574	4.8e-06
Borg	Black	BLACK-SR-VP_26_10_2019_C_40cm_scaffold_23_FINAL	BLACK-SR-VP_26_10_2019_C_40cm_scaffold_23_FINAL_933	933	fam00047	175	185	687742	689838	699	0.05	0	No KEGG annotation (0.94)	No KEGG annotation (0.94)								PEGA (PF08308) (0.31)	PF08308	338	396	0.0829757	1.1e-07
Borg	Black	BLACK-SR-VP_26_10_2019_C_40cm_scaffold_23_FINAL	BLACK-SR-VP_26_10_2019_C_40cm_scaffold_23_FINAL_933	933	fam00047	175	185	687742	689838	699	0.05	0	No KEGG annotation (0.94)	No KEGG annotation (0.94)								PEGA (PF08308) (0.31)	PF16640	415	480	0.09299	2.8e-08
Borg	Black	BLACK-SR-VP_26_10_2019_C_40cm_scaffold_23_FINAL	BLACK-SR-VP_26_10_2019_C_40cm_scaffold_23_FINAL_933	933	fam00047	175	185	687742	689838	699	0.05	0	No KEGG annotation (0.94)	No KEGG annotation (0.94)								PEGA (PF08308) (0.31)	PF08308	502	559	0.0815451	9.6e-08
Borg	Black	BLACK-SR-VP_26_10_2019_C_40cm_scaffold_23_FINAL	BLACK-SR-VP_26_10_2019_C_40cm_scaffold_23_FINAL_933	933	fam00047	175	185	687742	689838	699	0.05	0	No KEGG annotation (0.94)	No KEGG annotation (0.94)								PEGA (PF08308) (0.31)	PF16640	579	649	0.100143	3.9e-06
Borg	Black	BLACK-SR-VP_26_10_2019_C_40cm_scaffold_23_FINAL	BLACK-SR-VP_26_10_2019_C_40cm_scaffold_23_FINAL_934	934	fam00101	48	1171	690042	690554	171	0.58	0	No KEGG annotation (0.58)	No KEGG annotation (0.58)								No domains detected (0.56)
Borg	Black	BLACK-SR-VP_26_10_2019_C_40cm_scaffold_23_FINAL	BLACK-SR-VP_26_10_2019_C_40cm_scaffold_23_FINAL_935	935	fam00047	175	185	690590	691153	188	0.05	0	No KEGG annotation (0.94)	No KEGG annotation (0.94)								PEGA (PF08308) (0.31)	PF08308	34	101	0.356383	2.3e-18
Borg	Black	BLACK-SR-VP_26_10_2019_C_40cm_scaffold_23_FINAL	BLACK-SR-VP_26_10_2019_C_40cm_scaffold_23_FINAL_936	936	fam11195	2	60	691182	691361	60	0	1	No KEGG annotation (1.00)	No KEGG annotation (1.00)								No domains detected (1.00)
Borg	Black	BLACK-SR-VP_26_10_2019_C_40cm_scaffold_23_FINAL	BLACK-SR-VP_26_10_2019_C_40cm_scaffold_23_FINAL_937	937	fam00073	68	82	691534	691761	76	0	0	No KEGG annotation (1.00)	No KEGG annotation (1.00)								No domains detected (1.00)
Borg	Black	BLACK-SR-VP_26_10_2019_C_40cm_scaffold_23_FINAL	BLACK-SR-VP_26_10_2019_C_40cm_scaffold_23_FINAL_938	938	fam00048	414	178	691823	692437	205	0	0	No KEGG annotation (0.92)	No KEGG annotation (0.92)								No domains detected (0.88)
Borg	Black	BLACK-SR-VP_26_10_2019_C_40cm_scaffold_23_FINAL	BLACK-SR-VP_26_10_2019_C_40cm_scaffold_23_FINAL_939	939	fam08058	5	111	692648	692929	94	0	0	No KEGG annotation (1.00)	No KEGG annotation (1.00)								No domains detected (1.00)
Borg	Black	BLACK-SR-VP_26_10_2019_C_40cm_scaffold_23_FINAL	BLACK-SR-VP_26_10_2019_C_40cm_scaffold_23_FINAL_940	940	fam05666	10	399	693079	694365	429	0	0	No KEGG annotation (1.00)	No KEGG annotation (1.00)								No domains detected (1.00)
Borg	Black	BLACK-SR-VP_26_10_2019_C_40cm_scaffold_23_FINAL	BLACK-SR-VP_26_10_2019_C_40cm_scaffold_23_FINAL_941	941	fam02219	2	44	694459	694590	44	0	0	No KEGG annotation (1.00)	No KEGG annotation (1.00)								No domains detected (1.00)
Borg	Black	BLACK-SR-VP_26_10_2019_C_40cm_scaffold_23_FINAL	BLACK-SR-VP_26_10_2019_C_40cm_scaffold_23_FINAL_942	942	fam06353	15	298	694805	695698	298	0	0	No KEGG annotation (1.00)	No KEGG annotation (1.00)								No domains detected (1.00)
Borg	Black	BLACK-SR-VP_26_10_2019_C_40cm_scaffold_23_FINAL	BLACK-SR-VP_26_10_2019_C_40cm_scaffold_23_FINAL_943	943	fam09559	9	221	695735	696397	221	0	0	No KEGG annotation (1.00)	No KEGG annotation (1.00)								No domains detected (1.00)
Borg	Black	BLACK-SR-VP_26_10_2019_C_40cm_scaffold_23_FINAL	BLACK-SR-VP_26_10_2019_C_40cm_scaffold_23_FINAL_944	944	fam00048	414	178	696446	696712	89	0	0	No KEGG annotation (0.92)	No KEGG annotation (0.92)								No domains detected (0.88)
Borg	Black	BLACK-SR-VP_26_10_2019_C_40cm_scaffold_23_FINAL	BLACK-SR-VP_26_10_2019_C_40cm_scaffold_23_FINAL_945	945	fam06859	11	180	697134	697637	168	0	0	No KEGG annotation (1.00)	No KEGG annotation (1.00)								No domains detected (1.00)
Borg	Black	BLACK-SR-VP_26_10_2019_C_40cm_scaffold_23_FINAL	BLACK-SR-VP_26_10_2019_C_40cm_scaffold_23_FINAL_946	946	fam00048	414	178	697766	697984	73	0	0	No KEGG annotation (0.92)	No KEGG annotation (0.92)								No domains detected (0.88)
Borg	Black	BLACK-SR-VP_26_10_2019_C_40cm_scaffold_23_FINAL	BLACK-SR-VP_26_10_2019_C_40cm_scaffold_23_FINAL_947	947	fam00048	414	178	697926	698279	118	0	0	No KEGG annotation (0.92)	No KEGG annotation (0.92)								No domains detected (0.88)
Borg	Black	BLACK-SR-VP_26_10_2019_C_40cm_scaffold_23_FINAL	BLACK-SR-VP_26_10_2019_C_40cm_scaffold_23_FINAL_948	948	fam08276	12	115	698308	698652	115	0	0	No KEGG annotation (1.00)	No KEGG annotation (1.00)								No domains detected (1.00)
Borg	Black	BLACK-SR-VP_26_10_2019_C_40cm_scaffold_23_FINAL	BLACK-SR-VP_26_10_2019_C_40cm_scaffold_23_FINAL_949	949	fam08079	5	88	698741	699004	88	0	0	No KEGG annotation (1.00)	No KEGG annotation (1.00)								No domains detected (1.00)
Borg	Black	BLACK-SR-VP_26_10_2019_C_40cm_scaffold_23_FINAL	BLACK-SR-VP_26_10_2019_C_40cm_scaffold_23_FINAL_950	950	fam08379	27	85	699036	699287	84	0	0	No KEGG annotation (1.00)	No KEGG annotation (1.00)								No domains detected (1.00)
Borg	Black	BLACK-SR-VP_26_10_2019_C_40cm_scaffold_23_FINAL	BLACK-SR-VP_26_10_2019_C_40cm_scaffold_23_FINAL_951	951	fam00048	414	178	699421	700005	195	0	0	No KEGG annotation (0.92)	No KEGG annotation (0.92)								No domains detected (0.88)
Borg	Black	BLACK-SR-VP_26_10_2019_C_40cm_scaffold_23_FINAL	BLACK-SR-VP_26_10_2019_C_40cm_scaffold_23_FINAL_952	952	fam09212	6	53	700073	700231	53	0	0	No KEGG annotation (1.00)	No KEGG annotation (1.00)								No domains detected (1.00)
Borg	Black	BLACK-SR-VP_26_10_2019_C_40cm_scaffold_23_FINAL	BLACK-SR-VP_26_10_2019_C_40cm_scaffold_23_FINAL_953	953	fam00039	248	134	700275	700742	156	0	0	No KEGG annotation (0.99)	No KEGG annotation (0.99)								No domains detected (0.99)
Borg	Black	BLACK-SR-VP_26_10_2019_C_40cm_scaffold_23_FINAL	BLACK-SR-VP_26_10_2019_C_40cm_scaffold_23_FINAL_954	954	fam00073	68	82	700768	701013	82	0	0	No KEGG annotation (1.00)	No KEGG annotation (1.00)								No domains detected (1.00)
Borg	Black	BLACK-SR-VP_26_10_2019_C_40cm_scaffold_23_FINAL	BLACK-SR-VP_26_10_2019_C_40cm_scaffold_23_FINAL_955	955	fam00612	25	81	701078	701323	82	0	0	No KEGG annotation (1.00)	No KEGG annotation (1.00)								No domains detected (1.00)
Borg	Black	BLACK-SR-VP_26_10_2019_C_40cm_scaffold_23_FINAL	BLACK-SR-VP_26_10_2019_C_40cm_scaffold_23_FINAL_956	956	fam00048	414	178	701336	701476	47	0	0	No KEGG annotation (0.92)	No KEGG annotation (0.92)								No domains detected (0.88)
Borg	Black	BLACK-SR-VP_26_10_2019_C_40cm_scaffold_23_FINAL	BLACK-SR-VP_26_10_2019_C_40cm_scaffold_23_FINAL_957	957	fam01047	9	83	701594	701842	83	0	0	No KEGG annotation (1.00)	No KEGG annotation (1.00)								No domains detected (1.00)
Borg	Black	BLACK-SR-VP_26_10_2019_C_40cm_scaffold_23_FINAL	BLACK-SR-VP_26_10_2019_C_40cm_scaffold_23_FINAL_958	958	fam01165	15	176	701855	702382	176	0	0	No KEGG annotation (1.00)	No KEGG annotation (1.00)								No domains detected (1.00)
Borg	Black	BLACK-SR-VP_26_10_2019_C_40cm_scaffold_23_FINAL	BLACK-SR-VP_26_10_2019_C_40cm_scaffold_23_FINAL_959	959	fam02696	23	140	702446	702850	135	0	0	No KEGG annotation (1.00)	No KEGG annotation (1.00)								No domains detected (1.00)
Borg	Black	BLACK-SR-VP_26_10_2019_C_40cm_scaffold_23_FINAL	BLACK-SR-VP_26_10_2019_C_40cm_scaffold_23_FINAL_960	960	fam07629	4	88	702859	703179	107	0	0	No KEGG annotation (1.00)	No KEGG annotation (1.00)								No domains detected (1.00)
Borg	Black	BLACK-SR-VP_26_10_2019_C_40cm_scaffold_23_FINAL	BLACK-SR-VP_26_10_2019_C_40cm_scaffold_23_FINAL_961	961	fam00023	615	364	703208	704098	297	0.01	0	K04034 (0.20)	anaerobic magnesium-protoporphyrin IX monomethyl ester cyclase (0.20)	K06871.gCluster.2	69	27.2	3.4e-18	69	0.872054	0.546237	Radical_SAM (PF04055) (0.47)	PF04055	24	158	0.451178	4.1e-16
Borg	Black	BLACK-SR-VP_26_10_2019_C_40cm_scaffold_23_FINAL	BLACK-SR-VP_26_10_2019_C_40cm_scaffold_23_FINAL_962	962	fam00038	168	85	704359	704622	88	0	0	No KEGG annotation (1.00)	No KEGG annotation (1.00)								No domains detected (1.00)
Borg	Black	BLACK-SR-VP_26_10_2019_C_40cm_scaffold_23_FINAL	BLACK-SR-VP_26_10_2019_C_40cm_scaffold_23_FINAL_963	963	fam11118	4	141	704680	705102	141	0	0	No KEGG annotation (1.00)	No KEGG annotation (1.00)								No domains detected (1.00)
Borg	Black	BLACK-SR-VP_26_10_2019_C_40cm_scaffold_23_FINAL	BLACK-SR-VP_26_10_2019_C_40cm_scaffold_23_FINAL_964	964	fam00039	248	134	705342	705440	33	0	0	No KEGG annotation (0.99)	No KEGG annotation (0.99)								No domains detected (0.99)
Borg	Black	BLACK-SR-VP_26_10_2019_C_40cm_scaffold_23_FINAL	BLACK-SR-VP_26_10_2019_C_40cm_scaffold_23_FINAL_965	965	fam04982	6	60	705506	705685	60	0	0	No KEGG annotation (1.00)	No KEGG annotation (1.00)								No domains detected (1.00)
Borg	Black	BLACK-SR-VP_26_10_2019_C_40cm_scaffold_23_FINAL	BLACK-SR-VP_26_10_2019_C_40cm_scaffold_23_FINAL_967	967	fam08253	6	66	706094	706291	66	0	0	No KEGG annotation (1.00)	No KEGG annotation (1.00)								No domains detected (1.00)
Borg	Black	BLACK-SR-VP_26_10_2019_C_40cm_scaffold_23_FINAL	BLACK-SR-VP_26_10_2019_C_40cm_scaffold_23_FINAL_968	968	fam00482	14	125	706352	706471	40	0	0	No KEGG annotation (1.00)	No KEGG annotation (1.00)								No domains detected (1.00)
Borg	Black	BLACK-SR-VP_26_10_2019_C_40cm_scaffold_23_FINAL	BLACK-SR-VP_26_10_2019_C_40cm_scaffold_23_FINAL_969	969	fam08874	5	87	706734	706994	87	0	0	No KEGG annotation (1.00)	No KEGG annotation (1.00)								No domains detected (1.00)
Borg	Black	BLACK-SR-VP_26_10_2019_C_40cm_scaffold_23_FINAL	BLACK-SR-VP_26_10_2019_C_40cm_scaffold_23_FINAL_970	970	fam10283	7	140	707024	707443	140	0	0	No KEGG annotation (1.00)	No KEGG annotation (1.00)								No domains detected (1.00)
Borg	Black	BLACK-SR-VP_26_10_2019_C_40cm_scaffold_23_FINAL	BLACK-SR-VP_26_10_2019_C_40cm_scaffold_23_FINAL_971	971	fam11340	4	117	707466	707816	117	0	0	No KEGG annotation (1.00)	No KEGG annotation (1.00)								No domains detected (1.00)
Borg	Black	BLACK-SR-VP_26_10_2019_C_40cm_scaffold_23_FINAL	BLACK-SR-VP_26_10_2019_C_40cm_scaffold_23_FINAL_972	972	fam00414	30	110	707882	708226	115	0	0	No KEGG annotation (1.00)	No KEGG annotation (1.00)								No domains detected (1.00)
Borg	Black	BLACK-SR-VP_26_10_2019_C_40cm_scaffold_23_FINAL	BLACK-SR-VP_26_10_2019_C_40cm_scaffold_23_FINAL_973	973	fam01528	5	122	708675	709040	122	0	0	No KEGG annotation (1.00)	No KEGG annotation (1.00)								No domains detected (1.00)
Borg	Black	BLACK-SR-VP_26_10_2019_C_40cm_scaffold_23_FINAL	BLACK-SR-VP_26_10_2019_C_40cm_scaffold_23_FINAL_974	974	fam08095	7	88	709158	709421	88	0	0	No KEGG annotation (1.00)	No KEGG annotation (1.00)								No domains detected (1.00)
Borg	Black	BLACK-SR-VP_26_10_2019_C_40cm_scaffold_23_FINAL	BLACK-SR-VP_26_10_2019_C_40cm_scaffold_23_FINAL_975	975	fam08836	3	84	709492	709743	84	0	0	No KEGG annotation (1.00)	No KEGG annotation (1.00)								No domains detected (1.00)
Borg	Black	BLACK-SR-VP_26_10_2019_C_40cm_scaffold_23_FINAL	BLACK-SR-VP_26_10_2019_C_40cm_scaffold_23_FINAL_976	976	fam01008	14	73	709812	709949	46	0	0	No KEGG annotation (1.00)	No KEGG annotation (1.00)								No domains detected (1.00)
Borg	Black	BLACK-SR-VP_26_10_2019_C_40cm_scaffold_23_FINAL	BLACK-SR-VP_26_10_2019_C_40cm_scaffold_23_FINAL_977	977	fam10068	7	59	710350	710526	59	0	0	No KEGG annotation (1.00)	No KEGG annotation (1.00)								No domains detected (1.00)
Borg	Black	BLACK-SR-VP_26_10_2019_C_40cm_scaffold_23_FINAL	BLACK-SR-VP_26_10_2019_C_40cm_scaffold_23_FINAL_978	978	fam00038	168	85	710758	711009	84	0	0	No KEGG annotation (1.00)	No KEGG annotation (1.00)								No domains detected (1.00)
Borg	Black	BLACK-SR-VP_26_10_2019_C_40cm_scaffold_23_FINAL	BLACK-SR-VP_26_10_2019_C_40cm_scaffold_23_FINAL_979	979	fam00941	35	152	711043	711525	161	0	0	No KEGG annotation (0.94)	No KEGG annotation (0.94)								No domains detected (1.00)
Borg	Black	BLACK-SR-VP_26_10_2019_C_40cm_scaffold_23_FINAL	BLACK-SR-VP_26_10_2019_C_40cm_scaffold_23_FINAL_980	980	fam00301	58	92	711741	712043	101	0	0	No KEGG annotation (1.00)	No KEGG annotation (1.00)								No domains detected (1.00)
Borg	Black	BLACK-SR-VP_26_10_2019_C_40cm_scaffold_23_FINAL	BLACK-SR-VP_26_10_2019_C_40cm_scaffold_23_FINAL_981	981	fam00048	414	178	712184	712672	163	0	0	No KEGG annotation (0.92)	No KEGG annotation (0.92)								No domains detected (0.88)
Borg	Black	BLACK-SR-VP_26_10_2019_C_40cm_scaffold_23_FINAL	BLACK-SR-VP_26_10_2019_C_40cm_scaffold_23_FINAL_982	982	fam03295	4	83	712708	712956	83	0	0	No KEGG annotation (1.00)	No KEGG annotation (1.00)								No domains detected (1.00)
Borg	Black	BLACK-SR-VP_26_10_2019_C_40cm_scaffold_23_FINAL	BLACK-SR-VP_26_10_2019_C_40cm_scaffold_23_FINAL_983	983	fam00048	414	178	713274	713846	191	0	0	No KEGG annotation (0.92)	No KEGG annotation (0.92)								No domains detected (0.88)
Borg	Black	BLACK-SR-VP_26_10_2019_C_40cm_scaffold_23_FINAL	BLACK-SR-VP_26_10_2019_C_40cm_scaffold_23_FINAL_984	984	fam00009	425	195	713989	714291	101	0	0	K03789 (0.18)	ribosomal-protein-alanine N-acetyltransferase (0.23)								Acetyltransf_1 (PF00583) (0.37)	PF00583	50	91	0.405941	3.7e-09
Borg	Black	BLACK-SR-VP_26_10_2019_C_40cm_scaffold_23_FINAL	BLACK-SR-VP_26_10_2019_C_40cm_scaffold_23_FINAL_985	985	fam00009	425	195	714273	714512	80	0	0	K03789 (0.18)	ribosomal-protein-alanine N-acetyltransferase (0.23)								Acetyltransf_1 (PF00583) (0.37)
Borg	Black	BLACK-SR-VP_26_10_2019_C_40cm_scaffold_23_FINAL	BLACK-SR-VP_26_10_2019_C_40cm_scaffold_23_FINAL_986	986	fam01639	7	113	714531	714866	112	0	0	No KEGG annotation (1.00)	No KEGG annotation (1.00)								No domains detected (1.00)
Borg	Black	BLACK-SR-VP_26_10_2019_C_40cm_scaffold_23_FINAL	BLACK-SR-VP_26_10_2019_C_40cm_scaffold_23_FINAL_987	987	fam02130	3	143	714996	715424	143	0	2	No KEGG annotation (1.00)	No KEGG annotation (1.00)								No domains detected (1.00)
Borg	Black	BLACK-SR-VP_26_10_2019_C_40cm_scaffold_23_FINAL	BLACK-SR-VP_26_10_2019_C_40cm_scaffold_23_FINAL_988	988	fam01111	16	49	715580	715708	43	0	0	No KEGG annotation (1.00)	No KEGG annotation (1.00)								No domains detected (1.00)
Borg	Black	BLACK-SR-VP_26_10_2019_C_40cm_scaffold_23_FINAL	BLACK-SR-VP_26_10_2019_C_40cm_scaffold_23_FINAL_989	989	fam07160	3	96	715904	716191	96	0	0	No KEGG annotation (1.00)	No KEGG annotation (1.00)								No domains detected (1.00)
Borg	Black	BLACK-SR-VP_26_10_2019_C_40cm_scaffold_23_FINAL	BLACK-SR-VP_26_10_2019_C_40cm_scaffold_23_FINAL_990	990	fam00073	68	82	716269	716490	74	0	0	No KEGG annotation (1.00)	No KEGG annotation (1.00)								No domains detected (1.00)
Borg	Black	BLACK-SR-VP_26_10_2019_C_40cm_scaffold_23_FINAL	BLACK-SR-VP_26_10_2019_C_40cm_scaffold_23_FINAL_991	991	fam07441	4	92	716591	716866	92	0	0	No KEGG annotation (1.00)	No KEGG annotation (1.00)								No domains detected (1.00)
Borg	Black	BLACK-SR-VP_26_10_2019_C_40cm_scaffold_23_FINAL	BLACK-SR-VP_26_10_2019_C_40cm_scaffold_23_FINAL_992	992	fam03750	5	68	717024	717227	68	0	0	No KEGG annotation (1.00)	No KEGG annotation (1.00)								No domains detected (1.00)
Borg	Black	BLACK-SR-VP_26_10_2019_C_40cm_scaffold_23_FINAL	BLACK-SR-VP_26_10_2019_C_40cm_scaffold_23_FINAL_993	993	fam00038	168	85	717253	717474	74	0	0	No KEGG annotation (1.00)	No KEGG annotation (1.00)								No domains detected (1.00)
Borg	Black	BLACK-SR-VP_26_10_2019_C_40cm_scaffold_23_FINAL	BLACK-SR-VP_26_10_2019_C_40cm_scaffold_23_FINAL_995	995	fam10896	3	193	717792	718370	193	0	0	No KEGG annotation (1.00)	No KEGG annotation (1.00)								TIR-like (PF10137) (1.00)	PF10137	5	102	0.502591	4.6e-09
Borg	Black	BLACK-SR-VP_26_10_2019_C_40cm_scaffold_23_FINAL	BLACK-SR-VP_26_10_2019_C_40cm_scaffold_23_FINAL_996	996	fam01001	10	71	718371	718577	69	0	0	No KEGG annotation (1.00)	No KEGG annotation (1.00)								No domains detected (1.00)
Borg	Black	BLACK-SR-VP_26_10_2019_C_40cm_scaffold_23_FINAL	BLACK-SR-VP_26_10_2019_C_40cm_scaffold_23_FINAL_997	997	fam00039	248	134	718771	718935	55	0	0	No KEGG annotation (0.99)	No KEGG annotation (0.99)								No domains detected (0.99)
Borg	Black	BLACK-SR-VP_26_10_2019_C_40cm_scaffold_23_FINAL	BLACK-SR-VP_26_10_2019_C_40cm_scaffold_23_FINAL_998	998	fam00039	248	134	718925	719143	73	0	0	No KEGG annotation (0.99)	No KEGG annotation (0.99)								No domains detected (0.99)
Borg	Black	BLACK-SR-VP_26_10_2019_C_40cm_scaffold_23_FINAL	BLACK-SR-VP_26_10_2019_C_40cm_scaffold_23_FINAL_999	999	fam00190	67	109	719260	719586	109	0	1	No KEGG annotation (0.87)	No KEGG annotation (0.87)								No domains detected (0.76)
Borg	Black	BLACK-SR-VP_26_10_2019_C_40cm_scaffold_23_FINAL	BLACK-SR-VP_26_10_2019_C_40cm_scaffold_23_FINAL_1000	1000	fam00038	168	85	719728	719976	83	0	0	No KEGG annotation (1.00)	No KEGG annotation (1.00)								No domains detected (1.00)
Borg	Black	BLACK-SR-VP_26_10_2019_C_40cm_scaffold_23_FINAL	BLACK-SR-VP_26_10_2019_C_40cm_scaffold_23_FINAL_1001	1001	fam00039	248	134	720199	720534	112	0	0	No KEGG annotation (0.99)	No KEGG annotation (0.99)								No domains detected (0.99)
Borg	Black	BLACK-SR-VP_26_10_2019_C_40cm_scaffold_23_FINAL	BLACK-SR-VP_26_10_2019_C_40cm_scaffold_23_FINAL_1002	1002	fam02628	3	65	720791	720922	44	0	0	No KEGG annotation (1.00)	No KEGG annotation (1.00)								No domains detected (1.00)
Borg	Black	BLACK-SR-VP_26_10_2019_C_40cm_scaffold_23_FINAL	BLACK-SR-VP_26_10_2019_C_40cm_scaffold_23_FINAL_1003	1003	fam07672	3	113	721126	721464	113	0	0	No KEGG annotation (1.00)	No KEGG annotation (1.00)								No domains detected (1.00)
Borg	Black	BLACK-SR-VP_26_10_2019_C_40cm_scaffold_23_FINAL	BLACK-SR-VP_26_10_2019_C_40cm_scaffold_23_FINAL_1004	1004	fam03064	4	66	721758	721955	66	0	0	No KEGG annotation (1.00)	No KEGG annotation (1.00)								No domains detected (1.00)
Borg	Black	BLACK-SR-VP_26_10_2019_C_40cm_scaffold_23_FINAL	BLACK-SR-VP_26_10_2019_C_40cm_scaffold_23_FINAL_1005	1005	fam03583	5	68	722182	722385	68	0	0	No KEGG annotation (1.00)	No KEGG annotation (1.00)								No domains detected (1.00)
Borg	Black	BLACK-SR-VP_26_10_2019_C_40cm_scaffold_23_FINAL	BLACK-SR-VP_26_10_2019_C_40cm_scaffold_23_FINAL_1006	1006	fam00173	154	316	722436	722894	153	0.03	0	K02437 (0.25)	glycine cleavage system H protein (0.25)	K01613.gCluster.2	106.7	25.6	1.1e-29	106.7	0.973856	0.539185	HMGL-like (PF00682) (0.30)	PF02666	91	150	0.385621	8e-09
Borg	Black	BLACK-SR-VP_26_10_2019_C_40cm_scaffold_23_FINAL	BLACK-SR-VP_26_10_2019_C_40cm_scaffold_23_FINAL_1007	1007	fam00038	168	85	722922	723152	77	0	0	No KEGG annotation (1.00)	No KEGG annotation (1.00)								No domains detected (1.00)
Borg	Black	BLACK-SR-VP_26_10_2019_C_40cm_scaffold_23_FINAL	BLACK-SR-VP_26_10_2019_C_40cm_scaffold_23_FINAL_1008	1008	fam11277	7	94	723675	723965	97	0	0	No KEGG annotation (1.00)	No KEGG annotation (1.00)								No domains detected (1.00)
Borg	Black	BLACK-SR-VP_26_10_2019_C_40cm_scaffold_23_FINAL	BLACK-SR-VP_26_10_2019_C_40cm_scaffold_23_FINAL_1009	1009	fam00048	414	178	724152	724808	219	0	0	No KEGG annotation (0.92)	No KEGG annotation (0.92)								No domains detected (0.88)
Borg	Black	BLACK-SR-VP_26_10_2019_C_40cm_scaffold_23_FINAL	BLACK-SR-VP_26_10_2019_C_40cm_scaffold_23_FINAL_1010	1010	fam00211	26	454	724887	725990	368	0.85	1	No KEGG annotation (0.77)	No KEGG annotation (0.77)								GPI-anchored (PF10342) (0.23)	PF10342	201	285	0.228261	2.2e-12
Borg	Black	BLACK-SR-VP_26_10_2019_C_40cm_scaffold_23_FINAL	BLACK-SR-VP_26_10_2019_C_40cm_scaffold_23_FINAL_1011	1011	fam00048	414	178	726022	726513	164	0	0	No KEGG annotation (0.92)	No KEGG annotation (0.92)								No domains detected (0.88)
Borg	Black	BLACK-SR-VP_26_10_2019_C_40cm_scaffold_23_FINAL	BLACK-SR-VP_26_10_2019_C_40cm_scaffold_23_FINAL_1012	1012	fam00038	168	85	726539	726766	76	0	0	No KEGG annotation (1.00)	No KEGG annotation (1.00)								No domains detected (1.00)
Borg	Black	BLACK-SR-VP_26_10_2019_C_40cm_scaffold_23_FINAL	BLACK-SR-VP_26_10_2019_C_40cm_scaffold_23_FINAL_1013	1013	fam00277	27	101	726781	726897	39	0	0	No KEGG annotation (0.93)	No KEGG annotation (0.93)								No domains detected (1.00)
Borg	Black	BLACK-SR-VP_26_10_2019_C_40cm_scaffold_23_FINAL	BLACK-SR-VP_26_10_2019_C_40cm_scaffold_23_FINAL_1014	1014	fam00277	27	101	726894	727091	66	0	0	No KEGG annotation (0.93)	No KEGG annotation (0.93)								No domains detected (1.00)
Borg	Black	BLACK-SR-VP_26_10_2019_C_40cm_scaffold_23_FINAL	BLACK-SR-VP_26_10_2019_C_40cm_scaffold_23_FINAL_1015	1015	fam10798	3	109	727226	727552	109	0	0	No KEGG annotation (1.00)	No KEGG annotation (1.00)								No domains detected (1.00)
Borg	Black	BLACK-SR-VP_26_10_2019_C_40cm_scaffold_23_FINAL	BLACK-SR-VP_26_10_2019_C_40cm_scaffold_23_FINAL_1016	1016	fam09699	3	57	727564	727734	57	0	0	No KEGG annotation (1.00)	No KEGG annotation (1.00)								No domains detected (1.00)
Borg	Black	BLACK-SR-VP_26_10_2019_C_40cm_scaffold_23_FINAL	BLACK-SR-VP_26_10_2019_C_40cm_scaffold_23_FINAL_1017	1017	fam00048	414	178	727924	728265	114	0	0	No KEGG annotation (0.92)	No KEGG annotation (0.92)								No domains detected (0.88)
Borg	Black	BLACK-SR-VP_26_10_2019_C_40cm_scaffold_23_FINAL	BLACK-SR-VP_26_10_2019_C_40cm_scaffold_23_FINAL_1018	1018	fam00063	291	132	728302	728727	142	0	0	K07076 (0.73)	uncharacterized protein (0.97)	K07076.gCluster.1	37.3	16.7	2.7e-08	37.3	0.915493	0.221739	NTP_transf_2 (PF01909) (0.80)	PF01909	11	75	0.450704	5.1e-10
Borg	Black	BLACK-SR-VP_26_10_2019_C_40cm_scaffold_23_FINAL	BLACK-SR-VP_26_10_2019_C_40cm_scaffold_23_FINAL_1019	1019	fam00048	414	178	728777	729283	169	0	0	No KEGG annotation (0.92)	No KEGG annotation (0.92)								No domains detected (0.88)
Borg	Black	BLACK-SR-VP_26_10_2019_C_40cm_scaffold_23_FINAL	BLACK-SR-VP_26_10_2019_C_40cm_scaffold_23_FINAL_1020	1020	fam01115	24	98	729371	729664	98	0	0	No KEGG annotation (1.00)	No KEGG annotation (1.00)								No domains detected (1.00)
Borg	Black	BLACK-SR-VP_26_10_2019_C_40cm_scaffold_23_FINAL	BLACK-SR-VP_26_10_2019_C_40cm_scaffold_23_FINAL_1021	1021	fam00073	68	82	729840	730112	91	0	0	No KEGG annotation (1.00)	No KEGG annotation (1.00)								No domains detected (1.00)
Borg	Black	BLACK-SR-VP_26_10_2019_C_40cm_scaffold_23_FINAL	BLACK-SR-VP_26_10_2019_C_40cm_scaffold_23_FINAL_1022	1022	fam00772	9	239	730160	730876	239	0	0	No KEGG annotation (1.00)	No KEGG annotation (1.00)								No domains detected (1.00)
Borg	Black	BLACK-SR-VP_26_10_2019_C_40cm_scaffold_23_FINAL	BLACK-SR-VP_26_10_2019_C_40cm_scaffold_23_FINAL_1023	1023	fam02080	7	92	730937	731212	92	0	0	No KEGG annotation (1.00)	No KEGG annotation (1.00)								No domains detected (1.00)
Borg	Black	BLACK-SR-VP_26_10_2019_C_40cm_scaffold_23_FINAL	BLACK-SR-VP_26_10_2019_C_40cm_scaffold_23_FINAL_1024	1024	fam03381	3	36	731348	731455	36	0	0	No KEGG annotation (1.00)	No KEGG annotation (1.00)								No domains detected (1.00)
Borg	Black	BLACK-SR-VP_26_10_2019_C_40cm_scaffold_23_FINAL	BLACK-SR-VP_26_10_2019_C_40cm_scaffold_23_FINAL_1025	1025	fam01350	6	89	731507	731878	124	0	0	No KEGG annotation (1.00)	No KEGG annotation (1.00)								No domains detected (1.00)
Borg	Black	BLACK-SR-VP_26_10_2019_C_40cm_scaffold_23_FINAL	BLACK-SR-VP_26_10_2019_C_40cm_scaffold_23_FINAL_1026	1026	fam07276	8	93	732026	732304	93	0	0	No KEGG annotation (1.00)	No KEGG annotation (1.00)								No domains detected (1.00)
Borg	Black	BLACK-SR-VP_26_10_2019_C_40cm_scaffold_23_FINAL	BLACK-SR-VP_26_10_2019_C_40cm_scaffold_23_FINAL_1027	1027	fam06906	8	63	732564	732752	63	0	0	No KEGG annotation (1.00)	No KEGG annotation (1.00)								No domains detected (1.00)
Borg	Black	BLACK-SR-VP_26_10_2019_C_40cm_scaffold_23_FINAL	BLACK-SR-VP_26_10_2019_C_40cm_scaffold_23_FINAL_1028	1028	fam00947	6	47	732929	733063	45	0	0	No KEGG annotation (1.00)	No KEGG annotation (1.00)								No domains detected (1.00)
Borg	Black	BLACK-SR-VP_26_10_2019_C_40cm_scaffold_23_FINAL	BLACK-SR-VP_26_10_2019_C_40cm_scaffold_23_FINAL_1029	1029	fam07954	3	74	733209	733445	79	0	0	No KEGG annotation (1.00)	No KEGG annotation (1.00)								No domains detected (1.00)
Borg	Black	BLACK-SR-VP_26_10_2019_C_40cm_scaffold_23_FINAL	BLACK-SR-VP_26_10_2019_C_40cm_scaffold_23_FINAL_1030	1030	fam00857	16	178	733602	734153	184	0	0	No KEGG annotation (1.00)	No KEGG annotation (1.00)								No domains detected (1.00)
Borg	Black	BLACK-SR-VP_26_10_2019_C_40cm_scaffold_23_FINAL	BLACK-SR-VP_26_10_2019_C_40cm_scaffold_23_FINAL_1031	1031	fam10337	3	80	734539	734778	80	0	0	No KEGG annotation (1.00)	No KEGG annotation (1.00)								No domains detected (1.00)
Borg	Black	BLACK-SR-VP_26_10_2019_C_40cm_scaffold_23_FINAL	BLACK-SR-VP_26_10_2019_C_40cm_scaffold_23_FINAL_1032	1032	fam00941	35	152	734766	735020	85	0	0	No KEGG annotation (0.94)	No KEGG annotation (0.94)								No domains detected (1.00)
Borg	Black	BLACK-SR-VP_26_10_2019_C_40cm_scaffold_23_FINAL	BLACK-SR-VP_26_10_2019_C_40cm_scaffold_23_FINAL_1033	1033	fam11267	4	197	735162	735752	197	0	0	No KEGG annotation (1.00)	No KEGG annotation (1.00)								No domains detected (1.00)
Borg	Black	BLACK-SR-VP_26_10_2019_C_40cm_scaffold_23_FINAL	BLACK-SR-VP_26_10_2019_C_40cm_scaffold_23_FINAL_1034	1034	fam03811	3	162	735964	736449	162	0	0	No KEGG annotation (1.00)	No KEGG annotation (1.00)								No domains detected (1.00)
Borg	Black	BLACK-SR-VP_26_10_2019_C_40cm_scaffold_23_FINAL	BLACK-SR-VP_26_10_2019_C_40cm_scaffold_23_FINAL_1035	1035	fam01710	3	52	736416	736571	52	0	0	No KEGG annotation (1.00)	No KEGG annotation (1.00)								No domains detected (1.00)
Borg	Black	BLACK-SR-VP_26_10_2019_C_40cm_scaffold_23_FINAL	BLACK-SR-VP_26_10_2019_C_40cm_scaffold_23_FINAL_1036	1036	fam03448	3	134	736596	736997	134	0	0	No KEGG annotation (1.00)	No KEGG annotation (1.00)								No domains detected (1.00)
Borg	Black	BLACK-SR-VP_26_10_2019_C_40cm_scaffold_23_FINAL	BLACK-SR-VP_26_10_2019_C_40cm_scaffold_23_FINAL_1037	1037	fam05942	6	169	737392	737898	169	0	0	No KEGG annotation (1.00)	No KEGG annotation (1.00)								No domains detected (1.00)
Borg	Black	BLACK-SR-VP_26_10_2019_C_40cm_scaffold_23_FINAL	BLACK-SR-VP_26_10_2019_C_40cm_scaffold_23_FINAL_1038	1038	fam01350	6	89	737944	738108	55	0	0	No KEGG annotation (1.00)	No KEGG annotation (1.00)								No domains detected (1.00)
Borg	Black	BLACK-SR-VP_26_10_2019_C_40cm_scaffold_23_FINAL	BLACK-SR-VP_26_10_2019_C_40cm_scaffold_23_FINAL_1039	1039	fam00048	414	178	738121	738384	88	0	0	No KEGG annotation (0.92)	No KEGG annotation (0.92)								No domains detected (0.88)
Borg	Black	BLACK-SR-VP_26_10_2019_C_40cm_scaffold_23_FINAL	BLACK-SR-VP_26_10_2019_C_40cm_scaffold_23_FINAL_1040	1040	fam07419	3	89	738365	738631	89	0	0	No KEGG annotation (1.00)	No KEGG annotation (1.00)								No domains detected (1.00)
Borg	Black	BLACK-SR-VP_26_10_2019_C_40cm_scaffold_23_FINAL	BLACK-SR-VP_26_10_2019_C_40cm_scaffold_23_FINAL_1041	1041	fam08812	3	130	739122	739511	130	0	0	No KEGG annotation (1.00)	No KEGG annotation (1.00)								No domains detected (1.00)
Borg	Black	BLACK-SR-VP_26_10_2019_C_40cm_scaffold_23_FINAL	BLACK-SR-VP_26_10_2019_C_40cm_scaffold_23_FINAL_1042	1042	fam04475	3	30	739576	739665	30	0	0	No KEGG annotation (1.00)	No KEGG annotation (1.00)								No domains detected (1.00)
Borg	Black	BLACK-SR-VP_26_10_2019_C_40cm_scaffold_23_FINAL	BLACK-SR-VP_26_10_2019_C_40cm_scaffold_23_FINAL_1043	1043	fam10848	3	77	739871	740101	77	0	0	No KEGG annotation (1.00)	No KEGG annotation (1.00)								No domains detected (1.00)
Borg	Black	BLACK-SR-VP_26_10_2019_C_40cm_scaffold_23_FINAL	BLACK-SR-VP_26_10_2019_C_40cm_scaffold_23_FINAL_1044	1044	fam00048	414	178	740211	740741	177	0	0	No KEGG annotation (0.92)	No KEGG annotation (0.92)								No domains detected (0.88)
Borg	Black	BLACK-SR-VP_26_10_2019_C_40cm_scaffold_23_FINAL	BLACK-SR-VP_26_10_2019_C_40cm_scaffold_23_FINAL_1045	1045	fam02696	23	140	740753	741172	140	0	0	No KEGG annotation (1.00)	No KEGG annotation (1.00)								No domains detected (1.00)
Borg	Black	BLACK-SR-VP_26_10_2019_C_40cm_scaffold_23_FINAL	BLACK-SR-VP_26_10_2019_C_40cm_scaffold_23_FINAL_1046	1046	fam06969	6	86	741252	741497	82	0	0	No KEGG annotation (1.00)	No KEGG annotation (1.00)								No domains detected (1.00)
Borg	Black	BLACK-SR-VP_26_10_2019_C_40cm_scaffold_23_FINAL	BLACK-SR-VP_26_10_2019_C_40cm_scaffold_23_FINAL_1047	1047	fam01115	24	98	741525	741851	109	0	0	No KEGG annotation (1.00)	No KEGG annotation (1.00)								No domains detected (1.00)
Borg	Black	BLACK-SR-VP_26_10_2019_C_40cm_scaffold_23_FINAL	BLACK-SR-VP_26_10_2019_C_40cm_scaffold_23_FINAL_1048	1048	fam00301	58	92	742180	742434	85	0	0	No KEGG annotation (1.00)	No KEGG annotation (1.00)								No domains detected (1.00)
Borg	Black	BLACK-SR-VP_26_10_2019_C_40cm_scaffold_23_FINAL	BLACK-SR-VP_26_10_2019_C_40cm_scaffold_23_FINAL_1049	1049	fam08251	3	78	742492	742725	78	0	0	No KEGG annotation (1.00)	No KEGG annotation (1.00)								No domains detected (1.00)
Borg	Black	BLACK-SR-VP_26_10_2019_C_40cm_scaffold_23_FINAL	BLACK-SR-VP_26_10_2019_C_40cm_scaffold_23_FINAL_1050	1050	fam08066	7	280	742772	743611	280	0	0	No KEGG annotation (1.00)	No KEGG annotation (1.00)								No domains detected (1.00)
Borg	Black	BLACK-SR-VP_26_10_2019_C_40cm_scaffold_23_FINAL	BLACK-SR-VP_26_10_2019_C_40cm_scaffold_23_FINAL_1051	1051	fam11245	4	84	743675	743926	84	0	0	No KEGG annotation (1.00)	No KEGG annotation (1.00)								No domains detected (1.00)
Borg	Black	BLACK-SR-VP_26_10_2019_C_40cm_scaffold_23_FINAL	BLACK-SR-VP_26_10_2019_C_40cm_scaffold_23_FINAL_1052	1052	fam02981	16	87	744047	744307	87	0	0	No KEGG annotation (1.00)	No KEGG annotation (1.00)								No domains detected (1.00)
Borg	Black	BLACK-SR-VP_26_10_2019_C_40cm_scaffold_23_FINAL	BLACK-SR-VP_26_10_2019_C_40cm_scaffold_23_FINAL_1053	1053	fam03274	3	51	744361	744513	51	0	0	No KEGG annotation (1.00)	No KEGG annotation (1.00)								No domains detected (1.00)
Borg	Black	BLACK-SR-VP_26_10_2019_C_40cm_scaffold_23_FINAL	BLACK-SR-VP_26_10_2019_C_40cm_scaffold_23_FINAL_1054	1054	fam00507	15	83	744728	744976	83	0	0	No KEGG annotation (1.00)	No KEGG annotation (1.00)								No domains detected (1.00)
Borg	Black	BLACK-SR-VP_26_10_2019_C_40cm_scaffold_23_FINAL	BLACK-SR-VP_26_10_2019_C_40cm_scaffold_23_FINAL_1055	1055	fam07880	4	66	745008	745205	66	0	0	No KEGG annotation (1.00)	No KEGG annotation (1.00)								No domains detected (1.00)
Borg	Black	BLACK-SR-VP_26_10_2019_C_40cm_scaffold_23_FINAL	BLACK-SR-VP_26_10_2019_C_40cm_scaffold_23_FINAL_1056	1056	fam00414	30	110	745249	745503	85	0	0	No KEGG annotation (1.00)	No KEGG annotation (1.00)								No domains detected (1.00)
Borg	Black	BLACK-SR-VP_26_10_2019_C_40cm_scaffold_23_FINAL	BLACK-SR-VP_26_10_2019_C_40cm_scaffold_23_FINAL_1057	1057	fam00190	67	109	745713	746012	100	0	1	No KEGG annotation (0.87)	No KEGG annotation (0.87)	K03594.gCluster.2	24	84.9	0.00021	24	0.95	0.323308	No domains detected (0.76)
Borg	Black	BLACK-SR-VP_26_10_2019_C_40cm_scaffold_23_FINAL	BLACK-SR-VP_26_10_2019_C_40cm_scaffold_23_FINAL_1058	1058	fam04615	8	165	746036	746527	164	0	0	No KEGG annotation (1.00)	No KEGG annotation (1.00)								No domains detected (1.00)
Borg	Black	BLACK-SR-VP_26_10_2019_C_40cm_scaffold_23_FINAL	BLACK-SR-VP_26_10_2019_C_40cm_scaffold_23_FINAL_1059	1059	fam00107	256	242	746722	747531	270	0.01	0	No KEGG annotation (0.99)	No KEGG annotation (0.99)								No domains detected (1.00)
Borg	Black	BLACK-SR-VP_26_10_2019_C_40cm_scaffold_23_FINAL	BLACK-SR-VP_26_10_2019_C_40cm_scaffold_23_FINAL_1060	1060	fam01166	8	83	747911	748117	69	0	1	No KEGG annotation (1.00)	No KEGG annotation (1.00)								No domains detected (1.00)
Borg	Black	BLACK-SR-VP_26_10_2019_C_40cm_scaffold_23_FINAL	BLACK-SR-VP_26_10_2019_C_40cm_scaffold_23_FINAL_1061	1061	fam01166	8	83	748114	748362	83	0	1	No KEGG annotation (1.00)	No KEGG annotation (1.00)								No domains detected (1.00)
Borg	Black	BLACK-SR-VP_26_10_2019_C_40cm_scaffold_23_FINAL	BLACK-SR-VP_26_10_2019_C_40cm_scaffold_23_FINAL_1062	1062	fam03037	11	233	748362	749117	252	0	0	No KEGG annotation (1.00)	No KEGG annotation (1.00)								No domains detected (1.00)
Borg	Black	BLACK-SR-VP_26_10_2019_C_40cm_scaffold_23_FINAL	BLACK-SR-VP_26_10_2019_C_40cm_scaffold_23_FINAL_1063	1063	fam00009	425	195	749146	749523	126	0	0	K03789 (0.18)	ribosomal-protein-alanine N-acetyltransferase (0.23)	K00680.gCluster.14	29.5	172.2	5.9e-06	29.5	0.984127	0.736196	Acetyltransf_1 (PF00583) (0.37)	PF00583	23	100	0.611111	9.2e-09
Borg	Black	BLACK-SR-VP_26_10_2019_C_40cm_scaffold_23_FINAL	BLACK-SR-VP_26_10_2019_C_40cm_scaffold_23_FINAL_1064	1064	fam10163	16	126	749502	749900	133	0	0	No KEGG annotation (1.00)	No KEGG annotation (1.00)								No domains detected (1.00)
Borg	Black	BLACK-SR-VP_26_10_2019_C_40cm_scaffold_23_FINAL	BLACK-SR-VP_26_10_2019_C_40cm_scaffold_23_FINAL_1065	1065	fam00048	414	178	749919	750374	152	0	0	No KEGG annotation (0.92)	No KEGG annotation (0.92)								No domains detected (0.88)
Borg	Black	BLACK-SR-VP_26_10_2019_C_40cm_scaffold_23_FINAL	BLACK-SR-VP_26_10_2019_C_40cm_scaffold_23_FINAL_1066	1066	fam00301	58	92	750406	750711	102	0	0	No KEGG annotation (1.00)	No KEGG annotation (1.00)								No domains detected (1.00)
Borg	Black	BLACK-SR-VP_26_10_2019_C_40cm_scaffold_23_FINAL	BLACK-SR-VP_26_10_2019_C_40cm_scaffold_23_FINAL_1067	1067	fam10625	15	266	750739	751536	266	0	0	K07313 (1.00)	serine/threonine protein phosphatase 1 (1.00)	K07313.gCluster.3	56.7	100.9	1.7e-14	56.7	0.966165	0.391429	No domains detected (1.00)
Borg	Black	BLACK-SR-VP_26_10_2019_C_40cm_scaffold_23_FINAL	BLACK-SR-VP_26_10_2019_C_40cm_scaffold_23_FINAL_1068	1068	fam00301	58	92	751573	751881	103	0	0	No KEGG annotation (1.00)	No KEGG annotation (1.00)								No domains detected (1.00)
Borg	Black	BLACK-SR-VP_26_10_2019_C_40cm_scaffold_23_FINAL	BLACK-SR-VP_26_10_2019_C_40cm_scaffold_23_FINAL_1069	1069	fam08379	27	85	751881	752135	85	0	0	No KEGG annotation (1.00)	No KEGG annotation (1.00)								No domains detected (1.00)
Borg	Black	BLACK-SR-VP_26_10_2019_C_40cm_scaffold_23_FINAL	BLACK-SR-VP_26_10_2019_C_40cm_scaffold_23_FINAL_1070	1070	fam04331	18	92	752351	752599	83	0	0	No KEGG annotation (1.00)	No KEGG annotation (1.00)								No domains detected (1.00)
Borg	Black	BLACK-SR-VP_26_10_2019_C_40cm_scaffold_23_FINAL	BLACK-SR-VP_26_10_2019_C_40cm_scaffold_23_FINAL_1071	1071	fam08441	8	105	752738	753133	132	0	0	No KEGG annotation (1.00)	No KEGG annotation (1.00)								No domains detected (1.00)
Borg	Black	BLACK-SR-VP_26_10_2019_C_40cm_scaffold_23_FINAL	BLACK-SR-VP_26_10_2019_C_40cm_scaffold_23_FINAL_1072	1072	fam08583	3	56	753127	753294	56	0	0	No KEGG annotation (1.00)	No KEGG annotation (1.00)								No domains detected (1.00)
Borg	Black	BLACK-SR-VP_26_10_2019_C_40cm_scaffold_23_FINAL	BLACK-SR-VP_26_10_2019_C_40cm_scaffold_23_FINAL_1073	1073	fam00048	414	178	753334	753996	221	0	0	No KEGG annotation (0.92)	No KEGG annotation (0.92)								No domains detected (0.88)
Borg	Black	BLACK-SR-VP_26_10_2019_C_40cm_scaffold_23_FINAL	BLACK-SR-VP_26_10_2019_C_40cm_scaffold_23_FINAL_1074	1074	fam08877	18	255	754262	755026	255	0	0	No KEGG annotation (1.00)	No KEGG annotation (1.00)								No domains detected (1.00)
Borg	Black	BLACK-SR-VP_26_10_2019_C_40cm_scaffold_23_FINAL	BLACK-SR-VP_26_10_2019_C_40cm_scaffold_23_FINAL_1075	1075	fam06614	18	187	755054	755590	179	0	1	No KEGG annotation (1.00)	No KEGG annotation (1.00)								No domains detected (1.00)
Borg	Black	BLACK-SR-VP_26_10_2019_C_40cm_scaffold_23_FINAL	BLACK-SR-VP_26_10_2019_C_40cm_scaffold_23_FINAL_1076	1076	fam00038	168	85	755717	755959	81	0	0	No KEGG annotation (1.00)	No KEGG annotation (1.00)								No domains detected (1.00)
Borg	Black	BLACK-SR-VP_26_10_2019_C_40cm_scaffold_23_FINAL	BLACK-SR-VP_26_10_2019_C_40cm_scaffold_23_FINAL_1077	1077	fam07420	5	91	755961	756233	91	0	0	No KEGG annotation (0.80)	No KEGG annotation (0.80)								No domains detected (1.00)
Borg	Black	BLACK-SR-VP_26_10_2019_C_40cm_scaffold_23_FINAL	BLACK-SR-VP_26_10_2019_C_40cm_scaffold_23_FINAL_1078	1078	fam07903	7	67	756529	756705	59	0	0	No KEGG annotation (1.00)	No KEGG annotation (1.00)								No domains detected (1.00)
Borg	Black	BLACK-SR-VP_26_10_2019_C_40cm_scaffold_23_FINAL	BLACK-SR-VP_26_10_2019_C_40cm_scaffold_23_FINAL_1079	1079	fam00505	58	319	756828	757718	297	0.1	0	K05540 (0.40)	tRNA-dihydrouridine synthase B (0.40)	K00254.gCluster.1	158.4	55.1	2.4e-45	158.4	0.915825	0.500891	DHO_dh (PF01180) (0.55)	PF01180	22	267	0.824916	9e-43
Borg	Black	BLACK-SR-VP_26_10_2019_C_40cm_scaffold_23_FINAL	BLACK-SR-VP_26_10_2019_C_40cm_scaffold_23_FINAL_1080	1080	fam08199	3	105	758256	758570	105	0	3	No KEGG annotation (1.00)	No KEGG annotation (1.00)								No domains detected (1.00)
Borg	Black	BLACK-SR-VP_26_10_2019_C_40cm_scaffold_23_FINAL	BLACK-SR-VP_26_10_2019_C_40cm_scaffold_23_FINAL_1081	1081	fam07121	6	71	758567	758779	71	0	0	No KEGG annotation (1.00)	No KEGG annotation (1.00)								No domains detected (1.00)
Borg	Black	BLACK-SR-VP_26_10_2019_C_40cm_scaffold_23_FINAL	BLACK-SR-VP_26_10_2019_C_40cm_scaffold_23_FINAL_1082	1082	fam08594	18	105	758831	759115	95	0	0	No KEGG annotation (1.00)	No KEGG annotation (1.00)								No domains detected (1.00)
Borg	Black	BLACK-SR-VP_26_10_2019_C_40cm_scaffold_23_FINAL	BLACK-SR-VP_26_10_2019_C_40cm_scaffold_23_FINAL_1083	1083	fam00039	248	134	759340	760563	408	0	0	No KEGG annotation (0.99)	No KEGG annotation (0.99)								No domains detected (0.99)
Borg	Black	BLACK-SR-VP_26_10_2019_C_40cm_scaffold_23_FINAL	BLACK-SR-VP_26_10_2019_C_40cm_scaffold_23_FINAL_1084	1084	fam02277	13	70	760607	760807	67	0	0	No KEGG annotation (1.00)	No KEGG annotation (1.00)								No domains detected (1.00)
Borg	Black	BLACK-SR-VP_26_10_2019_C_40cm_scaffold_23_FINAL	BLACK-SR-VP_26_10_2019_C_40cm_scaffold_23_FINAL_1085	1085	fam04935	21	192	760889	761497	203	0	0	No KEGG annotation (1.00)	No KEGG annotation (1.00)								No domains detected (1.00)
Borg	Black	BLACK-SR-VP_26_10_2019_C_40cm_scaffold_23_FINAL	BLACK-SR-VP_26_10_2019_C_40cm_scaffold_23_FINAL_1086	1086	fam01046	26	147	761544	762191	216	0	0	No KEGG annotation (0.88)	No KEGG annotation (0.88)								No domains detected (0.92)
Borg	Black	BLACK-SR-VP_26_10_2019_C_40cm_scaffold_23_FINAL	BLACK-SR-VP_26_10_2019_C_40cm_scaffold_23_FINAL_1087	1087	fam00739	16	190	762593	763162	190	0	0	No KEGG annotation (1.00)	No KEGG annotation (1.00)								No domains detected (1.00)
Borg	Black	BLACK-SR-VP_26_10_2019_C_40cm_scaffold_23_FINAL	BLACK-SR-VP_26_10_2019_C_40cm_scaffold_23_FINAL_1088	1088	fam00946	16	426	763163	764464	434	0	0	No KEGG annotation (1.00)	No KEGG annotation (1.00)								No domains detected (1.00)
Borg	Black	BLACK-SR-VP_26_10_2019_C_40cm_scaffold_23_FINAL	BLACK-SR-VP_26_10_2019_C_40cm_scaffold_23_FINAL_1089	1089	fam04566	17	110	764631	764957	109	0	0	No KEGG annotation (1.00)	No KEGG annotation (1.00)								DUF488 (PF04343) (0.76)	PF04343	30	98	0.623853	4.9e-09
Borg	Black	BLACK-SR-VP_26_10_2019_C_40cm_scaffold_23_FINAL	BLACK-SR-VP_26_10_2019_C_40cm_scaffold_23_FINAL_1090	1090	fam09237	41	124	764991	765635	215	0	0	No KEGG annotation (0.93)	No KEGG annotation (0.93)								No domains detected (1.00)
Borg	Black	BLACK-SR-VP_26_10_2019_C_40cm_scaffold_23_FINAL	BLACK-SR-VP_26_10_2019_C_40cm_scaffold_23_FINAL_1091	1091	fam00658	24	187	765841	766338	166	0	0	No KEGG annotation (1.00)	No KEGG annotation (1.00)								No domains detected (1.00)
Borg	Black	BLACK-SR-VP_26_10_2019_C_40cm_scaffold_23_FINAL	BLACK-SR-VP_26_10_2019_C_40cm_scaffold_23_FINAL_1092	1092	fam10201	15	76	766341	766547	69	0	0	No KEGG annotation (1.00)	No KEGG annotation (1.00)								No domains detected (1.00)
Borg	Black	BLACK-SR-VP_26_10_2019_C_40cm_scaffold_23_FINAL	BLACK-SR-VP_26_10_2019_C_40cm_scaffold_23_FINAL_1093	1093	fam00001	6506	176	766970	767293	108	0.02	0	No KEGG annotation (0.40)	No KEGG annotation (0.40)	K07725.gCluster.9	23.8	31.7	0.00028	23.8	0.787037	0.31401	No domains detected (0.43)
Borg	Black	BLACK-SR-VP_26_10_2019_C_40cm_scaffold_23_FINAL	BLACK-SR-VP_26_10_2019_C_40cm_scaffold_23_FINAL_1094	1094	fam06175	7	99	767435	767731	99	0	0	No KEGG annotation (1.00)	No KEGG annotation (1.00)								No domains detected (1.00)
Borg	Black	BLACK-SR-VP_26_10_2019_C_40cm_scaffold_23_FINAL	BLACK-SR-VP_26_10_2019_C_40cm_scaffold_23_FINAL_1095	1095	fam03409	31	130	767825	768214	130	0	0	K04794 (1.00)	peptidyl-tRNA hydrolase PTH2 family (1.00)	K04794.gCluster.1	83.3	33.3	1.6e-22	83.3	0.992308	0.392491	PTH2 (PF01981) (1.00)	PF01981	3	129	0.969231	1.8e-25
Borg	Black	BLACK-SR-VP_26_10_2019_C_40cm_scaffold_23_FINAL	BLACK-SR-VP_26_10_2019_C_40cm_scaffold_23_FINAL_1096	1096	fam08156	9	110	768217	768546	110	0	0	No KEGG annotation (1.00)	No KEGG annotation (1.00)								DUF2958 (PF11171) (0.56)
Borg	Black	BLACK-SR-VP_26_10_2019_C_40cm_scaffold_23_FINAL	BLACK-SR-VP_26_10_2019_C_40cm_scaffold_23_FINAL_1097	1097	fam10536	20	239	768823	769542	240	0	0	No KEGG annotation (1.00)	No KEGG annotation (1.00)								No domains detected (1.00)
Borg	Black	BLACK-SR-VP_26_10_2019_C_40cm_scaffold_23_FINAL	BLACK-SR-VP_26_10_2019_C_40cm_scaffold_23_FINAL_1098	1098	fam00107	256	242	769543	770460	306	0.01	0	No KEGG annotation (0.99)	No KEGG annotation (0.99)								No domains detected (1.00)
Borg	Black	BLACK-SR-VP_26_10_2019_C_40cm_scaffold_23_FINAL	BLACK-SR-VP_26_10_2019_C_40cm_scaffold_23_FINAL_1099	1099	fam00022	503	237	770571	771263	231	0.8	1	K02638 (0.34)	plastocyanin (0.34)								No domains detected (0.29)
Borg	Black	BLACK-SR-VP_26_10_2019_C_40cm_scaffold_23_FINAL	BLACK-SR-VP_26_10_2019_C_40cm_scaffold_23_FINAL_1100	1100	fam00452	35	433	771266	772564	433	0	1	No KEGG annotation (0.89)	No KEGG annotation (0.89)	K02536.gCluster.1	30.9	56.7	1.2e-06	30.9	0.743649	0.266289	No domains detected (0.89)	PF00132	352	382	0.0692841	8.3e-05
Borg	Black	BLACK-SR-VP_26_10_2019_C_40cm_scaffold_23_FINAL	BLACK-SR-VP_26_10_2019_C_40cm_scaffold_23_FINAL_1100	1100	fam00452	35	433	771266	772564	433	0	1	No KEGG annotation (0.89)	No KEGG annotation (0.89)	K02536.gCluster.1	30.9	56.7	1.2e-06	30.9	0.743649	0.266289	No domains detected (0.89)	PF00132	386	414	0.0646651	0.00039
Borg	Black	BLACK-SR-VP_26_10_2019_C_40cm_scaffold_23_FINAL	BLACK-SR-VP_26_10_2019_C_40cm_scaffold_23_FINAL_1101	1101	fam00651	41	451	772598	773953	452	0	5	No KEGG annotation (0.66)	No KEGG annotation (0.66)								No domains detected (1.00)
Borg	Black	BLACK-SR-VP_26_10_2019_C_40cm_scaffold_23_FINAL	BLACK-SR-VP_26_10_2019_C_40cm_scaffold_23_FINAL_1102	1102	fam00249	187	382	774087	777242	1052	0.26	0	K03531 (0.74)	cell division protein FtsZ (0.74)								Tubulin (PF00091) + FtsZ_C (PF12327) (0.50)	PF13809	184	251	0.0636882	6.8e-09
Borg	Black	BLACK-SR-VP_26_10_2019_C_40cm_scaffold_23_FINAL	BLACK-SR-VP_26_10_2019_C_40cm_scaffold_23_FINAL_1103	1103	fam03810	31	253	777722	778489	256	0.97	2	No KEGG annotation (1.00)	No KEGG annotation (1.00)								No domains detected (1.00)
Borg	Black	BLACK-SR-VP_26_10_2019_C_40cm_scaffold_23_FINAL	BLACK-SR-VP_26_10_2019_C_40cm_scaffold_23_FINAL_1104	1104	fam01078	70	555	778758	780512	585	0	0	K10747 (0.57)	DNA ligase 1 (0.57)	K10747.gCluster.1	593.7	19.8	6.2e-177	593.7	0.994872	0.315429	DNA_ligase_A_N (PF04675) + DNA_ligase_A_M (PF01068) + DNA_ligase_A_C (PF04679) (0.51)	PF04675	6	178	0.294017	3.3e-40
Borg	Black	BLACK-SR-VP_26_10_2019_C_40cm_scaffold_23_FINAL	BLACK-SR-VP_26_10_2019_C_40cm_scaffold_23_FINAL_1104	1104	fam01078	70	555	778758	780512	585	0	0	K10747 (0.57)	DNA ligase 1 (0.57)	K10747.gCluster.1	593.7	19.8	6.2e-177	593.7	0.994872	0.315429	DNA_ligase_A_N (PF04675) + DNA_ligase_A_M (PF01068) + DNA_ligase_A_C (PF04679) (0.51)	PF01068	229	425	0.335043	1.8e-61
Borg	Black	BLACK-SR-VP_26_10_2019_C_40cm_scaffold_23_FINAL	BLACK-SR-VP_26_10_2019_C_40cm_scaffold_23_FINAL_1104	1104	fam01078	70	555	778758	780512	585	0	0	K10747 (0.57)	DNA ligase 1 (0.57)	K10747.gCluster.1	593.7	19.8	6.2e-177	593.7	0.994872	0.315429	DNA_ligase_A_N (PF04675) + DNA_ligase_A_M (PF01068) + DNA_ligase_A_C (PF04679) (0.51)	PF04679	450	560	0.188034	4.2e-23
Borg	Black	BLACK-SR-VP_26_10_2019_C_40cm_scaffold_23_FINAL	BLACK-SR-VP_26_10_2019_C_40cm_scaffold_23_FINAL_1105	1105	fam00050	180	277	780540	781628	363	0	0	No KEGG annotation (0.66)	No KEGG annotation (0.66)								No domains detected (0.89)
Borg	Black	BLACK-SR-VP_26_10_2019_C_40cm_scaffold_23_FINAL	BLACK-SR-VP_26_10_2019_C_40cm_scaffold_23_FINAL_1106	1106	fam05847	3	50	781615	781764	50	0	0	No KEGG annotation (1.00)	No KEGG annotation (1.00)								No domains detected (1.00)
Borg	Black	BLACK-SR-VP_26_10_2019_C_40cm_scaffold_23_FINAL	BLACK-SR-VP_26_10_2019_C_40cm_scaffold_23_FINAL_1107	1107	fam09629	3	76	781840	782067	76	0	0	No KEGG annotation (1.00)	No KEGG annotation (1.00)								No domains detected (1.00)
Borg	Black	BLACK-SR-VP_26_10_2019_C_40cm_scaffold_23_FINAL	BLACK-SR-VP_26_10_2019_C_40cm_scaffold_23_FINAL_1108	1108	fam04069	3	174	782083	782604	174	0	0	No KEGG annotation (1.00)	No KEGG annotation (1.00)								No domains detected (1.00)
Borg	Black	BLACK-SR-VP_26_10_2019_C_40cm_scaffold_23_FINAL	BLACK-SR-VP_26_10_2019_C_40cm_scaffold_23_FINAL_1109	1109	fam09333	16	265	782761	783552	264	0	0	No KEGG annotation (1.00)	No KEGG annotation (1.00)								No domains detected (1.00)
Borg	Black	BLACK-SR-VP_26_10_2019_C_40cm_scaffold_23_FINAL	BLACK-SR-VP_26_10_2019_C_40cm_scaffold_23_FINAL_1110	1110	fam10930	46	290	783787	784659	291	0	0	K06223 (1.00)	DNA adenine methylase (1.00)	K06223.gCluster.1	301.1	30.9	1.1e-88	301.1	0.986254	0.617647	MethyltransfD12 (PF02086) (1.00)	PF02086	6	256	0.859107	8.5e-50
Borg	Black	BLACK-SR-VP_26_10_2019_C_40cm_scaffold_23_FINAL	BLACK-SR-VP_26_10_2019_C_40cm_scaffold_23_FINAL_1111	1111	fam01058	30	512	784675	785967	431	0	0	K19147 (1.00)	5-methylcytosine-specific restriction enzyme subunit McrC (1.00)	K19147.gCluster.1	122.9	17.2	1.4e-34	122.9	0.932715	0.777523	McrBC (PF10117) (0.73)	PF10117	74	338	0.612529	3.7e-35
Borg	Black	BLACK-SR-VP_26_10_2019_C_40cm_scaffold_23_FINAL	BLACK-SR-VP_26_10_2019_C_40cm_scaffold_23_FINAL_1112	1112	fam00002	4625	371	785969	787834	622	0	0	K10725 (0.18)	archaeal cell division control protein 6 (0.18)	K07452.gCluster.1	159.3	15	9.6e-46	159.3	0.9791	0.752212	ABC_tran (PF00005) (0.20)
Borg	Black	BLACK-SR-VP_26_10_2019_C_40cm_scaffold_23_FINAL	BLACK-SR-VP_26_10_2019_C_40cm_scaffold_23_FINAL_1113	1113	fam10930	46	290	787853	788773	307	0	0	K06223 (1.00)	DNA adenine methylase (1.00)	K06223.gCluster.1	281.3	30.9	1.1e-82	281.3	0.990228	0.617647	MethyltransfD12 (PF02086) (1.00)	PF02086	6	261	0.830619	1.2e-53
Borg	Black	BLACK-SR-VP_26_10_2019_C_40cm_scaffold_23_FINAL	BLACK-SR-VP_26_10_2019_C_40cm_scaffold_23_FINAL_1114	1114	fam06697	20	77	788825	789055	77	0	0	No KEGG annotation (1.00)	No KEGG annotation (1.00)								No domains detected (1.00)
Borg	Black	BLACK-SR-VP_26_10_2019_C_40cm_scaffold_23_FINAL	BLACK-SR-VP_26_10_2019_C_40cm_scaffold_23_FINAL_1115	1115	fam00116	142	242	789090	789779	230	0	0	K07502 (0.56)	uncharacterized protein (0.62)								RNase_H_2 (PF13482) (0.49)
Borg	Black	BLACK-SR-VP_26_10_2019_C_40cm_scaffold_23_FINAL	BLACK-SR-VP_26_10_2019_C_40cm_scaffold_23_FINAL_1116	1116	fam00031	196	70	789911	790087	59	0	0	No KEGG annotation (0.60)	No KEGG annotation (0.60)								No domains detected (0.78)
Borg	Black	BLACK-SR-VP_26_10_2019_C_40cm_scaffold_23_FINAL	BLACK-SR-VP_26_10_2019_C_40cm_scaffold_23_FINAL_1117	1117	fam02097	4	47	790091	790228	46	0	0	No KEGG annotation (1.00)	No KEGG annotation (1.00)								No domains detected (1.00)
Borg	Black	BLACK-SR-VP_26_10_2019_C_40cm_scaffold_23_FINAL	BLACK-SR-VP_26_10_2019_C_40cm_scaffold_23_FINAL_1118	1118	fam08407	6	58	790232	790405	58	0	1	No KEGG annotation (1.00)	No KEGG annotation (1.00)								No domains detected (1.00)
Borg	Black	BLACK-SR-VP_26_10_2019_C_40cm_scaffold_23_FINAL	BLACK-SR-VP_26_10_2019_C_40cm_scaffold_23_FINAL_1119	1119	fam02401	5	90	790418	790687	90	0	0	No KEGG annotation (1.00)	No KEGG annotation (1.00)								No domains detected (1.00)
Borg	Black	BLACK-SR-VP_26_10_2019_C_40cm_scaffold_23_FINAL	BLACK-SR-VP_26_10_2019_C_40cm_scaffold_23_FINAL_1120	1120	fam02559	24	191	790743	791330	196	0	0	No KEGG annotation (1.00)	No KEGG annotation (1.00)								No domains detected (1.00)
Borg	Black	BLACK-SR-VP_26_10_2019_C_40cm_scaffold_23_FINAL	BLACK-SR-VP_26_10_2019_C_40cm_scaffold_23_FINAL_1121	1121	fam02559	24	191	791440	792015	192	0	0	No KEGG annotation (1.00)	No KEGG annotation (1.00)								No domains detected (1.00)
Borg	Black	BLACK-SR-VP_26_10_2019_C_40cm_scaffold_23_FINAL	BLACK-SR-VP_26_10_2019_C_40cm_scaffold_23_FINAL_1122	1122	fam10248	12	372	792255	793370	372	0	0	K14680 (1.00)	RNA ligase (1.00)	K14680.gCluster.2	198.8	79.2	1e-57	198.8	0.981183	0.933511	RNA_lig_T4_1 (PF09511) (1.00)	PF09511	55	245	0.510753	8.1e-21
Borg	Black	BLACK-SR-VP_26_10_2019_C_40cm_scaffold_23_FINAL	BLACK-SR-VP_26_10_2019_C_40cm_scaffold_23_FINAL_1123	1123	fam03028	19	128	793370	793729	120	0	0	No KEGG annotation (1.00)	No KEGG annotation (1.00)								No domains detected (1.00)
Borg	Black	BLACK-SR-VP_26_10_2019_C_40cm_scaffold_23_FINAL	BLACK-SR-VP_26_10_2019_C_40cm_scaffold_23_FINAL_1124	1124	fam01213	26	162	793739	794197	153	0	1	No KEGG annotation (1.00)	No KEGG annotation (1.00)								No domains detected (1.00)
Borg	Black	BLACK-SR-VP_26_10_2019_C_40cm_scaffold_23_FINAL	BLACK-SR-VP_26_10_2019_C_40cm_scaffold_23_FINAL_1125	1125	fam10590	8	109	794421	794747	109	0	0	No KEGG annotation (1.00)	No KEGG annotation (1.00)								No domains detected (1.00)
Borg	Black	BLACK-SR-VP_26_10_2019_C_40cm_scaffold_23_FINAL	BLACK-SR-VP_26_10_2019_C_40cm_scaffold_23_FINAL_1126	1126	fam01401	19	127	794789	795169	127	0	0	No KEGG annotation (1.00)	No KEGG annotation (1.00)								No domains detected (1.00)
Borg	Black	BLACK-SR-VP_26_10_2019_C_40cm_scaffold_23_FINAL	BLACK-SR-VP_26_10_2019_C_40cm_scaffold_23_FINAL_1127	1127	fam05053	10	101	795236	795535	100	0	0	No KEGG annotation (1.00)	No KEGG annotation (1.00)								No domains detected (1.00)
Borg	Black	BLACK-SR-VP_26_10_2019_C_40cm_scaffold_23_FINAL	BLACK-SR-VP_26_10_2019_C_40cm_scaffold_23_FINAL_1128	1128	fam00680	16	51	796002	796349	116	0	0	No KEGG annotation (1.00)	No KEGG annotation (1.00)								No domains detected (1.00)
Borg	Black	BLACK-SR-VP_26_10_2019_C_40cm_scaffold_23_FINAL	BLACK-SR-VP_26_10_2019_C_40cm_scaffold_23_FINAL_1129	1129	fam09201	67	57	796346	796495	50	0	0	No KEGG annotation (1.00)	No KEGG annotation (1.00)								No domains detected (1.00)
Borg	Black	BLACK-SR-VP_26_10_2019_C_40cm_scaffold_23_FINAL	BLACK-SR-VP_26_10_2019_C_40cm_scaffold_23_FINAL_1130	1130	fam09105	8	87	796514	796774	87	0	0	No KEGG annotation (1.00)	No KEGG annotation (1.00)								No domains detected (1.00)
Borg	Black	BLACK-SR-VP_26_10_2019_C_40cm_scaffold_23_FINAL	BLACK-SR-VP_26_10_2019_C_40cm_scaffold_23_FINAL_1131	1131	fam01256	19	136	796796	797197	134	0	0	No KEGG annotation (1.00)	No KEGG annotation (1.00)								No domains detected (1.00)
Borg	Black	BLACK-SR-VP_26_10_2019_C_40cm_scaffold_23_FINAL	BLACK-SR-VP_26_10_2019_C_40cm_scaffold_23_FINAL_1132	1132	fam06253	12	207	797233	797841	203	0	0	No KEGG annotation (1.00)	No KEGG annotation (1.00)								No domains detected (1.00)
Borg	Black	BLACK-SR-VP_26_10_2019_C_40cm_scaffold_23_FINAL	BLACK-SR-VP_26_10_2019_C_40cm_scaffold_23_FINAL_1133	1133	fam00039	248	134	798133	798531	133	0	0	No KEGG annotation (0.99)	No KEGG annotation (0.99)								No domains detected (0.99)
Borg	Black	BLACK-SR-VP_26_10_2019_C_40cm_scaffold_23_FINAL	BLACK-SR-VP_26_10_2019_C_40cm_scaffold_23_FINAL_1134	1134	fam09765	20	127	798955	799281	109	0	0	No KEGG annotation (1.00)	No KEGG annotation (1.00)								No domains detected (1.00)
Borg	Black	BLACK-SR-VP_26_10_2019_C_40cm_scaffold_23_FINAL	BLACK-SR-VP_26_10_2019_C_40cm_scaffold_23_FINAL_1135	1135	fam00170	110	251	799799	800815	339	0	0	K03499 (0.43)	trk system potassium uptake protein (0.43)	K00150.gCluster.1	508.2	58.8	7.5e-152	508.2	0.9941	0.991124	TrkA_N (PF02254) (0.25)	PF01113	4	108	0.306785	1.1e-11
Borg	Black	BLACK-SR-VP_26_10_2019_C_40cm_scaffold_23_FINAL	BLACK-SR-VP_26_10_2019_C_40cm_scaffold_23_FINAL_1135	1135	fam00170	110	251	799799	800815	339	0	0	K03499 (0.43)	trk system potassium uptake protein (0.43)	K00150.gCluster.1	508.2	58.8	7.5e-152	508.2	0.9941	0.991124	TrkA_N (PF02254) (0.25)	PF02800	147	299	0.448378	1.4e-24
Borg	Black	BLACK-SR-VP_26_10_2019_C_40cm_scaffold_23_FINAL	BLACK-SR-VP_26_10_2019_C_40cm_scaffold_23_FINAL_1136	1136	fam00206	76	283	801012	801797	262	0.08	7	K06402 (0.70)	stage IV sporulation protein FB (0.70)	K06402.gCluster.1	83.4	68.6	1.6e-22	83.4	0.755725	0.621993	No domains detected (0.61)
Borg	Black	BLACK-SR-VP_26_10_2019_C_40cm_scaffold_23_FINAL	BLACK-SR-VP_26_10_2019_C_40cm_scaffold_23_FINAL_1137	1137	fam05396	32	211	802070	802609	180	0	0	No KEGG annotation (1.00)	No KEGG annotation (1.00)								No domains detected (1.00)
Borg	Black	BLACK-SR-VP_26_10_2019_C_40cm_scaffold_23_FINAL	BLACK-SR-VP_26_10_2019_C_40cm_scaffold_23_FINAL_1138	1138	fam08150	6	99	802807	803103	99	0	0	No KEGG annotation (1.00)	No KEGG annotation (1.00)								No domains detected (1.00)
Borg	Black	BLACK-SR-VP_26_10_2019_C_40cm_scaffold_23_FINAL	BLACK-SR-VP_26_10_2019_C_40cm_scaffold_23_FINAL_1139	1139	fam09022	7	199	803135	803731	199	0	0	No KEGG annotation (1.00)	No KEGG annotation (1.00)								No domains detected (1.00)
Borg	Black	BLACK-SR-VP_26_10_2019_C_40cm_scaffold_23_FINAL	BLACK-SR-VP_26_10_2019_C_40cm_scaffold_23_FINAL_1140	1140	fam00023	615	364	803854	804594	247	0.01	0	K04034 (0.20)	anaerobic magnesium-protoporphyrin IX monomethyl ester cyclase (0.20)	K04069.gCluster.4	199.5	64.4	5.5e-58	199.5	0.995951	0.880597	Radical_SAM (PF04055) (0.47)	PF04055	22	152	0.526316	1.8e-18
Borg	Black	BLACK-SR-VP_26_10_2019_C_40cm_scaffold_23_FINAL	BLACK-SR-VP_26_10_2019_C_40cm_scaffold_23_FINAL_1141	1141	fam00151	364	309	804628	805359	244	0.02	0	K03124 (0.98)	transcription initiation factor TFIIB (0.98)	K03124.gCluster.2	50.1	100.5	1.7e-12	50.1	0.430328	0.253918	TF_Zn_Ribbon (PF08271) + TFIIB (PF00382) + TFIIB (PF00382) (0.60)
Borg	Black	BLACK-SR-VP_26_10_2019_C_40cm_scaffold_23_FINAL	BLACK-SR-VP_26_10_2019_C_40cm_scaffold_23_FINAL_1142	1142	fam05336	14	86	805407	805649	81	0	0	No KEGG annotation (1.00)	No KEGG annotation (1.00)								No domains detected (1.00)
Borg	Black	BLACK-SR-VP_26_10_2019_C_40cm_scaffold_23_FINAL	BLACK-SR-VP_26_10_2019_C_40cm_scaffold_23_FINAL_1143	1143	fam04468	8	59	805699	805869	57	0	0	No KEGG annotation (1.00)	No KEGG annotation (1.00)								No domains detected (1.00)
Borg	Black	BLACK-SR-VP_26_10_2019_C_40cm_scaffold_23_FINAL	BLACK-SR-VP_26_10_2019_C_40cm_scaffold_23_FINAL_1144	1144	fam00967	24	95	806419	806703	95	0	2	No KEGG annotation (1.00)	No KEGG annotation (1.00)								No domains detected (1.00)
Borg	Black	BLACK-SR-VP_26_10_2019_C_40cm_scaffold_23_FINAL	BLACK-SR-VP_26_10_2019_C_40cm_scaffold_23_FINAL_1145	1145	fam01797	14	194	807168	807755	196	0	0	No KEGG annotation (1.00)	No KEGG annotation (1.00)								No domains detected (1.00)
Borg	Black	BLACK-SR-VP_26_10_2019_C_40cm_scaffold_23_FINAL	BLACK-SR-VP_26_10_2019_C_40cm_scaffold_23_FINAL_1146	1146	fam00107	256	242	807903	809132	410	0.01	0	No KEGG annotation (0.99)	No KEGG annotation (0.99)								No domains detected (1.00)
Borg	Black	BLACK-SR-VP_26_10_2019_C_40cm_scaffold_23_FINAL	BLACK-SR-VP_26_10_2019_C_40cm_scaffold_23_FINAL_1147	1147	fam00020	316	312	809609	812227	873	0.27	0	K03651 (0.14)	uncharacterized protein (0.36)	K01090.gCluster.5	188.4	74.2	1.7e-54	188.4	0.983963	0.954068	Metallophos (PF00149) (0.41)	PF00149	203	395	0.219931	1.7e-09
Borg	Black	BLACK-SR-VP_26_10_2019_C_40cm_scaffold_23_FINAL	BLACK-SR-VP_26_10_2019_C_40cm_scaffold_23_FINAL_1147	1147	fam00020	316	312	809609	812227	873	0.27	0	K03651 (0.14)	uncharacterized protein (0.36)	K01090.gCluster.5	188.4	74.2	1.7e-54	188.4	0.983963	0.954068	Metallophos (PF00149) (0.41)	PF16542	490	804	0.359679	1.5e-33
Borg	Black	BLACK-SR-VP_26_10_2019_C_40cm_scaffold_23_FINAL	BLACK-SR-VP_26_10_2019_C_40cm_scaffold_23_FINAL_1148	1148	fam00003	1319	240	812224	813516	431	0	0	K03183 (0.26)	demethylmenaquinone methyltransferase / 2-methoxy-6-polyprenyl-1 4-benzoquinol methylase (0.26)	K15256.gCluster.3	40	84.6	2.7e-09	40	0.262181	0.276596	Methyltransf_11 (PF08241) (0.19)	PF13649	251	340	0.206497	3.2e-10
Borg	Black	BLACK-SR-VP_26_10_2019_C_40cm_scaffold_23_FINAL	BLACK-SR-VP_26_10_2019_C_40cm_scaffold_23_FINAL_1149	1149	fam02983	4	43	813592	813720	43	0	1	No KEGG annotation (1.00)	No KEGG annotation (1.00)								No domains detected (1.00)
Borg	Black	BLACK-SR-VP_26_10_2019_C_40cm_scaffold_23_FINAL	BLACK-SR-VP_26_10_2019_C_40cm_scaffold_23_FINAL_1150	1150	fam11505	8	246	814277	815002	242	0	0	No KEGG annotation (1.00)	No KEGG annotation (1.00)								No domains detected (1.00)
Borg	Black	BLACK-SR-VP_26_10_2019_C_40cm_scaffold_23_FINAL	BLACK-SR-VP_26_10_2019_C_40cm_scaffold_23_FINAL_1151	1151	fam01087	20	100	815024	815284	87	0	3	No KEGG annotation (1.00)	No KEGG annotation (1.00)								PLDc_N (PF13396) (1.00)	PF13396	15	58	0.494253	1.3e-12
Borg	Black	BLACK-SR-VP_26_10_2019_C_40cm_scaffold_23_FINAL	BLACK-SR-VP_26_10_2019_C_40cm_scaffold_23_FINAL_1152	1152	fam08797	10	228	815345	816022	226	0	3	No KEGG annotation (1.00)	No KEGG annotation (1.00)								DUF1385 (PF07136) (1.00)	PF07136	79	208	0.570796	4.3e-13
Borg	Black	BLACK-SR-VP_26_10_2019_C_40cm_scaffold_23_FINAL	BLACK-SR-VP_26_10_2019_C_40cm_scaffold_23_FINAL_1153	1153	fam00049	335	316	816175	816747	191	0.82	1	No KEGG annotation (0.49)	No KEGG annotation (0.49)								No domains detected (0.33)
Borg	Black	BLACK-SR-VP_26_10_2019_C_40cm_scaffold_23_FINAL	BLACK-SR-VP_26_10_2019_C_40cm_scaffold_23_FINAL_1154	1154	fam00060	345	408	816819	818354	512	0.67	0	K17713 (0.81)	outer membrane protein assembly factor BamB (0.81)	K00142.gCluster.1	195.5	295.2	9.5e-57	195.5	0.238281	0.0937216	PQQ_2 (PF13360) + PQQ_2 (PF13360) (0.36)	PF13360	56	252	0.382812	4.1e-30
Borg	Black	BLACK-SR-VP_26_10_2019_C_40cm_scaffold_23_FINAL	BLACK-SR-VP_26_10_2019_C_40cm_scaffold_23_FINAL_1154	1154	fam00060	345	408	816819	818354	512	0.67	0	K17713 (0.81)	outer membrane protein assembly factor BamB (0.81)	K00142.gCluster.1	195.5	295.2	9.5e-57	195.5	0.238281	0.0937216	PQQ_2 (PF13360) + PQQ_2 (PF13360) (0.36)	PF01011	229	265	0.0703125	2.3e-08
Borg	Black	BLACK-SR-VP_26_10_2019_C_40cm_scaffold_23_FINAL	BLACK-SR-VP_26_10_2019_C_40cm_scaffold_23_FINAL_1154	1154	fam00060	345	408	816819	818354	512	0.67	0	K17713 (0.81)	outer membrane protein assembly factor BamB (0.81)	K00142.gCluster.1	195.5	295.2	9.5e-57	195.5	0.238281	0.0937216	PQQ_2 (PF13360) + PQQ_2 (PF13360) (0.36)	PF13570	248	286	0.0742188	2.4e-10
Borg	Black	BLACK-SR-VP_26_10_2019_C_40cm_scaffold_23_FINAL	BLACK-SR-VP_26_10_2019_C_40cm_scaffold_23_FINAL_1154	1154	fam00060	345	408	816819	818354	512	0.67	0	K17713 (0.81)	outer membrane protein assembly factor BamB (0.81)	K00142.gCluster.1	195.5	295.2	9.5e-57	195.5	0.238281	0.0937216	PQQ_2 (PF13360) + PQQ_2 (PF13360) (0.36)	PF01011	269	305	0.0703125	5.1e-14
Borg	Black	BLACK-SR-VP_26_10_2019_C_40cm_scaffold_23_FINAL	BLACK-SR-VP_26_10_2019_C_40cm_scaffold_23_FINAL_1155	1155	fam01086	14	189	818351	818992	214	0	0	No KEGG annotation (1.00)	No KEGG annotation (1.00)								No domains detected (1.00)
Borg	Black	BLACK-SR-VP_26_10_2019_C_40cm_scaffold_23_FINAL	BLACK-SR-VP_26_10_2019_C_40cm_scaffold_23_FINAL_1157	1157	fam00877	34	306	819601	820539	313	0	0	K15888 (0.62)	tritrans polycis-undecaprenyl-diphosphate synthase [geranylgeranyl-diphosphate specific] (0.62)	K15888.gCluster.1	358.5	124.9	1.4e-106	358.5	0.830671	0.984496	Prenyltransf (PF01255) (1.00)	PF01255	39	261	0.709265	1.1e-73
Borg	Black	BLACK-SR-VP_26_10_2019_C_40cm_scaffold_23_FINAL	BLACK-SR-VP_26_10_2019_C_40cm_scaffold_23_FINAL_1158	1158	fam03036	6	123	820792	821091	100	0.33	3	No KEGG annotation (1.00)	No KEGG annotation (1.00)								No domains detected (0.67)
Borg	Black	BLACK-SR-VP_26_10_2019_C_40cm_scaffold_23_FINAL	BLACK-SR-VP_26_10_2019_C_40cm_scaffold_23_FINAL_1159	1159	fam00130	84	181	821094	821414	107	0.93	1	No KEGG annotation (0.73)	No KEGG annotation (0.73)								No domains detected (0.68)
Borg	Black	BLACK-SR-VP_26_10_2019_C_40cm_scaffold_23_FINAL	BLACK-SR-VP_26_10_2019_C_40cm_scaffold_23_FINAL_1160	1160	fam01540	8	60	821549	821728	60	0	0	No KEGG annotation (1.00)	No KEGG annotation (1.00)								No domains detected (1.00)
Borg	Black	BLACK-SR-VP_26_10_2019_C_40cm_scaffold_23_FINAL	BLACK-SR-VP_26_10_2019_C_40cm_scaffold_23_FINAL_1161	1161	fam00104	115	173	821757	822344	196	0.05	4	K07038 (0.83)	inner membrane protein (0.83)	K07038.gCluster.3	41.3	63.1	9.8e-10	41.3	0.530612	0.272727	YdjM (PF04307) (0.54)	PF04307	41	142	0.515306	1.1e-12
Borg	Black	BLACK-SR-VP_26_10_2019_C_40cm_scaffold_23_FINAL	BLACK-SR-VP_26_10_2019_C_40cm_scaffold_23_FINAL_1162	1162	fam01340	83	95	822358	822588	77	0	0	No KEGG annotation (0.58)	No KEGG annotation (0.58)	K06154.gCluster.1	32.3	125.3	5.9e-07	32.3	0.961039	0.378571	GYD (PF08734) (0.58)	PF01037	13	72	0.766234	5.7e-11
Borg	Black	BLACK-SR-VP_26_10_2019_C_40cm_scaffold_23_FINAL	BLACK-SR-VP_26_10_2019_C_40cm_scaffold_23_FINAL_1163	1163	fam00995	9	91	822641	822925	95	0	0	No KEGG annotation (1.00)	No KEGG annotation (1.00)								No domains detected (1.00)
Borg	Black	BLACK-SR-VP_26_10_2019_C_40cm_scaffold_23_FINAL	BLACK-SR-VP_26_10_2019_C_40cm_scaffold_23_FINAL_1164	1164	fam03261	3	337	823400	824410	337	1	1	K18576 (1.00)	xyloglucan-specific endo-beta-1 4-glucanase (1.00)	K18576.gCluster.1	28	97.4	1.2e-05	28	0.922849	0.361323	Glyco_hydro_12 (PF01670) (1.00)	PF01670	79	300	0.655786	5.5e-21
Borg	Black	BLACK-SR-VP_26_10_2019_C_40cm_scaffold_23_FINAL	BLACK-SR-VP_26_10_2019_C_40cm_scaffold_23_FINAL_1165	1165	fam00008	839	318	824407	825813	469	0.02	0	K00721 (0.36)	dolichol-phosphate mannosyltransferase (0.36)	K11936.gCluster.2	49.3	148.9	2.6e-12	49.3	0.223881	0.151807	Glycos_transf_2 (PF00535) (0.71)	PF13632	177	387	0.447761	3.4e-21
Borg	Black	BLACK-SR-VP_26_10_2019_C_40cm_scaffold_23_FINAL	BLACK-SR-VP_26_10_2019_C_40cm_scaffold_23_FINAL_1166	1166	fam00030	1140	281	825840	826937	366	0.01	0	K00059 (0.36)	3-oxoacyl-[acyl-carrier protein] reductase (0.36)	K17947.gCluster.1	445.1	109.1	3.4e-132	445.1	0.997268	0.57047	adh_short_C2 (PF13561) (0.41)	PF01370	3	276	0.745902	8.9e-43
Borg	Black	BLACK-SR-VP_26_10_2019_C_40cm_scaffold_23_FINAL	BLACK-SR-VP_26_10_2019_C_40cm_scaffold_23_FINAL_1166	1166	fam00030	1140	281	825840	826937	366	0.01	0	K00059 (0.36)	3-oxoacyl-[acyl-carrier protein] reductase (0.36)	K17947.gCluster.1	445.1	109.1	3.4e-132	445.1	0.997268	0.57047	adh_short_C2 (PF13561) (0.41)	PF16363	165	338	0.472678	4.7e-18
Borg	Black	BLACK-SR-VP_26_10_2019_C_40cm_scaffold_23_FINAL	BLACK-SR-VP_26_10_2019_C_40cm_scaffold_23_FINAL_1167	1167	fam03225	3	76	827678	827905	76	0	0	No KEGG annotation (1.00)	No KEGG annotation (1.00)								No domains detected (1.00)
Borg	Black	BLACK-SR-VP_26_10_2019_C_40cm_scaffold_23_FINAL	BLACK-SR-VP_26_10_2019_C_40cm_scaffold_23_FINAL_1168	1168	fam00302	27	104	828202	828780	193	0	0	No KEGG annotation (1.00)	No KEGG annotation (1.00)								No domains detected (1.00)
Borg	Black	BLACK-SR-VP_26_10_2019_C_40cm_scaffold_23_FINAL	BLACK-SR-VP_26_10_2019_C_40cm_scaffold_23_FINAL_1169	1169	fam04045	4	87	828861	829121	87	0	0	No KEGG annotation (1.00)	No KEGG annotation (1.00)								No domains detected (1.00)
Borg	Black	BLACK-SR-VP_26_10_2019_C_40cm_scaffold_23_FINAL	BLACK-SR-VP_26_10_2019_C_40cm_scaffold_23_FINAL_1170	1170	fam05898	10	76	829171	829392	74	0	0	No KEGG annotation (1.00)	No KEGG annotation (1.00)								No domains detected (1.00)
Borg	Black	BLACK-SR-VP_26_10_2019_C_40cm_scaffold_23_FINAL	BLACK-SR-VP_26_10_2019_C_40cm_scaffold_23_FINAL_1171	1171	fam11463	7	74	829596	829817	74	0	0	No KEGG annotation (1.00)	No KEGG annotation (1.00)								No domains detected (1.00)
Borg	Black	BLACK-SR-VP_26_10_2019_C_40cm_scaffold_23_FINAL	BLACK-SR-VP_26_10_2019_C_40cm_scaffold_23_FINAL_1172	1172	fam08317	11	107	829838	830284	149	0	0	No KEGG annotation (1.00)	No KEGG annotation (1.00)								No domains detected (1.00)
Borg	Black	BLACK-SR-VP_26_10_2019_C_40cm_scaffold_23_FINAL	BLACK-SR-VP_26_10_2019_C_40cm_scaffold_23_FINAL_1173	1173	fam10526	3	82	830568	830813	82	0	0	No KEGG annotation (1.00)	No KEGG annotation (1.00)								No domains detected (1.00)
Borg	Black	BLACK-SR-VP_26_10_2019_C_40cm_scaffold_23_FINAL	BLACK-SR-VP_26_10_2019_C_40cm_scaffold_23_FINAL_1174	1174	fam00283	140	595	831004	832866	621	0	0	K00820 (0.56)	glucosamine---fructose-6-phosphate aminotransferase (isomerizing) (0.56)	K00820.gCluster.1	825.1	71.1	4.6e-247	825.1	0.99839	0.780488	GATase_6 (PF13522) + SIS (PF01380) + SIS (PF01380) (0.53)	PF13522	61	132	0.114332	2.7e-19
Borg	Black	BLACK-SR-VP_26_10_2019_C_40cm_scaffold_23_FINAL	BLACK-SR-VP_26_10_2019_C_40cm_scaffold_23_FINAL_1174	1174	fam00283	140	595	831004	832866	621	0	0	K00820 (0.56)	glucosamine---fructose-6-phosphate aminotransferase (isomerizing) (0.56)	K00820.gCluster.1	825.1	71.1	4.6e-247	825.1	0.99839	0.780488	GATase_6 (PF13522) + SIS (PF01380) + SIS (PF01380) (0.53)	PF01380	301	426	0.201288	1.3e-32
Borg	Black	BLACK-SR-VP_26_10_2019_C_40cm_scaffold_23_FINAL	BLACK-SR-VP_26_10_2019_C_40cm_scaffold_23_FINAL_1174	1174	fam00283	140	595	831004	832866	621	0	0	K00820 (0.56)	glucosamine---fructose-6-phosphate aminotransferase (isomerizing) (0.56)	K00820.gCluster.1	825.1	71.1	4.6e-247	825.1	0.99839	0.780488	GATase_6 (PF13522) + SIS (PF01380) + SIS (PF01380) (0.53)	PF01380	477	600	0.198068	6.6e-33
Borg	Black	BLACK-SR-VP_26_10_2019_C_40cm_scaffold_23_FINAL	BLACK-SR-VP_26_10_2019_C_40cm_scaffold_23_FINAL_1175	1175	fam11705	228	343	832934	834157	408	0	0	K00973 (0.76)	glucose-1-phosphate thymidylyltransferase (0.76)	K00973.gCluster.2	374.3	18.9	4.3e-111	374.3	0.997549	0.991781	NTP_transferase (PF00483) (0.62)	PF00483	2	223	0.541667	1e-42
Borg	Black	BLACK-SR-VP_26_10_2019_C_40cm_scaffold_23_FINAL	BLACK-SR-VP_26_10_2019_C_40cm_scaffold_23_FINAL_1175	1175	fam11705	228	343	832934	834157	408	0	0	K00973 (0.76)	glucose-1-phosphate thymidylyltransferase (0.76)	K00973.gCluster.2	374.3	18.9	4.3e-111	374.3	0.997549	0.991781	NTP_transferase (PF00483) (0.62)	PF00132	248	273	0.0612745	3.2e-05
Borg	Black	BLACK-SR-VP_26_10_2019_C_40cm_scaffold_23_FINAL	BLACK-SR-VP_26_10_2019_C_40cm_scaffold_23_FINAL_1175	1175	fam11705	228	343	832934	834157	408	0	0	K00973 (0.76)	glucose-1-phosphate thymidylyltransferase (0.76)	K00973.gCluster.2	374.3	18.9	4.3e-111	374.3	0.997549	0.991781	NTP_transferase (PF00483) (0.62)	PF00132	276	308	0.0784314	4.6e-10
Borg	Black	BLACK-SR-VP_26_10_2019_C_40cm_scaffold_23_FINAL	BLACK-SR-VP_26_10_2019_C_40cm_scaffold_23_FINAL_1175	1175	fam11705	228	343	832934	834157	408	0	0	K00973 (0.76)	glucose-1-phosphate thymidylyltransferase (0.76)	K00973.gCluster.2	374.3	18.9	4.3e-111	374.3	0.997549	0.991781	NTP_transferase (PF00483) (0.62)	PF00132	310	338	0.0686275	4e-05
Borg	Black	BLACK-SR-VP_26_10_2019_C_40cm_scaffold_23_FINAL	BLACK-SR-VP_26_10_2019_C_40cm_scaffold_23_FINAL_1176	1176	fam00616	47	78	834287	834496	70	0	0	No KEGG annotation (1.00)	No KEGG annotation (1.00)								No domains detected (1.00)
Borg	Black	BLACK-SR-VP_26_10_2019_C_40cm_scaffold_23_FINAL	BLACK-SR-VP_26_10_2019_C_40cm_scaffold_23_FINAL_1177	1177	fam00278	61	122	834720	835166	149	0	3	No KEGG annotation (1.00)	No KEGG annotation (1.00)								No domains detected (1.00)
Borg	Black	BLACK-SR-VP_26_10_2019_C_40cm_scaffold_23_FINAL	BLACK-SR-VP_26_10_2019_C_40cm_scaffold_23_FINAL_1178	1178	fam00130	84	181	835327	835914	196	0.93	1	No KEGG annotation (0.73)	No KEGG annotation (0.73)								No domains detected (0.68)
Borg	Black	BLACK-SR-VP_26_10_2019_C_40cm_scaffold_23_FINAL	BLACK-SR-VP_26_10_2019_C_40cm_scaffold_23_FINAL_1179	1179	fam04406	28	78	836124	836354	77	0	0	No KEGG annotation (0.57)	No KEGG annotation (0.57)								CBFD_NFYB_HMF (PF00808) (1.00)	PF00808	9	70	0.792208	2.5e-19
Borg	Black	BLACK-SR-VP_26_10_2019_C_40cm_scaffold_23_FINAL	BLACK-SR-VP_26_10_2019_C_40cm_scaffold_23_FINAL_1180	1180	fam00659	25	191	836652	837218	189	0.08	1	K03744 (1.00)	LemA protein (1.00)	K03744.gCluster.1	65.1	24.1	5.7e-17	65.1	0.978836	0.630282	LemA (PF04011) (1.00)	PF04011	11	176	0.873016	5.1e-24
Borg	Black	BLACK-SR-VP_26_10_2019_C_40cm_scaffold_23_FINAL	BLACK-SR-VP_26_10_2019_C_40cm_scaffold_23_FINAL_1181	1181	fam01201	20	251	837271	837831	187	0.9	2	K06872 (1.00)	uncharacterized protein (1.00)	K06872.gCluster.1	65.5	26	3.2e-17	65.5	0.989305	0.538983	TPM_phosphatase (PF04536) (1.00)	PF04536	55	178	0.657754	3.1e-17
Borg	Black	BLACK-SR-VP_26_10_2019_C_40cm_scaffold_23_FINAL	BLACK-SR-VP_26_10_2019_C_40cm_scaffold_23_FINAL_1182	1182	fam01415	14	136	838221	838628	136	0	0	No KEGG annotation (0.50)	No KEGG annotation (0.50)	K09920.gCluster.1	35.4	15.9	6.1e-08	35.4	0.985294	0.806667	No domains detected (0.50)	PF06853	33	132	0.727941	9.8e-13
Borg	Black	BLACK-SR-VP_26_10_2019_C_40cm_scaffold_23_FINAL	BLACK-SR-VP_26_10_2019_C_40cm_scaffold_23_FINAL_1183	1183	fam07695	6	348	838747	839790	348	1	2	K06872 (0.67)	uncharacterized protein (0.67)	K06872.gCluster.1	23.3	26	0.00023	23.3	0.272989	0.122034	No domains detected (1.00)
Borg	Black	BLACK-SR-VP_26_10_2019_C_40cm_scaffold_23_FINAL	BLACK-SR-VP_26_10_2019_C_40cm_scaffold_23_FINAL_1184	1184	fam04851	147	376	839801	841159	453	0.02	0	K06871 (0.85)	uncharacterized protein (0.85)	K06871.gCluster.2	127.8	27.2	4.8e-36	127.8	0.951435	0.662366	Radical_SAM (PF04055) (0.64)	PF04055	148	288	0.309051	6.5e-20
Borg	Black	BLACK-SR-VP_26_10_2019_C_40cm_scaffold_23_FINAL	BLACK-SR-VP_26_10_2019_C_40cm_scaffold_23_FINAL_1184	1184	fam04851	147	376	839801	841159	453	0.02	0	K06871 (0.85)	uncharacterized protein (0.85)	K06871.gCluster.2	127.8	27.2	4.8e-36	127.8	0.951435	0.662366	Radical_SAM (PF04055) (0.64)	PF13186	373	433	0.13245	9.1e-12
Borg	Black	BLACK-SR-VP_26_10_2019_C_40cm_scaffold_23_FINAL	BLACK-SR-VP_26_10_2019_C_40cm_scaffold_23_FINAL_1185	1185	fam05940	18	156	841217	841663	149	0	0	No KEGG annotation (1.00)	No KEGG annotation (1.00)								No domains detected (1.00)
Borg	Black	BLACK-SR-VP_26_10_2019_C_40cm_scaffold_23_FINAL	BLACK-SR-VP_26_10_2019_C_40cm_scaffold_23_FINAL_1186	1186	fam00203	19	87	841681	841923	81	0	0	No KEGG annotation (1.00)	No KEGG annotation (1.00)								No domains detected (1.00)
Borg	Black	BLACK-SR-VP_26_10_2019_C_40cm_scaffold_23_FINAL	BLACK-SR-VP_26_10_2019_C_40cm_scaffold_23_FINAL_1187	1187	fam07950	12	69	841977	842177	67	0	0	No KEGG annotation (1.00)	No KEGG annotation (1.00)								No domains detected (1.00)
Borg	Black	BLACK-SR-VP_26_10_2019_C_40cm_scaffold_23_FINAL	BLACK-SR-VP_26_10_2019_C_40cm_scaffold_23_FINAL_1188	1188	fam10179	18	97	842243	842509	89	0	0	No KEGG annotation (1.00)	No KEGG annotation (1.00)								No domains detected (1.00)
Borg	Black	BLACK-SR-VP_26_10_2019_C_40cm_scaffold_23_FINAL	BLACK-SR-VP_26_10_2019_C_40cm_scaffold_23_FINAL_1189	1189	fam04046	21	108	842601	842924	108	0	0	K01104 (0.95)	protein-tyrosine phosphatase (0.95)	K01104.gCluster.3	34.9	33.1	7.5e-08	34.9	0.407407	0.0990099	No domains detected (1.00)
Borg	Black	BLACK-SR-VP_26_10_2019_C_40cm_scaffold_23_FINAL	BLACK-SR-VP_26_10_2019_C_40cm_scaffold_23_FINAL_1190	1190	fam06918	8	76	842939	843172	78	0	2	No KEGG annotation (1.00)	No KEGG annotation (1.00)								No domains detected (1.00)
Borg	Black	BLACK-SR-VP_26_10_2019_C_40cm_scaffold_23_FINAL	BLACK-SR-VP_26_10_2019_C_40cm_scaffold_23_FINAL_1191	1191	fam00617	16	138	843231	843788	186	0	0	No KEGG annotation (1.00)	No KEGG annotation (1.00)								No domains detected (1.00)
Borg	Black	BLACK-SR-VP_26_10_2019_C_40cm_scaffold_23_FINAL	BLACK-SR-VP_26_10_2019_C_40cm_scaffold_23_FINAL_1192	1192	fam01352	22	110	843785	844168	128	0	2	No KEGG annotation (1.00)	No KEGG annotation (1.00)								No domains detected (1.00)
Borg	Black	BLACK-SR-VP_26_10_2019_C_40cm_scaffold_23_FINAL	BLACK-SR-VP_26_10_2019_C_40cm_scaffold_23_FINAL_1193	1193	fam05517	5	131	844177	844569	131	0	3	No KEGG annotation (1.00)	No KEGG annotation (1.00)								No domains detected (1.00)
Borg	Black	BLACK-SR-VP_26_10_2019_C_40cm_scaffold_23_FINAL	BLACK-SR-VP_26_10_2019_C_40cm_scaffold_23_FINAL_1194	1194	fam06125	10	71	844594	844800	69	0	0	No KEGG annotation (1.00)	No KEGG annotation (1.00)								No domains detected (1.00)
Borg	Black	BLACK-SR-VP_26_10_2019_C_40cm_scaffold_23_FINAL	BLACK-SR-VP_26_10_2019_C_40cm_scaffold_23_FINAL_1195	1195	fam03942	5	55	844828	844992	55	0	0	No KEGG annotation (1.00)	No KEGG annotation (1.00)								No domains detected (1.00)
Borg	Black	BLACK-SR-VP_26_10_2019_C_40cm_scaffold_23_FINAL	BLACK-SR-VP_26_10_2019_C_40cm_scaffold_23_FINAL_1196	1196	fam08238	10	70	845005	845199	65	0	0	No KEGG annotation (1.00)	No KEGG annotation (1.00)								No domains detected (1.00)
Borg	Black	BLACK-SR-VP_26_10_2019_C_40cm_scaffold_23_FINAL	BLACK-SR-VP_26_10_2019_C_40cm_scaffold_23_FINAL_1197	1197	fam00001	6506	176	845771	846088	106	0.02	0	No KEGG annotation (0.40)	No KEGG annotation (0.40)								No domains detected (0.43)
Borg	Black	BLACK-SR-VP_26_10_2019_C_40cm_scaffold_23_FINAL	BLACK-SR-VP_26_10_2019_C_40cm_scaffold_23_FINAL_1198	1198	fam02740	13	108	846148	846492	115	0	0	No KEGG annotation (1.00)	No KEGG annotation (1.00)								No domains detected (1.00)
Borg	Black	BLACK-SR-VP_26_10_2019_C_40cm_scaffold_23_FINAL	BLACK-SR-VP_26_10_2019_C_40cm_scaffold_23_FINAL_1199	1199	fam02805	20	116	846494	846859	122	0	0	No KEGG annotation (1.00)	No KEGG annotation (1.00)								No domains detected (1.00)
Borg	Black	BLACK-SR-VP_26_10_2019_C_40cm_scaffold_23_FINAL	BLACK-SR-VP_26_10_2019_C_40cm_scaffold_23_FINAL_1200	1200	fam08274	6	83	846834	847085	84	0	2	No KEGG annotation (1.00)	No KEGG annotation (1.00)								No domains detected (1.00)
Borg	Black	BLACK-SR-VP_26_10_2019_C_40cm_scaffold_23_FINAL	BLACK-SR-VP_26_10_2019_C_40cm_scaffold_23_FINAL_1201	1201	fam05206	9	137	847107	847517	137	0	0	No KEGG annotation (1.00)	No KEGG annotation (1.00)								No domains detected (1.00)
Borg	Black	BLACK-SR-VP_26_10_2019_C_40cm_scaffold_23_FINAL	BLACK-SR-VP_26_10_2019_C_40cm_scaffold_23_FINAL_1202	1202	fam09896	12	62	847543	847728	62	0	0	No KEGG annotation (1.00)	No KEGG annotation (1.00)								No domains detected (1.00)
Borg	Black	BLACK-SR-VP_26_10_2019_C_40cm_scaffold_23_FINAL	BLACK-SR-VP_26_10_2019_C_40cm_scaffold_23_FINAL_1203	1203	fam07758	10	52	847921	848076	52	0	0	No KEGG annotation (1.00)	No KEGG annotation (1.00)								No domains detected (1.00)
Borg	Black	BLACK-SR-VP_26_10_2019_C_40cm_scaffold_23_FINAL	BLACK-SR-VP_26_10_2019_C_40cm_scaffold_23_FINAL_1204	1204	fam04453	23	174	848083	848604	174	0	0	No KEGG annotation (1.00)	No KEGG annotation (1.00)								YopX (PF09643) (1.00)	PF09643	6	163	0.902299	2.9e-15
Borg	Black	BLACK-SR-VP_26_10_2019_C_40cm_scaffold_23_FINAL	BLACK-SR-VP_26_10_2019_C_40cm_scaffold_23_FINAL_1205	1205	fam00031	196	70	848610	848921	104	0	0	No KEGG annotation (0.60)	No KEGG annotation (0.60)								No domains detected (0.78)
Borg	Black	BLACK-SR-VP_26_10_2019_C_40cm_scaffold_23_FINAL	BLACK-SR-VP_26_10_2019_C_40cm_scaffold_23_FINAL_1206	1206	fam01915	4	54	848948	849109	54	0	0	No KEGG annotation (1.00)	No KEGG annotation (1.00)								No domains detected (1.00)
Borg	Black	BLACK-SR-VP_26_10_2019_C_40cm_scaffold_23_FINAL	BLACK-SR-VP_26_10_2019_C_40cm_scaffold_23_FINAL_1207	1207	fam01198	14	110	849116	849424	103	0	3	No KEGG annotation (1.00)	No KEGG annotation (1.00)								No domains detected (1.00)
Borg	Black	BLACK-SR-VP_26_10_2019_C_40cm_scaffold_23_FINAL	BLACK-SR-VP_26_10_2019_C_40cm_scaffold_23_FINAL_1208	1208	fam10348	8	150	849507	849956	150	0	0	No KEGG annotation (1.00)	No KEGG annotation (1.00)								No domains detected (1.00)
Borg	Black	BLACK-SR-VP_26_10_2019_C_40cm_scaffold_23_FINAL	BLACK-SR-VP_26_10_2019_C_40cm_scaffold_23_FINAL_1209	1209	fam08498	13	228	849984	850529	182	0	0	No KEGG annotation (1.00)	No KEGG annotation (1.00)								No domains detected (1.00)
Borg	Black	BLACK-SR-VP_26_10_2019_C_40cm_scaffold_23_FINAL	BLACK-SR-VP_26_10_2019_C_40cm_scaffold_23_FINAL_1210	1210	fam00039	248	134	850565	850993	143	0	0	No KEGG annotation (0.99)	No KEGG annotation (0.99)								No domains detected (0.99)
Borg	Black	BLACK-SR-VP_26_10_2019_C_40cm_scaffold_23_FINAL	BLACK-SR-VP_26_10_2019_C_40cm_scaffold_23_FINAL_1211	1211	fam00039	248	134	850960	851796	279	0	0	No KEGG annotation (0.99)	No KEGG annotation (0.99)								No domains detected (0.99)
Borg	Black	BLACK-SR-VP_26_10_2019_C_40cm_scaffold_23_FINAL	BLACK-SR-VP_26_10_2019_C_40cm_scaffold_23_FINAL_1212	1212	fam00107	256	242	851842	852735	298	0.01	0	No KEGG annotation (0.99)	No KEGG annotation (0.99)								No domains detected (1.00)
Borg	Black	BLACK-SR-VP_26_10_2019_C_40cm_scaffold_23_FINAL	BLACK-SR-VP_26_10_2019_C_40cm_scaffold_23_FINAL_1213	1213	fam01500	37	90	852782	853075	98	0	0	K09715 (1.00)	uncharacterized protein (1.00)	K09715.gCluster.1	79.3	33.4	1.9e-21	79.3	0.908163	0.835165	DUF504 (PF04457) (1.00)	PF04457	39	95	0.571429	4.8e-16
Borg	Black	BLACK-SR-VP_26_10_2019_C_40cm_scaffold_23_FINAL	BLACK-SR-VP_26_10_2019_C_40cm_scaffold_23_FINAL_1214	1214	fam03101	19	100	853079	853390	104	0	0	No KEGG annotation (1.00)	No KEGG annotation (1.00)								No domains detected (1.00)
Borg	Black	BLACK-SR-VP_26_10_2019_C_40cm_scaffold_23_FINAL	BLACK-SR-VP_26_10_2019_C_40cm_scaffold_23_FINAL_1215	1215	fam05260	10	173	853427	853936	170	0	0	No KEGG annotation (1.00)	No KEGG annotation (1.00)								No domains detected (1.00)
Borg	Black	BLACK-SR-VP_26_10_2019_C_40cm_scaffold_23_FINAL	BLACK-SR-VP_26_10_2019_C_40cm_scaffold_23_FINAL_1216	1216	fam05136	7	82	853957	854202	82	0	0	No KEGG annotation (1.00)	No KEGG annotation (1.00)								No domains detected (1.00)
Borg	Black	BLACK-SR-VP_26_10_2019_C_40cm_scaffold_23_FINAL	BLACK-SR-VP_26_10_2019_C_40cm_scaffold_23_FINAL_1217	1217	fam06409	9	141	854234	854656	141	0	0	No KEGG annotation (1.00)	No KEGG annotation (1.00)								No domains detected (1.00)
Borg	Black	BLACK-SR-VP_26_10_2019_C_40cm_scaffold_23_FINAL	BLACK-SR-VP_26_10_2019_C_40cm_scaffold_23_FINAL_1218	1218	fam10524	7	191	854640	855212	191	0	0	No KEGG annotation (1.00)	No KEGG annotation (1.00)								No domains detected (1.00)
Borg	Black	BLACK-SR-VP_26_10_2019_C_40cm_scaffold_23_FINAL	BLACK-SR-VP_26_10_2019_C_40cm_scaffold_23_FINAL_1220	1220	fam05545	6	98	855425	855718	98	0	0	No KEGG annotation (1.00)	No KEGG annotation (1.00)								No domains detected (1.00)
Borg	Black	BLACK-SR-VP_26_10_2019_C_40cm_scaffold_23_FINAL	BLACK-SR-VP_26_10_2019_C_40cm_scaffold_23_FINAL_1221	1221	fam01782	12	323	855762	856730	323	0	0	K18962 (0.58)	T4 RNA ligase 2 (0.58)								RNA_ligase (PF09414) (1.00)	PF09414	36	224	0.582043	5.9e-15
Borg	Black	BLACK-SR-VP_26_10_2019_C_40cm_scaffold_23_FINAL	BLACK-SR-VP_26_10_2019_C_40cm_scaffold_23_FINAL_1222	1222	fam00798	17	188	856840	857400	187	0	0	K15261 (0.53)	poly [ADP-ribose] polymerase 10/14/15 (0.53)	K15261.gCluster.1	29.4	115.6	1e-06	29.4	0.973262	0.0926352	Macro (PF01661) (0.53)
Borg	Black	BLACK-SR-VP_26_10_2019_C_40cm_scaffold_23_FINAL	BLACK-SR-VP_26_10_2019_C_40cm_scaffold_23_FINAL_1223	1223	fam09268	7	147	857435	857875	147	0	0	No KEGG annotation (1.00)	No KEGG annotation (1.00)								No domains detected (1.00)
Borg	Black	BLACK-SR-VP_26_10_2019_C_40cm_scaffold_23_FINAL	BLACK-SR-VP_26_10_2019_C_40cm_scaffold_23_FINAL_1224	1224	fam07639	10	70	857879	858076	66	0	0	No KEGG annotation (1.00)	No KEGG annotation (1.00)								No domains detected (1.00)
Borg	Black	BLACK-SR-VP_26_10_2019_C_40cm_scaffold_23_FINAL	BLACK-SR-VP_26_10_2019_C_40cm_scaffold_23_FINAL_1225	1225	fam06434	11	49	858110	858256	49	0	0	No KEGG annotation (1.00)	No KEGG annotation (1.00)								No domains detected (1.00)
Borg	Black	BLACK-SR-VP_26_10_2019_C_40cm_scaffold_23_FINAL	BLACK-SR-VP_26_10_2019_C_40cm_scaffold_23_FINAL_1226	1226	fam04312	9	65	858322	858516	65	0	0	No KEGG annotation (1.00)	No KEGG annotation (1.00)								No domains detected (1.00)
Borg	Black	BLACK-SR-VP_26_10_2019_C_40cm_scaffold_23_FINAL	BLACK-SR-VP_26_10_2019_C_40cm_scaffold_23_FINAL_1227	1227	fam05792	8	180	858513	859052	180	0	0	K01139 (1.00)	GTP diphosphokinase / guanosine-3' 5'-bis(diphosphate) 3'-diphosphatase (1.00)	K01139.gCluster.1	43.8	103.8	1e-10	43.8	0.833333	0.128889	HD_4 (PF13328) (1.00)	PF13328	34	111	0.427778	2.1e-10
Borg	Black	BLACK-SR-VP_26_10_2019_C_40cm_scaffold_23_FINAL	BLACK-SR-VP_26_10_2019_C_40cm_scaffold_23_FINAL_1228	1228	fam06496	7	102	859073	859378	102	0	0	No KEGG annotation (1.00)	No KEGG annotation (1.00)								No domains detected (1.00)
Borg	Black	BLACK-SR-VP_26_10_2019_C_40cm_scaffold_23_FINAL	BLACK-SR-VP_26_10_2019_C_40cm_scaffold_23_FINAL_1229	1229	fam10370	15	168	859433	859948	172	0	0	No KEGG annotation (1.00)	No KEGG annotation (1.00)								No domains detected (1.00)
Borg	Black	BLACK-SR-VP_26_10_2019_C_40cm_scaffold_23_FINAL	BLACK-SR-VP_26_10_2019_C_40cm_scaffold_23_FINAL_1230	1230	fam06178	5	49	859977	860123	49	0	0	No KEGG annotation (1.00)	No KEGG annotation (1.00)								No domains detected (1.00)
Borg	Black	BLACK-SR-VP_26_10_2019_C_40cm_scaffold_23_FINAL	BLACK-SR-VP_26_10_2019_C_40cm_scaffold_23_FINAL_1231	1231	fam06043	11	71	860155	860367	71	0	0	No KEGG annotation (1.00)	No KEGG annotation (1.00)								No domains detected (1.00)
Borg	Black	BLACK-SR-VP_26_10_2019_C_40cm_scaffold_23_FINAL	BLACK-SR-VP_26_10_2019_C_40cm_scaffold_23_FINAL_1232	1232	fam11260	11	119	860417	860740	108	0	0	No KEGG annotation (1.00)	No KEGG annotation (1.00)								No domains detected (1.00)
Borg	Black	BLACK-SR-VP_26_10_2019_C_40cm_scaffold_23_FINAL	BLACK-SR-VP_26_10_2019_C_40cm_scaffold_23_FINAL_1233	1233	fam00002	4625	371	860785	861273	163	0	0	K10725 (0.18)	archaeal cell division control protein 6 (0.18)	K15720.gCluster.1	165.3	280.7	1.3e-47	165.3	0.90184	0.0771831	ABC_tran (PF00005) (0.20)	PF13671	22	152	0.797546	3e-13
Borg	Black	BLACK-SR-VP_26_10_2019_C_40cm_scaffold_23_FINAL	BLACK-SR-VP_26_10_2019_C_40cm_scaffold_23_FINAL_1234	1234	fam07691	6	89	861270	861515	82	0	0	No KEGG annotation (1.00)	No KEGG annotation (1.00)								No domains detected (1.00)
Borg	Black	BLACK-SR-VP_26_10_2019_C_40cm_scaffold_23_FINAL	BLACK-SR-VP_26_10_2019_C_40cm_scaffold_23_FINAL_1235	1235	fam06418	7	98	861593	861886	98	0	0	No KEGG annotation (1.00)	No KEGG annotation (1.00)								No domains detected (1.00)
Borg	Black	BLACK-SR-VP_26_10_2019_C_40cm_scaffold_23_FINAL	BLACK-SR-VP_26_10_2019_C_40cm_scaffold_23_FINAL_1236	1236	fam00785	19	128	861912	862295	128	0	0	No KEGG annotation (1.00)	No KEGG annotation (1.00)								No domains detected (1.00)
Borg	Black	BLACK-SR-VP_26_10_2019_C_40cm_scaffold_23_FINAL	BLACK-SR-VP_26_10_2019_C_40cm_scaffold_23_FINAL_1237	1237	fam01274	14	130	862741	863262	174	0	0	No KEGG annotation (1.00)	No KEGG annotation (1.00)								No domains detected (1.00)
Borg	Black	BLACK-SR-VP_26_10_2019_C_40cm_scaffold_23_FINAL	BLACK-SR-VP_26_10_2019_C_40cm_scaffold_23_FINAL_1238	1238	fam05070	24	134	863303	863701	133	0	0	K06940 (0.62)	uncharacterized protein (0.62)	K06940.gCluster.2	38.8	28.6	5.5e-09	38.8	0.87218	0.234114	No domains detected (1.00)
Borg	Black	BLACK-SR-VP_26_10_2019_C_40cm_scaffold_23_FINAL	BLACK-SR-VP_26_10_2019_C_40cm_scaffold_23_FINAL_1239	1239	fam02455	8	51	863754	863906	51	0	0	No KEGG annotation (1.00)	No KEGG annotation (1.00)								No domains detected (1.00)
Borg	Black	BLACK-SR-VP_26_10_2019_C_40cm_scaffold_23_FINAL	BLACK-SR-VP_26_10_2019_C_40cm_scaffold_23_FINAL_1240	1240	fam05572	20	238	863921	864634	238	0	0	No KEGG annotation (1.00)	No KEGG annotation (1.00)								No domains detected (1.00)
Borg	Black	BLACK-SR-VP_26_10_2019_C_40cm_scaffold_23_FINAL	BLACK-SR-VP_26_10_2019_C_40cm_scaffold_23_FINAL_1241	1241	fam09786	11	54	864651	864812	54	0	0	No KEGG annotation (1.00)	No KEGG annotation (1.00)								No domains detected (1.00)
Borg	Black	BLACK-SR-VP_26_10_2019_C_40cm_scaffold_23_FINAL	BLACK-SR-VP_26_10_2019_C_40cm_scaffold_23_FINAL_1242	1242	fam01942	6	64	864838	865029	64	0	0	No KEGG annotation (1.00)	No KEGG annotation (1.00)								No domains detected (1.00)
Borg	Black	BLACK-SR-VP_26_10_2019_C_40cm_scaffold_23_FINAL	BLACK-SR-VP_26_10_2019_C_40cm_scaffold_23_FINAL_1243	1243	fam08758	8	93	865094	865381	96	0	0	No KEGG annotation (1.00)	No KEGG annotation (1.00)								No domains detected (1.00)
Borg	Black	BLACK-SR-VP_26_10_2019_C_40cm_scaffold_23_FINAL	BLACK-SR-VP_26_10_2019_C_40cm_scaffold_23_FINAL_1244	1244	fam03726	7	78	865386	865619	78	0	0	No KEGG annotation (1.00)	No KEGG annotation (1.00)								No domains detected (1.00)
Borg	Black	BLACK-SR-VP_26_10_2019_C_40cm_scaffold_23_FINAL	BLACK-SR-VP_26_10_2019_C_40cm_scaffold_23_FINAL_1245	1245	fam00165	79	565	865648	866226	193	0	0	No KEGG annotation (0.96)	No KEGG annotation (0.96)								DUF262 (PF03235) (0.51)	PF03235	46	136	0.466321	2.5e-11
Borg	Black	BLACK-SR-VP_26_10_2019_C_40cm_scaffold_23_FINAL	BLACK-SR-VP_26_10_2019_C_40cm_scaffold_23_FINAL_1246	1246	fam03839	7	123	866226	866594	123	0	0	No KEGG annotation (1.00)	No KEGG annotation (1.00)								No domains detected (1.00)
Borg	Black	BLACK-SR-VP_26_10_2019_C_40cm_scaffold_23_FINAL	BLACK-SR-VP_26_10_2019_C_40cm_scaffold_23_FINAL_1248	1248	fam07657	4	69	866842	867048	69	0	0	No KEGG annotation (1.00)	No KEGG annotation (1.00)								No domains detected (1.00)
Borg	Black	BLACK-SR-VP_26_10_2019_C_40cm_scaffold_23_FINAL	BLACK-SR-VP_26_10_2019_C_40cm_scaffold_23_FINAL_1249	1249	fam04545	11	87	867081	867341	87	0	0	No KEGG annotation (1.00)	No KEGG annotation (1.00)								No domains detected (1.00)
Borg	Black	BLACK-SR-VP_26_10_2019_C_40cm_scaffold_23_FINAL	BLACK-SR-VP_26_10_2019_C_40cm_scaffold_23_FINAL_1250	1250	fam01351	22	69	867382	867726	115	0	0	No KEGG annotation (0.82)	No KEGG annotation (0.82)	K06558.gCluster.1	23.3	495.6	0.00018	23.3	0.895652	0.103524	No domains detected (1.00)
Borg	Black	BLACK-SR-VP_26_10_2019_C_40cm_scaffold_23_FINAL	BLACK-SR-VP_26_10_2019_C_40cm_scaffold_23_FINAL_1251	1251	fam00055	215	357	868537	871653	1039	0.39	0	No KEGG annotation (0.41)	No KEGG annotation (0.41)	K11931.gCluster.1	25.3	149	3.4e-05	25.3	0.111646	0.0615385	Polysacc_deac_1 (PF01522) (0.51)	PF01522	26	150	0.119346	1e-17
Borg	Black	BLACK-SR-VP_26_10_2019_C_40cm_scaffold_23_FINAL	BLACK-SR-VP_26_10_2019_C_40cm_scaffold_23_FINAL_1252	1252	fam00055	215	357	871810	875274	1155	0.39	0	No KEGG annotation (0.41)	No KEGG annotation (0.41)	K11931.gCluster.1	23.9	149	9.1e-05	23.9	0.163636	0.255385	Polysacc_deac_1 (PF01522) (0.51)	PF16403	161	233	0.0623377	7.8e-18
Borg	Black	BLACK-SR-VP_26_10_2019_C_40cm_scaffold_23_FINAL	BLACK-SR-VP_26_10_2019_C_40cm_scaffold_23_FINAL_1252	1252	fam00055	215	357	871810	875274	1155	0.39	0	No KEGG annotation (0.41)	No KEGG annotation (0.41)	K11931.gCluster.1	23.9	149	9.1e-05	23.9	0.163636	0.255385	Polysacc_deac_1 (PF01522) (0.51)	PF01522	240	381	0.122078	3.9e-13
Borg	Black	BLACK-SR-VP_26_10_2019_C_40cm_scaffold_23_FINAL	BLACK-SR-VP_26_10_2019_C_40cm_scaffold_23_FINAL_1253	1253	fam00008	839	318	875448	876935	496	0.02	0	K00721 (0.36)	dolichol-phosphate mannosyltransferase (0.36)	K00752.gCluster.5	313.2	191.3	2.6e-92	313.2	0.881048	0.973742	Glycos_transf_2 (PF00535) (0.71)	PF00535	79	245	0.334677	8.9e-35
Borg	Black	BLACK-SR-VP_26_10_2019_C_40cm_scaffold_23_FINAL	BLACK-SR-VP_26_10_2019_C_40cm_scaffold_23_FINAL_1254	1254	fam10761	4	40	876973	877092	40	0	0	No KEGG annotation (1.00)	No KEGG annotation (1.00)								No domains detected (1.00)
Borg	Black	BLACK-SR-VP_26_10_2019_C_40cm_scaffold_23_FINAL	BLACK-SR-VP_26_10_2019_C_40cm_scaffold_23_FINAL_1255	1255	fam03550	9	215	877098	877790	231	1	0	No KEGG annotation (1.00)	No KEGG annotation (1.00)								No domains detected (1.00)
Borg	Black	BLACK-SR-VP_26_10_2019_C_40cm_scaffold_23_FINAL	BLACK-SR-VP_26_10_2019_C_40cm_scaffold_23_FINAL_1256	1256	fam10610	4	44	878238	878369	44	0	1	No KEGG annotation (1.00)	No KEGG annotation (1.00)								No domains detected (1.00)
Borg	Black	BLACK-SR-VP_26_10_2019_C_40cm_scaffold_23_FINAL	BLACK-SR-VP_26_10_2019_C_40cm_scaffold_23_FINAL_1257	1257	fam00022	503	237	878378	879133	252	0.8	1	K02638 (0.34)	plastocyanin (0.34)								No domains detected (0.29)
Borg	Black	BLACK-SR-VP_26_10_2019_C_40cm_scaffold_23_FINAL	BLACK-SR-VP_26_10_2019_C_40cm_scaffold_23_FINAL_1258	1258	fam00924	57	321	879176	880063	296	0	6	No KEGG annotation (1.00)	No KEGG annotation (1.00)								No domains detected (1.00)
Borg	Black	BLACK-SR-VP_26_10_2019_C_40cm_scaffold_23_FINAL	BLACK-SR-VP_26_10_2019_C_40cm_scaffold_23_FINAL_1259	1259	fam00118	118	242	880064	880744	227	0.24	3	K13280 (1.00)	signal peptidase I (1.00)	K13280.gCluster.3	92.5	68.2	2.3e-25	92.5	0.929515	0.301852	Peptidase_S24 (PF00717) (0.52)	PF00717	83	135	0.229075	7.5e-11
Borg	Black	BLACK-SR-VP_26_10_2019_C_40cm_scaffold_23_FINAL	BLACK-SR-VP_26_10_2019_C_40cm_scaffold_23_FINAL_1260	1260	fam00117	305	410	880744	881160	139	0.91	1	No KEGG annotation (0.47)	No KEGG annotation (0.47)								No domains detected (0.31)
Borg	Black	BLACK-SR-VP_26_10_2019_C_40cm_scaffold_23_FINAL	BLACK-SR-VP_26_10_2019_C_40cm_scaffold_23_FINAL_1261	1261	fam01088	49	151	881147	881602	152	0.67	1	No KEGG annotation (1.00)	No KEGG annotation (1.00)								No domains detected (1.00)
Borg	Black	BLACK-SR-VP_26_10_2019_C_40cm_scaffold_23_FINAL	BLACK-SR-VP_26_10_2019_C_40cm_scaffold_23_FINAL_1262	1262	fam00049	335	316	881707	882363	219	0.82	1	No KEGG annotation (0.49)	No KEGG annotation (0.49)	K15876.gCluster.1	27.8	104.3	1.1e-05	27.8	0.347032	0.401163	No domains detected (0.33)
Borg	Black	BLACK-SR-VP_26_10_2019_C_40cm_scaffold_23_FINAL	BLACK-SR-VP_26_10_2019_C_40cm_scaffold_23_FINAL_1263	1263	fam00117	305	410	882413	883687	425	0.91	1	No KEGG annotation (0.47)	No KEGG annotation (0.47)								No domains detected (0.31)
Borg	Black	BLACK-SR-VP_26_10_2019_C_40cm_scaffold_23_FINAL	BLACK-SR-VP_26_10_2019_C_40cm_scaffold_23_FINAL_1264	1264	fam06725	12	116	884191	884538	116	0	0	No KEGG annotation (1.00)	No KEGG annotation (1.00)								No domains detected (1.00)
Borg	Black	BLACK-SR-VP_26_10_2019_C_40cm_scaffold_23_FINAL	BLACK-SR-VP_26_10_2019_C_40cm_scaffold_23_FINAL_1265	1265	fam06218	17	63	884541	884783	81	0	0	No KEGG annotation (1.00)	No KEGG annotation (1.00)								No domains detected (1.00)
Borg	Black	BLACK-SR-VP_26_10_2019_C_40cm_scaffold_23_FINAL	BLACK-SR-VP_26_10_2019_C_40cm_scaffold_23_FINAL_1266	1266	fam00480	17	119	884868	885461	198	0	0	No KEGG annotation (1.00)	No KEGG annotation (1.00)								No domains detected (1.00)
Borg	Black	BLACK-SR-VP_26_10_2019_C_40cm_scaffold_23_FINAL	BLACK-SR-VP_26_10_2019_C_40cm_scaffold_23_FINAL_1267	1267	fam07486	18	101	885446	885745	100	0	0	No KEGG annotation (1.00)	No KEGG annotation (1.00)								No domains detected (1.00)
Borg	Black	BLACK-SR-VP_26_10_2019_C_40cm_scaffold_23_FINAL	BLACK-SR-VP_26_10_2019_C_40cm_scaffold_23_FINAL_1268	1268	fam01206	11	114	885768	885920	51	0	0	No KEGG annotation (1.00)	No KEGG annotation (1.00)								No domains detected (1.00)
Borg	Black	BLACK-SR-VP_26_10_2019_C_40cm_scaffold_23_FINAL	BLACK-SR-VP_26_10_2019_C_40cm_scaffold_23_FINAL_1269	1269	fam08647	6	89	885920	886186	89	0	0	No KEGG annotation (1.00)	No KEGG annotation (1.00)								No domains detected (1.00)
Borg	Black	BLACK-SR-VP_26_10_2019_C_40cm_scaffold_23_FINAL	BLACK-SR-VP_26_10_2019_C_40cm_scaffold_23_FINAL_1270	1270	fam00978	9	61	886279	886461	61	0	0	No KEGG annotation (1.00)	No KEGG annotation (1.00)								No domains detected (1.00)
Borg	Black	BLACK-SR-VP_26_10_2019_C_40cm_scaffold_23_FINAL	BLACK-SR-VP_26_10_2019_C_40cm_scaffold_23_FINAL_1271	1271	fam01968	11	158	886552	887022	157	0	0	No KEGG annotation (1.00)	No KEGG annotation (1.00)								No domains detected (1.00)
Borg	Black	BLACK-SR-VP_26_10_2019_C_40cm_scaffold_23_FINAL	BLACK-SR-VP_26_10_2019_C_40cm_scaffold_23_FINAL_1272	1272	fam07840	4	61	887059	887241	61	0	0	No KEGG annotation (1.00)	No KEGG annotation (1.00)								No domains detected (1.00)
Borg	Black	BLACK-SR-VP_26_10_2019_C_40cm_scaffold_23_FINAL	BLACK-SR-VP_26_10_2019_C_40cm_scaffold_23_FINAL_1273	1273	fam00044	165	566	887275	892011	1579	0.08	0	K07114 (0.76)	Ca-activated chloride channel homolog (0.76)	K07114.gCluster.7	170.2	134.9	7.1e-49	170.2	0.0367321	0.038	No domains detected (0.28)	PF02369	47	117	0.0443319	8e-07
Borg	Black	BLACK-SR-VP_26_10_2019_C_40cm_scaffold_23_FINAL	BLACK-SR-VP_26_10_2019_C_40cm_scaffold_23_FINAL_1273	1273	fam00044	165	566	887275	892011	1579	0.08	0	K07114 (0.76)	Ca-activated chloride channel homolog (0.76)	K07114.gCluster.7	170.2	134.9	7.1e-49	170.2	0.0367321	0.038	No domains detected (0.28)	PF02369	358	435	0.048765	0.00017
Borg	Black	BLACK-SR-VP_26_10_2019_C_40cm_scaffold_23_FINAL	BLACK-SR-VP_26_10_2019_C_40cm_scaffold_23_FINAL_1273	1273	fam00044	165	566	887275	892011	1579	0.08	0	K07114 (0.76)	Ca-activated chloride channel homolog (0.76)	K07114.gCluster.7	170.2	134.9	7.1e-49	170.2	0.0367321	0.038	No domains detected (0.28)	PF00092	633	823	0.120329	7.8e-23
Borg	Black	BLACK-SR-VP_26_10_2019_C_40cm_scaffold_23_FINAL	BLACK-SR-VP_26_10_2019_C_40cm_scaffold_23_FINAL_1273	1273	fam00044	165	566	887275	892011	1579	0.08	0	K07114 (0.76)	Ca-activated chloride channel homolog (0.76)	K07114.gCluster.7	170.2	134.9	7.1e-49	170.2	0.0367321	0.038	No domains detected (0.28)	PF00431	1028	1124	0.060798	7.3e-09
Borg	Black	BLACK-SR-VP_26_10_2019_C_40cm_scaffold_23_FINAL	BLACK-SR-VP_26_10_2019_C_40cm_scaffold_23_FINAL_1273	1273	fam00044	165	566	887275	892011	1579	0.08	0	K07114 (0.76)	Ca-activated chloride channel homolog (0.76)	K07114.gCluster.7	170.2	134.9	7.1e-49	170.2	0.0367321	0.038	No domains detected (0.28)	PF00092	1207	1330	0.0778974	1.7e-11
Borg	Black	BLACK-SR-VP_26_10_2019_C_40cm_scaffold_23_FINAL	BLACK-SR-VP_26_10_2019_C_40cm_scaffold_23_FINAL_1274	1274	fam00204	64	425	892082	892843	254	0.14	1	No KEGG annotation (1.00)	No KEGG annotation (1.00)								No domains detected (1.00)
Borg	Black	BLACK-SR-VP_26_10_2019_C_40cm_scaffold_23_FINAL	BLACK-SR-VP_26_10_2019_C_40cm_scaffold_23_FINAL_1275	1275	fam08267	10	165	892944	893438	165	0	0	No KEGG annotation (1.00)	No KEGG annotation (1.00)								No domains detected (1.00)
Borg	Black	BLACK-SR-VP_26_10_2019_C_40cm_scaffold_23_FINAL	BLACK-SR-VP_26_10_2019_C_40cm_scaffold_23_FINAL_1276	1276	fam05762	6	106	893511	893828	106	0	0	No KEGG annotation (1.00)	No KEGG annotation (1.00)								No domains detected (1.00)
Borg	Black	BLACK-SR-VP_26_10_2019_C_40cm_scaffold_23_FINAL	BLACK-SR-VP_26_10_2019_C_40cm_scaffold_23_FINAL_1277	1277	fam02984	5	72	893840	894055	72	0	0	No KEGG annotation (1.00)	No KEGG annotation (1.00)								No domains detected (1.00)
Borg	Black	BLACK-SR-VP_26_10_2019_C_40cm_scaffold_23_FINAL	BLACK-SR-VP_26_10_2019_C_40cm_scaffold_23_FINAL_1278	1278	fam06497	6	216	894195	894842	216	0	0	No KEGG annotation (1.00)	No KEGG annotation (1.00)								No domains detected (1.00)
Borg	Black	BLACK-SR-VP_26_10_2019_C_40cm_scaffold_23_FINAL	BLACK-SR-VP_26_10_2019_C_40cm_scaffold_23_FINAL_1279	1279	fam07070	16	84	894916	895182	89	0	0	No KEGG annotation (1.00)	No KEGG annotation (1.00)								No domains detected (1.00)
Borg	Black	BLACK-SR-VP_26_10_2019_C_40cm_scaffold_23_FINAL	BLACK-SR-VP_26_10_2019_C_40cm_scaffold_23_FINAL_1280	1280	fam09112	8	173	895270	895794	175	0	0	No KEGG annotation (1.00)	No KEGG annotation (1.00)								No domains detected (1.00)
Borg	Black	BLACK-SR-VP_26_10_2019_C_40cm_scaffold_23_FINAL	BLACK-SR-VP_26_10_2019_C_40cm_scaffold_23_FINAL_1281	1281	fam05188	10	124	895823	896194	124	0	0	No KEGG annotation (1.00)	No KEGG annotation (1.00)								No domains detected (1.00)
Borg	Black	BLACK-SR-VP_26_10_2019_C_40cm_scaffold_23_FINAL	BLACK-SR-VP_26_10_2019_C_40cm_scaffold_23_FINAL_1282	1282	fam08170	25	159	896264	896749	162	0.2	1	No KEGG annotation (1.00)	No KEGG annotation (1.00)								Pilin_N (PF07790) (0.80)	PF07790	12	83	0.438272	5.3e-13
Borg	Black	BLACK-SR-VP_26_10_2019_C_40cm_scaffold_23_FINAL	BLACK-SR-VP_26_10_2019_C_40cm_scaffold_23_FINAL_1283	1283	fam06846	7	107	896779	897099	107	0	0	No KEGG annotation (1.00)	No KEGG annotation (1.00)								No domains detected (1.00)
[truncated: 64,370 more rows]

## Sheet: Table S4 Methanoperedens-specif
family	signalP	TMHMM	Pfam	keggAccession	keggDescription
[truncated: 2,500 more rows]

## Sheet: Table S5 Borg-specific Protein 
family	signalP	TMHMM	Pfam	keggAccession	keggDescription
[truncated: 1,843 more rows]

[truncated: 2 more sheets: Table S6 Mp-Borg-shared Protein, Table S7 Lilac Borg Protein Inv]
