# Supplementary material for: Borgs are giant genetic elements with potential to expand metabolic capacity
Source: Nature. 2022 Oct 19;610(7933):731–6. doi: 10.1038/s41586-022-05256-1 (PMC9605863; doi:10.1038/s41586-022-05256-1)
Supplement: Supplementary file 4 — Alignments and trees used to generate figures in the paper, in FASTA and newick format. [file 41586_2022_5256_MOESM4_ESM.zip]

Archive with 33 entries (32 files):
- alignments_and_trees/
- alignments_and_trees/ETFa_fam05071_top10Hits.fasta.renamed.aln.gappyout.filtered.iqtree.treefile
- __MACOSX/alignments_and_trees/._ETFa_fam05071_top10Hits.fasta.renamed.aln.gappyout.filtered.iqtree.treefile
- alignments_and_trees/McrD_fam03474.fa.aln.gappyout.filtered.iqtree.treefile
- __MACOSX/alignments_and_trees/._McrD_fam03474.fa.aln.gappyout.filtered.iqtree.treefile
- alignments_and_trees/Aconitase_orfs.faa.wncbi.aln.gappyout.filtered
- __MACOSX/alignments_and_trees/._Aconitase_orfs.faa.wncbi.aln.gappyout.filtered
- alignments_and_trees/ETFa_fam05071_top10Hits.fasta.renamed.aln.gappyout.filtered
- __MACOSX/alignments_and_trees/._ETFa_fam05071_top10Hits.fasta.renamed.aln.gappyout.filtered
- alignments_and_trees/McrA_fam10713.fa.cdhit90.aln.gappyout.filtered.iqtree.treefile
- __MACOSX/alignments_and_trees/._McrA_fam10713.fa.cdhit90.aln.gappyout.filtered.iqtree.treefile
- alignments_and_trees/NifH.fasta.aln.gappyout.filtered
- __MACOSX/alignments_and_trees/._NifH.fasta.aln.gappyout.filtered
- alignments_and_trees/nifDK_final.aln.90.filtered
- __MACOSX/alignments_and_trees/._nifDK_final.aln.90.filtered
- alignments_and_trees/McrG_fam07354.fa.aln.gappyout.filtered.iqtree.treefile
- __MACOSX/alignments_and_trees/._McrG_fam07354.fa.aln.gappyout.filtered.iqtree.treefile
- alignments_and_trees/McrA_fam10713.fa.cdhit90.aln.gappyout.filtered
- __MACOSX/alignments_and_trees/._McrA_fam10713.fa.cdhit90.aln.gappyout.filtered
- alignments_and_trees/NifH.fasta.aln.gappyout.filtered.iqtree.treefile
- __MACOSX/alignments_and_trees/._NifH.fasta.aln.gappyout.filtered.iqtree.treefile
- alignments_and_trees/Aconitase_orfs.faa.wncbi.aln.gappyout.filtered.iqtree.treefile
- __MACOSX/alignments_and_trees/._Aconitase_orfs.faa.wncbi.aln.gappyout.filtered.iqtree.treefile
- alignments_and_trees/McrD_fam03474.fa.aln.gappyout.filtered
- __MACOSX/alignments_and_trees/._McrD_fam03474.fa.aln.gappyout.filtered
- alignments_and_trees/nifDK_final.aln.90.filtered.iqtree.treefile
- __MACOSX/alignments_and_trees/._nifDK_final.aln.90.filtered.iqtree.treefile
- alignments_and_trees/McrB_fam02482.fa.aln.gappyout.filtered.iqtree.treefile
- __MACOSX/alignments_and_trees/._McrB_fam02482.fa.aln.gappyout.filtered.iqtree.treefile
- alignments_and_trees/McrG_fam07354.fa.aln.gappyout.filtered
- __MACOSX/alignments_and_trees/._McrG_fam07354.fa.aln.gappyout.filtered
- alignments_and_trees/McrB_fam02482.fa.aln.gappyout.filtered
- __MACOSX/alignments_and_trees/._McrB_fam02482.fa.aln.gappyout.filtered
