# Supplementary material for: Borgs are giant genetic elements with potential to expand metabolic capacity
Source: Nature. 2022 Oct 19;610(7933):731–6. doi: 10.1038/s41586-022-05256-1 (PMC9605863; doi:10.1038/s41586-022-05256-1)
Supplement: Supplementary file 4 — Alignments and trees used to generate figures in the paper, in FASTA and newick format. [file 41586_2022_5256_MOESM4_ESM.zip › alignments_and_trees/ETFa_fam05071_top10Hits.fasta.renamed.aln.gappyout.filtered.iqtree.treefile]

(gi_490649080_ref_WP_004514075.1__electron_transfer_flavoprotein_subunit_alpha__Geobacter_metallireducens_:0.0304322312,((((((((gi_490732419_ref_WP_004594771.1__electron_transfer_flavoprotein_subunit_alpha_FixB_family_protein__Haloarcula_japonica_:0.0728102565,(gi_972335866_ref_WP_058991969.1__electron_transfer_flavoprotein_subunit_alpha_FixB_family_protein__Haloarcula_sp._CBA1127_:0.0684119034,gi_1493838684_ref_WP_121512783.1__electron_transfer_flavoprotein_subunit_alpha_FixB_family_protein__Haloarcula_sp._Atlit-7R_:0.0687100823)97:0.0210606662)76:0.0217164243,(gi_495587422_ref_WP_008312001.1__electron_transfer_flavoprotein_subunit_alpha_FixB_family_protein__Haloarcula_amylolytica_:0.0347266190,(((((gi_343785159_gb_CP002923.1_187:0.0000000000,gi_910233610_ref_NZ_CP010530.1_18:0.0000000000):0.0000000000,gi_564287957_ref_NC_023012.1_187:0.0000000000):0.0000000000,gi_564125150_gb_CP006887.1_187:0.0000000000):0.0000000000,gi_749702699_gb_CP010530.1_18:0.0000000000):0.0000021157,gi_344209942_ref_NC_015944.1_187:0.0000021157)100:0.0403633175)99:0.0186679691)100:0.1280758057,((gi_1826208227_ref_WP_166973692.1__FAD-binding_protein__Haloarcula_sp._JP-L23_:0.0000000000,gi_1826211166_ref_NZ_CP050015.1_282:0.0000000000):0.0000021157,gi_1822685425_gb_CP050015.1_282:0.0000021157)100:0.1844386098)99:0.1501642645,gi_1222325593_ref_WP_090378617.1__electron_transfer_flavoprotein_subunit_alpha_FixB_family_protein__Natronobacterium_texcoconense_:0.2926046229)97:0.1931908386,gi_1482763734_ref_WP_119814435.1__electron_transfer_flavoprotein_subunit_alpha_FixB_family_protein__Halalkaliarchaeum_desulfuricum_:0.3966615965)55:0.0256433751,((((gi_910067262_ref_WP_049986007.1__electron_transfer_flavoprotein_subunit_alpha_FixB_family_protein__Halobellus_rufus_:0.0983554292,(((gi_1624295911_ref_WP_136361897.1__electron_transfer_flavoprotein_subunit_alpha_FixB_family_protein__Halobellus_limi_:0.0000000000,gi_1624295971_ref_NZ_CP031312.1_72:0.0000000000):0.0000021157,gi_1621077918_gb_CP031312.1_72:0.0000021157)98:0.0033869872,(gi_1621077918_gb_CP031312.1_141:0.0000021157,gi_1624295971_ref_NZ_CP031312.1_141:0.0000021157)62:0.0000021157)99:0.0568278020)100:0.1451328990,(gi_1493895402_ref_WP_121560347.1__electron_transfer_flavoprotein_subunit_alpha_FixB_family_protein__Halobellus_sp._Atlit-31R_:0.0837536035,gi_1493907484_ref_WP_121571090.1__electron_transfer_flavoprotein_subunit_alpha_FixB_family_protein__Halobellus_sp._Atlit-38R_:0.0529174330)87:0.0254802035)95:0.0668835317,gi_1221637788_ref_WP_089766691.1__electron_transfer_flavoprotein_subunit_alpha_FixB_family_protein__Halobellus_clavatus_:0.1138563615)92:0.0783007341,gi_1497348724_ref_WP_121921902.1__electron_transfer_flavoprotein_subunit_alpha_FixB_family_protein__Haloplanus_aerogenes_:0.2546612116)100:0.2552928909)100:1.0744123920,((((((gi_493010309_ref_WP_006089751.1__electron_transfer_flavoprotein_subunit_alpha_FixB_family_protein__Natronorubrum_tibetense_:0.0440391385,((((gi_505046423_ref_WP_015233525.1__electron_transfer_flavoprotein_subunit_alpha_FixB_family_protein__Natronobacterium_gregoryi_:0.0987742380,((((gi_1468463437_ref_WP_117362471.1__electron_transfer_flavoprotein_subunit_alpha_FixB_family_protein__Natrarchaeobaculum_sulfurireducens_:0.0000000000,gi_1468471783_ref_NZ_CP027032.1_152:0.0000000000):0.0000000000,gi_1468467001_ref_NZ_CP024046.1_80:0.0000000000):0.0000000000,gi_1464911882_gb_CP024046.1_80:0.0000000000):0.0000021157,gi_1464915510_gb_CP027032.1_152:0.0000021157)100:0.0408524099)100:0.0413000407,gi_1698086274_ref_WP_141464470.1__electron_transfer_flavoprotein_subunit_alpha_FixB_family_protein__Salinadaptatus_halalkaliphilus_:0.0543869004)89:0.0219465428,gi_1134340205_ref_WP_076579725.1__electron_transfer_flavoprotein_subunit_alpha_FixB_family_protein__Haloterrigena_daqingensis_:0.0656797723)92:0.0278715802,(gi_284016690_gb_CP001861.1_47:0.0000021157,gi_284167035_ref_NC_013744.1_47:0.0000021157)100:0.0609186185)73:0.0182605931)98:0.0252217030,(gi_910010953_ref_WP_049965687.1__electron_transfer_flavoprotein_subunit_alpha_FixB_family_protein__Haloterrigena_jeotgali_:0.0401359404,((gi_1246807133_ref_WP_096391827.1__electron_transfer_flavoprotein_subunit_alpha_FixB_family_protein__Halopenitus_persicus_:0.0000000000,gi_1246807150_ref_NZ_AP017559.1_140:0.0000000000):0.0000021157,gi_1040460693_dbj_AP017559.1_140:0.0000021157)100:0.1785784079)99:0.0257567142)100:0.1206280389,gi_1496212980_ref_WP_121820277.1__electron_transfer_flavoprotein_subunit_alpha_FixB_family_protein__Halostella_salina_:0.0973567532)95:0.0351604470,((((((gi_495691037_ref_WP_008415616.1__electron_transfer_flavoprotein_subunit_alpha_FixB_family_protein__Halalkalicoccus_jeotgali_:0.0000000000,gi_300712769_ref_NC_014299.1_58:0.0000000000):0.0000021157,gi_299126453_gb_CP002064.1_58:0.0000021157)100:0.0703114994,gi_495693958_ref_WP_008418537.1__electron_transfer_flavoprotein_subunit_alpha_FixB_family_protein__Halalkalicoccus_jeotgali_:0.1151901009)90:0.0369156413,gi_1054615718_ref_WP_066383600.1__electron_transfer_flavoprotein_subunit_alpha_FixB_family_protein__Halalkalicoccus_paucihalophilus_:0.0350252212)99:0.0675306258,gi_1501453337_ref_WP_122087968.1__electron_transfer_flavoprotein_subunit_alpha_FixB_family_protein__Halalkalicoccus_subterraneus_:0.1215939644)100:0.1392241900,((gi_506242461_ref_WP_015762236.1__MULTISPECIES__electron_transfer_flavoprotein_subunit_alpha_FixB_family_protein__Halomicrobium_:0.1758175208,gi_909658386_ref_WP_049901799.1__electron_transfer_flavoprotein_subunit_alpha_FixB_family_protein__Halococcus_agarilyticus_:0.1726475834)90:0.0604180541,((gi_1221560221_ref_WP_089695455.1__electron_transfer_flavoprotein_subunit_alpha_FixB_family_protein__Halogranum_gelatinilyticum_:0.1203110489,gi_1316548449_ref_WP_101295278.1__electron_transfer_flavoprotein_subunit_alpha_FixB_family_protein__Halegenticoccus_soli_:0.1246523118)98:0.0551562691,gi_1767613108_ref_WP_152043285.1__electron_transfer_flavoprotein_subunit_alpha_FixB_family_protein__Salinigranum_salinum_:0.1702909701)93:0.0532473198)63:0.0162020925)64:0.0302488101)68:0.0578743095,gi_1426474568_ref_WP_113274504.1__electron_transfer_flavoprotein_subunit_alpha_FixB_family_protein__halophilic_archaeon_:0.1961825400)92:0.1943897210,((gi_1337953279_ref_WP_103428336.1__electron_transfer_flavoprotein_subunit_alpha_FixB_family_protein__Salinigranum_rubrum_:0.0000000000,gi_1337953346_ref_NZ_CP026313.1_112:0.0000000000):0.0000021157,gi_1336553807_gb_CP026313.1_112:0.0000021157)100:0.2573028149)100:1.0221527780)63:0.1261206777,(((gi_502709809_ref_WP_012944962.1__electron_transfer_flavoprotein_subunit_alpha_FixB_family_protein__Haloterrigena_turkmenica_:0.0000000000,gi_284167035_ref_NC_013744.1_79:0.0000000000):0.0000021157,gi_284016690_gb_CP001861.1_79:0.0000021157)100:0.3778028094,((((gi_1124596649_ref_WP_074878637.1__MULTISPECIES__electron_transfer_flavoprotein_subunit_alpha_FixB_family_protein__Halolamina_:0.0764544790,((gi_1159300494_ref_WP_079232152.1__electron_transfer_flavoprotein_subunit_alpha_FixB_family_protein__Halolamina_sp._CBA1230_:0.0000000000,gi_1862077276_ref_NZ_CP054588.1_128:0.0000000000):0.0000021157,gi_1861365295_gb_CP054588.1_128:0.0000021157)100:0.0541855192)85:0.0346294853,gi_1501507441_ref_WP_122104679.1__electron_transfer_flavoprotein_subunit_alpha_FixB_family_protein__Halobellus_captivus_:0.0805372680)77:0.0559093269,gi_1718525857_ref_WP_144926812.1__electron_transfer_flavoprotein_subunit_alpha_FixB_family_protein__Halorubrum_salsamenti_:0.1356287973)92:0.1323396316,(gi_1493895517_ref_WP_121560457.1__electron_transfer_flavoprotein_subunit_alpha_FixB_family_protein__Halobellus_sp._Atlit-31R_:0.0948495035,gi_1493906077_ref_WP_121569685.1__electron_transfer_flavoprotein_subunit_alpha_FixB_family_protein__Halobellus_sp._Atlit-38R_:0.1036277626)100:0.1314497527)98:0.2756461584)100:2.1386458140)100:1.0479051560,((gi_499245883_ref_WP_010943423.1__electron_transfer_flavoprotein_subunit_alpha__Geobacter_sulfurreducens_:0.0815923173,((gi_499685278_ref_WP_011366012.1__electron_transfer_flavoprotein_subunit_alpha__Geobacter_metallireducens_:0.1504166977,gi_1740846521_ref_WP_149307481.1__electron_transfer_flavoprotein_subunit_alpha__Geobacter_sp._Red88_:0.1072090891)100:0.0526483650,((((gi_500471304_ref_WP_011938138.1__electron_transfer_flavoprotein_subunit_alpha__Geobacter_uraniireducens_:0.0728235722,gi_501816144_ref_WP_012646895.1__FAD-binding_protein__Geobacter_daltonii_:0.0729629094)100:0.0465769069,gi_1211937151_ref_WP_088533877.1__FAD-binding_protein__Geobacter_sp._DSM_9736_:0.1239415231)96:0.0321486859,((((((gi_1254442650_ref_WP_097300053.1__electron_transfer_flavoprotein_subunit_alpha__Candidatus_Methanoperedens_sp._BLZ2_:0.0000000000,NZ_NTMG01000069.1_Candidatus_Methanoperedens_sp._BLZ2_CMPBLZ2contig_254_whole_genome_shotgun_sequence_49:0.0000000000):0.0000000000,WBTY01000002.1_Candidatus_Methanoperedens_sp._isolate_SB2_contig_39_whole_genome_shotgun_sequence_48:0.0000000000):0.0000021157,NSJO01000053.1_Candidatus_Methanoperedens_sp._isolate_Ru_enrich_MN_NODE_636_length_26587_cov_7.30518_whole_genome_shotgun_sequence_12:0.0000021157)87:0.0003743787,LKCM01000123.1_Candidatus_Methanoperedens_sp._BLZ1_MPEBLZ_contig000124_whole_genome_shotgun_sequence_2:0.0065232216)96:0.0297542128,VEPM01000015.1_Candidatus_Methanoperedens_sp._isolate_MnB_20_Mn.Bin2_15_whole_genome_shotgun_sequence_83:0.0254134797)100:0.0989048123,((((SR-VP_4-6_scaffold_141_3657090-confirmed_46:0.0000021157,SR-VP_0-2_scaffold_141_5659063_34:0.0000021157)100:0.1030413111,SRVP18_trench_6_60cm_scaffold_412_95:0.0586980369)99:0.0751272011,SR-VP_0-2_scaffold_141_5309183_11:0.0671193890)99:0.1301887268,VEPN01000037.1_Candidatus_Methanoperedens_sp._isolate_MnB_21_scaffold37_whole_genome_shotgun_sequence_3:0.1114527636)67:0.0420663575)99:0.2725293614)75:0.0369919901,gi_500472450_ref_WP_011939284.1__electron_transfer_flavoprotein_subunit_alpha__Geobacter_uraniireducens_:0.1797093970)75:0.0351092577)80:0.0488304516)65:0.0259058997,gi_748170320_ref_WP_039743889.1__electron_transfer_flavoprotein_subunit_alpha__Geobacter_pickeringii_:0.0995406086)72:0.0651128613);
