# Supplementary material for: Borgs are giant genetic elements with potential to expand metabolic capacity
Source: Nature. 2022 Oct 19;610(7933):731–6. doi: 10.1038/s41586-022-05256-1 (PMC9605863; doi:10.1038/s41586-022-05256-1)
Supplement: Supplementary file 4 — Alignments and trees used to generate figures in the paper, in FASTA and newick format. [file 41586_2022_5256_MOESM4_ESM.zip › alignments_and_trees/McrD_fam03474.fa.aln.gappyout.filtered.iqtree.treefile]

(LKCM01000100.1_Candidatus_Methanoperedens_sp._BLZ1_MPEBLZ_contig000101_whole_genome_shotgun_sequence_36:0.0000000000,(((((((((((((LKCM01000102.1_Candidatus_Methanoperedens_sp._BLZ1_MPEBLZ_contig000103_whole_genome_shotgun_sequence_20:0.0000000000,gi_1254442849_ref_WP_097300252.1__methyl-coenzyme_M_reductase_operon_protein_D__Candidatus_Methanoperedens_sp._BLZ2_:0.0000000000):0.0000000000,NZ_NTMG01000073.1_Candidatus_Methanoperedens_sp._BLZ2_CMPBLZ2contig_78_whole_genome_shotgun_sequence_18:0.0000000000):0.0000000000,WBTY01000034.1_Candidatus_Methanoperedens_sp._isolate_SB2_contig_625_whole_genome_shotgun_sequence_21:0.0000000000):0.0000026294,NSJO01000026.1_Candidatus_Methanoperedens_sp._isolate_Ru_enrich_MN_NODE_418_length_38049_cov_8.11492_whole_genome_shotgun_sequence_22:0.0000026552)100:0.0066729004,VEPM01000015.1_Candidatus_Methanoperedens_sp._isolate_MnB_20_Mn.Bin2_15_whole_genome_shotgun_sequence_57:0.0000022043)100:0.0655529070,(((((((((rifcsphigho2_12_scaffold_332_28:0.0000000000,RifSed_csp1_16ft_1_scaffold_252_28:0.0000000000):0.0000000000,RifSed_csp1_19ft_1_scaffold_13_47:0.0000000000):0.0000000000,RifSed_csp1_19ft_4_scaffold_19_103:0.0000000000):0.0000000000,RifSed_csp1_19ft_2_scaf_186_554_179_56:0.0000000000):0.0000000000,rifcsp2_19_4_full_scaffold_14_47:0.0000000000):0.0000000000,rifcsp2_19ft_1_scaffold_10_102:0.0000000000):0.0000000000,RifSed_csp1_16ft_2_scaffold_20_104:0.0000000000):0.0000000000,19ft_2_nophage_noknown_scaffold_125_102:0.0000000000):0.0000024244,RifSed_csp1_19ft_3_sca_1539_56-confirmed_73:0.0000023030)100:0.0322655264)100:0.1652202327,SR-VP_26_10_2019_1_100cm_scaffold_80_88:0.0499130312)39:0.0175038634,VEPN01000007.1_Candidatus_Methanoperedens_sp._isolate_MnB_21_scaffold7_whole_genome_shotgun_sequence_45:0.1945234937)34:0.0182555678,(((DAJM01000071.1_TPA_asm:0.0000000000,gi_851156913_ref_WP_048089611.1__methyl-coenzyme_M_reductase_operon_protein_D__Candidatus_Methanoperedens_nitroreducens_:0.0000000000):0.0000026552,NZ_JMIY01000002.1_Candidatus_Methanoperedens_nitroreducens_strain_ANME-2d_ANME2D_Contig_2.2_whole_genome_shotgun_sequence_314:0.0000026552)100:0.0786063336,(VEPN01000001.1_Candidatus_Methanoperedens_sp._isolate_MnB_21_scaffold1_whole_genome_shotgun_sequence_40:0.1716532789,(NZ_FZMP01000185.1_Candidatus_Methanoperedens_nitroreducens_isolate_Mnv1_whole_genome_shotgun_sequence_17:0.0000026552,gi_1245979296_ref_WP_096206221.1__methyl-coenzyme_M_reductase_operon_protein_D__Candidatus_Methanoperedens_nitroreducens_:0.0000026552)100:0.0607310275)88:0.0547586305)51:0.0261670413)37:0.0210327548,(((DAJM01000058.1_TPA_asm:0.0000000000,gi_851160437_ref_WP_048091360.1__methyl-coenzyme_M_reductase_operon_protein_D__Candidatus_Methanoperedens_nitroreducens_:0.0000000000):0.0000026552,NZ_JMIY01000005.1_Candidatus_Methanoperedens_nitroreducens_strain_ANME-2d_ANME2D_Contig_5.5_whole_genome_shotgun_sequence_108:0.0000026552)100:0.1345880020,(((NZ_FZMP01000124.1_Candidatus_Methanoperedens_nitroreducens_isolate_Mnv1_whole_genome_shotgun_sequence_52:0.0000026552,gi_1245978568_ref_WP_096205504.1__methyl-coenzyme_M_reductase_operon_protein_D__Candidatus_Methanoperedens_nitroreducens_:0.0000026552)100:0.1031515879,SR-VP_26_10_2019_1_100cm_scaffold_362_57:0.1031854181)95:0.0460366074,((((((((((gi_490727858_ref_WP_004590266.1__methyl-coenzyme_M_reductase_operon_protein_D__Methanocaldococcus_villosus_:0.0655959430,gi_851377305_ref_WP_048203501.1__methyl-coenzyme_M_reductase_operon_protein_D__Methanocaldococcus_infernus_:0.0581896713)57:0.0559288269,gi_850921857_ref_WP_048056434.1__methyl-coenzyme_M_reductase_operon_protein_D__Methanocaldococcus_fervens_:0.0864550906)86:0.2133443349,((((gi_500194592_ref_WP_011867799.1__methyl-coenzyme_M_reductase_operon_protein_D__Methanococcus_maripaludis_:0.1749133565,gi_502945534_ref_WP_013180510.1__methyl-coenzyme_M_reductase_operon_protein_D__Methanococcus_voltae_:0.1765111241)100:0.1988382679,gi_516896165_ref_WP_018153525.1__methyl-coenzyme_M_reductase_operon_protein_D__Methanothermococcus_thermolithotrophicus_:0.1058261596)79:0.0603771714,gi_503633037_ref_WP_013867113.1__methyl-coenzyme_M_reductase_operon_protein_D__Methanothermococcus_okinawensis_:0.0939342845)56:0.0346147343,gi_503565294_ref_WP_013799370.1__methyl-coenzyme_M_reductase_operon_protein_D__Methanotorris_igneus_:0.0718875322)56:0.0462451466)33:0.0405659799,gi_1584888392_ref_WP_131007514.1__methyl-coenzyme_M_reductase_operon_protein_D__Methanofervidicoccus_abyssi_:0.0562150756)100:0.4891857245,gi_503564532_ref_WP_013798608.1__methyl-coenzyme_M_reductase_operon_protein_D__Methanotorris_igneus_:0.1084340105)51:0.1206596225,gi_516898464_ref_WP_018154761.1__methyl-coenzyme_M_reductase_operon_protein_D__Methanothermococcus_thermolithotrophicus_:0.2337485307)64:0.1265994278,(gi_499172024_ref_WP_010869611.1__methyl-coenzyme_M_reductase_operon_protein_D__Methanocaldococcus_jannaschii_:0.0305519258,gi_506271597_ref_WP_015791372.1__methyl-coenzyme_M_reductase_operon_protein_D__Methanocaldococcus_fervens_:0.0548961099)99:0.1092786854)52:0.0565316699,(gi_851134846_ref_WP_048080942.1__MULTISPECIES__methyl-coenzyme_M_reductase_operon_protein_D__Methanobacterium_:0.3487620196,gi_1068479947_ref_WP_069575113.1__MULTISPECIES__methyl-coenzyme_M_reductase_operon_protein_D__Methanobrevibacter_:0.6023982393)97:0.1567761763)100:0.7632974318,(gi_1055290496_ref_WP_066957681.1__methyl-coenzyme_M_reductase_operon_protein_D__Methanoculleus_thermophilus_:0.3671738479,gi_1562252983_ref_WP_128693489.1__methyl-coenzyme_M_reductase_operon_protein_D__Methanoculleus_taiwanensis_:0.4309931501)100:0.3468161150)48:0.0814457336,(((((gi_499333930_ref_WP_011024422.1__methyl-coenzyme_M_reductase_operon_protein_D__Methanosarcina_acetivorans_:0.0143313863,(((gi_499625185_ref_WP_011305919.1__methyl-coenzyme_M_reductase_operon_protein_D__Methanosarcina_barkeri_:0.0227533515,gi_851304119_ref_WP_048167429.1__methyl-coenzyme_M_reductase_operon_protein_D__Methanosarcina_thermophila_:0.0807229783)99:0.0585687727,gi_851313945_ref_WP_048177086.1__methyl-coenzyme_M_reductase_operon_protein_D__Methanosarcina_sp._MTP4_:0.2472030705)99:0.0686097455,((gi_851238437_ref_WP_048124213.1__methyl-coenzyme_M_reductase_operon_protein_D__Methanosarcina_lacustris_:0.0574152061,gi_851240280_ref_WP_048125104.1__MULTISPECIES__methyl-coenzyme_M_reductase_operon_protein_D__unclassified_Methanosarcina_:0.0372198008)100:0.0278841483,gi_851270971_ref_WP_048141823.1__MULTISPECIES__methyl-coenzyme_M_reductase_operon_protein_D__unclassified_Methanosarcina_:0.0651613384)100:0.0639963462)96:0.0177358788)99:0.0663712016,(gi_499343653_ref_WP_011033192.1__methyl-coenzyme_M_reductase_operon_protein_D__Methanosarcina_mazei_:0.0590027933,gi_851262176_ref_WP_048136660.1__methyl-coenzyme_M_reductase_operon_protein_D__Methanosarcina_horonobensis_:0.0602772012)98:0.0113959548)100:0.3253174881,(((gi_499819672_ref_WP_011500406.1__methyl-coenzyme_M_reductase_operon_protein_D__Methanococcoides_burtonii_:0.0948730113,gi_851353948_ref_WP_048193233.1__methyl-coenzyme_M_reductase_operon_protein_D__Methanococcoides_methylutens_:0.1698042120)99:0.3795703644,((gi_502802107_ref_WP_013037083.1__methyl-coenzyme_M_reductase_operon_protein_D__Methanohalophilus_mahii_:0.6812425243,gi_503664079_ref_WP_013898155.1__methyl-coenzyme_M_reductase_operon_protein_D__Methanosalsum_zhilinae_:0.1590643589)73:0.1483363068,gi_502959393_ref_WP_013194369.1__methyl-coenzyme_M_reductase_operon_protein_D__Methanohalobium_evestigatum_:0.3732892661)52:0.0232579470)85:0.1063152207,(gi_505137923_ref_WP_015325025.1__methyl-coenzyme_M_reductase_operon_protein_D__Methanomethylovorans_hollandica_:0.3823989866,((((gi_564600833_ref_WP_023845933.1__methyl-coenzyme_M_reductase_operon_protein_D__Methanolobus_tindarius_:0.0195176256,gi_1778609967_ref_WP_154810049.1__methyl-coenzyme_M_reductase_operon_protein_D__Methanolobus_vulcani_:0.0800233564)96:0.0657950126,gi_1223903962_ref_WP_091936034.1__methyl-coenzyme_M_reductase_operon_protein_D__Methanolobus_profundi_:0.1355958008)93:0.0396140704,gi_1610769944_ref_WP_135388101.1__methyl-coenzyme_M_reductase_operon_protein_D__Methanolobus_sp._SY-01_:0.1160439698)90:0.0327467859,gi_1229239596_ref_WP_094228224.1__methyl-coenzyme_M_reductase_operon_protein_D__Methanolobus_psychrotolerans_:0.1191362353)96:0.0782530003)99:0.1824954103)75:0.0537334088)95:0.1159688675,gi_757131928_ref_WP_042686196.1__methyl-coenzyme_M_reductase_operon_protein_D__Methermicoccus_shengliensis_:0.6045760906)99:0.1613386903,((gi_503483963_ref_WP_013718624.1__methyl-coenzyme_M_reductase_operon_protein_D__Methanothrix_soehngenii_:0.3553029888,gi_504398961_ref_WP_014586063.1__methyl-coenzyme_M_reductase_operon_protein_D__Methanosaeta_harundinacea_:0.2551996487)100:0.3549723055,gi_1716900161_ref_WP_144182439.1__methyl-coenzyme_M_reductase_operon_protein_D__Candidatus_Methanolliviera_sp._GoM_asphalt_:0.6916009819)58:0.1615148190)61:0.0863753903)100:0.4179198326)29:0.0069054824)34:0.0123498293)100:0.2309841340,NSJO01000001.1_Candidatus_Methanoperedens_sp._isolate_Ru_enrich_MN_NODE_72_length_129713_cov_13.8014_whole_genome_shotgun_sequence_76:0.0000026552):0.0000026552,gi_1254435008_ref_WP_097297439.1__methyl-coenzyme_M_reductase_operon_protein_D__Candidatus_Methanoperedens_sp._BLZ2_:0.0000000000):0.0000000000,WBTY01000007.1_Candidatus_Methanoperedens_sp._isolate_SB2_contig_101_whole_genome_shotgun_sequence_76:0.0000000000):0.0000000000,NZ_NTMG01000017.1_Candidatus_Methanoperedens_sp._BLZ2_CMPBLZ2contig_218_whole_genome_shotgun_sequence_59:0.0000000000);
