# Supplementary material for: Borgs are giant genetic elements with potential to expand metabolic capacity
Source: Nature. 2022 Oct 19;610(7933):731–6. doi: 10.1038/s41586-022-05256-1 (PMC9605863; doi:10.1038/s41586-022-05256-1)
Supplement: Supplementary file 4 — Alignments and trees used to generate figures in the paper, in FASTA and newick format. [file 41586_2022_5256_MOESM4_ESM.zip › alignments_and_trees/Aconitase_orfs.faa.wncbi.aln.gappyout.filtered]

>SR-VP_26_10_2019_1_90cm_scaffold_550=black_31
MNLFDTKDVIDTVNGPVTIYRLSKLEEMGIADVSCLPYSIKILLESLLRHVDGKLITEKD
VELAKFIPARVILQDFTGVPVIVDLAALMKRLGDPARINLVIDHSVQADYTSYALMYNEK
KEFERNHERYSVPPARGIVHQVNLEIAYPDTLIGTDSHTILGWGVGGIEAEAVLLGQPYY
MPVPDVLGFKLYGELKEGVTSTDIVLTITQMLRDYGVGSKIVEFYGLKLSLPDRATIGNM
SPEYGATAAFFPIDNETLNFLLGTGRNECVLFHTEHTPEFSENVELDMGTVEMSLAGPKR
PQDRIPIEEMRQKDMEKMSITSCTNTNPSVMIGAGILAKKAIEVKTSLAPGSRVVTDYLK
LSGLLPYLEALGFHLVGYGCTTCIGNSGPIPENVAAVLSGNRNFEGRINPVKANYLASPL
LVVAFAIAGAVPKQEEIN
>SR-VP_26_10_2019_2_90cm_scaf_422_200_35_51_770
MNLFDTKDVIDTVNGPVTIYRLSKLEEMGIADVSCLPYSIKILLESLLRHVDGKLITEKD
VELAKFIPARVILQDFTGVPVIVDLAALMKRLGDPARINLVIDHSVQADYTSYALMYNEK
KEFERNHERYSVPPARGIVHQVNLEIAYPDTLIGTDSHTILGWGVGGIEAEAVLLGQPYY
MPVPDVLGFKLYGELKEGVTSTDIVLTITQMLRDYGVGSKIVEFYGLKLSLPDRATIGNM
SPEYGATAAFFPIDNETLNFLLGTGRNECVLFHTEHTPEFSENVELDMGTVEMSLAGPKR
PQDRIPIEEMRQKDMEKMSITSCTNTNPSVMIGAGILAKKAIEVKTSLAPGSRVVTDYLK
LSGLLPYLEALGFHLVGYGCTTCIGNSGPIPENVAAVLSGNRNFEGRINPVKANYLASPL
LVVAFAIAGAVPKQEEIN
>SR-VP_26_10_2019_1_100cm_scaffold_111_160
MNLFDTKDVIDTVNGPVTIYRLSKLEEMGIADVSCLPYSIKILLESLLRHVDGKLITEKD
VELAKFIPARVILQDFTGVPVIVDLAALMKRLGDPARINLVIDHSVQADYTSYALMYNEK
KEFERNHERYSVPPARGIVHQVNLEIAYPDTLIGTDSHTILGWGVGGIEAEAVLLGQPYY
MPVPDVLGFKLYGELKEGVTSTDIVLTITQMLRDYGVGSKIVEFYGLKLSLPDRATIGNM
SPEYGATAAFFPIDNETLNFLLGTGRNECVLFHTEHTPEFSENVELDMGTVEMSLAGPKR
PQDRIPIEEMRQKDMEKMSITSCTNTNPSVMIGAGILAKKAIEVKTSLAPGSRVVTDYLK
LSGLLPYLEALGFHLVGYGCTTCIGNSGPIPENVAAVLSGNRNFEGRINPVKANYLASPL
LVVAFAIAGAVPKQEEIN
>BLACK-SR-VP_26_10_2019_C_40cm_scaffold_23_FINAL_527
MNLFDTKDVIDTVNGPVTIYRLSKLEEMGIADVSCLPYSIKILLESLLRHVDGKLITEKD
VELAKFIPARVILQDFTGVPVIVDLAALMKRLGDPARINLVIDHSVQADYTSYALMYNEK
KEFERNHERYSVPPARGIVHQVNLEIAYPDTLIGTDSHTILGWGVGGIEAEAVLLGQPYY
MPVPDVLGFKLYGELKEGVTSTDIVLTITQMLRDYGVGSKIVEFYGLKLSLPDRATIGNM
SPEYGATAAFFPIDNETLNFLLGTGRNECVLFHTEHTPEFSENVELDMGTVEMSLAGPKR
PQDRIPIEEMRQKDMEKMSITSCTNTNPSVMIGAGILAKKAIEVKTSLAPGSRVVTDYLK
LSGLLPYLEALGFHLVGYGCTTCIGNSGPIPENVAAVLSGNRNFEGRINPVKANYLASPL
LVVAFAIAGAVPKQEEIN
>SR-VP_4-6_scaffold_141_412842-confirmed_3
YDAFNVKNVINSIYGPVTIYRLRKLEEIGIGNISRLPYSIKILLESLLRHVDGETVTEHD
VELAKFIPARIVLQDLTGVPLIVDLAALVNRLGDPAKINLVIDHSIQADYTSYALMYNEK
REFDRNRERYSVPPDKGIVHQVNLEIAYPDSLIGTDSHTILGWGVGGIEAEAVLLGQPYH
MPIPEVVGFRLYGELKDEVNATDLVLTITQMLRNYGVVDKIVEFYGLKLSVSDRATISNM
SPEYGATAAFFPVDNETLRYLLETDRSEHVLFRTDDSPEFSEIIELDMGNVVPSLAGPKR
PQDRIPLWDMRKKDMENTFITSCTNTNPYVMIGAGILAKKAVEIKTSLAPGSRVVVDYLK
SSGLFPYLEALGFHLVGYGCTTCIGNSGPIPENVAAVLSGNRNFEGRINPVKANYLASPP
LVVAFAIAGSVPTHEEIN
>SR-VP_4-6_scaffold_141_2371278_37
KNPFNAKDVIETINGPVTIYRLGRLEEIGIGNISRLPYSIKILLESLLRHVDGKLVTEHD
VELAKFIPARIILQDLTGVPLIVDLAALMKRLEDPAKINLVIDHSVQVDYTSYALMYNEK
KEFERNCERYSVPPNKGIVHQVNLEIAYPDTLIGTDSHTVLGWGVGGIEAEAVLLGQPYH
MPIPEVVGFKLYGELKDDTNATDLVLTITQMLRNYGVVDKIVEFYGLKLSVSDRATIGNM
SPEYGATAAFFPVDNETLNYLLETDRSDHVLFRTDNSPEFSEIVELDMGTVVPSLAGPKR
PQDRIPLWNMGKKDMENTFITSCTNTNPSVMIGAGILAKKAVEIKTSLAPGSRVVADYLK
SSGLFPYLEALGFHIVGYGCTTCIGNSGPIPENVVAVLSGNRNFEGRINPVRANYLASPP
LVVAFAIAGSVPKHEEIN
>SR-VP_26_10_2019_2_100cm_scaffold_560_73
MNLFDTKDVIDTVSGPVTIYRLSKLEEMGIGNISRLPYSIKILLESLLRHVDGKLITEKD
IELAKFIPARVILQDFTGVPVIVDLAALMKRLGDPTRINLVIDHSVQADYTSYALMYNEK
KEFERNSERYSVPPARGIVHQVNLEIAYPDTLIGTDSHTVLGWGVGGIEAEAILLGRPYY
IPVPEVVGFKLYGELKEGVTSTDLVLTITQMLRDYGVGDKIVEFYGLKLRLPDRATIGNM
SPEYGAIAAFFPIDNETLNYLLLTGRKECVLFHIEHAPEYSENVELDMGTVETSLAGPKR
PQDRIPIEEMRQKDMEKSTITSCTNTNPSVMIGAGILAKKAIEVKTSLAPGSRVVTDYLK
SSGLLPYLEALGFHLVGYGCTTCIGNSGPIPENVAAILSGNRNFEGRINPVKANYLASPL
LVVAFAIAGTVPEQEEIN
>LKCM01000030.1_Candidatus_Methanoperedens_sp._BLZ1_MPEBLZ_contig000030_whole_genome_shotgun_sequence_22
VTVFKVQGEVNTDRADIPLHALSMLEIRYPDALSEIPGVPNILGSQIFNTARGALPVKCD
VSLRSYTLAQKIVQDTTGPMTADEIKELVCLEFMAPLVMQSFCHTAAYPTPADRAMHKEL
SQFFKDRGGVALKPGDGIIHSWLNRMILPDTVTGGDSHTRFPIGIGSGLVAFAAALGVMP
LDMPESVLVRFKGKLKKGLYLRDVVLTLPKKNKKNIFNGRILEMEGLDITVEQAFELTDA
SAERSAEAAVIASKEQVARFLETNISEGYALLEADPDAQYSEILEIDLSAIEPLLACPND
PDFIKPLSETQGVKIDEVFIGSCMIGIEQLDRASGILEKAGSISKLWIAPPTRLIEKSLK
KTGGYSIFKELGARMEIPGCSLCMGNQARVADNAVVFSTSTRNFDNRMGKNAQVYLGSAE
LAAITAVLGRIPTLSEYQ
>LKCM01000094.1_Candidatus_Methanoperedens_sp._BLZ1_MPEBLZ_contig000095_whole_genome_shotgun_sequence_3
------------------------------------------------------------
-----PTISEKILHDGTGVLAVKAFKEMSAKKWDPGRIIIPFDHYTPAHTDTGAKLHQGI
RQWVQEQEITNFDIGEGICHQVLPEFAMPGKLIGADSHSAFATGVGATDMAEVFVSGKLW
LRVPQTIKITVDGKLPKGVSAKDLTLNIIKNIGTDGANYKAIEYYGINLSIAQRMTLCNM
SIEMGAKTGIVPADEKTFDYLKGKAKEKYEPVYSDDNATYCEDLYYDVSYLEPQIAKPHE
VDNVFNISEVAGTPLDQVFIGSCTNGYEDLQAAANILNKKHVKVRTIVLPASRSILLKAA
NSGIITTLLKAGAVIVPPGCGPCLGHQGVICEGETCLSTSNRNFKGRMGAGGLIYLSSPE
TAAASALRGEIADPREVL
>LKCM01000094.1_Candidatus_Methanoperedens_sp._BLZ1_MPEBLZ_contig000095_whole_genome_shotgun_sequence_4
GKVWKFGDNVDTDTTDLNIFAAHVLEGIDPQFSKKVPLALKVVAGSFFRNA---------
------------------------------------------------------------
------------------------------------------------------------
------------------------------------------------------------
------------------------------------------------------------
------------------------------------------------------------
------------------------------------------------------------
------------------
>LKCM01000097.1_Candidatus_Methanoperedens_sp._BLZ1_MPEBLZ_contig000098_whole_genome_shotgun_sequence_3
GKAWKFGDNVDTDTTDMSVFASHVMEGIDPLFSQKVPLALKIVAESFFRNAIGLPIIEAR
IDCKE-------------------------------------------------------
-------------------------------------------GL---------------
------------------------------------------------------------
-----------------VEHRKKVNP----------------------------------
------------------------------------------------------------
------------------------------------------------------------
------------------
>LKCM01000139.1_Candidatus_Methanoperedens_sp._BLZ1_MPEBLZ_contig000140_whole_genome_shotgun_sequence_63
------------------------------------------------------------
------------------------------------------------------------
------------------------------------------------------------
----------------KSVSAKDMTLFIIKNVGADGANYKALEYYGIELSMAERMTFCNM
SIEMGAKTGIVPADAKTLEYLKGRARDKFEPVYADKDAKYCEEYNFDAGDIEPQIAKPHE
VDNVSGVGTLLGTPLDQVFIGSCTNGFEDLEIVAKILAGKKVKVRTIVLPASRSVLIKAT
ESGIISTLLKAGAIIAPPGCGPCLGHMGVICEGETCLSTSNRNFKGRMGAGGLIYLSSPE
TAAASALKGEIADPRELF
>LKCM01000310.1_Candidatus_Methanoperedens_sp._BLZ1_MPEBLZ_contig000311_whole_genome_shotgun_sequence_15
GNVWRFGDDIDTDINKPDELARHAFEGVRPEFARGVPLALKIIAKSFFRNAIGLPLLECD
TDIEE-------------------------------------------------------
-------------------------------------------GL---------------
------------------------------------------------------------
-----------------IGYAQKMIE----------------------------------
------------------------------------------------------------
------------------------------------------------------------
------------------
>LKCM01000313.1_Candidatus_Methanoperedens_sp._BLZ1_MPEBLZ_contig000314_whole_genome_shotgun_sequence_2
------------------------------------------------------------
-----QTISEKIFHDITGPLAVEGFREIKNPRWDPSKIVILFDHQVPADSLNAAANHIFL
RQFAKEQGILNYDVFEGVCHQVMPEHVRPGDLVGSDSHTAFSTGIGSTDMAFVFATGKLW
FRVPQTFRFEVEGKLPERVYPKDVILHLIGDVGVEGARYMTSEFCGVNMDIPGRMTMSNM
AIEMGGKAGIVEADKTTEKYLNERIPGRLDPKWSDDDASFAKIKQYDVSDLSPQVACPHN
VDNVKSVEEVEGTKIDQVFVGSCTNGFEDIEIVAKMMNGEKVAVRLLIIPASHTEYMKTL
RAGYVEQFMEAGAIVESPCCGPCMGSFGLLGKGEVGLSTSNRNFKGRQGSDAFVYLSSPA
TAAASALYGEIKDPRKI-
>DAJM01000056.1_TPA_asm
SNVWKFGDDIDTDINKPDELARHAFEGVRPEFAGGVPLALKIIAKSFFRNAIGLPLLECD
TDIEE-------------------------------------------------------
-------------------------------------------GL---------------
------------------------------------------------------------
-----------------IGFARRIVE----------------------------------
------------------------------------------------------------
------------------------------------------------------------
-----------------E
>DAJM01000001.1_TPA_asm
VAVFKVPGEVNTDRADIPLHALSMLESRYPGALLEIPGVPNTLGSQIFNTARGAIPIRCD
VSIKSYTLAQKIVQDTTGPMTADEIKELVCLEFQAPLVMQSFCHTAAYPTPDDRIMHKEL
AQFFKDRGGVVLKPGDGIIHSWLNRMILPDTVTGGDSHTRFPIGIGSGLVAFAASLGIMP
LDMPESVLVRFRGKLKKGIFLRDVILTLDKKNKKNIFNGKILEIEGLDLTVEQAFELTNA
SAERSAEAAVIASQDKVAQYLRESISDGYALLRADEDAEYADIIEIDLSEIQPLLACPND
PDYIRPLFEVEGEKINEVFIGSCMTEIDHFQSAARIIGKEGKISKLWIAPPTRLIEKRLS
ESGEYSVLRALGARIEIPGCSLCMGNQARVADNSVVFSTSTRNFDNRLGKNAKVYLGSSV
LAAVTAALGRIPAMEEYL
>DAJM01000040.1_TPA_asm
MNPFGSKDFIGTDRSRITLYRLSRLEEIGLGNISRFPYSIKILLEALLRHVDERIVTEED
VELARFIPARVLLQDFTGVPAVVDLAAMVERLGDPARINLVIDHSIQVDYTSYARAYNEK
KEFERNRERYAIPPGRGIVHQINLEIAFPDTLVGMDSHTVLGWGVGGIEAEAVMLGQPYH
MPVPEVVGFKLYGELKEGVTATDLVLTITQMLRKHNVVGKFVEFYGLTLSLPDRATISNM
APEYGATVGFFPIDDETLKYLLMTGRKEHVLFRTDESPEFSETLELDMSTVEPSLAGPKR
PQDRIPLDEMEHNAMEETFITSCTNTNPSVMIGAGLLARNAVEVKTSLAPGSRVVSEYLV
NSGLMPYLEALGFHLVGYGCTTCIGNSGPIPENVTAVLSGNRNFEGRINPVKANYLASPP
LVVAYAISGTVPGHEEIQ
>DAJM01000061.1_TPA_asm1
------------------------------------------------------------
-----PTISEKILHDGTSVLAVSAFKKMDAKKWNPERIIIPFDHIVPANNETAAKLQQSI
RKWIKEQGITNFDVGDGICHQVLPEFAMPGKLIGADSHSAFATGVGATDMAEIFATGKLW
LRVPRSIRITVSGELAKGVSAKDMTLYIIKNIGADGANYRTIEYYGIELSISGRMTLCNM
SIEMGAKAGIVPPDEKTFEYLKGNAREKYTPVYADKDAQYSEEYDFDIGDLQPQIARPHE
VDNVSDVGEVTGTPIDQVFIGSCTNGYEDLEAVAGILRGKKVKARTIILPASRSVLIRAT
EAGIITTLLEVGAIIAPPGCGPCLGHMGVVCEGEVCLSTSNRNFKGRMGTGGLIYLSSPE
TAAASALRGEITDPRGLY
>DAJM01000061.1_TPA_asm
------------------------------------------------------------
-----QTISEKIFHDITGPLAVEGFREIKRQKWDPDKIVILFDHQVPADSLNAAANHILM
RKFASEQGILNYDVFEGVCHQVMPEHVRPGDLVGSDSHTAFSTGIGSTDMAFVFATGKLW
FRVPQTFRFEIEGRLPRCVYPKDVILHLIGDVGAEGARYKTAEFCGVAMDIPGRMTMCNM
AIEMGGKAGIVEADSTTEKYIGERVPDRLEAPWSDEDAEFSEAKSYDVSELSPQVACPHN
VDNVKPVEEVEGTRIDQVFVGSCTNGFEDIEIVAKMMKGEKVAVRLLIIPASRTEYMKTL
RAGYIEQFMEAGAIVESPCCGPCMGAFGLLGKGEAGLSTSNRNFKGRQGSDAFVYLSSPA
TAAASALYGEIRDPRKI-
>DAJM01000030.1_TPA_asm
GRVWKFGDNVDTDTTDMSVFASHVMEGIEPQFSQKVPLALKIVAESFFRNAIGLPIIEAR
IDCEE-------------------------------------------------------
-------------------------------------------GL---------------
------------------------------------------------------------
-----------------VEYRKRKVQ----------------------------------
------------------------------------------------------------
------------------------------------------------------------
------------------
>NSJO01000005.1_Candidatus_Methanoperedens_sp._isolate_Ru_enrich_MN_NODE_112_length_100946_cov_8.45243_whole_genome_shotgun_sequence_42
GKVWKFGDNVDTDTTDLNIFAAHVLEGIDPQFSKKVPLALKVVAGSFFRNAIGLPVIEAK
IDCKE-------------------------------------------------------
-------------------------------------------GL---------------
------------------------------------------------------------
-----------------VEHRKRIRV----------------------------------
------------------------------------------------------------
------------------------------------------------------------
-----------------E
>NSJO01000005.1_Candidatus_Methanoperedens_sp._isolate_Ru_enrich_MN_NODE_112_length_100946_cov_8.45243_whole_genome_shotgun_sequence_43
------------------------------------------------------------
-----PTISEKILHDGTGVLAVKAFKEMSAKKWDPGRIIIPFDHYTPAHTDTGAKLHQGI
RQWVQEQEITNFDIGEGICHQVLPEFAMPGKLIGADSHSAFATGVGATDMAEVFVSGKLW
LRVPQTIKITVDGKLPKGVSAKDLTLNIIKNIGTDGANYKAIEYYGINLSIAQRMTLCNM
SIEMGAKTGIVPADEKTFDYLKGKAKEKYEPVYSDDNATYCEDLYYDVSYLEPQIAKPHE
VDNVFNISEVAGTPLDQVFIGSCTNGYEDLQAAANILNKKHVKVRTIVLPASRSILLKAA
NSGIITTLLKAGAVIVPPGCGPCLGHQGVICEGETCLSTSNRNFKGRMGAGGLIYLSSPE
TAAASALRGEIADPREVL
>NSJO01000085.1_Candidatus_Methanoperedens_sp._isolate_Ru_enrich_MN_NODE_1559_length_12357_cov_7.59207_whole_genome_shotgun_sequence_2
VTVFKVQGEVNTDRADIPLHALSMLEIRYPDALSEIPGVPNILGSQIFNTARGALPVKCD
VSLRSYTLAQKIVQDTTGPMTADEIKELVCLEFMAPLVMQSFCHTAAYPTPADRAMHKEL
SQFFKDRGGVALKPGDGIIHSWLNRMILPDTVTGGDSHTRFPIGIGSGLVAFAAALGVMP
LDMPESVLVRFKGKLKKGLYLRDVVLTLPKKNKKNIFNGRILEMEGLDITVEQAFELTDA
SAERSAEAAVIASKEQVARFLETNISEGYALLEADPDAQYSEILEIDLSAIEPLLACPND
PDFIKPLSETQGVKIDEVFIGSCMIGIEQLDRASGILEKAGSISKLWIAPPTRLIEKSLK
KTGGYSIFKELGARMEIPGCSLCMGNQARVADNAVVFSTSTRNFDNRMGKNAQVYLGSAE
LAAITAVLGRIPTLSEYQ
>NSJO01000018.1_Candidatus_Methanoperedens_sp._isolate_Ru_enrich_MN_NODE_329_length_46022_cov_7.87905_whole_genome_shotgun_sequence_37
GNVWRFGDDIDTDINKPDELARHAFEGVRPEFARGVPLALKIIAKSFFRNAIGLPLLECD
TDIEE-------------------------------------------------------
-------------------------------------------GL---------------
------------------------------------------------------------
-----------------IGYAQKMIE----------------------------------
------------------------------------------------------------
------------------------------------------------------------
------------------
>NSJO01000045.1_Candidatus_Methanoperedens_sp._isolate_Ru_enrich_MN_NODE_557_length_29942_cov_7.25916_whole_genome_shotgun_sequence_18
------------------------------------------------------------
-----PTISEKILHDGTSILAVRAFKEMGVKRWDPDRIIIPFDHIAPANNETAAKLHKST
RQWIKEQGIINFDVGEGICHQVLPEFAMPGKLIGADSHSAFATGVGATDMAEIFASGKLW
LRVPQTIKITVEGKLAKGVSAKDMTLFIIKNVGADGANYKALEYYGIELSMAERMTFCNM
SIEMGAKTGIVPADAKTLEYLKGRARDKFEPVYADKDAKYCEEYNFDAGDIEPQIAKPHE
VDNVSGVGTLLGTPLDQVFIGSCTNGFEDLEIVAKILAGKKVKVRTIVLPASRSVLIKAT
ESGIISTLLKAGAIIAPPGCGPCLGHMGVICEGETCLSTSNRNFKGRMGAGGLIYLSSPE
TAAASALKGEIADPRELF
>NSJO01000059.1_Candidatus_Methanoperedens_sp._isolate_Ru_enrich_MN_NODE_740_length_23487_cov_7.25432_whole_genome_shotgun_sequence_4
GKAWKFGDNVDTDTTDMSVFASHVMEGIDPLFSQKVPLALKIVAESFFRNAIGLPIIEAR
IDCKE-------------------------------------------------------
-------------------------------------------GL---------------
------------------------------------------------------------
-----------------VEHRKKVNP----------------------------------
------------------------------------------------------------
------------------------------------------------------------
------------------
>NSJO01000002.1_Candidatus_Methanoperedens_sp._isolate_Ru_enrich_MN_NODE_77_length_125773_cov_8.59068_whole_genome_shotgun_sequence_63
------------------------------------------------------------
-----QTISEKIFHDITGPLAVEGFREIKNPRWDPSKIVILFDHQVPADSLNAAANHIFL
RQFAKEQGILNYDVFEGVCHQVMPEHVRPGDLVGSDSHTAFSTGIGSTDMAFVFATGKLW
FRVPQTFRFEVEGKLPECVYPKDVILHLIGDVGVEGARYMTSEFCGVNMDIPGRMTMSNM
AIEMGGKAGIVEADKTTEKYLNERIPGRLDPKWSDDDASFAKIKQYDVSDLSPQVACPHN
VDNVKSVEEVEGTKIDQVFVGSCTNGFEDIEIVAKMMNGEKVAVRLLIIPASHTEYMKTL
RAGYVEQFMEAGAIVESPCCGPCMGSFGLLGKGEVGLSTSNRNFKGRQGSDAFVYLSSPA
TAAASALYGEIKDPRKI-
>SCQG01000054.1_Candidatus_Methanoperedens_sp._isolate_DP16D_bin.42_DP16D_bin.42-15570_whole_genome_shotgun_sequence_3
------------------------------------------------------------
-----FTLAQKMVQDTTGPMTADEIKELVCLEFGAPLVMQSFCHTAAYPTPEDREMHKTL
SRFFRDRGGVVLKPRDGIIHSWLNRMLLPDTVTGGDSHTRFPIGIGSGLVAFAAALGFMP
LDMPESVLVRFTGRLRKGIFLRDAVLSLVKKNKKNVFNGKIMELEGLDLSVEEAFELTDS
SAERSAEAAVIASEEKVSLYLKDSISKGYSLLKRDDDAEYADTIDIDLSEIEPLLACPND
PDHIKPLSDAAGEKIDEVFIGSCMTNLSHFSNTAKILRKEGKSSKLWISPPTRLVEEHLK
ETGEYDVFKKIGARLEIPGCSLCMGNQARVADNAFVFSTSTRNFDNRMGKNAKVYLGSAE
LAAVVSTLGRIPSNEEYF
>SCQG01000172.1_Candidatus_Methanoperedens_sp._isolate_DP16D_bin.42_DP16D_bin.42-46232_whole_genome_shotgun_sequence_2
------------------------------------------------------------
-----PTISEKILHDGTSVLAVRAFKEMGAKKWDTTRIIIPFDHIAPANNETAAKLQQGI
RQWIKEQGIINFDVGNGICHQVLPEFAMPGKLIGADSHSAFATGVGATDMAEIFAIGKLW
LRVPQTIRITVEGKLAKGVSAKDMTLYIIKNVGADGANYKAIEYYGIVLSVPERMTLCNM
VIEMGAKAGIVPPDKKTDEYLKGRAREKYTHVFADKDAEYIEEYNFDVGDLQPQVAKPHE
VDNVVPVGDVAGTHLDQVFIGSCTNGYEDLEAAARILKGKKVRARTIVLPASREVLIKAT
ESGIIATLLKSGAIIAPPGCGPCLGHMGVLAEGETCLSTSNRNFRGRMGAGGLIYLASPE
TAAASALTGKISDPRDV-
>SCQG01000262.1_Candidatus_Methanoperedens_sp._isolate_DP16D_bin.42_DP16D_bin.42-70020_whole_genome_shotgun_sequence_2
------------------------------------------------------------
-----QTISEKIFHDITGPLAVEGFMEISGKKWDPKKIVILFDHQVPADSLAAAANHIML
RGFAKEQGILNYDVFEGVCHQVMPEHVRPGDLVGSDSHTAFSTGIGSTDMAFVFATGKLW
FRVPETMKFEVNGKLPKRVHSKDVILHLIGDVGVEGARYKTAEFCGLDMDIPGRMTMSNM
AIEMGGKAGIVEADSVTEKYLRERIPYKLDSKWSDSDAVFSETREYDISDLSPQVACPHN
VDNVKSVEEVEGIKIDQVFVGSCTNGFEDIEIVAKLMNGEKVAVRLLIIPASHTEYMKTL
RAGYVEQFMEAGAIVESPCCGPCMGSFGLLGKGEVGLSTSNRNFKGRQGSDAFVYLSSPA
TAAASALYGEIKDPRKV-
>WBTY01000008.1_Candidatus_Methanoperedens_sp._isolate_SB2_contig_106_whole_genome_shotgun_sequence_86
------------------------------------------------------------
-----PTISEKILHDGTSILAVRAFKEMGVKRWDPDRIIIPFDHIAPANNETAAKLHKST
RQWIKEQGIINFDVGEGICHQVLPEFAMPGKLIGADSHSAFATGVGATDMAEIFASGKLW
LRVPQTIKITVEGKLAKGVSAKDMTLFIIKNVGADGANYKALEYYGIELSMAERMTFCNM
SIEMGAKTGIVPADAKTLEYLKGRARDKFEPVYADKDAKYCEEYNFDAGDIEPQIAKPHE
VDNVSGVGTLLGTPLDQVFIGSCTNGFEDLEIVAKILAGKKVKVRTIVLPASRSVLIKAT
ESGIISTLLKAGAIIAPPGCGPCLGHMGVICEGETCLSTSNRNFKGRMGAGGLIYLSSPE
TAAASALKGEIADPRELF
>WBTY01000012.1_Candidatus_Methanoperedens_sp._isolate_SB2_contig_175_whole_genome_shotgun_sequence_54
VTVFKVQGEVNTDRADIPLHALSMLEIRYPDALSEIPGVPNILGSQIFNTARGALPVKCD
VSLRSYTLAQKIVQDTTGPMTADEIKELVCLEFMAPLVMQSFCHTAAYPTPADRAMHKEL
SQFFKDRGGVALKPGDGIIHSWLNRMILPDTVTGGDSHTRFPIGIGSGLVAFAAALGVMP
LDMPESVLVRFKGKLKKGLYLRDVVLTLPKKNKKNIFNGRILEMEGLDITVEQAFELTDA
SAERSAEAAVIASKEQVARFLETNISEGYALLEADPDAQYSEILEIDLSAIEPLLACPND
PDFIKPLSETQGVKIDEVFIGSCMIGIEQLDRASGILEKAGSISKLWIAPPTRLIEKSLK
KTGGYSIFKELGARMEIPGCSLCMGNQARVADNAVVFSTSTRNFDNRMGKNAQVYLGSAE
LAAITAVLGRIPTLSEYQ
>WBTY01000024.1_Candidatus_Methanoperedens_sp._isolate_SB2_contig_280_whole_genome_shotgun_sequence_77
------------------------------------------------------------
-----QTISEKIFHDITGPLAVEGFREIKNPRWDPSKIVILFDHQVPADSLNAAANHIFL
RQFAKEQGILNYDVFEGVCHQVMPEHVRPGDLVGSDSHTAFSTGIGSTDMAFVFATGKLW
FRVPQTFRFEVEGKLPECVYPKDVILHLIGDVGVEGARYMTSEFCGVNMDIPGRMTMSNM
AIEMGGKAGIVEADKTTEKYLNERIPGRLDPKWSDDDASFAKIKQYDVSDLSPQVACPHN
VDNVKSVEEVEGTKIDQVFVGSCTNGFEDIEIVAKMMNGEKVAVRLLIIPASHTEYMKTL
RAGYVEQFMEAGAIVESPCCGPCMGSFGLLGKGEVGLSTSNRNFKGRQGSDAFVYLSSPA
TAAASALYGEIKDPRKI-
>WBTY01000004.1_Candidatus_Methanoperedens_sp._isolate_SB2_contig_82_whole_genome_shotgun_sequence_120
GNVWRFGDDIDTDINKPDELARHAFEGVRPEFARGVPLALKIIAKSFFRNAIGLPLLECD
TDIEE-------------------------------------------------------
-------------------------------------------GL---------------
------------------------------------------------------------
-----------------IGYAQKMIE----------------------------------
------------------------------------------------------------
------------------------------------------------------------
------------------
>WBTY01000006.1_Candidatus_Methanoperedens_sp._isolate_SB2_contig_89_whole_genome_shotgun_sequence_77
------------------------------------------------------------
-----PTISEKILHDGTGVLAVKAFKEMSAKKWDPGRIIIPFDHYTPAHTDTGAKLHQGI
RQWVQEQEITNFDIGEGICHQVLPEFAMPGKLIGADSHSAFATGVGATDMAEVFVSGKLW
LRVPQTIKITVDGKLPKGVSAKDLTLNIIKNIGTDGANYKAIEYYGINLSIAQRMTLCNM
SIEMGAKTGIVPADEKTFDYLKGKAKEKYEPVYSDDNATYCEDLYYDVSYLEPQIAKPHE
VDNVFNISEVAGTPLDQVFIGSCTNGYEDLQAAANILNKKHVKVRTIVLPASRSILLKAA
NSGIITTLLKAGAVIVPPGCGPCLGHQGVICEGETCLSTSNRNFKGRMGAGGLIYLSSPE
TAAASALRGEIADPREVL
>WBTY01000006.1_Candidatus_Methanoperedens_sp._isolate_SB2_contig_89_whole_genome_shotgun_sequence_78
GKVWKFGDNVDTDTTDLNIFAAHVLEGIDPQFSKKVPLALKVVAGSFFRNAIGLPVIEAK
IDCKE-------------------------------------------------------
-------------------------------------------GL---------------
------------------------------------------------------------
-----------------VEHRKRIRV----------------------------------
------------------------------------------------------------
------------------------------------------------------------
-----------------E
>WBTY01000006.1_Candidatus_Methanoperedens_sp._isolate_SB2_contig_89_whole_genome_shotgun_sequence_127
GKAWKFGDNVDTDTTDMSVFASHVMEGIDPLFSQKVPLALKIVAESFFRNAIGLPIIEAR
IDCKE-------------------------------------------------------
-------------------------------------------GL---------------
------------------------------------------------------------
-----------------VEHRKKVNP----------------------------------
------------------------------------------------------------
------------------------------------------------------------
------------------
>VEPM01000010.1_Candidatus_Methanoperedens_sp._isolate_MnB_20_Mn.Bin2_10_whole_genome_shotgun_sequence_24
GNVWRFGDDIDTDINKPDELARHAFEGVRPEFARGVPLALKIIAKSFFRNAIGLPLLECD
TDIEE-------------------------------------------------------
-------------------------------------------GL---------------
------------------------------------------------------------
-----------------IGYAQKMIE----------------------------------
------------------------------------------------------------
------------------------------------------------------------
------------------
>VEPM01000010.1_Candidatus_Methanoperedens_sp._isolate_MnB_20_Mn.Bin2_10_whole_genome_shotgun_sequence_31
GRAWKFGDNVDTDTTDMNVFASHVMEGIDPLFSQKVPLALKIVAESFFRNAIGLPIIEAR
IDCEE-------------------------------------------------------
-------------------------------------------GL---------------
------------------------------------------------------------
-----------------VEHRKKVTP----------------------------------
------------------------------------------------------------
------------------------------------------------------------
------------------
>VEPM01000013.1_Candidatus_Methanoperedens_sp._isolate_MnB_20_Mn.Bin2_13_whole_genome_shotgun_sequence_123
------------------------------------------------------------
-----QTISEKIFHDITGPLAVEGFREIKNQKWDPGKIVILFDHQVPADSLNAAANHIFL
RQFAKEQDILNYDVFEGVCHQVMPEHVRPGDLVGSDSHTAFSTGIGSTDMAFVFATGKLW
FRVPQTFRFEVEGKLPECVYPKDVILHLIGDVGVEGARYMTSEFCGVNMDIPGRMTMSNM
AIEMGGKAGIVEADKTTEKYLTERIPGKLDPKWSDDDASFAEIKQYDVSDLSPQVACPHN
VDNVKSVEEVEGTKIDQVFVGSCTNGFEDIEIVAKMMNGEKVAVRLLIIPASHTEYMKTL
RAGYVEQFMESGAIVESPCCGPCMGSFGLLGKGEVGLSTSNRNFKGRQGSDAFVYLSSPA
TAAASALYGEIKDPRKV-
>VEPM01000017.1_Candidatus_Methanoperedens_sp._isolate_MnB_20_Mn.Bin2_17_whole_genome_shotgun_sequence_8
------------------------------------------------------------
-----KTLSEKIIQDGTGPLTIRRMKEMGIEVYNPKKTIFFLDHASPSPRMELSNDHEFM
RDFARKSGIILSNVGNGISHHNSLEYACPGDVVGADSHTAFGTGMGSTDVAAAIALGKTW
MRVPETYLVEVNGRLQKGVYSKDIILYLIGTIGSNGATYKALEFTGIDMSTAGRSTMANM
SVEAGAKAGIFPPDEETRNFLKAMGREAFRELKSDEDAVFEKKIQIKADELEPLIAVPHL
VDNVKKISEIGKVKVHEVFIGTSCNGLEDLHIAASILKGHTINTRAIVTPASRRVYIEAL
KDGTIETFMEAGALVTGAGCGACDGHMGILGDGEVCLATQPRNFKGRMGDDSFIYLGNPA
VAAATALAGEISDPREVM
>VEPM01000017.1_Candidatus_Methanoperedens_sp._isolate_MnB_20_Mn.Bin2_17_whole_genome_shotgun_sequence_9
GKAWKFGDSISTDRSNLPELSKHVLEPARPEFALEVPMIIKVLAKSFYRNCIGLPAITCN
TDIGE-------------------------------------------------------
-------------------------------------------GL---------------
------------------------------------------------------------
-----------------VAYIKAHKS----------------------------------
------------------------------------------------------------
------------------------------------------------------------
-----------------L
>VEPM01000002.1_Candidatus_Methanoperedens_sp._isolate_MnB_20_Mn.Bin2_2_whole_genome_shotgun_sequence_51
VTIFKVQGEVNTDRADIPLHSLSMLENRYPGALSEIPGVPNILGSQIFNTARGALPVKCD
VSLKSYTLAQKIVQDTTGPMTADEIKELVCLEFMAPLVMQSFCHTAAYPTPADRAMHKEL
SQFFKERGGVTLKPGDGIIHSWLNRMILPDTVTGGDSHTRFPIGIGSGLVAFAAALGVMP
LDMPESVLVRFKGKLKKGLYLRDVVLTLPKKNKKNIFNGRILEMEGLDITVEQAFELTDA
SAERSAEAAVIAPTEQVARFLEKNISEGYALLEADPDAQYSDILEIDLSAIEPLLACPND
PDFIKPLSETQGVRIDEVFIGSCMIGTEQLDRASGILEKAGSISKLWIAPPTRLIEKSLK
ETGGYSTFKELGARMEIPGCSLCMGNQARVADNAVVFSTSTRNFDNRMGKNAQVYLGSAE
LAAIIAVLGRIPTLSEYQ
>VEPM01000024.1_Candidatus_Methanoperedens_sp._isolate_MnB_20_Mn.Bin2_24_whole_genome_shotgun_sequence_5
------------------------------------------------------------
-----PTISEKILHDGTSILAVKSFKEMGVKKWDPDRIIIPFDHIVPANNETAAKLHKST
RQWIKEQGIINFDVGEGICHQVLPEFAMPGKLIGADSHSAFATGVGATDMAEIFASGKLW
LRVPQTIKITVEGKLAKGVSAKDMTLFIIKNVGADGANYKAIEYYGIELSMAERMTLCNM
SIEMGAKAGIIPADAKTLEYLKGRARDKFEPVYADKDAKYCEEYNFNAADIEPQIAKPHE
VDNVSGVGTLLGTPLDQVFIGSCTNGFEDLEVVAKILSGKKVKVRTIVLPASRSVLIKAT
ESGIISTLLKAGAIIAPPGCGPCLGHMGVICEGETCLSTSNRNFKGRMGAGGLIYLSSPE
TAAASALKGEIADPRDVV
>VEPM01000008.1_Candidatus_Methanoperedens_sp._isolate_MnB_20_Mn.Bin2_8_whole_genome_shotgun_sequence_124
GKVWKFGDNVDTDTTDLNIFAAHVLEGIDPQFSKKVPLALKVVAGSFFRNAIGLPIIEAK
IGCKE-------------------------------------------------------
-------------------------------------------GL---------------
------------------------------------------------------------
-----------------VEHRKRAGV----------------------------------
------------------------------------------------------------
------------------------------------------------------------
-----------------V
>VEPM01000008.1_Candidatus_Methanoperedens_sp._isolate_MnB_20_Mn.Bin2_8_whole_genome_shotgun_sequence_125
------------------------------------------------------------
-----PTISEKILHDGTGVLAVKAFKEMSAKKWDPGRIIVPFDHYTPAHTDTGAKLHQGI
RQWVREQGITNFDIGEGICHQVLPEFAMPGKLIGADSHSAFSTGVGATDMAEVFVSGKLW
LRVPHTIKITVDGKLPPGISAKDLTLNIIKNIGTDGANYKAIEYYGINLSIAQRMTLCNM
SIEMGAKTGIVPADEKTFDYLKGKAKEKYEPVYADDNAAYCEDLYYDVSNLEPQIAKPHE
VDNVSNIGEVAGTPLDQVFIGSCTNGYEDLQVVANILHKKHVKVRTIVLPASRSVLIKAT
NSGIIAALLKAGAVIAPPGCGPCLGHQGVICEGETCLSTSNRNFKGRMGAGGLIYLSSPE
TAAASALRGKIADPREVL
>VEPN01000025.1_Candidatus_Methanoperedens_sp._isolate_MnB_21_scaffold25_whole_genome_shotgun_sequence_30
GRVWKFGDNVDTDTTDMSVFAAHVMEGIDPQFSQKVPLALKVVARSFFRNAIGLPIIEAK
IECEE-------------------------------------------------------
-------------------------------------------GL---------------
------------------------------------------------------------
-----------------VEHRKKKAL----------------------------------
------------------------------------------------------------
------------------------------------------------------------
-----------------Q
>VEPN01000003.1_Candidatus_Methanoperedens_sp._isolate_MnB_21_scaffold3_whole_genome_shotgun_sequence_112
SNVWKFGNDIDTDINKPEELARHAFEGVRPEFSRGVPLALKIIAKSFFRNAIGLPLLECD
TDIEE-------------------------------------------------------
-------------------------------------------GL---------------
------------------------------------------------------------
-----------------IGYAREMVQ----------------------------------
------------------------------------------------------------
------------------------------------------------------------
------------------
>VEPN01000035.1_Candidatus_Methanoperedens_sp._isolate_MnB_21_scaffold35_whole_genome_shotgun_sequence_3
------------------------------------------------------------
-----PTISEEILHDGTSVLAVKAFREMGAKKWNPSRIIIAFDHIVPANNETAAKLQQNI
RQWVKEQGISNFDIGEGICHQVFPEFALPGKLIGADSHSAFATGVGATDMAEIFATGKLW
LRVPQSMRITVEGTAGKGVSAKDLTLYIIKNVGADGANYRAIEYYGIDLSISERMTLCNM
SIEMGAKTGIVPADEKTAGYLKGKAAEKYTPVYADNDAEYSEEYGFDAGDLEPQVAKPHE
VDNVSPVTEVAGTPLDQVFIGSCTNGYEDLEVVARILKGQKVRTRTIVLPASRSVLIKAT
EAGIIATLLKAGVIIAPPGCGPCLGHMGVICEGETCLSTSNRNFKGRMGTGGLIYLSSPE
TAAASALEGKITDPREII
>VEPN01000059.1_Candidatus_Methanoperedens_sp._isolate_MnB_21_scaffold59_whole_genome_shotgun_sequence_16
------------------------------------------------------------
-----QTVSEKIFHDITGPLAVEGFREIKRQKWDPEKIVVLFDHQVPADSLNAAANHIYL
REFANEQGILNYDVFEGVCHQVMPEHVTPGDLVGSDSHTAFSTGIGSTDMAFVFATGKLW
FRVPETTRFEVDGKLPGCVYPKDVILHLIGDVGVEGARYKTAEFCGVDMDIPGRMTMCNM
AIEMGGKAGIVEADNITENYLKGRIPDELDPRWSDRDATFADTRAYDVRDLPPQVACPHN
VDNVKPVDEVEGTKINQVFVGSCTNGFEDIEIVAKIMNGEKVAVRLLIIPASHTEYMKTL
RAGYVEQFMEAGAIVESPCCGPCMGSFGLLGKGEVGLSTSNRNFKGRQGSDAFVYLSSPA
TAAASALYGEIKDPRKL-
>VEPN01000094.1_Candidatus_Methanoperedens_sp._isolate_MnB_21_scaffold95_whole_genome_shotgun_sequence_4
VTVFKIQGEVNTDRADIPLHALTMLESRYPAAIREIPGVPNILGSQIFNTARGALPLRCD
VSLKSFTLAQKIVQDTTGPMTAEEIKELACIEFQAPLVMQSFCHTAAYPTPEDRVMHKEL
AQFFKDRGGVVLKPGDGIIHSWLNRMLLPDTVTGGDSHTRFPIGIGSGLVAFAASLGIMP
LDMPESVLVRFKGRLKEGIFLRDAVLTLDKKNKKNIFNSRIIEIEGLDITVEQAFELTDA
SAERSAEAAVIASEQQVASYLRYNVSKGYRLLEQDGDAEYADTLEIDLSLIEPLLACPND
PDYIRPLSEVQGEKIDEVFIGSCMVNAGHFQSAAKILGRDNRISKLWIAPPTRIVEKSLK
ENGEYTLFKELGARVEIPGCSLCMGNQARVADNSIVLSTSTRNFDNRMGKNAKVYLGSSE
LAAITAMLGRLPSVEEYF
>NZ_JMIY01000003.1_Candidatus_Methanoperedens_nitroreducens_strain_ANME-2d_ANME2D_Contig_3.3_whole_genome_shotgun_sequence_161
GRVWKFGDNVDTDTTDMSVFASHVMEGIEPQFSQKVPLALKIVAESFFRNAIGLPIIEAR
IDCEE-------------------------------------------------------
-------------------------------------------GL---------------
------------------------------------------------------------
-----------------VEYRKRKVQ----------------------------------
------------------------------------------------------------
------------------------------------------------------------
------------------
>NZ_JMIY01000004.1_Candidatus_Methanoperedens_nitroreducens_strain_ANME-2d_ANME2D_Contig_4.4_whole_genome_shotgun_sequence_77
SNVWKFGDDIDTDINKPDELARHAFEGVRPEFAGGVPLALKIIAKSFFRNAIGLPLLECD
TDIEE-------------------------------------------------------
-------------------------------------------GL---------------
------------------------------------------------------------
-----------------IGFARRIVE----------------------------------
------------------------------------------------------------
------------------------------------------------------------
-----------------E
>NZ_JMIY01000005.1_Candidatus_Methanoperedens_nitroreducens_strain_ANME-2d_ANME2D_Contig_5.5_whole_genome_shotgun_sequence_237
MNPFGSKDFIGTDRSRITLYRLSRLEEIGLGNISRFPYSIKILLEALLRHVDERIVTEED
VELARFIPARVLLQDFTGVPAVVDLAAMVERLGDPARINLVIDHSIQVDYTSYARAYNEK
KEFERNRERYAIPPGRGIVHQINLEIAFPDTLVGMDSHTVLGWGVGGIEAEAVMLGQPYH
MPVPEVVGFKLYGELKEGVTATDLVLTITQMLRKHNVVGKFVEFYGLTLSLPDRATISNM
APEYGATVGFFPIDDETLKYLLMTGRKEHVLFRTDESPEFSETLELDMSTVEPSLAGPKR
PQDRIPLDEMEHNAMEETFITSCTNTNPSVMIGAGLLARNAVEVKTSLAPGSRVVSEYLV
NSGLMPYLEALGFHLVGYGCTTCIGNSGPIPENVTAVLSGNRNFEGRINPVKANYLASPP
LVVAYAISGTVPGHEEIQ
>NZ_JMIY01000005.1_Candidatus_Methanoperedens_nitroreducens_strain_ANME-2d_ANME2D_Contig_5.5_whole_genome_shotgun_sequence_261
VAVFKVPGEVNTDRADIPLHALSMLESRYPGALLEIPGVPNTLGSQIFNTARGAIPIRCD
VSIKSYTLAQKIVQDTTGPMTADEIKELVCLEFQAPLVMQSFCHTAAYPTPDDRIMHKEL
AQFFKDRGGVVLKPGDGIIHSWLNRMILPDTVTGGDSHTRFPIGIGSGLVAFAASLGIMP
LDMPESVLVRFRGKLKKGIFLRDVILTLDKKNKKNIFNGKILEIEGLDLTVEQAFELTNA
SAERSAEAAVIASQDKVAQYLRESISDGYALLRADEDAEYADIIEIDLSEIQPLLACPND
PDYIRPLFEVEGEKINEVFIGSCMTEIDHFQSAARIIGKEGKISKLWIAPPTRLIEKRLS
ESGEYSVLRALGARIEIPGCSLCMGNQARVADNSVVFSTSTRNFDNRLGKNAKVYLGSSV
LAAVTAALGRIPAMEEYL
>NZ_JMIY01000008.1_Candidatus_Methanoperedens_nitroreducens_strain_ANME-2d_ANME2D_Contig_8.8_whole_genome_shotgun_sequence_3
------------------------------------------------------------
-----QTISEKIFHDITGPLAVEGFREIKRQKWDPDKIVILFDHQVPADSLNAAANHILM
RKFASEQGILNYDVFEGVCHQVMPEHVRPGDLVGSDSHTAFSTGIGSTDMAFVFATGKLW
FRVPQTFRFEIEGRLPRCVYPKDVILHLIGDVGAEGARYKTAEFCGVAMDIPGRMTMCNM
AIEMGGKAGIVEADSTTEKYIGERVPDRLEAPWSDEDAEFSEAKSYDVSELSPQVACPHN
VDNVKPVEEVEGTRIDQVFVGSCTNGFEDIEIVAKMMKGEKVAVRLLIIPASRTEYMKTL
RAGYIEQFMEAGAIVESPCCGPCMGAFGLLGKGEAGLSTSNRNFKGRQGSDAFVYLSSPA
TAAASALYGEIRDPRKI-
>NZ_JMIY01000008.1_Candidatus_Methanoperedens_nitroreducens_strain_ANME-2d_ANME2D_Contig_8.8_whole_genome_shotgun_sequence_55
------------------------------------------------------------
-----PTISEKILHDGTSVLAVSAFKKMDAKKWNPERIIIPFDHIVPANNETAAKLQQSI
RKWIKEQGITNFDVGDGICHQVLPEFAMPGKLIGADSHSAFATGVGATDMAEIFATGKLW
LRVPRSIRITVSGELAKGVSAKDMTLYIIKNIGADGANYRTIEYYGIELSISGRMTLCNM
SIEMGAKAGIVPPDEKTFEYLKGNAREKYTPVYADKDAQYSEEYDFDIGDLQPQIARPHE
VDNVSDVGEVTGTPIDQVFIGSCTNGYEDLEAVAGILRGKKVKARTIILPASRSVLIRAT
EAGIITTLLEVGAIIAPPGCGPCLGHMGVVCEGEVCLSTSNRNFKGRMGTGGLIYLSSPE
TAAASALRGEITDPRGLY
>NZ_NTMG01000029.1_Candidatus_Methanoperedens_sp._BLZ2_CMPBLZ2contig_1034_whole_genome_shotgun_sequence_15
GNVWRFGDDIDTDINKPDELARHAFEGVRPEFARGVPLALKIIAKSFFRNAIGLPLLECD
TDIEE-------------------------------------------------------
-------------------------------------------GL---------------
------------------------------------------------------------
-----------------IGYAQKMIE----------------------------------
------------------------------------------------------------
------------------------------------------------------------
------------------
>NZ_NTMG01000013.1_Candidatus_Methanoperedens_sp._BLZ2_CMPBLZ2contig_130_whole_genome_shotgun_sequence_23
VTVFKVQGEVNTDRADIPLHALSMLEIRYPDALSEIPGVPNILGSQIFNTARGALPVKCD
VSLRSYTLAQKIVQDTTGPMTADEIKELVCLEFMAPLVMQSFCHTAAYPTPADRAMHKEL
SQFFKDRGGVALKPGDGIIHSWLNRMILPDTVTGGDSHTRFPIGIGSGLVAFAAALGVMP
LDMPESVLVRFKGKLKKGLYLRDVVLTLPKKNKKNIFNGRILEMEGLDITVEQAFELTDA
SAERSAEAAVIASKEQVARFLETNISEGYALLEADPDAQYSEILEIDLSAIEPLLACPND
PDFIKPLSETQGVKIDEVFIGSCMIGIEQLDRASGILEKAGSISKLWIAPPTRLIEKSLK
KTGGYSIFKELGARMEIPGCSLCMGNQARVADNAVVFSTSTRNFDNRMGKNAQVYLGSAE
LAAITAVLGRIPTLSEYQ
>NZ_NTMG01000082.1_Candidatus_Methanoperedens_sp._BLZ2_CMPBLZ2contig_214_whole_genome_shotgun_sequence_77
------------------------------------------------------------
-----QTISEKIFHDITGPLAVEGFREIKNPRWDPSKIVILFDHQVPADSLNAAANHIFL
RQFAKEQGILNYDVFEGVCHQVMPEHVRPGDLVGSDSHTAFSTGIGSTDMAFVFATGKLW
FRVPQTFRFEVEGKLPECVYPKDVILHLIGDVGVEGARYMTSEFCGVNMDIPGRMTMSNM
AIEMGGKAGIVEADKTTEKYLNERIPGRLDPKWSDDDASFAKIKQYDVSDLSPQVACPHN
VDNVKSVEEVEGTKIDQVFVGSCTNGFEDIEIVAKMMNGEKVAVRLLIIPASHTEYMKTL
RAGYVEQFMEAGAIVESPCCGPCMGSFGLLGKGEVGLSTSNRNFKGRQGSDAFVYLSSPA
TAAASALYGEIKDPRKI-
>NZ_NTMG01000062.1_Candidatus_Methanoperedens_sp._BLZ2_CMPBLZ2contig_235_whole_genome_shotgun_sequence_76
------------------------------------------------------------
-----PTISEKILHDGTGVLAVKAFKEMSAKKWDPGRIIIPFDHYTPAHTDTGAKLHQGI
RQWVQEQEITNFDIGEGICHQVLPEFAMPGKLIGADSHSAFATGVGATDMAEVFVSGKLW
LRVPQTIKITVDGKLPKGVSAKDLTLNIIKNIGTDGANYKAIEYYGINLSIAQRMTLCNM
SIEMGAKTGIVPADEKTFDYLKGKAKEKYEPVYSDDNATYCEDLYYDVSYLEPQIAKPHE
VDNVFNISEVAGTPLDQVFIGSCTNGYEDLQAAANILNKKHVKVRTIVLPASRSILLKAA
NSGIITTLLKAGAVIVPPGCGPCLGHQGVICEGETCLSTSNRNFKGRMGAGGLIYLSSPE
TAAASALRGEIADPREVL
>NZ_NTMG01000062.1_Candidatus_Methanoperedens_sp._BLZ2_CMPBLZ2contig_235_whole_genome_shotgun_sequence_77
GKVWKFGDNVDTDTTDLNIFAAHVLEGIDPQFSKKVPLALKVVAGSFFRNAIGLPVIEAK
IDCKE-------------------------------------------------------
-------------------------------------------GL---------------
------------------------------------------------------------
-----------------VEHRKRIRV----------------------------------
------------------------------------------------------------
------------------------------------------------------------
-----------------E
>NZ_NTMG01000005.1_Candidatus_Methanoperedens_sp._BLZ2_CMPBLZ2contig_321_whole_genome_shotgun_sequence_4
GKAWKFGDNVDTDTTDMSVFASHVMEGIDPLFSQKVPLALKIVAESFFRNAIGLPIIEAR
IDCKE-------------------------------------------------------
-------------------------------------------GL---------------
------------------------------------------------------------
-----------------VEHRKKVNP----------------------------------
------------------------------------------------------------
------------------------------------------------------------
------------------
>NZ_NTMG01000019.1_Candidatus_Methanoperedens_sp._BLZ2_CMPBLZ2contig_403_whole_genome_shotgun_sequence_42
------------------------------------------------------------
-----PTISEKILHDGTSILAVRAFKEMGVKRWDPDRIIIPFDHIAPANNETAAKLHKST
RQWIKEQGIINFDVGEGICHQVLPEFAMPGKLIGADSHSAFATGVGATDMAEIFASGKLW
LRVPQTIKITVEGKLAKGVSAKDMTLFIIKNVGADGANYKALEYYGIELSMAERMTFCNM
SIEMGAKTGIVPADAKTLEYLKGRARDKFEPVYADKDAKYCEEYNFDAGDIEPQIAKPHE
VDNVSGVGTLLGTPLDQVFIGSCTNGFEDLEIVAKILAGKKVKVRTIVLPASRSVLIKAT
ESGIISTLLKAGAIIAPPGCGPCLGHMGVICEGETCLSTSNRNFKGRMGAGGLIYLSSPE
TAAASALKGEIADPRELF
>NZ_FZMP01000236.1_Candidatus_Methanoperedens_nitroreducens_isolate_Mnv1_whole_genome_shotgun_sequence_16
------------------------------------------------------------
-----KTLSEKIIQDGTGPLTVRRMIEMGIEKYNPDKTVFYLDHASPSPRMELSNDHEFL
REFAGKSGIILSDIGNGISHHVTLEYARPGDIIGADSHTAFATGMGSTDVAVAIALGKTW
MRVPETYIVEVNGRLQKGVYSKDIILHLIGKLTSNGATYKSLEFTGIGLSTAARSTIGNM
AVEAGAKVGLFPPDNETRKFLKLMGREAFRELRSDEDADFEKHIEINAEELEPTIACPHL
VDNTKTISELGKVKVDQVFIGTSCNGLEDLHIAASILKGNRINTRVIVTPASRRVYLEAL
RDGTIETFVEAGALVTTPGCGACDGHLGILGDGEVCLATQPRNFKGRMGDNAFIYLGSPA
VAAATALTGEISDPRDVM
>NZ_FZMP01000236.1_Candidatus_Methanoperedens_nitroreducens_isolate_Mnv1_whole_genome_shotgun_sequence_17
GKAWKFGDNISTDRSNLPELAKHVLEGARPEFALLVPIIIKVLAKSFYRNCIGLPAITCN
TDMDE-------------------------------------------------------
-------------------------------------------GL---------------
------------------------------------------------------------
-----------------VAYIKAHKS----------------------------------
------------------------------------------------------------
------------------------------------------------------------
-----------------L
>NZ_FZMP01000091.1_Candidatus_Methanoperedens_nitroreducens_isolate_Mnv1_whole_genome_shotgun_sequence_3
------------------------------------------------------------
-----QTISEKIFHDITGPLAVEGFREIKRQKWDPEKIVILFDHQVPADSLNAAANHILL
REFANEQGILNYDVFEGVCHQVMPEHVKPGDLVGSDSHTAFSTGIGSTDMAFVFATGKLW
FKVPETFRFEMKGKLPEYVYPKDVILHLIGDVGVEGARYKTAEFCGVSMDIPGRMTMCNM
AIEMGGKAGIVEADSTTEKYLRERIPGKLDPRWSDEDATFAQIKEYDVSDLPPQVACPHN
VDNVKSVEEVEGTRINQVFVGSCTNGFEDIEIVAKIMKNEKVAVRLLVIPASHTEYMKTL
RAGYVEQFMEAGAIVESPCCGPCMGSFGLLGKGEVGLSTSNRNFKGRQGSDAFVYLCSPA
TAAASALYGEIKDPRNI-
>NZ_FZMP01000178.1_Candidatus_Methanoperedens_nitroreducens_isolate_Mnv1_whole_genome_shotgun_sequence_67
MNPFGSKDVIDTGKGRVNIYRISRLEEIGLGNISHFPYSIKILLEALLRHVDGLLVTEED
VELARFIPARVLLQDFTGVPAVVDLAAMVERLGDPAKINLVIDHSIQVDYTSYARAYNEK
KEFERNHERYTIPPGRGIVHQVNLEVAFPDTLVGMDSHTVLGWGVGGIEAEAVMLGQPYH
MPVPKVVGFRLYGDLKEGVTATDLVLTITQILRKHNVVGKFVEFYGLTLSLPDRATISNM
APEYGATVGFFPIDEETLNYLLMTGRKEHVLFRTDESPEFSETLELDMSNVEPSLAGPRR
PQDRIPLDEMEHKAMEETFITSCTNTNPSVIIGAGLLAKNAVEVKTSLAPGSRVVSEYLA
NSGLMPYLEALGFHLVGYGCTTCIGNSGPIPENVASVLSGNRNFEGRINPVKANYLASPP
LVVAYAISGTVPDQEEIR
>NZ_FZMP01000009.1_Candidatus_Methanoperedens_nitroreducens_isolate_Mnv1_whole_genome_shotgun_sequence_31
GRVWKFGDNIDTDTTDMSVFASHVMEGTDPQFSKKVPLALKIVAESFFRNAIGLPIIEAK
VDCEE-------------------------------------------------------
-------------------------------------------GL---------------
------------------------------------------------------------
-----------------VEHRKKKAL----------------------------------
------------------------------------------------------------
------------------------------------------------------------
-----------------Q
>NZ_FZMP01000037.1_Candidatus_Methanoperedens_nitroreducens_isolate_Mnv1_whole_genome_shotgun_sequence_10
VAVFKVPGEVNTDRADIPLHALSMLENRYPNALDELPGVPNILGSQIFNTARGAIPIRFD
VSLTSYTLAQKIVQDTTGPMTEDEIKELVCLEFQAPLVMQSFCHTAAYPTPDDRKMHVEL
AKFFRERGGVVLNPGDGIIHSWLNRMLLPDTVTGGDSHTRFPIGIGSGLVAFAAALGVMP
LDMPESVLVRFTGKLRKGIFLRDVVLTLEKKNKKNVFNGRILEMEGLYLTVEEAFELTDA
SAERSAEAAVITPLEQVVRYIRSNIPNGYVLLRADTDAEYADILEIDLSKIEPLLACPND
PDYIRPLSEVAGVKIDEVFVGSCMTNADHFHTAAKMLGKAGGISKLWIAPPTRIIQQRLS
ETGDYAVFRDIGARIEIPGCSLCMGNQARVADNAVVFSTSTRNFDNRMGKNAKVYLGSAE
LASIIASLGKIPSNEEYF
>NZ_FZMP01000181.1_Candidatus_Methanoperedens_nitroreducens_isolate_Mnv1_whole_genome_shotgun_sequence_8
------------------------------------------------------------
-----STISEKILHDGTSVLAVKAFKEMGIKKWDPKRIIIPFDHIAPANNETAAKLQQGI
RNWVKEQGITNSDIGGGICHQVLPEFALPGKLIGADSHSAFATGVGATDMTEVFATGKLW
LRVPQTIRITVEGKLQKGVSAKDMTLNIIKNVGADGANYKAVEYYGIELSIAGRMTLCNM
AIEMGAKAGIVPPDEKTFEFLKRIAREKYTPVYADKDAQYCEEYNFDIGDLEPQVAKPHE
VDNVFTVAKVAGTPLDQVFIGSCTNGYEDLEAVARILSGKKVKARTIVLPASRSVLIKAT
EAGIIATLLKAGVIIAPPGCGPCLGHMGVICEGETCLSTSNRNFKGRMGAGGLIYLSSPE
TAAASALKGEIADPREVV
>NZ_FZMP01000187.1_Candidatus_Methanoperedens_nitroreducens_isolate_Mnv1_whole_genome_shotgun_sequence_21
SNVWKFGDDIDTDINKPEELAKHAFEGVRPEFARGIPLALKIIAKSFFRNAIGLPLLECD
TDIEE-------------------------------------------------------
-------------------------------------------GL---------------
------------------------------------------------------------
-----------------IGFARELVK----------------------------------
------------------------------------------------------------
------------------------------------------------------------
------------------
>SR-VP_26_10_2019_2_100cm_scaf_2279_117_69_250
MNLLDVKDIIDTVYGPVTIYRLSKLEEIGIADISKLPYSIKILLESLLRHIDGKLVTEKD
VELIKFIPARVVLQDFTGVPVIVDLAAMIQRLGDPAIINLVIDHSVQADYTSYALIYNEK
KEFERNHERYSVPPSRGIVHQINLEIAYPDTLIGTDSHTVLGWGVGGIEVEAVLLGQPYY
MPVPDVVGFKLYGELKEGITSTDLVLTITQMLRNYGVVDKIVEFYGLKLSLPDRATIGNM
SPEYGATAAFFPIDNETLNYLLGTGRNEHVLFYTENTPEFSDNVKLDMGTVETSLAGPKR
PHDRIPIEEMRQKDMEKMSITSCTNTNPSVMIGAGILAKKAVEVKTSMAPGSRVVTDYFK
SSGLLPYLEALGFHLVGYGCTTCIGNSGPIPENVAAVLSGNRNFEGRINPVKANYLASPL
LVVAFAIAGTVPTQEEIN
>SRVP18_hole-7m-from-trench_1_80cm_scaf_1200_350_88_155-*_766
MNLLDVKDIIDTVYGPVTIYRLSKLEEIGIADISKLPYSIKILLESLLRHIDGKLVTEKD
VELIKFIPARVVLQDFTGVPVIVDLAAMIQRLGDPAIINLVIDHSVQADYTSYALIYNEK
KEFERNHERYSVPPSRGIVHQINLEIAYPDTLIGTDSHTVLGWGVGGIEVEAVLLGQPYY
MPVPDVVGFKLYGELKEGITSTDLVLTITQMLRNYGVVDKIVEFYGLKLSLPDRATIGNM
SPEYGATAAFFPIDNETLNYLLGTGRNEHVLFYTENTPEFSDNVKLDMGTVETSLAGPKR
PHDRIPIEEMRQKDMEKMSITSCTNTNPSVMIGAGILAKKAVEVKTSMAPGSRVVTDYFK
SSGLLPYLEALGFHLVGYGCTTCIGNSGPIPENVAAVLSGNRNFEGRINPVKANYLASPL
LVVAFAIAGTVPTQEEIN
>SR-VP_0-2_scaffold_141_8177302_37
KNPFNAKDVIETINGPVTIYRLGRLEEIGIGNISRLPYSIKILLESLLRHVDGKLVTEHD
VELAKFIPARIILQDLTGVPLIVDLAALMKRLEDPAKINLVIDHSVQVDYTSYALMYNEK
KEFERNCERYSVPPNKGIVHQVNLEIAYPDTLIGTDSHTVLGWGVGGIEAEAVLLGQPYH
MPIPEVVGFKLYGELKDDTNATDLVLTITQMLRNYGVVDKIVEFYGLKLSVSDRATIGNM
SPEYGATAAFFPVDNETLNYLLETDRSDHVLFRTDNSPEFSEIVELDMGTVVPSLAGPKR
PQDRIPLWNMGKKDMENTFITSCTNTNPSVMIGAGILAKKAVEIKTSLAPGSRVVADYLK
SSGLFPYLEALGFHIVGYGCTTCIGNSGPIPENVVAVLSGNRNFEGRINPVRANYLASPP
LVVAFAIAGSVPKHEEIN
>SRVP18_trench_6_60cm_scaf_17_454_312
NDPFNVKDVIDTTYGPVIIYRLSRLEEIGVGNISRLPYSIKILLESLLRHVDGNMVTEND
VELAKFIPARVILQDLTGIPAIVDLAALMKRLGDPAKINLVIDHSIQVDCTSYALMYNEK
KEFERNHERYSVPPDKGIVHQVNLEIAYPDTLIGTDSHTVLGWGVGGIEAEAVLLGQPYY
IPIPEVVGFKLYGELRDDVMATDLVLTITQMLRNKGVVDKIVEFYGLKLSIADRATISNM
SPEYGATAAFFPVDNETLNYLLRSDRNDLVLFYTDNMTEFSENIDLDMGIVEPSLAGPKR
PQDRIPLGEMRQKDMEKTFITSCTNTNPSVMIGAGILAKKAVEIKTSIAPGSKVVTDYLK
SSGLLPYLEALGFHLVGYGCTTCIGNSGPIPEKVAAVLSGNRNFEGRINPVKANYLASPP
LVVAFAIAGSVPEHEEIN
>SR-VP_0-2_scaffold_141_1680685_3
PNVWKFGDDIDTDINKPDELARHAFEGVRPEFAKGVPLALKIIAKSFFRNAIGVALLECD
TDIDE-------------------------------------------------------
-------------------------------------------GL---------------
------------------------------------------------------------
-----------------IGYAREMLA----------------------------------
------------------------------------------------------------
------------------------------------------------------------
------------------
>SR-VP_0-2_scaffold_141_2638974_17
GKAWKFGDNVDTDTTDMSVFAAHVMEGIDPFFSQKVPLALKIVAESFFRNAIGLPIIEAR
IDCNE-------------------------------------------------------
-------------------------------------------GL---------------
------------------------------------------------------------
-----------------VEHRKKVSI----------------------------------
------------------------------------------------------------
------------------------------------------------------------
------------------
>SR-VP_0-2_scaffold_141_2795792_15
------------------------------------------------------------
-----PTISEKILHDGTSVLATKAFREMGAKKWDPERIIIPFDHIAPANNETAAKLQKNI
RQWIKEQGITNFDVGEGICHQVLPEFAMPGKIVGADSHSAFATGVGATDMAEIFATGKLW
LRVPQTIRIKVDGKLAKGVSAKDMTLFIIKNVGADGANYKAIEYYGIDLSIPQRMTLCNM
SIEMGAKTGIVPPDEKTFKYLEGIARDKYTPVYADEDAKYCEEFNFDVQDLEPQIAIPHE
VDNVTGVGTVAGTPIDQVFIGSCTNGLEDLKIVANILDGKKVKVRTIVLPASRSVLIEAT
ESGIIATLLRSGVIIAPPGCGPCLGHMGVICEGETCLSTSNRNFKGRMGAGGLIYLSSPE
TAAASALKGEIADPREL-
>SR-VP_0-2_scaffold_141_4877039_51
------------------------------------------------------------
-----QTISEKIFHDITGPLAVEAFREINNQKWDPSKIVILFDHQVPADSLNAAANHIFL
RGFAKEQGILNYDVFEGVCHQVMPEHVRPGDLVGSDSHTAFSTGIGSTDMGFVFATGKLW
FRVPQTLRFEIEGKLPKFVHSKDVILHLIGDVGVEGARYMAADFCGVNMDIPQRMTMSNM
AIEMGGKAGIVEADKTTEKYLRERIPGKLDPKWSDEDATFAEIRQYDVSDLSPQVACPHN
VDNVKSVEEVEGIKIDQVFVGSCTNGFEDIEIVAKMMKGEKVAVRLLIIPASHTEYMKVL
RAGYVEQFMEAGAIVESPCCGPCMGSFGLLGKGEVGLSTSNRNFKGRQGSDAFVYLSSPA
TAAASALYGEIKDPRKI-
>SR-VP_0-2_scaffold_141_6737744_10
VTIFKVSGEVNTDRADIPLHALSMLENRYPGALDEIPGVPNILGSQIFNTARGALPVKCD
VSLRSYTLAQKIVQDTTGPMTADEIKELVCLEFQAPLVMQSFCHTAAYPTPADKIMHDEL
SQFIKSRGGVALKPGDGIIHSWLNRMILPDTITGGDSHTRFPIGIGSGLVAFAAALGVMP
LDMPESVLVRFKGKLKKGIYLRDVVLTLDKKNKKNIFNGRILEMEGLDLTVEQAFELTDA
SAERSAEASVIKSKEQVVRYIETNISKGYALLAADPDAEYAGIIEINLSEIEPLLACPND
PDFIKPLSQASGQKIGEVFIGSCMLDITHLERASKIIEKAGHISKLWVAPPTRLIEKSLK
EKGGYSLLQELGARIEIPGCSLCMGNQARVADNAVVFSTSTRNFDNRMGKNAQVYLGSAE
LAAIIAVLGRIPTISEYF
>SR-VP_0-2_scaffold_141_7915955_4
------------------------------------------------------------
-----KTLSEKIIQDGTGPLTVRRMKEMGLEKYNPKKTIFFLDHASPSPRMELSNDHELL
RDFARKAGITLSDVGNGISHHNSLEYACPGDIVGADSHTAFGTGMGSTDVAAAIALGKTW
MKVPETYLVTVNGRLPKGVYSKDIILHLIGSISANGATYKALEFTGIDMSTAARSTIANM
SVEAGAKAGLFTPDDETRNFLKAMGREAFRELKSDEDAEFEKRIEINANELEPLIACPHL
VDNVKKISEIGKVKVDEVFIGTSCNGLEDLHIAASILKGHTINLRVIVTPASRRVYMEAL
RDGTIETFMDAGALVTASGCGACDGHLGILGDGEVCLATQPRNFKGRMGDDSFIYLGNPA
VAAATALTGEISDPREVM
>SR-VP_0-2_scaffold_141_7915955_5
GKAWKFGDSISTDRSNLPELTKHVLEGARPEFASQVPTIIKVLAKSFFRNCIGLPAITCN
TDIDE-------------------------------------------------------
-------------------------------------------GL---------------
------------------------------------------------------------
-----------------VAFIKAHKS----------------------------------
------------------------------------------------------------
------------------------------------------------------------
-----------------L
>SR-VP_26_10_2019_1_100cm_scaffold_26_139
VAVFKIPGEVNTDRADIPLHALSMLESRYPTAINDIPGVPNILGSQIFNTARGAFPIRCN
VSLETYTLAQKIVQDTTGPMTAEEIKELACIEFQAPLVMQSFCHTAAYPTPKDRKMHREL
AQFFRERGGVVLKPGDGIIHSWLNRMLLPDTVTGGDSHTRFPIGIGSGLVAFAASLGVMP
LDMPQSMLVRFKGKLRKGIFLRDVVLTLEKKDKKNIFNGRIIEMDGLDITVEQAFELTDS
SAERSAEAAVIASKQQVMQYLRNNISDGYALLQADADAEYADVLEIDLSEIEPLLSCPND
PDYIRPLSQVAGEKIDEVFMGSCMIGFEHFQRAAGILGKAGRIPKLWIAPPTRLVEKSLK
DTGGYSRFKELGARMEIPGCSLCMGNQARVADNAVVFSTSTRNFDNRMGKNAKVYLGSAE
LAAITAMLGRIPALAEYF
>SR-VP_26_10_2019_1_100cm_scaffold_148_10
ANVWKFGDDIDTDINKPEELAKHAFEGVRPEFARGVPLALRIIASSFFRNAIGLPLLECD
TDIEE-------------------------------------------------------
-------------------------------------------GL---------------
------------------------------------------------------------
-----------------IGYAKKLVV----------------------------------
------------------------------------------------------------
------------------------------------------------------------
------------------
>SR-VP_26_10_2019_1_100cm_scaffold_184_129
GKAWKFGDSISTDRSNLPELAKHVLEGARPDFAAQVPTIIKVLAKSFYRNCIGLPAITCN
TDIDE-------------------------------------------------------
-------------------------------------------GL---------------
------------------------------------------------------------
-----------------AAYIKAHKS----------------------------------
------------------------------------------------------------
------------------------------------------------------------
-----------------L
>SR-VP_26_10_2019_1_100cm_scaffold_184_130
------------------------------------------------------------
-----KTLSEKIIQDGTGPLTVRRMIEMGLERYAPEKTIFFLDHASPSPRMELSNDHEFL
REFARKTGILLSDVGNGISHHNVLEYACPGDIVGADSHTAFATGMGSTDVAAAIALGKTW
MKVPETYLVEVNGKLPKGVFSKDIILHLIGEITSNGATYKALEFTGIGLSTAARSTIANM
AVEAGAKAGLFPPDSETRNFLREMGREKFRELKSDEDADFERKIEINAEELEPVIACPHL
VDNTKPISQLKGVKVNEVFIGTSCNGLEDLHIAASILKGEKIHTRVVVTPASRRVYLEAL
HDGTIEIFVEAGAVVTSPGCGACDGHLGILGDGDVCLATQPRNFKGRMGSNAFIYLGSPA
VAAATALKGEIADPREVM
>SR-VP_26_10_2019_1_100cm_scaffold_481_129
GRVWKFGDNIDTDTTDMSVFATHAMEGIDPSFSKKVVLALKVVAESFFRNAIGLPIIEAT
IDCHE-------------------------------------------------------
-------------------------------------------GL---------------
------------------------------------------------------------
-----------------VEHRKKGSV----------------------------------
------------------------------------------------------------
------------------------------------------------------------
------------------
>SR-VP_26_10_2019_1_100cm_scaffold_665_14
------------------------------------------------------------
-----PTISEKILHDGTSVLAVKAFNEMGAKKWNPKRIIIPFDHIAPANNETAAKLQQSI
RKWLREQGITNFDVGEGICHQLLPEFALPGKLIGADSHSAFATGVGATDMAEIFATGKLW
LRVPRTIRITVEGKLTKGVSAKDLTLCIIKKVGTDGANYKAIEYYGIGLSIPERMTLCNM
SIEMGAKTGIVPPDEKTFGYLKGKAKEKYTPVYADEEAQYCEEYNFDVNDLEPQVAKPHE
VDNVSSVSEVAGILLDQVFIGSCTNGYEDLEVVAKILRGKKVKVRTVVLPASRSILIKAT
ESGIIAILLKAGVIIAPPGCGPCLGHMGVLCEGETCLSTSNRNFKGRMGAGGLIYLSSPE
TAAASALHGVIADPREFI
>SR-VP_26_10_2019_1_100cm_scaffold_962_18
------------------------------------------------------------
-----QTVSEKIFHDITGPLAVEGFREIKTQKWDPSKIIILFDHQVPADSLNAAANHIFL
RQFAQEQGILNYDVFEGVCHQVMPEHVRPGDLVGSDSHTAFSTGIGSTDMAFVFATGKLW
FKVPETMRFELTGKLPRCVYPKDVILYLIGDVGAEGARYKTAEFCGVGMDIPGRMTMCNM
AIEMGGKAGIVEADGITEKYLKERVPGKLDTLWSDKDAAFVETKVYDVSKLPPQVACPHN
VDNVKSVEEVEGIKLNQVFVGSCTNGFSDMEVVAKIMNGEKVAVRLLIIPASHTEYMKTL
RAGYVEQFMEAGAIVEAPCCGPCMGSFGLLGKGEVGLSTSNRNFKGRQGSDALVYLSSPA
TAAASALYGEITDPRKV-
>SRVP18_trench_6_60cm_scaffold_2389_35
MNPFNAKHIIETINGPLTIYRLSRLEEIGIGNISRLPYSIKILLESLLRNVDGKLVTEHD
VELAKFIPARVILQDLTGVPLIVDLAALMQQLEDPAKIHLVIDHSVQVDYTSYALIYNEK
KEFERNSERYSVPPSKGIVHQVNLEVAYPDTVIGTDSHTVLGWGVGGIEAETVLLGQPYY
MPIPEVVGFKLYGELKDNITATDLVITITELLRNHGVVDKIVEFYGLKLSLPDRATIANM
SPEYGATAAFFPIDNETLNYMLRTGRDEHVLFYSDDLSEFSENVELDMSIVEPSLAGPKR
PQDRIPLDKMRKNDMENIFITSCTNTNPYIMIGAGILAKKAVKIKTSLAPGSMVVTDYFT
SSGLLPYLEALGFHLVGYGCTTCIGNSGHIAENVAAVLSGNRNFEGRINPVRANYLASPP
LVVAFAIAGSVPKKEEID
>gi_488848963_ref_WP_002761369.1__bifunctional_aconitate_hydratase_2_2-methylisocitrate_dehydratase__Microcystis_aeruginosa_
VTVFKVQGETNTDRPDIPLHALVMLETRQPGSLETIPFVPNILGSKIFNTAEGALPLECD
VSMNTYTLAQKMVQDTTGPMTRDELKELACLGFSADLVMQSFCHTAAYPKPVDIQTHHQL
PDFFSTRGGVALRPGDGIIHSWLNRMLLPDTVTGGDSHTRFPLGIGSGLVAFAAALGVMP
LDMPESVLVRFTGELQPGVTLRDIVLTVEKQNKKNVFNGRIMEMEGLDLKLEQAFELTDA
TAERSCAGCTIKSTETVAEYLRSNVAAGYSLMEADKDAEYADIITVNLSEIEPIVAAPND
PDNIKLMSECAGDKIDEVFIGSCMTNIGHYRAAAKILEGAGVAAKLWICPPTRMDEKQLR
DEGMYGIFAASGARTEMPGCSLCMGNQARVEDRATVFSTSTRNFNNRMGKDARVYLGSAE
LAAVCALLGRIPTVEEYL
>gi_493674891_ref_WP_006625196.1__MULTISPECIES__bifunctional_aconitate_hydratase_2_2-methylisocitrate_dehydratase__Microcoleaceae_
VTVFKVPGETNTDRPDIPLHALAMLESRMPEGIQTIPFVPNILGGKIFNTAEGAFPIECD
VSMETFTLAQKMVQDTTGPMTRDELKELACLGFSADLTMQSFCHTAAYPKPVDIKTHKQL
PDFFATRGGVALRPGDGIIHSWLNRMLLPDTVTGGDSHTRFPLGIGSGLVAFAAALGAMP
LDMPESVLVRFKGQLQPGVTLRDIVLTVGKENKQNVFNGRIMEMEGLDLKVEQAFELTDA
TAERSCAGCTIKGTETISEYLRSNVAAGYQLMEADADAEYADILEVNLDEIEPIVAAPND
PDNVKLMSECAGDKIDEVFIGSCMTNIGHYRAAAKVLEGAGPVVRLWICPPTRMDEQQLR
EEGVYGTFAAAGARTEMPGCSLCMGNQARVEDNTTVFSTSTRNFNNRMGKGAQVYLGSAE
LAAVCALLGRIPTVEEYM
>gi_495358102_ref_WP_008082823.1__3-isopropylmalate_dehydratase_large_subunit__Aciduliprofundum_boonei_
------------------------------------------------------------
-----KTMAEKIIQDGTGPLSVQVLEDMGLVQFDKKNTVLFLDHATPSPRKELSNAHKIL
REFSEKTGAYLSDVGEGVCHQRLVEWASPGQLVGADSHTAFATGMGSTDVAIAFALGKVW
LRVPETHRFYIEGNFPKGVYSKDLILHIIGTIGADGATYKSMEFYGIKMSMESRFTITNM
AIEAGGKTGMIAPDATTKKYLEEMGRGKYREIKSDDDAWFEKEYEFNVDELEPTVSFPHT
VDNTRTISEAKNIRIDQVYIGTCTNGIEDLRVAAKILDGNKVNTRLIVIPASRRVYIQAL
KEGLLEKFVEAGAAIESPGCGPCVGHKGVLADGERVLSTQNRNFKGRMGNNAEIYLGSPA
TAAATAIEGKIADPREYL
>gi_495358276_ref_WP_008082996.1__3-isopropylmalate_dehydratase_small_subunit__Aciduliprofundum_boonei_
GKVWKFGDNISTDRTNLPELAKHVLEDADPEFPKKVPRIIKVIAKSFYRNAFGLPLLTAD
TDIDE-------------------------------------------------------
-------------------------------------------GI---------------
------------------------------------------------------------
-----------------VEHIKKHGD----------------------------------
------------------------------------------------------------
------------------------------------------------------------
-----------------F
>gi_497312259_ref_WP_009626476.1__bifunctional_aconitate_hydratase_2_2-methylisocitrate_dehydratase__Pseudanabaena_biceps_
VTVFKVTGEINTDRPDIPLHALSMLESMMPEGLQKIPFIPNILGSTIFNTAEGALPIQCD
VSLEMYTLAQKIVQDTTGPMTRDELQELACLGFSADLVIQSFCHTAAYPKPTDIKTHKEL
PDFFSNRGGVALRPNDGIIHSWLNRMLLPDTVTGGDSHTRFPLGIGSGLVAFAAALGIMP
LDMPESVLVRFTGELQAGVTLRDVVLTVEKKNKKNVFAGRIMEIEGLDLKVEQAFELTDA
TAERSCSGSTIASTETVAEYLRSNIAAGYSLMKADPDAEYAEIIEIDLNEIEPIVAAPND
PDNVKLLSEVAGDRVDEVFIGSCMTNIGHYRAAAKVLEKEAAVARLWVAPPTRMDEFQLK
EEGIYSTFGVAGARTEVPGCSLCMGNQARVADGATVFSTSTRNFNNRMGKDARVYLGSAE
LAAVCALLGRIPTVEEYK
>gi_499181717_ref_WP_010879257.1__3-isopropylmalate_dehydratase_small_subunit__Archaeoglobus_fulgidus_
GRAWKFGDDISTDRSNMPELAKHVMEDADPDFMKKFPLALKVIAKSFYRNAIGLPVLIAD
TDIDS-------------------------------------------------------
-------------------------------------------GL---------------
------------------------------------------------------------
-----------------VSYVKKHGD----------------------------------
------------------------------------------------------------
------------------------------------------------------------
-----------------I
>gi_499330918_ref_WP_011021410.1__3-isopropylmalate_dehydratase_large_subunit__Methanosarcina_acetivorans_
------------------------------------------------------------
-----MTVSEKIFHDITGPLAVQGFYEIEEKKWDPSKIVIIFDHQVPADSINAAENHIML
RKFAKEQGILNYDVYEGVCHQVLPEHVLPGDLVGSDSHTAFSTGIGSTDMAAVFATGKLW
FRVPETFRFEVEGKLPERVYSKDLILHLIGDVGVEGARYMAAEYAGISLSIPERMTISNM
AIEMGGKAGIIEADEVTEAYLQERIPGKLDPYWSDEEAKYLDIRHYDVSDLEPQVACPHN
VDNVKSVSEVEGTKLDQVFMGSCTNGFEDIKIMADIMGDEPVAVRLLVVPASKTEYMKLL
KAGYVEKLMNAGAIVEAPCCGPCMGSFGLLGPGEVGLATSNRNFKGREGSESFVYLSSPA
TAGASALTGEITDPRKV-
>gi_501383008_ref_WP_012414574.1__3-isopropylmalate_dehydratase_large_subunit__Elusimicrobium_minutum_
------------------------------------------------------------
-----QTIAEKIIQDGTGPLTVEELKKAGFTKANPARTILFIDHAAPSPRKELSNSQVVL
RNFAKETGAILSEIGEGVCHQLLAEYVNPGEIIGADSHTAFATGMGSTDVAVGMALGKTW
LKAPQTFKIEVEGAFKKGVGAKDLILHLIGVIGADGATYKALEFHGINMEMADRFTLANM
AVEAGAKAGLFFTDEKTRAYLAERGRGNFKLISADEGADYEKVIKIDASSLEPTVSCPHT
VDNTKTVGELKDIKVNQVFIGTCTNGIEDLRIAAEILKDKKVNTRTFITPASRDVMLAAL
KEGLIEIFVKAGASVQTPGCGPCVGHGGILGDGEVCLATQNRNFQGRMGNKGFIYLSSPA
VAAYSALKGYISDPREIL
>gi_502772652_ref_WP_013007636.1__bifunctional_aconitate_hydratase_2_2-methylisocitrate_dehydratase__Deferribacter_desulfuricans_
VKIFKVDGETNTDRPDIPLHALSMGETRFPGGIDTIPYVPNVIGGLIFNTVEGGLPIMCD
VSLKTYTLAQKIVQDTTGPMTADELKELACLKFQSPMFMQSFCHTAAYPKPADVKMHKTL
PQFIIERGGVALKPGDGVIHSWLNRLLLPDTVTGGDSHTRFPIGIGSGLVAFAGALGFMP
LDMPESVLVKFKGELNPGITLRDVVLTVEKKGKKNIFNGRILEMEGLNLTVEQAFELTDA
SAERSAAGATIKSEESVANYLRSNIAEGYQLLERDENAEYAAVIEIDLSEIEPIVACPND
PDDVKLLSEVAGDKIDEVFIGSCMTNIGHFRAAGKIWEGYKEATRIWLTPPTKMDKAQLM
AEGYYSIYSQIGARTEIPGCSLCMGNQARVKSGSTVISTSTRNFDNRMGDGARVYLGSAE
LAAVAALKGELPKPEEYF
>gi_502959762_ref_WP_013194738.1__3-isopropylmalate_dehydratase_small_subunit__Methanohalobium_evestigatum_
GRAWVYGDNIDTDTTDMQVFADHAMEGIDPEFSSKVPLALKVVAKSFFRNAIGLPVMEAD
VECSE-------------------------------------------------------
-------------------------------------------GL---------------
------------------------------------------------------------
-----------------VAHRRKLQK----------------------------------
------------------------------------------------------------
------------------------------------------------------------
-----------------Q
>gi_503449265_ref_WP_013683926.1__3-isopropylmalate_dehydratase_small_subunit__Archaeoglobus_veneficus_
GRAWKFGDDISTDRSNLPELAKHVMEDANPDFAKLVPRVIKVLAKSFYRNAIGLPLLIVD
TNIDE-------------------------------------------------------
-------------------------------------------GL---------------
------------------------------------------------------------
-----------------VNYVKKYGD----------------------------------
------------------------------------------------------------
------------------------------------------------------------
-----------------V
>gi_503664578_ref_WP_013898654.1__3-isopropylmalate_dehydratase_large_subunit__Methanosalsum_zhilinae_
------------------------------------------------------------
-----KTISEKIIQDGTGPLAVQQLRKIKLVEKNPDRTILFIDHAAPSPNKDLSNAHNIL
RQFAKDTGVILSEVGEGVCHQRLVEYVKPGDIIGADSHTAFSTGMGSTDVAIGIALGKTW
LRVPETFKINVTGKFQKGVYAKDLILHIIGMIGADGATYKALEFSGINMTMSERFTLTNM
AVEAGAKTGLVESDEVTRRYLKEMGREEFRPIKADEDAVYERIIDIDASAIEPVISAPHT
VDNVKSIKDLTGTKVDQVFIGTCTNGLDDLKIAANVLRGKQRHTRLIVTPASKQVYIQAL
EKGYIQTLVEAGAAVMAPGCGPCVGHQGILANDEVCIATQNRNFKGRMGNDSYIYLSSPA
TAAAAAIAGEIIDPREVL
>gi_503664579_ref_WP_013898655.1__3-isopropylmalate_dehydratase_small_subunit__Methanosalsum_zhilinae_
GKAWKFGDDISTDRTNLPELAKHVLEDADPEFPSNVPTIIKVLAKSFYRNAIGLPVLICD
TDIDE-------------------------------------------------------
-------------------------------------------GL---------------
------------------------------------------------------------
-----------------AAHIEKHGD----------------------------------
------------------------------------------------------------
------------------------------------------------------------
-----------------F
>gi_503664855_ref_WP_013898931.1__3-isopropylmalate_dehydratase_small_subunit__Methanosalsum_zhilinae_
GRAWKYGNNIDTDTTDMQVFADHAMEGIDPQFTEKIPLALKVIAKSFFRNAIGLPVVEAD
IECNE-------------------------------------------------------
-------------------------------------------GL---------------
------------------------------------------------------------
-----------------VAHRKKKAK----------------------------------
------------------------------------------------------------
------------------------------------------------------------
-----------------K
>gi_505137013_ref_WP_015324115.1__3-isopropylmalate_dehydratase_large_subunit__Methanomethylovorans_hollandica_
------------------------------------------------------------
-----GTISEKIFHDGTSILAVRAFKEMGVRSWDPSRIVIPFDHLVPANNESTASLQFDI
RKWISEQGIEHYDVGNGICHQVLPEFALPGKLVGADSHSAFGTGVGATDMAEIFAAGELW
FKVPQTIKVTCQGSLGQYITPKDLTLHIVGKVGADGATYKAMEFYGIELSMSGRMTLCNM
AIEMGAKAGIVPADKTTFDYLRGRAVEGYEPVYADEDASYVKEFIINVSDLEPQVALPHQ
VDNVVGISEVPQTKVDQVFIGTCTNGLEDLDLAAQVLKDEKVAVRTIIIPASREVMKEAS
MNGTLAILLEAGATIGMPGCGPCLGHMGVIAKDEVCLSTANRNFRGRMGAGGLIYLVSPA
TAAASAINGYITDPREI-
>gi_515889415_ref_WP_017319998.1__bifunctional_aconitate_hydratase_2_2-methylisocitrate_dehydratase__cyanobacterium_PCC_7702_
VIVFKVKGETNTDRPDIPLHALAMLEYRMPGALSTIPHVPNILGSTIFNTAEGAFPIQCD
VSMETYTLGQKIVQDTTGPMTRDELKELACLGFSADLVMQSFCHTAAYPKPVDIKVHHEL
PDFFASRGGVVLRPGDGIIHSWLNRMLLPDTVTGGDSHTRFPLGIGSGLVAFAAALGVMP
LDMPESVLVRFQGELQPGVTLRDIVLTVEKQNKKNVFAGRIMEIEGLNLKVEQAFELTDA
TAERSCAGCTIKSTETVSEYLRSNIAAGYQLMTADADAEYAEIIEIDLNQIEPIVAAPND
PDNVKLLSEVANDKIDEVFIGSCMTNIGHYRATAKVLEGAGAVTRLWICPPTRMDEHQLK
EEGVYAIFGAAGARTEIPGCSLCMGNQARVADGATVFSTSTRNFNNRMGKDARVYLGSAE
LAAVCALLGRIPTVQEYM
>gi_548268626_ref_WP_022481835.1__3-isopropylmalate_dehydratase_large_subunit__Candidatus_Gastranaerophilales_bacterium_
------------------------------------------------------------
-----QTLAEKIIQDGTGPLTVQEFKKLGKEKNNPERTILFIDHASPSPRKELSNTHTVL
RDFSKEYGAVLSDVGAGVCHQRLIEFVNPCEIVGADSHTAFATGMGSTDIAVAMALGKTW
LKVPATFKIEVNGKFKEGICSKDLMLYLIGMIGADGATYKALEFCGINMEMSERFTLANM
AVEAGAKAGLFVADEKTKEFLKSRGREKFRTLKPDSDAVYERVIKINAEDVPHTVSCPHT
VDNTKTVDELGHIKVDQVFVGTCTNGIEDLRIVADILKGKKVNVRMLICPASKDIYLQAL
DEGLITIFVEANAAILPPGCGPCVGHAGTLADGEVCLATQNRNFQGRMGNQGFIYLSSPY
VAAYTSLNGYISAK----
>gi_548268739_ref_WP_022481860.1__3-isopropylmalate_dehydratase_small_subunit__Candidatus_Gastranaerophilales_bacterium_
GKAFKFGDNISTDRSNLPEFAKHVLEDADPEFAKKMPQIIKVIAKSFYRNAIGLLAIECD
TDIDA-------------------------------------------------------
-------------------------------------------GL---------------
------------------------------------------------------------
-----------------VEHIKKNGD----------------------------------
------------------------------------------------------------
------------------------------------------------------------
-----------------F
>gi_564599918_ref_WP_023845018.1__3-isopropylmalate_dehydratase_small_subunit__Methanolobus_tindarius_
GRVWKFGDDVDTDMNTPEELAAHAFEGVRPEFPKEVPIALKVIAKSFFRNSIGVALLECD
TDIED-------------------------------------------------------
-------------------------------------------GL---------------
------------------------------------------------------------
-----------------IEYTRQII-----------------------------------
------------------------------------------------------------
------------------------------------------------------------
------------------
>gi_754042479_ref_WP_041691229.1__3-isopropylmalate_dehydratase_small_subunit__Elusimicrobium_minutum_
GKAWKFGDDISTDRSNLPEMAKHVLEDADSAFASSMPTIIKVLAKSFFRNAIGLLLVECD
TDIKA-------------------------------------------------------
-------------------------------------------GL---------------
------------------------------------------------------------
-----------------MAHIQKHGK----------------------------------
------------------------------------------------------------
------------------------------------------------------------
-----------------F
>gi_757131995_ref_WP_042686263.1__aconitate_hydratase_AcnA__Methermicoccus_shengliensis_
NDPFGAKDVIDTSMGSVVVYRLDVLEEVGAGDISRLPYSIRVLLEAVLRQVDGHLITEQD
VYLARFIPARVLLQDFTGVPAVVDLAAMMHRLHDPSKINLVIDHSLQVDCTSYAIECNEQ
REFERNRERYAVPPGRGIVHQVNLEVAFPDSLVGTDSHTVLGWGVGGIEAEAVMLGQPYY
MPVPEVVGVRLCGSLPEGVTATDLVLTITEMLRRHGVVGKFVEFYGLSLSLPDRATIANM
APEYGATMGFCPVDEKTLQYLLETGRSEHVLLLDDEAPRYTHTLRLDMDTVEPCVAGPRR
PQDRIPLRRMKHEAMKSTFITSCTNTNPSVMMAAGLLAKKAVEVKTSLAPGSRVVSEYLE
ASGLIAYLEALGFHTVGYGCTTCIGNSGPLSEKVAAVLSGNRNFEGRISPVKANYLASPP
LVVAYAIAGTVPTKEEVE
>gi_851158259_ref_WP_048090183.1__3-isopropylmalate_dehydratase_small_subunit__Candidatus_Methanoperedens_nitroreducens_
GRVWKFGDNVDTDTTDMSVFASHVMEGIEPQFSQKVPLALKIVAESFFRNAIGLPIIEAR
IDCEE-------------------------------------------------------
-------------------------------------------GL---------------
------------------------------------------------------------
-----------------VEYRKRKVQ----------------------------------
------------------------------------------------------------
------------------------------------------------------------
------------------
>gi_851159278_ref_WP_048090760.1__3-isopropylmalate_dehydratase_small_subunit__Candidatus_Methanoperedens_nitroreducens_
SNVWKFGDDIDTDINKPDELARHAFEGVRPEFAGGVPLALKIIAKSFFRNAIGLPLLECD
TDIEE-------------------------------------------------------
-------------------------------------------GL---------------
------------------------------------------------------------
-----------------IGFARRIVE----------------------------------
------------------------------------------------------------
------------------------------------------------------------
-----------------E
>gi_851160869_ref_WP_048091568.1__aconitate_hydratase_AcnA__Candidatus_Methanoperedens_nitroreducens_
MNPFGSKDFIGTDRSRITLYRLSRLEEIGLGNISRFPYSIKILLEALLRHVDERIVTEED
VELARFIPARVLLQDFTGVPAVVDLAAMVERLGDPARINLVIDHSIQVDYTSYARAYNEK
KEFERNRERYAIPPGRGIVHQINLEIAFPDTLVGMDSHTVLGWGVGGIEAEAVMLGQPYH
MPVPEVVGFKLYGELKEGVTATDLVLTITQMLRKHNVVGKFVEFYGLTLSLPDRATISNM
APEYGATVGFFPIDDETLKYLLMTGRKEHVLFRTDESPEFSETLELDMSTVEPSLAGPKR
PQDRIPLDEMEHNAMEETFITSCTNTNPSVMIGAGLLARNAVEVKTSLAPGSRVVSEYLV
NSGLMPYLEALGFHLVGYGCTTCIGNSGPIPENVTAVLSGNRNFEGRINPVKANYLASPP
LVVAYAISGTVPGHEEIQ
>gi_851165442_ref_WP_048093942.1__3-isopropylmalate_dehydratase_large_subunit__Candidatus_Methanoperedens_nitroreducens_
------------------------------------------------------------
-----PTISEKILHDGTSVLAVSAFKKMDAKKWNPERIIIPFDHIVPANNETAAKLQQSI
RKWIKEQGITNFDVGDGICHQVLPEFAMPGKLIGADSHSAFATGVGATDMAEIFATGKLW
LRVPRSIRITVSGELAKGVSAKDMTLYIIKNIGADGANYRTIEYYGIELSISGRMTLCNM
SIEMGAKAGIVPPDEKTFEYLKGNAREKYTPVYADKDAQYSEEYDFDIGDLQPQIARPHE
VDNVSDVGEVTGTPIDQVFIGSCTNGYEDLEAVAGILRGKKVKARTIILPASRSVLIRAT
EAGIITTLLEVGAIIAPPGCGPCLGHMGVVCEGEVCLSTSNRNFKGRMGTGGLIYLSSPE
TAAASALRGEITDPRGLY
>gi_851181777_ref_WP_048098205.1__3-isopropylmalate_dehydratase_small_subunit__Archaeoglobus_sulfaticallidus_
GRAWKFGDDISTDRSNLPELAKHVMEDADPDFAKKVPIVIKVIAKSFYRNSIGLPLLIAD
TDIDS-------------------------------------------------------
-------------------------------------------GL---------------
------------------------------------------------------------
-----------------VHYIKKEGD----------------------------------
------------------------------------------------------------
------------------------------------------------------------
-----------------L
>gi_851212463_ref_WP_048110098.1__3-isopropylmalate_dehydratase_large_subunit__Methanosarcina_barkeri_
------------------------------------------------------------
-----MTVSEKIFHDITGPLAVKGFYEIEEKKWDPKKIVIVFDHQVPADSINATANHIML
REFAEEQGILNYDVYEGVCHQVLPEHVLPGNLVGSDSHTAFSTGIGSTDMAAVFATGKLW
FRVPETFRFEVEGNLPKHVYSKDLILHLIGDVGVEGARYMAAEFGGISLSIPERMTMSNM
AIEMGGKAGIIEADEVTANYLKERILYEFDPYWSDEDATYVGIRHYDISDLEPQVACPHH
VDNVKPVTEVEGTKLDQIFVGSCTNGFEDIKLMADIMGDEPVAVRLLVVPASRTEYMKLL
KAGYIEKLMNAGAIVESPCCGPCMGSFGLLGAGEVGLATSNRNFKGREGSESFVYLSSPA
TAGASALTGEITDPRKV-
>gi_851230627_ref_WP_048119717.1__MULTISPECIES__3-isopropylmalate_dehydratase_large_subunit__Methanosarcina_
------------------------------------------------------------
-----GTISEKIFHDGTSVLAVNAFKEMEMKKWDPSRIVIPFDHIAPANNETSATLQKEI
REWVKEQGIPNYELGEGICHQVLPEFALPGKLVGADSHSAFATGVGATDMAEIFATGKLW
FKVPESFRFTVEGRLGKGVYAKDLTLYLIGKTGIDGATYKAAEFYGIELSVSGRMTLCNM
AIEMGAKTGIVPPDEKTFNFLKNRAAAPYEPVYADQDAVYVKEPVYSAEDIEPQVACPHQ
VDNVKPVGEVEGTHIDQVFIGTCTNGLEDLEVAAAILKGKKVAVRTIVIPASRTTLLAAI
ENGTMETLLKAGITLATPGCGPCLGHQGVLGEGEVCLSTANRNFKGRMGKGGFIYLASPA
TAAASALAGEITDPRTVI
>gi_851259675_ref_WP_048135770.1__MULTISPECIES__3-isopropylmalate_dehydratase__unclassified_Methanosarcina_
GRVWKFGDDVDTDTKDMQVFAAHAMEGIDPEFAKKVPLALKVVAKSFFRNAIGLPLMEAD
VECQE-------------------------------------------------------
-------------------------------------------GL---------------
------------------------------------------------------------
-----------------VAHRKKVQS----------------------------------
------------------------------------------------------------
------------------------------------------------------------
-----------------Q
>gi_851272176_ref_WP_048142551.1__aconitate_hydratase_AcnA__Methanosarcina_horonobensis_
PDPFGVRDSIETTAGKATIYRLSKLEEKGFEGISLLPYSIRILLESLLRHADKHLIAAED
LELARFIPSRVIMQDFTGVPAVVDLAALMERLGDPAKINLVIDHSVQVDSTAYALEENEK
KEFERNRERYTVPPGRGIIHQVNLEFAFPDTLVGTDSHTVLGWGVGGIEAEAVMLGQPYY
MPVPEVVGFKLYGKLEPGVTATDLVLTITKMLRKHGVVGKFVEFYGLSLSLPDRATISNM
APEYGATLGIFPPDMETLDYLKRTGRSEQVLLYSVNKPEFSSNLELDMGTVKPCLAGPRR
PQDQLFLNEVSCETMRQTFITSCTNTNPSVLIGAGLLAKKAIKVKTSLSPGSRVATEYLG
AACLLPYLEALGFHQVGYGCTTCIGNSGPLPEHVAAVLSGNRNFEGRINPVKANYLASPP
LVVAYAIAGTVPGQEEIK
>gi_851310438_ref_WP_048173652.1__3-isopropylmalate_dehydratase__Methanosarcina_siciliae_
GRVWKFGDDIDTDTKDMQIFAAHAMEGIDPEFTKKAPLAIKVVAKSFFRNAIGLPLMEAD
IECQE-------------------------------------------------------
-------------------------------------------GL---------------
------------------------------------------------------------
-----------------VAHRKKMQI----------------------------------
------------------------------------------------------------
------------------------------------------------------------
-----------------E
>gi_851315111_ref_WP_048178251.1__3-isopropylmalate_dehydratase_large_subunit__Methanosarcina_sp._MTP4_
------------------------------------------------------------
-----KTMAEKIIQDGTGPLAVQQLEKMGLVQKNPERTVLFIDHAAPSPHKDLSNAHKIL
RDFAKKTGVDLSEVGTGVCHQRLVEYVNPGDIIGADSHTAFATGMGSTDVAVGIALGKTW
LRVPETIRINVTGEFKEGVCAKDLILYLIGKITADGATYKALEFGGIKMAMSDRFTLSNM
AVEAGAKTGLIASDETTRAFLESRGRGKFREITPDEDAVYEEVIEIDASTLEPMVSAPHT
VDNTSTAAGLAGTKIDQVFIGTCTNGIEDLAIAAKILEGKQRHTRLIVVPASKDVYLDAI
AAGYIETFIKAGAAVMAPGCGPCVGHQGILGDGEACLSTQNRNFQGRMGNEGLIYLSSPA
TAAVSAIKGEITDPREVL
>gi_851318659_ref_WP_048181799.1__aconitate_hydratase_AcnA__Methanosarcina_sp._MTP4_
PDPFGVRDSIETASGEATIYRLNKLEEQDFEEISLLPYSIRILLESLLRHADRHVITIED
VELARFIPSRVVLQDFTGVPAVVDLAALTQRLGNPGEINLVIDHSVQVDYTAYSLKENEE
KEFERNRERYSVPPGRGIIHQVNLEFAFPDTLVGTDSHTVLGWGVGGIEAEAVMLGQPYY
MQVPEVVGFKLYGKLEPGVTATDLVLTITRMLREHGVVGKFVEFYGLSLSLPDRATLSNM
APEYGATLGIFPPDAETLDYLRRTGRSEQLLLYSIHKPEFSSNLELDMSTVKPCIAGPKR
PQDRIFLGEMPHETMRKAFITSCTNTNPSVLIGAGLLAKKAVEVKTSLSPGSRVVTEYLG
AAGLLPYLEALGFHQVGYGCTTCIGNSGPLPEYVAAVLSGNRNFEGRINPIKANYLASPP
LVLAYAIAGTVPGEEEIR
>gi_851319712_ref_WP_048182852.1__3-isopropylmalate_dehydratase_small_subunit__Methanosarcina_sp._MTP4_
GKAWKFGDDISTDRTNLPELAKHVLEDADPEFPNKVPTIIKVLAKSFFRNAIGLPVLICD
TDIDP-------------------------------------------------------
-------------------------------------------GL---------------
------------------------------------------------------------
-----------------AAHISKYGD----------------------------------
------------------------------------------------------------
------------------------------------------------------------
-----------------F
>gi_851355143_ref_WP_048193735.1__3-isopropylmalate_dehydratase_large_subunit__Methanococcoides_methylutens_
------------------------------------------------------------
-----STISEKIFHDGTSVLAVRSFKKMGLEKWDPKRIVIPFDHLTPANTETTAALHHDI
REWIAEQGIPNFDVGEGICHQVLPEFAMPGKLVGADSHSAFGTGVGATDMSEIFAAGKLW
FKVPETIKVTARGKLGKHVLAKDMTLKTIGTVGAAGATYKAAEFYGIDLSISGRMTLCNM
AIEMGGKAGIVPPDKKTFDFLEGRAVEEYEPVYADEDAEYCAEYDIDGADLEPQVARPHQ
VDNVCDVMEVAGTKVDQVFIGTCTNGLEDLEVAADLLKGEKVAVRTLVIPASRSVMIEAI
RNGTAELLLEAGATLGTPGCGPCLGHMGVIGEGEVCISTANRNFRGRMGTGGQIYLGSPA
TAAASALTGEITDPRTV-
>gi_890832619_ref_WP_048902054.1__3-isopropylmalate_dehydratase_small_subunit__Methanohalophilus_mahii_
GKAWIFGDDVDTDTTDMQVFADHAMEGIDPDFSSKVPLALKVVARSFFRNSIGLPLIEAD
VECEE-------------------------------------------------------
-------------------------------------------GL---------------
------------------------------------------------------------
-----------------VEHRKKQQR----------------------------------
------------------------------------------------------------
------------------------------------------------------------
-----------------L
>gi_918237824_ref_WP_052368867.1__bifunctional_aconitate_hydratase_2_2-methylisocitrate_dehydratase__Candidatus_Methanoperedens_nitroreducens_
VAVFKVPGEVNTDRADIPLHALSMLESRYPGALLEIPGVPNTLGSQIFNTARGAIPIRCD
VSIKSYTLAQKIVQDTTGPMTADEIKELVCLEFQAPLVMQSFCHTAAYPTPDDRIMHKEL
AQFFKDRGGVVLKPGDGIIHSWLNRMILPDTVTGGDSHTRFPIGIGSGLVAFAASLGIMP
LDMPESVLVRFRGKLKKGIFLRDVILTLDKKNKKNIFNGKILEIEGLDLTVEQAFELTNA
SAERSAEAAVIASQDKVAQYLRESISDGYALLRADEDAEYADIIEIDLSEIQPLLACPND
PDYIRPLFEVEGEKINEVFIGSCMTEIDHFQSAARIIGKEGKISKLWIAPPTRLIEKRLS
ESGEYSVLRALGARIEIPGCSLCMGNQARVADNSVVFSTSTRNFDNRLGKNAKVYLGSSV
LAAVTAALGRIPAMEEYL
>gi_932219937_ref_WP_054298377.1__3-isopropylmalate_dehydratase_small_subunit__Methanosarcina_flavescens_
GRAWKFGDDVDTDYNTPEELAKYTFEGVRPEFAKNVPLALKVIAKSFFRNAIGVPVLECD
TDIDD-------------------------------------------------------
-------------------------------------------GL---------------
------------------------------------------------------------
-----------------IEYARKLVS----------------------------------
------------------------------------------------------------
------------------------------------------------------------
-----------------E
>gi_1072776035_ref_WP_069965898.1__MULTISPECIES__bifunctional_aconitate_hydratase_2_2-methylisocitrate_dehydratase__unclassified_Desertifilum_
VTVFKVPGETNTDRPDIPLHALAMLESRMPDALETLPFVPNILGGKIFNTAEGALPIECD
VTMNTFTLAQKMVQDTTGPMTRDELKELACLGFSADLVMQSFCHTAAYPKPVDIKTHKQL
PDFFATRGGVALRPGDGIIHSWLNRMLLPDTVTGGDSHTRFPLGIGSGLVAFAAALGAMP
LDMPESVLVRFTGNLQPGVTLRDIVLTVGKENKQNVFNGRIMEMEGLDLKVEQAFELTDA
TAERSCAGCTIKGTETVSEYLRSNVAAGYQLMAGDADAEYADILEIDLNQIEPIVAAPND
PDNVKLMSECAGDKIDEVFIGSCMTNIGHYRAAAKILEGAGTVGRLWICPPTRMDEKQLR
EEGVYGIFAAAGARTEMPGCSLCMGNQARVEDGATVFSTSTRNFNNRMGKDARVYLGSAE
LAAVCALLGRIPTVEEYL
>gi_1172669708_ref_WP_080942321.1__3-isopropylmalate_dehydratase__Methanosarcina_barkeri_
GRVWKFGDDVDTDTKDMQVFAAHAMEGIDPEFAKKVPLALKIVARSFFRNAIGLPLIEAD
IECQE-------------------------------------------------------
-------------------------------------------GL---------------
------------------------------------------------------------
-----------------VAHRKKIQI----------------------------------
------------------------------------------------------------
------------------------------------------------------------
-----------------E
>gi_1175544707_ref_WP_082087338.1__3-isopropylmalate_dehydratase__Methanococcoides_methylutens_
GKAWIFGDDIDTDTTDMQVFADHAMEGIDPDFSKKVALALKVVAKSFFRNAIGLPLMESD
IECNE-------------------------------------------------------
-------------------------------------------GL---------------
------------------------------------------------------------
-----------------VEHRKKLQE----------------------------------
------------------------------------------------------------
------------------------------------------------------------
-----------------Q
>gi_1229238909_ref_WP_094227537.1__3-isopropylmalate_dehydratase_large_subunit__Methanolobus_psychrotolerans_
------------------------------------------------------------
-----MTISEKIFHDITGPLAVEGFYEIEEKKWDPSKIVILFDHQVPADSLNAAANHIML
RKFAKEQGIINYDVYEGVCHQVMPEHVKPGDLVGSDSHTAFSTGIGSTDMAAVFASGKLW
FRVPETIRFEVNGKLPKHVYSKDVILHLIGDVGAEGARYKAAEYAGISMSMSERMTISNM
AIEMGGKAGIIEADEVTEKYLKERIPDKFDPYWSEKDAK-CELHKYDVSNLEPQVACPHN
VDNVKPVTEVEGTKVDQIFVGSCTNGFEDIEIVAKMMGDEPVAVRLLIIPASRTEYMKVL
RAGYIEQFMEAGAMVESPCCGPCMGSFGLLGDGEVGLATSNRNFKGREGSQSFVYLSSPA
TAAASALTGEITDPRKI-
>gi_1245976482_ref_WP_096203515.1__3-isopropylmalate_dehydratase_small_subunit__Candidatus_Methanoperedens_nitroreducens_
GRVWKFGDNIDTDTTDMSVFASHVMEGTDPQFSKKVPLALKIVAESFFRNAIGLPIIEAK
VDCEE-------------------------------------------------------
-------------------------------------------GL---------------
------------------------------------------------------------
-----------------VEHRKKKAL----------------------------------
------------------------------------------------------------
------------------------------------------------------------
-----------------Q
>gi_1245977146_ref_WP_096204082.1__bifunctional_aconitate_hydratase_2_2-methylisocitrate_dehydratase__Candidatus_Methanoperedens_nitroreducens_
VAVFKVPGEVNTDRADIPLHALSMLENRYPNALDELPGVPNILGSQIFNTARGAIPIRFD
VSLTSYTLAQKIVQDTTGPMTEDEIKELVCLEFQAPLVMQSFCHTAAYPTPDDRKMHVEL
AKFFRERGGVVLNPGDGIIHSWLNRMLLPDTVTGGDSHTRFPIGIGSGLVAFAAALGVMP
LDMPESVLVRFTGKLRKGIFLRDVVLTLEKKNKKNVFNGRILEMEGLYLTVEEAFELTDA
SAERSAEAAVITPLEQVVRYIRSNIPNGYVLLRADTDAEYADILEIDLSKIEPLLACPND
PDYIRPLSEVAGVKIDEVFVGSCMTNADHFHTAAKMLGKAGGISKLWIAPPTRIIQQRLS
ETGDYAVFRDIGARIEIPGCSLCMGNQARVADNAVVFSTSTRNFDNRMGKNAKVYLGSAE
LASIIASLGKIPSNEEYF
>gi_1245977835_ref_WP_096204771.1__3-isopropylmalate_dehydratase_large_subunit__Candidatus_Methanoperedens_nitroreducens_
------------------------------------------------------------
-----QTISEKIFHDITGPLAVEGFREIKRQKWDPEKIVILFDHQVPADSLNAAANHILL
REFANEQGILNYDVFEGVCHQVMPEHVKPGDLVGSDSHTAFSTGIGSTDMAFVFATGKLW
FKVPETFRFEMKGKLPEYVYPKDVILHLIGDVGVEGARYKTAEFCGVSMDIPGRMTMCNM
AIEMGGKAGIVEADSTTEKYLRERIPGKLDPRWSDEDATFAQIKEYDVSDLPPQVACPHN
VDNVKSVEEVEGTRINQVFVGSCTNGFEDIEIVAKIMKNEKVAVRLLVIPASHTEYMKTL
RAGYVEQFMEAGAIVESPCCGPCMGSFGLLGKGEVGLSTSNRNFKGRQGSDAFVYLCSPA
TAAASALYGEIKDPRNI-
>gi_1245979160_ref_WP_096206094.1__aconitate_hydratase_AcnA__Candidatus_Methanoperedens_nitroreducens_
MNPFGSKDVIDTGKGRVNIYRISRLEEIGLGNISHFPYSIKILLEALLRHVDGLLVTEED
VELARFIPARVLLQDFTGVPAVVDLAAMVERLGDPAKINLVIDHSIQVDYTSYARAYNEK
KEFERNHERYTIPPGRGIVHQVNLEVAFPDTLVGMDSHTVLGWGVGGIEAEAVMLGQPYH
MPVPKVVGFRLYGDLKEGVTATDLVLTITQILRKHNVVGKFVEFYGLTLSLPDRATISNM
APEYGATVGFFPIDEETLNYLLMTGRKEHVLFRTDESPEFSETLELDMSNVEPSLAGPRR
PQDRIPLDEMEHKAMEETFITSCTNTNPSVIIGAGLLAKNAVEVKTSLAPGSRVVSEYLA
NSGLMPYLEALGFHLVGYGCTTCIGNSGPIPENVASVLSGNRNFEGRINPVKANYLASPP
LVVAYAISGTVPDQEEIR
>gi_1245979207_ref_WP_096206136.1__3-isopropylmalate_dehydratase_large_subunit__Candidatus_Methanoperedens_nitroreducens_
------------------------------------------------------------
-----STISEKILHDGTSVLAVKAFKEMGIKKWDPKRIIIPFDHIAPANNETAAKLQQGI
RNWVKEQGITNSDIGGGICHQVLPEFALPGKLIGADSHSAFATGVGATDMTEVFATGKLW
LRVPQTIRITVEGKLQKGVSAKDMTLNIIKNVGADGANYKAVEYYGIELSIAGRMTLCNM
AIEMGAKAGIVPPDEKTFEFLKRIAREKYTPVYADKDAQYCEEYNFDIGDLEPQVAKPHE
VDNVFTVAKVAGTPLDQVFIGSCTNGYEDLEAVARILSGKKVKARTIVLPASRSVLIKAT
EAGIIATLLKAGVIIAPPGCGPCLGHMGVICEGETCLSTSNRNFKGRMGAGGLIYLSSPE
TAAASALKGEIADPREVV
>gi_1245979358_ref_WP_096206280.1__3-isopropylmalate_dehydratase_small_subunit__Candidatus_Methanoperedens_nitroreducens_
SNVWKFGDDIDTDINKPEELAKHAFEGVRPEFARGIPLALKIIAKSFFRNAIGLPLLECD
TDIEE-------------------------------------------------------
-------------------------------------------GL---------------
------------------------------------------------------------
-----------------IGFARELVK----------------------------------
------------------------------------------------------------
------------------------------------------------------------
------------------
>gi_1245980491_ref_WP_096207280.1__3-isopropylmalate_dehydratase_large_subunit__Candidatus_Methanoperedens_nitroreducens_
------------------------------------------------------------
-----KTLSEKIIQDGTGPLTVRRMIEMGIEKYNPDKTVFYLDHASPSPRMELSNDHEFL
REFAGKSGIILSDIGNGISHHVTLEYARPGDIIGADSHTAFATGMGSTDVAVAIALGKTW
MRVPETYIVEVNGRLQKGVYSKDIILHLIGKLTSNGATYKSLEFTGIGLSTAARSTIGNM
AVEAGAKVGLFPPDNETRKFLKLMGREAFRELRSDEDADFEKHIEINAEELEPTIACPHL
VDNTKTISELGKVKVDQVFIGTSCNGLEDLHIAASILKGNRINTRVIVTPASRRVYLEAL
RDGTIETFVEAGALVTTPGCGACDGHLGILGDGEVCLATQPRNFKGRMGDNAFIYLGSPA
VAAATALTGEISDPRDVM
>gi_1245980492_ref_WP_096207281.1__3-isopropylmalate_dehydratase_small_subunit__Candidatus_Methanoperedens_nitroreducens_
GKAWKFGDNISTDRSNLPELAKHVLEGARPEFALLVPIIIKVLAKSFYRNCIGLPAITCN
TDMDE-------------------------------------------------------
-------------------------------------------GL---------------
------------------------------------------------------------
-----------------VAYIKAHKS----------------------------------
------------------------------------------------------------
------------------------------------------------------------
-----------------L
>gi_1248078355_ref_WP_096581868.1__bifunctional_aconitate_hydratase_2_2-methylisocitrate_dehydratase__Anabaenopsis_circularis_
VTVFKVPGETNTDRPDIPLHALAMLETRQPGSLETIPFVPNILGGAIFNTAEGALPIQCD
VTLETYTLAQKMVQDTTGPMTRDELKELACLGFSADLVMQSFCHTAAYPKPVDIKTHHDL
PDFFAQRGGVALRPGDGIIHSWLNRMLLPDTVTGGDSHTRFPLGIGSGLVAFAGALGVMP
LDMPESVLVRFKGELQPGITLRDIVLTVEKQNKKNIFSGKILEMEGLDLKVEQAFELTDA
SAERSCAGCTIKSVETVSEYLRSNIAAGYHLLEADADAEYAEIIEIDLNEIEPIVAAPND
PDNVKLLSEVANDPVQEVFVGSCMTNIGHYRATAKVLEGAGEVTRLWIAPPTRMDEHQLK
EEGVYSVFGAAGARTEMPGCSLCMGNQARVADGTTVFSTSTRNFNNRMGKDARVYLGSAE
LAAVCALLGRIPTVQEYL
>gi_1254433572_ref_WP_097297236.1__3-isopropylmalate_dehydratase_small_subunit__Candidatus_Methanoperedens_sp._BLZ2_
GKAWKFGDNVDTDTTDMSVFASHVMEGIDPLFSQKVPLALKIVAESFFRNAIGLPIIEAR
IDCKE-------------------------------------------------------
-------------------------------------------GL---------------
------------------------------------------------------------
-----------------VEHRKKVNP----------------------------------
------------------------------------------------------------
------------------------------------------------------------
------------------
>gi_1254433694_ref_WP_097297358.1__bifunctional_aconitate_hydratase_2_2-methylisocitrate_dehydratase__Candidatus_Methanoperedens_sp._BLZ2_
VTVFKVQGEVNTDRADIPLHALSMLEIRYPDALSEIPGVPNILGSQIFNTARGALPVKCD
VSLRSYTLAQKIVQDTTGPMTADEIKELVCLEFMAPLVMQSFCHTAAYPTPADRAMHKEL
SQFFKDRGGVALKPGDGIIHSWLNRMILPDTVTGGDSHTRFPIGIGSGLVAFAAALGVMP
LDMPESVLVRFKGKLKKGLYLRDVVLTLPKKNKKNIFNGRILEMEGLDITVEQAFELTDA
SAERSAEAAVIASKEQVARFLETNISEGYALLEADPDAQYSEILEIDLSAIEPLLACPND
PDFIKPLSETQGVKIDEVFIGSCMIGIEQLDRASGILEKAGSISKLWIAPPTRLIEKSLK
KTGGYSIFKELGARMEIPGCSLCMGNQARVADNAVVFSTSTRNFDNRMGKNAQVYLGSAE
LAAITAVLGRIPTLSEYQ
>gi_1254437065_ref_WP_097297625.1__3-isopropylmalate_dehydratase_large_subunit__Candidatus_Methanoperedens_sp._BLZ2_
------------------------------------------------------------
-----PTISEKILHDGTSILAVRAFKEMGVKRWDPDRIIIPFDHIAPANNETAAKLHKST
RQWIKEQGIINFDVGEGICHQVLPEFAMPGKLIGADSHSAFATGVGATDMAEIFASGKLW
LRVPQTIKITVEGKLAKGVSAKDMTLFIIKNVGADGANYKALEYYGIELSMAERMTFCNM
SIEMGAKTGIVPADAKTLEYLKGRARDKFEPVYADKDAKYCEEYNFDAGDIEPQIAKPHE
VDNVSGVGTLLGTPLDQVFIGSCTNGFEDLEIVAKILAGKKVKVRTIVLPASRSVLIKAT
ESGIISTLLKAGAIIAPPGCGPCLGHMGVICEGETCLSTSNRNFKGRMGAGGLIYLSSPE
TAAASALKGEIADPRELF
>gi_1254437494_ref_WP_097298054.1__3-isopropylmalate_dehydratase_small_subunit__Candidatus_Methanoperedens_sp._BLZ2_
GNVWRFGDDIDTDINKPDELARHAFEGVRPEFARGVPLALKIIAKSFFRNAIGLPLLECD
TDIEE-------------------------------------------------------
-------------------------------------------GL---------------
------------------------------------------------------------
-----------------IGYAQKMIE----------------------------------
------------------------------------------------------------
------------------------------------------------------------
------------------
>gi_1254442094_ref_WP_097299497.1__3-isopropylmalate_dehydratase_large_subunit__Candidatus_Methanoperedens_sp._BLZ2_
------------------------------------------------------------
-----PTISEKILHDGTGVLAVKAFKEMSAKKWDPGRIIIPFDHYTPAHTDTGAKLHQGI
RQWVQEQEITNFDIGEGICHQVLPEFAMPGKLIGADSHSAFATGVGATDMAEVFVSGKLW
LRVPQTIKITVDGKLPKGVSAKDLTLNIIKNIGTDGANYKAIEYYGINLSIAQRMTLCNM
SIEMGAKTGIVPADEKTFDYLKGKAKEKYEPVYSDDNATYCEDLYYDVSYLEPQIAKPHE
VDNVFNISEVAGTPLDQVFIGSCTNGYEDLQAAANILNKKHVKVRTIVLPASRSILLKAA
NSGIITTLLKAGAVIVPPGCGPCLGHQGVICEGETCLSTSNRNFKGRMGAGGLIYLSSPE
TAAASALRGEIADPREVL
>gi_1254442095_ref_WP_097299498.1__3-isopropylmalate_dehydratase_small_subunit__Candidatus_Methanoperedens_sp._BLZ2_
GKVWKFGDNVDTDTTDLNIFAAHVLEGIDPQFSKKVPLALKVVAGSFFRNAIGLPVIEAK
IDCKE-------------------------------------------------------
-------------------------------------------GL---------------
------------------------------------------------------------
-----------------VEHRKRIRV----------------------------------
------------------------------------------------------------
------------------------------------------------------------
-----------------E
>gi_1275607285_ref_WP_099700549.1__bifunctional_aconitate_hydratase_2_2-methylisocitrate_dehydratase__Chroococcales_cyanobacterium_IPPAS_B-1203_
VTVFKVPGETNTDRPDIPLHALAMLESRMPDALDTIPYVPNVLGSAIFNTAEGALPIQCD
VTMETYTLAQKMVQDTTGPMTRDELKELACLGFSADLVMQSFCHTAAYPKPVDIKTHHEL
PDFFSSRGGVALRPGDGIIHSWLNRMLLPDTVTGGDSHTRFPLGIGSGLVAFAAALGVMP
LNMPESVLVRFKGELQPGVTLRDIVLTVAKENKKNVFSGRIMEIEGLDLKVEQAFELTDA
TAERSCAGCTVKSVETISEYLRSNIAAGYQLMEADGDAEYAEIIEIDLNEIEPIVAAPND
PDNVKLLSEVANDPVQEVFIGSCMTNIGHYRATAKVLEGAGSVTRLWICPPTRMDENQLK
EEGVYGVFGAAGARTEMPGCSLCMGNQARVADKTTVFSTSTRNFNNRMGKDARVYLGSAE
LAAVCALLARIPTVEEYM
>gi_1275724581_ref_WP_099797887.1__bifunctional_aconitate_hydratase_2_2-methylisocitrate_dehydratase__Synechococcus_lividus_
VTVFKVPGETNTDRPDIPLHATVMLENRLPGALQIIPYVPNCLGGKIFNTMEGALPIECD
VTMAMYTLAQKIVQDTTGPMTRDELKELACLGFGADLVMQSFCHTAAYPKPVDIKTHKEL
PDFIHSRGGVSLRPGDGIIHSWLNRMLLPDTVTGGDSHTRFPLGIGSGLVAFAAALGVMP
LDMPESVLVRFKGQLQPGVTLRDIVLTVAKENKKNVFSGRILEMEGLDLQLEQAFELTDA
TAERSAAGCTIKSEETVATYLRSNIVAGYSLLAADPDAEYADVIEVDLDQIEPLVAAPND
PDNIKTLSECAGDPVQEVFIGSCMTNIGHYRAAAKVLEGEGAVVRLWIAPPTRMDEQQLR
EEGYYGIFAAAGARMEMPGCSLCMGNQARVADNTTVFSTSTRNFNNRMGKGARVYLGSAE
LAAVCALLGRIPTREEYL
>gi_1327644846_ref_WP_102045000.1__3-isopropylmalate_dehydratase_large_subunit__Candidatus_Methanoperedens_nitroreducens_
------------------------------------------------------------
-----QTISEKIFHDITGPLAVEGFREIKRQKWDPDKIVILFDHQVPADSLNAAANHILM
RKFASEQGILNYDVFEGVCHQVMPEHVRPGDLVGSDSHTAFSTGIGSTDMAFVFATGKLW
FRVPQTFRFEIEGRLPRCVYPKDVILHLIGDVGAEGARYKTAEFCGVAMDIPGRMTMCNM
AIEMGGKAGIVEADSTTEKYIGERVPDRLEAPWSDEDAEFSEAKSYDVSELSPQVACPHN
VDNVKPVEEVEGTRIDQVFVGSCTNGFEDIEIVAKMMKGEKVAVRLLIIPASRTEYMKTL
RAGYIEQFMEAGAIVESPCCGPCMGAFGLLGKGEAGLSTSNRNFKGRQGSDAFVYLSSPA
TAAASALYGEIRDPRKI-
>gi_1347802577_ref_WP_104394553.1__3-isopropylmalate_dehydratase_large_subunit__Candidatus_Gastranaerophilus_sp.__ex_Termes_propinquus__
------------------------------------------------------------
-----QTIAQKIIQDGTGPLTIQEFKKLNKGKANPKRTILFIDHAAPSPRKELSNSHMVI
REFAKEYGAILQDIGTGVCHQRLIEFVNPGEIVGADSHTAFATGMGSTDIAVAFALGKTW
LKVPHSYKIVVNGEFQEGVCSKDLMLHLIGMIGADGATYKSLEFCGINMSMSERFTLANM
AVEAGAKAGLFETDEKTRAYLKEWGREKFREIKIDKDAFYERTIEIDASKIEPTVSCPHT
VDNVKLARELGDIKVDQVFIGTCTNGIEDLRAVAEILKGQKCKTRLLIVPASKDVFLKAE
AEGLLKIFLEAGASFLPAGCGPCVGHGGILGDGEVCLATQNRNFQGRLGNKSFIYLCSPR
TAAASAVKGYITAPRACV
>gi_1347802799_ref_WP_104394775.1__3-isopropylmalate_dehydratase_small_subunit__Candidatus_Gastranaerophilus_sp.__ex_Termes_propinquus__
GKAFKFGDDISTDRSNLEEFAKHVLEDADPEFAKSMPQIIKVIAKSFYRNAIGLLLIECD
TDIGA-------------------------------------------------------
-------------------------------------------GL---------------
------------------------------------------------------------
-----------------IEHLKKHGD----------------------------------
------------------------------------------------------------
------------------------------------------------------------
-----------------F
>gi_1561208052_ref_WP_128503478.1__aconitate_hydratase_AcnA__Methanosarcina_sp._MSH10X1_
PDPFGVRDTIETAAGRAKIYRLGKLEERGFEGISLLPYSIRILLESLLRHADKHIITVED
VELARFIPSRVIMQDFTGVPAVVDLAALMERLGDPAKINLVIDHSVQVDSTAYALEENEK
KEFERNTERYSVPPGRGIIHQVNLESAFPDTLVGTDSHTVLGWGVGGIEAEAVMLGQPYY
MPVPEVVGFKLYGKPAQGVTATDVVLTITKILRKEGVVGKFVEFYGLSLSLPDRATISNM
APEYGATLGIFPPDTETLDYLRRTGRSEQVLLYSIYKPDFSLTLELDMGTVKPCLAGPRR
PQDQLFFNEVPRETMQQTFITSCTNTNPSVLIGAGLLAKKAVEVKTSLSPGSRVATEYLK
AAGLLPYLEALGFHQVGYGCTTCIGNSGPLPENVAAVLSGNRNFEGRINPVRANYLASPP
LVVAYAIAGTVPAEEEIR
>gi_1574253154_ref_WP_129696018.1__3-isopropylmalate_dehydratase_large_subunit__Candidatus_Gastranaerophilales_bacterium_
------------------------------------------------------------
-----QTLAEKIIQDGTGPLTVQEFKKLGKEKFNPERTILFIDHASPSPRKELSNTHTVL
RNFSKEYGAVLSDVGAGVCHQRLVEFVNPGEIVGADSHTAFATGMGSTDIAVAMALGKTW
LKVPQTFKIEVTGKFKEGICSKDLMLHLIGMIGADGATYKALEFCGINMSMSERFTLANM
AVEAGAKAGLFIADDKTREFLKSRGREKFNSIKPDEDAVYERVIKINAEDIGHTVSCPHT
VDNTKPVEELKDIKVDQVFVGTCTNGIEDLRTVAKILKGKKVNVRMLICPASKDVYLQAL
SENLITTFVEANATILPPGCGPCVGHAGTLADGEVCLATQNRNFRGRMGNEGSIYLASPY
VAAYTALRGYICAE----
>gi_1597821554_ref_WP_133516525.1__3-isopropylmalate_dehydratase_small_subunit__Methanimicrococcus_blatticola_
GKSFKFGDDISTDRTNLPELAKHVLEDADPEFAKKVPTIIKVLAKSFYRNAIGLPVLICD
TDIDE-------------------------------------------------------
-------------------------------------------GL---------------
------------------------------------------------------------
-----------------VAHIEKNKG----------------------------------
------------------------------------------------------------
------------------------------------------------------------
-----------------F
>gi_1610770770_ref_WP_135388859.1__3-isopropylmalate_dehydratase_small_subunit__Methanolobus_sp._SY-01_
GRVWKFGDDVDTDLNTPEELAAHAFEGVRPEFAKEVPIALKVIAKSFFRNSIGVALLECE
ADISD-------------------------------------------------------
-------------------------------------------GL---------------
------------------------------------------------------------
-----------------IEYTRRII-----------------------------------
------------------------------------------------------------
------------------------------------------------------------
------------------
>gi_1610772120_ref_WP_135389858.1__3-isopropylmalate_dehydratase_large_subunit__Methanolobus_sp._SY-01_
------------------------------------------------------------
-----MTISEKIFHDITGPLAVEGFYEIEEKKWDPSKIVIVFDHQVPADSLNAAANHIML
RKFAREQGIINYDVYEGVCHQVMPEHVMPGDLVGSDSHTAFSTGIGSTDMAAVFASGKLW
FKVPETIKFEVNGKFQKHVYSKDMILHLIGDVGVEGARYKAAEYAGVEMPISERMTVSNM
AIEMGGKAGIIEADSITEKYLQERIPDELDPYWSDEDAVYSEVKNYDVSKLEPQVACPHN
VDNVKPVTEVEGTKLDQIFVGSCTNGFEDIEVVAKMMGDEPVAVRLLIIPASRTEYMKVL
KAGYIEQFMEAGAIVESPCCGPCMGSFGLLGNGEVGLATSNRNFKGREGSQSFVYLSSPA
TAAASALTGEITDPRKV-
>gi_1610772521_ref_WP_135390222.1__3-isopropylmalate_dehydratase_small_subunit__Methanolobus_sp._SY-01_
GKAWVFGNDIDTDTTDMQVFADHAMEGVDPDFPQKVPLALKVVAKYFFRNAIGLPLIEAD
VECQE-------------------------------------------------------
-------------------------------------------GL---------------
------------------------------------------------------------
-----------------VAHRKKLQK----------------------------------
------------------------------------------------------------
------------------------------------------------------------
-----------------Q
