# Supplementary material for: Borgs are giant genetic elements with potential to expand metabolic capacity
Source: Nature. 2022 Oct 19;610(7933):731–6. doi: 10.1038/s41586-022-05256-1 (PMC9605863; doi:10.1038/s41586-022-05256-1)
Supplement: Supplementary file 4 — Alignments and trees used to generate figures in the paper, in FASTA and newick format. [file 41586_2022_5256_MOESM4_ESM.zip › alignments_and_trees/ETFa_fam05071_top10Hits.fasta.renamed.aln.gappyout.filtered]

>gi_490649080_ref_WP_004514075.1__electron_transfer_flavoprotein_subunit_alpha__Geobacter_metallireducens_
MTEPKKIKKPRGTARPIPGKCIACGARCQSACPVDAIEMSDAGEPIILSEKCIGCLKCVK
VCPADALEMFFTPEELKILEELEEEDAEEAALAQMLAAYRGVWVFVEQTEGEPAKVSWEL
MGVGAQLARDIGTELCAIVIGHGVEHLCREAFSYGATKAYLMDQDVFRFYRTEPYLDACC
HLIDKYKPEIILMGATGMGRDLAGAVATRVKTGLTADCTGLDVDDKRNLRQTRPAFGGNI
MATIMCDKFRPQMATVRPHVMPMPERMEGATGAIVREQITLNEADILTKVIEIIRDTKV-
-GVDIAGAEFIVSGGRGLMGPENFAMLQELADELGGVVGASRSAVDAGWMPHDRQVGQTG
KTVRPKIYIACGISGAIQHLVGMQDSDVVIAINRDKEAPIFQVATYGIVGDLFKIVPAIT
SQLRELKASKRKG-----
>gi_490732419_ref_WP_004594771.1__electron_transfer_flavoprotein_subunit_alpha_FixB_family_protein__Haloarcula_japonica_
M-----------------------------------------------------------
-----------------------------------------ILSFVEHAGGSPEEPSLEA
LTLARELATATDAPLEVVAFGTEASALGDTLRAYGVETVHRVADDRLDTYAPEAWAESVA
QLLDATDPEAVVAPGTDRGQEVLAHVGAKCDLPMAANCLDVELSE--VYELSRQRWGGSL
VEHARLDS-DTKLLTAAPHEFSPETAVEAADTSVQPFEPTLDESAFRVSVDRV--EESDE
SGVSLGEARVVVGGGRGIGGPEDYDKLETLADSLSGTVGASRAAVNEGWRPHDDQIGQTG
TKISPDLYVACGISGAVQHMVGCKGADNILAVNTDPEAAIMQKADYAVVGDLHEVVPELN
NALADER-----------
>gi_493010309_ref_WP_006089751.1__electron_transfer_flavoprotein_subunit_alpha_FixB_family_protein__Natronorubrum_tibetense_
M-----------------------------------------------------------
---------------------------------------TDVLAVTEHRRGELRDVSYEI
ITAGRQLADETGGDLHLAVISGTVDEFAEKCNREGVDAIHTVSHG--EEFNHDVYTQAIT
QLYDELAPQYVLTPNSVNGLDYAPAIANALDLPVVTDTIDLETDGE-TLIATREMYGGKV
ETTNELEG-P-AVATIRGAEWPA--AEGTGDASLEAFDADIDEDSVGSTVNGF--EEVGG
GDVDISEADVLVSVGRGIEEEENIPLIEELADALDATVSSSRPIVDNGWLPKNRQVGQSG
KVVTPDVYIAIGISGAVQHVAGMKGADTIVAINTDPNAPIMDIADYAIHDDLFDVVPALT
EEFGG-------------
>gi_495587422_ref_WP_008312001.1__electron_transfer_flavoprotein_subunit_alpha_FixB_family_protein__Haloarcula_amylolytica_
M-----------------------------------------------------------
-----------------------------------------ILSLVEHAGGRPEETSLEA
LTLARELATATDAALEAVAFGAESAALGEKIGDYGVETLHHVGDERLDTYAPEAWAESIA
QLLDATDPEAVVAPGTDRGQEVLAHVGARRDLPMAANCLDVEAGD--VYELSRQRWGGSL
VEHACLDS-DTKLVTVAEHEFSPETAAEPTDTSVQPFEPSLDESAFRVTVDRV--EESDE
TGVSLGEARVVVGGGRGVGDPEDYDKLETLADSLSGTVGASRAAVNEGWRPHDDQIGQTG
TKISPDLYVACGISGAVQHMVGCKGADNILAINTDPEAAIMQKADYAVVGDLHEVVPELN
DALADER-----------
>gi_495691037_ref_WP_008415616.1__electron_transfer_flavoprotein_subunit_alpha_FixB_family_protein__Halalkalicoccus_jeotgali_
M-----------------------------------------------------------
---------------------------------------TSVLAIAEHRRGELRDVSDEL
ISAGRELADDLSGELHIAVISGQVEEFARTLSREGVDVVHTVAAG--SEFNHDIYVQAVE
RLTAELDPSVVLMPNSVNGLDYGPAVANRLDRPLVTDVVGASFED--GFVATREMYGSKV
ETTVEVDA-ERVTVMIRGGEWPG--ASGNGDTEIRETEIEIDESAVHTTVTGF--EEVGG
GDVDISDAEVLVSVGRGIEEEANIELIEELADALDATLSSSRPIVDNGWLPKNRQVGQSG
KTVTPEVYIAIGISGAVQHVAGMKGSETIVAINTDPNAPIFDIADYGIVDDLFDVVPALI
AEFE--------------
>gi_495693958_ref_WP_008418537.1__electron_transfer_flavoprotein_subunit_alpha_FixB_family_protein__Halalkalicoccus_jeotgali_
M-----------------------------------------------------------
---------------------------------------SGVLAIAEHRRGELRDVSDEL
IGAGRELADDLGEELHVAVISGQVEEFARTLSREGVDVVHTVTDG--AEFNHDVYTQVTD
ALAAELDPTVVLLPNSVNGLDYGPAVAARLDRPLVTDVIDAEIDGD-TLTATREMYGSKV
ETTVEVDA-ERTVVMIRGGEWPG--ASASGDAEVREAEIEIDESAVHTTVTGF--EEVGG
GDVDIGDAEVLVSVGRGIEEEENIELVEELADALDATLSASRPIVDSGWLPKNRQVGQSG
KTVTPEVYIAIGISGAVQHVAGMKGAETIVAINTDPDAPIFDIADYGIVDDLFDVVPALI
GEFEESG-----------
>gi_499245883_ref_WP_010943423.1__electron_transfer_flavoprotein_subunit_alpha__Geobacter_sulfurreducens_
MTQPVKPKKPRGRARLIEGKCIACGARCQSACPVNCIDMNDAGEPIILSEKCIGCVKCVK
VCPAEALEMFFTPEELKILEELEEVDEEEAALARMLAAYRGVWVFIEQTEGEPAKVSWEL
LGVGGELARSLGTELCAVVIGRDVEHLCRESFAYGATKAYLLDQEVFLHYRTEPYLEACC
YLIGKYKPEIILMGATGMGRDLAGAVATRVKTGLTADCTGLDVDDKRNLKQTRPAFGGNI
MATIMCDRFRPQMATVRPHVMKMPERIEGATGEIVREQCAINEADILTKVLEIIRDKKG-
DHVDLAGAEFIVSGGRGMMAPENFSILKELADELGGVVGASRSAVDAGWMPHERQVGQTG
KTVRPKIYIACGISGAIQHLVGMQDSDVVIAINRDKDAPIFQVATYGIVGDLFQIVPAIT
QRIRELKNQGPVTGG---
>gi_499685278_ref_WP_011366012.1__electron_transfer_flavoprotein_subunit_alpha__Geobacter_metallireducens_
MTEKRPMKKPRGVAQLIAGACIACGARCQSVCPVNCVDMNDAGEPVVNSAKCIGCQKCVK
ICPATALEMYFTPEERKILDELEEIDPEAAALAEKLAAYRGVWVFIEQTEGEPVRVSWEL
LGVGKELAAKLGVELCAMVIGENVEHLCREAFAYGARKAYLVDAPVFKHYRTESYVEACC
HLIAKYKPEVILMGATGMGRDLAGAVATRVSTGLTADCTGLDIDGKRNLMQTRPAFGGNI
MATIMCDKFRPQMATVRPNVMPMPEHTGSTAGEIVREEFSVPEANIFTKVIEIIRDAKSK
SHVDIAGADFIVSGGRGVMAPENFAMLQELADELCGVVGASRSAVDAGWMPQERQVGQTG
KTVRPKIYIACGISGAIQHLVGMQDSDVVIAINRDRNAPIFEVATYGIVGDLFQIVPMLT
EQIRDLKLQKNRD-----
>gi_500471304_ref_WP_011938138.1__electron_transfer_flavoprotein_subunit_alpha__Geobacter_uraniireducens_
MTDKKPLKKPRGKACLIAGKCIACGARCQSACPVDAIEMNDAGEPIINESKCIGCVKCVK
VCPAQAIEMFFTPEEQKILDEIEEVDAEAAALAKKLAAYRGVWVFVEQTEGEAAKVSWEL
LGEGAKLARALDVPLSAIVIGEKVEHLCKEAFAYGASKAYLIDAPVFKYYRTEAYLRAVN
NLIEKYKPEIILMGATGLGRDLAGAVATVVGTGLTADCTGLAIDDKRNLMQTRPAFGGNI
MATIMCDKFRPQMSTVRPHVMAMPEHDPQGSGEIIRESCPVKEEEILVKVLDIISDKKT-
DQVDVAGAEFIVSGGRGMMGKENFAMLQELANELGGVVGASRSAVDAGWMPQERQVGQTG
KTVRPKIYIACGISGAIQHLVGMQDSDVIIAINRDKEAPIFEVATYGIVGDLFQIIPAIT
RKLRELKQAKSR------
>gi_500472450_ref_WP_011939284.1__electron_transfer_flavoprotein_subunit_alpha__Geobacter_uraniireducens_
MTEQKKIKKTRGKVRLIEGKCIACGARCQSSCPVDGIEMNAQGEPEIELSKCIGCVKCVK
ACPGKALEIFYTPEELEILAALEEVDEGEKQRRELLASYRGVWVFIEQTEGEAARVSWEL
LGKGAELAENLGVELCAVVLGHQVEHLCAEAFSYGATKAYLLDQPVFRYYRTDPYLDALC
YLIDRYKPEVVLMGATGLGRDLAGAVATRVKTGLTADCTGLDIDDKRNLMQTRPAFGGNI
MATIMCDKFRPQMSTVRPHVMPMPEKTEGRSGEIIRKSFAINEADIFTKVLEVISDKKGK
DHVDIAGAEFIVSGGRGMMAKENFAMLKELADELGGVVGASRSAVDAGWMPQERQVGQTG
KTVRPKIYIACGISGAIQHLVGMQDSDMVIAINRDREAPIFEVASYGIVGDLFQVVPAIT
ERLRELKQVNCNH-----
>gi_501816144_ref_WP_012646895.1__FAD-binding_protein__Geobacter_daltonii_
MTEKKPLKKPRGKACVLEGKCIACGARCQSSCPVDAIEMNEAGEPVINPDKCIGCVKCVK
VCPAQAIEMFFTPEEQKILDEIEEMDEEAASLAKKLAAYRGVWVFIEQTEGEAAKVSWEL
LGKGKELAAALGVELSAVVIGENVEHLCREAFAYGAVKAYLMDAPVFHYYRTESYLRGIN
HLIDKYKPEIILMGATGLGRDLAGAVATVVGTGLTADCTGLAIDDKRNLMQTRPAFGGNI
MATIMCDKFRPQMATVRPHVMPMAEHKPGATGEIIRETCPVREEDILVKVLEIISDKKK-
DQVDVAGADFIVSGGRGMMGKENFAMLQELANELGGVVGASRSAVDAGWMPQERQVGQTG
KTVRPKIYIACGISGAIQHLVGMQDSDVIIAINRDKEAPIFEVATYGIVGDLFQIVPAFT
NLLREMKAAKGSK-----
>gi_502709809_ref_WP_012944962.1__electron_transfer_flavoprotein_subunit_alpha_FixB_family_protein__Haloterrigena_turkmenica_
M-----------------------------------------------------------
--------------------------------------TGPIWAVPGSSDDPTVA---EA
NRLADRLEAEGEERPRVVGIAFDGLVETDAPAIGRADEVVRLVRE-GGAFRSDARADALR
SLSGRERPTAVLFPSTPDGDELAAVTARRLRGGCVTDCLLRVREG--ELRAGRTAYEGRA
YAEISFER-GPPVVSLNADVLESPDSGPDEAPPERTHRVDLEGDEAIRRV-----DTLEV
PERDLTRAPRIVAGGYGLGGPEGFDAIEKLADSLGASVGASRPPADEGWVPYDRQIGVTG
KEIDVDLYVPCAISGDSYHMRSVN-ADHLVPINVDPDAPIFNVADLGIVGDVFEYGPVIA
EAIRAASDDAGTDTDVGP
>gi_505046423_ref_WP_015233525.1__electron_transfer_flavoprotein_subunit_alpha_FixB_family_protein__Natronobacterium_gregoryi_
M-----------------------------------------------------------
---------------------------------------TDVLAVADHRRGDLRDVSYEL
VTAGRELADETGGDLHLAVISGTVDEFAQKLDRDGVDAIHTVDYG--EEFNHGVYAQTVI
QLYDELAPQYVLAPNSVNGLDYAPAVANELGLPIVTDTVDLETDGD-TLTATREMYGGKV
ETTTELEG-Q-AVVTIRGAEWPA--ADGTGDAAIDAFDVDIDEGALGTTVNGF--EEVGG
GDVDISEADVLVSVGRGIEDEDNLELIEDLADALDATVSASRPIVDNGWLPKNRQVGQSG
KVVTPDVYVAIGISGAVQHVAGMKGSDTIVAINTDPNAPIMDIADYAITDDLFDVVPALT
EQYQ--------------
>gi_506242461_ref_WP_015762236.1__MULTISPECIES__electron_transfer_flavoprotein_subunit_alpha_FixB_family_protein__Halomicrobium_
------------------------------------------------------------
---------------------------------------MTVLAVAEHRRGELRDVSHEL
VTAGRELADATDGDLHVAVVSGSVEEYADRLDRDGVDVIHTVAHG--EEFNHDVYTQAVT
QLAEEVDPTVLLMPQSVNGLDYAPAVANRVGLPLITDAVDLAYDD--GLTATRELYGSKV
ETTIDSHA-DSTAVTIRPAEWPA--AEGNGDATVEPFEATIDESAIRSTVTGF--QEVGG
GDVDISEADVLVSIGRGIEEEENLDLIRDLADTLDATLSASRPIVDNGWLPKNRQVGQSG
KVVTPDVYIAIGISGAVQHVAGMKGADTIVAINDDPNAPIFDIADYGIVDDLFDVVPALI
EQFE--------------
>gi_748170320_ref_WP_039743889.1__electron_transfer_flavoprotein_subunit_alpha__Geobacter_pickeringii_
MTEPKKIKKPRGRARLIAGKCIACGARCQSACPVDIIEMNEAGEPVILSEKCIGCLKCVK
VCPAEALEMFFTPEEQQLLDELEEVDEEAAALAQMLAAYRGVWVFVEQTEGEPARVSWEL
MGVGAQLAQSLQTELCAVVIGENVEHLCHEAFAHGASKAYLLDQPVFRHYRTEAYLEACC
TLIGTYQPEIVLMGATGMGRDLAGAVATRVKTGLTADCTGLDVDDRRNLRQTRPAFGGNI
MATIMCDRFRPQMATVRPHVMPLPERQAGATGEIVREEVALAEADILTKVLEIIRDKKA-
GEVDIAGAEFIVSGGRGMMAKENFGMLQELADELGGVVGASRSAVDAGWMPHERQVGQTG
KTVRPKIYIACGISGAIQHLVGMQDSDLVIAINRDREAPIFDVATYGIVGDLFQIVPAIT
QRLRDLKQGKRVA-----
>gi_909658386_ref_WP_049901799.1__electron_transfer_flavoprotein_subunit_alpha_FixB_family_protein__Halococcus_agarilyticus_
------------------------------------------------------------
---------------------------------------MSVLAIAEHRRGELRDVSFEL
ATAGRELADATDGDLHLAVIGGEVGEFADRLDREGVDVVHTVDEG--EEFNHDVYTQAVA
ALYDEVEPDVLLMPNSVNGLDYAPAVANRLSLPLVTDAIDIESDG--VLSVTREKYGSKV
ETVVEVDA-DRAAVTVRPGEWPP--AEGTNGADVREFDAEIDESAVRSTVTGF--QEVGG
GDVDITEAEVLVSVGRGIEEEENIALVEALADTLDATLSSSRPIVDNGWLPKNRQVGQSG
KQVTPEVYIAIGISGAVQHVAGMKGAETIVAINTDPNAPIYDLADYGIVDDLFDVVPALI
EAFGGEPPEV--------
>gi_910010953_ref_WP_049965687.1__electron_transfer_flavoprotein_subunit_alpha_FixB_family_protein__Haloterrigena_jeotgali_
M-----------------------------------------------------------
---------------------------------------TDVLAVADHRRGELRDVSYEI
ITAGRQLADETGGDLHLAVISGTVDEFADKLNREGVDAIHTVSHG--EEFNHDVYSQAIT
QLYDDLAPQFVVTPNSVNGLDYAPAIANELDLPIVTDTVDLETDGE-TLIATREMYGGKV
ETTNELEG-D-AIVTIRGAEWPA--AEGTGDAAIEAFDADIDEDAIGSTVSGF--EEVGG
GDVDISEAELLVSIGRGIEEEENLDLIRDLADALGATLSSSRPIVDNGWLPKNRQVGQSG
KVVTPDVYIAIGISGAVQHVAGMKGSDTIVAINTDPNAPIMDIADYAIVDDLFDVVPELI
EEFEG-------------
>gi_910067262_ref_WP_049986007.1__electron_transfer_flavoprotein_subunit_alpha_FixB_family_protein__Halobellus_rufus_
M-----------------------------------------------------------
-----------------------------------------VLTIVEHDDGELDDVSLQA
LALARDVAEQTGESLDAVAFGPGADAVAEAAGAHGVETLHTVEDDALADYAPEAYGRAVV
QCAEELGTEAVIAPGTDRGAETLSHAAAKLDEPMAAEVTDVEVGE--AYELTRQRWGGTL
IEHSKLTA-DTNLLTVAANEVSP--SETGGDAAVEPFAPDVDDGDLRVQLTDI--EQSDV
EGVPLGEARVVVSGGRGTDG--DFSELEALVERVNAALGSSRAAVNEGWRPHDDQIGQTG
AKIAPEIYIPAGISGAVQHMVGCKGAENILAINTDPEAAIIQKADYAVIADLHEVAPAIA
EELEARGHAE--------
>gi_972335866_ref_WP_058991969.1__electron_transfer_flavoprotein_subunit_alpha_FixB_family_protein__Haloarcula_sp._CBA1127_
M-----------------------------------------------------------
-----------------------------------------ILTLVEHAGGSPEESSLEA
LTLARELSTATDASLEAVAFGAESAALREELGDYGIETVHRVADDRLDTYAPEAWAESIA
QLLDTTDTDAVVAPGTDRGQEVLAHVGAKCDLPMAANCLDVEAGD--VYELSRQRWGGSL
VEHARLDG-DPKLLTAAPHEFSPETVTATAETAVQPFEPSLEESAFRVTVDRV--EESGE
TGVSLGEARVVVGGGRGVGSPEDYDKLETLAESLSGTVGASRAAVNEGWRPHDDQIGQTG
TKISPDLYVACGISGAVQHMVGCKGADNILAINTDPEAAIMQKADYAVVGDLHEVVPELN
DALANER-----------
>gi_1054615718_ref_WP_066383600.1__electron_transfer_flavoprotein_subunit_alpha_FixB_family_protein__Halalkalicoccus_paucihalophilus_
M-----------------------------------------------------------
---------------------------------------TGVLAIAEHRRGELRDVSYEL
IGAGRELADDLDEELHVAVISGQVEEFARSLSKEGVDVVHTVPDG--AEFNHDVYTQVTE
QLADELDPSVVLMPNSVNGLDYGPAVAARLGRPLVTDVVDASFED--GFVATREMYGSKV
ETTVEVDA-ERVAVMIRGGEWPG--ATGNGDTEVREFEADIDESAVRTTVTGF--EEVGG
GDVDISDAEVLVSVGRGIGEEENIELIEELAEALDATLSSSRPIVDNEWLPKNRQVGQSG
KTVTPEVYIAIGISGAVQHVAGMKGSETIVAINTDPNAPIFDIADYGIVDDLFDVVPALI
DEFEG-------------
>gi_1124596649_ref_WP_074878637.1__MULTISPECIES__electron_transfer_flavoprotein_subunit_alpha_FixB_family_protein__Halolamina_
M-----------------------------------------------------------
---------------------------------------SQIVAVPDADDVALLD---EA
HRLAEAIGDAGSEPPTVVAVTFDGLVTPDEAAAGAPDEVLHVTSE-EGTFTSRPRSQALA
ELT--DDARAVLLPDTADGVDLAAATARRRRGACVTDCLLRVRDG--KLRAGRPAYGGRA
YAEFDFER-EPPVVTLNTESLGTPDQQPEGEPTQRTVEVDVDDDDRIRHV-----ETFEV
PEDDLSKARRIVAGGFGLGSPDGFDLIEDLADAFGAAIGASRPPSDEGWVPYDRQIGVTG
KEIDVEVYVPCAISGDSYHMRSVN-ADHLIPINSDPEARVFNFADIGIVGDVYEYGPALA
EAVRRARTDNESAAAEVV
>gi_1134340205_ref_WP_076579725.1__electron_transfer_flavoprotein_subunit_alpha_FixB_family_protein__Haloterrigena_daqingensis_
M-----------------------------------------------------------
---------------------------------------TDILAITDHRRGELRDVSYEI
ITAGRELANETGGDLHLAAISGAVDDFAENLNREGVDAIHTVSHG--EEFNHDVYTQAVT
QLYDDLAPQYVLIPNSVNGLDYAPAVANQLDLPIVTDTIGLETDGD-TLIATREMYGGKV
ETTNELEG-E-SVVTIRSAEWPV--AEGTGDAAIEAADVEIDESAIGSTVTGF--EEVAG
GDVDISEAEVLVSVGRGIEEEDNIPIIEELAEALDATVSSSRPIVDNGWLPKNRQVGQSG
KVVTPDVYIAIGISGAVQHVAGMKGSDTIVAINTDPNAPIMDIADYAIHDDLFDVVPALT
EEFGG-------------
>gi_1159300494_ref_WP_079232152.1__electron_transfer_flavoprotein_subunit_alpha_FixB_family_protein__Halolamina_sp._CBA1230_
M-----------------------------------------------------------
---------------------------------------TQIVAVPDADDAALLD---EA
HRLAEALGDAGAEPPTVVAVAFDGLVTPAEATAGAPDEVLHVTRE-NGTFTSRARSRALA
ELT--DDARAVLLPDTADGADLAAATARQRRGACVTDCLLRVRDG--ELRAGRPAYGGRA
YAELDFER-EPPVVTLNTEALGTPDQPPEGEPTERTVAVDVADDDRIRHV-----ETFEV
PEADLAKARRIVAGGFGLGGADGFDLIEELADAFGAAVGASRPPSDEGWVAYDRQIGVTG
KEIDVELYVPCAISGDSYHMRSVN-ADHLIPINSDPEARIFNFADIGIVGDAYEYGPALA
EAIRQARADDESAAAEVA
>gi_1211937151_ref_WP_088533877.1__FAD-binding_protein__Geobacter_sp._DSM_9736_
MTEPKKLKKPRGKACLIEGKCIACGARCESSCPVDAVTMNDAGEPIIDAEKCIGCVKCVK
VCPAQAIEMFFTPEEQKILDEIEEPDDEEAALAKTLSAYTGVWVFVEQTEGEAAKVSWEL
LGKGRELADALGVELCALVVGDKVEHLCNEAFSWGADKAYLVDAPVYRFYRTETYLKAVC
ALVNKYKPEIILMGATGLGRDLAGAVATVLKTGLTADCTGLGIDDKRNLMQTRPAFGGNI
MATIMCDKFRPQMATVRPHVMAMPERREG-TGEIIREECPVREEDVLVKVLEIISDKKGK
EQIDIAGAEFIISGGRGMMGKENFALLQELADELGGVVGASRSAVDAGWMPQERQVGQTG
KTVRPKIYIACGISGAIQHLVGMQDSDFVIAINRDKEAPIFEVATYGIVGDLFQVVPAII
KRVRELKAERQKNVA---
>gi_1221560221_ref_WP_089695455.1__electron_transfer_flavoprotein_subunit_alpha_FixB_family_protein__Halogranum_gelatinilyticum_
M-----------------------------------------------------------
---------------------------------------SDVLAVAEHRRGDLRDVSFEI
ISAGRELADETGGDLHLAVVAGDVDSFADQLNREGVDHIHTVAYG--EEFNHDVYTQAVE
ALSDELSPAVVLMPNSVNGLDYAPAVANRLGLPLVSDAVAFEWDG--ALTATREMYGSKV
ETTLEVDA-ERVAVTIRGGEWPA--AEGTGDADVAAFDAGIDEDAIGSRVTGF--EEVGA
GDVDISEADVLVSVGRGIEDEENIELVERLADALGATLSSSRPIVDAGWLPKNRQVGQSG
KVVTPKVYLAIGISGAVQHVAGMKGSDTIIAINTDPNAPIFDIADYGVVGDLFDVVPALI
EEFQ--------------
>gi_1221637788_ref_WP_089766691.1__electron_transfer_flavoprotein_subunit_alpha_FixB_family_protein__Halobellus_clavatus_
M-----------------------------------------------------------
-----------------------------------------VLSLVEHDSGAVDDNSLEA
LTLARSVADDAGEALEAIAFGPEAEGVADDVGAHGVEVLNVVDHSDLDDYTPEAYARAVI
QCAEETGTEAVVAPGTDRGSEILAHVAAKLDETMAAEVTDVEVGD--TYELTRQRWGGTL
IEHAELDA-DTNLLTVAPNEIST--SGTGDGPDVSAFTPDLEDSDLRVRLTEV--EESDV
EGVPLAEARVVVSGGRGTDG--DFSEIEDLADHLNTAVGSSRAAVNEGWRPHDDQIGQTG
NKIAPEIYIACGISGAVQHMVGCKGAENILAVNTDPEAAIIQKADWAVTGDLHEVLPAVS
DELERRGHS---------
>gi_1222325593_ref_WP_090378617.1__electron_transfer_flavoprotein_subunit_alpha_FixB_family_protein__Natronobacterium_texcoconense_
M-----------------------------------------------------------
-----------------------------------------ILAFVEHESGVPDETSLEA
LTMARDLAASEGTDFAAVAFGDEAAGLTDELGRYGVDELHHVIHDRLEGYAPEAWGESLA
QLTREIDASTITAPGTDRGHEVLAHAGATLDAPLATNCLEIEAADG-AYELRRQRWGGSL
LEHSRLEG-ETTLVSAAEHEHPIEEVETPTDPAVTEFAPSLEESHFRVQVDRV--ETTDE
EGVPLGEARVVVGGGRGVGGPEDYDKLEELADLLGGTVGASRAAVNEGWRPHDDQIGQTG
AKISPDIYIACGISGAVQHMVGCKGAENILAINTDPEAAIIQKADYAVLGDLHDVVPELN
DAIREQQ-----------
>gi_1246807133_ref_WP_096391827.1__electron_transfer_flavoprotein_subunit_alpha_FixB_family_protein__Halopenitus_persicus_
M-----------------------------------------------------------
---------------------------------------TDVLAVTDHRRGDLRDISYEL
ITAGRELADETGGDLHLVIINGPVDRFAQKCNRVGVDTIHTVSYG--EEFNHDIYTQVIT
QLYHNLAPKYILTPNSVNGLDYAPAIANRLDLPIVTDTIDLETDGK-SLVATREMYGGKV
ETTNQYEG-N-VVVTIRGAEWPA--AEVTGDAKVKPFDAEIDEDAIGSTVTGF--EEAVG
GNVDISEADLLVSIGRGIEEKENLDLIRNLADTLDATLSSSRPIVDNGWLPKNRQVGQSG
KVVTPEVYIAIGISGAVQHVAGMKGSDTIIAINTDPNAPIMDIADYAIVDDLFDVVPELI
EEFQ--------------
>gi_1254442650_ref_WP_097300053.1__electron_transfer_flavoprotein_subunit_alpha__Candidatus_Methanoperedens_sp._BLZ2_
MEEEKKIRKPRGIAKLIPGKCIACGARCQSACPEDAIEMNDKGEPVINLEKCIGCRRCIK
VCPAEALEIFYTPEEQKILEQIKEVSIEEAAATAHIKEYRGVWVFVEHTEGEPATVSWEL
LGAGAKLAKTLGVELCSIVIGDKVEHLCQESFEYGASRVYLLDAPVFHYYRTETYNKAIC
YLVKKYKPEILLMGATGLGRDLAGAVATKLNTGLTADCTGLDVDEKGFLLQTRPAFGGNI
MATIFTERTRPQMSTVRPHVMLLPCKDTSHKGEIVREFFAIKEDEVAVKVLEIIKGQRA-
-ECDLTAADVIVSGGRGMQGKENFEMLQQLADELGGAVGCSRAVVEAGWMPAERQVGQTG
KTVRPKIYIACGISGAIQHLVGMQNSDVIIAINLDKNAPIFEVATYGIVGDVFQVVPAII
DYIRELRTGEICSISEKN
>gi_1316548449_ref_WP_101295278.1__electron_transfer_flavoprotein_subunit_alpha_FixB_family_protein__Halegenticoccus_soli_
M-----------------------------------------------------------
---------------------------------------SDVLAVTEHRRGGLRDVSYEL
VTAGRELADEAGGDLHLAVIGGDVEAFAEDVNRKGVDYVHTVDRG--EEFNHDVYVRAVE
ALHAELDPAVVLMPNSVNGLDYAPAVANALDLPLVTDAVAFEWDG--ALAATREMYNSKV
ETTVEVDA-EAVAVTIRGGEWPG--AEGTGDAEIAPFDVEIDEDALGSRVIGF--EEAGG
GDVDISEADVLVSVGRGIEEEENIELVQELADALDATLSASRPIVDNGWLPKNRQVGQSG
KVVTPKVYLAIGISGAVQHVAGMKGSETIVAINTDSNAPIFDIADYGIVGDLFEVVPALI
DEFEG-------------
>gi_1337953279_ref_WP_103428336.1__electron_transfer_flavoprotein_subunit_alpha_FixB_family_protein__Salinigranum_rubrum_
------------------------------------------------------------
---------------------------------------MSVLAVAEHRQGELRDESYEI
VTAGHQLADAVGGELDLVVVGGNVDEFANALKKEGVSTIYTINHG--IEFQPTVYTQAVT
ALYDEIRPDIVLTPNSVNGLGYAPAVANRLGIPIVTDVVDFSSEA--GLVLTREMYGSKV
QTTVQTPT-P-AVVTIRGRTWEP--TEADGSAERVDFDSGIDEASVRSTLLGF--EETME
GDVDISSANFIVSIGRGIEDEDNLSLIEELADTLGATLAASRPIVDNGWLPRARQVGQSG
KEVTPDVYIAIGISGAVQHVAGMKGADTIIAINTDPDAPIFDIADYGIVGDLFEVIPELI
EAFE--------------
>gi_1426474568_ref_WP_113274504.1__electron_transfer_flavoprotein_subunit_alpha_FixB_family_protein__halophilic_archaeon_
M-----------------------------------------------------------
---------------------------------------TAVLAVADHRRGELRDESFEV
VSAGRDLADDLGGDLHVAVVSGEVESFADSLNREGVDHVHAVDYG--EEFNHDVYAQAVE
ALYADLDPTVVLTPNSVNGLDYAPAVANALDLPVVTDVVDVEYDD--TLVATREMYGSKV
ETTIEVDG-DSFVVTTRGGEWPQ--AEGVGEAEISSFDFEPDESAVRSTVTGF--EEVGG
GDVDISEADFLVSIGRGIEEEENLSLIEDLVEATDATLSSSRPIVDNGWLPKNRQVGQSG
KVVTPDVYLAIGISGAVQHVAGMKGSDTIIAINTDPNAPIFDIADYGIVGDLFEVVPELI
DEFQ--------------
>gi_1468463437_ref_WP_117362471.1__electron_transfer_flavoprotein_subunit_alpha_FixB_family_protein__Natrarchaeobaculum_sulfurireducens_
M-----------------------------------------------------------
---------------------------------------TDVLAITDHRRGELRDISYEI
ITAGRELADETGGDLHLAVISGTVDEFAEKLDRDGVDAIHTVDYG--EEFNHGVYSQAVT
QLYDELAPQYVLAPNSVNGLDYAPAVANELDLPIVTDAVGLETDGD-TLAVTREMFGGKV
ETTTELEG-E-AIVTIRSAEWPV--AEGTGDAAIDAFDVEIDEGALGSTVTGF--EEVGG
GDVDISEADVLVSVGRGIEEEDNIPIIEELADALDATVSSSRPIVDNGWLPKNRQVGQSG
KVVTPDVYIAIGISGAVQHVAGMKGSDTIVAINTDPNAPIMDIADYAIHDDLFDVVPALT
ETFE--------------
>gi_1482763734_ref_WP_119814435.1__electron_transfer_flavoprotein_subunit_alpha_FixB_family_protein__Halalkaliarchaeum_desulfuricum_
M-----------------------------------------------------------
-----------------------------------------VLTLVEHDAGAVDDVSLET
VTFARDVAIQEDEQLVAAAFGDGAEDIADDLSAYGVDQVCAIEHDLLDAYAPEGYAESLA
QLVEELSAGTVVAPGSDRGHEVLVHLATKLDVPMATSCTEVEAGD--VYGITRQRWGGSL
IEHAELEA-DVKLLTVVPHEVSAEPAEAESDPAVEPFAPELDDEDVAVRVVRQ--EESDM
EGIPLSEARVVIGGGRGVGGEEEFAQLEALADKLTGTVGATRAAVNEGWRPHDDQIGQTG
AKIAPEVYIAAGISGAVQHWVGAKGSENVIAINTDPEAAIMQKADYAVVADLHEVVPRLN
EELEE-------------
>gi_1493838684_ref_WP_121512783.1__electron_transfer_flavoprotein_subunit_alpha_FixB_family_protein__Haloarcula_sp._Atlit-7R_
M-----------------------------------------------------------
-----------------------------------------ILSLVEHAGGSPEEPSLEA
LTLARELSTAADATLAAVAFGTESAALGDKLGDYGVETVHRVADERLDTYAPEARAESVA
QLLNATDPEAVVAPGTDRGQEVLAHVGARCDLPMAANCLDVEVGE--VYELSRQRWGGSL
VEHARLDS-DPKLLTAAAHEFSPETATAAAETAVKSFEPSLEESAFRVRVDRV--EESNE
TGVSLGEARVVVGGGRGVGGPEDYDKLETLADSLSGTVGASRAAVNEGWRPHDDQIGQTG
AKISPDLYVACGISGAVQHMVGCKGADNILAINTDPEAAIMQKADYAVVGDLHEVVPELN
DALGDGD-----------
>gi_1493895402_ref_WP_121560347.1__electron_transfer_flavoprotein_subunit_alpha_FixB_family_protein__Halobellus_sp._Atlit-31R_
M-----------------------------------------------------------
-----------------------------------------VLALVEHDSGEVEDTSLEA
LTLARDVADQAGESLEAIAFGSEAEGIAETVGAYGVAVVNAVDHAELDAYAPEAYGRAVA
QCAEETGTDAVVAPGTDRGAETLAHAASKLDETMAAEVTDVDVDD--DYALTRQRWGGTL
IEHSRLSA-DTNLLTVAANEISA--AESGGDPDVSTFSPDLDGSDLRVQLARV--EESDV
EGVPLAEARVVVGGGRGTDG--DFSELEALVEQLNAALGSSRAAVNEGWRPHDDQIGQTG
NKIAPEIYIAAGISGAVQHMVGCKGAENILAINTDPEAAIIQKADWAVVADLHEVAPSIA
EELDRRGHAD--------
>gi_1493895517_ref_WP_121560457.1__electron_transfer_flavoprotein_subunit_alpha_FixB_family_protein__Halobellus_sp._Atlit-31R_
M-----------------------------------------------------------
--------------------------------------TGAILTVPESDDVALFD---EA
HRLAEELAASAGDPPAVVAVAFDGLVDPDALAAATPDEVLRVVRADERPFALRSRAAALA
AVA--DEPRAVLLPDTADGADLAAATAQRLRSGCVTDCLLRVRDG--ELTAGRQAYGGRA
YAELSFEG-GPPVVTLNTEALGSPATPPTGSPSIREVEVSVADDDRLRHV-----ETFDV
PEADLAKARRIVAGGFGLGGPDGFEVVEELADAVGAAVGASRPPSDEGWVAYDRQIGVTG
KEIDVELYVPCAISGDSYHMRSVN-ADHLIPINSDPEARIFNFADLGVVGDVYEYGPVLA
RAIREARAETAGEQSVES
>gi_1493906077_ref_WP_121569685.1__electron_transfer_flavoprotein_subunit_alpha_FixB_family_protein__Halobellus_sp._Atlit-38R_
M-----------------------------------------------------------
--------------------------------------TGAILIVPESDDVALLE---EA
HRLAEELAETDGDSPAVVAVAFEGLVDPDELASANPDEVVHVVRDGDEQFAARARAEALV
AVA--DDPRVVVLPDTADGADLAAATARRLRSGCVTDCLLRVRDG--ELTAGRQAYGGRA
YAELSFEG-GPPVVTLNTEALGAPAAPPTGTPSVREVEVSVVDDDRLRHV-----ETFDV
PEADLAKARRIVAGGFGLGGPDGFEVIEDLADAVGAAVGASRPPSDEGWVAYDRQIGVTG
KEIDVELYVPCAISGDSYHMRSVN-AEYLIPINSDPDARIFNFADIGVVGDAYEYAPALA
NAIRDAKAEAEGEPGAET
>gi_1493907484_ref_WP_121571090.1__electron_transfer_flavoprotein_subunit_alpha_FixB_family_protein__Halobellus_sp._Atlit-38R_
M-----------------------------------------------------------
-----------------------------------------VLALVEHDNGEVDDTSLET
LTLARDVAEQAGESLEAIAFGPEADGIAETVGAYGVAVLNTVDHADLDDYAPEAYGRAVV
QCAEETGTEAIIAPGTDRGAETLSHAASKLDVTMAAEVTDVEVGD--DYELTRQRWGGTL
IEHARLSA-DTNLLTVAPNEISA--SESGGDPDVSAFTPELDDGDLRVQLTRV--EESDI
EGVPLAEARVVVGGGRGTDG--DFSELEDLVEKINAALGSSRAAVNEGWRPHDDQIGQTG
NKIAPEIYIAAGISGAVQHMVGCKGAENILAINTDPEAAIIQKADWAVVADLHEVAPAMS
EELESRGHAD--------
>gi_1496212980_ref_WP_121820277.1__electron_transfer_flavoprotein_subunit_alpha_FixB_family_protein__Halostella_salina_
M-----------------------------------------------------------
---------------------------------------TDVLAVAEHRRGDLRDVSYEV
ITVGRELADETGGDLHLAVIGGDVDAFAEDLNREGVDAIHTVDHG--EEFNHGVYTQAVA
QLYDTTDAGYVVTPNSVNGLDYAPAVANRLDLPVVTDVIGLDASGD-GLVATREMYGSKV
ETTVELDA-DRAVVTIRGAEWPP--AEGTGDADVTAFDADIDESAVRSTVTGF--EEAGG
GDVDISEADVLVSVGRGIEEEENIELVQDLADALDATLSSSRPIVDNGWLPKNRQVGQSG
KVVTPDVYIAIGISGAVQHVAGMKGSDTIVAINTDPNAPIFDLADYGIVDDLFDVVPALI
EEFE--------------
>gi_1497348724_ref_WP_121921902.1__electron_transfer_flavoprotein_subunit_alpha_FixB_family_protein__Haloplanus_aerogenes_
M-----------------------------------------------------------
-----------------------------------------VLAFVEHDGGELDDASAQT
LTLARDLATGVDEPLEAIAFGPEATAVAHDAGVYGATVVNAVEHDDLDNYAPEAYARTVV
QCAEGTGTDAVVAPGTDRGSEVLAHAAAKLDETMAAEVVEVDPGD--AYQLTRQRWGGTL
LEHARLDA-DTKVLTVAPNEVSA--SPTDDDPDVNPFTPDLEAGDLRVQCLRT--EASDT
EGVPLGEARIVVSGGRGTDG--DFEALEELAERLDAAVGASRAAVNEGWRPHDDQIGQTG
TKIAPEIYIPCGISGAVQHMVGCKGAENILAVNTDPDAAIVGKADWVVVANLHEVVPAVV
EELDRRTE----------
>gi_1501453337_ref_WP_122087968.1__electron_transfer_flavoprotein_subunit_alpha_FixB_family_protein__Halalkalicoccus_subterraneus_
M-----------------------------------------------------------
---------------------------------------TAVLAVAEHRRGELRDVSYEL
IGAGRGLADDLGGELHLAVIGGQIEEFTRSLSREGVDAIHTVDEG--EEFNHDVYTQVTE
QLAEELDPDVVLLPNSINGLDYAPAVATRLGRPLVTDVIDADFEDG-TLVATREMYGSKV
ETTIEVDS-SRVAVTIRGGEWPG--ANGNGDTTVEEFDATIDESAVRSTVRGY--EEVAG
GDVDISDAEVLVSVGRGIEEEENIELIEELADALDATLSASRPIVDNGWLPANRQVGQSG
KTVAPDVYIAIGISGAVQHVAGMKGAETIVAINNDPNAPIYDIADYGIVDDLFDVVPALI
AEFE--------------
>gi_1501507441_ref_WP_122104679.1__electron_transfer_flavoprotein_subunit_alpha_FixB_family_protein__Halobellus_captivus_
M-----------------------------------------------------------
---------------------------------------SQIVAVPDADDIALLD---EA
HRLAEALGDADSEPPDVFAVAFDGIVAPDDVAAGSPDEVLHVTRP-AGTFASHARSQALA
ELT--EDARAVLLPDTADGADLAAATARRQRGVCVTDCLLRVRDG--ELLGGRPAYGGRA
YAEFAFER-EPPVVTLNTEALGTPDQPPEGDPTGRTVEVDVTDDDRLRHV-----ETLEV
PEDDLSKARRIVAGGFGLGGADGFELIDELADAFGAAVGASRPPSDEGWVPYDRQIGVTG
KEIDVELYVPCAISGDSYHMRSVN-ADHLIPINTDPDARIFNFADIGIVGDAYEYGPALA
EAVRRARADDESATAEVA
>gi_1624295911_ref_WP_136361897.1__electron_transfer_flavoprotein_subunit_alpha_FixB_family_protein__Halobellus_limi_
M-----------------------------------------------------------
-----------------------------------------VLTLVEHDEEGLDDVSLQA
LALARDVADQAGEPLEAIAFGAGAEDVAGEAGDHGVETLHAVD--SLEEYAPEAYGRAVV
QCAEEVGTEAVIAPGTDRGAEKLAHAASKLDVTMAAEVTDVEVGD--SYELTRQRWGGTL
IEHSRLTA-ETNLLTVAANEVSA--SATGGDAAVEAFAPDLADGDLRVQLTSV--EESDV
EGVPLGEARVVVSGGRGTDG--DFSELEALVERVNAALGSSRAAVNEGWRPHDDQIGQTG
AKIAPEIYIPAGISGAVQHMVGCKGAENILAINTDPEAAIIQKADWAVIADLHEVAPAIA
EELEARGHSE--------
>gi_1698086274_ref_WP_141464470.1__electron_transfer_flavoprotein_subunit_alpha_FixB_family_protein__Salinadaptatus_halalkaliphilus_
M-----------------------------------------------------------
---------------------------------------SDVLAITDHRRGELRDVSYEI
ITAGRELADETGGDLHLAVISGTVDDFAEKLDREGVDAIHTVSDG--EEFNHGVYTQATT
QLYDELAPQYVLIPNSVNGLDYAPAVANGLDLPIVTDVVGVETDGE-TLTATREMYGGKV
ETTNDLEG-P-AVVTIRSAEWPQ--AEGTGDASIESFDADIDEDDLGSTVNGF--EEVAG
GDVDISEADVLVSVGRGIEEEDNIPIIEELADALDATVSSSRPIVDNGWLPKNRQVGQSG
KVVTPDVYIAIGISGAVQHVAGMKGSDTIVAINTDPNAPIMDIADYAIHDDLFDVVPALT
EEFQ--------------
>gi_1718525857_ref_WP_144926812.1__electron_transfer_flavoprotein_subunit_alpha_FixB_family_protein__Halorubrum_salsamenti_
MTD---------------------------------------------------------
-----------TP-----------------------TSTDRIVAVPDAEDVALLN---EA
HRLAEALDE--ANPPTVVAVAFDGVVAPDAIAAGDPDEILHVTRE-AGTFAPEARSRALA
EAT--TDARAVLLPDTADGTDLAAATARRRRSACVTDCLLRVRDD--ELLAGRPAYGGRA
YAEFSFER-LPPVVTLNTEALGTPDEPPTGVPSERTLEVSVGDDDRIRHV-----ETFDV
PEDDLSKARRIVAGGFGLGGPDGFDLIEELADAVGAAVGASRPPSDEGWVAYDRQIGVTG
KEIDAQLYVPCAISGDSYHMRSVN-ADHLIPINTDPNARIFNFADLGIVGDAYEYGPAIA
DAIRRAKRDADGATEEVA
>gi_1740846521_ref_WP_149307481.1__electron_transfer_flavoprotein_subunit_alpha__Geobacter_sp._Red88_
MSEQPKVKKPRGKAHLIAGKCIACGARCQSVCPVNAIEMNDAGEPIIIPEKCIGCVKCVK
ICPASALEMFFTPEELKILEQLEEVDEEAAALAKKLAAYRGVWVFVEQTEGEPAKVSWEL
LGAGARLAASLGVELCALVIGEKVEHLCTEAFAHGAAKVYLLDAPVYRNYRTEAYLEACC
HLIATYKPEIILMGASGMGRDLAGAVATRVGTGLTADCTGLDIDDKRNLMQTRPAFGGNI
MATIMCDKFRPQMATVRPNVMSMPERKEGATGTIVRVDFVVPEESILTKVMEIIRDATSK
SHVDITGADFIVSGGRGMMAPENFTILQELAEELGGVVGASRSAVDAGWMPGDRQVGQTG
KTVRPKIYIACGISGAIQHLVGMQDSDMVIAINRDRQAPIFEVATYGIVGDLFQVVPAIT
KRIRELKQQQSTH-----
>gi_1767613108_ref_WP_152043285.1__electron_transfer_flavoprotein_subunit_alpha_FixB_family_protein__Salinigranum_salinum_
------------------------------------------------------------
---------------------------------------MTVLAVADHRRGQLRDVSYEL
VTAGRELADALDGDLHVAVISGNVDAFAEDLSLDGVDAIHTVDHG--EEFNHDVYLQAVE
ALDAEIDPTVVLMPNSVNGLDYAPAVASALDLPLVSDAVALEWDD--GLTATREMYASKV
ETTVDVDA-DRVAVTIRGGEWGP--TEEHGDPTIEPFDLAVDESRVRSRVTGF--EEVAG
GDVDISDADVLVSVGRGIEEEENIALVEELADALGATLSSSRPIVDNGWLPKNRQVGQSG
KVVTPEVYLAIGISGAVQHVAGMKGSETIVAINTDPNAPIFDIADYGIVGDLFDVVPALI
EQFE--------------
>gi_1826208227_ref_WP_166973692.1__FAD-binding_protein__Haloarcula_sp._JP-L23_
M-----------------------------------------------------------
-----------------------------------------ILAFVEHTGGTPTEPSLES
LTLARELAADTASRLDAVVFGAEGAATADHLGTYGVETVHHADDERLDTYAPEAWAESVG
QLVDTEGPEAVVAPATDRGQEVLAHVGAKRDLPVATNCLDVDAGE--TYELARQRWGGSL
VEHAVLDG-ETKLLTAAEHEFSPAEADTATDPTVQTFTPELEGSEFRVSVDRF--EESDT
SGVALGEARVVVGGGRGVGGPDDYDKLETLADLLNGTVGASRAAVNEGWRPHDDQIGQTG
AKISPDLYIACGISGAVQHMVGCKGADNVLAINTDPEAAIMQKGDYAVVGDLHEIVPELN
EALRGGR-----------
>SR-VP_4-6_scaffold_141_3657090-confirmed_46
MEENIKIKKPRGVAHLIPGKCIACGARCQSDCPEDVIEMNEKGEPIVNTAKCIGCKRCIK
ICPTKALEIYFTPEELKILATMRDVEVDVATLESGIKNYSGVWIFVEHTEGKPATVSWEL
LGEGAKLAKILDVELCSLIIGDNVEHLCNESFAYGASKVYMIDDPVFHHYRTEPYYRTIC
YLVEKYKPEILLMGATGLGRDLAGAIATKLKTGLTADCTGLDIDEKGFLLQTRPAFGGNI
MATILTEGTRPQMSTVRPHVMTIPLRDDSRNGDIVRESMNIKEEDLATRVIEIIEDATGS
QCVDIAGAEIIVSGGRGICSSENFAILQQLADELGGVVGCSRAVVEAGWMPLDRQIGQTG
KTVRPKIYIACGISGAIQHLVGMQNSDVIIAINQDRKAPIFEVATYGIVGDVFQIIPAMI
DQIKELKSRKFESRI---
>SR-VP_0-2_scaffold_141_5659063_34
MEENIKIKKPRGVAHLIPGKCIACGARCQSDCPEDVIEMNEKGEPIVNTAKCIGCKRCIK
ICPTKALEIYFTPEELKILATMRDVEVDVATLESGIKNYSGVWIFVEHTEGKPATVSWEL
LGEGAKLAKILDVELCSLIIGDNVEHLCNESFAYGASKVYMIDDPVFHHYRTEPYYRTIC
YLVEKYKPEILLMGATGLGRDLAGAIATKLKTGLTADCTGLDIDEKGFLLQTRPAFGGNI
MATILTEGTRPQMSTVRPHVMTIPLRDDSRNGDIVRESMNIKEEDLATRVIEIIEDATGS
QCVDIAGAEIIVSGGRGICSSENFAILQQLADELGGVVGCSRAVVEAGWMPLDRQIGQTG
KTVRPKIYIACGISGAIQHLVGMQNSDVIIAINQDRKAPIFEVATYGIVGDVFQIIPAMI
DQIKELKSRKFESRI---
>LKCM01000123.1_Candidatus_Methanoperedens_sp._BLZ1_MPEBLZ_contig000124_whole_genome_shotgun_sequence_2
MEEEKKIRKPRGIAKLIPGKCIACGARCQSACPEDAIEMNDKGEPVINLEKCIGCRRCIK
VCPAEALEIFYTPEEQKILEQIKEVSIEEAAATAHIKEYRGVWVFVEHTEGEPATVSWEL
LGAGAKLAKTLGVELCSIVIGDKVEHLCQESFEYGASRVYLLDAPVFHYYRTETYNKAIC
YLVKKYKPEILLMGATGLGRDLAGAVATKLNTGLTADCTGLDVDEKGFLLQTRPAFGGNI
MATIFTERTRPQMSTVRPHVMLLPCKDTSHKGEIVREFFAIKEDEVAVKVLEIIKGQRA-
-ECDLTAADVIVSGGRGMQGKENFEMLQQLADELGGAVGCSRAVVEAGWMPAERQVGQTG
KTVRPKIYIACGISGAIQHLVGMQNSDVIIAINQDKNAPIFEVATYGIVGDVFQVVPAII
DYVRELRTGEICSISEEN
>NSJO01000053.1_Candidatus_Methanoperedens_sp._isolate_Ru_enrich_MN_NODE_636_length_26587_cov_7.30518_whole_genome_shotgun_sequence_12
MEEEKKIRKPRGIAKLIPGKCIACGARCQSACPEDAIEMNDKGEPVINLEKCIGCRRCIK
VCPAEALEIFYTPEEQKILEQIKEVSIEEAAATAHIKEYRGVWVFVEHTEGEPATVSWEL
LGAGAKLAKTLGVELCSIVIGDKVEHLCQESFEYGASRVYLLDAPVFHYYRTETYNKAIC
YLVKKYKPEILLMGATGLGRDLAGAVATKLNTGLTADCTGLDVDEKGFLLQTRPAFGGNI
MATIFTERTRPQMSTVRPHVMLLPCKDTSHKGEIVREFFAIKEDEVAVKVLEIIKGQRA-
-ECDLTAADVIVSGGRGMQGKENFEMLQQLADELGGAVGCSRAVVEAGWMPAERQVGQTG
KTVRPKIYIACGISGAIQHLVGMQNSDVIIAINLDKNAPIFEVATYGIVGDVFQVVPAII
DYIRELRTGEICSISEKN
>WBTY01000002.1_Candidatus_Methanoperedens_sp._isolate_SB2_contig_39_whole_genome_shotgun_sequence_48
MEEEKKIRKPRGIAKLIPGKCIACGARCQSACPEDAIEMNDKGEPVINLEKCIGCRRCIK
VCPAEALEIFYTPEEQKILEQIKEVSIEEAAATAHIKEYRGVWVFVEHTEGEPATVSWEL
LGAGAKLAKTLGVELCSIVIGDKVEHLCQESFEYGASRVYLLDAPVFHYYRTETYNKAIC
YLVKKYKPEILLMGATGLGRDLAGAVATKLNTGLTADCTGLDVDEKGFLLQTRPAFGGNI
MATIFTERTRPQMSTVRPHVMLLPCKDTSHKGEIVREFFAIKEDEVAVKVLEIIKGQRA-
-ECDLTAADVIVSGGRGMQGKENFEMLQQLADELGGAVGCSRAVVEAGWMPAERQVGQTG
KTVRPKIYIACGISGAIQHLVGMQNSDVIIAINLDKNAPIFEVATYGIVGDVFQVVPAII
DYIRELRTGEICSISEKN
>VEPM01000015.1_Candidatus_Methanoperedens_sp._isolate_MnB_20_Mn.Bin2_15_whole_genome_shotgun_sequence_83
MDEEKKIRKPRGIAKLIPGKCIACGARCQSSCPEDAIEMNDKGEPVINLEKCIGCRRCIK
VCPAQALEIFYTPEEKKILEQIKEVSIEEAAATAHIKEYRGVWIFVEHTEGEPATVSWEL
LGAGAKLAKTLGVELCSIVIGDKVEHLCQESFAYGASRVYLLDAPVFHYYRTETYNKAIC
YLVKKYKPEILLMGATGLGRDLAGAVATKLNTGLTADCTGLDVDEKGFLLQTRPAFGGNI
MATILTERTRPQMSTVRPHVMPLPCKDTSHTGEIVREFFAIKEDDVAVKVLEIIKDQRA-
-ECDLAAADVIVAGGRGMQAKENFGMLQELADELGGVVGCSRAVVEAGWMGAERQVGQTG
KTVRPKIYIACGISGAIQHLVGMQNSDVIIAINLDKNAPIFEVATYGIVGDVFKVVPAII
DYIRELHTGKICSISGEN
>VEPN01000037.1_Candidatus_Methanoperedens_sp._isolate_MnB_21_scaffold37_whole_genome_shotgun_sequence_3
MDETKKVKKPRGVARLIPGKCIACGARCQSDCPEDAIEINDKGEPVINIEKCIGCRRCLK
VCPAEALEIHFTPEEQKILDKIAPVEAVAGEAPARIKEYRGVWVFVEHTEGRPAVVSWEL
LGAGAKLAKSLNVDLCTVVIGDKVENLCQESFAYGASRAYLVDAPVFHHYRTETYYKAIC
YLVEKYKPEILLMGATGLGRDLAGAVATKLNTGLTADCTGLDIDDKGFLLQTRPAFGGNI
MATIFTERTRPQMATVRPHVMAMPARDNSRKGEIVRESFDIKEEDVAVKVLEVIEDRGA-
DCIDIAAADVIVSGGRGMRASENFALLQQLADELNGVIGCSRAAVEAGWMPAERQVGQTG
KTVRPKIYIACGISGAIQHLVGMQSSDVIIAINQDKQAPIFEVATYGIVGDVFQVVPALI
NQIRELRAKKSCDMQEKS
>NZ_NTMG01000069.1_Candidatus_Methanoperedens_sp._BLZ2_CMPBLZ2contig_254_whole_genome_shotgun_sequence_49
MEEEKKIRKPRGIAKLIPGKCIACGARCQSACPEDAIEMNDKGEPVINLEKCIGCRRCIK
VCPAEALEIFYTPEEQKILEQIKEVSIEEAAATAHIKEYRGVWVFVEHTEGEPATVSWEL
LGAGAKLAKTLGVELCSIVIGDKVEHLCQESFEYGASRVYLLDAPVFHYYRTETYNKAIC
YLVKKYKPEILLMGATGLGRDLAGAVATKLNTGLTADCTGLDVDEKGFLLQTRPAFGGNI
MATIFTERTRPQMSTVRPHVMLLPCKDTSHKGEIVREFFAIKEDEVAVKVLEIIKGQRA-
-ECDLTAADVIVSGGRGMQGKENFEMLQQLADELGGAVGCSRAVVEAGWMPAERQVGQTG
KTVRPKIYIACGISGAIQHLVGMQNSDVIIAINLDKNAPIFEVATYGIVGDVFQVVPAII
DYIRELRTGEICSISEKN
>SRVP18_trench_6_60cm_scaffold_412_95
MEEQTKIKKPRGVAHLIPGKCIACGARCQSDCPEDAIEINEKGEPIVNTEKCIGCRRCVK
ICPANALEIYFTPDELKILATMETVEVNIESLETGIKKYSGVWIFVEHAEGKPATVSWEL
LGEGAKLAKILGVELCSLVIGDRVEHLCQESFAYGASKVYIVDSPVFHHYRTEAYYRTIC
YLVEKYKPEILLMGATGLGRDLAGAIATKLRTGLTADCTGLDIDEKGFLLQTRPAFGGNI
MATILTEKTRPQMSTVRPHVMALPERVNLRIGDIVRESTNIKEEDLATRIIEVIEDVTGS
QCVDLAGAEIIVSGGRGLCSGENFAMLQQLADELGGVVGCSRAAVEAGWMPLERQVGQTG
KTVRPKIYIACGISGAIQHLVGMQSSDMIIAINQDRKAPIFEVATYGIVGDVFQIVPAMI
DQIKELKCKKCGLRDIRY
>gi_284016690_gb_CP001861.1_47
M-----------------------------------------------------------
---------------------------------------TDILAITDHRRGELRDVSYEI
ITAGRQLANETGGDLHLAVISGTVDEFAEKLNREGVDAIHTVDHG--EEFNHDVYAQAIT
QLYDELAPQYVLAPNSVNGLDYAPAVATRLELPIVTDTIDLATDGE-TLIATREMYGGKV
ETTTELEG-S-AVATIRSAEWPQ--AEGTGDAAIEAFDAAIDEDAIGSTVNGF--EEIGG
GDVDISEADVLVSVGRGIEEEDNLPLIEELADALGATVSSSRPIVDNGWLPKNRQVGQSG
KVVTPDVYIAIGISGAVQHVAGMKGSDTIVAINTDPNAPIMDIADYAIVDDLFDVVPALT
EEFQ--------------
>gi_284016690_gb_CP001861.1_79
M-----------------------------------------------------------
--------------------------------------TGPIWAVPGSSDDPTVA---EA
NRLADRLEAEGEERPRVVGIAFDGLVETDAPAIGRADEVVRLVRE-GGAFRSDARADALR
SLSGRERPTAVLFPSTPDGDELAAVTARRLRGGCVTDCLLRVREG--ELRAGRTAYEGRA
YAEISFER-GPPVVSLNADVLESPDSGPDEAPPERTHRVDLEGDEAIRRV-----DTLEV
PERDLTRAPRIVAGGYGLGGPEGFDAIEKLADSLGASVGASRPPADEGWVPYDRQIGVTG
KEIDVDLYVPCAISGDSYHMRSVN-ADHLVPINVDPDAPIFNVADLGIVGDVFEYGPVIA
EAIRAASDDAGTDTDVGP
>gi_284167035_ref_NC_013744.1_47
M-----------------------------------------------------------
---------------------------------------TDILAITDHRRGELRDVSYEI
ITAGRQLANETGGDLHLAVISGTVDEFAEKLNREGVDAIHTVDHG--EEFNHDVYAQAIT
QLYDELAPQYVLAPNSVNGLDYAPAVATRLELPIVTDTIDLATDGE-TLIATREMYGGKV
ETTTELEG-S-AVATIRSAEWPQ--AEGTGDAAIEAFDAAIDEDAIGSTVNGF--EEIGG
GDVDISEADVLVSVGRGIEEEDNLPLIEELADALGATVSSSRPIVDNGWLPKNRQVGQSG
KVVTPDVYIAIGISGAVQHVAGMKGSDTIVAINTDPNAPIMDIADYAIVDDLFDVVPALT
EEFQ--------------
>gi_284167035_ref_NC_013744.1_79
M-----------------------------------------------------------
--------------------------------------TGPIWAVPGSSDDPTVA---EA
NRLADRLEAEGEERPRVVGIAFDGLVETDAPAIGRADEVVRLVRE-GGAFRSDARADALR
SLSGRERPTAVLFPSTPDGDELAAVTARRLRGGCVTDCLLRVREG--ELRAGRTAYEGRA
YAEISFER-GPPVVSLNADVLESPDSGPDEAPPERTHRVDLEGDEAIRRV-----DTLEV
PERDLTRAPRIVAGGYGLGGPEGFDAIEKLADSLGASVGASRPPADEGWVPYDRQIGVTG
KEIDVDLYVPCAISGDSYHMRSVN-ADHLVPINVDPDAPIFNVADLGIVGDVFEYGPVIA
EAIRAASDDAGTDTDVGP
>gi_1822685425_gb_CP050015.1_282
M-----------------------------------------------------------
-----------------------------------------ILAFVEHTGGTPTEPSLES
LTLARELAADTASRLDAVVFGAEGAATADHLGTYGVETVHHADDERLDTYAPEAWAESVG
QLVDTEGPEAVVAPATDRGQEVLAHVGAKRDLPVATNCLDVDAGE--TYELARQRWGGSL
VEHAVLDG-ETKLLTAAEHEFSPAEADTATDPTVQTFTPELEGSEFRVSVDRF--EESDT
SGVALGEARVVVGGGRGVGGPDDYDKLETLADLLNGTVGASRAAVNEGWRPHDDQIGQTG
AKISPDLYIACGISGAVQHMVGCKGADNVLAINTDPEAAIMQKGDYAVVGDLHEIVPELN
EALRGGR-----------
>gi_1826211166_ref_NZ_CP050015.1_282
M-----------------------------------------------------------
-----------------------------------------ILAFVEHTGGTPTEPSLES
LTLARELAADTASRLDAVVFGAEGAATADHLGTYGVETVHHADDERLDTYAPEAWAESVG
QLVDTEGPEAVVAPATDRGQEVLAHVGAKRDLPVATNCLDVDAGE--TYELARQRWGGSL
VEHAVLDG-ETKLLTAAEHEFSPAEADTATDPTVQTFTPELEGSEFRVSVDRF--EESDT
SGVALGEARVVVGGGRGVGGPDDYDKLETLADLLNGTVGASRAAVNEGWRPHDDQIGQTG
AKISPDLYIACGISGAVQHMVGCKGADNVLAINTDPEAAIMQKGDYAVVGDLHEIVPELN
EALRGGR-----------
>gi_343785159_gb_CP002923.1_187
M-----------------------------------------------------------
-----------------------------------------ILSLVEHAGGSPEEPSLEA
LTLARELATATDAALEAVAFGAESAALGEKLGDYGVETLHHVGDERLDTYAPEAWAESIA
QLLDATDPDAVVAPGTDRGQEVLAHVGARRDLPMAANCLDVEAGD--VYELSRQRWGGSL
VEHTRLDS-DTKLVTAAEHEFSPETATETVESTVQPFEPSLDESAFRVSVDRV--EESDE
TGVSLGEARVVVGGGRGVGGPEDYDKLETLADSLGGTVGASRAAVNEGWRPHNDQIGQTG
TKISPDLYVACGISGAVQHMVGCKGADNILAINTDPEAAIMQKADYAVVGDLHEVVPELN
DALGDGG-----------
>gi_344209942_ref_NC_015944.1_187
M-----------------------------------------------------------
-----------------------------------------ILSLVEHAGGSPEEPSLEA
LTLARELATATDAALEAVAFGAESAALGEKLGDYGVETLHHVGDERLDTYAPEAWAESIA
QLLDATDPDAVVAPGTDRGQEVLAHVGARRDLPMAANCLDVEAGD--VYELSRQRWGGSL
VEHTRLDS-DTKLVTAAEHEFSPETATETVESTVQPFEPSLDESAFRVSVDRV--EESDE
TGVSLGEARVVVGGGRGVGGPEDYDKLETLADSLGGTVGASRAAVNEGWRPHNDQIGQTG
TKISPDLYVACGISGAVQHMVGCKGADNILAINTDPEAAIMQKADYAVVGDLHEVVPELN
DALGDGG-----------
>gi_564125150_gb_CP006887.1_187
M-----------------------------------------------------------
-----------------------------------------ILSLVEHAGGSPEEPSLEA
LTLARELATATDAALEAVAFGAESAALGEKLGDYGVETLHHVGDERLDTYAPEAWAESIA
QLLDATDPDAVVAPGTDRGQEVLAHVGARRDLPMAANCLDVEAGD--VYELSRQRWGGSL
VEHTRLDS-DTKLVTAAEHEFSPETATETVESTVQPFEPSLDESAFRVSVDRV--EESDE
TGVSLGEARVVVGGGRGVGGPEDYDKLETLADSLGGTVGASRAAVNEGWRPHNDQIGQTG
TKISPDLYVACGISGAVQHMVGCKGADNILAINTDPEAAIMQKADYAVVGDLHEVVPELN
DALGDGG-----------
>gi_564287957_ref_NC_023012.1_187
M-----------------------------------------------------------
-----------------------------------------ILSLVEHAGGSPEEPSLEA
LTLARELATATDAALEAVAFGAESAALGEKLGDYGVETLHHVGDERLDTYAPEAWAESIA
QLLDATDPDAVVAPGTDRGQEVLAHVGARRDLPMAANCLDVEAGD--VYELSRQRWGGSL
VEHTRLDS-DTKLVTAAEHEFSPETATETVESTVQPFEPSLDESAFRVSVDRV--EESDE
TGVSLGEARVVVGGGRGVGGPEDYDKLETLADSLGGTVGASRAAVNEGWRPHNDQIGQTG
TKISPDLYVACGISGAVQHMVGCKGADNILAINTDPEAAIMQKADYAVVGDLHEVVPELN
DALGDGG-----------
>gi_749702699_gb_CP010530.1_18
M-----------------------------------------------------------
-----------------------------------------ILSLVEHAGGSPEEPSLEA
LTLARELATATDAALEAVAFGAESAALGEKLGDYGVETLHHVGDERLDTYAPEAWAESIA
QLLDATDPDAVVAPGTDRGQEVLAHVGARRDLPMAANCLDVEAGD--VYELSRQRWGGSL
VEHTRLDS-DTKLVTAAEHEFSPETATETVESTVQPFEPSLDESAFRVSVDRV--EESDE
TGVSLGEARVVVGGGRGVGGPEDYDKLETLADSLGGTVGASRAAVNEGWRPHNDQIGQTG
TKISPDLYVACGISGAVQHMVGCKGADNILAINTDPEAAIMQKADYAVVGDLHEVVPELN
DALGDGG-----------
>gi_910233610_ref_NZ_CP010530.1_18
M-----------------------------------------------------------
-----------------------------------------ILSLVEHAGGSPEEPSLEA
LTLARELATATDAALEAVAFGAESAALGEKLGDYGVETLHHVGDERLDTYAPEAWAESIA
QLLDATDPDAVVAPGTDRGQEVLAHVGARRDLPMAANCLDVEAGD--VYELSRQRWGGSL
VEHTRLDS-DTKLVTAAEHEFSPETATETVESTVQPFEPSLDESAFRVSVDRV--EESDE
TGVSLGEARVVVGGGRGVGGPEDYDKLETLADSLGGTVGASRAAVNEGWRPHNDQIGQTG
TKISPDLYVACGISGAVQHMVGCKGADNILAINTDPEAAIMQKADYAVVGDLHEVVPELN
DALGDGG-----------
>gi_1621077918_gb_CP031312.1_72
M-----------------------------------------------------------
-----------------------------------------VLTLVEHDEEGLDDVSLQA
LALARDVADQAGEPLEAIAFGAGAEDVAGEAGDHGVETLHAVD--SLEEYAPEAYGRAVV
QCAEEVGTEAVIAPGTDRGAEKLAHAASKLDVTMAAEVTDVEVGD--SYELTRQRWGGTL
IEHSRLTA-ETNLLTVAANEVSA--SATGGDAAVEAFAPDLADGDLRVQLTSV--EESDV
EGVPLGEARVVVSGGRGTDG--DFSELEALVERVNAALGSSRAAVNEGWRPHDDQIGQTG
AKIAPEIYIPAGISGAVQHMVGCKGAENILAINTDPEAAIIQKADWAVIADLHEVAPAIA
EELEARGHSE--------
>gi_1621077918_gb_CP031312.1_141
M-----------------------------------------------------------
-----------------------------------------VLTLVEHDEEGLDDVSLQA
LALARDVADQAGEPLEAIAFGAGAEDVAGEAGDHGVETLHAVD--SLEEYAPEAYGRAVV
QCAEEVGTEAVIAPGTDRGAETLAHAASKLDVTMAAEVTDVEVGD--SYELTRQRWGGTL
IEHSRLTA-ETNLLTVAANEVSA--SATGGDAAVEAFAPDLADGDLRVQLTSV--EESDV
EGVPLGEARVVVSGGRGTDG--DFSELEALVERVNAALGSSRAAVNEGWRPHDDQIGQTG
AKIAPEIYIPAGISGAVQHMVGCKGAENILAINTDPEAAIIQKADWAVIADLHEVAPAIA
EELEARGHSE--------
>gi_1624295971_ref_NZ_CP031312.1_72
M-----------------------------------------------------------
-----------------------------------------VLTLVEHDEEGLDDVSLQA
LALARDVADQAGEPLEAIAFGAGAEDVAGEAGDHGVETLHAVD--SLEEYAPEAYGRAVV
QCAEEVGTEAVIAPGTDRGAEKLAHAASKLDVTMAAEVTDVEVGD--SYELTRQRWGGTL
IEHSRLTA-ETNLLTVAANEVSA--SATGGDAAVEAFAPDLADGDLRVQLTSV--EESDV
EGVPLGEARVVVSGGRGTDG--DFSELEALVERVNAALGSSRAAVNEGWRPHDDQIGQTG
AKIAPEIYIPAGISGAVQHMVGCKGAENILAINTDPEAAIIQKADWAVIADLHEVAPAIA
EELEARGHSE--------
>gi_1624295971_ref_NZ_CP031312.1_141
M-----------------------------------------------------------
-----------------------------------------VLTLVEHDEEGLDDVSLQA
LALARDVADQAGEPLEAIAFGAGAEDVAGEAGDHGVETLHAVD--SLEEYAPEAYGRAVV
QCAEEVGTEAVIAPGTDRGAETLAHAASKLDVTMAAEVTDVEVGD--SYELTRQRWGGTL
IEHSRLTA-ETNLLTVAANEVSA--SATGGDAAVEAFAPDLADGDLRVQLTSV--EESDV
EGVPLGEARVVVSGGRGTDG--DFSELEALVERVNAALGSSRAAVNEGWRPHDDQIGQTG
AKIAPEIYIPAGISGAVQHMVGCKGAENILAINTDPEAAIIQKADWAVIADLHEVAPAIA
EELEARGHSE--------
>gi_299126453_gb_CP002064.1_58
M-----------------------------------------------------------
---------------------------------------TSVLAIAEHRRGELRDVSDEL
ISAGRELADDLSGELHIAVISGQVEEFARTLSREGVDVVHTVAAG--SEFNHDIYVQAVE
RLTAELDPSVVLMPNSVNGLDYGPAVANRLDRPLVTDVVGASFED--GFVATREMYGSKV
ETTVEVDA-ERVTVMIRGGEWPG--ASGNGDTEIRETEIEIDESAVHTTVTGF--EEVGG
GDVDISDAEVLVSVGRGIEEEANIELIEELADALDATLSSSRPIVDNGWLPKNRQVGQSG
KTVTPEVYIAIGISGAVQHVAGMKGSETIVAINTDPNAPIFDIADYGIVDDLFDVVPALI
AEFE--------------
>gi_300712769_ref_NC_014299.1_58
M-----------------------------------------------------------
---------------------------------------TSVLAIAEHRRGELRDVSDEL
ISAGRELADDLSGELHIAVISGQVEEFARTLSREGVDVVHTVAAG--SEFNHDIYVQAVE
RLTAELDPSVVLMPNSVNGLDYGPAVANRLDRPLVTDVVGASFED--GFVATREMYGSKV
ETTVEVDA-ERVTVMIRGGEWPG--ASGNGDTEIRETEIEIDESAVHTTVTGF--EEVGG
GDVDISDAEVLVSVGRGIEEEANIELIEELADALDATLSSSRPIVDNGWLPKNRQVGQSG
KTVTPEVYIAIGISGAVQHVAGMKGSETIVAINTDPNAPIFDIADYGIVDDLFDVVPALI
AEFE--------------
>gi_1861365295_gb_CP054588.1_128
M-----------------------------------------------------------
---------------------------------------TQIVAVPDADDAALLD---EA
HRLAEALGDAGAEPPTVVAVAFDGLVTPAEATAGAPDEVLHVTRE-NGTFTSRARSRALA
ELT--DDARAVLLPDTADGADLAAATARQRRGACVTDCLLRVRDG--ELRAGRPAYGGRA
YAELDFER-EPPVVTLNTEALGTPDQPPEGEPTERTVAVDVADDDRIRHV-----ETFEV
PEADLAKARRIVAGGFGLGGADGFDLIEELADAFGAAVGASRPPSDEGWVAYDRQIGVTG
KEIDVELYVPCAISGDSYHMRSVN-ADHLIPINSDPEARIFNFADIGIVGDAYEYGPALA
EAIRQARADDESAAAEVA
>gi_1862077276_ref_NZ_CP054588.1_128
M-----------------------------------------------------------
---------------------------------------TQIVAVPDADDAALLD---EA
HRLAEALGDAGAEPPTVVAVAFDGLVTPAEATAGAPDEVLHVTRE-NGTFTSRARSRALA
ELT--DDARAVLLPDTADGADLAAATARQRRGACVTDCLLRVRDG--ELRAGRPAYGGRA
YAELDFER-EPPVVTLNTEALGTPDQPPEGEPTERTVAVDVADDDRIRHV-----ETFEV
PEADLAKARRIVAGGFGLGGADGFDLIEELADAFGAAVGASRPPSDEGWVAYDRQIGVTG
KEIDVELYVPCAISGDSYHMRSVN-ADHLIPINSDPEARIFNFADIGIVGDAYEYGPALA
EAIRQARADDESAAAEVA
>gi_1464915510_gb_CP027032.1_152
M-----------------------------------------------------------
---------------------------------------TDVLAITDHRRGELRDISYEI
ITAGRELADETGGDLHLAVISGTVDEFAEKLDRDGVDAIHTVDYG--EEFNHGVYSQAVT
QLYDELAPQYVLAPNSVNGLDYAPAVANELDLPIVTDAVGLETDGD-TLAVTREMFGGKV
ETTTELEG-E-AIVTIRSAEWPV--AEGTGDAAIDAFDVEIDEGALGSTVTGF--EEVGG
GDVDISEADVLVSVGRGIEEEDNIPIIEELADALDATVSSSRPIVDNGWLPKNRQVGQSG
KVVTPDVYIAIGISGAVQHVAGMKGSDTIVAINTDPNAPIMDIADYAIHDDLFDVVPALT
ETFE--------------
>gi_1468471783_ref_NZ_CP027032.1_152
M-----------------------------------------------------------
---------------------------------------TDVLAITDHRRGELRDISYEI
ITAGRELADETGGDLHLAVISGTVDEFAEKLDRDGVDAIHTVDYG--EEFNHGVYSQAVT
QLYDELAPQYVLAPNSVNGLDYAPAVANELDLPIVTDAVGLETDGD-TLAVTREMFGGKV
ETTTELEG-E-AIVTIRSAEWPV--AEGTGDAAIDAFDVEIDEGALGSTVTGF--EEVGG
GDVDISEADVLVSVGRGIEEEDNIPIIEELADALDATVSSSRPIVDNGWLPKNRQVGQSG
KVVTPDVYIAIGISGAVQHVAGMKGSDTIVAINTDPNAPIMDIADYAIHDDLFDVVPALT
ETFE--------------
>gi_1464911882_gb_CP024046.1_80
M-----------------------------------------------------------
---------------------------------------TDVLAITDHRRGELRDISYEI
ITAGRELADETGGDLHLAVISGTVDEFAEKLDRDGVDAIHTVDYG--EEFNHGVYSQAVT
QLYDELAPQYVLAPNSVNGLDYAPAVANELDLPIVTDAVGLETDGD-TLAVTREMFGGKV
ETTTELEG-E-AIVTIRSAEWPV--AEGTGDAAIDAFDVEIDEGALGSTVTGF--EEVGG
GDVDISEADVLVSVGRGIEEEDNIPIIEELADALDATVSSSRPIVDNGWLPKNRQVGQSG
KVVTPDVYIAIGISGAVQHVAGMKGSDTIVAINTDPNAPIMDIADYAIHDDLFDVVPALT
ETFE--------------
>gi_1468467001_ref_NZ_CP024046.1_80
M-----------------------------------------------------------
---------------------------------------TDVLAITDHRRGELRDISYEI
ITAGRELADETGGDLHLAVISGTVDEFAEKLDRDGVDAIHTVDYG--EEFNHGVYSQAVT
QLYDELAPQYVLAPNSVNGLDYAPAVANELDLPIVTDAVGLETDGD-TLAVTREMFGGKV
ETTTELEG-E-AIVTIRSAEWPV--AEGTGDAAIDAFDVEIDEGALGSTVTGF--EEVGG
GDVDISEADVLVSVGRGIEEEDNIPIIEELADALDATVSSSRPIVDNGWLPKNRQVGQSG
KVVTPDVYIAIGISGAVQHVAGMKGSDTIVAINTDPNAPIMDIADYAIHDDLFDVVPALT
ETFE--------------
>gi_1040460693_dbj_AP017559.1_140
M-----------------------------------------------------------
---------------------------------------TDVLAVTDHRRGDLRDISYEL
ITAGRELADETGGDLHLVIINGPVDRFAQKCNRVGVDTIHTVSYG--EEFNHDIYTQVIT
QLYHNLAPKYILTPNSVNGLDYAPAIANRLDLPIVTDTIDLETDGK-SLVATREMYGGKV
ETTNQYEG-N-VVVTIRGAEWPA--AEVTGDAKVKPFDAEIDEDAIGSTVTGF--EEAVG
GNVDISEADLLVSIGRGIEEKENLDLIRNLADTLDATLSSSRPIVDNGWLPKNRQVGQSG
KVVTPEVYIAIGISGAVQHVAGMKGSDTIIAINTDPNAPIMDIADYAIVDDLFDVVPELI
EEFQ--------------
>gi_1246807150_ref_NZ_AP017559.1_140
M-----------------------------------------------------------
---------------------------------------TDVLAVTDHRRGDLRDISYEL
ITAGRELADETGGDLHLVIINGPVDRFAQKCNRVGVDTIHTVSYG--EEFNHDIYTQVIT
QLYHNLAPKYILTPNSVNGLDYAPAIANRLDLPIVTDTIDLETDGK-SLVATREMYGGKV
ETTNQYEG-N-VVVTIRGAEWPA--AEVTGDAKVKPFDAEIDEDAIGSTVTGF--EEAVG
GNVDISEADLLVSIGRGIEEKENLDLIRNLADTLDATLSSSRPIVDNGWLPKNRQVGQSG
KVVTPEVYIAIGISGAVQHVAGMKGSDTIIAINTDPNAPIMDIADYAIVDDLFDVVPELI
EEFQ--------------
>gi_1336553807_gb_CP026313.1_112
------------------------------------------------------------
---------------------------------------MSVLAVAEHRQGELRDESYEI
VTAGHQLADAVGGELDLVVVGGNVDEFANALKKEGVSTIYTINHG--IEFQPTVYTQAVT
ALYDEIRPDIVLTPNSVNGLGYAPAVANRLGIPIVTDVVDFSSEA--GLVLTREMYGSKV
QTTVQTPT-P-AVVTIRGRTWEP--TEADGSAERVDFDSGIDEASVRSTLLGF--EETME
GDVDISSANFIVSIGRGIEDEDNLSLIEELADTLGATLAASRPIVDNGWLPRARQVGQSG
KEVTPDVYIAIGISGAVQHVAGMKGADTIIAINTDPDAPIFDIADYGIVGDLFEVIPELI
EAFE--------------
>gi_1337953346_ref_NZ_CP026313.1_112
------------------------------------------------------------
---------------------------------------MSVLAVAEHRQGELRDESYEI
VTAGHQLADAVGGELDLVVVGGNVDEFANALKKEGVSTIYTINHG--IEFQPTVYTQAVT
ALYDEIRPDIVLTPNSVNGLGYAPAVANRLGIPIVTDVVDFSSEA--GLVLTREMYGSKV
QTTVQTPT-P-AVVTIRGRTWEP--TEADGSAERVDFDSGIDEASVRSTLLGF--EETME
GDVDISSANFIVSIGRGIEDEDNLSLIEELADTLGATLAASRPIVDNGWLPRARQVGQSG
KEVTPDVYIAIGISGAVQHVAGMKGADTIIAINTDPDAPIFDIADYGIVGDLFEVIPELI
EAFE--------------
>SR-VP_0-2_scaffold_141_5309183_11
MEEEKKIKKPRGVAHLIPGKCIACGARCQSDCPEDAIEMNDRGEPIINLDKCIGCRRCVK
ICPAQALEIYFTPEEQKILAAMEKVPQKAEAVETGIKEYRGVWIFVEHTEGKPATVSWEL
LGEGAKLAKTLGVKLCSLVIGDHVEHLCQESFAYGASKVYLIDGPVFHHYRTETYYRAIC
YLVEKYKPEILLMGATGLGRDLAGAIATKLRTGLTADCTGLDIDEKGYLLQTRPAFGGNI
MATILTEKTRPQMSTVRPNVMALAKRDASRTGVIIRESMDIKEEELATRVIEVIEDATG-
EQLDLAGAEIIVSGGRGMCGPENFGMLQQLADELGGAVGCSRAAVEAGWMPPERQVGQTG
KTVRPKIYIACGISGAIQHLVGMQSSDVIIAINQDKKAPIFEVATYGIVGDVFQVIPAMI
DQIRELKAKKGGSSDTSH
