# Supplementary material for: Borgs are giant genetic elements with potential to expand metabolic capacity
Source: Nature. 2022 Oct 19;610(7933):731–6. doi: 10.1038/s41586-022-05256-1 (PMC9605863; doi:10.1038/s41586-022-05256-1)
Supplement: Supplementary file 4 — Alignments and trees used to generate figures in the paper, in FASTA and newick format. [file 41586_2022_5256_MOESM4_ESM.zip › alignments_and_trees/McrA_fam10713.fa.cdhit90.aln.gappyout.filtered.iqtree.treefile]

(LKCM01000102.1_Candidatus_Methanoperedens_sp._BLZ1_MPEBLZ_contig000103_whole_genome_shotgun_sequence_18:0.0000000000,((((((((((DAJM01000071.1_TPA_asm:0.0000000000,gi_851156920_ref_WP_048089615.1__coenzyme-B_sulfoethylthiotransferase_subunit_alpha__Candidatus_Methanoperedens_nitroreducens_:0.0000000000):0.0000010000,NZ_JMIY01000002.1_Candidatus_Methanoperedens_nitroreducens_strain_ANME-2d_ANME2D_Contig_2.2_whole_genome_shotgun_sequence_316:0.0000010000)100:0.0171328901,NZ_FZMP01000185.1_Candidatus_Methanoperedens_nitroreducens_isolate_Mnv1_whole_genome_shotgun_sequence_19:0.0250191825)99:0.0284990808,VEPN01000001.1_Candidatus_Methanoperedens_sp._isolate_MnB_21_scaffold1_whole_genome_shotgun_sequence_42:0.0374470388)75:0.0200268410,((((((((((rifcsphigho2_12_scaffold_332_30:0.0000000000,RifSed_csp1_19ft_2_scaf_186_554_179_58:0.0000000000):0.0000000000,RifSed_csp1_16ft_2_scaffold_20_102:0.0000000000):0.0000000000,rifcsp2_19_4_full_scaffold_14_49:0.0000000000):0.0000000000,RifSed_csp1_19ft_4_scaffold_19_101:0.0000000000):0.0000000000,RifSed_csp1_19ft_1_scaffold_13_49:0.0000000000):0.0000000000,rifcsp2_19ft_1_scaffold_10_100:0.0000000000):0.0000000000,19ft_2_nophage_noknown_scaffold_125_100:0.0000000000):0.0000027571,RifSed_csp1_19ft_3_sca_1539_56-confirmed_75:0.0000010000)57:0.0000021938,RifSed_csp1_16ft_1_scaffold_252_30:0.0573245393)100:0.0770365132,((((((gi_499819669_ref_WP_011500403.1__coenzyme-B_sulfoethylthiotransferase_subunit_alpha__Methanococcoides_burtonii_:0.0381298179,gi_502802104_ref_WP_013037080.1__coenzyme-B_sulfoethylthiotransferase_subunit_alpha__Methanohalophilus_mahii_:0.1182931481)46:0.0151282030,(gi_505137926_ref_WP_015325028.1__coenzyme-B_sulfoethylthiotransferase_subunit_alpha__Methanomethylovorans_hollandica_:0.0593560230,gi_564600830_ref_WP_023845930.1__coenzyme-B_sulfoethylthiotransferase_subunit_alpha__Methanolobus_tindarius_:0.0843406468)76:0.0251148538)72:0.0173390703,(gi_502959390_ref_WP_013194366.1__coenzyme-B_sulfoethylthiotransferase_subunit_alpha__Methanohalobium_evestigatum_:0.1507224334,gi_503664082_ref_WP_013898158.1__coenzyme-B_sulfoethylthiotransferase_subunit_alpha__Methanosalsum_zhilinae_:0.0754728035)29:0.0161554969)100:0.0792496052,(((gi_851236695_ref_WP_048123270.1__coenzyme-B_sulfoethylthiotransferase_subunit_alpha__Methanosarcina_vacuolata_:0.0593461478,gi_851238427_ref_WP_048124207.1__coenzyme-B_sulfoethylthiotransferase_subunit_alpha__Methanosarcina_lacustris_:0.0464225489)65:0.0284463486,gi_851313949_ref_WP_048177090.1__coenzyme-B_sulfoethylthiotransferase_subunit_alpha__Methanosarcina_sp._MTP4_:0.0700546194)93:0.0348812910,gi_1597822085_ref_WP_133517056.1__coenzyme-B_sulfoethylthiotransferase_subunit_alpha__Methanimicrococcus_blatticola_:0.1791868120)91:0.0564246182)99:0.0785625701,gi_502663276_ref_WP_012899268.1__coenzyme-B_sulfoethylthiotransferase_subunit_alpha__Methanocella_paludicola_:0.3033217014)67:0.0331744529,gi_1180688937_ref_WP_084174107.1__coenzyme-B_sulfoethylthiotransferase_subunit_alpha__Methermicoccus_shengliensis_:0.2179257651)100:0.2454366354)60:0.0214045056)57:0.0154626316,SR-VP_26_10_2019_1_100cm_scaffold_80_86:0.0304699256)100:0.0517937479,VEPM01000015.1_Candidatus_Methanoperedens_sp._isolate_MnB_20_Mn.Bin2_15_whole_genome_shotgun_sequence_59:0.0032042724)100:0.0076606058,NSJO01000026.1_Candidatus_Methanoperedens_sp._isolate_Ru_enrich_MN_NODE_418_length_38049_cov_8.11492_whole_genome_shotgun_sequence_24:0.0000010000):0.0000010000,WBTY01000034.1_Candidatus_Methanoperedens_sp._isolate_SB2_contig_625_whole_genome_shotgun_sequence_23:0.0000000000):0.0000000000,gi_1254442847_ref_WP_097300250.1__coenzyme-B_sulfoethylthiotransferase_subunit_alpha__Candidatus_Methanoperedens_sp._BLZ2_:0.0000000000):0.0000000000,NZ_NTMG01000073.1_Candidatus_Methanoperedens_sp._BLZ2_CMPBLZ2contig_78_whole_genome_shotgun_sequence_16:0.0000000000);
