# Supplementary material for: Borgs are giant genetic elements with potential to expand metabolic capacity
Source: Nature. 2022 Oct 19;610(7933):731–6. doi: 10.1038/s41586-022-05256-1 (PMC9605863; doi:10.1038/s41586-022-05256-1)
Supplement: Supplementary file 4 — Alignments and trees used to generate figures in the paper, in FASTA and newick format. [file 41586_2022_5256_MOESM4_ESM.zip › alignments_and_trees/NifH.fasta.aln.gappyout.filtered]

>Black-2_SR-VP_26_10_2019_1_90cm_scaffold_27_black_28
PKQIAIYGKGGIGKSSTASNVAAACADDGYRVTIIGCDPKSDSSITLLRGERIPTIMDLM
RQG-EEITEKDIVFNGYKGVKCIEIGGPEPGIGCAGRGIIVAIALLRKISKAIDTDLVIY
DVPGDIVCGGFVAPVKKGLVNEAYVLTSGEYMPLYAANNICKGLSRL---EMTLNGVICN
SRGAPNEENIVSEFAKEIGSSLLTFIPKDVLVQTCEREGFSVIEKAQDSNIAGVYRKLAR
SIMAKRDGKIPVPLDDTRLRQLTRI-----
>Black-3_SR-VP_26_10_2019_2_90cm_scaf_422_200_35_51_708
PKQIAIYGKGGIGKSSTASNVAAACADDGYRVTIIGCDPKSDSSITLLRGERIPTIMDLM
RQG-EEITEKDIVFNGYKGVKCIEIGGPEPGIGCAGRGIIVAIALLRKISKAIDTDLVIY
DVPGDIVCGGFVAPVKKGLVNEAYVLTSGEYMPLYAANNICKGLSRL---EMTLNGVICN
SRGAPNEENIVSEFAKEIGSSLLTFIPKDVLVQTCEREGFSVIEKAQDSNIAGVYRKLAR
SIMAKRDGKIPVPLDDTRLRQLTRI-----
>Black-4_SR-VP_26_10_2019_1_100cm_scaffold_54_31
PKQIAIYGKGGIGKSSTASNVAAACADDGYRVTIIGCDPKSDSSITLLRGERIPTIMDLM
RQG-EEITEKDIVFNGYKGVKCIEIGGPEPGIGCAGRGIIVAIALLRKISKAIDTDLVIY
DVPGDIVCGGFVAPVKKGLVNEAYVLTSGEYMPLYAANNICKGLSRL---EMTLNGVICN
SRGAPNEENIVSEFAKEIGSSLLTFIPKDVLVQTCEREGFSVIEKAQDSNIAGVYRKLAR
SIMAKRDGKIPVPLDDTRLRQLTRI-----
>BLACK-SR-VP_26_10_2019_C_40cm_scaffold_23_586
PKQIAIYGKGGIGKSSTASNVAAACADDGYRVTIIGCDPKSDSSITLLRGERIPTIMDLM
RQG-EEITEKDIVFNGYKGVKCIEIGGPEPGIGCAGRGIIVAIALLRKISKAIDTDLVIY
DVPGDIVCGGFVAPVKKGLVNEAYVLTSGEYMPLYAANNICKGLSRL---EMTLNGVICN
SRGAPNEENIVSEFAKEIGSSLLTFIPKDVLVQTCEREGFSVIEKAQDSNIAGVYRKLAR
SIMAKRDGKIPVPLDDTRLRQLTRI-----
>Blue_SR-VP_4-6_scaf_5681645_1631381_6759_100324_184
MRQIAIYGKGGIGKSTTTQNLTAALASIGKRVMQIGCDPKADSTRMLLWGKVQATVLDTM
RDNGGGVTLDVVQHTGFGGIKCVEAGGPEPGVGCAGRGVITAIKLLEELGAYNDFDFVFY
DVLGDVVCGGFAMPIREGYAKEIYIVASGELMALYAANNICKGIVRFAENDARLGGIICN
SRNVDNELELLTEFAKKIGSHLIQFVPRDNIVQRAEINRKTVIDFDPTCKQADVYRSLAK
NIIENTNFVIPKPMVMQELEDMMVQFGIVE
>Green_SRVP18_hole-7m-from-trench_1_80cm_scaf_1200_350_88_155_617
PKQIAIYGKGGIGKSSTASNVAAACADGGYRVTIIGCDPKSDSSITLLHGRRIPTIMDLM
HDG-MDIKEEDIVFNGYKGVKCVEIGGPEPGIGCAGRGIIVAVSLLKKISKAINTDLVIY
DVPGDIVCGGFVAPVKKGLVNEAYVLTSGEYMPLYAANNICKGLSRL---GMTLNGVICN
SRGAPNEENIVNEFAKEIGSQLLAFIPKDALVQTCEREGFSVVEKVPDSGIAGVYCKLAH
SIMTRNEGKIPVPLDDIRLRELTKI-----
>Green_SRVP18_hole-7m-from-trench_1_80cm_scaf_1200_350_88_155_735
MRQIAIYGKGGIGKSTTTQNLTAALASMGKRVMQIGCDPKADSTRMLLGGKVQATVLDTL
RDNGGGVTLDAVRHNGFGGIKCVEAGGPEPGVGCAGRGVITAIKLLEELGAYNEFDFVFY
DVLGDVVCGGFAMPIREGYAKEIYIVASGELMALYAANNICKGIVKFAENDARLGGIICN
SRKVDNELELLTEFSKKIGSHLIQFVPRDNMVQRAEINRKTVIDFDPTCAQAEVYRSLAK
NIIENRNFVIPKPMAMQDLENIMIEFGIVE
>Olive_SR-VP_0-2_scaffold_141_6707132_71
MRQIAIYGKGGIGKSTTTQNLTAALASIGKRVMQIGCDPKADSTRMLLWGKVQATVLDTM
RDNGGGVTLDVVQHTGFGGIKCVEAGGPEPGVGCAGRGVITAIKLLEELGAYNDFDFVFY
DVLGDVVCGGFAMPIREGYAKEIYIVASGELMALYAANNICKGIVRFAENDARLGGIICN
SRNVDNELELLTEFAKKIGSHLIQFVPRDNIVQRAEINRKTVIDFDPTCKQADVYRSLAK
NIIENTNFVIPKPMVMQELEDMMVQFGIVE
>Orange_SR-VP_26_10_2019_2_100cm_scaf_3_12_476
MRQIAIYGKGGIGKSTTTQNLTAALTSMGKRVMQIGCDPKADSTRMLLGGKVQATVLDTM
RDNGAGVTLDAVRHTGFGGIKCVEAGGPEPGVGCAGRGVITAIKLLEELGAYNEFDFVFY
DVLGDVVCGGFAMPIREGYAKEIYIVASGELMALYAANNICKGIVKFAENDARLGGIICN
SRKVDNELELLTEFSKKIGSHLIQFVPRDNMVQRAEINRKTVIEFDPACTQAEVYRSLAR
NIIENRNFVIPKPMAMQELENMMIEFGIVE
>Pink_SR-VP_26_10_2019_2_100cm_scaffold_324_purple_21
MRQIAIYGKGGIGKSTTTQNLTAALASIGKRVMQIGCDPKADSTRMLLGGKVQATVLDTM
RDNGGGVTLDVVRHTGFGGIKCVEAGGPEPGVGCAGRGVITAIKLLEELGAYNEFDFVFY
DVLGDVVCGGFAMPIREGYAKEIYIVASGELMALYAANNICKGIVKFAENDARLGGIICN
SRNVDNELELLTEFSKKLGSHLIQFVPRDNIVQRAEINRKTVIDFDPTCKQADVYRTLAK
NIIENKDFVIPKPMPMQELENMMVEFGIVE
>Plum_SR-VP_26_10_2019_2_100cm_scaf_2279_117_69_281
MRQIAIYGKGGIGKSTTTQNLTAALASMGKRVMQIGCDPKADSTRMLLGGKVQATVLDTL
RDNGGGVTLDAVRHNGFGGIKCVEAGGPEPGVGCAGRGVITAIKLLEELGAYNEFDFVFY
DVLGDVVCGGFAMPIREGYAKEIYIVASGELMALYAANNICKGIVKFAENDARLGGIICN
SRKVDNELELLTEFSKKIGSHLIQFVPRDNMVQRAEINRKTVIDFDPTCAQAEVYRSLAK
NIIENRNFVIPKPMAMQDLENIMIEFGIVE
>Plum_SR-VP_26_10_2019_2_100cm_scaffold_146_65
PKQIAIYGKGGIGKSSTASNVAAACADGGYRVTIIGCDPKSDSSITLLHGRRIPTIMDLM
HDG-MDIKEEDIVFNGYKGVKCVEIGGPEPGIGCAGRGIIVAVSLLKKISKAINTDLVIY
DVPGDIVCGGFVAPVKKGLVNEAYVLTSGEYMPLYAANNICKGLSRL---GMTLNGVICN
SRGAPNEENIVNEFAKEIGSQLLAFIPKDALVQTCEREGFSVVEKVPDSGIAGVYCKLAH
SIMTRNEGKIPVPLDDIRLRELTKI-----
>Purple_SRVP18_trench_6_60cm_scaf_214_117_86_787
MRQIAIYGKGGIGKSTTTQNLTAALASIGKRVMQIGCDPKADSTRMLLGGKVQATVLDTM
RDNGGGVTLDVVRHTGFGGIKCVEAGGPEPGVGCAGRGVITAIKLLEELGAYNEFDFVFY
DVLGDVVCGGFAMPIREGYAKEIYIVASGELMALYAANNICKGIVKFAENDARLGGIICN
SRNVDNELELLTEFSKKLGSHLIQFVPRDNIVQRAEINRKTVIDFDPTCKQADVYRTLAK
NIIENKDFVIPKPMPMQELENMMVEFGIVE
>Red_SRVP18_trench_6_60cm_scaf_17_454_523
MRQIAIYGKGGIGKSTTTQNLTAALASIGKRVMQIGCDPKADSTRMLLGGKVQATVLDTM
RDNGGGVTLDVVRHTGFGGIKCVEAGGPEPGVGCAGRGVITAIKLLEELGAYNEFDFVFY
DVLGDVVCGGFAMPIREGYAKEIYIVASGELMALYAANNICKGIVKFAENDARLGGIICN
SRNVDNELELLIEFSKKLGSHLIQFIPRDNMVQRAEINRKTVIDFDPTCKQAEVYRTLAK
NIIENKDFVIPKPMPMQELENMMVEFGIVE
>Sky_SRVP18_hole-7m-from-trench_1_80cm_scaffold_35_513
MRQIAIYGKGGIGKSTTTQNLTAALASIGKRVMQIGCDPKADSTRMLLGGKVQATVLDTM
RDNGGGVTLDAVRHTGFGGIKCVEAGGPEPGVGCAGRGVITAIKLLEELGAYNEFDFVFY
DVLGDVVCGGFAMPIREGYAKEIYIVASGELMALYAANNICKGIVKFAENDARLGGIICN
SRKVDNELELLTEFSKKIGSHLIQFIPRDNMVQRAEINRKTVIDFDPTCAQAEVYRSLAK
NIIENRNFVIPKPMAMQDLENIMVEFGIVE
>SR-VP_26_10_2019_1_100cm_scaffold_271_104_SR-VP_26_10_2019_1_100cm_Methanoperedens-related_44_19_SR-VP_26_10_2019_1_100cm
PKQIAIYGKGGIGKSSTASNVAAACADDGYRVTIIGCDPKSDSSITLLRGRRIPTIMDLM
RQG-EDIKEEDIVFNGYKGVKCVEIGGPEPGIGCAGRGIIVAISLLKKISRAIDTDLVIY
DVPGDIVCGGFVAPVKKGLVNEAYVLTSGEYMPLYAANNICRGLSRL---EMTLNGVICN
SRGAPNEENIVTEFAKEIGSQMIAFIPKDVLVQTCEREGFSVIENAPDSSIAGVYRKLAR
SIMTRNEGKIPVPLNDMRLRELTRI-----
>SR-VP_26_10_2019_1_100cm_scaffold_95_123_SR-VP_26_10_2019_1_100cm_Methanoperedens-related_44_19_SR-VP_26_10_2019_1_100cm
MRQIAIYGKGGIGKSTTTQNLTAALASFGKKVMQIGCDPKADSTRMLLWGKVQATVLDTM
RDNGAGVTLDVVQHTGFGGIKCVEAGGPEPGVGCAGRGVITAIKLLEELGAYNDFDFVFY
DVLGDVVCGGFAMPIREGYAKEIYIVASGELMALYAANNICKGIVKFAENDARLGGIICN
SRNVDNELELLTEFSKKIGSHLIQFVPRDNIVQRAEINRKTVIDFDPACKQAEVYRSLAK
NIIENRNFVIPKPMAMQELEDMMVEFGIVE
>WP_058556721.1|Thiohalocapsa_sp._ML1|ChlX
TQIIAIYGKGGIGKSFTLANLSYMMAQQGKKVLLIGCDPKSDTTTLLFGGKACPTIIETS
AKKKDQVTIGDVCFK-RDGVFAMELGGPEVGRGCGGRGIIHGFELLESLGFHEDFDFVLL
DFLGDVVCGGFGLPIARDMCQKVIVVGSNDLQSLYVANNVCSAVEYFRGLNVGVAGIVIN
KDD---GTGEAQAWAEQAGVPVLASIPADEDIRRKSAAYQII--GMPGGQWAPLFETLGA
NVAEA-PPMRPKPLSADELLNLFSGAVGRD
>Q6N9L8|Rhodopseudomonas_palustris|BchX
TQIIAIYGKGGIGKSFTLANLSYMMAQQGKKVLLIGCDPKSDTTSLLFGGKATPTIIETS
SKKKEEVTISDVCFK-RDGVFAMELGGPEVGRGCGGRGIIHGFETLEKLGFHEGFDYVLL
DFLGDVVCGGFGLPIARDMCQKVIIVGSNDLQSLYVANNVCSAVEYFRKLNVGVAGMVIN
KDD---GTGEAQAFAKAAGIPVLSAIPADEGIRRKSANYEIV--GLPDGQWGPLFATLAE
NVATA-PPVRPKPLTQDGLLGLFSSVTGRD
>WP_012465855.1|Chlorobium_limicola|BchX
ARTIAIYGKGGIGKSFTTTNLSATFALMNKKVLQLGCDPKHDSTTSLFGGISLPTVTDVF
AERNQQVGISDIVFRRDIAIYGIELGGPQVGRGCGGRGIISGFDVLEKLGIFKDIDIILM
DFLGDVVCGGFATPLARSLSEEVILVTSNDRQSIFTANNICQANNYFKTVESRLLGLIVN
RDD---GSGMAEKYAEAAGITVLMKVPYNTEARNRDDSFDFAVRL---PEIRDKFNRLAS
DILEN--RITPTGLDFEQFIRLFGDSNDDP
>WP_014099429.1|Chloracidobacterium_thermophilum|ChlX
RRVVAIYGKGGSGKSFITSNLSYYLASKSHRVLQIGCDPKHDSTALLFGGKSLPTLLEAW
ALRQEAPPISEVVFK-RHGVFAMELGGPEVGRGCGGRGITLSFDLLSQMGFADEFDYIIY
DFLGDVVCGGFGTPIAKSMVRDIILVGGNDHQALYVVNNLCGAVRYFAEQTTRVLGMIIN
RDD---GSGWGERYAQEAGIDIITRIPLSDEIRNRSMAFQLIAD---DPRHRGYFEDIEW
AILHG-TPKLPKAVDFEAFSSDIMRRNLGG
>WP_131917981.1|Heliophilum_fasciatum|ChlX
KNFYAVYGKGGSGKSFVISNLSNSAARMNKRVLQIGCDPKHDSTVILFNGVNLPTMLDYW
AQLQDDPRVEDIIFK-SRGVHALEIGGPEVAIGCGGRGISLGFEILERMGLYKRFDYVFL
DFLGDVVCGGFGVPISKSIAKSIILVAGNDHQSLYVANNICTAVSSFAKLKSRIMGMIIN
KDD---GTGYAEQFCERVGINVLARIPNNPEVAKLNAAFELISDQAP---YDKLFQDIVA
RLPQE-DGVLPKPMDFEAFSRIYREPKVTL
>Q3MAN6.2|Trichormus_variabilis_ATCC_29413
-MKLAVYGKGGIGKSTTSCNISVALAKRGKKVLQIGCDPKHDSTFTLT-GFLIPTIIDTL
QEKDEDVWPEDVIYKGYGGVDCVEAGGPPAGAGCGGYVVGETVKLLKELNAFD-YDVILF
DVLGDVVCGGFAAPL--NYADYCMIVTDNGFDALFAANRIAASVREKARTPLRLAGLIGN
RTS---KRDLIEKYVEAVPMPVLEVLPLIEDIRVSRVKGKTLFEMAESDPSLNYYLSIAD
QILARPEGVVPNDAPDRELFSLLSDYLNPG
>WP_066348562.1|Geminocystis_sp._NIES3708
TLTLAVYGKGGIGKSTTSCNISTALAKRGKKVLQIGCDPKHDSTFTLT-GFLIPTIIDTL
QEKDEDIWAEDVIYKGYAGVDCVEAGGPPAGAGCGGYVVGETVKLLKELNAFD-YDVILF
DVLGDVVCGGFAAPL--NYADYCLIITDNGFDALFAANRIAASVREKARTPLKLAGLIGN
RTS---KRDLIDKYISHVAMPVLEVLPLIEDIRVSRVKGKTLFEMAEKDPSLDFYLNIAD
QILALPEGVVPSEALDRELFGLLSDYLNPP
>WP_015219581.1|Cyanobacterium_aponinum
TLTLAVYGKGGIGKSTTSCNISTALAKRGKKVLQIGCDPKHDSTFTLT-GFLIPTIIDTL
QEKDEDIWPEDVIYKGYAGVDCVEAGGPPAGAGCGGYVVGETVKLLKELNAFD-YDVILF
DVLGDVVCGGFAAPL--NYADYCLIVTDNGFDALFAANRIAASVREKARTPLRLAGLIGN
RTS---KRDLIDKYVSHVAMPVLEVLPLIEDIRVSRVKGKTLFEMAEKDPTLDFYLNIAD
QILALPEGVVPSEAHDRELFGLLSDYLNPP
>WP_021836642.1|Crocosphaera_watsonii
TLTLAVYGKGGIGKSTTSCNISTALAKRGKKVLQIGCDPKHDSTFTLT-GFLIPTIIDTL
QEQDENIWPEDVIYKGYAGVDCVEAGGPPAGAGCGGYVVGETVKLLKELNAFD-YDVILF
DVLGDVVCGGFAAPL--NYAQYCLIVTDNGFDALFAANRIAASVREKARTPLRLAGLIGN
RTS---KRDLIDKYVQRVPMPVLEILPLIEDIRVSRVKGQTLFEMADNEPSLDYYLNIAD
QLLALPEGVVPNDAQDRELFSLLSDYLNPQ
>WP_107669057.1|Cyanothece_sp._BG0011
TLTLAVYGKGGIGKSTTSCNISTALAKRGKKVLQIGCDPKHDSTFTLT-GFLIPTIIDTL
QEKDEDIWPEDVIYKGYAGVDCVEAGGPPAGAGCGGYVVGETVKLLKELNAFD-YDVILF
DVLGDVVCGGFAAPL--NYADYCLIVTDNGFDALFAANRIAASVREKARTPLRLAGLIGN
RTS---KRDLIDKYVEAVPMPVLEILPLIEDIRVSRVKGKTLFEMTESDPSLDYYLNIAD
QLLAMPEGVVPNDAQDRELFTLLSDYLNPQ
>WP_008277271.1|Cyanothece_sp._CCY0110
TLTLAVYGKGGIGKSTTSCNISTALAKRGKKVLQIGCDPKHDSTFTLT-GFLIPTIIDTL
QEKDEDIWPEDVIYKGYAGVDCVEAGGPPAGAGCGGYVVGETVKLLKELNAFD-YDVILF
DVLGDVVCGGFAAPL--NYADYCLIVTDNGFDALFAANRIAASVREKARTPLRLAGLIGN
RTS---KRDLIDKYVEAVPMPVLEILPLIEDIRVSRVKGKTLFEMTENDPSLDYYLNIAD
QLLAMPEGVVPNDAQDRELFTLLSDYLNPQ
>WP_012467084.1|Chlorobium_limicola|BchL
SLVLAVYGKGGIGKSTTSANISAALALKGAKVLQIGCDPKHDSTFPIT-GKLQKTVIEAL
EEVDEELTADDVIETGFAGIDGLEAGGPPAGSGCGGYVVGESVTLLQELGLYD-YDVILF
DVLGDVVCGGFSAPL--NYADYAIIIATNDFDSIFAANRLCMAIQQKSVRKVKLAGIVAN
RVDYTTGTNMLDQFAEKVGTRLLAKVPYHELIRKSRFAGKTLFAMEDQPGKDDPYNEIAD
FLMQEPAATVPVPIGDREIFSMVGGQ----
>WP_012120059.1|Roseiflexus_castenholzii
SLTLAIYGKGGIGKSTTSSNLSAALALKGAKVLQIGCDPKHDSTFALT-GMLQPTVIDVL
TEVDEEVSVEDVVHTGFAGVDTLESGGPPAGSGCGGYVVGETVKLLHEFGLYD-YDVIVF
DVLGDVVCGGFSAPL--NYADYGVIIACNDFDSIFAANRLCLAIKQKSARRVELAGIIAN
RVDYELGTTLLEQFAETVGTQIIGRVPYHDLIRRSRLMGKTLFEMEG-PGKEEPFLEMAE
YLLNRPRSTVPKPMGDREIFNVIGGR----
>WP_012258413.1|Chloroflexus_aurantiacus
SLILAIYGKGGIGKSTTSANLSAAMALKGAKVLQIGCDPKHDSTFPLT-GHLQPTVIDVL
DSVNEDVSKEDVIRTGFAGVDTLESGGPPAGSGCGGYVVGETVKLLKEFGLYD-YDVIVF
DVLGDVVCGGFSAPL--NYADYGLIIACNDFDSIFAANRLCLAISQKSQRKVKLAGIIAN
RVDYEYGTNLLDQFAEKVGTKVIGRVPYHDLIRRSRLAGKTLFEMEG-PGKEEPFEEMAE
YLLAQPQATVPQPYHDRAIFEAIGGR----
>WP_071654348.1|Scytonema_tolypothrichoides
SLILAVYGKGGIGKSTTSANLSAAMALKGAKVLQIGCDPKHDSTFPLT-GMLQPTVIDVL
GDVDEDVEKEDVIMTGFAGVDTLESGGPPAGSGCGGYVVGETVKLLKEFGLYH-YDVILF
DVLGDVVCGGFSAPL--NYADYGIIIACNDFDSIFAANRLCLAISQKSQRKVTMAGLIAN
RVDPEFGTGLLEQFVDTVGTKIIGRVPYHDLIRRSRLAGKTMFEMEG-EGKEDPFNEMAE
YLLAQPESSVPNPLHDRAIFDVVGGK----
>WP_132599329.1|Rhodovulum_adriaticum
AKVFSVYGKGGIGKSTTSSNLSAAFSMLGKRVLQIGCDPKHDSTFTLT-GHLQPTVIDVL
KEVDEELRPEDFVTEGFNGVQCVEAGGPPAGTGCGGYVVGQTVKLLKQHHMLE-TDVVIF
DVLGDVVCGGFAAPL--QHADRAVIVTANDFDSIYAMNRIIAAVQAKSKNNVRLAGCICN
RSD---GTDQVDKFCDRVGFKRIAHMPLVDAIRRSRLMKKTLFEMPDDEDIVQEYIRVAE
TLWNGTEPLAPEPLPDREIFELLGF-----
>Q9L8J5|Rhodospirillum_rubrum
AKVFAIYGKGGIGKSTTSSNLSAAFSKLGKRVVQIGCDPKHDSTFTLT-KRLVPTVIDVL
QAVHEELRVEDFVYEGYNGVMCVEAGGPPAGTGCGGYVVGQTVKLLKEHHILE-ADVVVF
DVLGDVVCGGFATPL--QHAERALVVAANDFDSIFAANRIAAAIQAKAKNDVRLGGIIAN
RSV---ATDQIERFNARSGMRTLAHFPDLDVIRRSRLCKSTLFEMEPSPELAAEYLRLAE
ALWEGVEPLTATPLIDREIFDLLGF-----
>GWC2_Elusimicrobia_65_9_gwc2_scaffold_1107_39|Elusimicrobia_bacterium_GWC2_65_9
-MTLVVYGKGGVGKSTMCAHLAMCFAREGRKVLLLGCDPKADTSLRLLGGKRPPTIVDMV
TG--KGYRFQELAVRSRPGLDILETGGPQPGQGCGGRSVATLCQYLEEHA-REGYDTLIF
DVLGDLVCGGFVAPLRFGFGRDVYIVSSEETASLFAANNIVRVAAEPYLQGVSVGGIIFN
LRQNDARREVLEAFAARLGVPIAAVMLRDPAILDAEEDGVTVFDHKPGKRAAGRFAALAA
SIAAR-RGAVPRPMSSEEFQSFVRERVSRP
>CG_4_9_14_3_um_filter_150_scaffold_22681_1|CG_4_9_14_3_um_filter_150_CG_GN02_01_38_23__concot.132
MKKIVIYGKGGIGKSTTSTHLSVAFAKKGLKVLQIGCDPKHDSCKRVLGVRDIPTVIELS
KDRDYEFTKAMLIHKGRFGIDCIEAGGPIAGVGCAGRGISLMFEIFEEIGLLENYDVVIF
DVLGDVVCGGFASPLKMGFADQVYIVLSEEIMSLYAANNIAKAIVNYQRNGIGLSGIILN
LRSNDSNKKIVEDFTAKLGSEIVGIMNRSEGILQAEKKNMTLYEFDENHNDLKKYNDLSE
FMLNNDNKIIPYTFTDREFDDFIYDFY---
>AR20.1_scaffold_25_47|AR_2015_201_BD15_23_23
MKKIVIYGKGGIGKSTTSTHLSVAFAKKGLKVLQVGCDPKHDSCKRVLGVRDIPTVIELS
KDRDYDFTKDIIVHKGRYGIDCIEAGGPIAGLGCAGRGISLMFEIFDEIGLLDNYDVVIF
DVLGDVVCGGFASPIKIGFADQVYIVISEEIMSLYAANNIAKAIVNYQKNGVGLSGIILN
LRNNESDIKVVQEFVNKLGTKIVGVINRSEDLLKAEKKNMTLYEYDVNHIDLKKYNNLSD
YILENKEKIIPSTFTDKEFDDFIYKI----
>MBP48227.1|Myxococcales_bacterium_isolate_NP66
RRSMAFYGKGGVGKSTVVSNLTTALAHMGRQVLQVGCDPKRDSSRNLVKVFPPITLMELL
AEGRKDLVPEDIVMDGGTNIDCIEVGGPKPGVGCAGRGLGRLFEELEDMELLEDYDYVFY
DVLGDVVCGGFAVPMRSGYAEEVYVVTSGEFMSLYAANNIARGIQNYAEDDVRMGGLIAN
VKDLEYDKPLIEAFAKRIGTHVVSYLEWNKVVYDAERRRTTVLRHAPEHPFAQRWLDLAK
NLEQTPRPHIPTPMADAELDVFLEEFGFSD
>YP_004013833.1|Rhodomicrobium_vannielii_ATCC_17100
PKHIAIYGKGGIGKSTTTSNISAALAESGQRVIQVGCDPKADSTTILRGGADLPTVLDTL
RERS--TTIESISAIGFGGVLCIEAGGPVPGVGCAGRGISAAIDLLYELDVFEKPDVVLY
DVLGDVVCGGFAVPIRDGIASKAFVVTSSDFMAIFAANNLFKAIQKYAPTGARLGGIIAN
GLQASYARPLVDDFAARTGTRVVGYVPRSLTVAQGELYGQTVIESAPRSEQADIYRAVAR
AIVDEEETTVPHPLSDPDLKSWARQWGDRA
>YP_003578373.1|Rhodobacter_capsulatus_SB_1003
PRHIAIYGKGGIGKSTTTSNIAAALAEAGHRVIQVGCDPKSDSTTILRGGAELPTVLDSL
RDRA--PKLEDISAVGFWGVLCIEAGGPVPGVGCAGRGISAAVDLLEELRVFEAPDYVLY
DVLGDVVCGGFAVPIRDGIADRAFVVTSSDFMAIFAANNLFKAIDKYAPSGARLGGIIAN
SLQLDHARGLIDDFAHRTGTEVVGYVPRSVDVAQAELYGQTVIEAAPYSDQAEIYRKLAR
RVTGDLETRLPKPLNGPDLKDWARDWGDRI
>YP_001991869.1|Rhodopseudomonas_palustris_TIE1
PKHIAIYGKGGIGKSTTTSNISAALAEAGHRVIQIGCDPKSDSTTILRGGEDLPTVLDSL
RDSG--PTIADVSAIGFGGVLCIEAGGPVPGVGCAGRGINAAVDLLHELKLFEKPDYVLY
DVLGDVVCGGFAVPIRNGIAESAFVVTSSDFMAIFAANNLFKAISKYAPSGARLGGVIAN
SIQTPYASALIDDFASRTGTNVVGYVPRSLTVAQSELYGQTVIEAAPTSEQADVYRQLAR
HIAGDHPVSIPKPLNAPALKQWAKQWGDRV
>NP_947957.1|Rhodopseudomonas_palustris_CGA009
PKHIAIYGKGGIGKSTTTSNISAALAEAGHRVIQIGCDPKSDSTTILRGGEDLPTVLDSL
RDSG--PTIADVSAIGFGGVLCIEAGGPVPGVGCAGRGINAAVDLLHELKLFEKPDYVLY
DVLGDVVCGGFAVPIRNGIAESAFVVTSSDFMAIFAANNLFKAISKYAPSGARLGGVIAN
SIQTPYASALIDDFASRTGTNVVGYVPRSLTVAQSELYGQTVIEAAPTSEQADVYRQLAR
HIAGDHPVSIPKPLNAPALKQWAKQWGDRV
>YP_001405165.1|Methanoregula_boonei_6A8
QRNIAIYGKGGIGKSTTSSNISAALSELGLKVMQIGCDPKSDSTNTLRGGRFIPTVLDSL
RSGK--VETSDIIHEGFNGVLCVEAGGPEPGVGCAGRGIITAIELLRQRKVFEKPDVVIY
DVLGDVVCGGFGIPIREGVAEQVYTVSSSDFMAIYAANNLFKGIKKYANSGALFSGIIAN
STNLPVQREIVEDFAASTKTTIAEYVPRSLTVTKSELQGKTVIEAAPESEQAEVYRVLAK
KILSNQDRYVPAPLDTDQLKDWAESWSDKL
>YP_002465212.1|Methanosphaerula_palustris_E19c
SRNIAIYGKGGIGKSTTSSNLSAALSELGLTVMQIGCDPKADSTNNLRGGESIPSVLDAL
RSGK--IEIGDIVFKGFNGVLCVEAGGPEPGVGCAGRGIITAIELLKQKKVFESPDIVLY
DVLGDVVCGGFSVPIREGVAEQVYTVASSDFMALYAANNLFKGIKKYANNGALFSGIIAN
SMSKPVQREIIDDFAVHTSTTVAGYVERSLAVTRSELRGQTVIERDPDSPQADVYRRLAK
GIVENQKRYVPAPLDAEELKKWASSWSDRI
>PMNC01000068.1_7
LRKIAIYGKGGIGKSTTTSNISAALATGGYKVLQVGCDPKSDSTNTLRGGVYIPTVLDTM
RERA--INLADIVHKGFAGVYCVEAGGPAPGVGCAGRGIITAVELLRQKHVFEKLDVVIF
DVLGDVVCGGFSVPIREGIAEHVFTVSSADFMAIYAANNLFKGIRKYSNSGALLGGIIAN
SINEGHARAIIDDFAERTHTQVIQYVPRSVTVTQAELSGKTTIEAAPDSVQARIYRDLAE
RVVSIAEGKVPEPLDERALRDWAAGWSHEL
>PMLE01000292.1_19
LRKIAIYGKGGIGKSTTTSNISAALATGGYKVLQVGCDPKSDSTNTLRGGVYIPTVLDTM
RERA--INLADIVHKGFAGVYCVEAGGPAPGVGCAGRGIITAVELLRQKHVFEKLDVVIF
DVLGDVVCGGFSVPIREGIAEHVFTVSSADFMAIYAANNLFKGIRKYSNSGALLGGIIAN
SINEGHARAIIDDFAERTHTQVIQYVPRSVTVTQAELSGKTTIEAAPDSVQARIYRDLAE
RVVSIAEGKVPEPLDERALRDWAAGWSHEL
>PMKL01000053.1_17
LRKIAIYGKGGIGKSTTTSNISAALATGGYKVLQVGCDPKSDSTNTLRGGVYIPTVLDTM
RERA--INLADIVHKGFAGVYCVEAGGPAPGVGCAGRGIITAVELLRQKHVFEKLDVVIF
DVLGDVVCGGFSVPIREGIAEHVFTVSSADFMAIYAANNLFKGIRKYSNSGALLGGIIAN
SINEGHARAIIDDFAERTHTQVIQYVPRSVTVTQAELSGKTTIEAAPDSVQARIYRDLAE
RVVSIAEGKVPEPLDERALRDWAAGWSHEL
>PMDW01000325.1_5
LRKIAIYGKGGIGKSTTTSNISAALATGGYKVLQVGCDPKSDSTNTLRGGVYIPTVLDTM
RERA--INLADIVHKGFAGVYCVEAGGPAPGVGCAGRGIITAVELLRQKHVFEKLDVVIF
DVLGDVVCGGFSVPIREGIAEHVFTVSSADFMAIYAANNLFKGIRKYSNSGALLGGIIAN
SINEGHARAIIDDFAERTHTQVIQYVPRSVTVTQAELSGKTTIEAAPDSVQARIYRDLAE
RVVSIAEGKVPEPLDERALRDWAAGWSHEL
>YP_425886.1|Rhodospirillum_rubrum_ATCC_11170
PKQIAIYGKGGIGKSTTTSNISAALAEAGYKVMQFGCDPKSDSTNTLRGGDYIPSVLDLL
RENA--VDAHEAIFQGFGGIYCVEAGGPAPGVGCAGRGIITAVELLKQQNVFEDLDYVIF
DVLGDVVCGGFAVPIREGIAEHVFTVSSSDFMAIYAANNLFKGIQKYSNAGALLGGVIAN
SINTDFHRDIIDDFVARTQTQVVQYVPRSLTVTQAELQGRTTIEAAPESAQAEIYRTLAR
SIADHTDSKVPTPLNAQELRDWSASWANQL
>nifH_reference_YP_004013861.1
LKQIAIYGKGGIGKSTTTSNISAALVEAGYKVMQFGADPKADSTNTLRGGEYIPSVLDLL
AERR--VDAYEAIFQGFGGIYCVEAGGPQPGVGCAGRGIITAVELLKQQRVFEDLDYVIY
DVLGDVVCGGFAVPVREGIAEHVFTVSSSDFMAIYAANNLFKGIEKFSTAGALLGGIIAN
SINTDFQREIIDDFAAHTKTPIVQYVPRSLTVTQAELSGRTTIEAAPQSEQAEIYRTLAR
RIAEHTESKVPTPLGPLELREWSAKWADRL
>YP_001991890.1|Rhodopseudomonas_palustris_TIE1
LKQIAIYGKGGIGKSTTTSNISAALAEAGYKVMQFGADPKADSTNTLRGGEYIPSVLDLL
AERR--VDAYEAIFQGFGGIYCVEAGGPQPGVGCAGRGIITAVELLKQQRVFEDLDIVIY
DVLGDVVCGGFAVPVREGIAEHVFTVSSSDFMAIYAANNLFRGIERFSNSGALLGGIIAN
SINTDFQREVIDDFAAHTDTPIVQYVPRSLTVTQAELSGRTTIEAAPQSAQADVYRQLAR
RIAEHTESKVPTPLNPQQLREWSARWADHL
>NP_947977.1|Rhodopseudomonas_palustris_CGA009
LKQIAIYGKGGIGKSTTTSNISAALAEAGYKVMQFGADPKADSTNTLRGGEYIPSVLDLL
AERR--VDAYEAIFQGFGGIYCVEAGGPQPGVGCAGRGIITAVELLKQQRVFEDLDIVIY
DVLGDVVCGGFAVPVREGIAEHVFTVSSSDFMAIYAANNLFRGIERFSNSGALLGGIIAN
SINTDFQREVIDDFAAHTDTPIVQYVPRSLTVTQAELSGRTTIEAAPQSAQADVYRQLAR
RIAEHTESKVPTPLNPQQLREWSARWADHL
>NP_947698.1|Rhodopseudomonas_palustris_CGA009
LKQIAIYGKGGIGKSTTTSNISAALAEAGYKVMQFGADPKADSTNTLRGGAYIPSVLDLL
AERR--VDAYEAIFQGFGGIYCVEAGGPQPGVGCAGRGIITAVELLKQQRVFEDLDYVIY
DVLGDVVCGGFAVPVREGIAEHVFTVSSSDFMAVYAANNLFRGIERFSNSGALLGGIIAN
SINTDFQRDVIDDFAARTATPIVQYVPRSLTVTQAELSGRTTIEAAPQSAQADIYRQLAR
RIAEHTESKVPTPLDPQQLREWSSSWADRL
>YP_001991585.1|Rhodopseudomonas_palustris_TIE1
LKQIAIYGKGGIGKSTTTSNISAALAEAGYKVMQFGADPKADSTNTLRGGAYIPSVLDLL
AERR--VDAYEAIFQGFGGIYCVEAGGPQPGVGCAGRGIITAVELLKQQRVFEDLDYVIY
DVLGDVVCGGFAVPVREGIAEHVFTVSSSDFMAVYAANNLFRGIERFSNSGALLGGIIAN
SINTDFQRDVIDDFAARTVTPIVQYVPRSLTVTQAELSGRTTIEAAPQSAQADIYRQLAR
RIAEHTESKVPTPLDPQQLREWSSSWADRL
>GCA_001027545_1_694|Endomicrobium_proavitum_GCA_001027545
IKQIAIYGKGGIGKSTTTSNISAALSTLGYKVMQFGCDPKSDSTNTLRQGKYIPTVLDTL
RDKP--VKAQEVIFTGFNGIFCVEAGGPAPGVGCAGRGITTAVQLFKQQHVFEDLDYVIF
DVLGDVVCGGFAVPIREGIAEHVFTVSSSDFMAVYAANNLFNGIKKYSNAGALLGGVIAN
SINQPYAKDIIDDFVKQTKTQVVEYVPRSVTVTQSELQGKTTIEAAPNSAQAQVYLSLAK
KIAAHEVSKVPEPLTVSELREWAAKWADHL
>Q9AKT4.1|NIFH2_PAEDU
IKQIAIYGKGGIGKSTTTSNISAALSVAGYKVMQFGCDPKSDSTNTLRGGEYIPTVLDTL
RDKQ--VRAHDVIFEGFNGIYCVEAGGPAPGVGCAGRGIITSVSLLKQQKVFEDLDYVIY
DVLGDVVCGGFAVPVREGIAEHVFTVTSADFMALYAANNLFKGIHKYSTEGALLGGVIAN
SINAPYAKEIVDDFVARTHTQVMEYVPRSVSVTQAELQGKTTIEADPNSKQAQIYKSLAQ
KIVDHTESKVPVPLETSELREWASNWGKQL
>YP_686484.1|Methanocella_arvoryzae_MRE50
QKQLAVYGKGGIGKSTTASNMAAALGEMGKKVMLIGCDPKSDSSITLLGGRRIPTIMDTV
RERKDGIKEEDVVFEGFGGVRCTEVGGPEPGIGCAGRGIIVAVDVLMKNSTFMEADVLIF
DVPGDIVCGGFAVPITKKMVSEAYIITSGEYMPLYAANNICRGLNTL---RTPLGGIICN
EREAADEKEIVGRFADALGVPLLSYIPRSRIVQQCEREGKTVIEASPDSGTASIYRGLAA
KVLMEKDNKVPEALEDAYLRELTLL-----
>YP_843600.1|Methanosaeta_thermophila_PT
IKHVAIYGKGGIGKSCIASNVAAACAERGVRVLVVGCDPKSDSSINLI-GRRIPTMMDMI
REG-KEIREEDVVFTGYRGVRCIEVGGPEPGVGCAGRGIIVAIDFLRKVSRIMDVDLVLY
DVPGDIVCGGFSAPIRKGLVTEAYIITSGEYMPVYAANNICRGLKRL---GARLAGVVCN
SRDVEGEREIVDDFARAIGSRMVVFIPKDPVVQRCERRAVTVIEGEPESSIAGVYRALAE
HVLSCTDASVPEPLDDESLREITRM-----
>Black_nifH_one_of_two_nif_region
PKQIAIYGKGGIGKSSTASNVAAACADDGYRVTIIGCDPKSDSSITLLRGERIPTIMDLM
RQG-EEITEKDIVFNGYKGVKCIEIGGPEPGIGCAGRGIIVAIALLRKISKAIDTDLVIY
DVPGDIVCGGFVAPVKKGLVNEAYVLTSGEYMPLYAANNICKGLSRL---EMTLNGVICN
SRGAPNEENIVSEFAKEIGSSLLTFIPKDVLVQTCEREGFSVIEKAQDSNIAGVYRKLAR
SIMAKRDGKIPVPLDDTRLRQLTRI-----
>YP_003726262.1|Methanohalobium_evestigatum_Z7303
QKRIALYGKGGIGKSSTASNVAAACADEGYKVMIIGCDPKSDSSITLLGGKRIPTILDLL
RDG-EGLNEEDVVFEGYNGVKCVEVGGPEPGIGCAGRGIIVAINQLKRISDSMEMDLIIY
DVPGDIVCGGFVAPVRKGMVNESYIITSGEYMPMYAANNICSGLSKI---NTPLNGIVCN
SRDVTNEKEIVEEFAHEIGSELLSFIPKEQIVQDCEREGYSVMDIAPDSKIAQVYRELAQ
KIMSKPDSVLPNSMDDEQLRELARKQSKQE
>YP_303911.1|Methanosarcinabarkeri_str._Fusaro
QKIIAIYGKGGIGKSSTASNVAAACAEAGKKVMIIGCDPKSDSSITLLRGRRIPTILDLL
REG-VDIKKEDVVFEGYAGVKCVEAGGPEPGIGCAGRGIIVAIQKLKSISNLLEQDLIIY
DVPGDIVCGGFVAPVRKGFVNEAYVLTSGEYMPLYAANNICKGLSKI---GMPLSGVICN
SRNVSREEEIVSKFSEEIGSQLMAFIPKRQVVQDCEREGYSVMEKAPESDIAEIYRKLGK
AILENEKRVTADSLSDERLRELTK------
>AAM30210.1|Methanosarcina_mazei_Go1
QKIIAIYGKGGIGKSSTASNVAAACAEEGKKVMIIGCDPKSDSSITLLRGRRIPTILDLL
REG-VDVKEKDIVFEGYAGVKCVEAGGPEPGIGCAGRGIIVAIQKLKSVTDLLEQDLIIY
DVPGDIVCGGFVAPVRKGFVNEAYVLTSGEYMPLYAANNICKGLSKI---GMPLSGVICN
SRNASREEEIVRKFSEEIGSQLMAFIPKRQAVQDWEREGYSVMEKAPDSDIAEVYRQLGK
AILENEKKVMADHLGDERLREMTK------
>AAM06982.1|Methanosarcina_acetivorans_C2A
QKIVAIYGKGGIGKSSTASNVAAACAEAGKKVMIIGCDPKSDSSITLLRGKRIPTILDLL
REG-VDVQEKDVVFEGYAGVKCVEAGGPEPGIGCAGRGIIVAIQKLKSISDLLEQDLIIY
DVPGDIVCGGFVAPVRKGYVNEAYVLTSGEYMPLYAANNICKGLSKI---GMPLSGVICN
SRNASREEEIVRKFSEEIGSQLMAFIPKRQIVQDCEREGYSVMEKAPDSDIAEVYRQLGK
SILTNEKKVMASHLSDERLREMTK------
>YP_003542556.1|Methanohalophilus_mahii_DSM_5219
QKRIAIYGKGGIGKSSTASNVAAACADEGYNVMIIGCDPKSDSSITLLGGKRIPTILDLL
REG-MEIEEEDVVFEGYKAVKCVEVGGPEPGIGCAGRGIIVAIQKLKKISQSMEMDLIIY
DVPGDIVCGGFVAPIRKGLVNEAYVLTSGEYMPLYAANNICKGLSRI---NTKLSGVICN
SRSVSREKEIVSKFANEIGSELVAFIPKEQIVQDCERDGYSVLEKAGGTDIAEVYRALAR
NIMSSDCAVDPRALTDERLRELTR------
>YP_565723.1|Methanococcoides_burtonii_DSM_6242
QKRIAIYGKGGIGKSSTASNVAAACADEGYTVMIIGCDPKSDSSITLLGGKRIPTILDLL
RKE-KDVKEEDVVFTGYNGVKCVEVGGPEPGIGCAGRGIIVAIQTLKKISKTLEMDLIIY
DVPGDIVCGGFVAPIRKGLVKEAYVLTSGEYMPLYAANNICRGLAKI---NTPLSGIICN
SRSVSREKEIVTKFASEIGTDLMAFIPKEQIVQDCERDGFSVMEKAPDSSIAQVYRDLAK
AIMQRDTSVMPVALDDERLRELTR------
>YP_003355960.1|Methanocella_paludicola_SANAE
MRQIAIYGEGGIGKSTIASNLSAALNEMGYTVMQVGCDPKRDSTRNLAGGRLIPAVLETY
RDQLKDISLDSIVFKSPGGIYCVEAGGPEPGIGCAGRGVLTALQILKDLKAFEKIDVAIY
DVLGDVVCGGFAMPIREGFAKEIYLVCSGGFMSIYAANNIARAVQRLSRRGTGLAGIICN
SNGDETEHSVIPEFARRLGSEFVQFVPRTPVIQACEFEGRAVVEHSPNSKEAGIFRDLAK
QIMENKKTVVPTPINDTELEQMYRQHLNKK
>AAM05043.1|Methanosarcina_acetivorans_C2A
MRQIAIYGKGGIGKSTISSNLSAALHEMGHTVMQVGCDPKRDSTRILAEGKFIPAVLEEH
REQLKDINLKNIVFKSPGGIYLVEAGGPEPGIGCAGRGVLTALQILKDLKAFSNIDVAIY
DVLGDVVCGGFSMPIREGFAEEIYLICSGGFMSIYAANNIARAVQRLAKRDAGLAGIICN
SNGDEAEHAFIPAFAKRLGTPFVQFVPRSPVIQACELGGRPVVEYAPDSQEAEIFRNLAK
AIIENDSRVIPTPINDAELETMYRQCLVKD
>YP_502264.1|Methanospirillum_hungatei_JF1
MKQIALYGKGGIGKSTTSANLSAALVNRGLSVMQIGCDPKRDSTRMLMKGILIPTVLDLI
RERGENLTLDDVVFTGYKGVRCVEAGGPEPGVGCAGRGIIATFQLLERLSAFD-EDIIVY
DVLGDVVCGGFAMPMRKGYAQEIYLVTSGELMSLYAANNICKAISRISQNVCRLGGVICN
SRNLPDEEKLVGAFASEVGSKIIAYIPRSGLVQYAELNNQTVIEFAPDSSLSATYQSLAE
EIMTNTDFVIPKPLEIEELEKLARSYLPTI
>YP_001405240.1|Methanoregula_boonei_6A8
MKQIALYGKGGIGKSTTSANLSAALSLSGYNVLQIGCDPKRDSTRMLMQGRLIPTVMDLV
RERGASVTPADVVYTGFNGIRCVEAGGPEPGVGCAGRGIIATFQLLEKFGTLT-GDVIVY
DVLGDVVCGGFAMPMREGYAQEVYLVTSGELMSLYAANNICKAVQRLSARMCRLAGVICN
AKNLPREEELVAEFARRVNSHLLQYIPRDRTVQLAELDRKTVLEYEPSSEQAQRYRDLAA
RVMENTRFTIPTPLEIDELESLARQFV---
>YP_003895564.1|Methanolacinia_petrolearia_DSM_11571
MKQIALYGKGGIGKSTTSANLSAALSEKSLEILQIGCDPKHDSTRMLMHGEWIPTVLDLV
RKKGANIAVDEIVFKGYNGIRCVEAGGPEPGIGCAGRGIIATFQLLEKLNALY-GDVIVY
DVLGDVVCGGFAMPMREGYAQEVYLVTSGDFMALYAANNICKAIARLSKRRCTLGGVICN
SANIENEYELVKEFAEKINSKLVAYIPRSPIVRVSEVNRKTVIEYAPESEQADIYRKLAD
TIMENDKNRIPVPMEMDELESLSLKYIKT-
>YP_001047845.1|Methanoculleus_marisnigri_JR1
MKQIALYGKGGIGKSTTAANLSAALAGEGLDILQIGCDPKHDSTRMLMHGTWIPTVLDLI
RERGEKITVDDVVYRGFRGVRCVEAGGPEPGIGCAGRGIIATFQLLERLNALK-GDVIVY
DVLGDVVCGGFAMPMREGYAQEIYLVTSGELMSIYAANNIAKAIARLSRRRCTLGGVICN
AKNIEGERELVDEFARRIGSRLIAYIPRSRIVQVAELQKQTVVEYAPESDQAAVYQELAR
TVYGNETTSIPTPLEMDELESFALEFVQV-
>YP_003849930.1|Methanothermobacter_marburgensis_str._Marburg
MKRIAIYGKGGIGKSTIVSNMAAAYSS-HHRVLVIGCDPKADTTRTLY-GERLPAVLDVL
REN-RKPDASEVIHEGFGGVRCVESGGPEPGVGCAGRGVIVAMNLLEKLGVFEEIDVIIY
DVLGDVVCGGFAVPLREEFADEVYIVTSGEYMSLYAANNIARGIRKLRG---KLGGVICN
CRGIRNEVDIVSEFASRIGSRVIGVVPRSSLVQESEIEAKTVIESFPESEQAEVYRKLAD
EVYLNTEFVVPEPMDPEEFEEFFRKFRGDD
>AAB85148.1|Methanothermobacter_thermautotrophicus
MKRIAIYGKGGIGKSTIVSNMAAAYSS-EHRVLVIGCDPKADTTRTLY-GERLPTVLDVL
KEN-REPDVSEVIHTGFGGVRCVESGGPEPGVGCAGRGVIVAMNLLERLGVFRDIDVVIY
DVLGDVVCGGFAVPLREDFADEVYIVTSGEYMSLYAANNIARGIRKLKG---KLGGVICN
CRGIRDEVEIVSEFASRIGSRLIGAVPRSNLVQESELEARTVIERFPESEQASVYRKLAE
DIYRNTEFTVPEPMDQEEFEEFFRKFRVEG
>YP_003654225.1|Arcobacter_nitrofigilis_DSM_7299
LRQIAFYGKGGIGKSTTSQNTLAAMCHYGKKILIVGCDPKADSTRLILHEKAQCTIMQLA
SEAGEDLELEDVCKPGAGEINCTESGGPEPGVGCAGRGVITAINFLEEEGAYTELDFVSY
DVLGDVVCGGFAMPIREGKAQEIYIVMSGEMMAMYAANNISKGILKYANTGVRLAGLICN
ARMTDKEYDLSKHLAMQIGTQMIHFVPRSNHVQRAELRRMTVVEFAPSSDQAMEYKELAR
KIIANDLKVIPEPLEMDDLEALLMEFGLEE
>NP_907560.1|Wolinella_succinogenes_DSM_1740
LRQIAFYGKGGIGKSTTSQNTLAAMAYYGKKILIVGCDPKADSTRLILHEKAQSTIMQLA
AEVGEDLELEDVCKPGAGPIKCAESGGPEPGVGCAGRGVITAINFLEEEGAYSELDFVSY
DVLGDVVCGGFAMPIREGKAQEIYIVMSGEMMAMYAANNISRGILKYASSGVRLAGLICN
ARMTDREYDLANALATKLGTQMIHFVPRHNIVQHAELRRMTVVEYAETSTQAEEYKELAR
KIVHNDLKVIPTPMNMDDLESLLMEFGIAE
>YP_426098.1|Rhodospirillum_rubrum_ATCC_11170
LRQIAFYGKGGIGKSTTSQNTLAALVEMGQRILIVGCDPKADSTRLILNTKLQDTVLHLA
AEAGEDLDVADVVKIGYKGIKCTESGGPEPGVGCAGRGVITAINFLEENGAYDDLDYVSY
DVLGDVVCGGFAMPIRENKAQEIYIVMSGEMMALYAANNIAKGILKYAHTGVRLGGLICN
ERQTDKEVELAEALAGRLGCRLIHFVPRDNGVQHAELRRQTVIQYAPDSKQAGEYRTLAT
KIHNNSQGVVPTPITMEDLEEMLMEFGIMK
>YP_002299844.1|Rhodospirillum_centenum_SW
LRQIAFYGKGGIGKSTTSQNTLAALVEMGQKILIVGCDPKADSTRLILNTKLQDTVLHLA
AQAGEDLELEDVLKVGYKGIKCTESGGPEPGVGCAGRGVITAINFLEENGAYDDVDYVSY
DVLGDVVCGGFAMPIRENKAQEIYIVMSGEMMALYAANNIAKGILKYAHSGVRLGGLICN
ERKTDKELELAEALAARLGCKLIHFVPRDNIVQHAELRRQTVIQYAPDSKQAAEYRELAR
KIHENSKGVIPTPITMEELEDMLIEFGIMK
>YP_003576744.1|Rhodobacter_capsulatus_SB_1003
LRQIAFYGKGGIGKSTTSQNTLAALVEMGQKILIVGCDPKADSTRLILNTKLQDTVLHLA
AEAGEDLEVEDVVKIGYKGIKCTEAGGPEPGVGCAGRGVITAINFLEENGAYDDVDYVSY
DVLGDVVCGGFAMPIRENKAQEIYIVMSGEMMALYAANNIAKGILKYANSGVRLGGLICN
ERKTDRELELAEALAAKLGCKMIHFVPRNNVVQHAELRRETVIQYDPTCSQAQEYRELAR
KIHENSKGVIPTPITMEELEEMLMDFGIMQ
>YP_001167452.1|Rhodobacter_sphaeroides_ATCC_17025
LRQIAFYGKGGIGKSTTSQNTLAALVEMGQKILIVGCDPKADSTRLILNTKLQDTVLHLA
AEAGEDLELEDVVKIGYKGIKCTEAGGPEPGVGCAGRGVITAINFLEENGAYDDVDYVSY
DVLGDVVCGGFAMPIRENKAQEIYIVMSGEMMALYAANNIAKGILKYANSGVRLGGLICN
ERKTDRELELAEALAAKLGCKMIHFVPRDNIVQHAELRRETVIQYAPESKQANEYRELAR
KIHENSKGVIPTPITMEELEEMLMDFGIMQ
>YP_002526237.1|Rhodobacter_sphaeroides_KD131
LRQIAFYGKGGIGKSTTSQNTLAALVEMGQKILIVGCDPKADSTRLILNTKLQDTVLHLA
AEAGEDLELEDVVKIGYKGIKCTEAGGPEPGVGCAGRGVITAINFLEENGAYDDVDYVSY
DVLGDVVCGGFAMPIRENKAQEIYIVMSGEMMALYAANNIAKGILKYANSGVRLGGLICN
ERKTDRELELAEALAARLGCKMIHFVPRDNIVQHAELRRETVIQYAPESKQAQEYRELAR
KIHENSKGVIPTPITMEELEEMLMDFGIMQ
>YP_001044067.1|Rhodobacter_sphaeroides_ATCC_17029
LRQIAFYGKGGIGKSTTSQNTLAALVEMGQKILIVGCDPKADSTRLILNTKLQDTVLHLA
AEAGEDLELEDVVKIGYKGIKCTEAGGPEPGVGCAGRGVITAINFLEENGAYDDVDYVSY
DVLGDVVCGGFAMPIRENKAQEIYIVMSGEMMALYAANNIAKGILKYANSGVRLGGLICN
ERKTDRELELAEALAARLGCKMIHFVPRDNIVQHAELRRETVIQYAPESKQAQEYRELAR
KIHENSKGVIPTPITMEELEEMLMDFGIMQ
>YP_353614.1|Rhodobacter_sphaeroides_2.4.1
LRQIAFYGKGGIGKSTTSQNTLAALVEMGQKILIVGCDPKADSTRLILNTKLQDTVLHLA
AEAGEDLELEDVVKIGYKGIKCTEAGGPEPGVGCAGRGVITAINFLEENGAYDDVDYVSY
DVLGDVVCGGFAMPIRENKAQEIYIVMSGEMMALYAANNIAKGILKYANSGVRLGGLICN
ERKTDRELELAEALAARLGCKMIHFVPRDNIVQHAELRRETVIQYAPESKQAQEYRELAR
KIHENSKGVIPTPITMEELEEMLMDFGIMQ
>YP_770440.1|Rhizobium_leguminosarum_bv._viciae_3841
LRQIAFYGKGGIGKSTTSQNTLAALVDHGQKILIVGCDPKADSTRLILNSKAQDTVLDLA
ATRGEDLELEDVLKVGYKGIKCVESGGPEPGVGCAGRGVITSINFLEENGAYNDVDYVSY
DVLGDVVCGGFAMPIRENKAQEIYIVMSGEMMALYAANNIARGILKYAAGSVRLGGLICN
ERQTDRELDLAEALAAKLNSKLIHFVPRDNIVQHAELRKMTVIQYAPDSQQAAEYRTLAQ
RIHDNSKGTIPTPITMEELEDMLLDFGIMK
>YP_002973109.1|Rhizobium_leguminosarum_bv._trifolii_WSM1325
LRQIAFYGKGGIGKSTTSQNTLAALVELGQKILIVGCDPKADSTRLILNSKAQGTVLDLA
ATKGEDLELGDVLKTGYGGIKCVESGGPEPGVGCAGRGVITSINFLEENGAYDDVDYVSY
DVLGDVVCGGFAMPIRENKAQEIYIVMSGEMMALYAANNIARGILKYASASVRLGGLICN
ERQTDRELDLAEALAAKLNSKLIHFVPRDNIVQHAELRKMTVIQYAPRSKQAAEYRWLAE
KIHSNSKGTIPTPITMEELEDMLLDFGIMK
>YP_002279010.1|Rhizobium_leguminosarum_bv._trifolii_WSM2304
LRQIAFYGKGGIGKSTTSQNTLAALVELGQKILIVGCDPKADSTRLILNSKAQDTVLHLA
ATKGEDLELGEVLKVGYRGIKCVESGGPEPGVGCAGRGVITSINFLEENGAYDDVDYVSY
DVLGDVVCGGFAMPIRENKAQEIYIVMSGEMMALYAANNIARGILKYASASVRLGGLICN
ERQTDRELDLAEALAAKLNSKLIHFVPRDNIVQHAELRKMTVIQYSPRSKQAAEYRMLAE
KIHANSKGTIPTPITMEELEDMLLDFGIMK
>NP_444136.1|Sinorhizobium_fredii_NGR234
LRQIAFYGKGGIGKSTTSQNTLAALVDLGQKILIVGCDPKADSTRLILNAKAQDTVLHLA
AKEGEDLEVEDVLKVGYKGIKCVESGGPEPGVGCAGRGVITSINFLEENGAYDDVDYVSY
DVLGDVVCGGFAMPIRENKAQEIYIVMSGEMMALYAANNIAKGILKYAHSGVRLGGLICN
ERQTDRELDLAEALAAKLNSRLIHFVPRDNIVQHAELRKMTVIQYAPESQQAAEYRALAD
KIHANSQGTVPTPITMEELEDMLLDFGVMK
>ZP_07601772.1|Sinorhizobium_meliloti_AK83
LRQIAFYGKGGIGKSTTSQNTLAALVDLGQKILIVGCDPKADSTRLILNAKAQDTVLHLA
ATEGEDLELEDVLKVGYRGIKCVESGGPEPGVGCAGRGVITSINFLEENGAYNDVDYVSY
DVLGDVVCGGFAMPIRENKAQEIYIVMSGEMMALYAANNIAKGILKYAHAGVRLGGLICN
ERQTDRELDLAEALAARLNSKLIHFVPRDNIVQHAELRKMTVIQYAPNSKQAGEYRALAE
KIHANSRGTVPTPITMEELEDMLLDFGIMK
>NP_435695.1|Sinorhizobium_meliloti_1021
LRQIAFYGKGGIGKSTTSQNTLAALVDLGQKILIVGCDPKADSTRLILNAKAQDTVLHLA
ATEGEDLELEDVLKVGYRGIKCVESGGPEPGVGCAGRGVITSINFLEENGAYNDVDYVSY
DVLGDVVCGGFAMPIRENKAQEIYIVMSGEMMALYAANNIAKGILKYAHAGVRLGGLICN
ERQTDRELDLAEALAARLNSKLIHFVPRDNIVQHAELRKMTVIQYAPNSKQAGEYRALAE
KIHANSRGTVPTPITMEELEDMLLDFGIMK
>YP_001314762.1|Sinorhizobium_medicae_WSM419
LRQIAFYGKGGIGKSTTSQNTLAALVDLGQKILIVGCDPKADSTRLILNAKAQDTVLHLA
ATEGEDLELEDVLKVGYRGIKCVESGGPEPGVGCAGRGVITSINFLEENGAYNDVDYVSY
DVLGDVVCGGFAMPIRENKAQEIYIVMSGEMMALYAANNIAKGILKYAHAGVRLGGLICN
ERQTDRELDLAEALAARLNSKLIHFVPRDNIVQHAELRKMTVIQYAPDSKQAGEYRALAE
KIHANSRGTVPTPITMEELEDMLLDFGIMK
>YP_001984515.1|Rhizobium_etli_CIAT_652
LRQIAFYGKGGIGKSTTSQNTLAALVDLGQKILIVGCDPKADSTRLILNAKAQDTVLHLA
AQEGEDLELEDVLKAGYKGIKCVESGGPEPGVGCAGRGVITSINFLEENGAYDDVDYVSY
DVLGDVVCGGFAMPIRENKAQEIYIVMSGEMMALYAANNIAKGILKYAHSGVRLGGLICN
ERQTDRELDLSEALAARLNSKLIHFVPRDNIVQHAELRKMTVIQYAPDSKQAGEYRALAE
KIHANSQGTIPTPITMEELEDMLLDFGIMK
>NP_659836.1|Rhizobium_etli_CFN_42
LRQIAFYGKGGIGKSTTSQNTLAALVDLGQKILIVGCDPKADSTRLILNAKAQDTVLHLA
AQEGEDLELEDVLKAGYKGIKCVESGGPEPGVGCAGRGVITSINFLEENGAYDDVDYVSY
DVLGDVVCGGFAMPIRENKAQEIYIVMSGEMMALYAANNIAKGILKYAHSGVRLGGLICN
ERQTDRELDLSEALAARLNSKLIHFVPRDNIVQHAELRKMTVIQYAPDSKQAGEYRALAE
KIHANSQGTIPTPITMEELEDMLLDFGIMK
>NP_106489.1|Mesorhizobium_loti_MAFF303099
LRQIAFYGKGGIGKSTTSQNTLAALVDLGQKILIVGCDPKADSTRLILNAKAQDTVLHLA
AQEGEDLELQDVLKIGYKDIKCVESGGPEPGVGCAGRGVITSINFLEENGAYDNVDYVSY
DVLGDVVCGGFAMPIRENKAQEIYIVMSGEMMALYAANNIAKGILKYAHSGVRLGGLICN
ERQTDRELDLSEALAARLNSKLIHFVPRDNIVQHAELRKMTVIQYAPDSKQAGEYRALAE
KIHGNSQGTIPTPITMEELEDMLLDFGIMK
>CAD31326.1|Mesorhizobium_japonicum_R7A
LRQIAFYGKGGIGKSTTSQNTLAALVDLGQKILIVGCDPKADSTRLILNAKAQDTVLHLA
AQEGEDLELQDVLKIGYKDIKCVESGGPEPGVGCAGRGVITSINFLEENGAYDNVDYVSY
DVLGDVVCGGFAMPIRENKAQEIYIVMSGEMMALYAANNIAKGILKYAHSGVRLGGLICN
ERQTDRELDLSEALAARLNSKLIHFVPRDNIVQHAELRKMTVIQYAPDSKQAGEYRALAE
KIHVNSQGTIPTPITMEELEDMLLDFGIMK
>YP_004144892.1|Mesorhizobium
LRQIAFYGKGGIGKSTTSQNTLAALVDLGQRILIVGCDPKADSTRLILNSKAQDTVLHLA
AQEGEDLELQDVLKVGYRGIKCVESGGPEPGVGCAGRGVITSINFLEENGAYDDVDYVSY
DVLGDVVCGGFAMPIREGKAQEIYIVMSGEMMALYAANNIAKGILKYAHSGVRLGGLICN
ERQTDRELDLAEALASRLNSKLIHFVPRDNIVQHAELRKMSVIQYAPDSKQAGEYRALAE
KIHANSQGTIPTPITMEELEDMLLDFGIMK
>YP_420937.1|Magnetospirillum_magneticum_AMB1
VRQIAFYGKGGIGKSTTSQNTLAALVEMGQKILIVGCDPKADSTRLILNTKLQDTVLHLA
AKAGEDLELEDVMKIGYKGIKCTESGGPEPGVGCAGRGVITAINFLEENGAYDDVDYVSY
DVLGDVVCGGFAMPIRENKAQEIYIVMSGEMMALFAANNIAKGILKYAGSGVRLGGLICN
ERQTDRELELAEALAKKLNTQMIHFVPRDNGVQHAELRRQTVIQYAPDSKQAGEYRALAT
KIHNNGKGTIPTPITMEELEDMLLEFGIMK
>YP_003226535.1|Zymomonas_mobilis_subsp._mobilis_NCIMB_11163
IRQIAFYGKGGIGKSTTSQNTLAALVELGQKILIVGCDPKADSTRLILNSKAQDTVLSLA
AEAGEDLELEDVLKLGYKDIKCVESGGPEPGVGCAGRGVITSINFLEEHGAYDDVDYVSY
DVLGDVVCGGFAMPIRENKAQEIYIVMSGEMMALYAANNIAKGILKYAGTGVRLGGLICN
ERQTDREYELAEALAKRLNSKLIHFVPRNNIVQHAELRKQTVLQYAPDSDQANEYRELAR
KIHENSKGTIPTPITMEELEEMLLEFGIMK
>YP_163558.1|Zymomonas_mobilis
IRQIAFYGKGGIGKSTTSQNTLAALVELGQKILIVGCDPKADSTRLILNSKAQDTVLSLA
AEAGEDLELEDVLKLGYKDIKCVESGGPEPGVGCAGRGVITSINFLEENGAYDDVDYVSY
DVLGDVVCGGFAMPIRENKAQEIYIVMSGEMMALYAANNIAKGILKYAGTGVRLGGLICN
ERQTDREYELAEALAKRLNSKLIHFVPRNNIVQHAELRKQTVLQYAPDSDQANEYRELAR
KIHENSKGTIPTPITMEELEEMLLEFGIMK
>YP_002275964.1|Gluconacetobacter_diazotrophicus_PA1_5
LRQIAFYGKGGIGKSTTSQNTLAALVEMGQKILIVGCDPKADSTRLILNAKAQDTVLSLA
AEAGEDLELEDVLKIGYKGIKCVESGGPEPGVGCAGRGVITSINFLEENGAYDDVDYVSY
DVLGDVVCGGFAMPIRENKAQEIYIVMSGEMMALYAANNIAKGILKYAHSGVRLGGLICN
ERQTDREYDLADALAKRLNSKLVHFVPRANIVQHAELRKQTVIEYAPDSAQAGEYRTLAQ
KIHANSQGTVPTPITMEELEDMLLEFGIMK
>YP_002499186.1|Methylobacterium_nodulans_ORS_2060
LRQIAFYGKGGIGKSTTSQNTLAALVEKGQKILIVGCDPKADSTRLILNAKAQDTVLSLA
AEAGEDLELEEVLKIGYKGIKCVESGGPEPGVGCAGRGVITSINFLEENGAYDDVDYVSY
DVLGDVVCGGFAMPIRENKAQEIYIVMSGEMMALYAANNIAKGILKYAHSGVRLGGLICN
ERQTDRELDLAEALAKRLNSQLIHFVPRDNIVQHAELRRQTVIQYAPDSAQAGEYRKLAE
KVHANAKGTIPTPITMEELEQMLLDFGIMK
>YP_001770351.1|Methylobacterium_sp._446
LRQIAFYGKGGIGKSTTSQNTLAALVEMGQKILIVGCDPKADSTRLILNAKAQDTVLSLA
AEAGEDLELEDVLKIGYRGIKCVESGGPEPGVGCAGRGVITSINFLEENGAYEDVDYVSY
DVLGDVVCGGFAMPIRENKAQEIYIVMSGEMMALYAANNIAKGILKYAHSGVRLGGLICN
ERQTDRELDLAEALAKRLNSQLIHFVPRDNIVQHAELRRQTVIEYAPASAQAAEYRKLAQ
KVHENGKGTIPTPITMEELEQMLLDFGIMK
>NP_946726.1|Rhodopseudomonas_palustris_CGA009
-RQIAFYGKGGIGKSTTSQNTLAALVEMGQKILIVGCDPKADSTRLILNTKLQDTVLALA
AEAGEDLELEDVMKIGYKGIKCTEAGGPEPGVGCAGRGVITAINFLEENGAYEDVDYVSY
DVLGDVVCGGFAMPIRENKAQEIYIVMSGEMMALYAANNISKGILKYASSGVRLGGLICN
ERQTDRELDLAEALAAKLNSKLIHFVPRDNIVQHAELRRETVIQYAPDSQQAKEYRALAS
KIHANSNGTIPTPITMEELEEMLLDFGIMK
>YP_568212.1|Rhodopseudomonas_palustris_BisB5
LRQIAFYGKGGIGKSTTSQNTLAALVELGQKILIVGCDPKADSTRLILNTKMQDTVLSLA
AEAGEDLELEDVMKIGYKGIKCTEAGGPEPGVGCAGRGVITAINFLEENGAYEDVDYVSY
DVLGDVVCGGFAMPIRENKAQEIYIVMSGEMMALYAANNIAKGILKYASSGVRLGGLICN
ERQTDRELDLAEALAARLNSKLIHFVPRANIVQHAELRRQTVIEYAPDSQQAQEYRQLAN
KIHANSNGTIPTPITMEELEGMLLDFGIMK
>YP_484590.1|Rhodopseudomonas_palustris_HaA2
LRQIAFYGKGGIGKSTTSQNTLAALVELGQKILIVGCDPKADSTRLILNTKMQDTVLSLA
AEAGEDLELEDVMKIGYKGIKCTEAGGPEPGVGCAGRGVITAINFLEENGAYEDVDYVSY
DVLGDVVCGGFAMPIRENKAQEIYIVMSGEMMALYAANNIAKGILKYASSGVRLGGLICN
ERQTDRELDLAEALAARLNSKLIHFVPRANIVQHAELRRQTVIEYAPDSQQAQEYRQLAN
KIHANSNGTIPTPITMEELEGMLLDFGIMK
>YP_783433.1|Rhodopseudomonas_palustris_BisA53
LRQIAFYGKGGIGKSTTSQNTLAALVEMGQKILIVGCDPKADSTRLILNTKMQDTVLSLA
AEAGEDLELEDVMKIGYKGIKCTEAGGPEPGVGCAGRGVITAINFLEENGAYEDVDYVSY
DVLGDVVCGGFAMPIRENKAQEIYIVMSGEMMALYAANNIAKGILKYASSGVRLGGLICN
ERQTDRELDLAEALAKRLNSKLIHFVPRANIVQHAELRRQTVIEYAPDSQQAKEYRMLAE
KVHANSQGTIPTPITMEELEQMLLDFGIMK
>YP_534305.1|Rhodopseudomonas_palustris_BisB18
LRQIAFYGKGGIGKSTTSQNTLAALVEMGQKILIVGCDPKADSTRLILNTKMQDTVLSLA
AEAGEDLELEDVMKIGYKGIKCTEAGGPEPGVGCAGRGVITAINFLEENGAYEDVDYVSY
DVLGDVVCGGFAMPIRENKAQEIYIVMSGEMMALYAANNIAKGILKYASSGVRLGGLICN
ERQTDRELDLAEALAARLNSKLIHFVPRANIVQHAELRRQTVIEYAPDSQQAKEYRALAE
KIHANSKGTIPTPITMEELEGMLLDFGIMK
>YP_004111076.1|Rhodopseudomonas_palustris_DX1
LRQIAFYGKGGIGKSTTSQNTLAALVEMGQKILIVGCDPKADSTRLILNTKLQDTVLALA
AEAGEDLELEDVMKIGYKGIKCTEAGGPEPGVGCAGRGVITAINFLEENGAYEDVDYVSY
DVLGDVVCGGFAMPIRENKAQEIYIVMSGEMMALYAANNIAKGILKYASSGVRLGGLICN
ERQTDRELDLAEALAARLNTQLIHFVPRDNIVQHAELRRETVIQYAPDSQQAKEYRALAT
KIHANGKGTIPTPITMEELEQMLLDFGIMK
>YP_001994065.1|Rhodopseudomonas_palustris_TIE1
LRQIAFYGKGGIGKSTTSQNTLAALVEMGQKILIVGCDPKADSTRLILNTKMQDTVLSLA
AEAGEDLELEDVMKVGYKGIKCTEAGGPEPGVGCAGRGVITAINFLEENGAYEDVDYVSY
DVLGDVVCGGFAMPIRENKAQEIYIVMSGEMMALYAANNIAKGILKYASSGVRLGGLVCN
ERQTDRELDLAEALAKRLNSQLIHFVPRDNIVQHAELRRQTVIQYAPDSQQAKEYRTLAE
KVHANGKGTIPTPITMEELEQMLLDFGIMK
>NP_949954.1|Rhodopseudomonas_palustris_CGA009
LRQIAFYGKGGIGKSTTSQNTLAALVEMGQKILIVGCDPKADSTRLILNTKMQDTVLSLA
AEAGEDLELEDVMKVGYKGIKCTEAGGPEPGVGCAGRGVITAINFLEENGAYEDVDYVSY
DVLGDVVCGGFAMPIRENKAQEIYIVMSGEMMALYAANNIAKGILKYASSGVRLGGLVCN
ERQTDRELDLAEALAKRLNSQLIHFVPRDNIVQHAELRRQTVIQYAPDSQQAKEYRTLAE
KVHANGKGTIPTPITMEELEQMLLDFGIMK
>YP_001940528.1|Methylacidiphilum_infernorum_V4
IRQIAFYGKGGIGKSTTSQNTLAALAEMGQRILIVGCDPKADSTRLILHSKAQDTILHLA
AQAGEDLEIEDVMKIGYRNIRCVESGGPEPGVGCAGRGVITSINFLEENGAYEDIDYVSY
DVLGDVVCGGFAMPIRENKAQEIYIVMSGEMMAMYAANNICKGILKYANSGVRLGGLICN
ERKTDREYELADALAKRLGSKLIHFVPRDNVVQHAELRRMTVIEYAPESKQADEYRTLAR
KIHENAKGVIPKPVTMDELEDLLMEYGIMK
>YP_003776253.1|Herbaspirillum_seropedicae_SmR1
LRQIAFYGKGGIGKSTTSQNTLAALAQMGQRILIVGCDPKADSTRLILHAKAQDTILSLA
ADAGEDLELEDVMKIGYQNIRCVESGGPEPGVGCAGRGVITSINFLEEEGAYDDTDYVSY
DVLGDVVCGGFAMPIRENKAQEIYIVMSGEMMAMYAANNISKGILKYANSGVRLGGLICN
ERKTDKELELATALAAKLNSKLIHFVPRDNIVQHAELRRMTVLEYAPDSKQAGEYRTLAN
KIHENANGTIPTPITMDELEDLLMQHGLMP
>YP_004012288.1|Rhodomicrobium_vannielii_ATCC_17100
LRQIAFYGKGGIGKSTTSQNTLAALAEMGNKILIVGCDPKADSTRLILHAKAQDTILSLA
AEHGEDLELEDVMKIGYLGIKCTESGGPEPGVGCAGRGVITAINFLEENGAYEDVDYVSY
DVLGDVVCGGFAMPIRENKAQEIYIVMSGEMMAMYAANNISKGILKYANAGVRLGGLVCN
ERKTDKEYELAESLAAKLGTKLIHFVPRDNIVQHAELRRMTVIEYAPDSGQAGHYRTLAN
KVHANANGAIPTPITMDELEDLLMEHGILE
>YP_001831615.1|Beijerinckia_indica_subsp._indica_ATCC_9039
MRQIAFYGKGGIGKSTTSQNTLACLAQMGHKILIVGCDPKADSTRLILHSKAQDTILSLA
AAAGEDLEIEDVMKVGYLDIKCVESGGPEPGVGCAGRGVITSINFLEENGAYEDVDYVSY
DVLGDVVCGGFAMPIRENKAQEIYIVMSGEMMAMYAANNISKGILKYANSGVRLGGLVCN
ERQTDKELELAEELAKRLGTKLIHFVPRDNIVQHAELRRMTVVEYAPDSKQADEYRTLAN
KVHANKNGIIPTPITMDELEDILMAHGIMK
>YP_002363879.1|Methylocella_silvestris_BL2
LRQIAFYGKGGIGKSTTSQNTLAALAAMDQKILIVGCDPKADSTRLILHSKAQDTILSLA
AEAGEDLELEDVMKVGFRDIRCVESGGPEPGVGCAGRGVITSINFLEENGAYEGVDYVSY
DVLGDVVCGGFAMPIRENKAQEIYIVMSGEMMAMYAANNISKGILKYANSGVRLGGLVCN
ERQTDKEYELAEALAEKLGTKLIYFVPRDNIVQHAELRRMTVIEYAPDCAQAEHYRTLAT
KIHANKNGVIPTPITMDELEDLLMAHGIMK
>YP_112764.1|Methylococcus_capsulatus_str._Bath
LRQIAFYGKGGIGKSTTSQNTLAALAEMGQKILIVGCDPKADSTRLILHAKAQDTILSLA
ADAGEDLELEDVMKVGFRDIRCVESGGPEPGVGCAGRGVITSINFLEEEGAYDGIDYVSY
DVLGDVVCGGFAMPIRENKAQEIYIVMSGEMMAMYAANNISKGILKYANSGVRLGGLICN
ERKTDKELELAESLAKKLGTQLIYFVPRDNIVQHAELRRMTVIEYAPDSVQAGHYRNLAQ
KIHANSNGIIPTPITMDELEDLLMEHGVMA
>NP_768409.1|Bradyrhizobium_diazoefficiens_USDA_110
LRQIAFYGKGGIGKSTTSQNTLAALAEMGQKILIVGCDPKADSTRLILHAKAQDTILSLA
ASAGEDLELEDVMKVGYQDIRCVESGGPEPGVGCAGRGVITSINFLEENGAYENIDYVSY
DVLGDVVCGGFAMPIRENKAQEIYIVMSGEMMAMYAANNISKGILKYANSGVRLGGLICN
ERQTDKELELAEALAKKLGTQLIYFVPRDNVVQHAELRRMTVLEYAPDSKQADHYRKLAA
KVHNNGKGIIPTPISMDELEDMLMEHGIIK
>YP_001415004.1|Xanthobacter_autotrophicus_Py2
LRQIAFYGKGGIGKSTTSQNTLAALAQMGHKILIVGCDPKADSTRLILHAKAQDTILSLA
ANAGEDLELEDVMKIGYQDIRCVESGGPEPGVGCAGRGVITSINFLEENGAYEDIDYVSY
DVLGDVVCGGFAMPIRENKAQEIYIVMSGEMMAMYAANNISKGILKYANSGVRLGGLVCN
ERQTDKELELAENLAKKLGTELIYFVPRDNIVQHAELRRMTVIEYAPDSEQAQHYRNLAT
KVHANKNGIIPTPITMDELEDMLMEHGIMK
>YP_001523957.1|Azorhizobium_caulinodans_ORS_571
LRQIAFYGKGGIGKSTTSQNTLAALAEMGHRILIVGCDPKADSTRLILHAKAQDTILSLA
AAAGEDLELEEVMKIGYRDIRCVESGGPEPGVGCAGRGVITSINFLEENGAYEDIDYVSY
DVLGDVVCGGFAMPIRENKAQEIYIVMSGEMMAMYAANNISKGILKYANSGVRLGGLVCN
ERQTDKELELAENLAKKLGTQLIYFVPRDNIVQHAELRRMTVIEYAPDSVQANHYRNLAE
RVHNNGKGIIPTPITMDELEDMLMEHGIMK
>YP_001241772.1|Bradyrhizobium_sp._BTAi1
LRQIAFYGKGGIGKSTTSQNTLAALAEMGHRILIVGCDPKADSTRLILHAKAQDTILSLA
AAAGEDLEIEEVMKVGYRDIRCVESGGPEPGVGCAGRGVITSINFLEENGAYEDIDYVSY
DVLGDVVCGGFAMPIRENKAQEIYIVMSGEMMAMYAANNISKGILKYANSGVRLGGLVCN
ERQTDKELELAEALAKKLGTQLIYFVPRDNIVQHAELRRMTVLEYAPESVQANHYRNLAT
KIHGNAKGIIPTPITMDELEDMLMEHGIMK
>YP_001207334.1|Bradyrhizobium_sp._ORS_278
LRQIAFYGKGGIGKSTTSQNTLAALAEMGHRILIVGCDPKADSTRLILHAKAQDTILSLA
AAAGEDLEIEEVMKVGYRDIRCVESGGPEPGVGCAGRGVITSINFLEENGAYEDIDYVSY
DVLGDVVCGGFAMPIRENKAQEIYIVMSGEMMAMYAANNISKGILKYANSGVRLGGLVCN
ERQTDKELELAEALAKKLGTQLIYFVPRDNIVQHAELRRMTVLEYAPDSVQAGHYRNLAT
KIHGNAKGIIPTPITMDELEDMLMEHGIMK
>YP_002425950.1|Acidithiobacillus_ferrooxidans_ATCC_23270
LRQIAFYGKGGIGKSTTSQNTLAALTEMGQKILIVGCDPKADSTRLILHSKAQDTVLSLA
AEAGEDLEIEDVMKVGYRDIRCVESGGPEPGVGCAGRGVITSINFLEENGAYDGVDYVSY
DVLGDVVCGGFAMPIRENKAQEIYIVMSGEMMAMYAANNISKGILKYANSGVRLGGLVCN
ERQTDKELELAEALAGKLGTKLIHFVPRDNIVQHAELRRMTVLEYAPESKQAEEYRQLAQ
KIHANGNGTIPTPITMDELEEMLMEFGIMS
>YP_002219685.1|Acidithiobacillus_ferrooxidans_ATCC_53993
LRQIAFYGKGGIGKSTTSQNTLAALTEMGQKILIVGCDPKADSTRLILHSKAQDTVLSLA
AEAGEDLEIEDVMKVGYRDIRCVESGGPEPGVGCAGRGVITSINFLEENGAYDGVDYVSY
DVLGDVVCGGFAMPIRENKAQEIYIVMSGEMMAMYAANNISKGILKYANSGVRLGGLVCN
ERQTDKELELAEALAGKLGTKLIHFVPRDNIVQHAELRRMTVLEYAPESKQAEEYRQLAQ
KIHANGNGTIPTPITMDELEEMLMEFGIMS
>YP_982573.1|Polaromonas_naphthalenivorans_CJ2
LRQIAFYGKGGIGKSTTSQNTLAALSDLGQKILIVGCDPKADSTRLILHAKAQDTILSLA
AEAGEDLELEDVMKIGYKDIRCVESGGPEPGVGCAGRGVITSINFLEENGAYDGVDYVSY
DVLGDVVCGGFAMPIRENKAQEIYIVMSGEMMAMYAANNISKGILKYANSGVRLGGLVCN
ERQTDKEYELADALSGMLGTKLIHFIPRDNVVQHAELRRMTVIEYAPDSKQAGEYRTLAS
KIHNNANGTIPTPITMDQLEDMLMEFGIME
>YP_003610238.1|Burkholderia_sp._CCGE1002
LRQIAFYGKGGIGKSTTSQNTLAALSDLGQKILIVGCDPKADSTRLILHAKAQDTILSLA
AEAGEDLELDDVMKIGYKNIRCVESGGPEPGVGCAGRGVITSINFLEENGAYDGVDYVSY
DVLGDVVCGGFAMPIRENKAQEIYIVMSGEMMAMYAANNISKGILKYANSGVRLGGLICN
ERKTDKELELAESLAAMLGTKLIHFVPRDNIVQHAELRRMTVIEYAPDSAQAGQYRALAE
KVHHNGNGVIPTPITMDELEDLLMEKGIMV
>YP_001863689.1|Burkholderia_phymatum_STM815
LRQIAFYGKGGIGKSTTSQNTLAALSDLGQKILIVGCDPKADSTRLILHAKAQDTILSLA
AEAGEDLELDDVMKIGYKDIRCVESGGPEPGVGCAGRGVITSINFLEENGAYDGVDYVSY
DVLGDVVCGGFAMPIRENKAQEIYIVMSGEMMAMYAANNISKGILKYANSGVRLGGLICN
ERKTDKELELAESLATMLGTRLIHFVPRDNIVQHAELRRMTVIEYAPDSSQAGQYRALAE
KIHHNGNGVVPTPITMDQLEDLLMEKGIMV
>YP_001796234.1|Cupriavidus_taiwanensis_LMG_19424
LRQIAFYGKGGIGKSTTSQNTLAALSDLGQKILIVGCDPKADSTRLILHAKAQDTILSLA
AEAGEDLELDDVMKIGYKDIRCVESGGPEPGVGCAGRGVITSINFLEENGAYDGVDYVSY
DVLGDVVCGGFAMPIRENKAQEIYIVMSGEMMAMYAANNISKGILKYANSGVRLGGLICN
ERKTDKELELAESLAEMLGTKLIHFVPRDNVVQHAELRRMTVIEYAPDCAQAGEYRALAE
KIHNNGNGVIPTPITMDQLEDLLMAKGILV
>YP_001790463.1|Leptothrix_cholodnii_SP6
LRQIAFYGKGGIGKSTTSQNTLAALSDLGQKILIVGCDPKADSTRLILHAKAQDTILSLA
AEAGEDLELEDVMKVGYKDIRCVESGGPEPGVGCAGRGVITSINFLEENGAYDGVDYVSY
DVLGDVVCGGFAMPIRENKAQEIYIVMSGEMMAMYAANNISKGILKYANSGVRLGGLVCN
ERQTDKELELADSLAKMLGSRLIHFVPRDNIVQHAELRRMTVLEYAPESKQAQEYRTLAS
KIHNNANGTIPTPITMDQLEDLLMEHGIMK
>YP_001115195.1|Burkholderia_vietnamiensis_G4
LRQIAFYGKGGIGKSTTSQNTLAALTDLGQKILIVGCDPKADSTRLILHAKAQDTILSLA
AEAGEDLELEDVMKIGYKDIRCVESGGPEPGVGCAGRGVITSINFLEENGAYDGVDYVSY
DVLGDVVCGGFAMPIRENKAQEIYIVMSGEMMAMYAANNISKGILKYANSGVRLGGLVCN
ERQTDKELELAEALAGMLGTRLIHFVPRDNIVQHAELRRMTVIEFAPDSKQANEYRQLAN
KIHNNANGTIPTPITMDQLEDLLMEHGIMS
>YP_553849.1|Burkholderia_xenovorans_LB400
LRQIAFYGKGGIGKSTTSQNTLAALTELGQKILIVGCDPKADSTRLILHAKAQDTILSLA
AEAGEDLELEDVMKIGYRDIRCVESGGPEPGVGCAGRGVITSINFLEENGAYDGVDYVSY
DVLGDVVCGGFAMPIRENKAQEIYIVMSGEMMAMYAANNISKGILKYANSGVRLGGLVCN
ERQTDKELELAEALAKMLGSRLIHFVPRDNIVQHAELRRMTVIEFAPESKQAEEYRQLAT
KVHNNANGTIPTPITMDQLEDLLMEHGIMK
>YP_004111991.1|Desulfurispirillum_indicum_S5
LRQIAFYGKGGIGKSTTSQNTIAAMAEMGQKVMIVGCDPKADSTRLILHAKAQSTVMEMA
AEAGEDLELDDVLKTGYLGIRCVEAGGPEPGVGCAGRGVITAINFLEEEGAYEDLDFVSY
DVLGDVVCGGFAMPIREGKAQEIYIVASGEMMAMYAANNISRGILKYANSGVRLAGLICN
ERKTDREAELLSALAQRLSTTMIHFVPRDNVVQHAELRRMTVVEYDPACKQADEYRTLAK
KIVDNTNFVIPTPVSMEELEELLMEFGIMQ
>YP_004050758.1|Calditerrivibrio_nitroreducens_DSM_19672
LRQIAFYGKGGIGKSTTSQNTIAAMAEMGKKVMIVGCDPKADSTRLILHTKAQATIMELA
AEAGEDLELDDVLKEGFLGIKCVEAGGPEPGVGCAGRGVITAINFLEEEGAYEDLDFVSY
DVLGDVVCGGFAMPIREGKAQEIYIVASGEMMAMYAANNISRGILKYANSGVRLGGIICN
ERKTDRERELVSELAKRLSSQMIHFVPRDNVVQHAELRRMTVVEYDPSCKQADEYRALAN
KIINNKLFVIPTPVTMQELEDLLMEYGILK
>YP_002457545.1|Desulfitobacterium_hafniense_DCB2
MRQIAIYGKGGIGKSTTTQNTVVALAEMGRKVTIVGCDPKADSTRLILNSKAQTTVMDLA
RERGEDLELEDVLVEGHLGVRCAESGGPEPGVGCAGRGVITAINFLEENGAYTDTDYVFY
DVLGDVVCGGFAMPIRENKAKEIYIVTSGEMMAMYAANNISKGILKYANTTVRLGGLICN
SRQTDKEYELISALAKALNTQMIHFMPRDNEVQRAELRKQTVIQYNPTHSQADEYRALAR
KIEANTMMTIPTPMEMEQLEELLMEYGIME
>YP_520504.1|Desulfitobacterium_hafniense_Y51
MRQIAIYGKGGIGKSTTTQNTVVALAEMGRKVTIVGCDPKADSTRLILNSKAQTTVMDLA
RERGEDLELEDVLVEGHLGVRCAESGGPEPGVGCAGRGVITAINFLEENGAYTDTDYVFY
DVLGDVVCGGFAMPIRENKAKEIYIVTSGEMMAMYAANNISKGILKYANTTVRLGGLICN
SRQTDKEYELISALAKALNTQMIHFMPRDNEVQRAELRKQTVIQYNPTHSQADEYRALAR
KIEANTMMTIPTPMEMEQLEELLMEYGIME
>YP_001001870.1|Halorhodospira_halophila_SL1
MRQAAIYGKGGIGKSTTTQNLVAALAEKGKKVMIVGCDPKADSTRLMLHAKAQNTVMHLA
AEAGEDLELEDVLQVGYGDTKCVESGGPEPGVGCAGRGVITAINFLEEEGAYTDLDFVFY
DVLGDVVCGGFAMPIRENKAQEIYIVVSGEMMAMFAANNIAKGVVKYSSSGVRMAGLICN
SRNTDREDELIENLASRLGTQMIGFIPRDNMVQHAEIRRMTVIEYNPECNQADVYRELAD
NVINNKNLVVPTPLSMDDLEDLLMEFGILE
>ZP_07654124.1|Methylobacter_tundripaludum_SV96
LRQCAIYGKGGIGKSTTTQNLVSALAELGNSVMIVGCDPKADSTRLILHAKAQTTIMSLA
AEAGEDLELEDVLKAGYRGIKCVESGGPEPGVGCAGRGVITAINFLEEEGAYDELDFVFY
DVLGDVVCGGFAMPIRENKAQEIYIVCSGEMMAMYAANNIAKGIVKYANSSVRLAGLICN
SRETAREDELISALAAKIGTTMIHFVPRDNVVQRAEIRRMTVIEYEPGHKQAQEYRDLAI
KIRDNKNFVIPTPITMDELEELMMEFGIID
>YP_865119.1|Magnetococcus_marinus_MC1
LRQCAIYGKGGIGKSTTTQNLVAGLAEAGNKIMIVGCDPKADSTRLILHAKAQNTIMEMA
AQAGEDLELEDVLKAGFGGIKCVESGGPEPGVGCAGRGVITAINFLEEEGAYEDLDFVFY
DVLGDVVCGGFAMPIRQNKAQEIYIVVSGEMMAMYAANNIAKGIVKYASSNVRLAGLICN
SRNVDREDELIEALAAALGTQMIHFVPRDNVVQRAEIRRMTVIEYDPKSKQADEYRTLSN
KIYNNKNFVVPTPLTMDELEDLLMKYGMME
>YP_932042.1|Azoarcus_sp._BH72
LRQCAIYGKGGIGKSTTTQNLVAALAEAGKKVMIVGCDPKADSTRLILHSKAQTTVMHLA
AEAGEDLELDDVLSVGFGGVKCVESGGPEPGVGCAGRGVITAINFLEEEGAYDELDFVFY
DVLGDVVCGGFAMPIRENKAQEIYIVCSGEMMAMYAANNIAKGIVKYANSGVRLGGLICN
SRNTDREDELIEALAAAMGTQMIHFVPRDNAVQHAEIRRMTVIEYDPTHKQADQYRQLAQ
KVLNNKMLVIPTPIEMEQLEALLMEFGIME
>YP_284634.1|Dechloromonas_aromatica_RCB
LRQCAIYGKGGIGKSTTTQNLVAALAESGKKVMIVGCDPKADSTRLILHSKAQTTVMHLA
AEAGEDLELEDVLSVGFGGIKCVESGGPEPGVGCAGRGVITAINFLEEEGAYDDLDFVFY
DVLGDVVCGGFAMPIRENKAQEIYIVCSGEMMAMYAANNIAKGIVKYANSGVRLAGLICN
SRNTDREDELIMALAGRLGTTMIHFVPRDNAVQHAEIRRMTMVEYDPKHKQADEYRQLAN
KIVNNTNFVIPTPIEMEELEELLMEFGIME
>YP_003169604.1|Candidatus_Accumulibacter_phosphatis_clade_IIA_str._UW1
LRQAAIYGKGGIGKSTTTQNLVAALAEIGKKVMIVGCDPKADSTRLILHSKAQNSVMGLA
AEAGEDLELEDVMSVGYGGIKCVESGGPEPGVGCAGRGVITAINFLEEEGAYDDLEFVFY
DVLGDVVCGGFAMPIRENKAQEIYIVCSGEMMAMYAANNIAKGIVKYANSGVRLAGLICN
SRNTDREDELIMALAAKLGTQMIHFIPRHNIVQHAEIRRMTVIEYDPTAAQADEYRTLAK
KIVDNKNFVIPTPVTMDELEELLMEFGILE
>YP_003523506.1|Sideroxydans_lithotrophicus_ES1
LRQCAIYGKGGIGKSTTTQNLVAALAESGKKVMIVGCDPKADSTRLILHSKAQNSVMELA
AEAGEDLELEDVLSVGFGGIKCVESGGPEPGVGCAGRGVITAINFLEEEGAYDALDFVFY
DVLGDVVCGGFAMPIRENKAQEIYIVCSGEMMAMYAANNIAKGIVKYANSSVRLAGLICN
SRNTDREDELIMALAAKLGSQMIHFIPRDNAVQHAEIRRMTVIEYDPTHKQADEYRALAK
KIVENKKFVIPSPITMDELEALLMEFGIME
>YP_003443837.1|Allochromatium_vinosum_DSM_180
MRQCAIYGKGGIGKSTTTQNLVAGLAELGKKVMIVGCDPKADSTRLILHSKAQNTIMEMA
AEAGEDLELEDVLKVGYGNIKCVESGGPEPGVGCAGRGVITAINFLEEEGAYEDLDFVFY
DVLGDVVCGGFAMPIRENKAQEIYIVCSGEMMAMFAANNIAKGIVKYASSGVRLAGLICN
SRNTAREDELIMELARQLGTQMIHFVPRDNVVQRAEIRRMTVIEYDPKCKQADEYRALAN
KIIDNKMFVVPTPISMDALEDLLMEFGLMD
>YP_051047.1|Pectobacterium_atrosepticum_SCRI1043
MRQCAIYGKGGIGKSTTTQNLVAALAEMGKKIMIVGCDPKADSTRLILHAKAQNTIMEMA
AEVGEDLELEDVLQIGYGNVRCAESGGPEPGVGCAGRGVITAINFLEEEGAYVDLDFVFY
DVLGDVVCGGFAMPIRENKAQEIYIVCSGEMMAMYAANNICKGIVKYAKTKVRLGGLICN
SRNTDREDELIIALAEKIGTQMIHFVPRDNIVQRAEIRRMTVIEYDPNCSQANEYRQLAQ
KIVANTMKVIPVPCTMDELEELLMEFGIME
>YP_004119245.1|Pantoea_sp._At9b
MRQCAIYGKGGIGKSTTTQNLVAALAEMGKKVMIVGCDPKADSTRLILHAKAQNTIMEMA
AEVGEDLELEDVLQIGYGNVRCAESGGPEPGVGCAGRGVITAINFLEEEGAYVDLDFVFY
DVLGDVVCGGFAMPIRENKAQEIYIVCSGEMMAMYAANNISKGIVKYAKSKVRLGGLICN
SRQTDREDELIIALAEKLGTQMIHFVPRDNIVQRAEIRRMTVIEYDPTCKQANEYRTLAS
KIVNNTMKVVPTPCTMDELEELLMEFGIMD
>YP_003438540.1|Klebsiella_variicola_At22
MRQCAIYGKGGIGKSTTTQNLVAALAEMGKKVMIVGCDPKADSTRLILHAKAQNTIMEMA
AEVGEDLELEDVLQIGYGDVRCAESGGPEPGVGCAGRGVITAINFLEEEGAYEDLDFVFY
DVLGDVVCGGFAMPIRENKAQEIYIVCSGEMMAMYAANNISKGIVKYAKSKVRLGGLICN
SRKTDREDELIIALAEKLGTQMIHFVPRDNIVQRAEIRRMTVIEYDPTCQQANEYRQLAQ
KIVNNTKKVVPTPCTMDELESLLMEFGIME
>YP_002237565.1|Klebsiella_pneumoniae_342
MRQCAIYGKGGIGKSTTTQNLVAALAEMGKKVMIVGCDPKADSTRLILHAKAQNTIMEMA
AEVGEDLELEDVLQIGYGDVRCAESGGPEPGVGCAGRGVITAINFLEEEGAYEDLDFVFY
DVLGDVVCGGFAMPIRENKAQEIYIVCSGEMMAMYAANNISKGIVKYAKSKVRLGGLICN
SRKTDREDELIIALAEKLGTQMIHFVPRDNIVQRAEIRRMTVIEYDPTCQQANEYRQLAQ
KIVNNTKKVVPTPCTMDELESLLMEFGIME
>YP_003884784.1|Dickeya_dadantii_3937
MRQCAIYGKGGIGKSTTTQNLVAALAEMGKKVMIVGCDPKADSTRLILHAKAQNTIMEMA
AEVGEDLELEDVLQIGYGGVRCAESGGPEPGVGCAGRGVITAINFLEEEGAYEDIDFVFY
DVLGDVVCGGFAMPIRENKAQEIYIVCSGEMMAMYAANNISKGIVKYAKSKVRLGGLICN
SRQTDREDELIIALAEKLGTQMIHFVPRDNIVQRAEIRRMTVIEYDPKCNQADEYRTLAG
KIVNNTKMVVPTPVTMDELESLLMEFGIME
>YP_002986124.1|Dickeya_dadantii_Ech703
MRQCAIYGKGGIGKSTTTQNLVAALAEMGKKVMIVGCDPKADSTRLILHAKAQNTIMEMA
AEVGEDLELEDVLQIGYGNVRCAESGGPEPGVGCAGRGVITAINFLEEEGAYEDLDFVFY
DVLGDVVCGGFAMPIRENKAQEIYIVCSGEMMAMYAANNISKGIVKYAKSKVRLGGLICN
SRQTDREDELIIALAEKLGTQMIHFVPRDNIVQRAEIRRMTVIEYDPKCKQANEYRTLAG
KIVNNTKMVVPTPVTMDELEALLMEFGIME
>YP_002797502.1|Azotobacter_vinelandii_DJ
LRQCAIYGKGGIGKSTTTQNLVAALAEAGKKVMIVGCDPKADSTRLILHSKAQGTVMEMA
ASAGEDLELEDVLQIGFGGVKCVESGGPEPGVGCAGRGVITAINFLEEEGAYSDLDFVFY
DVLGDVVCGGFAMPIRENKAQEIYIVCSGEMMAMYAANNIAKGIVKYAHSSVRLGGLICN
SRKTDREDELIMALAAKIGTQMIHFVPRDNVVQHAEIRRMTVIEYDPKAGQADEYRALAR
KIVDNKLLVIPNPASMEELEELLMEFGIME
>YP_002797378.1|Azotobacter_vinelandii_DJ
MRQCAIYGKGGIGKSTTTQNLVAALAEMGKKVMIVGCDPKADSTRLILHSKAQNTIMEMA
AEAGEDLELEDVLKAGYGGVKCVESGGPEPGVGCAGRGVITAINFLEEEGAYEDLDFVFY
DVLGDVVCGGFAMPIRENKAQEIYIVCSGEMMAMYAANNISKGIVKYANSSVRLGGLICN
SRNTDREDELIIALANKLGTQMIHFVPRDNVVQRAEIRRMTVIEYDPKAKQADEYRALAR
KVVDNKLLVIPNPITMDELEELLMEFGIME
>1NIP|Azotobacter_Vinelandii
MRQCAIYGKGGIGKSTTTQNLVAALAEMGKKVMIVGCDPKADSTRLILHSKAQNTIMEMA
AEAGEDLELEDVLKAGYGGVKCVESGGPEPGVGCAGRGVITAINFLEEEGAYEDLDFVFY
DVLGDVVCGGFAMPIRENKAQEIYIVCSGEMMAMYAANNISKGIVKYANSSVRLGGLICN
SRNTDREDELIIALANKLGTQMIHFVPRDNVVQRAEIRRMTVIEYDPKAKQADEYRALAR
KVVDNKLLVIPNPITMDELEELLMEFGIME
>Q44044.1|NIFH_ALCFA
MRQCAIYGKGGIGKSTTTQNLVAALAELGKKVMIVGCDPKADSTRLILHSKAQNTIMEMA
AEAGEDLELEDVLKTGYGDIKCVESGGPEPGVGCAGRGVITAINFLEEKAAYEDLDFVFY
DVLGDVVCGGFAMPIRENKAQEIYVVCSGEMMAMYAANNISKGIVKYANSSVRLGGLICN
SRNTDREDELIMALADKLGSQMIHFVPRDNVVQRAEIRRMTVIEYDPAAKQADEYRTLAK
KIVENKKLVIPTPISMDELEALLMEFGIMD
>YP_001171863.1|Pseudomonas_stutzeri_A1501
MRQCAIYGKGGIGKSTTTQNLVAALAELGKKVMIVGCDPKADSTRLILHSKAQNTIMEMA
AEAGEDLELEDVLKTGYGDIKCVESGGPEPGVGCAGRGVITAINFLEEEGAYEDLDFVFY
DVLGDVVCGGFAMPIRENKAQEIYVVCSGEMMAMYAANNICKGIVKYANSSVRLGGLICN
SRNTDREDELIMALADKLGSQMIHFVPRDNVVQRAEIRRMTVIEYDPAAKQADEYRTLAK
KIVENKKLVIPTPISMDELEALLMEFGIMD
>YP_002249508.1|Thermodesulfovibrio_yellowstonii_DSM_11347
MRQIAIYGKGGIGKSTTTQNTVAALAEAGYKCMIVGCDPKADATRLILHKKSQATVMDLA
RERGEDLELDEVLLEGFKGVKCVESGGPEPGVGCAGRGVITAINFLEENGAYTELDFVFY
DVLGDVVCGGFAMPIREGKAREIYIVTSGEMMAIYAANNISRGILKYAQSGVRLGGIICN
SRKVDKEYDLVSEFAVKLGTRLLHFIPRDNMVQKAELNRMTVVEYAPAHPQADEYRDLAK
KIAENKNLYIPTPLTMDQLEGLLAKYGFLE
>YP_001679706.1|Heliobacterium_modesticaldum_Ice1
MRQIAIYGKGGIGKSTTTQNTVSALAEMGKKVMIVGCDPKADSTRLILHSKAQATVMDLA
REKGEDLELSDVLLTGFADIRCAESGGPEPGVGCAGRGVITAINFLEENGAYTDLDYVFY
DVLGDVVCGGFAMPIRENKAQEIYIVTSGEMMAMYAANNIARGILKYASSKVRLGGLICN
SRKVDKEYELIDELATRLGTQMIHFLPRDNQVQRAELRRMTVIEYSPDHPQADEYRALAK
KIDENKKLVIPTPLTMDELEDLLIQYGILE
>YP_002135553.1|Anaeromyxobacter_sp._K
MRQIAIYGKGGIGKSTTTQNTVAGLASLGKKVMIVGCDPKADSTRLILHAKAQATVMDLV
RERGEDLELGDVMKVGFGAVKCVESGGPEPGVGCAGRGVITAINFLEEQGAYTDLDFVFY
DVLGDVVCGGFAMPIRENKAEEIYIVCSGEMMAMYAANNIARGILKYASSKVRLAGLICN
SRKTDREYELIDALARRLGTQMIHFVPRDNEVQRAELRRMTVIEYAPQHPQADEYRELAR
KIAENRMLVIPRPLEMEELEDLLLEYGIMA
>YP_001380211.1|Anaeromyxobacter_sp._Fw1095
MRQIAIYGKGGIGKSTTTQNTVAGLASLGKKVLIVGCDPKADSTRLMLHAKAQATVMDLV
RERGEDLEVADVLKVGYGDVKCVESGGPEPGVGCAGRGVITAINFLEENGAYTDLDFVFY
DVLGDVVCGGFAMPIRENKAEEIYIVVSGEMMAMYAANNIARGILKYASSKVRLGGLICN
SRNTDREADLIEALAAKLGTQMIHFVPRDNQVQRAELRRMTVIEYSPEHKQANEYRELAR
KISENKKLVVPKPLQMEELEALLMEFGIIA
>YP_357508.1|Pelobacter_carbinolicus_DSM_2380
LRQLAIYGKGGIGKSTTTQNTVAGLASLGKKIMIIGCDPKADSTRLMLHAKAQDTVMDKV
RELGEDLELEDVLRTGYGDVKCVESGGPEPGVGCAGRGVITAINFLEEEGAYTDLDFVFY
DVLGDVVCGGFAMPIRENKAQEIYIVVSGEMMAMYAANNICKGIVKYASSSVRLGGLICN
SRNTDKEAELIEALAAKLGTQMIHFVPRDNQVQRAELRRMTVIEYSPDHPQANEYRELAR
KISENEMLVVPTPLTMDELEDLLLEFGIIE
>ZP_01312343.1|Desulfuromonas_acetoxidans_DSM_684
MRQIAIYGKGGIGKSTTTQNTVAGLASLGKKVMIIGCDPKADSTRLILHAKAQETVMDKV
RELGEDLELEDVLKWGYGDVKCVESGGPEPGVGCAGRGVITAINFLEEEGAYTDLDFVFY
DVLGDVVCGGFAMPIRENKAQEIYIVVSGEMMAMYAANNICKGIVKYAASSVRLAGLICN
SRNTDCEAELIEALAAKLGTQMIHFVPRDNQVQRAELRRMTVIEYSPDHKQANEYRQLAQ
KINDNTMFVVPTPLEMEELEGLLMEFGIME
>NP_953865.1|Geobacter_sulfurreducens_PCA
MRQVAIYGKGGIGKSTTTQNTVAGLATLGKKVMIVGCDPKADSTRLILHAKAQDTVMDLV
RDMGEDLELEDVLKVGFKDIKCVESGGPEPGVGCAGRGVITAINFLEENGAYTDLDFVFY
DVLGDVVCGGFAMPIRENKAEEIYIVCSGEMMAMYAANNISKGILKYSSSKVRLGGLICN
SRNTDREADLIEALAAKLGTQMIHFVPRDNQVQRAELRRMTVIEYSPEHKQAQEYLTLAQ
KIIDNKMLVVPTPLEMEELEDLLMEFGIIE
>ADI85572.1|Geobacter_sulfurreducens_KN400
MRQVAIYGKGGIGKSTTTQNTVAGLATLGKKVMIVGCDPKADSTRLILHAKAQDTVMDLV
RDMGEDLELEDVLKVGFKDIKCVESGGPEPGVGCAGRGVITAINFLEENGAYTDLDFVFY
DVLGDVVCGGFAMPIRENKAEEIYIVCSGEMMAMYAANNISKGILKYSSSKVRLGGLICN
SRNTDREADLIEALAAKLGTQMIHFVPRDNQVQRAELRRMTVIEYSPEHKQAQEYLTLAQ
KIIDNKMLVVPTPLEMEELEDLLMEFGIIE
>YP_903117.1|Pelobacter_propionicus_DSM_2379
MRQIAIYGKGGIGKSTTTQNTVAGLASLGKRVMIVGCDPKADSTRLILHAKAQTTVMDLV
RERGEDLELEDVLKVGYGDVKCVESGGPEPGVGCAGRGVITAINFLEENGAYTDLEFVFY
DVLGDVVCGGFAMPIREGKAEEIYIVCSGEMMAMYAANNISKGILKYASSKVRLAGLICN
ARKTDKEFELVSALAAKLGTQMIHYVPRDNQVQRAEMRRMTVIEYSPEHPQANEYRELAR
KISENKMLVVPTPLTMDELEELMMEFGIME
>YP_001950896.1|Geobacter_lovleyi_SZ
MRQIAIYGKGGIGKSTTTQNTVAGLASIGKKVMIVGCDPKADSTRLILHAKAQNTVMDLV
RELGEDLELEEVMKVGYGDVKCVESGGPEPGVGCAGRGVITAINFLEENGAYTDLDFVFY
DVLGDVVCGGFAMPIREGKAEEIYIVCSGEMMAMYAANNIAKGILKYASSKVRLGGLICN
SRNTDREDELIEALAARLGTQMIHFVPRDNQVQRAELRRMTVIEYSPDHKQANEYRTLAQ
KIADNKMLVVPTPLEMEELEDLLMEFGIME
>YP_004198601.1|Geobacter_sp._M18
MRQIAIYGKGGIGKSTTTQNTVAGLASIGKKVMIVGCDPKADSTRLILHAKAQSTVMDLV
RELGEDLELEDVMKVGYGEVKCVESGGPEPGVGCAGRGVITAINFLEENGAYTDLDFVFY
DVLGDVVCGGFAMPIREGKAEEIYIVCSGEMMAMYAANNIAKGILKYASSKVRLAGLICN
ARKTDKEYELIDALAKKLGTQMIHFVPRDNQVQRAELRRMTVIEYSPDHPQANEYRTLAQ
KIADNKMLVVPTPLEMEELEDLLMEFGIME
>YP_002138883.1|Geobacter_bemidjiensis_Bem
MRQIAIYGKGGIGKSTTTQNTVAGLASIGKKVMIVGCDPKADSTRLILHAKAQSTVMDLV
RELGEDLELEDVMKVGYGDVKCVESGGPEPGVGCAGRGVITAINFLEENGAYTDLDFVFY
DVLGDVVCGGFAMPIREGKAEEIYIVCSGEMMAMYAANNIAKGILKYASSKVRLAGLICN
ARKTDKEYELIDALAKKLGTQMIHFVPRDNQVQRAELRRMTVIEYSPDHPQANEYRSLAQ
KIADNKMLVVPTPLEMEELEDLLMEFGIME
>YP_003021955.1|Geobacter_sp._M21
MRQIAIYGKGGIGKSTTTQNTVAGLASIGKKVMIVGCDPKADSTRLILHAKAQSTVMDLV
RELGEDLELEDVMKVGYGDVKCVESGGPEPGVGCAGRGVITAINFLEENGAYTDLDFVFY
DVLGDVVCGGFAMPIREGKAEEIYIVCSGEMMAMYAANNIAKGILKYATSKVRLAGLICN
ARKTDKEYELIDALAKKLGTQMIHFVPRDNQVQRAELRRMTVIEYSPEHPQAQEYRTLAQ
KIADNKMLVVPTPLEMEELEDLLMEFGIME
>YP_383629.1|Geobacter_metallireducens_GS15
MRQIAIYGKGGIGKSTTTQNTVAGLASLGKKVMIVGCDPKADSTRLILHAKAQATVMDKV
RELGEDLELDDILKVGYGDVKCVESGGPEPGVGCAGRGVITAINFLEENGAYTDLDFVFY
DVLGDVVCGGFAMPIRENKAEEIYIVCSGEMMAMYAANNIAKGILKYASSKVRLAGLICN
ARKTDKEYELIDALAKKLGTQMIHFVPRDNQVQRAELRRMTVIEYSPEHPQANEYRTLAK
KILDNKMLVVPTPLEMEELEDLLMEFGIME
>YP_002538026.1|Geobacter_daltonii_FRC32
MRQIAIYGKGGIGKSTTTQNLVAGLASLGKKMMIVGCDPKADSTRLILHAKAQNTVMDLV
RELGEDLELEDVLKIGYGDTKCVESGGPEPGVGCAGRGVITAINFLEENGAYTDLDFVFY
DVLGDVVCGGFAMPIRENKAEEIYIVCSGEMMAMYAANNISKGILKYASSKVRLGGLICN
ARKTDKEFELVSALAAKLGTQMIHFVPRDNQVQRAEMRRMTVIEYSPEHPQAEEYRTLAK
KISENKMLVVPTPLEMEELEDLLMEYGIME
>YP_001229952.1|Geobacter_uraniireducens_Rf4
MRQIAIYGKGGIGKSTTTQNTVAGLAYLGKKVMIVGCDPKADSTRLILHAKAQNTVMDLV
RELGEDLELEDVMKIGYGDVKCVESGGPEPGVGCAGRGVITAINFLEENGAYTDLDFVFY
DVLGDVVCGGFAMPIREGKAEEIYIVCSGEMMAMYAANNIAKGILKYASSKVRLAGLICN
ARKTDKEFELVDALAKKLSTQMIHFVPRDNQVQRAEMRRMTVIEYSPEHPQAQEYRTLAE
KILNNKMLVVPTPLEMEELEDLLMEYGIME
>Q9AKT8.1|NIFH1_PAEDU
PRQIAFYGKGGIGKSTTSQNTLAQLATFGQKIMIVGCDPKADSTRLILNTKAQQTVLHLA
AELGEDLELEDVVATGFGGILCVESGGPEPGVGCAGRGIITSINFLEEQGAYDGMDFISY
DVLGDVVCGGFAMPIRENKAQEIYIVCSGEMMAMYAANNIARGILKYAQSSVRLGGLICN
SRKTDREDELITELARRLNTQMIHFVPRDNVVQHAELRRMTVTQYNPEHPQANEYKQLAD
KILHNEKLTIPTPIEMDELEQLLIDFGVVE
>YP_001511121.1|Frankia_sp._EAN1pec
MRQIAFYGKGGIGKSTTQQNTMAAMAEMGRRVMIVGCDPKADSTRLILHSKAQTSVIQLA
AEKGEDLELDEVLVEGQWGIKCVESGGPEPGVGCAGRGVITSITYLEEAGAYENLDFVTY
DVLGDVVCGGFAMPIRQGKAQEIYIVTSGEMMAMYAANNIARGVLKYAHSGVRLGGLICN
SRNTDREDELIIELARRLNTQMIHFIPRNNVVQHAELRRMTVIEYDPENSQANEYRQLAK
KIDENDMKTIPTPISMDELEELLIEFGIME
>YP_716939.1|Frankia_alni_ACN14a
MRQIAFYGKGGIGKSTTQQNTMAAMAEMGQRVMIVGCDPKADSTRLILHSKAQTSVIQLA
AEKGEDLELDEVLVEGQWGIKCVESGGPEPGVGCAGRGVITSITYLEEAGAYEDLDFVTY
DVLGDVVCGGFAMPIRQGKAQEIYIVTSGEMMAMYAANNIARGILKYAHSGVRLGGLICN
SRKTDREDELIMELARRLNTQMIHFIPRNNVVQHAELRRMTVIEYDPKNSQADEYRQLAN
KIVNNDMKTIPTPITMDELEELLIDFGIMA
>YP_483563.1|Frankia_sp._CcI3
MRQIAFYGKGGIGKSTTQQNTMAAMAEMGKKVMIVGCDPKADSTRLILHSKAQTSVIQLA
AEKGEDLELDEVLVEGQWGIKCVESGGPEPGVGCAGRGVITSISYLEEAGAYEDLDFVTY
DVLGDVVCGGFAMPIRQGKAQEIYIVTSGEMMAMYAANNIARGILKYAHSGVRLGGLICN
SRNTDREDELIIELARRLNTQMIHFIPRNNVVQHAELRRMTVIEYDPKNEQADQYRQLAK
KIVDNDMKTIPTPITMDELEELLIEFGIME
>P46034.1|NIFH_FRASP
MRQIAFYGKGGIGKSTTQQNTMAAMAEMGKKVMIVGCDPKADSTRLILHSKAQTSVIQLA
AEKGEDLELDEVLVEGQWGIKCVESGGPEPAVGCAGRGVITSINYLEEAGAYEDLDFVTY
DVLGDVVCGGFAMPIRQGKAQEIYIVTSGEMMAMYAANNIARGVLKYAHSGVRLGGLICN
SRNTDREDELIMELARRLNTQMIHFIPRNNVVQHAELRRMTVIEYDPKNSQADQYRELAR
KIVDNDMKTIPTPITMDELEELLIEFGIMQ
>YP_723617.1|Trichodesmium_erythraeum_IMS101
MRQIAFYGKGGIGKSTTSQNTLAAMANRGQRIMIVGCDPKADSTRLILNAKAQTTVLHVA
AERGEDVELDEVLKPGFGGIKCVESGGPEPGVGCAGRGIITAINFLEEEGAYTDLDFVSY
DVLGDVVCGGFAMPIRENKAQEIYIVCSGEMMAMYAANNIARGVLKYAHAGVRLGGLICN
SRKVDRETELIENLAARLNTQMIHFVPRDNVVQRAEIRRMTVEQYAPEDNQAQEYDQLAQ
KIINNEKLTIPTPLEMDELEELLIEFGLLG
>YP_475238.1|Synechococcus_sp._JA33Ab
MRQIAFYGKGGIGKSTTCQNTVAGMAELGQRIMIVGCDPKADSTRLMLHCKAQTTVLHLA
AERGEDVELEEVVLTGYRGVRCVESGGPEPGVGCAGRGIITAINFLEENGAYEDLDFVCY
DVLGDVVCGGFAMPIREGKAQEIYIVCSGEMMAMYAANNIARGVLKYAYSGVRLGGLICN
SRKVDREIELIEALAEKLNTKMLHFIPRDNVVQHAELRRMTVIEYSPDCNQADEYRALAK
KIINNTDLRIPTPISMDELEQLLIEFGVLD
>YP_324741.1|Anabaena_variabilis_ATCC_29413
IRQIAFYGKGGIGKSTTSQNTIAGLAEMGERIMIVGCDPKADSTRLMLHSKAQTTILHLA
AERGEDLELDEVLLTGYQGVKCVESGGPEPGVGCAGRGIITAINFLEENGAYEDLDFVSY
DVLGDVVCGGFAMPIREGKAQEIYIVCSGEMMAMYAANNIARGILKYAHSGVRLGGLICN
SRNVDREVELIEALAERLNTQMIHFVPRNNVVQHAELRRMTVIEYATEHPQANEYRTLAK
KIKENTKLTIPTPISMDELEELLVEFGILG
>ZP_07112556.1|Oscillatoria_sp._PCC_6506
IRQIAFYGKGGIGKSTTSQNTIAGMAELGQRVMIVGCDPKADSTRLMLHSKAQTTVLHLA
AERGEDVELEEVLLTGYRDVRCVESGGPEPGVGCAGRGIITAINFLEENGAYEDLDFVSY
DVLGDVVCGGFAMPIREGKAQEIYIVTSGEMMAMYAANNIARGVLKYAHSGVRLGGLICN
SRKVDRELELIETLAKRLNTQMLHFVPRDNVVQHAELRRMTVIEYAPQHPQAQEYRTLAN
KIIDNKNLTIPTPISMDELEDLLVEFGILG
>YP_002483083.1|Cyanothece_sp._PCC_7425
IRQIAFYGKGGIGKSTTSQNTIAAMAEMGQRIMIVGCDPKADSTRLMLHSKAQTTILHLA
AERGEDLELEEVLLTGFRDVRCVESGGPEPGVGCAGRGIITAINFLEENGAYEDLDFVSY
DVLGDVVCGGFAMPIREGKAQEIYIVTSGEMMAMYAANNIARGVLKYAHSGVRLGGLICN
SRKVDRELELIETLAKRLNTQMLHFVPRDNIVQHAELRRMTVNEYAPDSNQANEYRVLAQ
KIIDNKNLAIPTPITMDELEDLLVEFGILG
>YP_001864137.1|Nostoc_punctiforme_PCC_73102
IRQIAFYGKGGIGKSTTSQNTLAAMAEMGQRILIVGCDPKADSTRLMLHSKAQTTVLHLA
AERGEDIELEEVMLTGFRNVRCVESGGPEPGVGCAGRGIITAINFLEENGAYQDLDFVSY
DVLGDVVCGGFAMPIREGKAQEIYIVTSGEMMAMYAANNIARGVLKYAHTGVRLGGLICN
SRNTDREIELIETLAKRLNTQMIHFVPRDNIVQHAELRRMTVNEYAPESNQANEYRTLAT
KIIDNKNLAIPTPIEMEELEELLIEFGILE
>ZP_06309412.1|Cylindrospermopsis_raciborskii_CS505
IRQIAFYGKGGIGKSTTSQNTLAAMAEMGQRILIVGCDPKADSTRLMLHSKAQTTVLHLA
AEKGEDLELEEVMLAGFRGVKCVESGGPEPGVGCAGRGIITAINFLEENGAYQDLDFVSY
DVLGDVVCGGFAMPIREGKAQEIYIVTSGEMMAMYAANNIARGILKYAHSGVRLGGLICN
SRKVDREAELIENLAERLNTQMIHFVPRDNIVQHAELRRMTVNEYAPDSNQAHEYRALGK
KIINNTKLTIPTPMEMDDLEALLIEYGILD
>YP_003720733.1|Nostoc_azollae_0708
IRQIAFYGKGGIGKSTTSQNTLAAMAEMGQRIMIVGCDPKADSTRLMLHSKAQTTVLHLA
AERGEDLELHEVMLTGFRGVKCVESGGPEPGVGCAGRGIITAINFLEENGAYTDLDFVSY
DVLGDVVCGGFAMPIREGKAQEIYIVTSGEMMAMYAANNIARGILKYAHSGVRLGGLICN
SRKVDREIELIETLAERLNTQMIHFVPRDNIVQHAELRRMTVNEYAPDSDQGNEYRALAK
KIINNKNLTIPTPIEMDELEALLVEFGILD
>YP_324416.1|Anabaena_variabilis_ATCC_29413
IRQIAFYGKGGIGKSTTSQNTLAAMAEMGQRIMIVGCDPKADSTRLMLHAKAQTTVLHLA
AERGEDLELHEVMLTGFRGVRCVESGGPEPGVGCAGRGIITAINFLEENGAYQDLDFVSY
DVLGDVVCGGFAMPIREGKAQEIYIVTSGEMMAMYAANNIARGILKYAHSGVRLGGLICN
SRKTDREAELIENLAERLNTQMIHFVPRDNIVQHAELRRMTVNEYAPDSNQGQEYRALAK
KIINNDKLTIPTPIEMDELEALLIEYGILD
>P00457.2|NIFH1_NOSS1
IRQIAFYGKGGIGKSTTSQNTLAAMAEMGQRIMIVGCDPKADSTRLMLHSKAQTTVLHLA
AERGEDLELHEVMLTGFRGVKCVESGGPEPGVGCAGRGIITAINFLEENGAYQDLDFVSY
DVLGDVVCGGFAMPIREGKAQEIYIVTSGEMMAMYAANNIARGILKYAHSGVRLGGLICN
SRKVDREDELIMNLAERLNTQMIHFVPRDNIVQHAELRRMTVNEYAPDSNQGQEYRALAK
KIINNDKLTIPTPMEMDELEALLIEYGLLD
>NP_485497.1|Nostoc_sp._PCC_7120
IRQIAFYGKGGIGKSTTSQNTLAAMAEMGQRIMIVGCDPKADSTRLMLHSKAQTTVLHLA
AERGEDLELHEVMLTGFRGVKCVESGGPEPGVGCAGRGIITAINFLEENGAYQDLDFVSY
DVLGDVVCGGFAMPIREGKAQEIYIVTSGEMMAMYAANNIARGILKYAHSGVRLGGLICN
SRKVDREDELIMNLAERLNTQMIHFVPRDNIVQHAELRRMTVNEYAPDSNQGQEYRALAK
KIINNDKLTIPTPMEMDELEALLIEYGLLD
>YP_001801976.1|Cyanothece_sp._ATCC_51142
MRQIAFYGKGGIGKSTTSQNTIAALAE-TNRIMIVGCDPKADSTRLMLHTKAQTTILHLA
AERGEDIELEEVLLEGYQGVKCVESGGPEPGVGCAGRGIITAINFLEEEGAYEDLDFVSY
DVLGDVVCGGFAMPIREGKAQEIYIVTSGEMMAMYAANNIARGILKYAHTGVRLGGLICN
SRNVNCEAELIEELARRLGTQMIHFVPRSKQVQEAELRRMTVIEYSPDHPQAQEYRELSR
KIENNTNLVIPTPITMEELEELLVDFGILG
>ZP_01727765.1|Cyanothece_sp._CCY0110
MRQIAFYGKGGIGKSTTSQNTIAALAE-NNRIMIVGCDPKADSTRLMLHTKAQTTILHLA
AERGEDIELEEVLLEGYQGVKCVESGGPEPGVGCAGRGIITAINFLEEEGAYEDLDFVSY
DVLGDVVCGGFAMPIREGKAQEIYIVTSGEMMAMYAANNIARGILKYAHTGVRLGGLICN
SRNVNCEAELIEELARRLGTQMIHFVPRSKQVQEAELRRMTVIEYSPDHPQAQEYRELSR
KIENNTNLVIPTPITMEELEELLVDFGILG
>ZP_01620768.1|Lyngbya_sp._PCC_8106
MRQIAFYGKGGIGKSTTSQNTLAGMAQNGNRIMIVGCDPKADSTRLILNCKAQVTVLSLA
AERGEDLELDDVLLEGFEGIKCVESGGPEPGVGCAGRGIITSINFLEEEGAYEDLDFVSY
DVLGDVVCGGFAMPIREGKAQEIYIVTSGEMMAMYAANNIARGVLKYAHTGVRLGGLICN
SRNVNREVNLIEELAERLNTQMIHFVPRSKQVQEAELRRMTCIQYSPDHEQSAEYRTLAK
KIEENTKLTIPTPIDNDTLEELLINYGLLG
>YP_002377415.1|Cyanothece_sp._PCC_7424
MRQIAFYGKGGIGKSTTSQNTLAGMAQNGNRIMIVGCDPKADSTRLILNTKAQVTVLHLA
AERGEDLELEDVLLQGFADIKCVESGGPEPGVGCAGRGIITAINFLEEEGAYEDLDFVSY
DVLGDVVCGGFAMPIREGKAQEIYIVTSGEMMAMYAANNIARGILKYAHTGVRLGGLICN
SRNVNRETDLIEELADRLNTQMIHFVPRSKQVQEAELRRMTVIQYSPDHPQADEYRTLAK
KIEENTKLTIPTPIDNDTLEELLINYGLLG
>YP_003888887.1|Cyanothece_sp._PCC_7822
MRQIAFYGKGGIGKSTTSQNTLAGMAQNGNRIMIVGCDPKADSTRLILNTKAQVTVLHLA
AERGEDLELEDVLLQGFADIKCVESGGPEPGVGCAGRGIITAINFLEEEGAYEDLDFVSY
DVLGDVVCGGFAMPIREGKAQEIYIVTSGEMMAMYAANNIARGILKYAHTGVRLGGLICN
SRNVNREIDLIEELADRLNTQMIHFVPRSKQVQEAELRRMTVIQYSPDHPQADEYRALAK
KIEENTKLTIPTPIDNDTLEELLINYGLLG
>ZP_00516386.1|Crocosphaera_watsonii_WH_8501
MRQIAFYGKGGIGKSTTSQNTLAGMAQSGNRIMIVGCDPKADSTRLILNCKAQVTVLHLA
AEMGEDLELEDVMLEGFEGIKCVESGGPEPGVGCAGRGIITSINFLEEEGAYEDLEFVSY
DVLGDVVCGGFAMPIREGKAQEIYIVTSGEMMAMYAANNIARGILKYAHTGVRLGGLICN
SRNVNKEIDLIEELAERLNTQMIHFVPRSKMVQEAELRRQTVIQYAPECDQAEEYRQLGN
KIVANEKLTIPTPIDNDELEELLINYGLLG
>YP_003137547.1|Cyanothece_sp._PCC_8802
MRQIAFYGKGGIGKSTTSQNTLAGMAQAGNRIMIVGCDPKADSTRLILNCKAQVTVLHLA
AERGEDLELSDVLLTGFENIKCVESGGPEPGVGCAGRGIITSINFLEEEGAYEDLDFVSY
DVLGDVVCGGFAMPIREGKAQEIYIVTSGEMMAMYAANNIARGILKYAHTGVRLGGLICN
SRNVNKEIELIEELAERLNTQMIHFVPRSKQVQEAELRRQTVIQYSPEHPQAQEYRDLGD
KIVNNTKLTIPTPIDNDELEELLINYGLLG
>YP_002371987.1|Cyanothece_sp._PCC_8801
MRQIAFYGKGGIGKSTTSQNTLAGMAQAGNRIMIVGCDPKADSTRLILNCKAQVTVLHLA
AERGEDLELSDVLLTGFENIKCVESGGPEPGVGCAGRGIITSINFLEEEGAYEDLDFVSY
DVLGDVVCGGFAMPIREGKAQEIYIVTSGEMMAMYAANNIARGILKYAHTGVRLGGLICN
SRNVNKEIELIEELAERLNTQMIHFVPRSKQVQEAELRRQTVIQYSPEHPQAQEYRDLGD
KIVNNTKLTIPTPIDNDELEELLINYGLLG
>YP_003615677.1|Methanocaldococcus_infernus_ME
AKKVAIYGKGGIGKSTTTQNTAAALAYYKLKGMIHGCDPKADSTRMILHGKPQETVMDVL
REEGEGVTLEKVRKVGFCGIYCVESGGPEPGVGCAGRGVITAVNLMKELGGYPDLDFLFF
DVLGDVVCGGFAMPLRDGLAKEIYIVSSGEMMALYAANNIAKGILKYAEQGVRLGGIICN
SRNVDGERELMEEFCDKLGTKLIHFIPRDNIVQKAEFNKMTVVEFAPDHPQALEYKKLGK
KIMDNDELVIPTPLSMDELEKLVEKYGLYD
>YP_003457468.1|Methanocaldococcus_sp._FS40622
AKKVAIYGKGGIGKSTTTQNTAAALAYYKLKGMIHGCDPKADSTRMILHGKPQETVMDVL
REEGEGVTLEKIRKVGFGGILCVESGGPEPGVGCAGRGVITAVNLMIELGGYPDLDFLFF
DVLGDVVCGGFAMPLRDGLAKEIYIVSSGEMMALYAANNIARGILKYAEQGVRLGGIICN
SRKVDGEKELMEEFCDLLGTKLIHFIPRDNIVQKAEFNKMTVVEFAPDHPQAHEYKKLGK
KIMDNDELVIPTPLSMDQLEKLVEKYGLLD
>YP_003247421.1|Methanocaldococcus_vulcanius_M7
AKKVAIYGKGGIGKSTTTQNTAAALAYYNLKGMIHGCDPKADSTRMILHGKPQETVMDVL
REEGEGVTLEKVRKVGFGGILCVESGGPEPGVGCAGRGVITAVNMMIELGGYPDLDFLFF
DVLGDVVCGGFAMPLRDGLAKEIYIVSSGEMMALYAANNIARGILKYAEQGVRLGGIICN
SRKVDGEKELMEEFCEMLGTKLIHFIPRDNIVQKAEFNKMTVVEFAPDHPQAHEYKKLGK
KIMDNDELVVPTPLSMDQLEKLVEKYGLLD
>YP_001325622.1|Methanococcus_aeolicus_Nankai3
AKKIAIYGKGGIGKSTTTQNMAAALAHFGHKVMIHGCDPKADSTRMILHGMGQNTVMDVL
RDEGDAITLEKVRKQGFGGIYCVESGGPEPGVGCAGRGVITAVDTMRELEGYPDLDNLFF
DVLGDVVCGGFAMPLRDGLAEEIYIVTSGEMMALYAANNIAKGILKYADQGVRLGGIICN
SRKVDGEKELMEEFVEKLGTKLIHFVPRDNIVQKAEFNKQTVIEYDPECNQAKEYRTLVE
NITANEDLVKPTPLSMEELEQLVEKYGLLD
>P25767.1|NIFH1_METTL
AKKVAIYGKGGIGKSTTTQNTAAALAYFDKKVMIHGCDPKADSTRMILHGKPQDTVMDVL
REEGEAVTLEKVRKIGFKDILCVESGGPEPGVGCAGRGVITAVDMMRELEGYPDLDNLFF
DVLGDVVCGGFAMPLRDGLAQEIYIVTSGEMMALYAANNIAKGILKYAEQGVRLGGIICN
ARNVDGEKELMDEFCDKLGTKLIHYVPRDNIVQKAEFNKMTVIEFDPECNQAKEYRTLAK
NIDENDELVKPTPMTMDELEELVVKYGLID
>ZP_07330063.1|Methanothermococcus_okinawensis_IH1
AKKIAIYGKGGIGKSTTTQNTAAAMAYYNKKVMIHGCDPKADSTRMILHGKPQKTIMDVL
REEGEGVTLEKVRKAGFKDILCVESGGPEPGVGCAGRGVITAVDMMRELEGYPDLDNLFF
DVLGDVVCGGFAMPLRDGLAQEVYIVTSGEMMALYAANNIAKGILKYAEQGVRLGGIICN
SRNVDGEKELIDEFVDKLGTKLVHFVPRDNIVQKAEFNKMTVVEFDPECNQANEYKTLAK
NINENDELVIPTPLTMDELEGLVLKYGLLD
>YP_001716343.1|Candidatus_Desulforudis_audaxviator_MP104C
TRKIAIYGKGGIGKSTTTQNTAAAMAYFGKRIMIHGCDPKADSTRLILGGMMQTTVMDTL
REEGEGVTLDRVRLQGFGEIDCVESGGPEPGVGCAGRGVITAINLMEDLNAYGELDFVFF
DVLGDVVCGGFAMPVREGKAQEIYIVASGEMMALYAANNICRGMVKYAEQGVRLGGIICN
SRRVEGERELIEEFCARLGTRMIMFVPRDNIVQKAEFNRKTVTEFAPDSEQAQVYRELAR
RIIENDHFVIPTPMTMDEMESLVLKYGLLD
>YP_004042497.1|Paludibacter_propionicigenes_WB4
MKKIAFYGKGGIGKSTTQQNTAAAMAYFDQKVFIHGCDPKADSTRMILGGMNQKTIMDTL
RDDGELVTVDKVVSSGFGGIKCTESGGPEPGVGCAGRGVITAIDLMEAQGAYTELNYVFY
DVLGDVVCGGFAMPIRDGKAQEVYIVVSGEMMAVYAANNICKGLVKYAKQGVRLGGLVCN
SRKVDKEREFIEEFATAIGTQMIHFVPRDNIVQKAEFNKKTVIEYDEKCNQAHEYSELAR
KIIANDNFVVPKPLTMPELEAMVVKYGIAE
>YP_001996732.1|Chloroherpeton_thalassium_ATCC_35110
MKKIAFYGKGGIGKSTTQQNTAAAMAYFNQKVFIHGCDPKADSTRMILGGMNQATIMDVL
RDEGEKITADKIIKGGFGNIRCVESGGPEPGVGCAGRGVITAIDMMEATGAYSDLDYVFF
DVLGDVVCGGFAMPIRDGKAQEVYIVASGEMMAIYAANNICKGLVKYAKQGVRLGGIICN
SRKVDREREFLEEFTAAIGTQMIHFVPRDNVVQKAEFNRKTVVEFDPECKQAKEYGELAR
KIIENKMLVIPKPLNINELESMVLKYGLVD
>P09553|Clostridium_pasteurianum
TRKIAIYGKGGIGKSTTQQNTAAAMAHFDKKVFIHGCDPKADSTRLILGGMPQKTLMDML
RDEGEKITTENIVRVGYEDIRCVESGGPEPGVGCAGRGVITAIDLMEKNGAYTDLDFVFF
DVLGDVVCGGFAMPIRDGKAQEVYIVASGEMMAVYAANNICKGLVKYANQGVRLGGIICN
SRMVDLEREFIEEFAASIGTQMIHFMPRDNIVQKAEFNKQTVIEFDDTCNQAKEYGELAR
KIIENEMFVIPTPLKMDDLEAMVVKYGMTD
>YP_426483.1|Rhodospirillum_rubrum_ATCC_11170
TRKIAIYGKGGIGKSTTTQNTAAAMAHFHKKIFIHGCDPKADSTRLILGGKPQETLMDVL
REQGEKVTYDKVVRKGYMDIQCVESGGPEPGVGCAGRGVITAIDLMEAQGAYTDLDFVFF
DVLGDVVCGGFAMPIRDGKAQEVYIVASGEMMAVYAANNICKGLVKYAKQGVRLGGIICN
SRKVDGEREFIEEFTKAIGTTMIHFVPRDNIVQKAEFNKKTVTEYEPTENQANEYSLLAQ
AIIENDNFVIPKPMTMDELESMVEKYGLLD
>YP_002801975.1|Azotobacter_vinelandii_DJ
TRKVAIYGKGGIGKSTTTQNTAAALAYFDKKVFIHGCDPKADSTRLILGGKPQETLMDML
RDKGEKITNDDVIKKGFLDIQCVESGGPEPGVGCAGRGVITAIDLMEENGAYTDLDFVFF
DVLGDVVCGGFAMPIRDGKAQEVYIVASGEMMAIYAANNICKGLVKYAKQGVRLGGIICN
SRKVDGEREFLEEFTAAIGTKMIHFVPRDNIVQKAEFNKKTVTEFAPEENQAKEYGELAR
KIIENDEFVIPKPLTMDQLEDMVVKYGIAD
>AAA82508.1|Azotobacter_vinelandii
TRKVAIYGKGGIGKSTTTQNTAAALAYFDKKVFTHGCDPKADSTRLILGGKPEETLMDMV
RDKGEKITNDDVIKKGFLDIQCVESGGPEPGVGCAGRGVITAIDLMEENGAYTDLDFVFF
DDLGDVVCGGFAMPIRDGKAQEVYIVASGEMMAIYAANNICKGLVKYAKQAVGLGGIICN
SRKVDGERESVEEFTAAIGTKMIHFVPRDNIVQKAEFNKKTVTEFAPEENQAKEYGELAR
KIIENDEFVIPKPLTMDQLEDMVVKYGIAD
>YP_782790.1|Rhodopseudomonas_palustris_BisA53
TRKIAIYGKGGIGKSTTTQNTAAALAHFDKNVFIHGCDPKADSTRLILGGLPQATVMDTL
RIEGEKVTLDKVVKSGFKDIRCVESGGPEPGVGCAGRGVITAIDLMEENEAYTDLDFVFF
DVLGDVVCGGFAMPIRDGKAQEVYIVASGEMMAIYAANNICKGLTKYAKQGVRLGGIICN
SRNVDGEKEFLAEFTKAIGTKMIHFVPRDNIVQKAEFNKKTVTEFQPDANQAHEYKELGR
KIIENEDFVIPKPMAMDELEAMVVKYGLMD
>YP_534525.1|Rhodopseudomonas_palustris_BisB18
TRKIAIYGKGGIGKSTTTQNTAAALAHFDKHVFIHGCDPKADSTRLILGGLPQATVMDTL
RVEGEKVTLDKVVKTGFKDIRCVESGGPEPGVGCAGRGVITAIDLMEENEAYTDLDFVFF
DVLGDVVCGGFAMPIRDGKAQEVYIVASGEMMAIYAANNICKGLTKYAKQGVRLGGIICN
SRNVDGEKEFLAEFTKAIGSKMIHFVPRDNIVQKAEFNKKTVTEFQPDANQAHEYKELGR
KIIENTDFVIPKPMAMDELEAMVVKYGLMD
>YP_003576757.1|Rhodobacter_capsulatus_SB_1003
TRKIAIYGKGGIGKSTTTQNTAAALAFFEKNVFIHGCDPKADSTRLILGGLPQQTVMDTL
RIEGERVTVDKVVKTGFKDIRCVESGGPEPGVGCAGRGVITAIDLMEENEAYSDLDFLFF
DVLGDVVCGGFAMPIRDGKAEEVYIVASGEMMAIYAANNICKGLAKYARQGVRLGGIICN
SRNVDGEKEFLEEFTKAIGTKMIHFVPRDNIVQKAEFNKQTVTEFQPEANQAQEYRELGR
KIIENEDFVIPKPLAMDELEAMVVKYGLMD
>Q07942|Rhodobacter_capsulatus|AnfH
TRKIAIYGKGGIGKSTTTQNTAAALAFFEKNVFIHGCDPKADSTRLILGGLPQQTVMDTL
RIEGERVTVDKVVKTGFKDIRCVESGGPEPGVGCAGRGVITAIDLMEENEAYSDLDFLFF
DVLGDVVCGGFAMPIRDGKAEEVYIVASGEMMAIYAANNICKGLAKYARQGVRLGGIICN
SRNVDGEKEFLEEFTKAIGTKMIHFVPRDNIVQKAEFNKQTVTEFQPEANQAQEYRELGR
KIIENEDFVIPKPLAMDELEAMVVKYGLMD
>YP_002520825.1|Rhodobacter_sphaeroides_KD131
TRKIAIYGKGGIGKSTTTQNTAAALAYFDKHVFIHGCDPKADSTRLILGGLPQATVMDTL
RIEGERVTLDKVVRTGFKDIRCVESGGPEPGVGCAGRGVITAIDLMEENEAYTELDFLFF
DVLGDVVCGGFAMPIRDGKAQEVYIVASGEMMAIYAANNICKGLAKYARQGVRLGGIICN
SRNVDGEKEFLAEFTAAIGTKMIHYVPRDNIVQKAEFNKQTVTEFQPDCNQAQEYRELGR
KIIENTDFVIPKPLAMDELESMVVKYGLVD
>YP_004013647.1|Rhodomicrobium_vannielii_ATCC_17100
TRKVAIYGKGGIGKSTTTQNTAAALAFFDKHIFIHGCDPKADSTRLILGGQMQETVMDTL
RIHGEKVTLDKVVKTGFKEIRCVESGGPEPGVGCAGRGVITAIDLMEENDAYTDLDFVFF
DVLGDVVCGGFAMPIRDGKAQEVYIVASGEMMAIYAANNIAKGLVKYAKQGVRLGGIICN
SRMVDGEKEFLNEFTAAIGTKMIHFVPRDNIVQKAEFNKKTVTEFDPEAKQAQEYKQLGK
EILENKDFVIPKPLNMDELESMVVKYGLLD
>YP_004109434.1|Rhodopseudomonas_palustris_DX1
TRKVAIYGKGGIGKSTTTQNTAAALAFYDKNIFIHGCDPKADSTRLILGGKPQDTVMDTL
RTLGEKVTLENVVKSGFKDIRCVESGGPEPGVGCAGRGVITAIDLMEANQAYTDLDFIFF
DVLGDVVCGGFAMPIRDGKAQEVYVVASGEMMAIYAANNICKGLVKYAKQGVRLGGIICN
SRKVDGEREFLEEFTAAIGTKMIHFVPRDNIVQKAEFNKKTVTEFDPEADQALEYKQLGS
AIIDNKDFVIPKPLTMDELEKMVVKYGLMD
>YP_001990627.1|Rhodopseudomonas_palustris_TIE1
TRKVAIYGKGGIGKSTTTQNTAAALAFYDKNVFIHGCDPKADSTRLILGGKPQDTVMDTL
RTLGEKVTLENVVKSGFKDIRCVESGGPEPGVGCAGRGVITAIDLMEANKAYTDLDFIFF
DVLGDVVCGGFAMPIRDGKAQEVYIVASGEMMAIYAANNICKGLVKYAKQGVRLGGIICN
SRKVDGEREFLEEFTAAIGTKMIHFVPRDNIVQKAEFNKKTVTEFDPAAEQAHEYKQLGA
AIIDNKDFVIPKPLTMDQLEAMVVKYGLMD
>NP_946788.1|Rhodopseudomonas_palustris_CGA009
TRKVAIYGKGGIGKSTTTQNTAAALAFYDKNVFIHGCDPKADSTRLILGGKPQDTVMDTL
RTLGEKVTLENVVKSGFKDIRCVESGGPEPGVGCAGRGVITAIDLMEANKAYTDLDFIFF
DVLGDVVCGGFAMPIRDGKAQEVYIVASGEMMAIYAANNICKGLVKYAKQGVRLGGIICN
SRKVDGEREFLEEFTAAIGTKMIHFVPRDNIVQKAEFNKKTVTEFDPAAEQAHEYKQLGA
AIIDNKDFVIPKPLTMDQLEAMVVKYGLMD
>YP_002472086.1|Clostridium_kluyveri_NBRC_12016
TRKIAFYGKGGIGKSTTQQNTAAALAHFGKKVFIHGCDPKADCTRLILGEMTQSTIMDTL
REEGDSITEEAVIKTGFKDIRCVESGGPEPGVGCAGRGVITSINLMEELGAYSDLDFVHF
DVLGDVVCGGFAMPIREGKAQEVYIVASGEMMAVYAANNICKGILKYADQGVRLGGIICN
SRMVDKELELMEEFTEAIGTQLIHFIPRDNIVQKAEFNKQTVVEYDADCNQAKEYGELAR
KIIENKNFVIPKPLKIIDLEQMVMKYGLLD
>YP_001395138.1|Clostridium_kluyveri_DSM_555
TRKIAFYGKGGIGKSTTQQNTAAALAHFGKKVFIHGCDPKADCTRLILGEMTQSTIMDTL
REEGDSITEEAVIKTGFKDIRCVESGGPEPGVGCAGRGVITSINLMEELGAYSDLDFVHF
DVLGDVVCGGFAMPIREGKAQEVYIVASGEMMAVYAANNICKGILKYADQGVRLGGIICN
SRMVDKELELMEEFTEAIGTQLIHFIPRDNIVQKAEFNKQTVVEYDADCNQAKEYGELAR
KIIENKNFVIPKPLKIIDLEQMVMKYGLLD
>YP_003849068.1|Methanothermobacter_marburgensis_str._Marburg
VRKIAIYGKGGIGKSTTQQNTAAAMSYFGKNVMIHGCDPKADSTRLILGGKMQTTMMDTL
RELGGACTPDKVIETGFGGIRCVESGGPEPGVGCAGRGVITAITLMERHGVYEDLDFVFF
DVLGDVVCGGFAMPVRDGKAEEIYIVASGEMMALYAANNICRGMVKYARQGVRLGGIICN
SRNVDGERELLEEFCERIGTQMIHFVPRDNIVQKAEFNKKSVIEFDPECNQSQEYRELAR
KIIENTDFVIPEPMTMDEMEDLVVKYGVLD
>Q50785|Methanothermobacter_marburgensis
VRKIAIYGKGGIGKSTTQQNTAAAMSYFGKNVMIHGCDPKADSTRLILGGKMQTTMMDTL
RELGGACTPDKVIETGFGGIRCVESGGPEPGVGCAGRGVITAITLMERHGVYEDLDFVFF
DVLGDVVCGGFAMPVRDGKAEEIYIVASGEMMALYAANNICRGMVKYARQGVRLGGIICN
SRNVDGERELLEEFCERIGTQMIHFVPRDNIVQKAEFNKKSVIEFDPECNQSQEYRELAR
KIIENTDFVIPEPMTMDEMEDLVVKYGVLD
>AAB86034.1|Methanothermobacter_thermautotrophicus_str._Delta_H
VRKIAIYGKGGIGKSTTQQNTAAAMSYFGKNVMIHGCDPKADSTRLILGGKMQTTMMDTL
RELGVACTPDKVIETGFGGIKCVESGGPEPGVGCAGRGVITAITLMERHGVYEDLDFVFF
DVLGDVVCGGFAMPVRDGKAEEIYIVASGEMMALYAANNICKGMVKYARQGVRLGGIICN
SRNVDGEKELLEEFCERIGTQMIHFVPRDNIVQKAEFNKKSVIEFDPECNQSQEYRELAR
KIIENKDFVIPEPMTMDEMEELVVKYGVMD
>O27602.2|NIFH1_METTH
VRKIAIYGKGGIGKSTTQQNTAAAMSYFGKNVMIHGCDPKADSTRLILGGKMQTTMMDTL
RELGVACTPDKVIETGFGGIKCVESGGPEPGVGCAGRGVITAITLMERHGVYEDLDFVFF
DVLGDVVCGGFAMPVRDGKAEEIYIVASGEMMALYAANNICKGMVKYARQGVRLGGIICN
SRNVDGEKELLEEFCERIGTQMIHFVPRDNIVQKAEFNKKSVIEFDPECNQSQEYRELAR
KIIENKDFVIPEPMTMDEMEELVVKYGVMD
>YP_001329319.1|Methanococcus_maripaludis_C7
VRKIAIYGKGGIGKSTTTQNTVAAMAYFDKKVMIHGCDPKADSTRLILHGKQQTTMMDTL
REKGEECTPEKVIDVGFCGVKCVESGGPEPGVGCAGRGVITAITLMEQQGVYENLDYVFF
DVLGDVVCGGFAMPVRDGKADEIYVVASGEMMALYAANNICKGMVKYAEQGVRLGGIICN
SRNVDGELELLQEFCDKIGTQLIHFVPRDNIVQKAEFQKMAVVDFDDSCNQALEYKALAQ
KIIDNKNLVIPNPMTMDELEELTSKYGFLD
>YP_001322591.1|Methanococcus_vannielii_SB
VRKIAIYGKGGIGKSTTTQNTVAAMAYFDKKVFIHGCDPKADSTRLILHGKQQTTMMDTL
REKGDECTPDKVIETGFCGVRCVESGGPEPGVGCAGRGVITAITLMEQHGVYENLDFVFF
DVLGDVVCGGFAMPVRDGKADEIYVVASGEMMALYAANNICKGMVKYAQQGVRLGGIICN
SRNVDGELELLQEFCDKLGTQLIHFVPRDNIVQKAEFQKKAVVDFNDTCNQAMEYKELAR
KIIENKNLVIPTPMTMDELEELTSKYGFLD
>YP_001549846.1|Methanococcus_maripaludis_C6
VRKIAIYGKGGIGKSTTTQNTVAAMAHFDKKVFIHGCDPKADSTRLILHGKQQVTMMDTL
REKGDECTPDKVIEVGFGGVKCVESGGPEPGVGCAGRGVITAITLMEQHGVYENLDFVFF
DVLGDVVCGGFAMPVRDGKADEIYVVASGEMMALYAANNICKGMVKYAEQGVRLGGIICN
SRNVDGELELLQEFCDKIGTQLIHFVPRDNIVQKAEFQKKAVVDFDDTCNQAMEYKELAR
KIIENTNLVIPTPMTMDELEELTSKYGFLD
>YP_001097184.1|Methanococcus_maripaludis_C5
VRKIAIYGKGGIGKSTTTQNTVAAMAHFDKKVFIHGCDPKADSTRLILHGKQQVTMMDTL
REKGDECTPDKVIEVGFGGVKCVESGGPEPGVGCAGRGVITAITLMEQHGVYEDLDFVFF
DVLGDVVCGGFAMPVRDGKADEIYVVASGEMMALYAANNICKGMVKYAEQGVRLGGIICN
SRNVDGELDLLQEFCDKIGTQLIHFVPRDNIVQKAEFQKKAVVDYDDTCNQAMEYKELAR
KIIENENLVIPTPMTMDELEELTSKYGFLD
>NP_987973.1|Methanococcus_maripaludis_S2
VRKIAIYGKGGIGKSTTTQNTVAAMAHFDKKVFIHGCDPKADSTRLILHGKQQVTMMDTL
REKGDECTPDKVIEVGFGGVKCVESGGPEPGVGCAGRGVITAITLMEQHGVYEDLDFVFF
DVLGDVVCGGFAMPVRDGKADEIYVVASGEMMALYAANNICKGMVKYAEQGVRLGGIICN
SRNVDGELDLLQEFCDKIGTQLIHFVPRDNIVQKAEFQKKAVVDYDDTCNQALEYKELAR
KIIENENLVIPTPMTMDELEELTSKYGFLD
>AAC45512.1|Methanococcus_maripaludis
VRKIAIYGKGGIGKSTTTQNTVAAMAHFDKKVFIHGCDPKADSTRLILHGKQQVTMMDTL
REKGDECTPDKVIEVGFGGVKCVESGGPEPGVGCAGRGVITAITLMEQHGVYEDLDFVFF
DVLGDVVCGGFAMPVRDGKADEIYVVASGEMMALYAANNICKGMVKYAEQGVRLGGIICN
SRNVDGELDLLQEFCDKIGTQLIHFVPRDNIVQKAEFQKKAVVDYDDTCNQALEYKELAR
KIIENENLVIPTPMTMDELEELTSKYGFLD
>YP_305786.1|Methanosarcinabarkeri_str._Fusaro|VnfH
TRKIAFYGKGGIGKSTTQQNTAAAMAYYGKKIFIHGCDPKADCTRLVLGGVAQTTIMDTL
RELGEAVTAENVINTGFDDIKCVESGGPEPGVGCAGRGVITAINLMEEMGAYSDLDFIHF
DVLGDVVCGGFAMPIREGKAQEVYIVASGEMMATYAANNICKGLLKYAEQGVRLGGIICN
SRRVDNELEMMEEFASALGTQLLYFVPRDNIVQKAEFNKKTVVEYDPTCNQALEYKELAK
KILENDMFVIPKPLSMDQLEKMVERYGLMD
>AAM04632.1|Methanosarcina_acetivorans_C2A
TRKIAFYGKGGIGKSTTQQNTAAAMAYYGKNVFIHGCDPKADCTRLALGGVPQTTIMDTL
RELGEAVTVDNVVNTGFKGIRCVESGGPEPGVGCAGRGVITAINLMEELGAYSDLDFVHF
DVLGDVVCGGFAMPIREGKAQEVYIVASGEMMATYAANNICKGLLKYAEQGVRLGGIICN
SRKVDNELEMMEEFVSALGTQLIHFVPRDNIVQKAEFNKKTVVEFDPECNQAKEYGKLAK
KILENDMFVIPKPLSMDQLEKMVARYGLMD
>AAM04624.1|Methanosarcina_acetivorans_C2A
TRKIAFYGKGGIGKSTTQQNTAAAMAYYGKNVFIHGCDPKADCTRLALGGVPQTTIMDTL
RELGEAVTVDNVVNTGFKGIRCVESGGPEPGVGCAGRGVITAINLMEELGAYSDLDFVHF
DVLGDVVCGGFAMPIREGKAQEVYIVASGEMMATYAANNICKGLLKYAEQGVRLGGIICN
SRKVDNELEMMEEFVSALGTQLIHFVPRDNIVQKAEFNKKTVVEFDPECNQAKEYGKLAK
KILENDMFVIPKPLSMDQLEKMVARYGLMD
>YP_003703438.1|Syntrophothermus_lipocalidus_DSM_12680
TRKIAIYGKGGIGKSTTQQNTAAALAYFGKKVLIHGCDPKADCTRMVLGGKPQETVMDTL
RELGDAVTLEKVVKTGFCGIRCVESGGPEPGVGCAGRGVITAINLMEELGAYTDLDFIFF
DVLGDVVCGGFAMPVREGKAEEIYIVASGEMMALYAANNICRGMIKYAEQGVRLGGIICN
SRNVDGERELMEEFCKRIGTQLIHFVPRDNIVQKAEFSRQTVTEFDPDCNQAREYKELAR
KIIENEMFVIPKPMTMDEMEALVVKYGLLD
>YP_004092552.1|Ethanoligenens_harbinense_YUAN3
TRKIAFYGKGGIGKSTTQQNTACALSHFNKKVFIHGCDPKADCTRLALGGKPQDTIMDML
REQGDAITVEKVVKTGFEGIRCVESGGPEPGVGCAGRGVITAISLMEDLGAYTDLDFVHF
DVLGDVVCGGFAMPIRDGKAQEVYIVASGEMMAIYAANNISRGLLKYANQGVRLGGIICN
SRKVDNEHELMDEFVTALGTQMIHFVPRDNIVQKAEFNKKSVVEYDDNCNQAHEYETLAK
KIIENEMFVVPSPLDMDCLEKMVSKYGLMD
>YP_003249175.1|Fibrobacter_succinogenes_subsp._succinogenes_S85
LRQIAIYGKGGIGKSTTTQNLTAGLVEQGKHVLVVGCDPKADSTRLLLGGLHQKTVLDTI
RDNKTEIQLSDLEKVGFKGVRCVESGGPEPGVGCAGRGIITSISMLEQLGAYTDLDYVFY
DVLGDVVCGGFAMPIREGKAKEIYIVASGEMMALYAANNICKGIAKYAEREVRLGGIICN
SRNVDNELDLLRAFTKELNTQLIQYVPRNNIVQQAEIRKKTVIDFEPNCNQANVYRELAK
NIDENELFTIPTPMTQDRLEQILIDYGMME
>ADL24775.1|Fibrobacter_succinogenes_subsp._succinogenes_S85
LRQIAIYGKGGIGKSTTTQNLTAGLVEQGKHVLVVGCDPKADSTRLLLGGLHQKTVLDTI
RDNKTEIQLSDLEKVGFKGVRCVESGGPEPGVGCAGRGIITSISMLEQLGAYTDLDYVFY
DVLGDVVCGGFAMPIREGKAKEIYIVASGEMMALYAANNICKGIAKYAEREVRLGGIICN
SRNVDNELDLLRAFTKELNTQLIQYVPRNNIVQQAEIRKKTVIDFEPNCNQANVYRELAK
NIDENELFTIPTPMTQDRLEQILIDYGMME
>YP_003967538.1|Ilyobacter_polytropus_DSM_2926
LRQLAIYGKGGIGKSTTTQNTVGALMEMGKHIMVVGCDPKADSTRLLLGGLAQKTVLDTL
REEGEDIELDDILKDGFKGVKCVESGGPQPGVGCAGRGIITSISMLEQLGAYTELDYVFY
DVLGDVVCGGFAMPIREGKAEEVYIVASGEYMALYAANNIAKSIAQYGKQKTRLGGIICN
SRKVDKELELLTEFAGKLGSQMIHFVPRDNVVQRAEIHKNVVVNYEPECQQADEYRQLAK
NIDENEMLVIPTPLTTDELESLMMDYGFME
>YP_303736.1|Methanosarcinabarkeri_str._Fusaro
MRQIAIYGKGGIGKSTTTQNLTASLSTMGNKIMLVGCDPKADSTRMLLGGLNQKTVLDTL
RSEGEGVDLDVVMQRGFGDIKCVESGGPEPGVGCAGRGIITSIGLLENLGAYTDLDYVFY
DVLGDVVCGGFAMPIREGKAKEIYIVASGELMAIYAANNICKGLAKFAK-GARLGGIICN
SRNVDGERELLDAFAKKLGSQLIHFIPRDNIVQRAEINRKTVIDFDPESNQAKEYLTLAH
NVQNNDKLVVPTPLPMEELESMMVEFGIVD
>AAM07246.1|Methanosarcina_acetivorans_C2A
MRQIAIYGKGGIGKSTTTQNLTAALSTMGNNILLVGCDPKADSTRMLLGGLNQKTVLDTL
RSEGEGIDLDTVLQPGFGGIKCVESGGPEPGVGCAGRGIITSIGLLENLGAYTDLDYVFY
DVLGDVVCGGFAMPIREGKAKEIYIVASGELMAIYAANNICKGLAKFAK-GARLGGIICN
SRKVDGERELLEAFAKKLGSHLIHFVPRDNIVQRAEINRKTVIDFDRESDQAKEYLTLAD
NVQNNNKLVVPTPLPMEELEAMMVEFGIVE
>AAM30415.1|Methanosarcina_mazei_Go1
MRQIAIYGKGGIGKSTTTQNLTAALATMGNKILLVGCDPKADSTRMLLGGLNQKTVLDTL
RSEGEGVNLDVVVQPGFGNIKCVESGGPEPGVGCAGRGIITSIGLLENLGAYTDLDYVFY
DVLGDVVCGGFAMPIREGKAKEIYIVASGELMAIYAANNICKGLAKFAK-GARLGGIICN
SRNVDGERELLEAFAKKLGSQLIHFVPRDNIVQRAEINRKTVIDFDPESNQAKEYLTLAS
NVQNNTKLVVPTPLPMEELEAMMVEFGIVE
>YP_004091834.1|Ethanoligenens_harbinense_YUAN3
MRQVAIYGKGGIGKSTTTQNLTAALARMNKKIMVVGCDPKADSTRMLLGGLQQKTTLDTL
REEGEDVELDSILLEGFHGIKCVESGGPEPGVGCAGRGIITSIGLLEQLGAYTDLDYVFY
DVLGDVVCGGFAMPIREGKAKEIYIVASGELMAIYAANNICKGIQKYANSGVRLGGIICN
SRNVDRERDLIEAFAKALGSQMIFFVPRDNIVQRAEINKKTVTEFEPESTQGLAYKSLAE
AVEHNELFVIPKPLPIPELEKLMSDYGLMD
>YP_004105551.1|Ruminococcus_albus
LRQIAIYGKGGIGKSTTTQNLTAGLVERGNNVMVVGCDPKADSTRLLLGGLHQKTVLDTL
RDQGEDIELDAILKEGFMGTKCVESGGPEPGVGCAGRGIITSIGLLERLGAYTDLDYVFY
DVLGDVVCGGFAMPIREGKAKEIYIVASGEMMALYAANNISKGIARYARQGVRLGGIICN
SRNVDREAELVRAFAKELGTQMIHFVPRDNDVQRAEIRKKTVIQHFPESKQADEYRALAE
KIEQNDMFVIPKPMTQERLEEILVEYGLMD
>NP_346894.1|Clostridium_acetobutylicum_ATCC_824
MRQVAIYGKGGIGKSTTTQNLTSGLAELGKKIMVVGCDPKADSTRLLLGGLAQKTVLDTL
REEGEDVDLDTIMKTGFGNIKCVESGGPEPGVGCAGRGIITSINMLEQLGAYEELDYVFY
DVLGDVVCGGFAMPIREGKAKEIYIVASGEMMAMYAANNISKGISKFANTGVRLGGIICN
SRKVKNEKELLEAFAKELGTQLIYFVPRSHEVQKAEINKQTVIQFNPKDEQADEYRALAK
AIDGNDMYVVPKPMAQDKLEAILMEYGLLE
>YP_003778674.1|Clostridium_ljungdahlii_DSM_13528
MRQVAIYGKGGIGKSTTTQNLTAGLAEMGKKIMVVGCDPKADSTRLLLGGLAQKTVLDTL
REEGEDVDLDEILKKGYGGIKCVESGGPEPGVGCAGRGIITSINMLEQLGAYDDLDYVFY
DVLGDVVCGGFAMPIREGKAQEIYIVASGEMMAMYAANNISKGISKFANSGVRLGGIICN
SRKVENERELLEAFAKKLGTQLIYFVPRSHDVQKAEINKQTVIEFSPEVEQADEYRALAK
AIDGNDMFVIPKPMAQDDLEAILMEHGLMD
>YP_002473191.1|Clostridium_kluyveri_NBRC_12016
MRQVAIYGKGGIGKSTTTQNLTAGLAEMKKKIMVVGCDPKADSTRLLLGGLAQKTVLDTL
REEGEDVDLEEIMKIGYGDVKCVESGGPEPGVGCAGRGIITSINMLEQLGAYEELDYVFY
DVLGDVVCGGFAMPIREGKAKEIYIVASGEMMAMYAANNISKGISKFANVGVRLGGVICN
SRKVANERELLEAFAKELGTQLIYFVPRSQDVQRAEINKQTVIQFSPEVEQADEYRELAK
AIDGNDMFVIPKPMAQERLEDILMEHGLLE
>YP_001396460.1|Clostridium_kluyveri_DSM_555
MRQVAIYGKGGIGKSTTTQNLTAGLAEMKKKIMVVGCDPKADSTRLLLGGLAQKTVLDTL
REEGEDVDLEEIMKIGYGDVKCVESGGPEPGVGCAGRGIITSINMLEQLGAYEELDYVFY
DVLGDVVCGGFAMPIREGKAKEIYIVASGEMMAMYAANNISKGISKFANVGVRLGGVICN
SRKVANERELLEAFAKELGTQLIYFVPRSQDVQRAEINKQTVIQFSPEVEQADEYRELAK
AIDGNDMFVIPKPMAQERLEDILMEHGLLE
>1CP2|Clostridium_Pasteurianum
MRQVAIYGKGGIGKSTTTQNLTSGLHAMGKTIMVVGCDPKADSTRLLLGGLAQKSVLDTL
REEGEDVELDSILKEGYGGIRCVESGGPEPGVGCAGRGIITSINMLEQLGAYTDLDYVFY
DVLGDVVCGGFAMPIREGKAQEIYIVASGEMMALYAANNISKGIQKYAKSGVRLGGIICN
SRKVANEYELLDAFAKELGSQLIHFVPRSPMVTKAEINKQTVIEYDPTCEQAEEYRELAR
KVDANELFVIPKPMTQERLEEILMQYG---
>YP_003844296.1|Clostridium_cellulovorans_743B
MRQVAIYGKGGIGKSTTTQNLTAGLATMGKKIMVVGCDPKADSTRLLLGGLAQKSVLDTL
REEGEDVDLDEILKAGFGGIKCVESGGPEPGVGCAGRGIITSINMLEQLGAYTDLDYVFY
DVLGDVVCGGFAMPIREGKAQEIYIVASGEMMALYAANNISKGIQKYALSGVRLGGIICN
SRKVDRELDLLTAFAKELGSQLIHFVPRDNMVQRAEINKKTVIEFDPEAAQADEYRQLAA
AIENNKMFVIPTPMSQDRLEEILMEYGLFE
>ZP_04525525.1|Clostridium_butyricum_E4_str._BoNT_E_BL5262
MRQVAIYGKGGIGKSTTTQNLTSALAEMGKHIMIVGCDPKADSTRLVLGGLAQKTVLDTL
REAGEDIDLDDIMKTGYGNIRCVESGGPEPGVGCAGRGIITSIGMLERLGAYTDLDYVFY
DVLGDVVCGGFAMPIREGKAQEIYIVASGEMMALYAANNISKGIQKYAKTGVRLGGIICN
SRKVDRELDLLKAFAEELGSQLIHFVPRDNMVQRAEIHKQTVIEFDPKADQADEYRTLAR
NIDGNQMFVIPKPMKQERLEEILMEYGLMD
>YP_001309125.1|Clostridium_beijerinckii_NCIMB_8052
MRQVAIYGKGGIGKSTTTQNLTSALAEMGKNIMIVGCDPKADSTRLVLGGLAQKTVLDTL
REEGDDIELDAILKTGYGNIRCVESGGPEPGVGCAGRGIITSIGMLEQLGAYTDLDYVFY
DVLGDVVCGGFAMPIREGKAQEIYIVASGEMMALYAANNISKGIQKYAKTGVRLGGIICN
SRKVDKELDLLEAFAKELGSQLIHFVPRDNMVQRAEIHKQTVIEFDPKADQADEYRTLAK
NINENKMFVIPKPMKQERLEEILMEYGLMD
>YP_001321310.1|Alkaliphilus_metalliredigens_QYMF
MRQIAIYGKGGIGKSTTTQNLTAALGESGKKIMIVGCDPKADSTRLILGGLTQKTVMDTL
REEGEDIDLEDILKPGFSGIKCVESGGPEPGVGCAGRGIITSINMLESLGAYEDLDYVFY
DVLGDVVCGGFAMPIREGKAQEIYIVASGELMALYAANNIAKGIQKYAKSGTRLGGIICN
SRQVDYEHELLEAFAKELGSQLIYFVPRDNIVQRAEINKKAVIEFEPECGQANEYRALAK
SIDENKMFVIPKPMHTDRLEELMMEHGVLG
>YP_003190532.1|Desulfotomaculum_acetoxidans_DSM_771
MRQIAIYGKGGIGKSTTTQNTVAALADAGKKIMVVGCDPKADSTRLLLNGLNQKTVLDTL
RDEGEDVILEDVLRTGFKDVKCVESGGPEPGVGCAGRGIITSINLLESLGAYTDLDYVFY
DVLGDVVCGGFAMPIREGKAREIYIVASGELMALYAANNICKGVQKYAKTGVRMGGIICN
SRKVDKEYDLLKAFAEEIGTQLIHFLPRDNVVQRAEIKKKTVIDYDPTVAQADEYRKLAK
NIDENTMFVIPNPMTQDRLEELMMEHGFME
>ZP_03735358.1|Dethiobacter_alkaliphilus_AHT_1
MRQIAIYGKGGIGKSTTTQNTVAALAEAGKKVMVVGCDPKADSTRLLLHGLSQKTVLDTL
RDEGEDVELEDILLDGYGDCSCVESGGPEPGVGCAGRGIITSISLLESLGAYTDLDYVFY
DVLGDVVCGGFAMPIREGKAQEIYIVASGEMMAMYAANNIAKGIQKFANSGVRLGGIICN
SRKVDNELELLTAFAKEMGSQLIHFVPRDNMVQRAEINRKTVIDYDPEQPQADEYRQLAQ
NIDGNDMFVVPKPMTTDRLEELLMEHGILD
>ZP_08115091.1|Desulfotomaculum_nigrificans_DSM_574
MRQIAIYGKGGIGKSTTTQNTVAALAEAGKKIMVVGCDPKADSTRLLLHGLNQKTVLDTL
RDEGEDIELEDIMRQGYGGTLCVESGGPEPGVGCAGRGIITSINLLESLGAYTDLDYVFY
DVLGDVVCGGFAMPIREGKAQEIYIVASGEMMALYAANNISKGIQKYAHSGVRLGGIICN
SRRVDNELELLTAFAKELGSQLIHFVPRDNMVQRAEINRKTVIDYDPAHPQADEYRTLAR
NIDNNDMFVIPKPMSQDRLEELLMTYGILD
>YP_001114150.1|Desulfotomaculum_reducens_MI1
MRQIAIYGKGGIGKSTTTQNTVAALAEAGKKIMVVGCDPKADSTRLLLHGLNQKTVLDTL
RDEGEDIDLEDVLKTGYGDTKCVESGGPEPGVGCAGRGIITSINLLESLGAYTDLDYVFY
DVLGDVVCGGFAMPIREGKAREIYIVASGEMMALYAANNISKGVQKFANTGVRLGGIICN
SRKVDNELELLTAFAKELGSQLIHFVPRDNMVQRAEINKKTVIDFDPAQPQADEYRTLAQ
NIDGNDMFVIPKPMTQDRLEELLMAHGILD
>YP_002465657.1|Methanosphaerula_palustris_E19c
KRQVAIYGKGGIGKSTTTQNTVAALAEQGKKIMVVGCDPKADSTRLLLHGLCQKTVLDTL
RDEGDDIELDEILKPGYRDTLCVESGGPEPGVGCAGRGIITSINLLESLGAYTDLDYVFY
DVLGDVVCGGFAMPIREGKAEEIYIVASGELMALYAANNIAKGIHKYAVSKVRLGGIICN
SRQVDNEYPLLKAFAEELGSQLIYFVPRDNLVQRAEINKKTVIDFEPESNQAEEYRQLAK
AIDENRMFVIPKPMTQDRLEELMMQHGFMD
>YP_001404303.1|Methanoregula_boonei_6A8
TRQVAIYGKGGIGKSTTTQNTVAALAEAGKKIMVVGCDPKADSTRLLLHGLCQKTVLDTL
RDEGDDIELDAILKPGFKETMCVESGGPEPGVGCAGRGIITSINLLESLGAYTDLDYVFY
DVLGDVVCGGFAMPIREGKAQEIYIVASGELMALYAANNISKGIQKYAVNKVRLGGIICN
SRKVDNERALLQAFAEELGSQLIYFVPRDNLVQRAEINKKTVVDFDPTSGQASEYRSLAE
AIDKNKMFVVPKPMTQDRLEELMMQHGFLD
>YP_003893479.1|Methanolacinia_petrolearia_DSM_11571
MRQIAIYGKGGIGKSTTTQNTVAALAASGKKVMVVGCDPKADSTRLLLHGLCQKTVLDTL
RDEGDDIDLEDVLKPGFGETMCVESGGPEPGVGCAGRGIITSINLLESLGAYTDLDYVFY
DVLGDVVCGGFAMPIREGKAQEIYIVASGELMALYAANNISKGIQKYAETGVRLGGIICN
SRKVDHELELLQAFATELGSQLIYFVPRDNLVQRAEINKKTVVDFDPESNQANEYRSLAA
AIDGNKMFVIPKPMSQDRLEELMMEHGFLG
>ZP_05024356.1|Coleofasciculus_chthonoplastes_PCC_7420
MRKIAIYGKGGIGKSTTTQNTVAGLVELGRKVMIVGCDPKADSTRLLLGGLHQKSVLDTL
REEGDDVDLDEIRKEGYGKTLCVESGGPEPGVGCAGRGIITSISMLEQLGAYDSLDYAFY
DVLGDVVCGGFAMPIREGKAQEIYIVTSGEMMAMYAANNICRGIQKYAESGVRLGGLICN
SRKVDLEAELIEALAESLSTQMIYFLPRDNMVQRAELNRKTVIEYDSDCEQAGHYRSLAK
AIDENTNHVVPTPMKNDELEQLLVKFGLYG
>YP_181872.1|Dehalococcoides_mccartyi_195
MRKVAIYGKGGIGKSTTTQNTVAALAEMGRKVLVVGCDPKADSTRLLLGGLAQKTVLDTL
REEGEDVELDLVRKTGFGNTLCVESGGPEPGVGCAGRGIITAVNLMEQLGGYEDLDYVFY
DVLGDVVCGGFAMPIREGKAEEVYIVCSGEMMAMYAANNICKGIRKFADASVKLGGLICN
SRMVDNEKEMIAEFAKRLGTQMIHFVPRDNDVQRAEINKKTVIEWNPQAKQADEYRALAK
AIDNNQMFVVPKPISVDELESLLVEFGVIS
>YP_003873599.1|Spirochaeta_thermophila_DSM_6192
MRKVAIYGKGGIGKSTTTQNTVAALSEMGKKVMVVGCDPKADSTRLLLGGLHQETVLDTL
RMEGEDVELEDIRKIGFKGTICIESGGPEPGVGCAGRGIITSINLLEQLGAFSSLDYVFY
DVLGDVVCGGFAMPIREGKANEIYIVVSGEMMAMYAANNICKGIVKFAEAGVRLGGLICN
SRKVEREEDLIKALAERLGTQMIHFLPRDNMVQKAEINRMTVVEYAPDHPQAEEYRTLAK
KIEENTMFVIPKPLRNDELEELLIKYGIMN
>YP_004042554.1|Paludibacter_propionicigenes_WB4
MRKIAIYGKGGIGKSTTTQNTVAGLAEMGKKVMVVGCDPKADSTRLLLHGLAQKTVLDTL
RDEGEDIDLDDVMKPGFKATSCVESGGPEPGVGCAGRGIITSINLLEQLGAYDDLDYVFY
DVLGDVVCGGFAMPIRDGKAEEVYIVCSGEMMAMYAANNICKSISKFGKVTVRLGGLICN
SRKVDNEANMIEEFAKKLGTQMIHFVPRDNMVQHAEINRKTVIDHAPEHPQADEYRALAK
KINDNTMHVIPTPLAMSELEDLLVGFGILN
>YP_002309219.1|Candidatus_Azobacteroides_pseudotrichonymphae_genomovar._CFP2
MRKIAIYGKGGIGKSTTTQNTVAGLVEMGRKVMVVGCDPKADSTRLLLHGLAQKTVLDTL
RDEGEDVELEDVMKKGFKDTSCVESGGPEPGVGCAGRGIITSINLLEQLGAYDDLDYVFY
DVLGDVVCGGFAMPIRDGKAQEVYIVCSGEMMAMYAANNICKSIHKFGKVDVRLGGLICN
SRKVDNEANMIGEFAKKLGTQMIHFVPRDNMVQHAEINRKTVIDYAPDHSQADEYRTLAS
KIDNNTMMVIPNPLSIQELEDLLIGFGIMN
>RIFOXYA2_FULL_Elusimicrobia_related_50_26_rifoxya2_full_scaffold_2551_6|Elusimicrobia_bacterium_RIFOXYA2_FULL_50_26
MRKVAIYGKGGIGKSTTTQNTVAGLAEMGKKVMVVGCDPKADSTRLLLGGLAQKTVLDTL
REEGEDIELNEIVKLGFKDTVCVESGGPEPGVGCAGRGIITSINLLEQLGAYGDLDYAFY
DVLGDVVCGGFAMPIRDGKAEEIYIVVSGEMMAMYAANNICKGIVKYADAGVRLGGLICN
SRKVDNEESMIGEFAKRLGTQMIYFVPRDNMVQKAEINRKTVIDYEPSHVQADHYRNLSR
AIDQNKMFVVPKPLAIEELEKLLIDFGIAN
>ZP_07332644.1|Desulfovibrio_fructosovorans_JJ
MRKIAIYGKGGIGKSTTTQNTVAGLAEMGKKVMVVGCDPKADSTRLLLHGLAQKTVLDTL
REEGEDVDIDDILKEGYGGTMCTESGGPEPGVGCAGRGIITSINLLEQLGAYEDLDYVFY
DVLGDVVCGGFAMPIRDGKAEEIYIVCSGEMMAMYAANNICKGIVKYADSGVRLGGIICN
SRKVDQEKEMIEELCKRLGTQMIHFMPRENQVQRAEINRKTVIDFSPEHPQADEYRALAN
KIDNNDMFVVPKPISINELEKLLIDFGIAN
>YP_002953433.1|Desulfovibrio_magneticus_RS1
MRKIAIYGKGGIGKSTTTQNTVAGLAEMGKKVMVVGCDPKADSTRLLLHGLAQKTVLDTL
REEGEDVELDDILKEGYGGTMCTESGGPEPGVGCAGRGIITSINLLEQLGAYEDLDYVFY
DVLGDVVCGGFAMPIRDGKAEEIYIVCSGEMMAMYAANNICKGIVKYADTGVRLGGIICN
SRKVDFEKEMIEELCRQIGTQMIHFMPRENQVQRAEINRKTVIDYSPEHAQADEYRALAK
KIDENKMLVIPKPLEIAQLEKLLVDFGIAN
>YP_003804704.1|Spirochaeta_smaragdinae_DSM_11293
MRKVAIYGKGGIGKSTTTQNTVAGLAEAGKKVMVVGCDPKADSTRLLLHGLAQKTVLDTL
REEGEDVELEDILKAGYLNTTCVESGGPEPGVGCAGRGIITSINLLEQLGAYEDLDYTFY
DVLGDVVCGGFAMPIREGKAEEIYIVVSGEMMAMYAANNICKGIVKYADAGVRLGGLICN
SRNVDNEQEMIEELAKLLGTQMLHFVPRDNMVQRAEINRKTVIDYAPSHVQADEYRTLAK
KMDGNDMFVVPKPLAIDALEKLLIEFGIAN
>YP_001130857.1|Chlorobium_phaeovibrioides_DSM_265
MRKVAIYGKGGIGKSTTTQNTVAALAEMGKKVMVVGCDPKADSTRLLLGGLQQKTVLDTL
REEGEEVELEDIIKGGYKNTRCTESGGPEPGVGCAGRGIITSVNLLEQLGAYDELDYVFY
DVLGDVVCGGFAMPIRDGKAEEIYIVCSGEMMAMYAANNICKGILKYADAGVRLGGLICN
SRQVENEKAMIEELARKIGTQMIHFVPRDNFVQRAEINRKTVIDYDPTHKQADEYRALAQ
KINDNKMFVIPKPLEIEELESLLIEFGIAN
>ZP_01385043.1|Chlorobium_ferrooxidans_DSM_13031
MRKVAIYGKGGIGKSTTTQNTVAGLAEMGKNVMVIGCDPKADSTRLLLGGLQQKTVLDTL
REEGEEVELEDIIKEGYRNTRCTESGGPEPGVGCAGRGIITSVNLLEQLGAFDELDYVFY
DVLGDVVCGGFAMPIRDGKAEEIYIVCSGEMMAMYAANNICKGILKYADTGVRLGGLICN
SRNVDNERQMIEELAKKIGTQMIHFVPRNNFVQRAEINRKTVIEYDPTHEQADEYRALAQ
KIHDNKMFVIPKPLEIEELEALLIEFGIAN
>YP_002018782.1|Pelodictyon_phaeoclathratiforme_BU1
MRKVAIYGKGGIGKSTTTQNTVAGLAEMGKKIMVIGCDPKADSTRLLLGGLQQKTVLDTL
REEGEEVELEDIIKDGYRNTRCTESGGPEPGVGCAGRGIITSVNLLEQLGAFDELDYVFY
DVLGDVVCGGFAMPIRDGKAEEIYIVCSGEMMAMYAANNICKGILKYADTGVRLGGLICN
SRNVDNERQMIEELAKKIGTQMIHFVPRNNFVQRAEINRKTVIEYDPTHEQADEYRALAQ
KINDNKMFVIPKPLEIEELEALLIEFGIAN
>YP_001999215.1|Chlorobaculum_parvum_NCIB_8327
MRKVAIYGKGGIGKSTTTQNTVAGLAEAGKKVMVVGCDPKADSTRLLLGGLQQKTVLDTL
REEGEEVELEDIIKEGYKGSRCTESGGPEPGVGCAGRGIITSVNLLEQLGAYDELDYVFY
DVLGDVVCGGFAMPIRDGKAEEIYIVCSGEMMAMYAANNICKGILKYADAGVRLGGLICN
SRKVDNEREMIEELARRIGTQMIHFVPRDNFVQRAEINRKTVIDYDPTHPQADEYRALAR
KIDENKMFVIPKPLEIDELESLLIEFGIAN
>Q8KC92.1|NIFH_CHLTE
MRKVAIYGKGGIGKSTTTQNTVAGLAEAGKKVMVVGCDPKADSTRLLLGGLQQKTVLDTL
REEGEEVELEDIIKEGYRNTRCTESGGPEPGVGCAGRGIITSVNLLEQLGAYDELDYVFY
DVLGDVVCGGFAMPIRDGKAEEIYIVCSGEMMAMYAANNICKGILKYADAGVRLGGLICN
SRKVDNEREMIEELARRLGTQMIHFVPRDNFVQRAEINRKTVIDFDPTHPQADEYRALAK
KIDENKMFVIPKPLEIDELESLLIEFGIAN
>NP_662417.1|Chlorobaculum_tepidum_TLS
MRKVAIYGKGGIGKSTTTQNTVAGLAEAGKKVMVVGCDPKADSTRLLLGGLQQKTVLDTL
REEGEEVELEDIIKEGYRNTRCTESGGPEPGVGCAGRGIITSVNLLEQLGAYDELDYVFY
DVLGDVVCGGFAMPIRDGKAEEIYIVCSGEMMAMYAANNICKGILKYADAGVRLGGLICN
SRKVDNEREMIEELARRLGTQMIHFVPRDNFVQRAEINRKTVIDFDPTHPQADEYRALAK
KIDENKMFVIPKPLEIDELESLLIEFGIAN
>YP_379548.1|Chlorobium_chlorochromatii_CaD3
MRKVAIYGKGGIGKSTTTQNTVAGLAEMGKKVMVIGCDPKADSTRLLLGGLQQKTVLDTL
REEGEEVELEDIIKEGYRNTRCTESGGPEPGVGCAGRGIITSVNLLEQLGAFDELDYVFY
DVLGDVVCGGFAMPIRDGKAEEIYIVCSGEMMAMYAANNICKGILKYADAGVRLGGLICN
SRKVDNEREMIEELARRIGTQMIHFVPRDNFVQRAEINRKTVIDYDPTHGQADEYRALAQ
KINDNKMFVIPKPLEIEELESLLIEFGIAN
>YP_911221.1|Chlorobium_phaeobacteroides_DSM_266
MRKVAIYGKGGIGKSTTTQNTVAGLAEMGMKVMVVGCDPKADSTRLLLGGLQQKTVLDTL
REEGEEVELEDIIKEGYRQTRCTESGGPEPGVGCAGRGIITSVNLLEQLGAYDELDYVFY
DVLGDVVCGGFAMPIRDGKAEEIYIVCSGEMMAMYAANNICKGILKYADAGVRLGGLICN
SRKVDNEQAMIEELARKIGTQMIHFVPRDNFVQRAEINRKTVIDYDPTHGQADEYRALAR
KIHENKMFVIPKPLEIEELESLLIDFGIAN
>YP_001942747.1|Chlorobium_limicola_DSM_245
MRKVAIYGKGGIGKSTTTQNTVAGLAEMGKKVMVVGCDPKADSTRLLLGGLQQKTVLDTL
REEGEEVELEDIIKEGYRNTRCTESGGPEPGVGCAGRGIITSVNLLEQLGAYDELDYVFY
DVLGDVVCGGFAMPIRDGKAEEIYIVCSGEMMAMYAANNICKGILKYADAGVRLGGLICN
SRKVDNEREMIEELAKKIGTQMIHFVPRDNFVQRAEINRKTVIDYDPTHGQADEYRALAR
KIDENEMFVIPKPLEIEELESLLIEFGIAN
>B3EH88|Chlorobium_limicola|BchL
MRKVAIYGKGGIGKSTTTQNTVAGLAEMGKKVMVVGCDPKADSTRLLLGGLQQKTVLDTL
REEGEEVELEDIIKEGYRNTRCTESGGPEPGVGCAGRGIITSVNLLEQLGAYDELDYVFY
DVLGDVVCGGFAMPIRDGKAEEIYIVCSGEMMAMYAANNICKGILKYADAGVRLGGLICN
SRKVDNEREMIEELAKKIGTQMIHFVPRDNFVQRAEINRKTVIDYDPTHGQADEYRALAR
KIDENEMFVIPKPLEIEELESLLIEFGIAN
>YP_375428.1|Chlorobium_luteolum_DSM_273
MRKVAIYGKGGIGKSTTTQNTVAGLAEMGKKVMVVGCDPKADSTRLLLGGLQQKTVLDTL
REEGEEVELEDIIKEGYRNTRCTESGGPEPGVGCAGRGIITSVNLLEQLGAYDELDYVFY
DVLGDVVCGGFAMPIRDGKAEEIYIVCSGEMMAMYAANNICKGILKYADAGVRLGGLICN
SRKVDNEREMIEELARKIGTQMIHFVPRDNFVQRAEINRKTVIDYDPTHGQADEYRALAR
KIDENEMFVIPKPLEIEELESLLIEFGIAN
>YP_001995946.1|Chloroherpeton_thalassium_ATCC_35110
MRKVAIYGKGGIGKSTTTQNTVAGLAEMGKKVMVVGCDPKADSTRLLLGGLIQKTVLDTL
REEGEDVELDDIIKEGYSATRCVESGGPEPGVGCAGRGIITSVNLLEQLGAYDELDYVFY
DVLGDVVCGGFAMPIRDGKAEEIYIVVSGEMMAMYAANNICKGILKYADAGVRLGGLICN
SRKVDNEQEMIQELARQLGTQMIHFVPRDNMVQRAEINRKTVIDYDPTHSQADEYRTLAK
KIDENEMFVIPKPLEIDALEKLLVDFGIAN
>YP_002016292.1|Prosthecochloris_aestuarii_DSM_271
MRKIAIYGKGGIGKSTTTQNTVAGLAEMGNKVMVVGCDPKADSTRLLLGGLTQKTVLDTL
REEGEDVELEDIIKEGYGASRCTESGGPEPGVGCAGRGIITSVNLLEQLGAYDELDYVFY
DVLGDVVCGGFAMPIRDGKAQEIYIVVSGEMMAMYAANNICKGILKYADAGVRLGGLICN
SRKVDNEREMIEELARQLGTQMIHFVPRDNMVQRAEINRKTVIDFDPSHNQADEYRALAT
KIDQNEMFVIPKPLEIEELEKLLIDFGIAN
>YP_001960150.1|Chlorobium_phaeobacteroides_BS1
MRKIAIYGKGGIGKSTTTQNTVAGLAEMGKKVMVVGCDPKADSTRLLLGGLTQKTVLDTL
REEGEDVELEDIIKEGYGASRCTESGGPEPGVGCAGRGIITSVNMLEQLGAYDELDYVFY
DVLGDVVCGGFAMPIRDGKAEEIYIVVSGEMMAMYAANNICKGILKYADAGVRLGGLICN
SRKVDNEMEMIQELARQLGTQMIHFVPRDNMVQRAEINRKTVIDFDPAHQQADEYRALAK
KIDDNEMFVIPKPLEIEELEKLLIDFGIAN
>YP_002430688.1|Desulfatibacillum_alkenivorans_AK01
MRKIAIYGKGGIGKSTTTQNTVAGLSEMGKKIMVVGCDPKADSTRLLLGGLAQRTVLDTL
REEGEDVELDDVRKVGYAGTLCTESGGPEPGVGCAGRGIITSINLLEQLGAYASLDYAFY
DVLGDVVCGGFAMPIREGKAQEIYIVVSGEMMAMYAANNISKGIVKFAEAGVRLGGLICN
SRNVDNEREMIEAFAAKLGTQMIHFVPRDNMVQRAEINRKTVIEFDPAHSQADEYRTLAR
KIDANEMRVIPSPLEIEELEKLLIDYGIAA
>YP_845148.1|Syntrophobacter_fumaroxidans_MPOB
MRKIAIYGKGGIGKSTTTQNTVAGLAEMGRKVMVVGCDPKADSTRLLLGGLSQKTVLDTL
RTEGEDVELDDIRKVGFSKSICVESGGPEPGVGCAGRGIITSINLLEQLGAYATLDYVFY
DVLGDVVCGGFAMPIREGKAREIYIVVSGEMMAMYAANNICKGIVKFAEAGVRLGGLICN
SRKVDNEKEMIEAFARQLGTQMIHFVPRDNMVQRAEINRKTVIEFDPAHSQADEYRSLAR
KIEDNDMHVIPKPMHTDHLEKLLIEHGLAA
>ZP_03723745.1|Diplosphaera_colitermitum_TAV2
MRKVAIYGKGGIGKSTTTQNTVAGLVEMGKKVMVVGCDPKADSTRLLLGGLAQRSVLDTL
REEGEDVELSDIRSPGFCNSLCVESGGPEPGVGCAGRGIITSINMLEQLGAYDSLDYVFY
DVLGDVVCGGFAMPIREGKAEEIYIVCSGEMMAMYAANNISKGILKFAKTTVRLGGLICN
SRKVDNEREMIEKFAEKLGTKMIHFVPRHNDVQRAEINRKTVIEWNKDCEQATEYRTLAN
AIANNTNFVVPNPLTIQELEDLLMQYGLLN
>YP_961289.1|Desulfovibrio_vulgaris_DP4
MRKVAIYGKGGIGKSTTTQNTVAGLVDLGRKVMVVGCDPKADSTRLLLGGLAQKSVLDTL
RDEGEDVELDDIRKGGFGGTMCVESGGPEPGVGCAGRGIITSINMLESLGAYEDLDYVFY
DVLGDVVCGGFAMPIRDGKAEEIYIVCSGEMMAMYAANNICKGIMKYAQSVVRLGGLICN
SRNVDNEREMIEELARRLGTQMIYFVPRDNMVQRAEINRQTVIEYAPDHQQADHYRNLAR
AIDGNEMFVIPKPLQVEDLESLLMEYGLLE
>YP_009055.1|Desulfovibrio_vulgaris_str._Hildenborough
MRKVAIYGKGGIGKSTTTQNTVAGLVDLGRKVMVVGCDPKADSTRLLLGGLAQKSVLDTL
RDEGEDVELDDIRKGGFGGTMCVESGGPEPGVGCAGRGIITSINMLESLGAYEDLDYVFY
DVLGDVVCGGFAMPIRDGKAEEIYIVCSGEMMAMYAANNICKGIMKYAQSVVRLGGLICN
SRNVDNEREMIEELARRLGTQMIYFVPRDNMVQRAEINRQTVIEYAPDHQQADHYRNLAR
AIDGNEMFVIPKPLQVEDLESLLMEYGLLE
>YP_002437020.1|Desulfovibrio_vulgaris
MRKVAIYGKGGIGKSTTTQNTVAGLAELGRKVMVVGCDPKADSTRLLLGGLAQKSVLDTL
RDEGEDVELDDIRKPGYSTTLCVESGGPEPGVGCAGRGIITSINMLESLGAYEDLDYVFY
DVLGDVVCGGFAMPIRDGKAEEIYIVCSGEMMAMYAANNICKGIMKYAESAVRLGGLICN
SRNVDNEKEMIEELARKIGTQMIYFVPRDNQVQRAEIHRQTVIEFSPEHGQAQHYRNLAK
AIDENQMFVVPKPLQIAELEKLLMDYGLFE
>YP_002990053.1|Desulfovibrio_salexigens_DSM_2638
MRKVAIYGKGGIGKSTTTQNTVAGLATMDRKVMVVGCDPKADSTRLLLGGLAQKSVLDTL
REEGEDVELEDIRKPGFGESWCVESGGPEPGVGCAGRGIITSINMLENLGAYEGLDYVFY
DVLGDVVCGGFAMPIRDGKAEEIYIVCSGEMMAMYAANNICKGIMKYAESGVRLGGLICN
SRNVDNEKEMIEELAKKLGTQMIYFVPRDNDVQRAEINRKTVIEWDDTVPQADAYRGLAE
AIDKNEMFVVPTPLEIEELEQLLLDYGLME
>YP_004120783.1|Desulfovibrio_aespoeensis_Aspo2
MRKVAIYGKGGIGKSTTTQNTVAGLAEMGRKIMVVGCDPKADSTRLLLGGLAQKSVLDTL
REEGEDVELDDIRKPGFGGTWCVESGGPEPGVGCAGRGIITSINMLESLGAYESLDYAFY
DVLGDVVCGGFAMPIRDGKAEEIYIVCSGEMMAMYAANNICKGIMKYAESGVRLGGLICN
SRNTDREADLITELANKLGTQMIYFVPRDNDVQRAEINRKTVIEWDGTVPQADQYRGLAK
AIDGNTMFTVPTPLEIEDLEQLLLDYGIME
>YP_004196476.1|Desulfobulbus_propionicus_DSM_2032
MRKVAIYGKGGIGKSTTTQNTVAGLVEMGRKVMVVGCDPKADSTRLLLGGLAQKSVLDTL
REEGEDVELDDIRKKGYGGTWCVESGGPEPGVGCAGRGIITSINMLEQLGAYDGLDYAFY
DVLGDVVCGGFAMPIRDGKAEEIYIVCSGEMMAMYAANNICKGIMKFAQSNVRLGGLICN
SRAVDNEREMIEELAKKIGTQMIYFVPRDNDVQRAEINRQTVIEWNPQVKQADAYRGLAK
AIDENQMFVIPKPLAIEELEQLLLDYGLME
>ZP_01287662.1|delta_proteobacterium_MLMS1
MRKVAIYGKGGIGKSTTTQNTVAGLGELGRKVMVVGCDPKADSTRLLLGGMAQKSVLDTL
REEGEDVELEDIRKKGYADSWCVESGGPEPGVGCAGRGIITSINMLEALGAYESLDYAFY
DVLGDVVCGGFAMPIRDGKAEEIYIVVSGEMMAMYAANNISKGIVKFAQSAVRLGGLICN
SRAVDNEAEMIEEFAKKLGTKMIFFVPRHNDVQRAEINRKTVIEWKPDVSQADAYRGLAK
AIDDNKELVIPTPLEIEELEKLLMDFGLLE
>YP_003691738.1|Desulfurivibrio_alkaliphilus_AHT2
MRKVAIYGKGGIGKSTTTQNTVAGLVELGRKVMVVGCDPKADSTRLLLGGLAQKSVLDTL
REEGEDVELEDIRKPGYGESWCVESGGPEPGVGCAGRGIITSINMLESLGAYESLDYAFY
DVLGDVVCGGFAMPIRDGKADEIYIVVSGEMMAMYAANNISKGITKFAQSNVRLGGLICN
SRAVDNEAEMIEAFAKKLGTKMIYFVPRDNDVQRAEINRKTVIEWKPEANQADAYRGLAK
AIDENKDFVIPSPLEIEELEQLLMDYGLLQ
>YP_003157368.1|Desulfomicrobium_baculatum_DSM_4028
MRKIAIYGKGGIGKSTTTQNTVAGLSELGKKIMVVGCDPKADSTRLLLGGLAQKSVLDTL
RDEGEDVELADIRKAGFNGTWCVESGGPEPGVGCAGRGIITSINMLESLGAYHSLDYAFY
DVLGDVVCGGFAMPIRDGKAEEIYIVCSGEMMAMYAANNICKGIMKYAESSVRLGGLICN
SRNVDNEREMIEELAKKIGTQMIYFVPRDNDVQRAEINRMTVIEWNPKAPQADHYRNLAK
AIDQNTNFVVPKPLEIQELEQLLMDFGLLE
>YP_003806410.1|Desulfarculus_baarsii_DSM_2075
MRKIAIYGKGGIGKSTTTQNTVAGLAEMGKKVMVVGCDPKADSTRLLLGGLAQRSVLDTL
REEGEEVDLADIRRGGFGGTWCVESGGPEPGVGCAGRGIITSINMLESLGAYESLDYAFY
DVLGDVVCGGFAMPIRDGKAEEIYIVCSGEMMAMYAANNICKGIRKYAESTVRLGGLICN
SRNVDNEKEMIQELAKMIGTQMIYFVPRDNDVQRAEINRKTVIEWNPEAPQAQHYRNLAQ
AIDGNQMFVVPNPLAIEQLEQLLLDFGLLA
>ZP_05056880.1|Verrucomicrobiae_bacterium_DG1235
MRKIAIYGKGGIGKSTTTQNTVAALAEMGKKIMVVGCDPKADSTRLLLGGLAQRSVLDTL
REEGEDVELEDIRSGGFCSTLCVESGGPEPGVGCAGRGIITSINMLEQLGAYDELDYVFY
DVLGDVVCGGFAMPIREGKAEEIYIVCSGEMMAMYAANNICKGIMKFAETVVRLGGLICN
SRNVDRERDLIEEFAKRLGTQMVHFVPRDNDVQRAEINRKTVIDWNSEVNQANEYRTLAK
NIDKNTMTVIPKPLEIEELEALLMEYGLFN
>YP_003550022.1|Coraliomargarita_akajimensis_DSM_45221
MRKIAIYGKGGIGKSTTTQNTVAGLAEMGKKVMVVGCDPKADSTRLLLGGLAQKSVLDTL
REEGEDVELEDIRSEGYSTSLCVESGGPEPGVGCAGRGIITSINMLEQLGAYDELDYVFY
DVLGDVVCGGFAMPIRDGKAEEIYIVCSGEMMAMYAANNICKGILKFAETNVRLGGLICN
SRKVDNEKEMIEEMAKMLGTQMIHFVPRDNDVQRAEINRKTVIDWNPECNQADEYRALAK
AIDANKKLVIPSPLTIDQLEKLLMDFGLFE
>YP_003707332.1|Methanococcus_voltae_A3
MRKFCIYGKGGIGKSTNVGNMAAALAEDGKKVLVVGCDPKADSTRTLMHG-KINTVLDTF
RDKGEYMKIEDIVYEGFNGVYCVESGGPEPGVGCAGRGVITAVDMLDRLGVYDKPDVVMY
DILGDVVCGGFAMPLQKRLAEDVYIVTTCDPMAIYAANNICKGIQRYGNRKIALGGIIYN
GRSVVDEPEIIDKFVQGINTQVMGKIPMSNIITKAELRKQTTIEYAPDSEIANKFRELAN
AIYENKKTTIPTPLSEQGLDDLTESIEELV
>ZP_07329864.1|Methanothermococcus_okinawensis_IH1
VRKFCIYGKGGIGKSTTVSNIAGALAESGKKVMVIGCDPKADSTRNLM-GRKIPTVLDVF
RKKGNAIKLEDIVFEGFCGTYCIESGGPEPGVGCAGRGVITAIEVLNRLGAFENPDVIIY
DILGDVVCGGFAMPLQKHLADDVYIVTTCDPMAIYAANNICKGIKRYAKRKVALGGIIYN
GRSVINEPSIVEEFASKIGTNVMGNVPMSNIITKAEIYKKTVIEYAPDSEIADVFRELAD
AIYKNDKRVIPTPLSEEEIDEITEKIDDLL
>Q58289|Methanocaldococcus_jannaschii
MRKFCVYGKGGIGKSTTVSNIAAALAEDGKKVLVVGCDPKADTTRNLV-GRKIPTVLDVF
RKKGENMKLEDIVFEGFGGVYCVESGGPEPGVGCAGRGVITAVDMLNRLGAFEKPDVVIY
DILGDVVCGGFAMPLQKHLADDVYIVTTCDPMAIYAANNICKGIKRYASRKIALGGIIYN
GRSVIDAPEIVKDFAKKIGTQVIGKIPMSNIITRAEIYKKTVIEYAPDSEIANTFREIAK
AIYENENRVIPNPLSEEELDEITEKIDVLL
>NP_247874.1|Methanocaldococcus_jannaschii_DSM_2661
MRKFCVYGKGGIGKSTTVSNIAAALAEDGKKVLVVGCDPKADTTRNLV-GRKIPTVLDVF
RKKGENMKLEDIVFEGFGGVYCVESGGPEPGVGCAGRGVITAVDMLNRLGAFEKPDVVIY
DILGDVVCGGFAMPLQKHLADDVYIVTTCDPMAIYAANNICKGIKRYASRKIALGGIIYN
GRSVIDAPEIVKDFAKKIGTQVIGKIPMSNIITRAEIYKKTVIEYAPDSEIANTFREIAK
AIYENENRVIPNPLSEEELDEITEKIDVLL
>YP_003247224.1|Methanocaldococcus_vulcanius_M7
MRKFCIYGKGGIGKSTTVSNIAAALAEDKKKVLVIGCDPKADTTRNLV-GKKIPTVLDVF
RKKGENITLEDIIFQGFGGVYCVESGGPEPGVGCAGRGVITAVDILNKLDAFENPDVVIY
DILGDVVCGGFAMPLQKHLADDVYIVTTCDPMAIYAANNICKGIRRYANRKIALGGIIYN
GRSVIDAPEIVENFAEKIGTKVIGKIPMSDLITRAEIYKKTVIEYAPDSEVAENFRKLAN
AIYKNKNRIIPNPLTEEELDKISEKIDSLI
>YP_001324704.1|Methanococcus_aeolicus_Nankai3
MKQIAFYGKGGIGKSTTVCNIAAALADEGKKVMVIGCDPKHDCTSNLRGGEEIPTILDTL
REKGEKIEMDEIIHKGYNGIYCIEAGGPKPGYGCAGRGVIVAIDLLKKMDIYEGVDIVLY
DVLGDVVCGGFAMPLRMGLAKQIYVVTSSDYMAMYAANNICRGMKEFAKKGSRLGGLIYN
VRGSLDAYDLVEEMANKIGTEITGKIPNSMLIAEGEIEGKTVIEYAPDSEISSIYRELAR
KIYENDMGAIPNPLENEEIMQIGQAVKERI
>YP_001323663.1|Methanococcus_vannielii_SB
MKQIAFYGKGGIGKSTTVCNLAAALSKSGKKVIVVGCDPKHDCTSNLRGGIEIPTVLDIL
REKGDTLKKEDILYKGFNGIYCVEAGGPKPGYGCAGRGVIVVIDLLKKMNVFKGVDIVLY
DVLGDVVCGGFAMPLRMGLADQVYVVTSSDYMALYAANNICNGMSQFAVRGSNLGGIIYN
VRGSMDAFDIVDEFAKHLNGKIIGKVPNSSIINEAEIDGKTAIEYSPDSEISNIYIELSK
KIYENNSGTVPKPLENIQIMQIGKMIKERL
>YP_001330364.1|Methanococcus_maripaludis_C7
MKQIAFYGKGGIGKSTTVCNLAAALSKSGKKVIVVGCDPKHDCTSNLRRGEDIPTVLDVL
REKGDKLKKEDIIYEGFNGIYCVEAGGPKPGYGCAGRGVIVVIDLLKKMNVFEGVDIVIY
DVLGDVVCGGFAMPLRMGLADQIYVVTSSDYMALYAANNICNGISQFVKRGSTLGGIVYN
VRGSMDAFDIVSEFASQLNANIIGKVPNSSIINEAEIDGQTAIEYAPEEEISKIYMELAE
TIYKNNTGTTPKPLENAQIMQIGKMIKERI
>YP_001098039.1|Methanococcus_maripaludis_C5
LKQIAFYGKGGIGKSTTVCNLAAALSKRGKKVIVVGCDPKHDCTSNLRSGEDIPTVLDVL
REKGDKLEKEDIIYEGFNGIYCVEAGGPKPGYGCAGRGVIVVIDLLKKMKVFEGVDVVLY
DVLGDVVCGGFAMPLRIGLADQIYVVTSSDYMALYAANNICSGISQFVKRGSTLGGIIYN
VRGSMDAFDIVSEFANQLNANIIGKVPNSPIINEAEIDGQTAIEYAPEEKISEIYMELAE
KIYENNTGTTPNPLENAQIMQIGKMIKERI
>YP_001548852.1|Methanococcus_maripaludis_C6
MKQIAFYGKGGIGKSTTVCNLAAALSKSGKKVIVVGCDPKHDCTSNLRCGEDIPTVLDVL
REKGDKLKKEDIIYEGFNGIYCVEAGGPKPGYGCAGRGVIVVIDLLKKMKVFEGVDVVLY
DVLGDVVCGGFAMPLRMGLADQIYVVTSSDYMALYAANNICNGINQFVKRGSTLGGIIYN
VRGSMDAFDIVSEFASQLNANIIGKVPNSPIINEAEIDGQTAIEYAPEEEISKIYMELAE
KIYENNTGTTPNPLENAQIMQIGKMIKERI
>MBR57253.1|Myxococcales_bacterium_UBA3505
MHKIAVYGKGGIGKSTISSHLSAVFAEKNLKVLHVGCDPKHDSTMRIAPKDGVPTVIQML
RENPGWLRSRAFVQKGRFGIDLVECGGPEPGAGCGGRGVAKMFEMFTSIRLLEDWDVSLF
DVLGDVVCGGFAAPMRQGFAEKAYIVCSEELMAMYAANNVVKAITTNAGNGVTLGGIIAN
TRDNENGGEILRLFAEALGTQVVEYIPRSPIILEAEGEMKTVVEYDPTAPIVDVFRSLAD
KILAYSAASLPTPLEDREFNDFTVDFRKTA
>MBR57253.1|Myxococcales_bacterium_isolate_RS415
MHKIAVYGKGGIGKSTISSHLSAVFAEKNLKVLHVGCDPKHDSTMRIAPKDGVPTVIQML
RENPGWLRSRAFVQKGRFGIDLVECGGPEPGAGCGGRGVAKMFEMFTSIRLLEDWDVSLF
DVLGDVVCGGFAAPMRQGFAEKAYIVCSEELMAMYAANNVVKAITTNAGNGVTLGGIIAN
TRDNENGGEILRLFAEALGTQVVEYIPRSPIILEAEGEMKTVVEYDPTAPIVDVFRSLAD
KILAYSAASLPTPLEDREFNDFTVDFRKTA
>08E140C01_z5_2013_Ig3399_v2_scaffold_1081_21
ANRIAIYGKGGIGKSTVATNLSVLFAQAGLKVLHVGCDPKRDSSMKLLDGPAPPTVLEAM
AAHGDRVKLTDIVAIGRHGVEFVEAGGPEPGVGCAGRGVAMMIERLDELKLVEGYDVVLY
DVLGDVVCGGFAAPLRKGIGREVYVVTSEEPMALFAANNIARAVVRYAGNGVVLGGLIVN
LRERGPFRDTLEAFARRLGTRVLAFLERDPLVRQAEYQFRTVVEVSPQAPISVELRRLAG
WMSRQEDPPLPTPMQQHEFVDFVRQFAETP
>Ig8144_scaffold_7_82
MQSIVVYGKGGIGKSTVATALSVAYACSGLRVLHVGCDPKHDSSLRLVPGGRVPTVIEVL
LL-GREASREQIVTVGRHGIHCVEAGGPDPGVGCGGRAVTKMFEVFKRSRVLEGYDVVVY
DVLGDVVCGGFAAPLKAGIDPQVLIVVSEELMALFAANNVAKVVRTYASNGPRLAGLVVN
LRDNATDPAPIARFAQRLGTRVLGVIPRSREVREAELEGITVLDAAPDSVAACRIRSLAE
DLLSSEPCPLPTPLDHDAFLAEAGRLRADA
>08E140C01_z5_2013_Ig3399_v2_scaffold_1081_25
METIAIYGKGGIGKSVVATHLSAELARRGVKVLHVGCDPKADSSCRLTGRYDVKTVLDEL
STDTDDISVSQIVTKGRNGIDCIEAGGPEPGAGCGGRGVARAIEVIGDLGLLRLYGAAVF
DVLGDVVCGGFAAPLRRGFARKVFIVVSEESMALFAANNIARAVVSNAFNGVKLAGLVAN
VRSPDVRRERIRAFAEALGTTVVMTLERSQLIADSELELCTAVESAPDSDVALAFRELAD
HACSAAHLTIPTPFGQEAFFDFMRE-----
>400_zone1_2014_Ig3401_scaffold_6439_3
MERIAVYGKGGIGKSVVATGLSAWLGMNGRKVLHVGCDPKRDSCLRLIGRTAERTAVDLL
GMEPGSVSAARLLNQGRHGVMCIESGGPDPGLGCGGRGVARAIELLDETELLEGFDVAIF
DVLGDVVCGGFAAPLRKGIASKVVIVVSEEPMALFAANNIAKAVLSYADNGVALAGLVAN
LRG--GDRGIVDRFADRVGTRVLVALPRDPAVLDAERRCETVLDRTPDSPAARRIGELAA
ALEALEDMAPPGPLGEAAFFDLVSS----P
>PWVQ01000490.1_1|Myxococcales_bacterium_CSSed11_303
TRKIAVYGKGGIGKSVVATALSVCLARLGKKVIHIGCDPKSDSAVRLMDGRRPRTVLDVL
GDELSPGSPDQVINRGRLGIDVCEAGGPPAGLGCGGRGVARTLEFFDDSDVLGGYDVAVF
DVLGDVVCGGFAAPLRKGFGDKVFIVCSEEPMAMYAANNIASALLVYRRNGVVLGGIIAN
LKDASSNRTMLEDFAARLSTRVVGWIPRDPQVLVAERRRTTVVDHDPAAPASKALLAVAS
AALDADDTDEPTPMETEELFDYLER-----
>RLB59599.1|Deltaproteobacteria_bacterium_isolate_B64_G9
AEALAVYGKGGIGKSVVATNLSACFAVRDLKVLHVGCDPKHDSALRLAPERSVRLVLDLL
GDRSRGLRGRDVITRGRLGIDLCESGGPEPGVGCAGRGVARTLEFLKEENVF-GYDVTVF
DVLGDVVCGGFAAPLRAGFARKVLIVTSEEPMSIYAANNIARAVRTYQENGVVLAGLVGN
LRRNDDAVELLQVFAAALGTRLLVCLQRDESIQQAERALLTLVEHAPESPLAADLKKLAD
EILALDQVPPPRPLQDDEILRFIAGEARS-
>RLB59594.1|Deltaproteobacteria_bacterium_isolate_B64_G9
PLKIAVYGKGGIGKSVIATALSAVFAKQGLKVLHVGCDPKADSAVRLLPGQKITTVLEAL
STGNGTVAASQLVHQGRLGIHCCESGGPPPGLGCGGRGVARTLEYLEEAEVIEDYQVVVF
DVLGDVVCGGFAAPLREGFAELVVIVTSEEPMALYAANNISRAISVYQENGVALAGLVGN
MRTNSQEMQMLEQFAERLSTRLLAVIPRDRKVLQAERRRTTVVEFAPQAPASQALEQLAG
ILQELGEMQLPTPLDNDEFYAFCEK-----
>RME28087.1|Deltaproteobacteria_bacterium_isolate_J133
TLKLAVYGKGGVGKSMVATALSVLFAKRKKRVLHVGCDPKSDSTARLLPGQQLSTVLDVL
SRQKGG-GGAPLVHVGRLGIHCCEAGGPPPGLGCGGRGVARTLEYLEETEVITGYDVIVF
DVLGDVVCGGFAAPLREGFAQLVIVVTSEEPMSLYAANNISRAVCVYHENGVHLAGLVGN
LRATGEQEKLLESFAGRLGTGLLGMIPRDPEVIEAERRRLTVVEYNRGAPASKALEKIAK
RI----------------------------
>Ig8144_scaffold_57_58
MQKIAVYGKGGIGKSVVATSLSATYGISGLRVLHMGCDPKSDSAIRLVGDTHIRTVLDVL
GDDPTAVGTNAILTPGRHGIHACEAGGPPPGLGCGGRGVARAIEFLDEMGLMEAYDVAVF
DVLGDVVCGGFAAPLRDRFADKVVIVVSEEPMAMFAANNIAKAILTYHRNGAALAGLVAN
LRSREANVRGIEQFAARLGTQVVATVERDPRIQTAERNHRTIVEACPECPAAVALTGLAG
RLLQTGSLPLPTPLSEDAFFEFIRTE----
>SR2_scaffold_141_1733334_37
MERIAIYGKGGVGKSVVATNLSARFAQLGRKVLHVGCDPKHDSAVRLTGEGNILTVLEVL
ADDPNPTSTDGILHEGRLGIHCCEAGGPEPGLGCGGRGVARTLEFLDEMNVIGGYEVVMF
DVLGDVVCGGFAAPLRQGFAEKVFIVISEEPMALFAANNISKAIHVYHPNGVVLGGFVAS
LKSPDADRSVLDRFAAALSTRVLAFIPRDPLITCAERARKTVVEYAPDSASSKAFAALAD
EIASIASVPLPTPLGDEAFFRFIKD-----
>08E140C01_z5_2013_Ig3399_v2_scaffold_5309_3
MDRIAIYGKGGIGKSVVATSLSAYYARQGKRVLHVGCDPKHDSAVRLISDQTIVTVLDAL
AVNPNLSSSEAFLRTGRHGIHCCEAGGPAPGVGCGGRGVARTLELLDELEVIQGYDVVLF
DVLGDVVCGGFAAPLRQGFAQKVLIVLSEEPMALFAANNISKAIHTYHDNGVVLAGLVAN
LRTDSADRDLIERFAARLGTPILAYIPRDPLIIAAERERKTVVEFAPDAPAAHAFATLAE
RVQQIEAVALPTPLDDAAFFDFIRS-----
>RLB58596.1|Deltaproteobacteria_bacterium_isolate_B64_G9
TRMIAFYGKGGIGKSTVASNLGVLFASRGNKVLLFGCDPKSDSCHSLVPG-LVTTVMEKW
QELGADLRLTHCLMNGRQGVDCLEVGGPVPGTGCGGRGITKAFELVGQPDALERYDVVLF
DVLGDVVCGGFSAPLRAGYAREVYIVTSGEPRSLYAANNICQAVVKNAVNGARLGGLVAN
LRGGEKELPRIERFAHLVGVSVVHAIPRDEAVVEAEIARRPVVEWKKSSAAARAIEELSR
RLEEVSSLPVPRPLLRDEFDEFLAARG---
>PWVQ01000283.1_3|Myxococcales_bacterium_CSSed11_303
VRQLAFYGKGGVGKTTIVANLSVAFALAGKRVLLVGCDPKQDSSRLLVERGTIRTVMGQV
QAKGRVFEAESLVMRGRAGVDCIETGGPEPGVGCAGRGVSKMFEILKEIDLLSGYDVVMF
DVLGDVVCGGFAAPMRIGVAREVYIVASGEIMSLWATNNISRAVVRHNRNGTALAGIIPN
LRGLPGEQAALEAFASRLGAPLLPALPRLETIYNAERASAPVLLHAPESDAARAFSSLYE
EIERMKDRVVPRPLDEGAFEELLSSFGRQG
>SR2_scaffold_141_3221938_38
MRTLAFYGKGGIGKTTVATNISVLFAKDGRRVLQVGCDPKHDSSYKLVAREQVRTVMGLL
QVPGQTLTREQVVMHGRMGVDCVETGGPEPGVGCAGRGITRMFEVLGEAKVLEGYDVVVY
DVLGDVVCGGFAAPLRRGFAREVYVVASGEIMALYAANNICRAIVTHARNGVALAGVVAN
LRGSSKELATLQAFAARIGSRLLHPIPQHEAVQEAERHSRTVIEHAPDCAIAHDYTALFG
EIQATEDCCIPRPLEDTEFEQFVLNMVA--
>Ig8144_scaffold_384_40
TRQIAVYGKGGIGKSTVISALAVLFAQAGRKVALVGCDPKHDTTYKVSARFPVPTLLDEY
EHRREHLQLADVLVEGRHGIECVEAGGPEPGIGCAGRGISRMFELFDTLGFRAGYDTVLY
DVLGDVVCGGFATPIRKGFAREVLIVASGEVMSLYAANNICRALARLQANGVRLVGVVGN
LRGLERENELLARFAERIGAPLLATIPRDPAVGQAESDRLTVVEYAPASPAARALTALHA
LLETLADAFVPRPMGDVGFDEFVRGFLSSP
>RJO66755.1|Myxococcales_bacterium_isolate_SURF_8_Ga0104751_1002118
MEKIVLYGKGGIGKSTVAANLSAVYAKNGKKVIHIGCDPKHDSSSLLIGQRRVKTVIKEL
FSPSNQVKREQIIMPGVYGIDCVEAGGPEPGVGCGGRGITRMFEALDDLDVLAAYEVAVF
DVLGDVVCGGFAAPLRSGYAEKIFIVTSEEVMSLYAANNICKAVKRYEPNGVVLGGLIAN
IRDTGDDASAVERFAKTIQTQVVAVIGRDPIFREAERRLMPLIDLAPDHKVSKVFQDLAD
RILALKKCSSPKPLDDDAFDEFVERHGNAV
>AAM02629.1|Methanopyrus_kandleri_AV19
MKRIAVYGKGGIGKSTIAANVAAALAEEGYRVMLVGCDPKADSTLTLA-GRRIPTVMHEY
RRKGEGLKLEDIIVEGDFGVLCVESGGPKPGVGCAGRGVLKALEMLTRMGAFEDVDVVIF
DVLGDVVCGGFALPIRRGYADTVFVVTSSEPMSLYAANNICRGIAEYADRGAKLGGVIHN
RRSRDSDSRVVTEFCRRIRAELIYDLFYMEEVRKAESRYRTVIREFPDSDAAEAFRELAH
RMLET-EGVVPQPLEEEEVLRLAGVF----
>GWF2_ELX_62_30_gwf2_scaffold_457_36|Elusimicrobia_bacterium_GWF2_62_30
MENIVFFGKGGIGKSTIASNVTAALAQGSARILHVGCDPKMDSSVSLM-GRGIPPFTSSG
LLEDEETLRKSIHPSPVNGVFCIEAGGPDPGLGCAGAGISAMLDTIRSVALLERYDAVIF
DVLGDVVCGGFAAPLRRGFAQKAVIVVSEEILALYAANRLVKMVENYSRNGVYLAGLAAN
LKNAD-GLKIVQDFARAVNTKVLGVVLRSAEITRAEKAQRVAVLHAPHSDAARRLRALSR
AIASAP-AAPCRALSDPEIFAFLKGAVKRR
>GCA_002840355_87_17|Elusimicrobia_bacterium_HGWElusimicrobia3_GCA_002840355
MESIVFFGKGGIGKSTISANVSAVLASLGRRVLHVGCDPKMDSTLSLM-GRSIPPFSSVS
GGASGPHLKSMIFKPPIAGVSCVEAGGPEPGVGCAGVAIGTLLDAVRAENFAEVYDAFVY
DVLGDVVCGGFAAPLKRGVAEKAVIVTSEELLSLYAANNLLKMLNNYSRNGVFLAGLALN
VRDRE-GLKTAQRFARAANVKILGVTFRDKAVTRAEKLRKPAVLAFPGSEFSKNLKRLCL
AISAAP-AAPPRPLSDAEFAAFAGDPAAPA
>RAAC_Elusimicrobia_63_38_63_1|RAAC_Elusimicrobia_63_38
MESIVFFGKGGIGKSTISANVSAVLASRGRRVLHVGCDPKMDSTLSLM-GRSIPPFSSVS
GGASGPHLKSMIFKPPIAGVSCVEAGGPEPGVGCAGVAIGTLLDAVRAESFAEVYDAFVY
DVLGDVVCGGFAAPLKRGVAEKAVIVTSEELLSLYAANNLLKMLNNYSRNGVFLAGLALN
VRDRE-GLKTAQRFARAANVKILGVTFRDKAVTRAEKLRKPAVLAFPGSEFSKSLKRLCQ
AISAAP-AAP--------------------
>RIFCSPLOWO2_02_FULL_Elusimicrobia_61_11_rifcsplowo2_02_scaffold_11078_2|Elusimicrobia_bacterium_RIFCSPLOWO2_02_FULL_61_11
MESIVFFGKGGIGKSTIAANVSVLFAAKGRKVLHVGCDPKMDSTLSLM-GRRIRPFSEQG
GSTGETALRRSLH-RSIKGIDXXXXXXXXXGVGCAGAGIGAMLDAIKDSGLIEGYDIVVF
DVLGDVVCGGFAAPLRRGFASKAVLVVSEELLSLYAANNLISMVNNYARNGVFLAGLAVN
AKDPA-AVKLARDFAKAANTKVLGVIPRDPAVTRAEKARKPVVALEPRSEAAKSLARLAA
EIAATP-ASPPRTLGEAEFEAFMNEPYGTA
>rifcsplowo2_02_scaffold_11078_2|RIFCSPLOWO2_02_FULL_Elusimicrobia_61_11
MESIVFFGKGGIGKSTIAANVSVLFAAKGRKVLHVGCDPKMDSTLSLM-GRRIRPFSEQG
GSTGETALRRSLH-RSIKGIDCIEAGGPQAGVGCAGAGIGAMLDAIKDSGLIEGYDIVVF
DVLGDVVCGGFAAPLRRGFASKAVLVVSEELLSLYAANNLISMVNNYARNGVFLAGLAVN
AKDPA-AVKLARDFAKAANTKVLGVIPRDPAVTRAEKARKPVVALEPRSEAAKSLARLAA
EIAATP-ASPPRTLGEAEFEAFMNEPYGTA
>RAAC_Elusimicrobia_59_20_19_131|RAAC_Elusimicrobia_59_20
MESIVFFGKGGIGKSTIAANVSVLFAAKGRKVLHVGCDPKMDSTLSLM-GRRIRPFSEQG
GSTGETALRRSLH-RSIKGIDCIEAGGPQAGVGCAGAGIGAMLDAIKDSGLIEGYDIVVF
DVLGDVVCGGFAAPLRRGFASKAVLVVSEELLSLYAANNLISMVNNYARNGVFLAGLAVN
AKDPA-AVKLARDFAKAANTKVLGVIPRDPAVTRAEKARKPVVALEPRSEAAKSLARLAA
EIASTP-ASPPRTLGEAEFEAFMNEPYGTT
>RifOxyA12_full_Elusimicrobia_57_11_rifixya3_full_scaffold_4561_4|Elusimicrobia_bacterium_RIFOXYA12_FULL_57_11
MESIVFFGKGGIGKSTIASNITAILAAGGRKILHVGCDPKMDCTLSLM-GRHIQPFTAKC
GGPGQSGLRDSIYPAAVKGAWCIEAGGPQPGVGCGGTAIGSMLDAMRDERLLEGYDTAVF
DVLGDVVCGGFAAPLRRGFAKKVIIVTSEEVLSLYAANRLIMMVDNYSRNGVYLAGLAVN
VKNPG-AVVIARDFAKAVNTRILGVMLRDPAVTAAERAHKPAALAYAKSDFARRAWQLSQ
AINAAP-ATPPRAMPDAEFFAFAEGRQVPA
>GWF2_ELX_62_30_gwf2_scaffold_457_43|Elusimicrobia_bacterium_GWF2_62_30
MESIVFFGKGGIGKSTIAASVTSLLAAGGKKVLHIGCDPKMDCTLSLM-GRHIEPFAILG
GSSGRPGLRDSIYQSPVRGVHCIEAGGPQPGVGCGGTAIGSMLDAMKDEALLEGYGAAVF
DVLGDVVCGGFAAPLRRGFAKKMVIVTSEEILSLYAANRLIMMAANYARNGVYLAGLAVN
LKDQT-RLKTVEEFARAVNTRILGVMLQDPAVSSAEREHRPAAIAYPKSGFARRVWALTQ
EIRTAP-ATPPRALPDPDFFAFAEGRTAVP
>GCA_002840355_71_2|Elusimicrobia_bacterium_HGWElusimicrobia3_GCA_002840355
MDSVVFFGKGGIGKSTLAANVSALLAARGGRVLHVGCDPKRDSTLSLM-GRRIPPFCSAH
GEGRGSGLAASVFSSPVKGVDCIEAGGPQAGVGCAGAGIGSMLDAMRDEDLLRGYGAAVF
DVLGDVVCGGFAAPLRRGFARKAVVVTSGETLSLYAANNLLRMINNYSRNGPYLAGIAIN
LKDPA-GLERAQAFAAAVNARVLGVTLPDPAVHEAEKERRPAALARPRSDFAARAARLTA
AIAKAP-ASPPRPLSDEDFIAFITGETAGR
>RAAC_Elusimicrobia_63_38_76_14|RAAC_Elusimicrobia_63_38
MDSVVFFGKGGIGKSTLAANVSALLAARGGRVLHVGCDPKRDSTLSLM-GRRIPPFSSAH
GEGRGSGLAASVFSSPVKGVDCIEAGGPQAGVGCAGAGIGSMLDAMRDEDLLRGYGAAVF
DVLGDVVCGGFAAPLRRGFARKAVVVTSGETLSLYAANNLLRMINSYSRNGPYLAGIAIN
LKDPS-GLERARAFAAAVNARVLGVTLPDPAVHEAEKERRPAALARPRSDFAARV-----
------------------------------
>GWA2_ELX_62_23_gwa2_scaffold_252_5|Elusimicrobia_bacterium_GWA2_62_23
MESIVFFGKGGIGKSTVASNVSAILAARGRKVLHVGCDPKGDSTLALT-GRRVKHFADGG
VFAGEQALRASIHPSLFKNINCVEAGGPQAGVGCAGAGIGAMLDIMKEFSVLEGYDAVVF
DVLGDVVCGGFAAPLRRGLAGKAVIVVSEEMLSLYAANKLVAMVNNYARNGVWLAGLAVN
AKDQA-AVRLAQAFAAAARTRVLGMIPRDPAVARAEKMHRPVTVTDARSPAAAAMVRLAA
AIQNAP-EVSPRPLSDQEFQELFTGPAETA
>GWC2_ELX_64_44_gwc2_scaffold_1559_35|Elusimicrobia_bacterium_GWC2_64_44
MQSIVFFGKGGIGKSTIASNVSVLLAAEGAKVLHVGCDPKGDSTLSLA-GRRIPHFAEGG
VFSGEAALRASIHPSLFPGISCVEAGGPQAGVGCAGAGIGAMLDIMKEFSVLEGYGAAVF
DVLGDVVCGGFAAPLRRGLAGKAVIVVSEELLSIYAANKLVGMINNYSRNGVWLAGLAVN
AKDPR-GVRLAEAFAAAARTRVLGVIPRDPAVARAESMRKPVAACEPGSPASAALARLVA
AIRAAP-ARPPEMLGDEELQQLFSSRAAKR
>GWD2_ELX_63_28_gwd2_scaffold_96_144|Elusimicrobia_bacterium_GWD2_63_28
RESVVFFGKGGIGKSTVASNFSALLGAAGGRVLHVGCDPKMDSTLALA-GRHIPPFSGSP
GPDAETRLRGFIQPGAVKGVSCVEAGGPQAGLGCAGAGIGALLETVKAAGILEGYTASVF
DVLGDVVCGGFAAPLRRGFAKKVVIVTSAEALSLYSANRLVAMTQNFARNGVWLAGLAVN
CRDDG-GAELARAFAAAVGTRVLGILPRDPSVPEAERRRVPAALYAPASPFAAAMAGLCR
AVLAAP-GKPPKALSDADFGAFLAGAPIAP
>Ig5182_scaffold_226647_89|08E140C01_z5_2015_Ig5182_Elusimicrobia_63_10
LETAVFFGKGGIGKSTVASNVSALLGASGRKVLHVGCDPKLDSTLALA-GRHIPPFNGSP
GPDAEQRLRGFIQPAAVKGVSCVEAGGPQAGVGCAGAGISALLEAIKGSSILEGYGAAVF
DVLGDVVCGGFAAPLRRGFARKVVIVTSEEPLSLYAANRLILMTENFARNGVYLAGLAVN
CRDSA-GAALAERFAAAVNARVLAVLPRDPAVRKAERLRVPAALAYPKSPFALAVRRLAA
AVISAP-RTPPRPMSDEAFGAFLAGVPARG
>RLB63994.1|Deltaproteobacteria_bacterium_isolate_B1_G4
MERLVFYGKGGIGKSTISANMAACFAGLGYRVLHVGCDPKHDSTVALMDGEMIPTVVDRS
YR--DIIGPEDIVSLSRSGVHCVEAGGPAAGVGCAGRGITRTLEIFDQANLLSRYDVVTF
DLLGDVVCGGFAAPLSQRMGEKVVIVSSEEVMSLYAANNIAKAVVTYASGGIVCAGILLN
LRDNDEDLQPAQRFAELLNTRIIGVIKREPLIREAEYRRITVVEHGPNAPITKQLCDLGE
AILAVRDCPLPTPLSDQDFYAYSRHFASPP
>400_zone1_2014_Ig3401_scaffold_10_60|400_ZONE1_2014_IG3401_Elusimicrobia_69_35
MERIALFGKGGGGKSTIAANLSYLYARGGLRVLHVGCDPKRDSTLRLLGRRARTSVADVA
F-PGDP---LQAIERSPDGVDCLETGGPVPGLGCAGRGIIMAMEHFERLRLLERYDAVVF
DVLGDLVCGGFAAPLRHGFARKVAVVLSDEPMSLFAANNLARMVRTYAGNGAAFAGLIGN
CRYDDGARRVLEDFAARLGTSLLACFGAEPLVRSAERAGQTVSRFAPESPVSKEFSRLAE
RLRGLRALPLPQPLDDAALDRFLQEPAPAA
>RIFOXYD12_FULL_Elusimicrobium_66_9_rifoxyd3_full_scaffold_1778_4|Elusimicrobia_bacterium_RIFOXYD12_FULL_66_9
MDKIVFFGKGGIGKSTIASNISAVLASRGRRVLHVGCDPKRDSTIALAIDGELRTFAERR
GSAKSLPSKDEIMSRGKFGIDCIEAGGPEPGVGCAGYGISRMLEAFAQMRLMEAYDVAVF
DILGDVVCGGFAAPLREGFADKVFIVTSEELASLYAANNIARAVRNYAPNGVRLGGLIAN
LRDPDADRAALERFAGLIGTKILTFIPRDPAVREAEFARKTLLEHAPRAKITRQLQELSG
AVLAAAKTALPTPLEDRVFAELSRTFRAPR
>SR2_scaffold_141_1293508_10|SR2_Biohub_180515_Elusimicrobia_69_71
VEKIIFFGKGGIGKSTIASNLAVTYARRGLRVLLIGCDPKHDTTLSLTKGAPIKTLLETP
GFMDLARSTREFIVRGDYGIDCVEAGGPEPGVGCAGRGISRLIEVFEHSGVLAAYDAAIF
DVLGDVVCGGFAAPLRMGFADKVCIVASEELMSLYAANNIARAVKNNEDNRVSLCGLVVN
LRDPGADVAAVRRFARLIGTRVLAFMPRDPAVRKAEFSSRPAVELSPRSPFSREVRRLGR
TLLAIAERSIPNPLPDAHFSYLALRFRPEH
>PRP94280.1|Enhygromyxa_salina_SWB007
MERIVIFGKGGIGKSTVACGISASLAAAGKRVLHVGCDPKHDSTAALLRGKLIEPVVDRI
EK--KGVTAEDIVVRSPLGVDCVEAGGPTAGVGCGGRGITRMLEIFNEAELLDKYDLALY
DVLGDVVCGGFAAPLRKGIGEKVVIVTSEELMALYAANNIARAVVHYANNGIALAGLIVN
LKDPEADRKVVERFAERINTRILAWIPRDPLVREAEYNRTTVVEAYPQAPISRVLRELAE
RIHDEADRPLPTPMNEEEFHVGARAFRADL
>RBG_16_Elusimicrobia_66_12_RBG_16_scaffold_780_49|Elusimicrobia_bacterium_RBG_16_66_12
TQRLAFFGKGGVGKSTIAANLSAVFASSGRRVLHVGCDPKHDSTLALAGGGSVRVFTGRL
---------EDSVVRGPLGIDCVEAGGPEPGVGCAGYGITRMLDAFSRDGVLARYDVAVF
DILGDVVCGGFAAPLREGFAEKVFIVVSEELASLYAANNIAKAVRTYASNGVALGGMIAN
LRDPDADLEMMERFAGLLGTRVLACLSRDPQVREAEFLRRTVVEHAPEGETVRRLRELAS
AVFAISAARPPTPLTEEHFLELSRRFSGGV
>RIFCSPLOWO2_12_FULL_Elusimicrobia_59_9_rifcsplowo2_12_scaffold_8838_12|Elusimicrobia_bacterium_RIFCSPLOWO2_12_FULL_59_9
DEKIVLFGKGGIGKSTITSNLAVAYAQQGKKVLVVGCDPKHDTVVTLTKGHQIPTVLESP
SFAGGKVDASSIVFKGVMGIDCVEAGGPEPGIGCAGRGISRMADMLRDAGILVKYDVTLF
DVLGDVVCGGFAAPLRQGFAKKVVVITSEELMSLYAANNIARAVRNYASNGITLLGLVAN
MRDPEGDEGAVHRLAGLIGTQVLGFIKREPAVREAEYVKKTVMEHAPDSNFAKGLRILAQ
SLHDTETARVPTPLTDPEFHEISRLFHGTR
>gwc2_scaffold_138_46|GWC2_Elusimicrobia_56_31
SERIVVLGKGGIGKSTIAANLSELYALGGRRVLHIGCDPKGDSALLLTGGAGIPTVVESL
RAGA--PVFEELLFSTGRGIDCLEAGGPAPGEGCAGLGLLKTFELLEANKEKVGYDVVLF
DVLGDIVCGGFAVPLRKGFGRKVLIVVSDDLMSLYAANNIARAMGTYSHGGARLLGLVAN
GVGAG-GGGMVDRFAKLVNVKTIGYCPADPAVREAEGLGVTVVRASPASPFSRAVSGIKD
AVDRDG-NSLPKPLDGRMLFSILSGPRPSC
>GWA2_Elusimicrobia_69_24_gwa2_scaffold_1125_50|Elusimicrobia_bacterium_GWA2_69_24
MQKIVIFGKGGIGKSTIASNLAATYALQGLRVLLVGCDPKHDTTVSLTEGRPIQTAVDLP
GFMDLRATRDQFVAKGRLGVDCVESGGPEPGIGCAGRGISRTIEILENCGLMKTYDVMLF
DVLGDVVCGGFAAPLRMGFAEKVCIVASEELMALYAANNIARAILNYSSNDIGLCGVIAN
LKDPAAARGTMQRFAGMIGTQVLDFLPRDLAVREAEFQRKTIVEFAPKAPFALRMRSLAA
KILKIAKVHVPDPLGDEEFHDLSRTFRGTR
>SR2_scaffold_141_3116867_51|SR2_Biohub_180515_Elusimicrobia_69_71
TQKIVIFGKGGIGKSTITSNLAAAYAQSGKRVLLVGCDPKHDTTVSLTEGKPIRPVVDLP
GFMDMKARRAEVVKRGRLGVDCVESGGPEPGIGCAGRGISRTVEILEQCGLLAVYDVILF
DVLGDVVCGGFAAPLRKGLADKVCVIASEELMALYACNNIARAIVNYASNDIGLCGIVAN
LKDPGSKRDSVERFAALIGTKVLEFLPRDIAVRRAEFERRTAVEMFPKAEFSKRMKVLAD
TLLDLKKVRVPDPLGDEEFHELSRIFEGGR
>GWA2_Elusimicrobia_69_24_gwa2_scaffold_1125_49|Elusimicrobia_bacterium_GWA2_69_24
MESLVFFGKGGIGKSTIASNLSALYGISGKKVLHVGCDPKHDSSVSLCPEGYVRTFMEQL
LEDGTPAEGRPLTLRGRFGVDIVEAGGPEPGVGCAGRGISLMLETFQARKLLERYEVVVF
DILGDVVCGGFATPIRRGFGKKVFIVVSEELMSLYAANNIAKAVRSYRDGGVVLAGLVAN
VRDPEADPRPIARFAARIGTKVVASIPRDPAVREAEYRRRSVVEHAPRSPAARALARLSA
LALRIRRIPVPAPLEDRAFYELSLRFRGGR
>SR2_scaffold_141_1459340_45|SR2_Biohub_180515_Elusimicrobia_69_71
MESLVFFGKGGIGKSTIASNLAAAYALAGKRVLLVGCDPKHDSSRALAPDGYVRTFMEGL
LEGGARPDARSAPVKGRFNVHLMEAGGPEPGVGCAGRGITLMLETFKETRLLEDYDVVIF
DILGDVVCGGFATPLRQGFGKKIFIVASEELMSLYAANNIAKAVRHYSPNGVVLGGLVAN
LRDPKADRAPLERFASLIGTRILTFIPRDKAVHEAEYRRKTVVEHAPASPFVKTLAQLSS
RILALGRIGVPTPLEDREFYRLSMSFAGTA
>RBG_16_Elusimicrobia_66_12_RBG_16_scaffold_780_46|Elusimicrobia_bacterium_RBG_16_66_12
MQKIAIFGKGGIGKSTFSANLAAIYARRGLRVLLVGCDPKHDTTVALTEGVQIRTAVEHS
AFDSGKADASGLVVRGRLGVDCVEAGGPEPGIGCAGRGISRMIEILEGSGFLERYDVALF
DVLGDVVCGGFAAPLRENMADKVLIVTSEELMSLYAANNVARAVRNYAANGSSLVGLAAN
LRDPDADRDSVARLAGLIGTRVVAWLTRDAAVRRAEYARKTAVEIAPESDFARTLESLAS
ELLQPSSKNIPTPLTDESFQMLARRFVGAP
>RIFOXYD12_FULL_Elusimicrobium_66_9_rifoxyd3_full_scaffold_107369_2|Elusimicrobia_bacterium_RIFOXYD12_FULL_66_9
MQKIAIFGKGGIGKSTFSSNLAAIYARRGLRVLLVGCDPKHDTTVALTEGAPIRTAVEHS
AFDSGKADASGLVVRGRLGVDCVEAGGPEPGIGCAGRGISRMIEILESTGYLDRYDVALF
DVLGD-VXXXXXXXXXXXXXXXVLIVTSEELMSLYAANNVARAVRNYAANGSNLVGLAAN
LRDPDADRDAVSRLAALMGTQVVAWLTRDASVRRAEYARKTAAEMFPDSAFARSLESLAT
ELLKPSDREVPTPLSDEAFQFLARDFVGTP
>400_zone1_2014_Ig3401_scaffold_16_66|400_ZONE1_2014_IG3401_Elusimicrobia_69_35
MQRIAIFGKGGIGKSTLSANLAAVYAREGKKVLLVGCDPKHDTTVALTEGRPIKTVVEQS
AFNSSGQDLSGLLVKGRLGVDCVEAGGPEPGIGCAGRGISRTIELLNSAGILRGHDVAIF
DVLGDVVCGGFAAPLRQGFADKVVIVASEELMSLYAANNIARAVRNYSANGIALCGLVAN
LRDPGADREAVERFAAGIGTKVLAFLPREKAVREAEYRRVAVVEHDPRCAFSRSVLALAK
ALWKYTKARVPTPYPDETFHELSHKFVSAP
>GWC2_Elusimicrobia_65_9_gwc2_scaffold_1107_34|Elusimicrobia_bacterium_GWC2_65_9
MQRITIFGKGGIGKSTLSANLAAVYARQGKRVLLVGCDPKHDTTVALTDGKPIRTVVEQS
AFDSRGSDLSQILVRGRLGVDCIEAGGPEPGIGCAGRGISRMIELLEGAGILRRYDVALF
DVLGDVVCGGFAAPLRQGFADKVVIVTSEELMALYAANNIARAIRNYSANGVALCGLVAN
LRDPGADIKAVERLAALIGTKVLSFFTREAAVREAEYRRRTLVEHAPDAEMSRRVSLLAQ
ELWKFTTAKVPSPITDEQFHESSRRFIDVP
>GWC2_Elusimicrobia_65_9_gwc2_scaffold_1107_38|Elusimicrobia_bacterium_GWC2_65_9
QNNIVVFGKGGIGKSTISSNLSSIYALQGLKVLHVGCDPKHDSTLGLVDGELIETFMEKY
ARDHGELKTSDLMVKGRLGIDCVEAGGPEPGVGCAGRGISLMLEALQDLGVLKGYDARVF
DVLGDVVCGGFAAPLRKGFAEKIVIVVSEELMALYAANNIAKSVKTYASNGVYLAGLVAN
LKDGKVERGRIERFAKILGTRILEFVPRDPAVREAEFARKTVVERAPKSPFAKSIKALAA
KILAIQDCPVPTPMDDRRFYQPW-------
>400_zone1_2014_Ig3401_scaffold_16_60|400_ZONE1_2014_IG3401_Elusimicrobia_69_35
MQNIVIFGKGGIGKSTVAANLSTVYALQKRKVLHVGCDPKHDSTVGLVDGSLIETFMEKH
ARDRGELKASDLLVQGRLGIDCAEAGGPEPGVGCAGRG----------------------
-----VVCGGFAAPLRKGFAEKIVIVVSEELMALYAANNIAKSVKTYSSNGVYLAGLVAN
LKDGKVDRKRLEKFAKIIGTRILEFVPRDLAVREAEFARHTVVERSPKSPFAKSLKSLAA
KILAVEDCPVPTPMDDKRFYGGW-------
>400_zone1_2014_Ig3401_scaffold_451_48|400_ZONE1_2014_IG3401_Elusimicrobia_69_35
------------------------------------------------------------
----------DLLVQGRLGIDCAEAGGPEPGVGCAGRGISLMLEAFADLGVMKRYDVGVF
DVLGDVVCGGFAAPLRKGFAEKVVIVVSEELMALYAANNIAKSVRTYASNGVYLAGLVGN
LKDEGAEKARLERFAKLLKTKVLEFVPRDPAVRKVEFARKTVVEQAPGSAFSRSIRSLAA
KLAKVSDCPLPAPMDDRKFYGGW-------
>RBG_16_Elusimicrobia_66_12_RBG_16_scaffold_780_62|Elusimicrobia_bacterium_RBG_16_66_12
MEKIAVFGKGGIGKSTICVGLSVVYALQGRKVLHVGCDPKHDSTIGLLQGAEMPTFMEKM
VKPGNPPSADDLCQRGWLGIDCMEAGGPDPGVGCAGRGISLMLETFEEARLLEEYDVCMF
DVLGDVVCGGFAAPLRRGFAEKILIVVSEEMMSLYAANNIAKAVRNCSSNGVFLAGLVVN
ARSGDCSLERLERFAKTLNTRILAVIPRDPLVVEAEFNGESIVESHPAGGFSLGVRSLAQ
ALLDAQSCPTPTPLDDKSFYRQWRRPS---
>RIFOXYD12_FULL_Elusimicrobium_66_9_rifoxyd3_full_scaffold_1778_2|Elusimicrobia_bacterium_RIFOXYD12_FULL_66_9
MEKIAIFGKGGIGKSTICVGLSVVYALEGRKVLHVGCDPKHDSTAGLLQGAELPTFMDKM
SSPGEPPSVDDLCRPGWLGIDCVEAGGPDPGVGCAGRGISLMLETFEEARLLEKYDVCMF
DVLGDVVCGGFAAPLRKGFAQKVLIVVSEEMMSLYAANNIAKAVRNCSSNGVFLAGLAVN
ARSDKPSLDRLERFAKSLNTRILAVIPRDPMVVEAEFTGASIVESHPARGFSRGVKSLAR
KLLAARTCPAPSPLDDKGFYRQWRA-----
