# Supplementary material for: Borgs are giant genetic elements with potential to expand metabolic capacity
Source: Nature. 2022 Oct 19;610(7933):731–6. doi: 10.1038/s41586-022-05256-1 (PMC9605863; doi:10.1038/s41586-022-05256-1)
Supplement: Supplementary file 4 — Alignments and trees used to generate figures in the paper, in FASTA and newick format. [file 41586_2022_5256_MOESM4_ESM.zip › alignments_and_trees/McrG_fam07354.fa.aln.gappyout.filtered.iqtree.treefile]

(LKCM01000102.1_Candidatus_Methanoperedens_sp._BLZ1_MPEBLZ_contig000103_whole_genome_shotgun_sequence_19:0.0000000000,(((((((((((DAJM01000071.1_TPA_asm:0.0000000000,gi_851156917_ref_WP_048089613.1__coenzyme-B_sulfoethylthiotransferase_subunit_gamma__Candidatus_Methanoperedens_nitroreducens_:0.0000000000):0.0000029646,NZ_JMIY01000002.1_Candidatus_Methanoperedens_nitroreducens_strain_ANME-2d_ANME2D_Contig_2.2_whole_genome_shotgun_sequence_315:0.0000029646)100:0.0351692166,NZ_FZMP01000185.1_Candidatus_Methanoperedens_nitroreducens_isolate_Mnv1_whole_genome_shotgun_sequence_18:0.0425337417)96:0.0247434902,SR-VP_26_10_2019_1_100cm_scaffold_80_87:0.0286611623)80:0.0191539390,((((((gi_499819670_ref_WP_011500404.1__coenzyme-B_sulfoethylthiotransferase_subunit_gamma__Methanococcoides_burtonii_:0.0681461466,gi_564600831_ref_WP_023845931.1__coenzyme-B_sulfoethylthiotransferase_subunit_gamma__Methanolobus_tindarius_:0.0618022642)77:0.0207879226,gi_502802105_ref_WP_013037081.1__coenzyme-B_sulfoethylthiotransferase_subunit_gamma__Methanohalophilus_mahii_:0.1129082214)47:0.0085295960,gi_505137925_ref_WP_015325027.1__coenzyme-B_sulfoethylthiotransferase_subunit_gamma__Methanomethylovorans_hollandica_:0.1452138449)97:0.0786449584,(gi_502959391_ref_WP_013194367.1__coenzyme-B_sulfoethylthiotransferase_subunit_gamma__Methanohalobium_evestigatum_:0.1399238692,gi_503664081_ref_WP_013898157.1__coenzyme-B_sulfoethylthiotransferase_subunit_gamma__Methanosalsum_zhilinae_:0.0664165320)81:0.0194413078)87:0.0520308400,((gi_851313948_ref_WP_048177089.1__coenzyme-B_sulfoethylthiotransferase_subunit_gamma__Methanosarcina_sp._MTP4_:0.0737319109,gi_939321489_ref_WP_054868627.1__coenzyme-B_sulfoethylthiotransferase_subunit_gamma__Methanosarcina_mazei_:0.0710268060)67:0.0466760176,gi_1597822084_ref_WP_133517055.1__coenzyme-B_sulfoethylthiotransferase_subunit_gamma__Methanimicrococcus_blatticola_:0.1713127811)40:0.0301697265)92:0.0611238159,gi_757131933_ref_WP_042686201.1__coenzyme-B_sulfoethylthiotransferase_subunit_gamma__Methermicoccus_shengliensis_:0.0663821379)100:0.1428099988)49:0.0129803230,VEPN01000001.1_Candidatus_Methanoperedens_sp._isolate_MnB_21_scaffold1_whole_genome_shotgun_sequence_41:0.0118300651)66:0.0274866440,(((((((((rifcsphigho2_12_scaffold_332_29:0.0000000000,RifSed_csp1_16ft_1_scaffold_252_29:0.0000000000):0.0000000000,RifSed_csp1_16ft_2_scaffold_20_103:0.0000000000):0.0000000000,RifSed_csp1_19ft_2_scaf_186_554_179_57:0.0000000000):0.0000000000,rifcsp2_19ft_1_scaffold_10_101:0.0000000000):0.0000000000,RifSed_csp1_19ft_1_scaffold_13_48:0.0000000000):0.0000000000,rifcsp2_19_4_full_scaffold_14_48:0.0000000000):0.0000000000,19ft_2_nophage_noknown_scaffold_125_101:0.0000000000):0.0000000000,RifSed_csp1_19ft_4_scaffold_19_102:0.0000000000):0.0000029646,RifSed_csp1_19ft_3_sca_1539_56-confirmed_74:0.0000029646)100:0.0505142893)100:0.0635602475,NSJO01000026.1_Candidatus_Methanoperedens_sp._isolate_Ru_enrich_MN_NODE_418_length_38049_cov_8.11492_whole_genome_shotgun_sequence_23:0.0000029646):0.0000029646,VEPM01000015.1_Candidatus_Methanoperedens_sp._isolate_MnB_20_Mn.Bin2_15_whole_genome_shotgun_sequence_58:0.0000000000):0.0000000000,gi_1254442848_ref_WP_097300251.1__coenzyme-B_sulfoethylthiotransferase_subunit_gamma__Candidatus_Methanoperedens_sp._BLZ2_:0.0000000000):0.0000000000,WBTY01000034.1_Candidatus_Methanoperedens_sp._isolate_SB2_contig_625_whole_genome_shotgun_sequence_22:0.0000000000):0.0000000000,NZ_NTMG01000073.1_Candidatus_Methanoperedens_sp._BLZ2_CMPBLZ2contig_78_whole_genome_shotgun_sequence_17:0.0000000000);
