# Supplementary material for: Borgs are giant genetic elements with potential to expand metabolic capacity
Source: Nature. 2022 Oct 19;610(7933):731–6. doi: 10.1038/s41586-022-05256-1 (PMC9605863; doi:10.1038/s41586-022-05256-1)
Supplement: Supplementary file 4 — Alignments and trees used to generate figures in the paper, in FASTA and newick format. [file 41586_2022_5256_MOESM4_ESM.zip › alignments_and_trees/McrA_fam10713.fa.cdhit90.aln.gappyout.filtered]

>LKCM01000102.1_Candidatus_Methanoperedens_sp._BLZ1_MPEBLZ_contig000103_whole_genome_shotgun_sequence_18
MAVRFQKAMETKYTKEWGSNKGGKITDKKAKYLRLGYQQNPRKVEMAKCGAAITKKRGLQ
AYDPKLHLAGPMGQRQLTPYTISGTDIVCDGDDLHFVNNAAMQQEWDDIRRSCVVGLDLA
HEVLEKRLGKEVTPETINYYLEVLNHAMPGAAIVQEHMVETHPALVDDCYVKIFTGDETL
QDEVDKQFVINIDNEFPANQAKQIKAAVGKTSWQAVHIPTIVTRTEDGPGTSRWMAMQVG
MTFISAYHMCAGEAAVGELAFTAKHAGLVEMGDMIPARRARGPNEPGGLSFGHMADICQT
NRKGEDPVNVILQTASAATMLYDQIWLGGYMSGGVGFTMYATPAYTNDIVDDFLYWADEY
ASKKYGRGKAKATIDTVKDIATESTLYSLEAYEKYPTTLEDHFGGSQRATVCSIAAGGAT
ALATGHSQAGLSAWYLSMYLHKEAHGRLGFFGYDLQDQCGATNVFSIASDEGCIGECRGA
NYPNYAMNVGHQGGYTSVVAAAHAGKDAFCVNPLVKVCFADELINFDFADPRGAFGKAAL
REWDRAGERAFVIPAK
>DAJM01000071.1_TPA_asm
MAPRFKKAMETKYAKEWGTNKKSKITDKKTKYLRLGYTQNPRKVEMTKCGAAITKKRGLQ
AYDPKLHLAGPMGQRQLTPYTISGTDIVCDGDDLHFVNNAAMQQEWDDIRRTCIVGLDLA
HETLEKRLGKEVTPETINYYLEVLNHAMPGAAIVQEHMVETHPALVDDCYVKVFTGDETL
QDEIDKQFVINIDNEFPAEQAKQIKAGIGKTSWQAVHIPTIVTRTEDGPGTSRWMAMQVG
MTFISAYHMCAGEAAVGELAFTAKHAGLVEMSDMIPARRARGPNEPGGLSFGHMADIVQT
SRKTDDPVNVALQTASAASMLYDQIWLGGYMSGGVGFTMYATPAYTNDILDDYVYWGADY
AQKKYKFGSAKATIETVKDIGTEVTLYGIEAYEKYPTTLEDHFGGSQRATVLAIAAGAST
AMATGHSNAGLSAWYLSMYLHKEAWGRLGFYGYDLQDQCGATNVFSLGSDEGAIGEVRGA
NYPNYAMNVGHQGGYTTVVSAAHAGKDAFCVNPLVKSCFADDLVNFDFADPRGAFGKAAL
REWDRAGERAFVIPAK
>NSJO01000026.1_Candidatus_Methanoperedens_sp._isolate_Ru_enrich_MN_NODE_418_length_38049_cov_8.11492_whole_genome_shotgun_sequence_24
MAVRFQKAMETKYTKEWGSNKGGKITDKKAKYLRLGYQQNPRKVEMAKCGAAITKKRGLQ
AYDPKLHLAGPMGQRQLTPYTISGTDIVCDGDDLHFVNNAAMQQEWDDIRRSCVVGLDLA
HEVLEKRLGKEVTPETINYYLEVLNHAMPGAAIVQEHMVETHPALVDDCYVKIFTGDETL
QDEVDKQFVINIDNEFPANQAKQIKAAVGKTSWQAVHIPTIVTRTEDGPGTSRWMAMQVG
MTFISAYHMCAGEAAVGELAFTAKHAGLVEMGDMIPARRARGPNEPGGLSFGHMADICQT
NRKGEDPVNVILQTASAATMLYDQIWLGGYMSGGVGFTMYATPAYTNDIVDDFLYWADEY
ASKKYGRGKAKATIDTVKDIATESTLYSLEAYEKYPTTLEDHFGGSQRATVCSIAAGGAT
ALATGHSQAGLSAWYLSMYLHKEAHGRLGFFGYDLQDQCGATNVFSIASDEGCIGECRGA
NYPNYAMNVGHQGGYTSVVAAAHAGKDAFCVNPLVKVCFADELINFDFADPRGAFGKAAL
REWDRAGERAFVIPAK
>WBTY01000034.1_Candidatus_Methanoperedens_sp._isolate_SB2_contig_625_whole_genome_shotgun_sequence_23
MAVRFQKAMETKYTKEWGSNKGGKITDKKAKYLRLGYQQNPRKVEMAKCGAAITKKRGLQ
AYDPKLHLAGPMGQRQLTPYTISGTDIVCDGDDLHFVNNAAMQQEWDDIRRSCVVGLDLA
HEVLEKRLGKEVTPETINYYLEVLNHAMPGAAIVQEHMVETHPALVDDCYVKIFTGDETL
QDEVDKQFVINIDNEFPANQAKQIKAAVGKTSWQAVHIPTIVTRTEDGPGTSRWMAMQVG
MTFISAYHMCAGEAAVGELAFTAKHAGLVEMGDMIPARRARGPNEPGGLSFGHMADICQT
NRKGEDPVNVILQTASAATMLYDQIWLGGYMSGGVGFTMYATPAYTNDIVDDFLYWADEY
ASKKYGRGKAKATIDTVKDIATESTLYSLEAYEKYPTTLEDHFGGSQRATVCSIAAGGAT
ALATGHSQAGLSAWYLSMYLHKEAHGRLGFFGYDLQDQCGATNVFSIASDEGCIGECRGA
NYPNYAMNVGHQGGYTSVVAAAHAGKDAFCVNPLVKVCFADELINFDFADPRGAFGKAAL
REWDRAGERAFVIPAK
>VEPM01000015.1_Candidatus_Methanoperedens_sp._isolate_MnB_20_Mn.Bin2_15_whole_genome_shotgun_sequence_59
MAVRFQKAMETKYTKEWGTNKGGKITDKKTKYLRLGYQQNPRKVEMAKCGAAITKKRGLQ
AYDPKLHLAGPMGQRQLTPYTISGTDIVCDGDDLHFVNNAAMQQEWDDIRRSCVVGLDLA
HEVLEKRLGKEVTPETINYYLEVLNHAMPGAAIVQEHMVETHPALVDDCYVKIFTGDETL
QDEVDKQFVINIDNEFPENQAKQVKAAVGKTSWQAVHIPTIVTRTEDGPGTSRWMAMQVG
MTFISAYHMCAGEAAVGELAFTAKHAGLVEMGDMIPARRARGPNEPGGLSFGHMADIVQT
NRKGEDPVNVVLQTASAATMLYDQIWLGGYMSGGVGFTMYATPAYTNDIVDDFLYWADEY
ASKKYGRGKAKATIDTVKDIATESTLYSLEAYEKYPTTLEDHFGGSQRATVCSIAAGGAT
ALATGHSQAGLSAWYLSMYLHKEAHGRLGFFGYDLQDQCGATNVFSIASDEGCIGECRGA
NYPNYAMNVGHQGGYTSVVAAAHAGKDAFCVNPLVKVCFADELINFDFADPRGAFGKAAL
REWDRAGERAFVIPAK
>VEPN01000001.1_Candidatus_Methanoperedens_sp._isolate_MnB_21_scaffold1_whole_genome_shotgun_sequence_42
MAPRFKKAMEIKYAKEWGSNKKPKIQDKKTKYLRLGYTQNPRKVEMAKCGAAITKKRGLQ
AYDPKLHLAGPMGQRQLTPYVISGTDIVCDGDDLHFVNNAAMQQEWDDIRRTCVVGLDLA
HETLEKRLGKEVTPETINYYLEVLNHAMPGAAIVQEHMVETHPALVDDCYVKVFTGDETL
QDEIDKQFVINIDNEFPADQAKQIKAAVGKTSWQAVHIPTIVTRTEDGPGTSRWMAMQVG
MTFISAYHMCAGEAAVGELAFTAKHAGLVEMGDMIPARRARGPNEPGGLSFGHMADIVQT
NRKTDEPENVVCAVASAASMLYDQIWLGGYMSGGVGFTMYATPAYTNDILDDYLYWGYEY
ARKKYKLGSAKATIETVKDIGTETTLYGLEAYEKYPTTLEDHFGGSQRATVLALASGCAT
AAATGHSNAGLSAWYLSMYLHKEAWGRLGFYGYDLQDQCGATNVFSIGSDEGCIGECRGA
NYPNYAMNVGHQGGYTSVVAATHAGKDAFCVNPLVKLCFADELINFDFADPRAAFGKAAL
REWDRAGERAFVIPAK
>NZ_JMIY01000002.1_Candidatus_Methanoperedens_nitroreducens_strain_ANME-2d_ANME2D_Contig_2.2_whole_genome_shotgun_sequence_316
MAPRFKKAMETKYAKEWGTNKKSKITDKKTKYLRLGYTQNPRKVEMTKCGAAITKKRGLQ
AYDPKLHLAGPMGQRQLTPYTISGTDIVCDGDDLHFVNNAAMQQEWDDIRRTCIVGLDLA
HETLEKRLGKEVTPETINYYLEVLNHAMPGAAIVQEHMVETHPALVDDCYVKVFTGDETL
QDEIDKQFVINIDNEFPAEQAKQIKAGIGKTSWQAVHIPTIVTRTEDGPGTSRWMAMQVG
MTFISAYHMCAGEAAVGELAFTAKHAGLVEMSDMIPARRARGPNEPGGLSFGHMADIVQT
SRKTDDPVNVALQTASAASMLYDQIWLGGYMSGGVGFTMYATPAYTNDILDDYVYWGADY
AQKKYKFGSAKATIETVKDIGTEVTLYGIEAYEKYPTTLEDHFGGSQRATVLAIAAGAST
AMATGHSNAGLSAWYLSMYLHKEAWGRLGFYGYDLQDQCGATNVFSLGSDEGAIGEVRGA
NYPNYAMNVGHQGGYTTVVSAAHAGKDAFCVNPLVKSCFADDLVNFDFADPRGAFGKAAL
REWDRAGERAFVIPAK
>NZ_NTMG01000073.1_Candidatus_Methanoperedens_sp._BLZ2_CMPBLZ2contig_78_whole_genome_shotgun_sequence_16
MAVRFQKAMETKYTKEWGSNKGGKITDKKAKYLRLGYQQNPRKVEMAKCGAAITKKRGLQ
AYDPKLHLAGPMGQRQLTPYTISGTDIVCDGDDLHFVNNAAMQQEWDDIRRSCVVGLDLA
HEVLEKRLGKEVTPETINYYLEVLNHAMPGAAIVQEHMVETHPALVDDCYVKIFTGDETL
QDEVDKQFVINIDNEFPANQAKQIKAAVGKTSWQAVHIPTIVTRTEDGPGTSRWMAMQVG
MTFISAYHMCAGEAAVGELAFTAKHAGLVEMGDMIPARRARGPNEPGGLSFGHMADICQT
NRKGEDPVNVILQTASAATMLYDQIWLGGYMSGGVGFTMYATPAYTNDIVDDFLYWADEY
ASKKYGRGKAKATIDTVKDIATESTLYSLEAYEKYPTTLEDHFGGSQRATVCSIAAGGAT
ALATGHSQAGLSAWYLSMYLHKEAHGRLGFFGYDLQDQCGATNVFSIASDEGCIGECRGA
NYPNYAMNVGHQGGYTSVVAAAHAGKDAFCVNPLVKVCFADELINFDFADPRGAFGKAAL
REWDRAGERAFVIPAK
>NZ_FZMP01000185.1_Candidatus_Methanoperedens_nitroreducens_isolate_Mnv1_whole_genome_shotgun_sequence_19
MAPRFKKAMETKYAKEWGSNKKSKITDKKTKYLRLGYTQNPRKVEMAKCGAAITKKRGLQ
AYDPKLHLAGPMGQRQLTPYTISGTDIVCDGDDLHFVNNAAMQQEWDDIRRTCIVGLDLA
HETLEKRLGKEVTPETINYYLEVLNHAMPGAAIVQEHMVETHPALVDDCYVKIFTGDETL
QDEVDKQFVINIDNEFPDAQAKQIKAGIGKTSWQAVHIPTIVTRTEDGPGTSRWMAMQVG
MTFISAYHMCAGEAAVGELAFTAKHAGLVEMGDMIPARRARGPNEPGGLSFGHMCDIVQT
SRKTDDPCNVVLQLASAASMLYDQIWLGGYMSGGVGFTMYATPAYTNDILDDYVYWGADY
CQKKYKPGSAKATIETVKDIGTEVTLYGIEAYEKYPTTLEDHFGGSQRATVLAIAAGTAT
AMATGHSNAGLSAWYLSMYLHKEAWGRLGFYGYDLQDQCGATNVFSLGSDEGCLGEVRGA
NYPNYAMNVGHQGGYSSVVCAAHAGKDAFCANPLVKSCFADDLVNFDFADPRGAFGKAAL
REWDRAGERAFVIPAK
>rifcsphigho2_12_scaffold_332_30
MAPRFKKAMETKYTKEWGANKKSKITDKKTKYLRLGYQQNPRKVEMAKCGAAITKKRGLQ
AYDPKLHLAGPMGQRQLTPYTISGTDIVCDGDDLHFVNNAAMQQEWDDIRRTCIVGLDLA
HETLEKRLGKEVTPETINYYLEVLNHAMPGAAIVQEHMVETHPALVDDCYVKIFTGDETL
QDEIDKQFVINIDGEFPDDQAKQVKAAVGKTSWQAVHIPTIVTRTEDGPGTSRWMAMQVG
MTFISAYHMCAGEAAVGELAFTAKHAGLVEMGDMIPARRARGPNEPGGMSFGHMADCIQT
LRKKDEKEEAVLQVATASSMLYDQIWLGGYMSGGVGFTMYATPAYTNDVLDDYLYWGSDY
AKKKYGYGKAKATIEVVKDIATETTLYGLESYEKYPTTLEDHFGGSQRATTVALTSAGAV
GLATGNAQAALSGWYLSMYLHKEAHGRLGFYGYDLQDQCGATNVFSLASDEGCQAELRGA
NYPNYAMNVGHQGGYTSCVASAHAGGDAFCVNPLVKAAFADDLMNFDFADPRAAFGKAAL
REWDRAGERAFVIPAK
>RifSed_csp1_19ft_3_sca_1539_56-confirmed_75
MAPRFKKAMETKYTKEWGANKKSKITDKKTKYLRLGYQQNPRKVEMAKCGAAITKKRGLQ
AYDPKLHLAGPMGQRQLTPYTISGTDIVCDGDDLHFVNNAAMQQEWDDIRRTCIVGLDLA
HETLEKRLGKEVTPETINYYLEVLNHAMPGAAIVQEHMVETHPALVDDCYVKIFTGDETL
QDEIDKQFVINIDGEFPDDQAKQVKAAVGKTSWQAVHIPTIVTRTEDGPGTSRWMAMQVG
MTFISAYHMCAGEAAVGELAFTAKHAGLVEMGDMIPARRARGPNEPGGMSFGHMADCIQT
LRKKDEKEEAVLQVATASSMLYDQIWLGGYMSGGVGFTMYATPAYTNDVLDDYLYWGSDY
AKKKYGYGKAKATIEVVKDIATETTLYGLESYEKYPTTLEDHFGGSQRATTVALTSAGAV
GLATGNAQAALSGWYLSMYLHKEAHGRLGFYGYDLQDQCGATNVFSLASDEGCQAELRGA
NYPNYAMNVGHQGGYTSCVASAHAGGDAFCVNPLVKAAFADDLMNFDFADPRAAFGKAAL
REWDRAGERAFVIPAK
>RifSed_csp1_19ft_4_scaffold_19_101
MAPRFKKAMETKYTKEWGANKKSKITDKKTKYLRLGYQQNPRKVEMAKCGAAITKKRGLQ
AYDPKLHLAGPMGQRQLTPYTISGTDIVCDGDDLHFVNNAAMQQEWDDIRRTCIVGLDLA
HETLEKRLGKEVTPETINYYLEVLNHAMPGAAIVQEHMVETHPALVDDCYVKIFTGDETL
QDEIDKQFVINIDGEFPDDQAKQVKAAVGKTSWQAVHIPTIVTRTEDGPGTSRWMAMQVG
MTFISAYHMCAGEAAVGELAFTAKHAGLVEMGDMIPARRARGPNEPGGMSFGHMADCIQT
LRKKDEKEEAVLQVATASSMLYDQIWLGGYMSGGVGFTMYATPAYTNDVLDDYLYWGSDY
AKKKYGYGKAKATIEVVKDIATETTLYGLESYEKYPTTLEDHFGGSQRATTVALTSAGAV
GLATGNAQAALSGWYLSMYLHKEAHGRLGFYGYDLQDQCGATNVFSLASDEGCQAELRGA
NYPNYAMNVGHQGGYTSCVASAHAGGDAFCVNPLVKAAFADDLMNFDFADPRAAFGKAAL
REWDRAGERAFVIPAK
>rifcsp2_19_4_full_scaffold_14_49
MAPRFKKAMETKYTKEWGANKKSKITDKKTKYLRLGYQQNPRKVEMAKCGAAITKKRGLQ
AYDPKLHLAGPMGQRQLTPYTISGTDIVCDGDDLHFVNNAAMQQEWDDIRRTCIVGLDLA
HETLEKRLGKEVTPETINYYLEVLNHAMPGAAIVQEHMVETHPALVDDCYVKIFTGDETL
QDEIDKQFVINIDGEFPDDQAKQVKAAVGKTSWQAVHIPTIVTRTEDGPGTSRWMAMQVG
MTFISAYHMCAGEAAVGELAFTAKHAGLVEMGDMIPARRARGPNEPGGMSFGHMADCIQT
LRKKDEKEEAVLQVATASSMLYDQIWLGGYMSGGVGFTMYATPAYTNDVLDDYLYWGSDY
AKKKYGYGKAKATIEVVKDIATETTLYGLESYEKYPTTLEDHFGGSQRATTVALTSAGAV
GLATGNAQAALSGWYLSMYLHKEAHGRLGFYGYDLQDQCGATNVFSLASDEGCQAELRGA
NYPNYAMNVGHQGGYTSCVASAHAGGDAFCVNPLVKAAFADDLMNFDFADPRAAFGKAAL
REWDRAGERAFVIPAK
>RifSed_csp1_16ft_1_scaffold_252_30
MAPRFKKAMETKYTKEWGANKKSKITDKKTKYLRLGYQQNPRKVEMAKCGAAITKKRGLQ
AYDPKLHLAGPMGQRQLTPYTISGTDIVCDGDDLHFVNNAAMQQEWDDIRRTCIVGLDLA
HETLEKRLGKEVTPETINYYLEVLNHAMPGAAIVQEHMVETHPALVDDCYVKIFTGDETL
QDEIDKQFVINIDGEFPDDQAKQVKAAVGKTSWQAVHIPTIVTRTEDGPGTSRWMAMQVG
MTFISAYHMCAGEAAVGELAFTAKHAGLVEMGDMIPARRARGPNEPGGMSFGHMADCIQT
LRKKDEKEEAVLQVATASSMLYDQIWLGGYMSGGVGFTMLLI------------------
------------------------------------------------------------
---------------LGLRLCKE--------------------------------EIRWL
--------WKSKGDYRG-------------------------------------------
---------------C
>19ft_2_nophage_noknown_scaffold_125_100
MAPRFKKAMETKYTKEWGANKKSKITDKKTKYLRLGYQQNPRKVEMAKCGAAITKKRGLQ
AYDPKLHLAGPMGQRQLTPYTISGTDIVCDGDDLHFVNNAAMQQEWDDIRRTCIVGLDLA
HETLEKRLGKEVTPETINYYLEVLNHAMPGAAIVQEHMVETHPALVDDCYVKIFTGDETL
QDEIDKQFVINIDGEFPDDQAKQVKAAVGKTSWQAVHIPTIVTRTEDGPGTSRWMAMQVG
MTFISAYHMCAGEAAVGELAFTAKHAGLVEMGDMIPARRARGPNEPGGMSFGHMADCIQT
LRKKDEKEEAVLQVATASSMLYDQIWLGGYMSGGVGFTMYATPAYTNDVLDDYLYWGSDY
AKKKYGYGKAKATIEVVKDIATETTLYGLESYEKYPTTLEDHFGGSQRATTVALTSAGAV
GLATGNAQAALSGWYLSMYLHKEAHGRLGFYGYDLQDQCGATNVFSLASDEGCQAELRGA
NYPNYAMNVGHQGGYTSCVASAHAGGDAFCVNPLVKAAFADDLMNFDFADPRAAFGKAAL
REWDRAGERAFVIPAK
>rifcsp2_19ft_1_scaffold_10_100
MAPRFKKAMETKYTKEWGANKKSKITDKKTKYLRLGYQQNPRKVEMAKCGAAITKKRGLQ
AYDPKLHLAGPMGQRQLTPYTISGTDIVCDGDDLHFVNNAAMQQEWDDIRRTCIVGLDLA
HETLEKRLGKEVTPETINYYLEVLNHAMPGAAIVQEHMVETHPALVDDCYVKIFTGDETL
QDEIDKQFVINIDGEFPDDQAKQVKAAVGKTSWQAVHIPTIVTRTEDGPGTSRWMAMQVG
MTFISAYHMCAGEAAVGELAFTAKHAGLVEMGDMIPARRARGPNEPGGMSFGHMADCIQT
LRKKDEKEEAVLQVATASSMLYDQIWLGGYMSGGVGFTMYATPAYTNDVLDDYLYWGSDY
AKKKYGYGKAKATIEVVKDIATETTLYGLESYEKYPTTLEDHFGGSQRATTVALTSAGAV
GLATGNAQAALSGWYLSMYLHKEAHGRLGFYGYDLQDQCGATNVFSLASDEGCQAELRGA
NYPNYAMNVGHQGGYTSCVASAHAGGDAFCVNPLVKAAFADDLMNFDFADPRAAFGKAAL
REWDRAGERAFVIPAK
>RifSed_csp1_16ft_2_scaffold_20_102
MAPRFKKAMETKYTKEWGANKKSKITDKKTKYLRLGYQQNPRKVEMAKCGAAITKKRGLQ
AYDPKLHLAGPMGQRQLTPYTISGTDIVCDGDDLHFVNNAAMQQEWDDIRRTCIVGLDLA
HETLEKRLGKEVTPETINYYLEVLNHAMPGAAIVQEHMVETHPALVDDCYVKIFTGDETL
QDEIDKQFVINIDGEFPDDQAKQVKAAVGKTSWQAVHIPTIVTRTEDGPGTSRWMAMQVG
MTFISAYHMCAGEAAVGELAFTAKHAGLVEMGDMIPARRARGPNEPGGMSFGHMADCIQT
LRKKDEKEEAVLQVATASSMLYDQIWLGGYMSGGVGFTMYATPAYTNDVLDDYLYWGSDY
AKKKYGYGKAKATIEVVKDIATETTLYGLESYEKYPTTLEDHFGGSQRATTVALTSAGAV
GLATGNAQAALSGWYLSMYLHKEAHGRLGFYGYDLQDQCGATNVFSLASDEGCQAELRGA
NYPNYAMNVGHQGGYTSCVASAHAGGDAFCVNPLVKAAFADDLMNFDFADPRAAFGKAAL
REWDRAGERAFVIPAK
>RifSed_csp1_19ft_1_scaffold_13_49
MAPRFKKAMETKYTKEWGANKKSKITDKKTKYLRLGYQQNPRKVEMAKCGAAITKKRGLQ
AYDPKLHLAGPMGQRQLTPYTISGTDIVCDGDDLHFVNNAAMQQEWDDIRRTCIVGLDLA
HETLEKRLGKEVTPETINYYLEVLNHAMPGAAIVQEHMVETHPALVDDCYVKIFTGDETL
QDEIDKQFVINIDGEFPDDQAKQVKAAVGKTSWQAVHIPTIVTRTEDGPGTSRWMAMQVG
MTFISAYHMCAGEAAVGELAFTAKHAGLVEMGDMIPARRARGPNEPGGMSFGHMADCIQT
LRKKDEKEEAVLQVATASSMLYDQIWLGGYMSGGVGFTMYATPAYTNDVLDDYLYWGSDY
AKKKYGYGKAKATIEVVKDIATETTLYGLESYEKYPTTLEDHFGGSQRATTVALTSAGAV
GLATGNAQAALSGWYLSMYLHKEAHGRLGFYGYDLQDQCGATNVFSLASDEGCQAELRGA
NYPNYAMNVGHQGGYTSCVASAHAGGDAFCVNPLVKAAFADDLMNFDFADPRAAFGKAAL
REWDRAGERAFVIPAK
>RifSed_csp1_19ft_2_scaf_186_554_179_58
MAPRFKKAMETKYTKEWGANKKSKITDKKTKYLRLGYQQNPRKVEMAKCGAAITKKRGLQ
AYDPKLHLAGPMGQRQLTPYTISGTDIVCDGDDLHFVNNAAMQQEWDDIRRTCIVGLDLA
HETLEKRLGKEVTPETINYYLEVLNHAMPGAAIVQEHMVETHPALVDDCYVKIFTGDETL
QDEIDKQFVINIDGEFPDDQAKQVKAAVGKTSWQAVHIPTIVTRTEDGPGTSRWMAMQVG
MTFISAYHMCAGEAAVGELAFTAKHAGLVEMGDMIPARRARGPNEPGGMSFGHMADCIQT
LRKKDEKEEAVLQVATASSMLYDQIWLGGYMSGGVGFTMYATPAYTNDVLDDYLYWGSDY
AKKKYGYGKAKATIEVVKDIATETTLYGLESYEKYPTTLEDHFGGSQRATTVALTSAGAV
GLATGNAQAALSGWYLSMYLHKEAHGRLGFYGYDLQDQCGATNVFSLASDEGCQAELRGA
NYPNYAMNVGHQGGYTSCVASAHAGGDAFCVNPLVKAAFADDLMNFDFADPRAAFGKAAL
REWDRAGERAFVIPAK
>SR-VP_26_10_2019_1_100cm_scaffold_80_86
MAPRFKKSMETKYAKEWGSNKKSKITDKKTKYLRLGYTQNPRKVEMTKCGAAITKKRGLQ
AYDPKLHLAGPMGQRQLTPYTISGTDIVCDGDDLHFVNNAAMQQEWDDIRRTCVVGLDLA
HETLEKRLGKEVTPETINYYLEVLNHAMPGAAIVQEHMVETHPALVDDCYVKVFTGDESL
QDEIDKQFVINIDNEFPENQAKQIKAGIGKTSWQAVHIPTIVTRTEDGPGTSRWMAMQVG
MTFISAYHMCAGEAAVGELAFTAKHAGLVEMGDMIPARRARGPNEPGGLSFGHMADIVQT
SRKSDDPVNVVLQVASAATMLYDQIWLGGYMSGGVGFTMYALPAYCNDILDDFLYWGDEY
ASKKYGHAKAKATIETVKDIATETTLYSLEAYEKYPTTLEDHFGGSLRATAVAMASGGAT
ALATGHSNAGLSAWYLSMYLHKEAHGRLGFYGYDLQDQCGATNVFSIGSDEGCIGELRGA
NYPNYAMNVGHQGGYTAVVQAAHAGKDAFCVNPLVKTCFADELVNFDFADPRGCFGKAAL
REWDRAGERAFVIPAK
>gi_499819669_ref_WP_011500403.1__coenzyme-B_sulfoethylthiotransferase_subunit_alpha__Methanococcoides_burtonii_
MARMFQKDLEIKFTKAHGDNKGGEITDKKVTYYRLGVDQNPRKVEMRKAGQEIADKRGLV
GYNPMMHCGGPLGQRALTPSFISGTDIMVESDDLHYVNNAAMQQMWDDIRRTTIVGMDMA
HETLEKRLGIEVTPETINHYLEVLNHALPGGAVVQEHMVETHPALVDDCYCKIFTGDDEL
ADEIDDQFLININKQFPEEQAEALKAAIGKTTWQAAHIPTIVSRTTDGAQTSRWMAMQVG
MSFIAAYNMCAGEAAVADLSYAAKHAGVISMGDMLPARRARGPNEPGGISFGHMADIIQT
SRVDEDPAHVALEVVGAGCMLYDQIWLGSYMSGGVGFTQYATAAYTNNILDDNLYYNVDY
INDKYGAAKVKATMDVVKDIATESTIYGIENYEKYPTALEDHFGGSQRATVLSAAAGSAT
ALATGNGNAGLSGWYLSMYLHKEALGRLGFFGFDLQDQCGATNVFSFQSDEGLPLELRGP
NYPNYAMNVGHQGGYAAITSAAHAGGDAWAVNPLIKVCFADDMLPFDFTAPRKEFGRGAL
KEFEPAGERSLIIPAK
>gi_502663276_ref_WP_012899268.1__coenzyme-B_sulfoethylthiotransferase_subunit_alpha__Methanocella_paludicola_
SVKRFIKAMKKKFA-------GEDPTSTTTVYKYEGYTQSKRKVEFKKAGDAIAKKRGIS
AYNPMVHMGGPLGQRQLTPYVVSGTDVVVEGDDLHFVNNAAMQQFWDEIRRTVIVGLDTA
HATLEKRLGKTVTPETISNYLAILNHAMPGAAVVQEHMVETNPALTDDCFVKVFTGDDEL
ADSIDKQYVLDINKAFPKDQAAALKKAVGKSLYQAVHIPTTVVRTCDGGTTSRWSAMQIG
MSFIDAYKMCAGEAAVADLAFAAKHASLVEMADILPARRARGPNEPGGLSFGFLADIVQT
NRKYDDPCKSSLEVVAAGCMLYDQIWLGSYMSGGVGFTQYATAAYTDDILDDFTYYGYDY
AKGKYKIGQTKPTMDIVNDLSTEVTLYGIEQYEKYPTTLEDHFGGSQRATVLSAAAGVTT
AIATGNSNAGLSGWYMSMYLHKEAWGRLGFFGYDLQDQCGATNVFSCRSDEGAIDELRGP
NYPNYAMNVGHQGGYAGIAGAAHFGGDAWTASPLIKICFADKSLAFDFTEPRKEFARGAI
REFMPAGERTLVIPAK
>gi_502802104_ref_WP_013037080.1__coenzyme-B_sulfoethylthiotransferase_subunit_alpha__Methanohalophilus_mahii_
MARMFQKDLEVKFTKEHGTNKGGDITDMRIPYYRLGVDQNPRKLEMKKVGKDIAEKRGLA
GYNPMMHCGGPLGQRALTPSFISGNDMMVENDDLHYVNNAAMQQMWDDIRRTCIVGMDMA
HETLEKRLSIEVTPETINHYLEVLNHALPGGAVVQEHMVESHPALVDDCYVKIFTGDDEL
ADEIDDQFLIDIDKQFPAEQAEQLKASIGNTTWQAAHIPTIVSRTTDGGQTTRWTAMQIG
MSYIAAYGMCAGEAAVADLSYAAKHAGVVNMGDMLPARRARAPNEPGGVTFGNLSDIVQT
SRVNDDPANVTLEVVGAGCMLYDQIWLGSYMSGGVGFTQYSTAAYTNNILDDNLYYDVEY
INDKYGAAKVAPSMDVIKDIATESTLYGLENYEKYPVALEDHFGGSQRATVLSAAAGSAG
SLATGNANAGLSAWYLCMYLHKEGHGRLGFFGFDLQDQCGATNTFSYQSDEGLPHELRGP
NYPNYAMNVGHQGGYAAIAAGAHAGGDAYALNPLIKVCFADEMLPFDFSQPRKEFGRGAL
REFEPAGERSLIIPAK
>gi_502959390_ref_WP_013194366.1__coenzyme-B_sulfoethylthiotransferase_subunit_alpha__Methanohalobium_evestigatum_
VDRRFKKELERKFTQEFGDNKGGEITDKKTEYQRMGVAQSPRKMEMLKAGQELSKKRGLV
GYNPDLHAGGQLGQRALTPSYLSGTDMLTEMDDLHYVNNAAMQQMWDDIRRTCIVGMDSA
HETLEKRLGIEVTPETINHYLEVLNHAIPGGAVVQEHMVETHPGLTEDCYVKIFTGDDDL
ADEIDDQFLIDIDKEFPEDQAQQLKESIGKTTWQVAHIPTVVSRTTDGGQTRRWMAMQLG
MSFINAYHMCAGEAAVADLSYAAKHASVINMGEMLPARRARAENEPGGIPFGHMADIIQT
SRAYDDPAKTALEVVGAGCMLYDQIWLGSYMSGGVGFTQYATAAYTNNILDDNLYYDIEY
INDKYNAGKAPATMDVVKDIATESTLYGLENYEKYPTALEDHFGGSQRATVLSAAAGSAT
SIATGNSNAGLSAWYLSMYLHKEAHGRLGFFGFDLQDQCGAANVFSYQSDEGLPLELRGP
NYPNYAMNVGHQGGYAAITSGAHAGGDAFATNPLIKIAFADDLLPFDFKEPRREFGRGAL
REFKPAGERSLIIPAE
>gi_503664082_ref_WP_013898158.1__coenzyme-B_sulfoethylthiotransferase_subunit_alpha__Methanosalsum_zhilinae_
MTRRFKKQLEIKFTKEFGDNKGGSITDTRNKYHRLGVDQDPRKREMREAGQKVAKERGLV
GYNPMMHCGGPLGQRAITPSFVSGTDIMVEPDDLHYVNNAAMQQMWDDIRRTCIVGLDMA
HETLEKRLGMEVTPETINHYLEVLNHALPGGAVVQEYMVETHPALVDDCYVKIFTGDDDL
ADEIDKQFLIDINKEFPEEQAEQLKKSIGKTTWQAAHIPTIVSRTTDGGQTSRWIAMQVG
MSFISAYNMCAGEAAVADLSYSAKHAAVVSMGDMLPARRARAPNEPGGLTFGHMADIVQT
SRKTEDPANIALEVVGAGCMLYDQIWLGSYMSGGVGFTQYATAAYTNNILDDNLYYDVDY
INDKYGAAKVKPTLDVVKDIATESTIYGLENYEKYPTALEDHFGGSQRATVLSAAAGSAT
AIATGHGNAGLSAWYLSMYLHKEAHGRLGFFGYDLQDQCGATNVFSYQSDEGSPIELRGP
NYPNYAMNVGHQGGYAAITSAAHAGGDAFALNPLLKICFADDLLPFDFTQPRKEFGRGAL
REFSPAGERSLIIPAK
>gi_505137926_ref_WP_015325028.1__coenzyme-B_sulfoethylthiotransferase_subunit_alpha__Methanomethylovorans_hollandica_
MAKMFAKHLEIKFTKEHGANKGGKITDMVGKYYRLGVDQNPRKVEMKKAGQELAKKRGLV
GYNPMMHCGGPLGQRALTPSFISGTDMMVEVDDLHYVNNAAMQQMWDDIRRTCIVGIDLA
HETLEKRLGIEVTPETINFYLETLNHALPGGAVVQEHMVETHPALVDDCYCKIFTGDDEL
ADEIDKQFLIDINKEFPEEQAAQIKAAIGKTTWQAAHIPTVVSRVTDGAQTTRWMAMQVG
MSFISAYSMCAGEAAVADLSYAAKHAGVISMGEMLPARRARGPNEPGGISFGHLSDIVQT
SRVDEDPAHVALEVVGAGCMLYDQIWLGSYMSGGVGFTQYATAAYTNNILDDNLYYNVDY
INDKYGAAKVKATLEVVKDIATESTLYGMENYEKYPTALEDHFGGSQRATVLSAAAGAAT
AIATGNGNAGLSGWYLSMYLHKEGHGRLGFFGFDLQDQCGATNVLSYQSDEGLPVELRGP
NYPNYAMNVGHQGGYAAIACAAHAGGDAYAVNPLIKVCFADNLLPFDFTAPRKEFGRGAL
REFMPAGERSLIIPAK
>gi_564600830_ref_WP_023845930.1__coenzyme-B_sulfoethylthiotransferase_subunit_alpha__Methanolobus_tindarius_
MARMFAKHMEIKYTKEHGTNKGGKITDKTVEYYRLGVDQNPRKLEMKKAGQELAKKRGLV
GYNPMMHCGGPLGQRALTPSFLSGTDDMVEIDDLHYVNNAAMQQMWDDIRRTVIVGLDMA
HETLEKRLGIEVTPETINHYLETLNHALPGGAVVQEHMVETHPALVDDCYVKMFTGDDEL
ADEIDSQFLIDINKAFPEEQAEQLKAAIGKNSFQAAHIPTIVSRTTDGGQTSRWMAMQVG
MSFISAYSMCAGEAAVADLSYAAKHAGVVQMGEMLPARRARAPNEPGGIPFGHMADIIQT
SRKTEDPANVTLEVVGGACMLYDQIWLGSYMSGGVGFTQYATAAYCNNILDDNLYYNVDY
INDKYGAAKVKANLEVVKDIATESTIYGLENYEKYPTTLEDHFGGSQRATSLSAAAGSAV
SLATGNGNAGLSGWYLCMYLHKESHGRLGFFGYDLQDQCGATNVLSYQSDEGLALELRGP
NYPNYAMNVGHQGGYTAIASAAHAGGDAYAVNPLVKVCFADDLLPFDFSKPRKEFARGAL
REFEPAGERSLVIPAK
>gi_851156920_ref_WP_048089615.1__coenzyme-B_sulfoethylthiotransferase_subunit_alpha__Candidatus_Methanoperedens_nitroreducens_
MAPRFKKAMETKYAKEWGTNKKSKITDKKTKYLRLGYTQNPRKVEMTKCGAAITKKRGLQ
AYDPKLHLAGPMGQRQLTPYTISGTDIVCDGDDLHFVNNAAMQQEWDDIRRTCIVGLDLA
HETLEKRLGKEVTPETINYYLEVLNHAMPGAAIVQEHMVETHPALVDDCYVKVFTGDETL
QDEIDKQFVINIDNEFPAEQAKQIKAGIGKTSWQAVHIPTIVTRTEDGPGTSRWMAMQVG
MTFISAYHMCAGEAAVGELAFTAKHAGLVEMSDMIPARRARGPNEPGGLSFGHMADIVQT
SRKTDDPVNVALQTASAASMLYDQIWLGGYMSGGVGFTMYATPAYTNDILDDYVYWGADY
AQKKYKFGSAKATIETVKDIGTEVTLYGIEAYEKYPTTLEDHFGGSQRATVLAIAAGAST
AMATGHSNAGLSAWYLSMYLHKEAWGRLGFYGYDLQDQCGATNVFSLGSDEGAIGEVRGA
NYPNYAMNVGHQGGYTTVVSAAHAGKDAFCVNPLVKSCFADDLVNFDFADPRGAFGKAAL
REWDRAGERAFVIPAK
>gi_851236695_ref_WP_048123270.1__coenzyme-B_sulfoethylthiotransferase_subunit_alpha__Methanosarcina_vacuolata_
MASKFKNSMEVKFAQEFGSNKGVDITGKTEKFLRLGPEQDPRKVEMIKAGKEIAEKRGIA
FYNPMMHSGAPLGQRAITPYVISGTDIVCEPDDLHYVNNAAMQQMWDDIRRTCIVGLDMA
HETLEKRLGKEVTPETINHYLEVLNHAMPGAAVVQEMMVETHPALVDDCYVKVFTGDDAL
ADEIDKQFLIDINKEFPEEQAAQIKASIGKTTWQAIHIPTIVSRTTDGAQTSRWAAMQIG
MSFISAYAMCAGEAAVADLSFAAKHAALVSMGEMLPARRARGPNEPGGLSFGHMSDIVQT
SRVSDDPGKISLEVVGAGTMLYDQIWLGSYMSGGVGFTQYATAAYTDDILDNNVYYNIDY
INDKYGAAKVKATLEVVKDIATESTLYGIETYEKFPTALEDHFGGSQRASVLAAAAGIAS
ALATANANAGLSGWYLSMYLHKEAWGRLGFFGYDLQDQCGATNVLSYQGDEGLPDELRGP
NYPNYAMNVGHQGEYAGIAQAAHAGGDAFTVNPLIKVCFADDLMPFNFAEPRREFGRGAI
REFVPAGERSLVIPAK
>gi_851238427_ref_WP_048124207.1__coenzyme-B_sulfoethylthiotransferase_subunit_alpha__Methanosarcina_lacustris_
MSSKFKKAMEVKFTQEYGTNQTTDITGKTEKFLRLGPAQDARKAEMIKAGKEIAEKRGIS
FYNPMMHTGAPLGQRAITPYTISGTDMVCEPDDLHYVNNAAMQQMWDDIRRTCIVGLDLA
HETLEKRLGKEVTPETINHYLETLNHAMPGAAVVQEMMIETHPALVDDCYVKIFTGDDEL
ADEIDKQYLININKMFTPEQAAQLKASVGKTTWQAIHIPTIVSRTTDGAQTSRWAAMQIG
MSFISAYNMCAGEAAVADLSFAAKHAALVSMGEMLPARRARGPNEPGGLSFGHLSDIIQT
SRTVDDPAKVALEVVGAGCMLYDQIWLGSYMSGGVGFTQYATAAYTDDILDNNTYYDVDY
INDKYGAAKVKASLEAVKDIATESTLYGIETYEKFPTALEDHFGGSQRATVLAAAAGVAC
SLATGNANAGLSGWYLSMYVHKEAWGRLGFFGFDLQDQCGATNVLSYQGDEGLPDELRGP
NYPNYAMNVGHQGGYAGIAQAAHASGDAFTVNPLIKICFADDLMPFNFAEPRREFGRGAL
REFVPAGERSLIIPAK
>gi_851313949_ref_WP_048177090.1__coenzyme-B_sulfoethylthiotransferase_subunit_alpha__Methanosarcina_sp._MTP4_
MSAKFKKSMEVKFAQDYGTNQGSDIEAKTSKFLRLGPEQSPRKVEMIAAGKEIAEKRGIV
GYNPNMHMGAPLGQRAITPYTLSGTDIVAEPDDLHYVNNAAMQQMWDDIRRTCIVGLDMA
HETLEKRLGKEVTPETINHYLETLNHAMPGAAVVQEMMIETHPALVDDCYVKIFTGDDAL
ADEIDSQFVININKMFPEEQAEQIKASIGKTTWQAIHIPTIVSRTTDGAQTSRWAAMQIG
MSFISAYAMCAGEAAVADLSFSAKHASLVSMGEMLPARRARGPNEPGGLSFGHMADVIQT
SRVDDDPAHVSLEVVGAGCMLYDQIWLGSYMSGGVGFTQYATAAYTDDILDNNTYYDVDY
INDKYGAATVKASLEVVKDIATESTLYGIETYENYPTALEDHFGGSQRATMLAAASGVAC
SLATGNGNAGLSGWYLSMYVHKEAWGRLGFFGFDLQDQCGATNICTYQGDEGLPGELRGP
NYPNYAMNVGHQGGYGGIASAAHSTGDAFAVNPLIKVCFADDLLPFDFTAPRREFGRGAI
REFVPAGERSLIIPAK
>gi_1180688937_ref_WP_084174107.1__coenzyme-B_sulfoethylthiotransferase_subunit_alpha__Methermicoccus_shengliensis_
TMQLFKKALEIKFTQEWGENKSTDITSKKAKYLRLGTAQSPRKREFEQYGKEIAAKRGLP
GYDPKLHLGGPLGQRQITPYVVSSTDTLCDGDDLHFVNNAAMQQMWDDIRRTVIVGMDLA
HETLEKRLGKEVTPETINHYLEVLNHAMPGAAVVQEMMVETHPGLVDDCYVKVFTGDDEL
ADEIDKRFLIDIDKQFGEEKAAQIKAAIGKTTWQAVHVPTIVVRTCDGATTSRWTAMQIG
MSFIAAYRMCAGEAAVADLAYAAKHAALVGMGDMLPARRARGPNEPGGLQFGYLADIVQA
DRVTDDKVKASLEVVAAGAMLYDQIWLGSYMSGGVGFTQYATAAYTNNILDDFSYYGYEY
AVDKYGPAQAPATLETVKDIATETAIYAIEQYEYFPTLLEDQFGGSQRAAVVAAAAGIAT
GLATGNSQAGLSGWYLAQYLLKEAEGRLGFFGYDLQDQCGAANVFSYQSDEGLPLELRGP
NYPNYAMNVGHQGEYAGIASSGHIGGDAFVVNPLVKVAFADPLLNFDFTQVRKEFAKGAV
REFDRAGERALILPAK
>gi_1254442847_ref_WP_097300250.1__coenzyme-B_sulfoethylthiotransferase_subunit_alpha__Candidatus_Methanoperedens_sp._BLZ2_
MAVRFQKAMETKYTKEWGSNKGGKITDKKAKYLRLGYQQNPRKVEMAKCGAAITKKRGLQ
AYDPKLHLAGPMGQRQLTPYTISGTDIVCDGDDLHFVNNAAMQQEWDDIRRSCVVGLDLA
HEVLEKRLGKEVTPETINYYLEVLNHAMPGAAIVQEHMVETHPALVDDCYVKIFTGDETL
QDEVDKQFVINIDNEFPANQAKQIKAAVGKTSWQAVHIPTIVTRTEDGPGTSRWMAMQVG
MTFISAYHMCAGEAAVGELAFTAKHAGLVEMGDMIPARRARGPNEPGGLSFGHMADICQT
NRKGEDPVNVILQTASAATMLYDQIWLGGYMSGGVGFTMYATPAYTNDIVDDFLYWADEY
ASKKYGRGKAKATIDTVKDIATESTLYSLEAYEKYPTTLEDHFGGSQRATVCSIAAGGAT
ALATGHSQAGLSAWYLSMYLHKEAHGRLGFFGYDLQDQCGATNVFSIASDEGCIGECRGA
NYPNYAMNVGHQGGYTSVVAAAHAGKDAFCVNPLVKVCFADELINFDFADPRGAFGKAAL
REWDRAGERAFVIPAK
>gi_1597822085_ref_WP_133517056.1__coenzyme-B_sulfoethylthiotransferase_subunit_alpha__Methanimicrococcus_blatticola_
AQARFKRSMEIKFAEDYGDNRGTDITSKTEKFYRLGPEQSPRKREMIKAGKEIAKKRGLA
GYNPMMHTGAPLGQRAITPYRISGTDLVCDPDDLHYVNNAAMQQMVDDIKRTNIVGLDMA
HDTLEKRLGKEVTPETINNYLENLNHSLPGGAVVQEMMVECHPGLVDDCYVKMFTGNDDL
ADEIDKQFLIDINKMFPAEQAEQLKAAIGNTSWQALHIPTIVIRSTDGGQTSRWSAMQIG
MSFISAYNMCAGEAAVADLSYAAKHAGSINMGEMLPARRVRAPNEPGGVSFGHLCDIVQS
SRVNDDPAKVALEVVGAGCVMYDQIWLGSYMSGGVGFTQYATAGYTDDILDNNLYYNIDY
INKKYNAAKVKATNDIIKDIATESTLFGIEEYERYPSALEDHFGGSQRATSLAAAAGCGV
SIATGNGNAGLSGWYLSMYLHKEAWGRLGFYGYDLQDQCGASNVCSYQGDEGAPAELRGP
NYPNYAMNVGHQGGYAGITMAAHSTGDAYTVNPLVKVCFADDLLPFDFTRPRYEFGRGAL
REFEPAGERTLVIPAK
