# Supplementary material for: Borgs are giant genetic elements with potential to expand metabolic capacity
Source: Nature. 2022 Oct 19;610(7933):731–6. doi: 10.1038/s41586-022-05256-1 (PMC9605863; doi:10.1038/s41586-022-05256-1)
Supplement: Supplementary file 4 — Alignments and trees used to generate figures in the paper, in FASTA and newick format. [file 41586_2022_5256_MOESM4_ESM.zip › alignments_and_trees/NifH.fasta.aln.gappyout.filtered.iqtree.treefile]

(Black-2_SR-VP_26_10_2019_1_90cm_scaffold_27_black_28:0.0000000000,(((Black-3_SR-VP_26_10_2019_2_90cm_scaf_422_200_35_51_708:0.0000028115,(((((((((((((((Blue_SR-VP_4-6_scaf_5681645_1631381_6759_100324_184:0.0000028115,Olive_SR-VP_0-2_scaffold_141_6707132_71:0.0000028115)99:0.0201932893,SR-VP_26_10_2019_1_100cm_scaffold_95_123_SR-VP_26_10_2019_1_100cm_Methanoperedens-related_44_19_SR-VP_26_10_2019_1_100cm:0.0137654858)96:0.0155289998,(((Green_SRVP18_hole-7m-from-trench_1_80cm_scaf_1200_350_88_155_735:0.0000028115,Plum_SR-VP_26_10_2019_2_100cm_scaf_2279_117_69_281:0.0000028115)100:0.0114017026,Sky_SRVP18_hole-7m-from-trench_1_80cm_scaffold_35_513:0.0053435983)97:0.0084069811,Orange_SR-VP_26_10_2019_2_100cm_scaf_3_12_476:0.0239643698)100:0.0135124488)91:0.0169645289,Red_SRVP18_trench_6_60cm_scaf_17_454_523:0.0084089099)91:0.0051191904,(Pink_SR-VP_26_10_2019_2_100cm_scaffold_324_purple_21:0.0000028115,Purple_SRVP18_trench_6_60cm_scaf_214_117_86_787:0.0000028115)76:0.0000021469)96:0.1149181640,(((((((((((YP_003654225.1_Arcobacter_nitrofigilis_DSM_7299:0.1185694049,NP_907560.1_Wolinella_succinogenes_DSM_1740:0.0264028924)100:0.1455901791,((((((((((YP_426098.1_Rhodospirillum_rubrum_ATCC_11170:0.0591730691,(YP_002299844.1_Rhodospirillum_centenum_SW:0.0161266361,((YP_003576744.1_Rhodobacter_capsulatus_SB_1003:0.0247435258,YP_001167452.1_Rhodobacter_sphaeroides_ATCC_17025:0.0034677966)99:0.0033025288,((YP_002526237.1_Rhodobacter_sphaeroides_KD131:0.0000000000,YP_353614.1_Rhodobacter_sphaeroides_2.4.1:0.0000000000):0.0000028115,YP_001044067.1_Rhodobacter_sphaeroides_ATCC_17029:0.0000028115)72:0.0000021369)100:0.0341103245)97:0.0176580529)68:0.0197505347,YP_420937.1_Magnetospirillum_magneticum_AMB1:0.0426231802)92:0.0142761981,((NP_946726.1_Rhodopseudomonas_palustris_CGA009:0.0167754436,YP_004111076.1_Rhodopseudomonas_palustris_DX1:0.0105446105)98:0.0081032700,((((YP_568212.1_Rhodopseudomonas_palustris_BisB5:0.0000027882,YP_484590.1_Rhodopseudomonas_palustris_HaA2:0.0000028115)100:0.0173112345,YP_534305.1_Rhodopseudomonas_palustris_BisB18:0.0000020387)100:0.0045857097,YP_783433.1_Rhodopseudomonas_palustris_BisA53:0.0123740163)97:0.0069281606,(YP_001994065.1_Rhodopseudomonas_palustris_TIE1:0.0000022686,NP_949954.1_Rhodopseudomonas_palustris_CGA009:0.0000024801)100:0.0225470434)61:0.0066419659)98:0.0233353634)59:0.0199556167,(((YP_003226535.1_Zymomonas_mobilis_subsp._mobilis_NCIMB_11163:0.0034439412,YP_163558.1_Zymomonas_mobilis:0.0000029423)100:0.0583814460,YP_002275964.1_Gluconacetobacter_diazotrophicus_PA1_5:0.0226122329)68:0.0102153022,(YP_002499186.1_Methylobacterium_nodulans_ORS_2060:0.0112254224,YP_001770351.1_Methylobacterium_sp._446:0.0245942761)96:0.0174549500)46:0.0096491775)47:0.0044484968,(((((YP_770440.1_Rhizobium_leguminosarum_bv._viciae_3841:0.0377951308,(YP_002973109.1_Rhizobium_leguminosarum_bv._trifolii_WSM1325:0.0206073257,YP_002279010.1_Rhizobium_leguminosarum_bv._trifolii_WSM2304:0.0072552963)99:0.0160703467)100:0.0305300777,((ZP_07601772.1_Sinorhizobium_meliloti_AK83:0.0000028115,NP_435695.1_Sinorhizobium_meliloti_1021:0.0000028115)100:0.0034219929,YP_001314762.1_Sinorhizobium_medicae_WSM419:0.0000020828)100:0.0062227943)96:0.0122558610,YP_004144892.1_Mesorhizobium:0.0208895545)92:0.0032450677,NP_444136.1_Sinorhizobium_fredii_NGR234:0.0350079426)53:0.0000029005,((YP_001984515.1_Rhizobium_etli_CIAT_652:0.0000025405,NP_659836.1_Rhizobium_etli_CFN_42:0.0000026471)100:0.0033669878,(NP_106489.1_Mesorhizobium_loti_MAFF303099:0.0030075553,CAD31326.1_Mesorhizobium_japonicum_R7A:0.0028960555)100:0.0144095529)99:0.0035190131)99:0.0337948070)100:0.0777375064,YP_003776253.1_Herbaspirillum_seropedicae_SmR1:0.0490107926)46:0.0119773896,((YP_002425950.1_Acidithiobacillus_ferrooxidans_ATCC_23270:0.0000028115,YP_002219685.1_Acidithiobacillus_ferrooxidans_ATCC_53993:0.0000028115)100:0.0489723353,((YP_982573.1_Polaromonas_naphthalenivorans_CJ2:0.0314002670,((YP_003610238.1_Burkholderia_sp._CCGE1002:0.0105693713,YP_001863689.1_Burkholderia_phymatum_STM815:0.0131878460)100:0.0071851796,YP_001796234.1_Cupriavidus_taiwanensis_LMG_19424:0.0169087429)100:0.0444260878)53:0.0047916619,((YP_001790463.1_Leptothrix_cholodnii_SP6:0.0266143982,YP_553849.1_Burkholderia_xenovorans_LB400:0.0150015957)34:0.0173867237,YP_001115195.1_Burkholderia_vietnamiensis_G4:0.0034215017)40:0.0117286922)92:0.0202338438)55:0.0133988645)22:0.0045925448,YP_004012288.1_Rhodomicrobium_vannielii_ATCC_17100:0.0626037491)39:0.0183850992,(YP_001831615.1_Beijerinckia_indica_subsp._indica_ATCC_9039:0.0517169236,(YP_002363879.1_Methylocella_silvestris_BL2:0.0344544167,(YP_112764.1_Methylococcus_capsulatus_str._Bath:0.0459234266,((NP_768409.1_Bradyrhizobium_diazoefficiens_USDA_110:0.0371598433,(YP_001523957.1_Azorhizobium_caulinodans_ORS_571:0.0141463039,(YP_001241772.1_Bradyrhizobium_sp._BTAi1:0.0032707826,YP_001207334.1_Bradyrhizobium_sp._ORS_278:0.0033632004)99:0.0169933219)98:0.0158383194)100:0.0141750187,YP_001415004.1_Xanthobacter_autotrophicus_Py2:0.0258087676)94:0.0128964318)93:0.0211768633)92:0.0141009282)67:0.0029422855)96:0.0423938754,YP_001940528.1_Methylacidiphilum_infernorum_V4:0.0465123176)100:0.0847658857)100:0.0528618373,(YP_004111991.1_Desulfurispirillum_indicum_S5:0.0426847039,YP_004050758.1_Calditerrivibrio_nitroreducens_DSM_19672:0.0714135485)100:0.0430128344)90:0.0163984568,(((Q9AKT8.1_NIFH1_PAEDU:0.1447387915,YP_723617.1_Trichodesmium_erythraeum_IMS101:0.0929858658)94:0.0450071522,((YP_475238.1_Synechococcus_sp._JA33Ab:0.0878751732,(ZP_07112556.1_Oscillatoria_sp._PCC_6506:0.0255419917,(YP_002483083.1_Cyanothece_sp._PCC_7425:0.0156132105,(YP_001864137.1_Nostoc_punctiforme_PCC_73102:0.0371710446,(((ZP_06309412.1_Cylindrospermopsis_raciborskii_CS505:0.0315414088,(P00457.2_NIFH1_NOSS1:0.0000028115,NP_485497.1_Nostoc_sp._PCC_7120:0.0000028115)100:0.0104569669)100:0.0035681199,YP_324416.1_Anabaena_variabilis_ATCC_29413:0.0099374632)100:0.0249654794,YP_003720733.1_Nostoc_azollae_0708:0.0078605730)100:0.0347387522)93:0.0286041932)93:0.0248349477)99:0.0275240984)92:0.0199755569,(YP_324741.1_Anabaena_variabilis_ATCC_29413:0.0234881659,((YP_001801976.1_Cyanothece_sp._ATCC_51142:0.0034695329,ZP_01727765.1_Cyanothece_sp._CCY0110:0.0000028115)100:0.0626364597,((ZP_01620768.1_Lyngbya_sp._PCC_8106:0.0313591010,(ZP_00516386.1_Crocosphaera_watsonii_WH_8501:0.0381410072,(YP_003137547.1_Cyanothece_sp._PCC_8802:0.0000028115,YP_002371987.1_Cyanothece_sp._PCC_8801:0.0000028115)100:0.0286781328)100:0.0348402151)98:0.0090129926,(YP_002377415.1_Cyanothece_sp._PCC_7424:0.0033613596,YP_003888887.1_Cyanothece_sp._PCC_7822:0.0037043839)100:0.0165202864)100:0.0798795828)99:0.0686701608)94:0.0261287225)99:0.0448142339)98:0.0402220305,((YP_001511121.1_Frankia_sp._EAN1pec:0.0294120919,(YP_483563.1_Frankia_sp._CcI3:0.0066091492,P46034.1_NIFH_FRASP:0.0210018279)100:0.0108263100)74:0.0073885230,YP_716939.1_Frankia_alni_ACN14a:0.0138035860)100:0.1081267136)100:0.0606440830)99:0.0368179822,((((YP_001001870.1_Halorhodospira_halophila_SL1:0.1318784959,YP_865119.1_Magnetococcus_marinus_MC1:0.0650490880)80:0.0185275039,YP_003443837.1_Allochromatium_vinosum_DSM_180:0.0462853927)79:0.0208661693,(ZP_07654124.1_Methylobacter_tundripaludum_SV96:0.1015785188,(((YP_932042.1_Azoarcus_sp._BH72:0.0565290073,YP_284634.1_Dechloromonas_aromatica_RCB:0.0261959630)98:0.0256103604,YP_003523506.1_Sideroxydans_lithotrophicus_ES1:0.0318591093)83:0.0120409383,YP_003169604.1_Candidatus_Accumulibacter_phosphatis_clade_IIA_str._UW1:0.0434935774)89:0.0154153882)84:0.0156137946)80:0.0114757719,(((((YP_051047.1_Pectobacterium_atrosepticum_SCRI1043:0.0379119029,YP_004119245.1_Pantoea_sp._At9b:0.0068775886)100:0.0102081609,(YP_003438540.1_Klebsiella_variicola_At22:0.0000028115,YP_002237565.1_Klebsiella_pneumoniae_342:0.0000028115)100:0.0130904486)100:0.0144029777,YP_002986124.1_Dickeya_dadantii_Ech703:0.0027702644)100:0.0066900555,YP_003884784.1_Dickeya_dadantii_3937:0.0071130658)100:0.0705745255,((YP_002797502.1_Azotobacter_vinelandii_DJ:0.0703274236,(YP_002797378.1_Azotobacter_vinelandii_DJ:0.0000028115,1NIP_Azotobacter_Vinelandii:0.0000028115)100:0.0119536977)100:0.0183023886,(Q44044.1_NIFH_ALCFA:0.0066260914,YP_001171863.1_Pseudomonas_stutzeri_A1501:0.0033287921)100:0.0366543586)85:0.0054418329)97:0.0096705302)99:0.0492445730)100:0.0404294814,(((YP_002457545.1_Desulfitobacterium_hafniense_DCB2:0.0000028115,YP_520504.1_Desulfitobacterium_hafniense_Y51:0.0000028115)100:0.1591176513,(YP_002249508.1_Thermodesulfovibrio_yellowstonii_DSM_11347:0.1799084131,YP_001679706.1_Heliobacterium_modesticaldum_Ice1:0.0477641141)77:0.0319446021)77:0.0204507249,(YP_002135553.1_Anaeromyxobacter_sp._K:0.0623841572,(((((((YP_001380211.1_Anaeromyxobacter_sp._Fw1095:0.0566249577,(YP_357508.1_Pelobacter_carbinolicus_DSM_2380:0.0478028778,ZP_01312343.1_Desulfuromonas_acetoxidans_DSM_684:0.0381844810)100:0.0310552805)100:0.0104189433,(NP_953865.1_Geobacter_sulfurreducens_PCA:0.0000028115,ADI85572.1_Geobacter_sulfurreducens_KN400:0.0000028115)100:0.0498921349)99:0.0216186872,YP_001950896.1_Geobacter_lovleyi_SZ:0.0084321273)97:0.0310736712,(YP_004198601.1_Geobacter_sp._M18:0.0033211042,YP_002138883.1_Geobacter_bemidjiensis_Bem:0.0033194672)76:0.0000029350)92:0.0033450314,YP_003021955.1_Geobacter_sp._M21:0.0066897817)83:0.0073111763,((YP_903117.1_Pelobacter_propionicus_DSM_2379:0.0435998713,YP_002538026.1_Geobacter_daltonii_FRC32:0.0239764050)100:0.0191547295,YP_001229952.1_Geobacter_uraniireducens_Rf4:0.0231104395)92:0.0195588726)87:0.0100474481,YP_383629.1_Geobacter_metallireducens_GS15:0.0145203443)100:0.0251918445)100:0.0476573315)80:0.0471480963)100:0.1152373315,(((YP_003615677.1_Methanocaldococcus_infernus_ME:0.0186390299,(YP_003457468.1_Methanocaldococcus_sp._FS40622:0.0063095897,YP_003247421.1_Methanocaldococcus_vulcanius_M7:0.0152202613)100:0.0201618918)100:0.0800307721,((YP_001325622.1_Methanococcus_aeolicus_Nankai3:0.1313910427,P25767.1_NIFH1_METTL:0.0309207817)44:0.0175282492,ZP_07330063.1_Methanothermococcus_okinawensis_IH1:0.0480098605)100:0.0431410739)100:0.1400499140,(((YP_001716343.1_Candidatus_Desulforudis_audaxviator_MP104C:0.1536857190,(((YP_003849068.1_Methanothermobacter_marburgensis_str._Marburg:0.0000023989,Q50785_Methanothermobacter_marburgensis:0.0000026251)100:0.0154526634,(AAB86034.1_Methanothermobacter_thermautotrophicus_str._Delta_H:0.0000027467,O27602.2_NIFH1_METTH:0.0000022738)100:0.0105984959)100:0.0394996401,(YP_001329319.1_Methanococcus_maripaludis_C7:0.0408783069,(YP_001322591.1_Methanococcus_vannielii_SB:0.0158686739,(YP_001549846.1_Methanococcus_maripaludis_C6:0.0001956147,(YP_001097184.1_Methanococcus_maripaludis_C5:0.0000028114,(NP_987973.1_Methanococcus_maripaludis_S2:0.0000028115,AAC45512.1_Methanococcus_maripaludis:0.0000025380)100:0.0033902479)100:0.0135487953)100:0.0148025819)94:0.0058907708)100:0.1243173156)100:0.0726376343)59:0.0241960988,YP_003703438.1_Syntrophothermus_lipocalidus_DSM_12680:0.0778072046)80:0.0249085054,((((YP_004042497.1_Paludibacter_propionicigenes_WB4:0.1263002746,YP_001996732.1_Chloroherpeton_thalassium_ATCC_35110:0.0781634813)99:0.0470452946,P09553_Clostridium_pasteurianum:0.1068337775)47:0.0180483278,((YP_426483.1_Rhodospirillum_rubrum_ATCC_11170:0.1055114788,(YP_002801975.1_Azotobacter_vinelandii_DJ:0.0000028115,AAA82508.1_Azotobacter_vinelandii:0.0275884069)100:0.0469265519)100:0.0316349741,(((YP_782790.1_Rhodopseudomonas_palustris_BisA53:0.0038551521,YP_534525.1_Rhodopseudomonas_palustris_BisB18:0.0130490984)100:0.0148491102,((YP_003576757.1_Rhodobacter_capsulatus_SB_1003:0.0000028115,Q07942_Rhodobacter_capsulatus_AnfH:0.0000028115)100:0.0268137797,YP_002520825.1_Rhodobacter_sphaeroides_KD131:0.0343789778)100:0.0203322969)100:0.0342071862,(YP_004013647.1_Rhodomicrobium_vannielii_ATCC_17100:0.0588442458,(YP_004109434.1_Rhodopseudomonas_palustris_DX1:0.0157840961,(YP_001990627.1_Rhodopseudomonas_palustris_TIE1:0.0000028115,NP_946788.1_Rhodopseudomonas_palustris_CGA009:0.0000028115)100:0.0165275232)100:0.0550377543)100:0.0198439372)100:0.0369121613)97:0.0256628252)81:0.0451723740,((YP_002472086.1_Clostridium_kluyveri_NBRC_12016:0.0000028115,YP_001395138.1_Clostridium_kluyveri_DSM_555:0.0000028115)100:0.1317053196,((YP_305786.1_Methanosarcinabarkeri_str._Fusaro_VnfH:0.0719940854,(AAM04632.1_Methanosarcina_acetivorans_C2A:0.0000028115,AAM04624.1_Methanosarcina_acetivorans_C2A:0.0000028115)100:0.0093850366)100:0.0589554754,YP_004092552.1_Ethanoligenens_harbinense_YUAN3:0.1249216097)100:0.0279750253)100:0.0384057461)100:0.0544693076)93:0.0237423875)100:0.1522095679)92:0.0475238564,((((ZP_05024356.1_Coleofasciculus_chthonoplastes_PCC_7420:0.2170581705,(((YP_961289.1_Desulfovibrio_vulgaris_DP4:0.0000028115,YP_009055.1_Desulfovibrio_vulgaris_str._Hildenborough:0.0000028115)100:0.0794456572,YP_002437020.1_Desulfovibrio_vulgaris:0.0376281442)100:0.0395762353,(((YP_002990053.1_Desulfovibrio_salexigens_DSM_2638:0.0422235570,YP_004120783.1_Desulfovibrio_aespoeensis_Aspo2:0.0570570533)99:0.0207449515,(YP_004196476.1_Desulfobulbus_propionicus_DSM_2032:0.0353413449,(ZP_01287662.1_delta_proteobacterium_MLMS1:0.0606533150,YP_003691738.1_Desulfurivibrio_alkaliphilus_AHT2:0.0241126091)100:0.0625784089)99:0.0302003024)95:0.0173848742,(YP_003157368.1_Desulfomicrobium_baculatum_DSM_4028:0.0490428843,YP_003806410.1_Desulfarculus_baarsii_DSM_2075:0.0650125137)100:0.0238951516)94:0.0224098395)98:0.0312003924)86:0.0339213541,((ZP_03723745.1_Diplosphaera_colitermitum_TAV2:0.1105002473,ZP_05056880.1_Verrucomicrobiae_bacterium_DG1235:0.0760877155)85:0.0213208522,YP_003550022.1_Coraliomargarita_akajimensis_DSM_45221:0.0755166353)99:0.0299969343)74:0.0170415248,YP_181872.1_Dehalococcoides_mccartyi_195:0.1420675876)93:0.0352746590,((YP_003873599.1_Spirochaeta_thermophila_DSM_6192:0.1454948370,(YP_002430688.1_Desulfatibacillum_alkenivorans_AK01:0.0649852916,YP_845148.1_Syntrophobacter_fumaroxidans_MPOB:0.0749532485)100:0.0257697807)93:0.0259689169,((YP_004042554.1_Paludibacter_propionicigenes_WB4:0.0555464196,YP_002309219.1_Candidatus_Azobacteroides_pseudotrichonymphae_genomovar._CFP2:0.0411174647)100:0.1012751642,(((RIFOXYA2_FULL_Elusimicrobia_related_50_26_rifoxya2_full_scaffold_2551_6_Elusimicrobia_bacterium_RIFOXYA2_FULL_50_26:0.1029683099,YP_003804704.1_Spirochaeta_smaragdinae_DSM_11293:0.0600234367)93:0.0230400590,(((((((YP_001130857.1_Chlorobium_phaeovibrioides_DSM_265:0.0283198844,((ZP_01385043.1_Chlorobium_ferrooxidans_DSM_13031:0.0069279616,YP_002018782.1_Pelodictyon_phaeoclathratiforme_BU1:0.0067379405)100:0.0284222061,YP_379548.1_Chlorobium_chlorochromatii_CaD3:0.0032624939)100:0.0072371765)100:0.0086608566,YP_911221.1_Chlorobium_phaeobacteroides_DSM_266:0.0210046959)99:0.0019118488,(YP_001999215.1_Chlorobaculum_parvum_NCIB_8327:0.0106167114,(Q8KC92.1_NIFH_CHLTE:0.0000028115,NP_662417.1_Chlorobaculum_tepidum_TLS:0.0000028115)96:0.0105141072)57:0.0143238531)56:0.0035065130,YP_375428.1_Chlorobium_luteolum_DSM_273:0.0000026720)39:0.0000029944,(YP_001942747.1_Chlorobium_limicola_DSM_245:0.0000028115,B3EH88_Chlorobium_limicola_BchL:0.0000026014)100:0.0034589444)100:0.0470954097,(YP_002016292.1_Prosthecochloris_aestuarii_DSM_271:0.0168107687,YP_001960150.1_Chlorobium_phaeobacteroides_BS1:0.0193185195)100:0.0154298495)62:0.0196981566,YP_001995946.1_Chloroherpeton_thalassium_ATCC_35110:0.0177919899)99:0.0397710972)60:0.0170925333,(ZP_07332644.1_Desulfovibrio_fructosovorans_JJ:0.0420817027,YP_002953433.1_Desulfovibrio_magneticus_RS1:0.0366992750)100:0.0451462889)93:0.0280938972)99:0.0268358998)89:0.0221067198)100:0.0568870218)93:0.0349172846,(((((((YP_003249175.1_Fibrobacter_succinogenes_subsp._succinogenes_S85:0.0000028115,ADL24775.1_Fibrobacter_succinogenes_subsp._succinogenes_S85:0.0000028115)100:0.1709924034,YP_004105551.1_Ruminococcus_albus:0.1223228558)100:0.0732666535,(ZP_04525525.1_Clostridium_butyricum_E4_str._BoNT_E_BL5262:0.0377072823,YP_001309125.1_Clostridium_beijerinckii_NCIMB_8052:0.0121853448)100:0.0614422411)16:0.0101316745,((((NP_346894.1_Clostridium_acetobutylicum_ATCC_824:0.0520823798,(YP_002473191.1_Clostridium_kluyveri_NBRC_12016:0.0000028115,YP_001396460.1_Clostridium_kluyveri_DSM_555:0.0000029807)100:0.0475229878)100:0.0302355955,YP_003778674.1_Clostridium_ljungdahlii_DSM_13528:0.0136151542)100:0.0739994446,1CP2_Clostridium_Pasteurianum:0.0953339176)99:0.0255988684,YP_003844296.1_Clostridium_cellulovorans_743B:0.0697953378)68:0.0220653107)43:0.0136643376,YP_001321310.1_Alkaliphilus_metalliredigens_QYMF:0.1270494998)11:0.0105452999,((YP_003190532.1_Desulfotomaculum_acetoxidans_DSM_771:0.1212566356,((YP_002465657.1_Methanosphaerula_palustris_E19c:0.0625832485,YP_001404303.1_Methanoregula_boonei_6A8:0.0409497483)100:0.0337641873,YP_003893479.1_Methanolacinia_petrolearia_DSM_11571:0.0538222441)100:0.0429786798)74:0.0122760699,((ZP_03735358.1_Dethiobacter_alkaliphilus_AHT_1:0.0557514536,ZP_08115091.1_Desulfotomaculum_nigrificans_DSM_574:0.0494275652)87:0.0106710801,YP_001114150.1_Desulfotomaculum_reducens_MI1:0.0220430901)100:0.0436619793)94:0.0465059661)41:0.0255595486,YP_003967538.1_Ilyobacter_polytropus_DSM_2926:0.1811099952)62:0.0126212759)93:0.0609234554,YP_004091834.1_Ethanoligenens_harbinense_YUAN3:0.1484714489)92:0.0704642828,(YP_303736.1_Methanosarcinabarkeri_str._Fusaro:0.0242167816,(AAM07246.1_Methanosarcina_acetivorans_C2A:0.0319770504,AAM30415.1_Methanosarcina_mazei_Go1:0.0169698898)100:0.0136727805)100:0.0934697346)94:0.1066994515)100:0.3394840643,((((((WP_058556721.1_Thiohalocapsa_sp._ML1_ChlX:0.0781536259,Q6N9L8_Rhodopseudomonas_palustris_BchX:0.0861778169)100:0.5371014047,(WP_014099429.1_Chloracidobacterium_thermophilum_ChlX:0.4561069492,WP_131917981.1_Heliophilum_fasciatum_ChlX:0.5606106423)100:0.2308399403)100:0.2804763942,WP_012465855.1_Chlorobium_limicola_BchX:0.4897517737)100:0.7006659252,(((((Q3MAN6.2_Trichormus_variabilis_ATCC_29413:0.0519327626,(WP_021836642.1_Crocosphaera_watsonii:0.0313775981,(WP_107669057.1_Cyanothece_sp._BG0011:0.0037256247,WP_008277271.1_Cyanothece_sp._CCY0110:0.0000027310)100:0.0111062131)91:0.0090966553)91:0.0391440076,WP_066348562.1_Geminocystis_sp._NIES3708:0.0191592806)89:0.0041161892,WP_015219581.1_Cyanobacterium_aponinum:0.0000023796)100:0.4831630358,(WP_012467084.1_Chlorobium_limicola_BchL:0.1972497710,(WP_012120059.1_Roseiflexus_castenholzii:0.0968020067,(WP_012258413.1_Chloroflexus_aurantiacus:0.0520907672,WP_071654348.1_Scytonema_tolypothrichoides:0.0977562009)100:0.0416133578)100:0.0894437772)100:0.3360051652)100:0.0863591285,(WP_132599329.1_Rhodovulum_adriaticum:0.1726454758,Q9L8J5_Rhodospirillum_rubrum:0.2115156000)100:0.2615936647)100:0.4665965189)100:0.2931984082,(((((((((GWC2_Elusimicrobia_65_9_gwc2_scaffold_1107_39_Elusimicrobia_bacterium_GWC2_65_9:1.0925066012,400_zone1_2014_Ig3401_scaffold_10_60_400_ZONE1_2014_IG3401_Elusimicrobia_69_35:0.7381862119)89:0.1199650197,08E140C01_z5_2013_Ig3399_v2_scaffold_1081_21:0.4781138933)89:0.1141949252,((08E140C01_z5_2013_Ig3399_v2_scaffold_1081_25:0.5665701443,400_zone1_2014_Ig3401_scaffold_6439_3:0.4933595032)96:0.0925475686,((((PWVQ01000490.1_1_Myxococcales_bacterium_CSSed11_303:0.4683550578,(RLB59594.1_Deltaproteobacteria_bacterium_isolate_B64_G9:0.1779999664,RME28087.1_Deltaproteobacteria_bacterium_isolate_J133:0.3255779180)100:0.1978154730)100:0.1525184031,Ig8144_scaffold_57_58:0.3834411972)74:0.0929423650,(SR2_scaffold_141_1733334_37:0.2293786369,08E140C01_z5_2013_Ig3399_v2_scaffold_5309_3:0.2178255763)98:0.0744077685)74:0.0790590119,RLB59599.1_Deltaproteobacteria_bacterium_isolate_B64_G9:0.6020696961)75:0.0758734398)99:0.1050954689)86:0.0474817134,(MBR57253.1_Myxococcales_bacterium_UBA3505:0.0000028115,MBR57253.1_Myxococcales_bacterium_isolate_RS415:0.0000028872)100:0.6668058773)67:0.0244638881,Ig8144_scaffold_7_82:0.6824461778)74:0.0523387498,RJO66755.1_Myxococcales_bacterium_isolate_SURF_8_Ga0104751_1002118:0.5728001662)49:0.0196985248,((((((((((GWF2_ELX_62_30_gwf2_scaffold_457_36_Elusimicrobia_bacterium_GWF2_62_30:0.3817004735,(RifOxyA12_full_Elusimicrobia_57_11_rifixya3_full_scaffold_4561_4_Elusimicrobia_bacterium_RIFOXYA12_FULL_57_11:0.1400236143,GWF2_ELX_62_30_gwf2_scaffold_457_43_Elusimicrobia_bacterium_GWF2_62_30:0.1893105107)100:0.1152738791)97:0.0685251197,(GCA_002840355_87_17_Elusimicrobia_bacterium_HGWElusimicrobia3_GCA_002840355:0.0158013615,RAAC_Elusimicrobia_63_38_63_1_RAAC_Elusimicrobia_63_38:0.0000025814)100:0.3567456065)69:0.0252591649,(GCA_002840355_71_2_Elusimicrobia_bacterium_HGWElusimicrobia3_GCA_002840355:0.0101705487,RAAC_Elusimicrobia_63_38_76_14_RAAC_Elusimicrobia_63_38:0.0134439501)100:0.2765997756)96:0.0803632842,(GWD2_ELX_63_28_gwd2_scaffold_96_144_Elusimicrobia_bacterium_GWD2_63_28:0.2215650654,Ig5182_scaffold_226647_89_08E140C01_z5_2015_Ig5182_Elusimicrobia_63_10:0.1166869289)100:0.2936729039)82:0.0459027887,(((RIFCSPLOWO2_02_FULL_Elusimicrobia_61_11_rifcsplowo2_02_scaffold_11078_2_Elusimicrobia_bacterium_RIFCSPLOWO2_02_FULL_61_11:0.0000026105,rifcsplowo2_02_scaffold_11078_2_RIFCSPLOWO2_02_FULL_Elusimicrobia_61_11:0.0000028115)89:0.0000028158,RAAC_Elusimicrobia_59_20_19_131_RAAC_Elusimicrobia_59_20:0.0071085504)100:0.1702165376,(GWA2_ELX_62_23_gwa2_scaffold_252_5_Elusimicrobia_bacterium_GWA2_62_23:0.1255411314,GWC2_ELX_64_44_gwc2_scaffold_1559_35_Elusimicrobia_bacterium_GWC2_64_44:0.1383190421)100:0.1658594588)95:0.0391484105)100:0.6304247211,gwc2_scaffold_138_46_GWC2_Elusimicrobia_56_31:1.0736517183)76:0.1723711601,(((GWC2_Elusimicrobia_65_9_gwc2_scaffold_1107_38_Elusimicrobia_bacterium_GWC2_65_9:0.1002162728,400_zone1_2014_Ig3401_scaffold_16_60_400_ZONE1_2014_IG3401_Elusimicrobia_69_35:0.0656770491)74:0.0622458197,400_zone1_2014_Ig3401_scaffold_451_48_400_ZONE1_2014_IG3401_Elusimicrobia_69_35:0.1501870628)100:0.1721856907,(RBG_16_Elusimicrobia_66_12_RBG_16_scaffold_780_62_Elusimicrobia_bacterium_RBG_16_66_12:0.0645552028,RIFOXYD12_FULL_Elusimicrobium_66_9_rifoxyd3_full_scaffold_1778_2_Elusimicrobia_bacterium_RIFOXYD12_FULL_66_9:0.1099871880)100:0.3525103651)86:0.0642637160)74:0.0583803194,((RIFOXYD12_FULL_Elusimicrobium_66_9_rifoxyd3_full_scaffold_1778_4_Elusimicrobia_bacterium_RIFOXYD12_FULL_66_9:0.2737186878,RBG_16_Elusimicrobia_66_12_RBG_16_scaffold_780_49_Elusimicrobia_bacterium_RBG_16_66_12:0.3360219083)100:0.1108129493,(GWA2_Elusimicrobia_69_24_gwa2_scaffold_1125_49_Elusimicrobia_bacterium_GWA2_69_24:0.2663632751,SR2_scaffold_141_1459340_45_SR2_Biohub_180515_Elusimicrobia_69_71:0.2081448306)100:0.2044395566)97:0.0827759952)83:0.0588832019,(((SR2_scaffold_141_1293508_10_SR2_Biohub_180515_Elusimicrobia_69_71:0.4435371945,(GWA2_Elusimicrobia_69_24_gwa2_scaffold_1125_50_Elusimicrobia_bacterium_GWA2_69_24:0.1314380838,SR2_scaffold_141_3116867_51_SR2_Biohub_180515_Elusimicrobia_69_71:0.2187525968)100:0.1504397369)100:0.1314744929,((RBG_16_Elusimicrobia_66_12_RBG_16_scaffold_780_46_Elusimicrobia_bacterium_RBG_16_66_12:0.0493034627,RIFOXYD12_FULL_Elusimicrobium_66_9_rifoxyd3_full_scaffold_107369_2_Elusimicrobia_bacterium_RIFOXYD12_FULL_66_9:0.0788133416)100:0.2027885955,(400_zone1_2014_Ig3401_scaffold_16_66_400_ZONE1_2014_IG3401_Elusimicrobia_69_35:0.1479897749,GWC2_Elusimicrobia_65_9_gwc2_scaffold_1107_34_Elusimicrobia_bacterium_GWC2_65_9:0.1275311240)100:0.0909517554)100:0.0804523163)93:0.0393207788,RIFCSPLOWO2_12_FULL_Elusimicrobia_59_9_rifcsplowo2_12_scaffold_8838_12_Elusimicrobia_bacterium_RIFCSPLOWO2_12_FULL_59_9:0.3529223596)100:0.1503181492)84:0.0986751080,(RLB63994.1_Deltaproteobacteria_bacterium_isolate_B1_G4:0.4521479669,PRP94280.1_Enhygromyxa_salina_SWB007:0.3259620678)96:0.1180313530)96:0.1681796367)89:0.1203325310,(CG_4_9_14_3_um_filter_150_scaffold_22681_1_CG_4_9_14_3_um_filter_150_CG_GN02_01_38_23__concot.132:0.1237951658,AR20.1_scaffold_25_47_AR_2015_201_BD15_23_23:0.0725823550)100:0.6934781155)76:0.0975438046,(MBP48227.1_Myxococcales_bacterium_isolate_NP66:0.8557102006,(RLB58596.1_Deltaproteobacteria_bacterium_isolate_B64_G9:0.7441898842,((PWVQ01000283.1_3_Myxococcales_bacterium_CSSed11_303:0.5553560210,SR2_scaffold_141_3221938_38:0.2784640943)100:0.1815548926,Ig8144_scaffold_384_40:0.5973597101)96:0.0590886147)99:0.1459283125)98:0.0471617383)100:0.2013419213)99:0.2213486949,((YP_502264.1_Methanospirillum_hungatei_JF1:0.2633681718,YP_001405240.1_Methanoregula_boonei_6A8:0.2026538171)53:0.0629165036,(YP_003895564.1_Methanolacinia_petrolearia_DSM_11571:0.1785759788,YP_001047845.1_Methanoculleus_marisnigri_JR1:0.1454736493)100:0.0664547498)100:0.2094347039)41:0.0636515010)85:0.0533328026,(YP_003355960.1_Methanocella_paludicola_SANAE:0.0941521156,AAM05043.1_Methanosarcina_acetivorans_C2A:0.1403226350)100:0.4886627130)88:0.0193113046,((YP_004013833.1_Rhodomicrobium_vannielii_ATCC_17100:0.1364388429,(YP_003578373.1_Rhodobacter_capsulatus_SB_1003:0.1465773517,(YP_001991869.1_Rhodopseudomonas_palustris_TIE1:0.0000028115,NP_947957.1_Rhodopseudomonas_palustris_CGA009:0.0000028115)100:0.1115100456)98:0.0305373683)100:0.2802715185,((YP_001405165.1_Methanoregula_boonei_6A8:0.0906528384,YP_002465212.1_Methanosphaerula_palustris_E19c:0.1803682048)100:0.1790691696,((((PMNC01000068.1_7:0.0000000000,PMKL01000053.1_17:0.0000000000):0.0000000000,PMDW01000325.1_5:0.0000000000):0.0000028115,PMLE01000292.1_19:0.0000028115)100:0.1987431232,((YP_425886.1_Rhodospirillum_rubrum_ATCC_11170:0.0336594188,(nifH_reference_YP_004013861.1:0.0235538008,((YP_001991890.1_Rhodopseudomonas_palustris_TIE1:0.0000027963,NP_947977.1_Rhodopseudomonas_palustris_CGA009:0.0000022856)100:0.0161104262,(NP_947698.1_Rhodopseudomonas_palustris_CGA009:0.0000023882,YP_001991585.1_Rhodopseudomonas_palustris_TIE1:0.0034746655)100:0.0248221292)100:0.0282184495)100:0.0901188027)100:0.0673852827,(GCA_001027545_1_694_Endomicrobium_proavitum_GCA_001027545:0.1213801579,Q9AKT4.1_NIFH2_PAEDU:0.1124053748)100:0.0614056323)99:0.0620876216)100:0.0927187920)99:0.0506254517)100:0.3235142378)87:0.0758161808,(((YP_003849930.1_Methanothermobacter_marburgensis_str._Marburg:0.0846274994,AAB85148.1_Methanothermobacter_thermautotrophicus:0.0426556952)100:0.4649613498,(((YP_003707332.1_Methanococcus_voltae_A3:0.2024395742,((Q58289_Methanocaldococcus_jannaschii:0.0000028115,NP_247874.1_Methanocaldococcus_jannaschii_DSM_2661:0.0000028115)100:0.0320028861,YP_003247224.1_Methanocaldococcus_vulcanius_M7:0.1011328112)100:0.0290229671)100:0.0294453285,ZP_07329864.1_Methanothermococcus_okinawensis_IH1:0.0921475068)100:0.2700488378,(YP_001324704.1_Methanococcus_aeolicus_Nankai3:0.1330072042,(YP_001323663.1_Methanococcus_vannielii_SB:0.0623983810,(YP_001330364.1_Methanococcus_maripaludis_C7:0.0169412507,(YP_001098039.1_Methanococcus_maripaludis_C5:0.0294447355,YP_001548852.1_Methanococcus_maripaludis_C6:0.0042997879)100:0.0134064449)100:0.0535380626)100:0.1345802848)100:0.2876523322)97:0.1233450399)72:0.0370151061,AAM02629.1_Methanopyrus_kandleri_AV19:0.7050372610)84:0.0298824687)100:0.3249526782,YP_686484.1_Methanocella_arvoryzae_MRE50:0.3620240449)99:0.0895952371,YP_843600.1_Methanosaeta_thermophila_PT:0.3620506598)99:0.0913272014,(YP_003726262.1_Methanohalobium_evestigatum_Z7303:0.1381088469,(((YP_303911.1_Methanosarcinabarkeri_str._Fusaro:0.0192728897,(AAM30210.1_Methanosarcina_mazei_Go1:0.0268690451,AAM06982.1_Methanosarcina_acetivorans_C2A:0.0290220738)100:0.0324112900)100:0.1719753948,YP_003542556.1_Methanohalophilus_mahii_DSM_5219:0.0961784079)72:0.0185385564,YP_565723.1_Methanococcoides_burtonii_DSM_6242:0.0854445176)96:0.0483449876)98:0.0914744643)99:0.1836534440,(Green_SRVP18_hole-7m-from-trench_1_80cm_scaf_1200_350_88_155_617:0.0000028115,Plum_SR-VP_26_10_2019_2_100cm_scaffold_146_65:0.0000028115)100:0.0625783044)98:0.0053684474,SR-VP_26_10_2019_1_100cm_scaffold_271_104_SR-VP_26_10_2019_1_100cm_Methanoperedens-related_44_19_SR-VP_26_10_2019_1_100cm:0.0262774071)100:0.0672442123):0.0000028115,BLACK-SR-VP_26_10_2019_C_40cm_scaffold_23_586:0.0000000000):0.0000000000,Black-4_SR-VP_26_10_2019_1_100cm_scaffold_54_31:0.0000000000):0.0000000000,Black_nifH_one_of_two_nif_region:0.0000000000);
