# Supplementary material for: Borgs are giant genetic elements with potential to expand metabolic capacity
Source: Nature. 2022 Oct 19;610(7933):731–6. doi: 10.1038/s41586-022-05256-1 (PMC9605863; doi:10.1038/s41586-022-05256-1)
Supplement: Supplementary file 4 — Alignments and trees used to generate figures in the paper, in FASTA and newick format. [file 41586_2022_5256_MOESM4_ESM.zip › alignments_and_trees/Aconitase_orfs.faa.wncbi.aln.gappyout.filtered.iqtree.treefile]

(SR-VP_26_10_2019_1_90cm_scaffold_550_black_31:0.0000000000,((SR-VP_26_10_2019_2_90cm_scaf_422_200_35_51_770:0.0000021157,((((((SR-VP_4-6_scaffold_141_412842-confirmed_3:0.0920288335,(SR-VP_4-6_scaffold_141_2371278_37:0.0000021157,SR-VP_0-2_scaffold_141_8177302_37:0.0000021157)100:0.0336428159)100:0.0517429669,SRVP18_trench_6_60cm_scaffold_2389_35:0.1292895999)85:0.0178571784,SRVP18_trench_6_60cm_scaf_17_454_312:0.0929018976)98:0.0304129178,((((((((((((((LKCM01000030.1_Candidatus_Methanoperedens_sp._BLZ1_MPEBLZ_contig000030_whole_genome_shotgun_sequence_22:0.0000000000,gi_1254433694_ref_WP_097297358.1__bifunctional_aconitate_hydratase_2_2-methylisocitrate_dehydratase__Candidatus_Methanoperedens_sp._BLZ2_:0.0000000000):0.0000000000,WBTY01000012.1_Candidatus_Methanoperedens_sp._isolate_SB2_contig_175_whole_genome_shotgun_sequence_54:0.0000000000):0.0000000000,NZ_NTMG01000013.1_Candidatus_Methanoperedens_sp._BLZ2_CMPBLZ2contig_130_whole_genome_shotgun_sequence_23:0.0000000000):0.0000021157,NSJO01000085.1_Candidatus_Methanoperedens_sp._isolate_Ru_enrich_MN_NODE_1559_length_12357_cov_7.59207_whole_genome_shotgun_sequence_2:0.0000021157)100:0.0130699789,VEPM01000002.1_Candidatus_Methanoperedens_sp._isolate_MnB_20_Mn.Bin2_2_whole_genome_shotgun_sequence_51:0.0314777241)100:0.0523420620,SR-VP_0-2_scaffold_141_6737744_10:0.1029395735)98:0.0943022509,SR-VP_26_10_2019_1_100cm_scaffold_26_139:0.1145544041)66:0.0316539294,(((DAJM01000001.1_TPA_asm:0.0000000000,gi_918237824_ref_WP_052368867.1__bifunctional_aconitate_hydratase_2_2-methylisocitrate_dehydratase__Candidatus_Methanoperedens_nitroreducens_:0.0000000000):0.0000021157,NZ_JMIY01000005.1_Candidatus_Methanoperedens_nitroreducens_strain_ANME-2d_ANME2D_Contig_5.5_whole_genome_shotgun_sequence_261:0.0000021157)100:0.1226181001,VEPN01000094.1_Candidatus_Methanoperedens_sp._isolate_MnB_21_scaffold95_whole_genome_shotgun_sequence_4:0.1418022516)56:0.0291311010)64:0.0133530348,(SCQG01000054.1_Candidatus_Methanoperedens_sp._isolate_DP16D_bin.42_DP16D_bin.42-15570_whole_genome_shotgun_sequence_3:0.2160599236,(NZ_FZMP01000037.1_Candidatus_Methanoperedens_nitroreducens_isolate_Mnv1_whole_genome_shotgun_sequence_10:0.0000021157,gi_1245977146_ref_WP_096204082.1__bifunctional_aconitate_hydratase_2_2-methylisocitrate_dehydratase__Candidatus_Methanoperedens_nitroreducens_:0.0000021157)100:0.1373087087)86:0.0236288231)89:0.1149827831,((((gi_488848963_ref_WP_002761369.1__bifunctional_aconitate_hydratase_2_2-methylisocitrate_dehydratase__Microcystis_aeruginosa_:0.0757912788,(gi_493674891_ref_WP_006625196.1__MULTISPECIES__bifunctional_aconitate_hydratase_2_2-methylisocitrate_dehydratase__Microcoleaceae_:0.0544578058,gi_1072776035_ref_WP_069965898.1__MULTISPECIES__bifunctional_aconitate_hydratase_2_2-methylisocitrate_dehydratase__unclassified_Desertifilum_:0.0301082754)96:0.0311072859)95:0.0263969758,(gi_497312259_ref_WP_009626476.1__bifunctional_aconitate_hydratase_2_2-methylisocitrate_dehydratase__Pseudanabaena_biceps_:0.1266555345,(gi_515889415_ref_WP_017319998.1__bifunctional_aconitate_hydratase_2_2-methylisocitrate_dehydratase__cyanobacterium_PCC_7702_:0.0488686987,(gi_1248078355_ref_WP_096581868.1__bifunctional_aconitate_hydratase_2_2-methylisocitrate_dehydratase__Anabaenopsis_circularis_:0.0623798674,gi_1275607285_ref_WP_099700549.1__bifunctional_aconitate_hydratase_2_2-methylisocitrate_dehydratase__Chroococcales_cyanobacterium_IPPAS_B-1203_:0.0408343842)97:0.0256401650)95:0.0152581243)76:0.0313278314)75:0.0330888577,gi_1275724581_ref_WP_099797887.1__bifunctional_aconitate_hydratase_2_2-methylisocitrate_dehydratase__Synechococcus_lividus_:0.1285385096)100:0.1289355196,gi_502772652_ref_WP_013007636.1__bifunctional_aconitate_hydratase_2_2-methylisocitrate_dehydratase__Deferribacter_desulfuricans_:0.2371109897)98:0.1122449047)98:1.8087052500,((((((((((((((((LKCM01000094.1_Candidatus_Methanoperedens_sp._BLZ1_MPEBLZ_contig000095_whole_genome_shotgun_sequence_3:0.0000000000,WBTY01000006.1_Candidatus_Methanoperedens_sp._isolate_SB2_contig_89_whole_genome_shotgun_sequence_77:0.0000000000):0.0000000000,NZ_NTMG01000062.1_Candidatus_Methanoperedens_sp._BLZ2_CMPBLZ2contig_235_whole_genome_shotgun_sequence_76:0.0000000000):0.0000000000,gi_1254442094_ref_WP_097299497.1__3-isopropylmalate_dehydratase_large_subunit__Candidatus_Methanoperedens_sp._BLZ2_:0.0000000000):0.0000021157,NSJO01000005.1_Candidatus_Methanoperedens_sp._isolate_Ru_enrich_MN_NODE_112_length_100946_cov_8.45243_whole_genome_shotgun_sequence_43:0.0000021157)100:0.0477708803,VEPM01000008.1_Candidatus_Methanoperedens_sp._isolate_MnB_20_Mn.Bin2_8_whole_genome_shotgun_sequence_125:0.0292067008)100:0.1852245935,((LKCM01000139.1_Candidatus_Methanoperedens_sp._BLZ1_MPEBLZ_contig000140_whole_genome_shotgun_sequence_63:0.0048456434,(((NSJO01000045.1_Candidatus_Methanoperedens_sp._isolate_Ru_enrich_MN_NODE_557_length_29942_cov_7.25916_whole_genome_shotgun_sequence_18:0.0000000000,NZ_NTMG01000019.1_Candidatus_Methanoperedens_sp._BLZ2_CMPBLZ2contig_403_whole_genome_shotgun_sequence_42:0.0000000000):0.0000000000,gi_1254437065_ref_WP_097297625.1__3-isopropylmalate_dehydratase_large_subunit__Candidatus_Methanoperedens_sp._BLZ2_:0.0000000000):0.0000021157,WBTY01000008.1_Candidatus_Methanoperedens_sp._isolate_SB2_contig_106_whole_genome_shotgun_sequence_86:0.0000021157)94:0.0000021157)100:0.0257781074,VEPM01000024.1_Candidatus_Methanoperedens_sp._isolate_MnB_20_Mn.Bin2_24_whole_genome_shotgun_sequence_5:0.0263848253)100:0.0767256731)77:0.0271116297,SR-VP_0-2_scaffold_141_2795792_15:0.1047349306)71:0.0212163369,SR-VP_26_10_2019_1_100cm_scaffold_665_14:0.1180617229)55:0.0152472668,(((DAJM01000061.1_TPA_asm1:0.0000000000,gi_851165442_ref_WP_048093942.1__3-isopropylmalate_dehydratase_large_subunit__Candidatus_Methanoperedens_nitroreducens_:0.0000000000):0.0000021860,NZ_JMIY01000008.1_Candidatus_Methanoperedens_nitroreducens_strain_ANME-2d_ANME2D_Contig_8.8_whole_genome_shotgun_sequence_55:0.0000026340)100:0.1362812156,VEPN01000035.1_Candidatus_Methanoperedens_sp._isolate_MnB_21_scaffold35_whole_genome_shotgun_sequence_3:0.1211686301)71:0.0329075751)46:0.0135956317,(NZ_FZMP01000181.1_Candidatus_Methanoperedens_nitroreducens_isolate_Mnv1_whole_genome_shotgun_sequence_8:0.0000027899,gi_1245979207_ref_WP_096206136.1__3-isopropylmalate_dehydratase_large_subunit__Candidatus_Methanoperedens_nitroreducens_:0.0000020413)100:0.1014484365)70:0.0389611869,SCQG01000172.1_Candidatus_Methanoperedens_sp._isolate_DP16D_bin.42_DP16D_bin.42-46232_whole_genome_shotgun_sequence_2:0.0944861013)98:0.2308908662,(gi_505137013_ref_WP_015324115.1__3-isopropylmalate_dehydratase_large_subunit__Methanomethylovorans_hollandica_:0.2757640152,gi_851355143_ref_WP_048193735.1__3-isopropylmalate_dehydratase_large_subunit__Methanococcoides_methylutens_:0.1734241254)100:0.1091504893)94:0.0816208864,gi_851230627_ref_WP_048119717.1__MULTISPECIES__3-isopropylmalate_dehydratase_large_subunit__Methanosarcina_:0.1633623797)97:0.3186250670,((((((LKCM01000313.1_Candidatus_Methanoperedens_sp._BLZ1_MPEBLZ_contig000314_whole_genome_shotgun_sequence_2:0.0032951056,((NSJO01000002.1_Candidatus_Methanoperedens_sp._isolate_Ru_enrich_MN_NODE_77_length_125773_cov_8.59068_whole_genome_shotgun_sequence_63:0.0000000000,NZ_NTMG01000082.1_Candidatus_Methanoperedens_sp._BLZ2_CMPBLZ2contig_214_whole_genome_shotgun_sequence_77:0.0000000000):0.0000021157,WBTY01000024.1_Candidatus_Methanoperedens_sp._isolate_SB2_contig_280_whole_genome_shotgun_sequence_77:0.0000021157)69:0.0000021157)99:0.0152481323,VEPM01000013.1_Candidatus_Methanoperedens_sp._isolate_MnB_20_Mn.Bin2_13_whole_genome_shotgun_sequence_123:0.0153830624)99:0.0174745329,(SCQG01000262.1_Candidatus_Methanoperedens_sp._isolate_DP16D_bin.42_DP16D_bin.42-70020_whole_genome_shotgun_sequence_2:0.0989998497,SR-VP_0-2_scaffold_141_4877039_51:0.0345250648)70:0.0234675921)49:0.0221863939,((VEPN01000059.1_Candidatus_Methanoperedens_sp._isolate_MnB_21_scaffold59_whole_genome_shotgun_sequence_16:0.0725844222,SR-VP_26_10_2019_1_100cm_scaffold_962_18:0.1043893637)94:0.0245438172,(NZ_FZMP01000091.1_Candidatus_Methanoperedens_nitroreducens_isolate_Mnv1_whole_genome_shotgun_sequence_3:0.0000021157,gi_1245977835_ref_WP_096204771.1__3-isopropylmalate_dehydratase_large_subunit__Candidatus_Methanoperedens_nitroreducens_:0.0000021157)100:0.0571222013)93:0.0216214501)49:0.0222281695,((DAJM01000061.1_TPA_asm:0.0000000000,gi_1327644846_ref_WP_102045000.1__3-isopropylmalate_dehydratase_large_subunit__Candidatus_Methanoperedens_nitroreducens_:0.0000000000):0.0000020169,NZ_JMIY01000008.1_Candidatus_Methanoperedens_nitroreducens_strain_ANME-2d_ANME2D_Contig_8.8_whole_genome_shotgun_sequence_3:0.0000028270)100:0.0931122011)98:0.0949318026,((gi_499330918_ref_WP_011021410.1__3-isopropylmalate_dehydratase_large_subunit__Methanosarcina_acetivorans_:0.0592797377,gi_851212463_ref_WP_048110098.1__3-isopropylmalate_dehydratase_large_subunit__Methanosarcina_barkeri_:0.0777496743)100:0.0996625281,(gi_1229238909_ref_WP_094227537.1__3-isopropylmalate_dehydratase_large_subunit__Methanolobus_psychrotolerans_:0.0464384505,gi_1610772120_ref_WP_135389858.1__3-isopropylmalate_dehydratase_large_subunit__Methanolobus_sp._SY-01_:0.0773315506)98:0.0290614063)98:0.0877932647)100:0.4192355098)96:0.2623553406,(((((VEPM01000017.1_Candidatus_Methanoperedens_sp._isolate_MnB_20_Mn.Bin2_17_whole_genome_shotgun_sequence_8:0.0906285014,SR-VP_0-2_scaffold_141_7915955_4:0.0416938705)100:0.0891545063,(NZ_FZMP01000236.1_Candidatus_Methanoperedens_nitroreducens_isolate_Mnv1_whole_genome_shotgun_sequence_16:0.0000026113,gi_1245980491_ref_WP_096207280.1__3-isopropylmalate_dehydratase_large_subunit__Candidatus_Methanoperedens_nitroreducens_:0.0000027886)100:0.0936767527)92:0.0374096072,SR-VP_26_10_2019_1_100cm_scaffold_184_130:0.0817773118)100:0.3915321293,((gi_501383008_ref_WP_012414574.1__3-isopropylmalate_dehydratase_large_subunit__Elusimicrobium_minutum_:0.1899612073,((gi_548268626_ref_WP_022481835.1__3-isopropylmalate_dehydratase_large_subunit__Candidatus_Gastranaerophilales_bacterium_:0.0708259568,gi_1574253154_ref_WP_129696018.1__3-isopropylmalate_dehydratase_large_subunit__Candidatus_Gastranaerophilales_bacterium_:0.0694610346)100:0.1420808300,gi_1347802577_ref_WP_104394553.1__3-isopropylmalate_dehydratase_large_subunit__Candidatus_Gastranaerophilus_sp.__ex_Termes_propinquus__:0.2327395253)100:0.0972459798)100:0.1128697203,(gi_503664578_ref_WP_013898654.1__3-isopropylmalate_dehydratase_large_subunit__Methanosalsum_zhilinae_:0.2301184717,gi_851315111_ref_WP_048178251.1__3-isopropylmalate_dehydratase_large_subunit__Methanosarcina_sp._MTP4_:0.1834247593)98:0.1131400081)95:0.1175891546)89:0.0818675255,gi_495358102_ref_WP_008082823.1__3-isopropylmalate_dehydratase_large_subunit__Aciduliprofundum_boonei_:0.3362822412)94:0.2798941241)85:0.6879953180,((((((((((((((((LKCM01000094.1_Candidatus_Methanoperedens_sp._BLZ1_MPEBLZ_contig000095_whole_genome_shotgun_sequence_4:0.0000021157,(((NSJO01000005.1_Candidatus_Methanoperedens_sp._isolate_Ru_enrich_MN_NODE_112_length_100946_cov_8.45243_whole_genome_shotgun_sequence_42:0.0000000000,NZ_NTMG01000062.1_Candidatus_Methanoperedens_sp._BLZ2_CMPBLZ2contig_235_whole_genome_shotgun_sequence_77:0.0000000000):0.0000000000,gi_1254442095_ref_WP_097299498.1__3-isopropylmalate_dehydratase_small_subunit__Candidatus_Methanoperedens_sp._BLZ2_:0.0000000000):0.0000021157,WBTY01000006.1_Candidatus_Methanoperedens_sp._isolate_SB2_contig_89_whole_genome_shotgun_sequence_78:0.0000021157)76:0.0000021841)89:0.0106172237,VEPM01000008.1_Candidatus_Methanoperedens_sp._isolate_MnB_20_Mn.Bin2_8_whole_genome_shotgun_sequence_124:0.0639965300)100:0.1455742791,(((((((((LKCM01000097.1_Candidatus_Methanoperedens_sp._BLZ1_MPEBLZ_contig000098_whole_genome_shotgun_sequence_3:0.0000000000,WBTY01000006.1_Candidatus_Methanoperedens_sp._isolate_SB2_contig_89_whole_genome_shotgun_sequence_127:0.0000000000):0.0000000000,gi_1254433572_ref_WP_097297236.1__3-isopropylmalate_dehydratase_small_subunit__Candidatus_Methanoperedens_sp._BLZ2_:0.0000000000):0.0000000000,NZ_NTMG01000005.1_Candidatus_Methanoperedens_sp._BLZ2_CMPBLZ2contig_321_whole_genome_shotgun_sequence_4:0.0000000000):0.0000021157,NSJO01000059.1_Candidatus_Methanoperedens_sp._isolate_Ru_enrich_MN_NODE_740_length_23487_cov_7.25432_whole_genome_shotgun_sequence_4:0.0000021157)98:0.0061866478,SR-VP_0-2_scaffold_141_2638974_17:0.0646863433)100:0.0353131210,VEPM01000010.1_Candidatus_Methanoperedens_sp._isolate_MnB_20_Mn.Bin2_10_whole_genome_shotgun_sequence_31:0.0142220378)100:0.0662489377,((DAJM01000030.1_TPA_asm:0.0000000000,gi_851158259_ref_WP_048090183.1__3-isopropylmalate_dehydratase_small_subunit__Candidatus_Methanoperedens_nitroreducens_:0.0000000000):0.0000028190,NZ_JMIY01000003.1_Candidatus_Methanoperedens_nitroreducens_strain_ANME-2d_ANME2D_Contig_3.3_whole_genome_shotgun_sequence_161:0.0000028915)100:0.0548411183)98:0.0281347430,((NZ_FZMP01000009.1_Candidatus_Methanoperedens_nitroreducens_isolate_Mnv1_whole_genome_shotgun_sequence_31:0.0000020393,gi_1245976482_ref_WP_096203515.1__3-isopropylmalate_dehydratase_small_subunit__Candidatus_Methanoperedens_nitroreducens_:0.0000023268)100:0.0280390911,SR-VP_26_10_2019_1_100cm_scaffold_481_129:0.1507409289)68:0.0234963122)68:0.0495523853,VEPN01000025.1_Candidatus_Methanoperedens_sp._isolate_MnB_21_scaffold25_whole_genome_shotgun_sequence_30:0.0000021160)64:0.0728137724)98:0.1622143800,gi_1172669708_ref_WP_080942321.1__3-isopropylmalate_dehydratase__Methanosarcina_barkeri_:0.0126654212)75:0.0297309446,gi_851310438_ref_WP_048173652.1__3-isopropylmalate_dehydratase__Methanosarcina_siciliae_:0.0791122933)74:0.0522800955,gi_851259675_ref_WP_048135770.1__MULTISPECIES__3-isopropylmalate_dehydratase__unclassified_Methanosarcina_:0.0000024744)74:0.0387353019,((gi_502959762_ref_WP_013194738.1__3-isopropylmalate_dehydratase_small_subunit__Methanohalobium_evestigatum_:0.0104051641,gi_503664855_ref_WP_013898931.1__3-isopropylmalate_dehydratase_small_subunit__Methanosalsum_zhilinae_:0.1985089731)85:0.0752183802,((gi_890832619_ref_WP_048902054.1__3-isopropylmalate_dehydratase_small_subunit__Methanohalophilus_mahii_:0.1215950585,gi_1175544707_ref_WP_082087338.1__3-isopropylmalate_dehydratase__Methanococcoides_methylutens_:0.0710539997)96:0.0266403115,gi_1610772521_ref_WP_135390222.1__3-isopropylmalate_dehydratase_small_subunit__Methanolobus_sp._SY-01_:0.0796313314)96:0.0203317817)88:0.0847975689)98:0.3069323765,(((((((((((LKCM01000310.1_Candidatus_Methanoperedens_sp._BLZ1_MPEBLZ_contig000311_whole_genome_shotgun_sequence_15:0.0000000000,NZ_NTMG01000029.1_Candidatus_Methanoperedens_sp._BLZ2_CMPBLZ2contig_1034_whole_genome_shotgun_sequence_15:0.0000000000):0.0000000000,WBTY01000004.1_Candidatus_Methanoperedens_sp._isolate_SB2_contig_82_whole_genome_shotgun_sequence_120:0.0000000000):0.0000000000,VEPM01000010.1_Candidatus_Methanoperedens_sp._isolate_MnB_20_Mn.Bin2_10_whole_genome_shotgun_sequence_24:0.0000000000):0.0000000000,gi_1254437494_ref_WP_097298054.1__3-isopropylmalate_dehydratase_small_subunit__Candidatus_Methanoperedens_sp._BLZ2_:0.0000000000):0.0000021157,NSJO01000018.1_Candidatus_Methanoperedens_sp._isolate_Ru_enrich_MN_NODE_329_length_46022_cov_7.87905_whole_genome_shotgun_sequence_37:0.0000021157)100:0.0597375377,((DAJM01000056.1_TPA_asm:0.0000000000,gi_851159278_ref_WP_048090760.1__3-isopropylmalate_dehydratase_small_subunit__Candidatus_Methanoperedens_nitroreducens_:0.0000000000):0.0000027115,NZ_JMIY01000004.1_Candidatus_Methanoperedens_nitroreducens_strain_ANME-2d_ANME2D_Contig_4.4_whole_genome_shotgun_sequence_77:0.0000021157)100:0.0561035423)84:0.0142908841,SR-VP_0-2_scaffold_141_1680685_3:0.1049959557)86:0.0189893257,VEPN01000003.1_Candidatus_Methanoperedens_sp._isolate_MnB_21_scaffold3_whole_genome_shotgun_sequence_112:0.0345247136)87:0.0319749721,(NZ_FZMP01000187.1_Candidatus_Methanoperedens_nitroreducens_isolate_Mnv1_whole_genome_shotgun_sequence_21:0.0000021157,gi_1245979358_ref_WP_096206280.1__3-isopropylmalate_dehydratase_small_subunit__Candidatus_Methanoperedens_nitroreducens_:0.0000021157)100:0.0386988602)94:0.0180035406,SR-VP_26_10_2019_1_100cm_scaffold_148_10:0.0722861566)99:0.1421728834,((gi_564599918_ref_WP_023845018.1__3-isopropylmalate_dehydratase_small_subunit__Methanolobus_tindarius_:0.0240063902,gi_1610770770_ref_WP_135388859.1__3-isopropylmalate_dehydratase_small_subunit__Methanolobus_sp._SY-01_:0.0638190029)100:0.1464058320,gi_932219937_ref_WP_054298377.1__3-isopropylmalate_dehydratase_small_subunit__Methanosarcina_flavescens_:0.0965857908)98:0.0597789135)98:0.2192536816)94:0.3609432829,gi_499181717_ref_WP_010879257.1__3-isopropylmalate_dehydratase_small_subunit__Archaeoglobus_fulgidus_:0.0511197879)88:0.0629485996,gi_851181777_ref_WP_048098205.1__3-isopropylmalate_dehydratase_small_subunit__Archaeoglobus_sulfaticallidus_:0.0651249065)86:0.0311918207,gi_503449265_ref_WP_013683926.1__3-isopropylmalate_dehydratase_small_subunit__Archaeoglobus_veneficus_:0.1126432028)92:0.1233297652,gi_495358276_ref_WP_008082996.1__3-isopropylmalate_dehydratase_small_subunit__Aciduliprofundum_boonei_:0.1031838983)78:0.0285044239,((((VEPM01000017.1_Candidatus_Methanoperedens_sp._isolate_MnB_20_Mn.Bin2_17_whole_genome_shotgun_sequence_9:0.0605790495,(NZ_FZMP01000236.1_Candidatus_Methanoperedens_nitroreducens_isolate_Mnv1_whole_genome_shotgun_sequence_17:0.0000021157,gi_1245980492_ref_WP_096207281.1__3-isopropylmalate_dehydratase_small_subunit__Candidatus_Methanoperedens_nitroreducens_:0.0000021157)100:0.0486902151)96:0.0230206836,SR-VP_26_10_2019_1_100cm_scaffold_184_129:0.0287625106)52:0.0000026731,SR-VP_0-2_scaffold_141_7915955_5:0.0463370180)100:0.2411502548,((gi_503664579_ref_WP_013898655.1__3-isopropylmalate_dehydratase_small_subunit__Methanosalsum_zhilinae_:0.0196794095,gi_851319712_ref_WP_048182852.1__3-isopropylmalate_dehydratase_small_subunit__Methanosarcina_sp._MTP4_:0.0651749473)99:0.0399674563,gi_1597821554_ref_WP_133516525.1__3-isopropylmalate_dehydratase_small_subunit__Methanimicrococcus_blatticola_:0.0711551282)73:0.0368336453)77:0.0308791404)85:0.0888207478,gi_754042479_ref_WP_041691229.1__3-isopropylmalate_dehydratase_small_subunit__Elusimicrobium_minutum_:0.1904656778)88:0.0515312797,gi_548268739_ref_WP_022481860.1__3-isopropylmalate_dehydratase_small_subunit__Candidatus_Gastranaerophilales_bacterium_:0.0447783464)82:0.0279229677,gi_1347802799_ref_WP_104394775.1__3-isopropylmalate_dehydratase_small_subunit__Candidatus_Gastranaerophilus_sp.__ex_Termes_propinquus__:0.0368398925)98:0.8202986287)48:0.0431577842)100:2.7121156310,gi_757131995_ref_WP_042686263.1__aconitate_hydratase_AcnA__Methermicoccus_shengliensis_:0.1401236897)27:0.1043195497,((gi_851272176_ref_WP_048142551.1__aconitate_hydratase_AcnA__Methanosarcina_horonobensis_:0.0483841890,gi_1561208052_ref_WP_128503478.1__aconitate_hydratase_AcnA__Methanosarcina_sp._MSH10X1_:0.0728285135)100:0.0289684265,gi_851318659_ref_WP_048181799.1__aconitate_hydratase_AcnA__Methanosarcina_sp._MTP4_:0.0953682482)100:0.1731965463)41:0.0549393068,(((DAJM01000040.1_TPA_asm:0.0000000000,gi_851160869_ref_WP_048091568.1__aconitate_hydratase_AcnA__Candidatus_Methanoperedens_nitroreducens_:0.0000000000):0.0000021157,NZ_JMIY01000005.1_Candidatus_Methanoperedens_nitroreducens_strain_ANME-2d_ANME2D_Contig_5.5_whole_genome_shotgun_sequence_237:0.0000021157)100:0.0584301059,(NZ_FZMP01000178.1_Candidatus_Methanoperedens_nitroreducens_isolate_Mnv1_whole_genome_shotgun_sequence_67:0.0000021819,gi_1245979160_ref_WP_096206094.1__aconitate_hydratase_AcnA__Candidatus_Methanoperedens_nitroreducens_:0.0000023281)100:0.0439658619)96:0.0810540756)98:0.1227929263)100:0.0602863222,(SR-VP_26_10_2019_2_100cm_scaf_2279_117_69_250:0.0000021157,SRVP18_hole-7m-from-trench_1_80cm_scaf_1200_350_88_155-__766:0.0000021157)100:0.0650757378)100:0.0282076099,SR-VP_26_10_2019_2_100cm_scaffold_560_73:0.0573699971)100:0.0318153258):0.0000021157,SR-VP_26_10_2019_1_100cm_scaffold_111_160:0.0000000000):0.0000000000,BLACK-SR-VP_26_10_2019_C_40cm_scaffold_23_FINAL_527:0.0000000000);
