# Supplementary material for: Borgs are giant genetic elements with potential to expand metabolic capacity
Source: Nature. 2022 Oct 19;610(7933):731–6. doi: 10.1038/s41586-022-05256-1 (PMC9605863; doi:10.1038/s41586-022-05256-1)
Supplement: Supplementary file 4 — Alignments and trees used to generate figures in the paper, in FASTA and newick format. [file 41586_2022_5256_MOESM4_ESM.zip › alignments_and_trees/McrD_fam03474.fa.aln.gappyout.filtered]

>LKCM01000100.1_Candidatus_Methanoperedens_sp._BLZ1_MPEBLZ_contig000101_whole_genome_shotgun_sequence_36
PIQIRIFPARLLQPETVEKTLNEIDHVKGVIRMLINGKSLPKKVMCGPGTGTDVNHPERK
IIHVGDCAFELHIMVGEILVEVDDERAMDSVKKACERVLPFSFEFKQGNYMKRKPTLTDY
GKYGFKDERLLGLIDPNAKAEDTFCMIS
>LKCM01000102.1_Candidatus_Methanoperedens_sp._BLZ1_MPEBLZ_contig000103_whole_genome_shotgun_sequence_20
PIQIKIFPQRLLQPETAERLLNEIDHVNGVIRMLIGGKNLPRKVTCGPGTGTDVNHPNME
IIHVGDCAFELHVMVGEVIVELEDESTKEELRNACERTLPFSFEFKQGFFIKKKATLTDY
GKYGFKDERILGLMDPHAKPENSLCVIN
>DAJM01000058.1_TPA_asm
PIQIRIFPQRLLQPETTEKVLNDIDQVKGVIRMLLNGKNLPRKVTSGPGTGADVNHPDRK
IINVGDCAFELHIIVGEILVEVENEGAMEEVREACERTLPFPFEFRRGHFIKRKPTLTDY
GKYGFRDERIIGLTDPHAKTEDNLYITR
>DAJM01000071.1_TPA_asm
PIQIRVFPKRLLQPETAEKLLNEIDQTKGVIRMLLNGKNLPRKVTCGPGTGADVNHPDRM
IINVGGCAFELHIIVGEVIVEVENESAMEDVKKACERALPFPFEFKRGHFIKRRPTLTDY
GKYGFRDERILGLIDPHAKAETNLCVID
>NSJO01000026.1_Candidatus_Methanoperedens_sp._isolate_Ru_enrich_MN_NODE_418_length_38049_cov_8.11492_whole_genome_shotgun_sequence_22
PIQIKIFPQRLLQPETAERLLNEIDHVNGVIRMLIGGKNLPRKVTCGPGTGTDVNHPNME
IIHVGDCAFELHVMVGEVIVELEDESTKEELRNACERTLPFSFEFKQGFFIKKKATLTDY
GKYGFKDERILGLMDPHAKPENSLCVIN
>NSJO01000001.1_Candidatus_Methanoperedens_sp._isolate_Ru_enrich_MN_NODE_72_length_129713_cov_13.8014_whole_genome_shotgun_sequence_76
PIQIRIFPARLLQPETVEKTLNEIDHVKGVIRMLINGKSLPKKVMCGPGTGTDVNHPERK
IIHVGDCAFELHIMVGEILVEVDDERAMDSVKKACERVLPFSFEFKQGNYMKRKPTLTDY
GKYGFKDERLLGLIDPNAKAEDTFCMIS
>WBTY01000007.1_Candidatus_Methanoperedens_sp._isolate_SB2_contig_101_whole_genome_shotgun_sequence_76
PIQIRIFPARLLQPETVEKTLNEIDHVKGVIRMLINGKSLPKKVMCGPGTGTDVNHPERK
IIHVGDCAFELHIMVGEILVEVDDERAMDSVKKACERVLPFSFEFKQGNYMKRKPTLTDY
GKYGFKDERLLGLIDPNAKAEDTFCMIS
>WBTY01000034.1_Candidatus_Methanoperedens_sp._isolate_SB2_contig_625_whole_genome_shotgun_sequence_21
PIQIKIFPQRLLQPETAERLLNEIDHVNGVIRMLIGGKNLPRKVTCGPGTGTDVNHPNME
IIHVGDCAFELHVMVGEVIVELEDESTKEELRNACERTLPFSFEFKQGFFIKKKATLTDY
GKYGFKDERILGLMDPHAKPENSLCVIN
>VEPM01000015.1_Candidatus_Methanoperedens_sp._isolate_MnB_20_Mn.Bin2_15_whole_genome_shotgun_sequence_57
PIQIKIFPQRLLQPETAERLLNEIDHVKGVIRMLIGGKNLPRKVTCGPGTGTDVNHPNME
IIHVGDCAFELHVMVGEVIVELEDESTKEELRNACERTLPFSFEFKQGFFIKKKATLTDY
GKYGFKDERILGLMDPHAKPENSLCVIN
>VEPN01000001.1_Candidatus_Methanoperedens_sp._isolate_MnB_21_scaffold1_whole_genome_shotgun_sequence_40
PIQLRVFPYRMLQPQTAEKILNEIDQVKGVSRMLVSGKNLPRKVTCGPGTGSDVNHPDRV
IIHVGGCAFELHVIVGDIYVEVDDESAIEGVRAACERALPFPFELKRGHFIKRKPTLTDF
GKYGFKDERILGLTDPHAKLETNLCLVK
>VEPN01000007.1_Candidatus_Methanoperedens_sp._isolate_MnB_21_scaffold7_whole_genome_shotgun_sequence_45
PIQVRVSPRRLLQPQTAEKILNEIDRVNGVIRMLINGKNLPKKVTCGPGTGADVHHPGMK
VINVGGCAFELNIIVGEIIVEVEDESAMGEIRSACERALPFSFELKRGHFIKRKPTLTDY
GRYGFKDERILGLVDPHAKAEQNICVFK
>NZ_JMIY01000002.1_Candidatus_Methanoperedens_nitroreducens_strain_ANME-2d_ANME2D_Contig_2.2_whole_genome_shotgun_sequence_314
PIQIRVFPKRLLQPETAEKLLNEIDQTKGVIRMLLNGKNLPRKVTCGPGTGADVNHPDRM
IINVGGCAFELHIIVGEVIVEVENESAMEDVKKACERALPFPFEFKRGHFIKRRPTLTDY
GKYGFRDERILGLIDPHAKAETNLCVID
>NZ_JMIY01000005.1_Candidatus_Methanoperedens_nitroreducens_strain_ANME-2d_ANME2D_Contig_5.5_whole_genome_shotgun_sequence_108
PIQIRIFPQRLLQPETTEKVLNDIDQVKGVIRMLLNGKNLPRKVTSGPGTGADVNHPDRK
IINVGDCAFELHIIVGEILVEVENEGAMEEVREACERTLPFPFEFRRGHFIKRKPTLTDY
GKYGFRDERIIGLTDPHAKTEDNLYITR
>NZ_NTMG01000017.1_Candidatus_Methanoperedens_sp._BLZ2_CMPBLZ2contig_218_whole_genome_shotgun_sequence_59
PIQIRIFPARLLQPETVEKTLNEIDHVKGVIRMLINGKSLPKKVMCGPGTGTDVNHPERK
IIHVGDCAFELHIMVGEILVEVDDERAMDSVKKACERVLPFSFEFKQGNYMKRKPTLTDY
GKYGFKDERLLGLIDPNAKAEDTFCMIS
>NZ_NTMG01000073.1_Candidatus_Methanoperedens_sp._BLZ2_CMPBLZ2contig_78_whole_genome_shotgun_sequence_18
PIQIKIFPQRLLQPETAERLLNEIDHVNGVIRMLIGGKNLPRKVTCGPGTGTDVNHPNME
IIHVGDCAFELHVMVGEVIVELEDESTKEELRNACERTLPFSFEFKQGFFIKKKATLTDY
GKYGFKDERILGLMDPHAKPENSLCVIN
>NZ_FZMP01000124.1_Candidatus_Methanoperedens_nitroreducens_isolate_Mnv1_whole_genome_shotgun_sequence_52
PIQVRIFPARLLQPATAEKVLNEIDNVEGVIRMLINGKNLPRKVTCGPGTGADVNHPDRK
IIHVGGCAFELHIIVGEILVEVEDEKAVDCLRDACERALPFPFEFKRGHFIKRRPTLTDY
GKYGFKDERMLGLTDPHAKKDSNICVIG
>NZ_FZMP01000185.1_Candidatus_Methanoperedens_nitroreducens_isolate_Mnv1_whole_genome_shotgun_sequence_17
PIQIRVFPKRLLLPETAEKILNEIDQVKGVIRMLINGKNLPRKVTFGPGTGSDVNHPSRI
IIHVGGCAFELHVIVGEILVEVEDESAVEELKKACERALPFSFEFKRGHFIKRRPTLTDY
GKYGFKDERMLGLVDPHAKVETNLCMVK
>rifcsphigho2_12_scaffold_332_28
QIQIKIFPQRLLQPRTAEKLLNEIDQVKGVVRMLIGGKNLPRKVTCGPGTGADVNHPNME
IIHVGDCAFELHVMVGEIIVELDNESGKEELRNACERTLPFSFEFKQGHFIKKKATLTDY
GKYGFKDERILGLIDPHAKPENNLCVIN
>RifSed_csp1_19ft_3_sca_1539_56-confirmed_73
QIQIKIFPQRLLQPRTAEKLLNEIDQVKGVVRMLIGGKNLPRKVTCGPGTGADVNHPNME
IIHVGDCAFELHVMVGEIIVELDNESGKEELRNACERTLPFSFEFKQGHFIKKKATLTDY
GKYGFKDERILGLIDPHAKPENNLCVIN
>RifSed_csp1_19ft_4_scaffold_19_103
QIQIKIFPQRLLQPRTAEKLLNEIDQVKGVVRMLIGGKNLPRKVTCGPGTGADVNHPNME
IIHVGDCAFELHVMVGEIIVELDNESGKEELRNACERTLPFSFEFKQGHFIKKKATLTDY
GKYGFKDERILGLIDPHAKPENNLCVIN
>rifcsp2_19_4_full_scaffold_14_47
QIQIKIFPQRLLQPRTAEKLLNEIDQVKGVVRMLIGGKNLPRKVTCGPGTGADVNHPNME
IIHVGDCAFELHVMVGEIIVELDNESGKEELRNACERTLPFSFEFKQGHFIKKKATLTDY
GKYGFKDERILGLIDPHAKPENNLCVIN
>RifSed_csp1_16ft_1_scaffold_252_28
QIQIKIFPQRLLQPRTAEKLLNEIDQVKGVVRMLIGGKNLPRKVTCGPGTGADVNHPNME
IIHVGDCAFELHVMVGEIIVELDNESGKEELRNACERTLPFSFEFKQGHFIKKKATLTDY
GKYGFKDERILGLIDPHAKPENNLCVIN
>19ft_2_nophage_noknown_scaffold_125_102
QIQIKIFPQRLLQPRTAEKLLNEIDQVKGVVRMLIGGKNLPRKVTCGPGTGADVNHPNME
IIHVGDCAFELHVMVGEIIVELDNESGKEELRNACERTLPFSFEFKQGHFIKKKATLTDY
GKYGFKDERILGLIDPHAKPENNLCVIN
>rifcsp2_19ft_1_scaffold_10_102
QIQIKIFPQRLLQPRTAEKLLNEIDQVKGVVRMLIGGKNLPRKVTCGPGTGADVNHPNME
IIHVGDCAFELHVMVGEIIVELDNESGKEELRNACERTLPFSFEFKQGHFIKKKATLTDY
GKYGFKDERILGLIDPHAKPENNLCVIN
>RifSed_csp1_16ft_2_scaffold_20_104
QIQIKIFPQRLLQPRTAEKLLNEIDQVKGVVRMLIGGKNLPRKVTCGPGTGADVNHPNME
IIHVGDCAFELHVMVGEIIVELDNESGKEELRNACERTLPFSFEFKQGHFIKKKATLTDY
GKYGFKDERILGLIDPHAKPENNLCVIN
>RifSed_csp1_19ft_1_scaffold_13_47
QIQIKIFPQRLLQPRTAEKLLNEIDQVKGVVRMLIGGKNLPRKVTCGPGTGADVNHPNME
IIHVGDCAFELHVMVGEIIVELDNESGKEELRNACERTLPFSFEFKQGHFIKKKATLTDY
GKYGFKDERILGLIDPHAKPENNLCVIN
>RifSed_csp1_19ft_2_scaf_186_554_179_56
QIQIKIFPQRLLQPRTAEKLLNEIDQVKGVVRMLIGGKNLPRKVTCGPGTGADVNHPNME
IIHVGDCAFELHVMVGEIIVELDNESGKEELRNACERTLPFSFEFKQGHFIKKKATLTDY
GKYGFKDERILGLIDPHAKPENNLCVIN
>SR-VP_26_10_2019_1_100cm_scaffold_80_88
PIQVKVFPQRLLQPETAEKVLNEIDQVKGVIRMLLNGKNLPRKVTFGPGTGADVNHPDME
IIHVGDCAFELHIIVGEIIVEVENESAMEEVKCACERALPFPFEFKRGHFIKRRPTLTDY
GKYGFKDERMLGLIDPHAKAETNLCIVK
>SR-VP_26_10_2019_1_100cm_scaffold_362_57
PIQIRVFPQRLLQAATAERVLNEIDKVDGVIRMLINGKNLPRKVTCGPGTGADVNHPDRK
VINVGDCALELHIIVGEILVEVEDESAAEKVRKACEQGLPFPFEFKRGHFIKRRPTLTDY
GKYGFRDERMLGLTDPDAKAEGNICVIG
>gi_490727858_ref_WP_004590266.1__methyl-coenzyme_M_reductase_operon_protein_D__Methanocaldococcus_villosus_
-MEIEIFPHRYLKASTTEKFLNKLYDLKTVERVVIHGQPLPKVVTYGPARGLPVNHSERK
IINVKGVPIELTVMAGRFIVTLSDDSELEKIKKICEEMFPFGYDIRVGKFLKDRPTVTDY
LKYGEDDRRLIGMVDPRSKLSSSVAVVE
>gi_499172024_ref_WP_010869611.1__methyl-coenzyme_M_reductase_operon_protein_D__Methanocaldococcus_jannaschii_
VVDVKIFPHRYLKAETTEKVLNEIYDLDGIVRVIVHGQPLPKTVPFGPARGLPVNHQDRK
VIKVKGEEMELRVKVGEIIITVEGEKLEKGIEEICKRNFPFGYDIYVGAFTKIKPTVTDY
MKYGD-DPRLIGMVDASARLKDSVKMIK
>gi_499333930_ref_WP_011024422.1__methyl-coenzyme_M_reductase_operon_protein_D__Methanosarcina_acetivorans_
SIQIEIFPSRILSPETAQKLISELYQVDGIIRVMVQGPRLPERVSAGPGTGEKVEHPLRK
PIQIGDQVIELKISVGRIRLEIENAETKEKVRSVCDKMLPFSFEFREGHFLRRKPTVTDY
AKLGPEDPRLLGMVDPKAKVNQLVFIEK
>gi_499343653_ref_WP_011033192.1__methyl-coenzyme_M_reductase_operon_protein_D__Methanosarcina_mazei_
SIQIEIFPSRILSPETAQKLLVELSQVDGILRVMIQGNRLPEKVGYGPGTGEKVEHPLRK
PIQIGGQVIELRVSVGRIRLEVLNAEVKENVRAVCEKMLPFSFEFREGHFLRRKPTVTDY
AKLGPEDPRLLGMVDPKAKINQLVFIEK
>gi_499625185_ref_WP_011305919.1__methyl-coenzyme_M_reductase_operon_protein_D__Methanosarcina_barkeri_
SIQIEIFPSRILSPETAQKLMGEIYKVDGVIRVMVQGNRLPDRVSAGPGTGEKVEHPLRK
PIQIGDQVIELKICVGRIRVELSNAEAKEQIREVCEKLLPFPFEFREGHFLRKKPTVTDY
AKLGPEDPRLLGMVDPKAKTDQLIFIEK
>gi_499819672_ref_WP_011500406.1__methyl-coenzyme_M_reductase_operon_protein_D__Methanococcoides_burtonii_
LIQIEICPARFLSPETAQRLLNELSNIEGITRAFVHGPRLPKTVPYGPATGHDVDHKFSK
NIQIGETDMDLAVIVGRIRLEILNEEIRENIREVCERTLPMGYEFRQGLFIQRRQTVSDY
AKRGPGDPTTLGLADPKGKVGNRVCMLN
>gi_500194592_ref_WP_011867799.1__methyl-coenzyme_M_reductase_operon_protein_D__Methanococcus_maripaludis_
MIELEVFPHRYLKAETTEKFLNSAYSLSTVQRVVIHGESLPKKVGYGPAKGTPVNHSEKK
EITVRGVPVELMLQVGRLWVLLDDESEIEKIDEICKDLFPFGYRLTKGKFLRNTPTVTDF
IKYGESDKRLLSATDPRSKFDSSVALIP
>gi_502802107_ref_WP_013037083.1__methyl-coenzyme_M_reductase_operon_protein_D__Methanohalophilus_mahii_
PIQIEIFPKRMIKPDTVEGLLNKLCSLEGIQRAFIQGPRLPTKVPFGPAVGTPVHHPSRT
NVHFGKTEMGLEVLVGRITLELAGKEIMEEINAICEDTLPCGYDIREGRFIQTRQTVSDY
AKRGPTDPALYGLYDPKSKVESQVNLLR
>gi_502945534_ref_WP_013180510.1__methyl-coenzyme_M_reductase_operon_protein_D__Methanococcus_voltae_
MIEIEVFPHRFLKATTTEKFLNSAYKLETVQRVILHGESLPQKVGYGPAKGAPVNHSERK
LINVNGVEVQLTLQVGRFWILLDNENELSKIDEICNELFPFGYRVSEGRFIKDSPTVTDY
LKYGESDKRMLGVTDPRSRFENSVSLIP
>gi_502959393_ref_WP_013194369.1__methyl-coenzyme_M_reductase_operon_protein_D__Methanohalobium_evestigatum_
YLQIELFPTRLLKPETTQNLLEELSEVDGIIRAFIHGPRLPLTVPSGPATGQDVEHPHRK
VIQIGDTAIELSISVGRIRLEITDEDVEEEIETIAEKVLPCKYELREGYFIPKESTVTDY
AKRGPNDPKRRGLSDPKASEESQVFVLN
>gi_503483963_ref_WP_013718624.1__methyl-coenzyme_M_reductase_operon_protein_D__Methanothrix_soehngenii_
SIQVEITPQRYLMPATAQKLLNAIYENGGITRIMIHGPNLPRTIPYGPGKGTPIDEHKDL
LIEVAGQVFELGVKVGRVRLELESEKYMPGLEAACERALPFSFQIKRGRFFRNSPTLSDY
AKYGDVDKRLLGLIDPKARKEK-LAILT
>gi_503564532_ref_WP_013798608.1__methyl-coenzyme_M_reductase_operon_protein_D__Methanotorris_igneus_
VVDIKIFPHRYLKPETSEKVLNAIYDLDDIIRVIVHGPSLPKYVYYGPARGMPVNHSDRK
VIKIKGEEVELTVKVGEIIVTVPFEKAMEKLHKICKENFPYGYDIYVGAFTKVRPTVTDY
LKYGERDKRLIGITDPRSKFESAVKIIP
>gi_503565294_ref_WP_013799370.1__methyl-coenzyme_M_reductase_operon_protein_D__Methanotorris_igneus_
MIEVEVFPHRYLKATTTEKFLNKVYALETTERIIIHGQPLPKTVYYGPAKGTPVNHSERK
IISVGGVPVELTVMAGRFWITLKDDSELDKLKEICEELFPFGYNIKVGKFLKDKPTVTDY
IKYGERDKRLIGITDPRSKFESAVKIIP
>gi_503633037_ref_WP_013867113.1__methyl-coenzyme_M_reductase_operon_protein_D__Methanothermococcus_okinawensis_
MIEIEVFPHRYLKAKTTEKFLNKAYSLDTVERIIIHGEPLPKTVYYGPAKGTPVNHPERK
EINVHGVPVELTVMAGRFWITLKDDSEVDKIEEICKSLFPYGYNISVGKFTRDKATVTDY
IKYGEKDKNMIGLTDPRSKYESAVKIIP
>gi_503664079_ref_WP_013898155.1__methyl-coenzyme_M_reductase_operon_protein_D__Methanosalsum_zhilinae_
PVQVEIFPKRLLGPEKAQKLLNELSNIDGILRAVIQGPRLPLKVPYGPATGEDVHHPDRK
VVQIANTTFELSIMVGRIRLELANTDVKEKVRQVCEKMIPFGFEFREGTFIAKRSTVTDY
AKRGPDDPTLRGLFDPKAKIDEQVCILK
>gi_504398961_ref_WP_014586063.1__methyl-coenzyme_M_reductase_operon_protein_D__Methanosaeta_harundinacea_
PVQIEIFPQRFLKPDTAQRLLEEIYSSGGILRIMIQGPNLPKSVPYGPGKGIPIEEHLNM
LLELGDSALELRVKVGRIWLELDSEERIEGVKAACERVLPCTFSIKRKQLFHTKPTVSDY
AKYGSEDKRILGLVDPKAKRERDLAILS
>gi_505137923_ref_WP_015325025.1__methyl-coenzyme_M_reductase_operon_protein_D__Methanomethylovorans_hollandica_
HLQLEIVPQRLLRPETAQDLLNKILDLEGVIRLFIHGPRLPGTVPYGPAKGTALVHDSRR
LIEIEGKAVELMVSVGSIRLEVTDADVKEQVHEICEKILPFPFEFREGNFMLRRQTVSGY
ARFGPDDPLLVGMTDPKGKLKDQVCFIK
>gi_506271597_ref_WP_015791372.1__methyl-coenzyme_M_reductase_operon_protein_D__Methanocaldococcus_fervens_
VVDIKIFPHRYLKAETTEKVLNEIYDVDGIVRVIVHGQPLPKTVPFGPARGLPVNHQDRK
IIKVKGEDMELRVKVGEIVITADGEKFEEKIEEICERNFPYGYDIYVGAFTKIKPTVTDY
MKYGD-DPRLIGMVDASARLKDSVKMIK
>gi_516896165_ref_WP_018153525.1__methyl-coenzyme_M_reductase_operon_protein_D__Methanothermococcus_thermolithotrophicus_
MIEIEVFPHRYLKANTTEKFLNKVYSLDTVERIVIHGKSLPKTVYYGPAKGAPVNHTERK
EIVVQGIPVELTVMAGRFWINLENDSELEKIEEICKELFPFGYKISVGKFLKDKPTVTDY
IKYGEKDKKIVGITDPRSKFQSSVTVIP
>gi_516898464_ref_WP_018154761.1__methyl-coenzyme_M_reductase_operon_protein_D__Methanothermococcus_thermolithotrophicus_
AVDIQIFPYRYLKPETTEKVLNSVYSLEDIIRVIIHGQSLPKYVYYGPARGTPVNHPDRK
VINVNGKDVELTVKVGKFIITVPYEKSVEKLDEICKKALPFGYSLNMGAFTKVKPTVSDY
LKYGEGDPRLIGMVDPTARTSDKVKMIK
>gi_564600833_ref_WP_023845933.1__methyl-coenzyme_M_reductase_operon_protein_D__Methanolobus_tindarius_
YVQLEIFPSRLLKPETAQNLLSEIAEVEGIIRLFVHGPRLPQTVPYGPATGMPVNHPGNA
VIEVAGQAIELAVSVGSIRMEVVDVDVKEQVREVCEKVLTVPFEFREGRFIPTRQTVSDY
ARRGPNDPLMTGMTDPKGKLKNNICILK
>gi_757131928_ref_WP_042686196.1__methyl-coenzyme_M_reductase_operon_protein_D__Methermicoccus_shengliensis_
AVQIEIFPKRLLFPETAQKLLSRIVELEGIERMVILGEKLPAYVPSGPATGLPVEHRERK
VIKVGDEVFELTVQVGRIRLELGSRDLIEQIREICDETLPFGYILREGLFFPKKPTVTDY
AKLGPDDEKLLGMTDPKQRARLELTVIR
>gi_850921857_ref_WP_048056434.1__methyl-coenzyme_M_reductase_operon_protein_D__Methanocaldococcus_fervens_
-MEVEVFPHRYLKASTTEKFLNKIYDLKTVERVVIHGQPLPKVITYGPARGLPVNHTERK
IIHVKGVPMELTVMAGRFWITLSDDSELDKLDAICKEMFPFGYNLKVGKFLKDRPTVTDY
LKYGEDDRRLIGMVDPRSRMANSLTVVE
>gi_851134846_ref_WP_048080942.1__MULTISPECIES__methyl-coenzyme_M_reductase_operon_protein_D__Methanobacterium_
AVDVKIFPHRLLKPKTTEKILNSIMDLDGILRVLVNGKSLPRVVGYGPAKGTIVNHEDRK
VIKVKEENFELLVSVGEIIVTVNHEKLDSELEKILSDALNFRYDVSVGIFTKTNITVSDY
MKYGIGDPRLIGMVDPSAKSSETVRLI-
>gi_851156913_ref_WP_048089611.1__methyl-coenzyme_M_reductase_operon_protein_D__Candidatus_Methanoperedens_nitroreducens_
PIQIRVFPKRLLQPETAEKLLNEIDQTKGVIRMLLNGKNLPRKVTCGPGTGADVNHPDRM
IINVGGCAFELHIIVGEVIVEVENESAMEDVKKACERALPFPFEFKRGHFIKRRPTLTDY
GKYGFRDERILGLIDPHAKAETNLCVID
>gi_851160437_ref_WP_048091360.1__methyl-coenzyme_M_reductase_operon_protein_D__Candidatus_Methanoperedens_nitroreducens_
PIQIRIFPQRLLQPETTEKVLNDIDQVKGVIRMLLNGKNLPRKVTSGPGTGADVNHPDRK
IINVGDCAFELHIIVGEILVEVENEGAMEEVREACERTLPFPFEFRRGHFIKRKPTLTDY
GKYGFRDERIIGLTDPHAKTEDNLYITR
>gi_851238437_ref_WP_048124213.1__methyl-coenzyme_M_reductase_operon_protein_D__Methanosarcina_lacustris_
PIQIEIFPSRILSPETAQKLITELYRIDGIIRVMVQGSRLPERVSAGPGTGEKVEHPLRK
PIQIGDQVIELKICVGRIRLEISNAETKEKIRSVCEEIFPFAFEFREGNFFRKQPTVTDY
AKFGPDDPCLLGMVDAKAKIDQLVYIEK
>gi_851240280_ref_WP_048125104.1__MULTISPECIES__methyl-coenzyme_M_reductase_operon_protein_D__unclassified_Methanosarcina_
LIQIEIFPSRILSPETAQKLITELYRIDGIIRVMVQGSRLPERVSAGPGTGEKVEHPLRK
PIQIGDQVIELKISVGRIRLEISNAETKEEVRSVCDKVLPFAFEFREGHFFRRTPTVTDY
AKFGPNDPCLLGMVDAKAKIDQLVFIEK
>gi_851262176_ref_WP_048136660.1__methyl-coenzyme_M_reductase_operon_protein_D__Methanosarcina_horonobensis_
SIQIEIFPIRILSPDTAQKLLVELSQIDGILRVMIQGPRLPEKVSYGPGTGEKVEHPLRK
PIRIGDQVIELKISVGRIRLEVANAEVKEKVRSTCEKVLPFSFEFREGHFLRKKPTVTDY
AKLGPKDPRLLGMVDPKAKINQLVFIEK
>gi_851270971_ref_WP_048141823.1__MULTISPECIES__methyl-coenzyme_M_reductase_operon_protein_D__unclassified_Methanosarcina_
SIQIEIFPSRILSPETAQKLITELYRIDGIIRVMVQGSRLPEKVSSGPGTGEKVEHPLRK
PIQIGDQVIELKISVGRIRLEISNAETKEKVRSVCEKVLPFSFEFREGYFFRKQPTVTDY
AKFGPDDPLMLGMVDPKSKGNQLIFIEK
>gi_851304119_ref_WP_048167429.1__methyl-coenzyme_M_reductase_operon_protein_D__Methanosarcina_thermophila_
FIQIEIFPSRILSPETAQKLISEIYKVDGVIRVMVQGNRLPDRVCAGPGTGERVEHPLRK
PIQIGDQVVELKICVGRIRVELSNAEAKEQIREICEKLFPFPFEFREGHFLRRKPTVTDY
AKLGPGDPRFLGMVDPKSRADQLIFIEK
>gi_851313945_ref_WP_048177086.1__methyl-coenzyme_M_reductase_operon_protein_D__Methanosarcina_sp._MTP4_
LIQIEIFPRRILSPETAQVLLAELYKVDGVIRVIVQGQRLPEKVSSGPGTGEKVEHPLRK
PIQIGDQLIEMKVSVGRIQMELASPEAKEKVREVCDKVLSFPFEFREGNFMRRKATVSDY
AKLGSDDPTLLGMVDPKAKEDNLVFIEK
>gi_851353948_ref_WP_048193233.1__methyl-coenzyme_M_reductase_operon_protein_D__Methanococcoides_methylutens_
LIQIEIFPRRLLSPETAQELLVELSKIEGITRAFVQGPRLPVTVPYGPATGQDVNHKFSD
TISIGETDISLAVIVGRIRLEVLNSEIRDNIGEVCERILPMGLEFREGLFLPNKQTVSDY
AKRGPGDPTVLGLADPKGKVGNRICSLN
>gi_851377305_ref_WP_048203501.1__methyl-coenzyme_M_reductase_operon_protein_D__Methanocaldococcus_infernus_
-MEVEIFPHRYLKASTTEKFLNKLYDLKTVERVVIHGQPLPKVVYYGPARGLPVNHSERK
IIEVKGVPVELTVMAGRFIVTLSDDSELEKIEEICKEMFPFGYDIKVGKFLKEKPTVTDY
LKYGEKDRRLIGMIDPRSRLKDSLAVVE
>gi_1055290496_ref_WP_066957681.1__methyl-coenzyme_M_reductase_operon_protein_D__Methanoculleus_thermophilus_
FPQVRIVPLRMLKPETAERLLNMLTGIAGIRRMVVHGPGLPKTVPYGPARGSPNPHSDRR
VIQVGDAQVALRVQVGEIILEVENPSVIDEIRTLCDGFVGFPYQLQEGRFMKSAPTLVDY
AKYGPDDQTLIGLTDPRSK---EPVIIR
>gi_1068479947_ref_WP_069575113.1__MULTISPECIES__methyl-coenzyme_M_reductase_operon_protein_D__Methanobrevibacter_
VIDVKITPYRFLKPKTTEKILNEIYKLKGQQRVLIHGPSIPKKVFYGPGKGHVVNHTDRK
EINVKGCDVELRVMVGEIIVTVDMSELKENLKDILETHMPCDYYILIGVFTRTKTTISDY
LKYGNNDRRYIGLVDSHSKTSETVKVIK
>gi_1223903962_ref_WP_091936034.1__methyl-coenzyme_M_reductase_operon_protein_D__Methanolobus_profundi_
IVQLEVFPSRLLKPETAQSLLNAIADVDGIIRLFVHGPRLPQTVPYGPATGLPVQHSGNK
VIEVAGQTIELSVYVGSIRIEVADVDVKEQVREVCETILTMPFEFRVGHFIPTRQTVTDY
AKRGPGDPMMIGMTDPKGKLKDNVCILK
>gi_1229239596_ref_WP_094228224.1__methyl-coenzyme_M_reductase_operon_protein_D__Methanolobus_psychrotolerans_
TVQLEIFPSRLLKPETAQSLLNEIAEIEGIIRLFIHGPRLPQTVPYGPATGVPVQHPGNK
VIEVAGQAIELAVYVGGIRMEVLDADVKEQVRDACDRVLPVSFEFREGNFIPRMQTVSDY
AKRGPDDPIMIGMTDPKGKLSKHICILK
>gi_1245978568_ref_WP_096205504.1__methyl-coenzyme_M_reductase_operon_protein_D__Candidatus_Methanoperedens_nitroreducens_
PIQVRIFPARLLQPATAEKVLNEIDNVEGVIRMLINGKNLPRKVTCGPGTGADVNHPDRK
IIHVGGCAFELHIIVGEILVEVEDEKAVDCLRDACERALPFPFEFKRGHFIKRRPTLTDY
GKYGFKDERMLGLTDPHAKKDSNICVIG
>gi_1245979296_ref_WP_096206221.1__methyl-coenzyme_M_reductase_operon_protein_D__Candidatus_Methanoperedens_nitroreducens_
PIQIRVFPKRLLLPETAEKILNEIDQVKGVIRMLINGKNLPRKVTFGPGTGSDVNHPSRI
IIHVGGCAFELHVIVGEILVEVEDESAVEELKKACERALPFSFEFKRGHFIKRRPTLTDY
GKYGFKDERMLGLVDPHAKVETNLCMVK
>gi_1254435008_ref_WP_097297439.1__methyl-coenzyme_M_reductase_operon_protein_D__Candidatus_Methanoperedens_sp._BLZ2_
PIQIRIFPARLLQPETVEKTLNEIDHVKGVIRMLINGKSLPKKVMCGPGTGTDVNHPERK
IIHVGDCAFELHIMVGEILVEVDDERAMDSVKKACERVLPFSFEFKQGNYMKRKPTLTDY
GKYGFKDERLLGLIDPNAKAEDTFCMIS
>gi_1254442849_ref_WP_097300252.1__methyl-coenzyme_M_reductase_operon_protein_D__Candidatus_Methanoperedens_sp._BLZ2_
PIQIKIFPQRLLQPETAERLLNEIDHVNGVIRMLIGGKNLPRKVTCGPGTGTDVNHPNME
IIHVGDCAFELHVMVGEVIVELEDESTKEELRNACERTLPFSFEFKQGFFIKKKATLTDY
GKYGFKDERILGLMDPHAKPENSLCVIN
>gi_1562252983_ref_WP_128693489.1__methyl-coenzyme_M_reductase_operon_protein_D__Methanoculleus_taiwanensis_
YPQCRIVSARFLKPDTAERLLNRIVEVGGIRRMSINGPSIPATVPYGPARGKPNPHPDRK
AIHVGDQEIQLRVQVGTIVLELEDESIIPAMKEACDEILGFSYTFQQGRFMKTQPSLSDY
VKYGPDEDQILGLVDPKRK---DFTIVQ
>gi_1584888392_ref_WP_131007514.1__methyl-coenzyme_M_reductase_operon_protein_D__Methanofervidicoccus_abyssi_
MIEVEVFPHRYLKAETTEKFLNEIYSLDTVERVIIHGQSLPKIVYYGPARGTPVNHSERK
IINVHGVPVELTVMAGRFWITLKDDSEIDKIEEICKTLFPFGYNIRIGKFTRDKVTVTDY
IKYGEKDRSLIGLTDPRSRFDSAVKIIP
>gi_1610769944_ref_WP_135388101.1__methyl-coenzyme_M_reductase_operon_protein_D__Methanolobus_sp._SY-01_
AVQLEIFPSRLLRPETAQNLLNEIAEIEGVTRLFVHGPRLPQNVPYGPAKGEPVQHPGNK
VIEVAGQAMELAVCVGGIRMEVINVDVKEQVREVCEKILPVSFEFRQGHFIPTKQTVTDY
AKRGPGDPLMIGMTDPKGKLKDYVCILK
>gi_1716900161_ref_WP_144182439.1__methyl-coenzyme_M_reductase_operon_protein_D__Candidatus_Methanolliviera_sp._GoM_asphalt_
SIQVEIIPHRLLGADSTERILNALAESEGIVRMAIHGPNLPYAVPYGPAKGMPVNHPERR
EITVGGITFELKICLGRILLELEGEDALEKVKEACDRMMPCKFSVKRGKFLREKMTTSDY
AKYGIIDKRILGLTDPRSN---EIYEL-
>gi_1778609967_ref_WP_154810049.1__methyl-coenzyme_M_reductase_operon_protein_D__Methanolobus_vulcani_
YVQLEIYPSRLLKPETAQNLLNEISDLEGIIRLFIHGPRLPQTVPYGPATGLPVNHSGNA
VIEVAGQAIELAVSVGSIRMEVLDVDVKEQVREVCEKVLSVPFEFRVGHFIPTRQTVSDY
ARRGPNDPLMTGMTDPKGKLKNQICILR
