# Supplementary material for: Borgs are giant genetic elements with potential to expand metabolic capacity
Source: Nature. 2022 Oct 19;610(7933):731–6. doi: 10.1038/s41586-022-05256-1 (PMC9605863; doi:10.1038/s41586-022-05256-1)
Supplement: Supplementary file 4 — Alignments and trees used to generate figures in the paper, in FASTA and newick format. [file 41586_2022_5256_MOESM4_ESM.zip › alignments_and_trees/nifDK_final.aln.90.filtered.iqtree.treefile]

(Blue_SR-VP_4-6_scaf_5681645_1631381_6759_100324_180:0.0000026473,((((((((((((((((((((((Blue_SR-VP_4-6_scaf_5681645_1631381_6759_100324_181:0.0000026473,Olive_SR-VP_0-2_scaffold_141_6707132_74:0.0000026473)100:0.0293647360,((Pink_SR-VP_26_10_2019_2_100cm_scaffold_324_purple_24:0.0000026473,Purple_SRVP18_trench_6_60cm_scaf_214_117_86_790:0.0000026473)100:0.0139158506,Red_SRVP18_trench_6_60cm_scaf_17_454_526:0.0173483210)100:0.0193147293)100:0.0361322238,(((((LKCM01000052.1_Candidatus_Methanoperedens_sp._BLZ1_MPEBLZ_contig000052_whole_genome_shotgun_sequence_5:0.0000000000,WBTY01000018.1_Candidatus_Methanoperedens_sp._isolate_SB2_contig_238_whole_genome_shotgun_sequence_57:0.0000000000):0.0000000000,NZ_NTMG01000054.1_Candidatus_Methanoperedens_sp._BLZ2_CMPBLZ2contig_401_whole_genome_shotgun_sequence_57:0.0000000000):0.0000026473,NSJO01000004.1_Candidatus_Methanoperedens_sp._isolate_Ru_enrich_MN_NODE_95_length_110750_cov_8.29821_whole_genome_shotgun_sequence_49:0.0000026473)100:0.0126374897,VEPM01000035.1_Candidatus_Methanoperedens_sp._isolate_MnB_20_Mn.Bin2_35_whole_genome_shotgun_sequence_32:0.0490379144)100:0.0269945749,VEPN01000005.1_Candidatus_Methanoperedens_sp._isolate_MnB_21_scaffold5_whole_genome_shotgun_sequence_76:0.0372137162)99:0.0161517069)98:0.0162535983,(((Green_SRVP18_hole-7m-from-trench_1_80cm_scaf_1200_350_88_155_738:0.0000026473,Plum_SR-VP_26_10_2019_2_100cm_scaf_2279_117_69_278:0.0000026473)100:0.0347958359,Sky_SRVP18_hole-7m-from-trench_1_80cm_scaffold_35_517:0.0509398129)99:0.0150921785,Orange_SR-VP_26_10_2019_2_100cm_scaf_3_12_479:0.0453804048)97:0.0080532156)100:0.0154453121,(gi_1245980585_ref_WP_096207374.1__nitrogenase_component_I_subunit_alpha__Candidatus_Methanoperedens_nitroreducens_:0.0000026473,NZ_FZMP01000244.1_Candidatus_Methanoperedens_nitroreducens_isolate_Mnv1_whole_genome_shotgun_sequence_6:0.0000026473)100:0.0516567077)85:0.0085414621,SR-VP_26_10_2019_1_100cm_scaffold_95_120_SR-VP_26_10_2019_1_100cm_Methanoperedens-related_44_19_SR-VP_26_10_2019_1_100cm:0.0309080270)88:0.0338069916,(gi_851155781_ref_WP_048089170.1__nitrogenase_component_I_subunit_alpha__Candidatus_Methanoperedens_nitroreducens_:0.0000026473,NZ_JMIY01000001.1_Candidatus_Methanoperedens_nitroreducens_strain_ANME-2d_ANME2D_Contig_1.1_whole_genome_shotgun_sequence_750:0.0000026473)100:0.0578547741)100:0.3205961792,(gi_1716901559_ref_WP_144183837.1__nitrogenase_component_I_subunit_alpha__Candidatus_Methanolliviera_sp._GoM_asphalt_:0.3261611307,((NifD_YP_001275556.1_nitrogenase_component_I_subunit_alpha__Roseiflexus_sp._RS-1_:0.0301611782,NifD_YP_001434092.1_nitrogenase_component_I_subunit_alpha__Roseiflexus_castenholzii_DSM_13941_:0.0395230214)99:0.0646754743,NifD_ZP_07684112.1_nitrogenase_component_I__alpha_chain__Oscillochloris_trichoides_DG-6_:0.1006203851)100:0.5239382654)78:0.0593194025)99:0.1143356593,(((gi_503169333_ref_WP_013403994.1__nitrogenase_component_I_subunit_alpha__Caldicellulosiruptor_hydrothermalis_:0.0361394643,NifD_YP_001181231.1_nitrogenase_component_I__alpha_chain__Caldicellulosiruptor_saccharolyticus_DSM_8903_:0.0339331949)100:0.2879006841,(((NifD_YP_001325619.1_nitrogenase_component_I_subunit_alpha__Methanococcus_aeolicus_Nankai-3_:0.1259173051,NifD_ZP_07330060.1_nitrogenase_component_I__alpha_chain__Methanothermococcus_okinawensis_IH1_:0.0794202158)100:0.1684114909,((NifD_YP_003247424.1_nitrogenase_component_I_subunit_alpha__Methanocaldococcus_vulcanius_M7_:0.0470969694,NifD_YP_003457471.1_nitrogenase_component_I__alpha_chain__Methanocaldococcus_sp._FS406-22_:0.0146508225)100:0.0537167475,NifD_YP_003615674.1_nitrogenase_alpha_chain__Methanocaldococcus_infernus_ME_:0.0778126640)99:0.0816136127)100:0.2717100680,(NifD_YP_001716346.1_nitrogenase_component_I_subunit_alpha__Candidatus_Desulforudis_audaxviator_MP104C_:0.2823564053,NifD_YP_003703435.1_nitrogenase_component_I_subunit_alpha__Syntrophothermus_lipocalidus_DSM_12680_:0.2250285084)100:0.1757277423)100:0.2061665725)96:0.0515109260,((NifD_NP_276676.1_nitrogenase_NifD_subunit__Methanothermobacter_thermautotrophicus_str._Delta_H_:0.2241783512,(NifD_NP_987976.1_nitrogenase_subunit_alpha__Methanococcus_maripaludis_S2_:0.0738603934,NifD_YP_001322588.1_nitrogenase_subunit_alpha__Methanococcus_vannielii_SB_:0.0797057467)100:0.1859477466)100:0.3390580903,((NifD_NP_616149.1_nitrogenase__subunit_D__Methanosarcina_acetivorans_C2A_:0.1458539428,(NifD_YP_426482.1_nitrogenase_iron-iron_protein__alpha_chain__Rhodospirillum_rubrum_ATCC_11170_:0.0784847648,((NifD_YP_782789.1_nitrogenase_alpha_chain__Rhodopseudomonas_palustris_BisA53_:0.1188550695,NifD_YP_002801974.1_nitrogenase_iron-iron_protein__alpha_chain__Azotobacter_vinelandii_DJ_:0.0605284571)84:0.0227769412,NifD_YP_001996735.1_nitrogenase_subunit_alpha__Chloroherpeton_thalassium_ATCC_35110_:0.0691806190)80:0.0109413399)95:0.0570238929)100:0.3914581238,((NifD_NP_616155.1_nitrogenase__subunit_alpha__Methanosarcina_acetivorans_C2A_:0.1982910806,NifD_YP_324526.1_nitrogenase_vanadium-iron_protein_alpha__Anabaena_variabilis_ATCC_29413_:0.1434985172)98:0.0402687469,(NifD_YP_001395137.1_protein_VnfD__Clostridium_kluyveri_DSM_555_:0.1657336891,NifD_YP_002797497.1_vanadium_nitrogenase_subunit_alpha__vnfD__Azotobacter_vinelandii_DJ_:0.2515539630)98:0.0423567185)99:0.1497947159)100:0.4995791529)100:0.1974824710)96:0.0819848978)98:0.1979197318,((((((NifD_ABR34172.1_nitrogenase_molybdenum-iron_protein_alpha_chain__Clostridium_beijerinckii_NCIMB_8052_:0.3463350566,NifD_NP_346897.1_nitrogenase_molybdenum-iron_protein_subunit_alpha_NifD__Clostridium_acetobutylicum_ATCC_824_:0.2602675085)100:0.1128950051,NifD_YP_001321307.1_nitrogenase_molybdenum-iron_protein_subunit_alpha__Alkaliphilus_metalliredigens_QYMF_:0.2864087234)97:0.0546449163,(NifD_YP_001114147.1_nitrogenase_molybdenum-iron_protein_subunit_alpha__Desulfotomaculum_reducens_MI-1_:0.2106539457,NifD_YP_002465654.1_nitrogenase_molybdenum-iron_protein_subunit_alpha__Methanosphaerula_palustris_E1-9c_:0.3451447010)83:0.0795702526)100:0.1195402195,(((((NifD_NP_662420.1_nitrogenase_molybdenum-iron_protein_subunit_alpha__Chlorobaculum_tepidum_TLS_:0.1557810758,NifD_YP_001995943.1_nitrogenase_molybdenum-iron_protein_subunit_alpha__Chloroherpeton_thalassium_ATCC_35110_:0.2074932773)100:0.0833572342,(NifD_YP_845145.1_nitrogenase_molybdenum-iron_protein_subunit_alpha__Syntrophobacter_fumaroxidans_MPOB_:0.2042918708,NifD_YP_002309222.1_nitrogenase_molybdenum-iron_protein_alpha_subunit__Candidatus_Azobacteroides_pseudotrichonymphae_genomovar._CFP2_:0.3467347434)97:0.0559919511)99:0.0375988491,NifD_YP_181869.1_nitrogenase_molybdenum-iron_protein_alpha_chain__Dehalococcoides_mccartyi_195_:0.3843224982)99:0.0573970751,NifD_ZP_03723746.1_Nitrogenase__Diplosphaera_colitermitum_TAV2_:0.3509813060)100:0.1819961804,NifD_YP_961292.1_nitrogenase_molybdenum-iron_protein_alpha_chain__plasmid___Desulfovibrio_vulgaris_DP4_:0.3865835366)100:0.1426539489)99:0.1586250010,(NifD_NP_618769.1_nitrogenase__subunit_alpha__Methanosarcina_acetivorans_C2A_:0.0640399986,NifD_NP_632746.1_nitrogenase_molybdenum-iron_protein_subunit_alpha__Methanosarcina_mazei_Go1_:0.0643658058)100:0.2847063512)100:0.1349355952,((((((((NifD_NP_485484.1_nitrogenase_molybdenum-iron_protein_subunit_alpha__Nostoc_sp._PCC_7120_:0.1598793538,(NifD_YP_324742.1_nitrogenase_molybdenum-iron_protein_subunit_alpha__Anabaena_variabilis_ATCC_29413_:0.0782386159,NifD_YP_476681.1_nitrogenase_molybdenum-iron_protein_subunit_alpha__Synechococcus_sp._JA-2-3B_a_2-13__:0.2096237508)74:0.0432181597)100:0.0619526769,NifD_ZP_01620767.1_Nitrogenase_molybdenum-iron_protein_alpha_chain__Lyngbya_sp._PCC_8106_:0.1357155707)100:0.0877254325,((NifD_YP_484591.1_nitrogenase_molybdenum-iron_protein_subunit_alpha__Rhodopseudomonas_palustris_HaA2_:0.1330883938,((NifD_YP_001831616.1_nitrogenase_molybdenum-iron_protein_subunit_alpha__Beijerinckia_indica_subsp._indica_ATCC_9039_:0.0664502680,NifD_YP_002219684.1_nitrogenase_molybdenum-iron_protein_subunit_alpha__Acidithiobacillus_ferrooxidans_ATCC_53993_:0.1185668332)93:0.0302657047,NifD_YP_002363878.1_nitrogenase_molybdenum-iron_protein_subunit_alpha__Methylocella_silvestris_BL2_:0.0308321159)94:0.0467484766)93:0.0486590324,NifD_YP_001940526.1_Nitrogenase_molybdenum-cofactor_protein__alpha_chain__Methylacidiphilum_infernorum_V4_:0.1257466963)98:0.0583033337)87:0.0427895436,(NifD_YP_163559.1_nitrogenase_molybdenum-iron_protein_alpha_chain__Zymomonas_mobilis_subsp._mobilis_ZM4___ATCC_31821_:0.1665577155,((NifD_YP_001167453.1_nitrogenase_molybdenum-iron_protein_subunit_alpha__Rhodobacter_sphaeroides_ATCC_17025_:0.1428433614,NifD_ZP_00054386.1_COG2710__Nitrogenase_molybdenum-iron_protein__alpha_and_beta_chains__Magnetospirillum_magnetotacticum_MS-1_:0.1820996740)97:0.0501370380,NifD_YP_001314761.1_nitrogenase_molybdenum-iron_protein_alpha_chain__plasmid___Sinorhizobium_medicae_WSM419_:0.1750191274)85:0.0227030339)100:0.1267214524)100:0.0730262858,(NifD_YP_002237564.1_nitrogenase_molybdenum-iron_protein_subunit_alpha__Klebsiella_pneumoniae_342_:0.2187414220,NifD_YP_002797379.1_nitrogenase_molybdenum-iron_protein_alpha_chain_nitrogenase_component_I__alpha_chain__Azotobacter_vinelandii_DJ_:0.1796775335)100:0.0855076498)100:0.0746672442,NifD_YP_002249507.1_nitrogenase_molybdenum-iron_protein_subunit_alpha__Thermodesulfovibrio_yellowstonii_DSM_11347_:0.3441496626)100:0.1022591678,(NifD_YP_357509.1_nitrogenase_molybdenum-iron_protein_alpha_chain__Pelobacter_carbinolicus_DSM_2380_:0.1864701172,(NifD_YP_001950895.1_nitrogenase_molybdenum-iron_protein_subunit_alpha__Geobacter_lovleyi_SZ_:0.1455379138,NifD_YP_003021954.1_nitrogenase_molybdenum-iron_protein_subunit_alpha__Geobacter_sp._M21_:0.1058524247)100:0.1216576918)100:0.1407287464)98:0.0594516857,(NifD_YP_520503.1_nitrogenase_iron-molybdenum_protein_subunit_alpha__Desulfitobacterium_hafniense_Y51_:0.2194775843,NifD_YP_001679707.1_dinitrogenase_molybdenum-iron_protein_alpha_subunit_nifd__Heliobacterium_modesticaldum_Ice1_:0.2393784150)100:0.0620800383)100:0.5272441212)100:0.3891878889)100:0.9309872400,((((gi_505124660_ref_WP_015311762.1__nitrogenase_molybdenum-iron_protein_subunit_alpha_beta__Thermoanaerobacterium_thermosaccharolyticum_:0.1236479266,gi_1233957845_ref_WP_094606686.1__nitrogenase__Sporomusa_silvacetica_:0.1592017086)100:0.2693483284,gi_1121198329_ref_WP_073538099.1__nitrogenase__Clostridium_kluyveri_:0.3249806801)100:0.6552242297,VEPN01000001.1_Candidatus_Methanoperedens_sp._isolate_MnB_21_scaffold1_whole_genome_shotgun_sequence_11:1.0297537810)100:0.1800089075,((gi_913010076_ref_WP_050355159.1__nitrogenase_component_1__Gottschalkia_purinilytica_:0.3166874058,gi_1061402632_ref_WP_069195909.1__MULTISPECIES__nitrogenase_component_1__unclassified_Clostridium_:0.2307615834)100:0.5286804421,(gi_1717161196_ref_WP_144348954.1__nitrogenase__Sporomusa_termitida_:0.0838443812,gi_1718703669_ref_WP_145096737.1__nitrogenase__Sporomusa_sp._KB1_:0.0324801999)100:0.5949622648)100:0.3967853817)100:0.6363078582)100:0.3863393557,((NifD_YP_322843.1_light-independent_protochlorophyllide_reductase_subunit_N__Anabaena_variabilis_ATCC_29413_:0.8369828938,NifD_YP_001944197.1_light-independent_protochlorophyllide_reductase_subunit_N__Chlorobium_limicola_DSM_245_:1.0118756339)100:2.1996994890,(NifK_YP_323968.1_light-independent_protochlorophyllide_reductase_subunit_B__Anabaena_variabilis_ATCC_29413_:0.7923101585,NifK_YP_001944196.1_light-independent_protochlorophyllide_reductase_subunit_B__Chlorobium_limicola_DSM_245_:0.9262024444)100:1.3926383240)97:0.2903951126)100:0.3853528816,((((((gi_504781202_ref_WP_014968304.1__nitrogenase_molybdenum-iron_protein_subunit_beta_NifK__Gottschalkia_acidurici_:0.2244185241,gi_913010075_ref_WP_050355158.1__hypothetical_protein__Gottschalkia_purinilytica_:0.1379266358)100:0.1654086150,(gi_1167635181_ref_WP_080064460.1__hypothetical_protein__Ruminiclostridium_hungatei_:0.3319620998,(gi_1545127652_ref_WP_126305724.1__hypothetical_protein__Methylomusa_anaerophila_:0.1373222260,gi_1547430402_ref_WP_127032862.1__MULTISPECIES__hypothetical_protein__unclassified_Sporomusaceae_:0.1378474987)100:0.2116756620)100:0.1016732094)100:0.1939127556,gi_1801672513_ref_WP_161260443.1__hypothetical_protein__Heliobacterium_gestii_:0.5896523378)100:0.4286906766,gi_1175544066_ref_WP_082086697.1__hypothetical_protein__Methanosarcina_thermophila_:0.6110360403)100:0.2149263722,VEPN01000001.1_Candidatus_Methanoperedens_sp._isolate_MnB_21_scaffold1_whole_genome_shotgun_sequence_10:0.6307241182)92:0.1690331916,gi_850510765_ref_WP_048048060.1__hypothetical_protein__Methanosarcina_mazei_:0.5502922500)100:1.0088329040)100:1.0207239610,((((NifK_NP_616147.1_nitrogenase__subunit_K__Methanosarcina_acetivorans_C2A_:0.0876143268,((NifK_YP_426480.1_nitrogenase__Rhodospirillum_rubrum_ATCC_11170_:0.1103968790,(NifK_YP_782787.1_nitrogenase__Rhodopseudomonas_palustris_BisA53_:0.1759290372,NifK_YP_002801972.1_Fe-only_nitrogenase_subunit_beta__Azotobacter_vinelandii_DJ_:0.1437419096)100:0.0580459808)100:0.0375883149,NifK_YP_001996737.1_Fe-only_nitrogenase_subunit_beta__Chloroherpeton_thalassium_ATCC_35110_:0.0991099358)99:0.0793681865)100:0.2388214749,NifK_YP_002797495.1_vanadium_nitrogenase_subunit_beta__vnfK__Azotobacter_vinelandii_DJ_:0.4775123347)97:0.0813584193,(NifK_NP_616157.1_nitrogenase__subunit_beta__Methanosarcina_acetivorans_C2A_:0.1783968346,NifK_YP_324527.1_oxidoreductase_nitrogenase__component_1__Anabaena_variabilis_ATCC_29413_:0.2304503365)72:0.0489140450)79:0.0522400258,NifK_YP_001395135.1_protein_VnfK__Clostridium_kluyveri_DSM_555_:0.2075736483)100:0.5715003575)85:0.1704930223,(((((gi_500267076_ref_WP_011917960.1__nitrogenase__Caldicellulosiruptor_saccharolyticus_:0.0000026473,NifK_YP_001181230.1_nitrogenase__Caldicellulosiruptor_saccharolyticus_DSM_8903_:0.0000026473)100:0.0769235170,gi_503169332_ref_WP_013403993.1__nitrogenase__Caldicellulosiruptor_hydrothermalis_:0.0823465732)100:0.4651572800,(NifK_YP_001716347.1_nitrogenase__Candidatus_Desulforudis_audaxviator_MP104C_:0.3205520629,NifK_YP_003703434.1_nitrogenase__Syntrophothermus_lipocalidus_DSM_12680_:0.2448534060)100:0.3079336184)66:0.0617187173,((NifK_YP_001325618.1_nitrogenase__Methanococcus_aeolicus_Nankai-3_:0.1497877578,NifK_ZP_07330059.1_Nitrogenase__Methanothermococcus_okinawensis_IH1_:0.1108153812)100:0.1585713306,((NifK_YP_003247425.1_nitrogenase__Methanocaldococcus_vulcanius_M7_:0.0711308594,NifK_YP_003457472.1_Nitrogenase__Methanocaldococcus_sp._FS406-22_:0.0175338948)100:0.1111720319,NifK_YP_003615673.1_Nitrogenase__Methanocaldococcus_infernus_ME_:0.0000029945)99:0.0658774254)100:0.3891716674)100:0.2305457330,((((gi_503411317_ref_WP_013645978.1__nitrogenase_molybdenum-iron_protein_subunit_beta__Methanobacterium_lacus_:0.1555867771,gi_851344589_ref_WP_048189766.1__nitrogenase_molybdenum-iron_protein_subunit_beta__Methanobacterium_sp._SMA-27_:0.1066661071)100:0.0905849905,(gi_503592442_ref_WP_013826518.1__nitrogenase_molybdenum-iron_protein_subunit_beta__Methanobacterium_paludis_:0.0697285865,gi_566004172_ref_WP_023991282.1__MULTISPECIES__nitrogenase_molybdenum-iron_protein_subunit_beta__Methanobacterium_:0.0743852860)100:0.2171195725)97:0.0648800184,(NifK_NP_276677.1_nitrogenase_molybdenum-iron_protein__NifK_subunit__Methanothermobacter_thermautotrophicus_str._Delta_H_:0.5597457726,(NifK_NP_987977.1_nitrogenase__Methanococcus_maripaludis_S2_:0.1301439991,NifK_YP_001322587.1_nitrogenase__Methanococcus_vannielii_SB_:0.1219659713)100:0.1283473362)100:0.1086295197)96:0.0538906535,gi_1240489826_ref_WP_095652129.1__MULTISPECIES__nitrogenase_molybdenum-iron_protein_subunit_beta__Methanobacterium_:0.2268979295)100:0.3161282159)88:0.0817504564)74:0.1145653147,(((((((NifK_ABR34173.1_nitrogenase_molybdenum-iron_protein_beta_chain__Clostridium_beijerinckii_NCIMB_8052_:0.4307359746,NifK_NP_346898.1_nitrogenase_molibdenum-iron_protein_subunit_beta_NifK__Clostridium_acetobutylicum_ATCC_824_:0.2719097806)82:0.0630030609,(NifK_YP_001114146.1_nitrogenase_molybdenum-iron_protein_subunit_beta__Desulfotomaculum_reducens_MI-1_:0.1240181812,NifK_YP_002465653.1_nitrogenase_molybdenum-iron_protein_subunit_beta__Methanosphaerula_palustris_E1-9c_:0.3516102002)100:0.1077608881)72:0.0362232429,NifK_YP_001321306.1_nitrogenase_molybdenum-iron_protein_subunit_beta__Alkaliphilus_metalliredigens_QYMF_:0.2253090770)99:0.1274287791,(((((NifK_NP_662421.1_nitrogenase_molybdenum-iron_protein_subunit_beta__Chlorobaculum_tepidum_TLS_:0.1743003790,NifK_YP_001995942.1_nitrogenase_molybdenum-iron_protein_subunit_beta__Chloroherpeton_thalassium_ATCC_35110_:0.1925182081)100:0.0985021544,NifK_YP_002309223.1_nitrogenase_molybdenum-iron_protein_beta_subunit_1__Candidatus_Azobacteroides_pseudotrichonymphae_genomovar._CFP2_:0.4048505920)94:0.0882524294,(NifK_YP_181868.1_nitrogenase_molybdenum-iron_protein__beta_subunit__Dehalococcoides_mccartyi_195_:0.3655154202,NifK_YP_845144.1_nitrogenase_molybdenum-iron_protein_subunit_beta__Syntrophobacter_fumaroxidans_MPOB_:0.3191149743)86:0.0485943643)100:0.1330751326,NifK_ZP_03723747.1_Nitrogenase__Diplosphaera_colitermitum_TAV2_:0.4312266945)99:0.0723898457,NifK_YP_009051.1_nitrogenase_molybdenum-iron_protein_subunit_beta__plasmid___Desulfovibrio_vulgaris_str._Hildenborough_:0.4358043723)98:0.0650601929)100:0.2677771922,(NifK_NP_618770.1_nitrogenase__subunit_beta__Methanosarcina_acetivorans_C2A_:0.0364233016,NifK_NP_632747.1_nitrogenase_molybdenum-iron_protein_subunit_beta__Methanosarcina_mazei_Go1_:0.0798136173)100:0.4882012769)99:0.1665612940,((((NifK_NP_485483.1_nitrogenase_molybdenum-iron_protein_subunit_beta__Nostoc_sp._PCC_7120_:0.1890516978,((NifK_YP_324743.1_nitrogenase_molybdenum-iron_protein_subunit_beta__Anabaena_variabilis_ATCC_29413_:0.1601540010,NifK_YP_476682.1_nitrogenase_molybdenum-iron_protein_subunit_beta__Synechococcus_sp._JA-2-3B_a_2-13__:0.2314276572)100:0.0565786941,NifK_ZP_01620766.1_Nitrogenase_molybdenum-iron_protein_beta_chain__Lyngbya_sp._PCC_8106_:0.1845255927)100:0.0841341259)99:0.0796946731,((((NifK_YP_163560.1_nitrogenase_molybdenum-iron_protein_beta_chain__Zymomonas_mobilis_subsp._mobilis_ZM4___ATCC_31821_:0.1851637842,((NifK_YP_001167454.1_nitrogenase_molybdenum-iron_protein_subunit_beta__Rhodobacter_sphaeroides_ATCC_17025_:0.2214419181,NifK_YP_002299842.1_nitrogenase_molybdenum-iron_protein_subunit_beta__Rhodospirillum_centenum_SW_:0.1464230902)99:0.0344291227,NifK_YP_001314760.1_nitrogenase_molybdenum-iron_protein_beta_chain__plasmid___Sinorhizobium_medicae_WSM419_:0.2398658040)99:0.0645721882)100:0.0694196492,NifK_ZP_00054385.1_COG2710__Nitrogenase_molybdenum-iron_protein__alpha_and_beta_chains__Magnetospirillum_magnetotacticum_MS-1_:0.3216324827)99:0.0947914804,(((NifK_YP_484592.1_nitrogenase_molybdenum-iron_protein_subunit_beta__Rhodopseudomonas_palustris_HaA2_:0.2089283580,(NifK_YP_001831617.1_nitrogenase_molybdenum-iron_protein_subunit_beta__Beijerinckia_indica_subsp._indica_ATCC_9039_:0.1603333300,NifK_YP_002363877.1_nitrogenase_molybdenum-iron_protein_subunit_beta__Methylocella_silvestris_BL2_:0.1014101996)88:0.0422780913)100:0.0370941148,NifK_YP_002219683.1_nitrogenase_molybdenum-iron_protein_subunit_beta__Acidithiobacillus_ferrooxidans_ATCC_53993_:0.1282568793)100:0.0737904964,NifK_YP_001940525.1_Nitrogenase_molybdenum-cofactor_protein__beta_chain__Methylacidiphilum_infernorum_V4_:0.1498607594)100:0.0708662223)100:0.1454537964,(NifK_YP_002237563.1_nitrogenase_molybdenum-iron_protein_subunit_beta__Klebsiella_pneumoniae_342_:0.3184482843,NifK_YP_002797380.1_nitrogenase_molybdenum-iron_protein_subunit_beta__Azotobacter_vinelandii_DJ_:0.1927855645)100:0.4095019037)64:0.0624311547)97:0.0780025959,NifK_YP_002249506.1_nitrogenase_molybdenum-iron_protein_subunit_beta__Thermodesulfovibrio_yellowstonii_DSM_11347_:0.4086271810)100:0.1442850270,((NifK_YP_357510.1_nitrogenase_molybdenum-iron_protein_beta_chain__Pelobacter_carbinolicus_DSM_2380_:0.2586437910,(NifK_YP_001950894.1_nitrogenase_molybdenum-iron_protein_subunit_beta__Geobacter_lovleyi_SZ_:0.1757930648,NifK_YP_003021953.1_nitrogenase_molybdenum-iron_protein_subunit_beta__Geobacter_sp._M21_:0.1234525701)100:0.1079011995)100:0.2742319133,(NifK_YP_520502.1_nitrogenase_iron-molybdenum_protein_subunit_beta__Desulfitobacterium_hafniense_Y51_:0.3867723474,NifK_YP_001679708.1_dinitrogenase_molybdenum-iron_protein_beta_subunit_nifk__Heliobacterium_modesticaldum_Ice1_:0.3093191501)100:0.1534761043)57:0.0884471966)100:0.5434100742)100:0.2699467700,((NifK_YP_001275555.1_nitrogenase__Roseiflexus_sp._RS-1_:0.0411692093,NifK_YP_001434091.1_nitrogenase__Roseiflexus_castenholzii_DSM_13941_:0.0612745703)100:0.0791526242,NifK_ZP_07684111.1_nitrogenase__Oscillochloris_trichoides_DG-6_:0.0864594750)100:0.7266308230)86:0.1261767331)100:0.4646342211,(DAJM01000007.1_TPA_asm:0.0000026473,(gi_851155778_ref_WP_048089169.1__hypothetical_protein__Candidatus_Methanoperedens_nitroreducens_:0.0000022382,NZ_JMIY01000001.1_Candidatus_Methanoperedens_nitroreducens_strain_ANME-2d_ANME2D_Contig_1.1_whole_genome_shotgun_sequence_749:0.0000026473)46:0.0000022382)100:0.1125523593)100:0.0901844092,(gi_1245980586_ref_WP_096207375.1__nitrogenase_molybdenum-iron_protein_subunit_beta__Candidatus_Methanoperedens_nitroreducens_:0.0000026473,NZ_FZMP01000244.1_Candidatus_Methanoperedens_nitroreducens_isolate_Mnv1_whole_genome_shotgun_sequence_7:0.0000026473)100:0.0549354867)62:0.0282871340,SR-VP_26_10_2019_1_100cm_scaffold_95_119_SR-VP_26_10_2019_1_100cm_Methanoperedens-related_44_19_SR-VP_26_10_2019_1_100cm:0.0392219181)56:0.0065999642,((((((gi_1254441719_ref_WP_097299122.1__hypothetical_protein__Candidatus_Methanoperedens_sp._BLZ2_:0.0000000000,NZ_NTMG01000054.1_Candidatus_Methanoperedens_sp._BLZ2_CMPBLZ2contig_401_whole_genome_shotgun_sequence_58:0.0000000000):0.0000000000,WBTY01000018.1_Candidatus_Methanoperedens_sp._isolate_SB2_contig_238_whole_genome_shotgun_sequence_58:0.0000000000):0.0000000000,NSJO01000004.1_Candidatus_Methanoperedens_sp._isolate_Ru_enrich_MN_NODE_95_length_110750_cov_8.29821_whole_genome_shotgun_sequence_50:0.0000000000):0.0000026473,LKCM01000052.1_Candidatus_Methanoperedens_sp._BLZ1_MPEBLZ_contig000052_whole_genome_shotgun_sequence_6:0.0000026473)100:0.0285226701,VEPM01000035.1_Candidatus_Methanoperedens_sp._isolate_MnB_20_Mn.Bin2_35_whole_genome_shotgun_sequence_31:0.0506582590)99:0.0314751522,VEPN01000005.1_Candidatus_Methanoperedens_sp._isolate_MnB_21_scaffold5_whole_genome_shotgun_sequence_75:0.0662414470)100:0.0563256306)100:0.0224345543,(((Green_SRVP18_hole-7m-from-trench_1_80cm_scaf_1200_350_88_155_739:0.0000026473,Plum_SR-VP_26_10_2019_2_100cm_scaf_2279_117_69_277:0.0000026473)100:0.0322159350,Sky_SRVP18_hole-7m-from-trench_1_80cm_scaffold_35_518:0.0406476776)99:0.0378525250,Orange_SR-VP_26_10_2019_2_100cm_scaf_3_12_480:0.0865151283)100:0.0226638497)97:0.0098750290,((Pink_SR-VP_26_10_2019_2_100cm_scaffold_324_purple_25:0.0000026473,Purple_SRVP18_trench_6_60cm_scaf_214_117_86_791:0.0000026473)100:0.0249302389,Red_SRVP18_trench_6_60cm_scaf_17_454_527:0.0434723074)97:0.0194781198)100:0.0805703981,Olive_SR-VP_0-2_scaffold_141_6707132_75:0.0000026473);
