# Supplementary material for: Borgs are giant genetic elements with potential to expand metabolic capacity
Source: Nature. 2022 Oct 19;610(7933):731–6. doi: 10.1038/s41586-022-05256-1 (PMC9605863; doi:10.1038/s41586-022-05256-1)
Supplement: Supplementary file 4 — Alignments and trees used to generate figures in the paper, in FASTA and newick format. [file 41586_2022_5256_MOESM4_ESM.zip › alignments_and_trees/McrB_fam02482.fa.aln.gappyout.filtered.iqtree.treefile]

(gi_499333931_ref_WP_011024423.1__coenzyme-B_sulfoethylthiotransferase_subunit_beta__Methanosarcina_acetivorans_:0.0478882176,gi_499625186_ref_WP_011305920.1__coenzyme-B_sulfoethylthiotransferase_subunit_beta__Methanosarcina_barkeri_:0.0739475800,((((((gi_499819673_ref_WP_011500407.1__coenzyme-B_sulfoethylthiotransferase_subunit_beta__Methanococcoides_burtonii_:0.1558334433,(gi_505137922_ref_WP_015325024.1__coenzyme-B_sulfoethylthiotransferase_subunit_beta__Methanomethylovorans_hollandica_:0.1182057372,(gi_564600834_ref_WP_023845934.1__coenzyme-B_sulfoethylthiotransferase_subunit_beta__Methanolobus_tindarius_:0.0825696263,gi_1229239597_ref_WP_094228225.1__coenzyme-B_sulfoethylthiotransferase_subunit_beta__Methanolobus_psychrotolerans_:0.0534573176)98:0.0384186530)86:0.0346411534)95:0.0500117534,gi_503664078_ref_WP_013898154.1__coenzyme-B_sulfoethylthiotransferase_subunit_beta__Methanosalsum_zhilinae_:0.1447956000)44:0.0237193173,(gi_502802108_ref_WP_013037084.1__coenzyme-B_sulfoethylthiotransferase_subunit_beta__Methanohalophilus_mahii_:0.1435239539,gi_502959394_ref_WP_013194370.1__coenzyme-B_sulfoethylthiotransferase_subunit_beta__Methanohalobium_evestigatum_:0.2023968521)64:0.0448311456)69:0.0382276183,((((gi_500971680_ref_WP_012035374.1__coenzyme-B_sulfoethylthiotransferase_subunit_beta__Methanocella_arvoryzae_:0.1355234291,gi_502663272_ref_WP_012899264.1__coenzyme-B_sulfoethylthiotransferase_subunit_beta__Methanocella_paludicola_:0.1016219681)100:0.2961594334,(gi_503483964_ref_WP_013718625.1__coenzyme-B_sulfoethylthiotransferase_subunit_beta__Methanothrix_soehngenii_:0.1314424073,gi_504398960_ref_WP_014586062.1__coenzyme-B_sulfoethylthiotransferase_subunit_beta__Methanosaeta_harundinacea_:0.0575470211)100:0.1771680245)54:0.0524571338,((((((gi_851156907_ref_WP_048089608.1__coenzyme-B_sulfoethylthiotransferase_subunit_beta__Candidatus_Methanoperedens_nitroreducens_:0.0000000000,NZ_JMIY01000002.1_Candidatus_Methanoperedens_nitroreducens_strain_ANME-2d_ANME2D_Contig_2.2_whole_genome_shotgun_sequence_313:0.0000000000):0.0000010000,DAJM01000071.1_TPA_asm:0.0000010000)100:0.0264530130,NZ_FZMP01000185.1_Candidatus_Methanoperedens_nitroreducens_isolate_Mnv1_whole_genome_shotgun_sequence_16:0.0298509299)100:0.0381996596,SR-VP_26_10_2019_1_100cm_scaffold_80_89:0.0766732832)99:0.0447503156,VEPN01000001.1_Candidatus_Methanoperedens_sp._isolate_MnB_21_scaffold1_whole_genome_shotgun_sequence_39:0.0359059703)94:0.0102651968,((((((gi_1254442850_ref_WP_097300253.1__coenzyme-B_sulfoethylthiotransferase_subunit_beta__Candidatus_Methanoperedens_sp._BLZ2_:0.0000000000,NZ_NTMG01000073.1_Candidatus_Methanoperedens_sp._BLZ2_CMPBLZ2contig_78_whole_genome_shotgun_sequence_19:0.0000000000):0.0000000000,WBTY01000034.1_Candidatus_Methanoperedens_sp._isolate_SB2_contig_625_whole_genome_shotgun_sequence_20:0.0000000000):0.0000000000,NSJO01000026.1_Candidatus_Methanoperedens_sp._isolate_Ru_enrich_MN_NODE_418_length_38049_cov_8.11492_whole_genome_shotgun_sequence_21:0.0000000000):0.0000010000,LKCM01000102.1_Candidatus_Methanoperedens_sp._BLZ1_MPEBLZ_contig000103_whole_genome_shotgun_sequence_21:0.0000010000)100:0.0143251635,VEPM01000015.1_Candidatus_Methanoperedens_sp._isolate_MnB_20_Mn.Bin2_15_whole_genome_shotgun_sequence_56:0.0023514180)99:0.0613914170,(((((((((rifcsphigho2_12_scaffold_332_27:0.0000000000,RifSed_csp1_19ft_1_scaffold_13_46:0.0000000000):0.0000000000,19ft_2_nophage_noknown_scaffold_125_103:0.0000000000):0.0000000000,rifcsp2_19_4_full_scaffold_14_46:0.0000000000):0.0000000000,RifSed_csp1_16ft_2_scaffold_20_105:0.0000000000):0.0000000000,RifSed_csp1_19ft_2_scaf_186_554_179_55:0.0000000000):0.0000000000,RifSed_csp1_19ft_4_scaffold_19_104:0.0000000000):0.0000000000,rifcsp2_19ft_1_scaffold_10_103:0.0000000000):0.0000000000,RifSed_csp1_16ft_1_scaffold_252_27:0.0000000000):0.0000010000,RifSed_csp1_19ft_3_sca_1539_56-confirmed_72:0.0000010000)100:0.0616257093)57:0.0146907215)100:0.3220515495)87:0.0807398651,gi_757131926_ref_WP_042686194.1__coenzyme-B_sulfoethylthiotransferase_subunit_beta__Methermicoccus_shengliensis_:0.2024339366)100:0.1116174539)89:0.0545739426,gi_1597822082_ref_WP_133517053.1__coenzyme-B_sulfoethylthiotransferase_subunit_beta__Methanimicrococcus_blatticola_:0.2867849688)97:0.0499363034,gi_851313943_ref_WP_048177084.1__coenzyme-B_sulfoethylthiotransferase_subunit_beta__Methanosarcina_sp._MTP4_:0.0734963331)95:0.0225942983);
