# Supplementary material for: Borgs are giant genetic elements with potential to expand metabolic capacity
Source: Nature. 2022 Oct 19;610(7933):731–6. doi: 10.1038/s41586-022-05256-1 (PMC9605863; doi:10.1038/s41586-022-05256-1)
Supplement: Supplementary file 4 — Alignments and trees used to generate figures in the paper, in FASTA and newick format. [file 41586_2022_5256_MOESM4_ESM.zip › alignments_and_trees/McrG_fam07354.fa.aln.gappyout.filtered]

>LKCM01000102.1_Candidatus_Methanoperedens_sp._BLZ1_MPEBLZ_contig000103_whole_genome_shotgun_sequence_19
MAYKPQYYPGSTSVAKNRRKFMSDDVEKMRDISDEDLTALLGHRAPGSDYPSTHPPLSEI
GEPACPVREVVEPTPGAAAGDRMRYVQFADSMYNGPAVPYWRSYHAAINFRGVDPGTLSG
RQVNEMRERDMEEYAKRQSETEITDWGLAGMRGCTVHGHSLRLQEDGVMFDMLDRRRLEG
GVIVSDKDQVGVPIDRKVNLGKPMSEAEAAKRTTIYRVDNVAFRSDKEVIEHVQRVWELR
TKYGFVPKA
>DAJM01000071.1_TPA_asm
MAYKPQYYPGNTSVAKNRRKHMSDDLEKLRDIADEDLTAILGHRAPGSDYPSTHPPLSEM
GEPDDPIREIVEPTPGAAAGDRVRYVQYADSMYNAPATPYFRSYHAAINFRGVDPGTLSG
RQVNEMRERDLEEYTKRQSETEITDWGLAGMRGCTVHGHSLRLQEDGVMFDMLDRRRLEG
GNIVMDKDQVGVPIDRKVNLGKPISEAEAAKRTSIYRVDNISFRSDKEVVEHVQRVWELR
TRYGFQPKA
>NSJO01000026.1_Candidatus_Methanoperedens_sp._isolate_Ru_enrich_MN_NODE_418_length_38049_cov_8.11492_whole_genome_shotgun_sequence_23
MAYKPQYYPGSTSVAKNRRKFMSDDVEKMRDISDEDLTALLGHRAPGSDYPSTHPPLSEI
GEPACPVREVVEPTPGAAAGDRMRYVQFADSMYNGPAVPYWRSYHAAINFRGVDPGTLSG
RQVNEMRERDMEEYAKRQSETEITDWGLAGMRGCTVHGHSLRLQEDGVMFDMLDRRRLEG
GVIVSDKDQVGVPIDRKVNLGKPMSEAEAAKRTTIYRVDNVAFRSDKEVIEHVQRVWELR
TKYGFVPKA
>WBTY01000034.1_Candidatus_Methanoperedens_sp._isolate_SB2_contig_625_whole_genome_shotgun_sequence_22
MAYKPQYYPGSTSVAKNRRKFMSDDVEKMRDISDEDLTALLGHRAPGSDYPSTHPPLSEI
GEPACPVREVVEPTPGAAAGDRMRYVQFADSMYNGPAVPYWRSYHAAINFRGVDPGTLSG
RQVNEMRERDMEEYAKRQSETEITDWGLAGMRGCTVHGHSLRLQEDGVMFDMLDRRRLEG
GVIVSDKDQVGVPIDRKVNLGKPMSEAEAAKRTTIYRVDNVAFRSDKEVIEHVQRVWELR
TKYGFVPKA
>VEPM01000015.1_Candidatus_Methanoperedens_sp._isolate_MnB_20_Mn.Bin2_15_whole_genome_shotgun_sequence_58
MAYKPQYYPGSTSVAKNRRKFMSDDVEKMRDISDEDLTALLGHRAPGSDYPSTHPPLSEI
GEPACPVREVVEPTPGAAAGDRMRYVQFADSMYNGPAVPYWRSYHAAINFRGVDPGTLSG
RQVNEMRERDMEEYAKRQSETEITDWGLAGMRGCTVHGHSLRLQEDGVMFDMLDRRRLEG
GVIVSDKDQVGVPIDRKVNLGKPMSEAEAAKRTTIYRVDNVAFRSDKEVIEHVQRVWELR
TKYGFVPKA
>VEPN01000001.1_Candidatus_Methanoperedens_sp._isolate_MnB_21_scaffold1_whole_genome_shotgun_sequence_41
MAYKPQYYPGNTSVAKNRRKHMSDDVEKLRDISDEDLTAILGHRAPGSDYPSTHPPLAEM
GEPDCPVREVVEPTPGAAAGDRVRYSQFADSMYNAPAVPYWRSYHAAINFRGVDPGTLSG
RQVNEMRERDLEEYTKRQAETEITDWGLAGLRGCTVHGHSLRLQEDGTMFDMLDRRRLEG
GVIVMDKDQVGVPIDRKVNLGKPISESEAAKRTTIYRVDNVPFRSDKEVVEHVQRVWELR
TKYGFQPKA
>NZ_JMIY01000002.1_Candidatus_Methanoperedens_nitroreducens_strain_ANME-2d_ANME2D_Contig_2.2_whole_genome_shotgun_sequence_315
MAYKPQYYPGNTSVAKNRRKHMSDDLEKLRDIADEDLTAILGHRAPGSDYPSTHPPLSEM
GEPDDPIREIVEPTPGAAAGDRVRYVQYADSMYNAPATPYFRSYHAAINFRGVDPGTLSG
RQVNEMRERDLEEYTKRQSETEITDWGLAGMRGCTVHGHSLRLQEDGVMFDMLDRRRLEG
GNIVMDKDQVGVPIDRKVNLGKPISEAEAAKRTSIYRVDNISFRSDKEVVEHVQRVWELR
TRYGFQPKA
>NZ_NTMG01000073.1_Candidatus_Methanoperedens_sp._BLZ2_CMPBLZ2contig_78_whole_genome_shotgun_sequence_17
MAYKPQYYPGSTSVAKNRRKFMSDDVEKMRDISDEDLTALLGHRAPGSDYPSTHPPLSEI
GEPACPVREVVEPTPGAAAGDRMRYVQFADSMYNGPAVPYWRSYHAAINFRGVDPGTLSG
RQVNEMRERDMEEYAKRQSETEITDWGLAGMRGCTVHGHSLRLQEDGVMFDMLDRRRLEG
GVIVSDKDQVGVPIDRKVNLGKPMSEAEAAKRTTIYRVDNVAFRSDKEVIEHVQRVWELR
TKYGFVPKA
>NZ_FZMP01000185.1_Candidatus_Methanoperedens_nitroreducens_isolate_Mnv1_whole_genome_shotgun_sequence_18
MAYKPQYYPGNTSPAKNRRKHMSNDLEKMRDVSDEDLTAILGHRAPGSDYPSTHPPLSEM
GEPDDPVREVVEPTPGAAAGDRVRYVQFADSMYNAPATPYFRSYHAAINFRGVDPGTLSG
REVNEMRERDLEEFSKRVCETEITDWGLAGMRGCTVHGHSLRLQEDGTMFDMLDRRRLEG
GNIVMDKDQVGVPIDRKVNLGKPISESEAAKRTTMYRVDNVSFRSDKEVVEHVQRVWELR
TRYGFQPKA
>rifcsphigho2_12_scaffold_332_29
MAYKPQYYPGNTSVAKNRRKHMSNDVEKMRDISDEDLTAILGHRAPGSDYPSTHPPLAEI
GEPECSVREVVTPTPGAAAGDRIRYSQFSDSMYNAPSVPYWRSYHAAINFRGVDPGTLSG
RQVNEMRERDMEEYTKRQAETEMTDWGLAGLRGCTVHGHSLRLQEDGVMFDMLDRRRLEG
GVMVMDKDQVGVPIDRKVNLGKPMSESEAAKRTTFYRVDNVAFRSDKEVVEHVQKVWELR
TKYGFVPQA
>RifSed_csp1_19ft_3_sca_1539_56-confirmed_74
MAYKPQYYPGNTSVAKNRRKHMSNDVEKMRDISDEDLTAILGHRAPGSDYPSTHPPLAEI
GEPECSVREVVTPTPGAAAGDRIRYSQFSDSMYNAPSVPYWRSYHAAINFRGVDPGTLSG
RQVNEMRERDMEEYTKRQAETEMTDWGLAGLRGCTVHGHSLRLQEDGVMFDMLDRRRLEG
GVMVMDKDQVGVPIDRKVNLGKPMSESEAAKRTTFYRVDNVAFRSDKEVVEHVQKVWELR
TKYGFVPQA
>RifSed_csp1_19ft_4_scaffold_19_102
MAYKPQYYPGNTSVAKNRRKHMSNDVEKMRDISDEDLTAILGHRAPGSDYPSTHPPLAEI
GEPECSVREVVTPTPGAAAGDRIRYSQFSDSMYNAPSVPYWRSYHAAINFRGVDPGTLSG
RQVNEMRERDMEEYTKRQAETEMTDWGLAGLRGCTVHGHSLRLQEDGVMFDMLDRRRLEG
GVMVMDKDQVGVPIDRKVNLGKPMSESEAAKRTTFYRVDNVAFRSDKEVVEHVQKVWELR
TKYGFVPQA
>rifcsp2_19_4_full_scaffold_14_48
MAYKPQYYPGNTSVAKNRRKHMSNDVEKMRDISDEDLTAILGHRAPGSDYPSTHPPLAEI
GEPECSVREVVTPTPGAAAGDRIRYSQFSDSMYNAPSVPYWRSYHAAINFRGVDPGTLSG
RQVNEMRERDMEEYTKRQAETEMTDWGLAGLRGCTVHGHSLRLQEDGVMFDMLDRRRLEG
GVMVMDKDQVGVPIDRKVNLGKPMSESEAAKRTTFYRVDNVAFRSDKEVVEHVQKVWELR
TKYGFVPQA
>RifSed_csp1_16ft_1_scaffold_252_29
MAYKPQYYPGNTSVAKNRRKHMSNDVEKMRDISDEDLTAILGHRAPGSDYPSTHPPLAEI
GEPECSVREVVTPTPGAAAGDRIRYSQFSDSMYNAPSVPYWRSYHAAINFRGVDPGTLSG
RQVNEMRERDMEEYTKRQAETEMTDWGLAGLRGCTVHGHSLRLQEDGVMFDMLDRRRLEG
GVMVMDKDQVGVPIDRKVNLGKPMSESEAAKRTTFYRVDNVAFRSDKEVVEHVQKVWELR
TKYGFVPQA
>19ft_2_nophage_noknown_scaffold_125_101
MAYKPQYYPGNTSVAKNRRKHMSNDVEKMRDISDEDLTAILGHRAPGSDYPSTHPPLAEI
GEPECSVREVVTPTPGAAAGDRIRYSQFSDSMYNAPSVPYWRSYHAAINFRGVDPGTLSG
RQVNEMRERDMEEYTKRQAETEMTDWGLAGLRGCTVHGHSLRLQEDGVMFDMLDRRRLEG
GVMVMDKDQVGVPIDRKVNLGKPMSESEAAKRTTFYRVDNVAFRSDKEVVEHVQKVWELR
TKYGFVPQA
>rifcsp2_19ft_1_scaffold_10_101
MAYKPQYYPGNTSVAKNRRKHMSNDVEKMRDISDEDLTAILGHRAPGSDYPSTHPPLAEI
GEPECSVREVVTPTPGAAAGDRIRYSQFSDSMYNAPSVPYWRSYHAAINFRGVDPGTLSG
RQVNEMRERDMEEYTKRQAETEMTDWGLAGLRGCTVHGHSLRLQEDGVMFDMLDRRRLEG
GVMVMDKDQVGVPIDRKVNLGKPMSESEAAKRTTFYRVDNVAFRSDKEVVEHVQKVWELR
TKYGFVPQA
>RifSed_csp1_16ft_2_scaffold_20_103
MAYKPQYYPGNTSVAKNRRKHMSNDVEKMRDISDEDLTAILGHRAPGSDYPSTHPPLAEI
GEPECSVREVVTPTPGAAAGDRIRYSQFSDSMYNAPSVPYWRSYHAAINFRGVDPGTLSG
RQVNEMRERDMEEYTKRQAETEMTDWGLAGLRGCTVHGHSLRLQEDGVMFDMLDRRRLEG
GVMVMDKDQVGVPIDRKVNLGKPMSESEAAKRTTFYRVDNVAFRSDKEVVEHVQKVWELR
TKYGFVPQA
>RifSed_csp1_19ft_1_scaffold_13_48
MAYKPQYYPGNTSVAKNRRKHMSNDVEKMRDISDEDLTAILGHRAPGSDYPSTHPPLAEI
GEPECSVREVVTPTPGAAAGDRIRYSQFSDSMYNAPSVPYWRSYHAAINFRGVDPGTLSG
RQVNEMRERDMEEYTKRQAETEMTDWGLAGLRGCTVHGHSLRLQEDGVMFDMLDRRRLEG
GVMVMDKDQVGVPIDRKVNLGKPMSESEAAKRTTFYRVDNVAFRSDKEVVEHVQKVWELR
TKYGFVPQA
>RifSed_csp1_19ft_2_scaf_186_554_179_57
MAYKPQYYPGNTSVAKNRRKHMSNDVEKMRDISDEDLTAILGHRAPGSDYPSTHPPLAEI
GEPECSVREVVTPTPGAAAGDRIRYSQFSDSMYNAPSVPYWRSYHAAINFRGVDPGTLSG
RQVNEMRERDMEEYTKRQAETEMTDWGLAGLRGCTVHGHSLRLQEDGVMFDMLDRRRLEG
GVMVMDKDQVGVPIDRKVNLGKPMSESEAAKRTTFYRVDNVAFRSDKEVVEHVQKVWELR
TKYGFVPQA
>SR-VP_26_10_2019_1_100cm_scaffold_80_87
MAYKPQYYPGNTSVAKNRRKHMSDDVEKLRDVSDEDLTAIMGHRAPGSDFPSTHPPLSEM
GEPDDPVREVVEPTPGAAAGDRVRYVQFADSMYNAPSTPYWRSYHAAINFRGVDPGTLSG
RQVNEMRERDLEEYAKRQCETEMTDWGLAGMRGCTVHGHSLRLQEDGVMFDMLDRRRLEG
GVIVMDKDQVGVPIDRKVNLGKPMSESEAAKRTTFYRVDNVPFRSDKEVVEHVQRVWELR
TRYGFQPKA
>gi_499819670_ref_WP_011500404.1__coenzyme-B_sulfoethylthiotransferase_subunit_gamma__Methanococcoides_burtonii_
MAYEAQYYPGATSVAENRRKHMSGKVEKLREVSDDDLTLVLGHRAPGSDYPSTHPPLAEM
GEPECSVREMVEATPGAKAGDRVRYVQFVDSMYNAPSTPYFRSYAVAINHRGVDPGTLSG
RQVVEARERDMEEVAKFQLETEMTCPALASLRGATVHGHSLRLPEDGIMFDMLDRCRLEN
GVVIMHKDQVGRAIDKKVDFGKPMSEEEAAKRTTIYRVDNIAFRDDAEVIEWVHTIFEKR
TAYGFKPE-
>gi_502802105_ref_WP_013037081.1__coenzyme-B_sulfoethylthiotransferase_subunit_gamma__Methanohalophilus_mahii_
MTYEAQFYPGATSVAENRRKHMSGKVEKLREISDDDLTIILGHRVPGTDYPSTHPPLAEM
GEPECSIREMVEPTDGAKAGDRIRYVQFVDSMYNAPSTPYFRSYNTAINFRGVDPGTLSG
RQVVEARERDMEELAKFQLETEMTCPALACLRGASVHGHSLRLQEDGVMFDMLERVRLEN
GTIIVQKDQVGRPIDKKVDLGKPMSDEEAAKRTTIYRVDNVPYREDKEVLEWVHRVFEQR
TMYGYKPAV
>gi_502959391_ref_WP_013194367.1__coenzyme-B_sulfoethylthiotransferase_subunit_gamma__Methanohalobium_evestigatum_
MAIEKQYHPGKTSVAKNRSKHMSNDLEKLREISDEDLTLILGHRSPGSDYPSTHPPLEEM
GEPECSIREIVEPTEGAKAGDRIRYAQWVDSMYNAPATPYFRTYHAAINFRAVDPGTLSG
RQLVEARERDMEKMTKVQLETEMTCPGLAGLRGATVHGHSLRLQEDGVMFDMLDRRRLEN
GTIVMDKDQQARPIDKKVDLGKPMSEDEAAKRTTIYRADNVPFRDDDEVVEWVHRIWEQR
TEYGFQPK-
>gi_503664081_ref_WP_013898157.1__coenzyme-B_sulfoethylthiotransferase_subunit_gamma__Methanosalsum_zhilinae_
MAYEPQFYPGNTIVAENRRKHMSGKLEKLREISDEDLTLILGHRAPGSDYPSTHPPLAEM
GEPECSIRELVEPTEGAKAGDRVRYVQFVDSMYNAPATPYFRSYFAAINFRGVDPGTLSG
RQVVEARERDMENVAKVSLETEISCPALSGLRGATVHGHSLRLQEDGVMFDMLDRRRLEN
GTIIMDKDQVGRPLDKKVDLGKPMSEDEAAKRTTIFRADNVAFRDDEEVVEWVHRVWSQR
TKYGFQPRL
>gi_505137925_ref_WP_015325027.1__coenzyme-B_sulfoethylthiotransferase_subunit_gamma__Methanomethylovorans_hollandica_
MAYKPQYYPGATSVAANRRKHMSGDVEKLREISDDDLTMILGHRPAGSDYRSTHPPLAEM
GEPECSIRQTVEPTPGAKAGDRVRYVQFVDSMYNGPSVPYFRSYGAAIKFRGVDPGTLSG
RQVVEARERDMEEVAKFQIETEMFDPALSSLRGATVHGHSLRLQEDGVMFDMLDRARLED
GIVKMHKDQVGRPIDKKVQLGKPMSAKEAAKRTTIYRVDNVAYRSDKEVIEWVHRVFDQR
TKYGFKPE-
>gi_564600831_ref_WP_023845931.1__coenzyme-B_sulfoethylthiotransferase_subunit_gamma__Methanolobus_tindarius_
MAYELQYYPGATSVAENRRKHMSGKVEKLREISDDDLTLVLGHRAPGSDYPSTHPPLAEM
GEPECSVREMVEPTPGAKAGDRVRYVQFVDSMYNGPSVPYVRSYSAAINFRGVDPGTLSG
RQVVEARERDMEEVAKFQMETEMTCPALASLRGATVHGHSLRLPEDGVMFDMLDRCRKEG
DSIIMHKDQVGRPIDKKVNLGKPMSPEEAAKRTTIYRVDNVAFRDDAEVIEWVHRVFDQR
TTYGFKPEN
>gi_757131933_ref_WP_042686201.1__coenzyme-B_sulfoethylthiotransferase_subunit_gamma__Methermicoccus_shengliensis_
MAYEPQYYPGNTSVAQNRRKHMSGNVEKLREISDEDLTAILGHRAPGSDYPSTHPPLAEM
GEPDCPIREIVEPTPGAAAGDRIRYVQWTDSMYNAPATPYWRSYYAAINHRGVDPGTLSG
RQIVEARERDVEVYGKMSIETEMTCPALAGLRGATVHGHSCRLQEDGVMFDMLDRRRLEG
GTIIMDKDQVGVPLDRKVDLGKPMSEEEAAKRTTIYRVDNVPFRSDSEVVEWVQRIWELR
TRYGFQPQ-
>gi_851156917_ref_WP_048089613.1__coenzyme-B_sulfoethylthiotransferase_subunit_gamma__Candidatus_Methanoperedens_nitroreducens_
MAYKPQYYPGNTSVAKNRRKHMSDDLEKLRDIADEDLTAILGHRAPGSDYPSTHPPLSEM
GEPDDPIREIVEPTPGAAAGDRVRYVQYADSMYNAPATPYFRSYHAAINFRGVDPGTLSG
RQVNEMRERDLEEYTKRQSETEITDWGLAGMRGCTVHGHSLRLQEDGVMFDMLDRRRLEG
GNIVMDKDQVGVPIDRKVNLGKPISEAEAAKRTSIYRVDNISFRSDKEVVEHVQRVWELR
TRYGFQPKA
>gi_851313948_ref_WP_048177089.1__coenzyme-B_sulfoethylthiotransferase_subunit_gamma__Methanosarcina_sp._MTP4_
MAYEPQFYPGATSVGANRRKHMSGDLEKIREISDEDLTAVLGHRAPGSDYPSTHPPLAEM
GEPACSVREAVEATPGAKAGDRVRYVQFADSMYNAPATPYFRSYFAAINFRGVDPGTLSG
RQIVEARERDMEECAKVQMETEISCPGLSGMRGATVHGHSVRLQEDGVMFDMLDRRRLEN
GTIIMDKDQVAIPIDRKVDLGKPMSEEEAAKRTTIYRVDNVPARSDAEVIEWIHRVFDQR
TSFGFQPK-
>gi_939321489_ref_WP_054868627.1__coenzyme-B_sulfoethylthiotransferase_subunit_gamma__Methanosarcina_mazei_
MAYESQYYPGATSVGANRRKHMSGKLEKLREISDEDLTAVLGHRAPGSDYPSTHPPLAEM
GEPACSVREAVAPTPGAAAGDRVRYVQFADSMYNAPATPYFRSYFAAINFRGVDPGTLSG
RQIVEARERDMEQCAKVQMETEMTDHALAGMRGATVHGHSVRLQEDGVMFDMLDRRRLEG
STIIMDKDQVAIPLDRKVNLGKPMSSEEAAKRTTIYRVDNVAFRDDAEVVEWVQKIFDLR
TKYGFQPK-
>gi_1254442848_ref_WP_097300251.1__coenzyme-B_sulfoethylthiotransferase_subunit_gamma__Candidatus_Methanoperedens_sp._BLZ2_
MAYKPQYYPGSTSVAKNRRKFMSDDVEKMRDISDEDLTALLGHRAPGSDYPSTHPPLSEI
GEPACPVREVVEPTPGAAAGDRMRYVQFADSMYNGPAVPYWRSYHAAINFRGVDPGTLSG
RQVNEMRERDMEEYAKRQSETEITDWGLAGMRGCTVHGHSLRLQEDGVMFDMLDRRRLEG
GVIVSDKDQVGVPIDRKVNLGKPMSEAEAAKRTTIYRVDNVAFRSDKEVIEHVQRVWELR
TKYGFVPKA
>gi_1597822084_ref_WP_133517055.1__coenzyme-B_sulfoethylthiotransferase_subunit_gamma__Methanimicrococcus_blatticola_
MAYKAQYYPGTTSVAANRRKHMGHDLEKLREISDEDLTAILGHRAPGQDYPSTHPPLAEM
EEPPCPIRELVEPTPGAKAGDRVRYVQFVDSMYNAPSVPYVRSYYAAINFRGVDPGTLSG
RQIVEARERDMEVVAKDQIETEMTCPARSSLRGATVHGHSVRLQEDGVMFDMLDRARLEG
DVIIMDKDQVAIPLDRKVNLGKPMSEDELAKRTTIYRVDNVSFRSDAEAVEWVQRVYLQR
TQYGFRPGV
