# Supplementary material for: Borgs are giant genetic elements with potential to expand metabolic capacity
Source: Nature. 2022 Oct 19;610(7933):731–6. doi: 10.1038/s41586-022-05256-1 (PMC9605863; doi:10.1038/s41586-022-05256-1)
Supplement: Supplementary file 4 — Alignments and trees used to generate figures in the paper, in FASTA and newick format. [file 41586_2022_5256_MOESM4_ESM.zip › alignments_and_trees/McrB_fam02482.fa.aln.gappyout.filtered]

>gi_499333931_ref_WP_011024423.1__coenzyme-B_sulfoethylthiotransferase_subunit_beta__Methanosarcina_acetivorans_
MSDTVDIYDDRGKLLESNVDIMSLAPTRNAAIKKIILDTKRSVAVSLAGIQGALASGKMG
GKGRQILGRGLNYDLVGNADAIAENVKNLVQVDEGDDTSVKVIKGGKSLLIQAPSSRIAA
GADYMSATTVGAAAVTQTIIDMFGTDMYDAPIAKSAVWGSYPQTMDLMGGNVQGVLSIPQ
NNEGLGFSLRNIMANHIAAITSRGAMNAAALSSIYEQSGIFEMGGAVGMFERHQLLGLAC
QGLNANNVVYDIVKENGKDGTIGTVIESIVGRAVEDGVISVDKTAPSGYKFYKANDVPMW
NAYAAAGTLAATFVNCGAGRAAQNVSSTLLYFNDILEKETGLPGCDYGKVQGVAVGFSFF
SHSIYGGGGPGVFNGNHVVTRHSRGFAIPCVCAAVALDAGTQMFTIESTSGLIGDVFGSI
EEFRQPIKAVAGAL
>gi_499625186_ref_WP_011305920.1__coenzyme-B_sulfoethylthiotransferase_subunit_beta__Methanosarcina_barkeri_
MSDTVDIYDDRGKLLESNVDIMSLAPTRNAAIQSIIMDTKRSVAVNLAGIQGALASGKMG
GKGRQILGRGLNYDIVGNADAIAENVKKLVQVDEGDDTNVIKVKGGKSLLIQSPKSRIIA
GADFMSATTVGAAAVTQTIMDMFGTDPYDAPIVKSAVWGSYPQTMDLMGGQVQGILSIPQ
NNEGLGFSLRNIMANHVAAISNRNAMNASALSSIYEQSGIFEMGGAVGMFERHQLLGLAY
QGLNANNLLYDIVKENGKDGTIGTVIESVVRRAIEAGIISVDKTAPSGYNFYKANDVPKW
NACAAVGTLAATLVNCGAGRAAQNVSSTLLYFNDILEKETGLPGCDYGKVEGTAVGFSFF
SHSIYGGGGPGVFNGNHVVTRHSRGFAIPCVCAAVALDAGTQMFSIESTSGLIGDVFGAI
PEFREPIKAVAGVL
>gi_499819673_ref_WP_011500407.1__coenzyme-B_sulfoethylthiotransferase_subunit_beta__Methanococcoides_burtonii_
MSDKVDIYDDRGTLLESDVDILNLAPTTNTAIGKIIKDTKRTVAINLAGIEKGLATGKYG
GKGRQILGRSLEYDIVGNADAIAESVANLVKVSNDDDTVVKVIGGGKQLLVQVPSARTDA
GADFVSGSTVSGAAVVETIINTFNTDMFDAPLVKGAVWGSYPQTMDMSGGNVASILSIPQ
QNEGLGFSLRNIMTNHVAAITGRKAMNAAALSSIYEQAGMYEMGNAVGSFERHQLLGFAY
QGLNANNVVYDIVKENGKTGTIGTVIDTVIEKAIDLGVIEVDHTAPSGYKFYKANDVSMW
NACAAAGQLAATLVNCGAGRAAQNVSSTIVYFNDILEKQTGLPGCDMGRAQGTGVGFSFF
SHSIYGGGGPGIFNGNHVVTRHSRGFAIPCVSAACAIDAGTQMITIEKTSALVGNVFGSI
EEFREPIKAVAGAL
>gi_500971680_ref_WP_012035374.1__coenzyme-B_sulfoethylthiotransferase_subunit_beta__Methanocella_arvoryzae_
YKDKIDLYDDKGKLLEKDVPLEAVSPIVNPAIRKIVNLTKRSVSVSLEGIENALKTGKVG
GKGRQVLGKSLDLPLTKDADKIAKKIEELVRVTKGDDTNVKVLGGGKSLLVQVPTQRIEA
GAEFVAGISSTATATVESILELYKVDMFDGAFVKAAVWGMYPQTIDLEGGNVKSILDVPQ
KDEGVGYALRNIPTNHCVIISKRNAMNAAALNSIFEQAGVWEMGDAIGPWERYQLMGFAY
QGLNANNLVYSTVKENGKNGTVGSVVATIVGKAIEDKVIKVEKTLPSGYKVYTTDDIPKW
NAYAAAGVMAATMVNCGALRGAQAVSSTLLYYNDLLERETALPGVDFGKVQGTAVGFSFF
SHSIYGGGGPGIFNGNHVVTRHSKGFAVPCVSAACALDAGTQMFSPESTSKAM-EVFGEI
PEFNQPLVAVAKGI
>gi_502663272_ref_WP_012899264.1__coenzyme-B_sulfoethylthiotransferase_subunit_beta__Methanocella_paludicola_
FKDKIDLYDDKGKLLEKDVPLEAISPVINPAIRKIVNLTKRTVAVSLEGIESALKTGKVG
GKGRQVLGRSLDLSIVKDADKIAKVVADTVRINKSDDTAVKVIGGGKSLLVQVPTQRVEA
GAEFVASLSCTASAVTEAIIDMYKVDMFDGPFVKNAVWGMYPQTMDLVGGNVKMILEIPQ
KDEGVGYALRNILTNHCVVIAKRNTMNVAALSSIFEQAGVCEMGDAVGPWERYQLLGFAY
QGLNANNLVYSTVKENGKNGTIGSVVASVIGKAIEDKVIKVEKTLPSGYKLYTTDDIPLW
NAYTAAATMAATMVNCGALRGAQAVSSTLLYTNDLIERETGLPGCDFGKVEGTAVGFSFF
SHSIYGGGGPGVFNGNHVVTRHSKGFAVPCVSAACSLDAGTQMFSPEATSGILG-IFGEI
AEFREPLSHVAKGV
>gi_502802108_ref_WP_013037084.1__coenzyme-B_sulfoethylthiotransferase_subunit_beta__Methanohalophilus_mahii_
MSDKIDIYDDRGKLLESGVAIEELAPTRNAAIQRIIGDTKRTVAVNLGGIQKSLATGKMG
GKARHMPGREMELDIVENAGAIADSVKEFVQVDSDDDTNIETLGGGKQLLVQLPTARLTA
GADYSSALTVSAAATVQTIVDMFNIDMFNAPVVKGAVWGNYPQTMDMAGGNIASILNIPQ
KNEGLGYSLRNIMTNHIAAITEKKAMNAAALSSIFEQAGMFEMGNAVGEFERHQLLGFAC
QGLNANNVVYDLVKDNGKDGTVGTVVQSVVERAIEDNVIEVDKTAPSGYNFYKAQDVSMW
NAYAAAGQLAATMVNCAAGRAAQNVSSTILYYNDIIEKETGLPGCDMGRAQGTAVGFSFF
SHSIYGGGGPGVFNGNHIVTRHSRGFAIPCVSAGVSLDAGTQMFSIEKTSGLIGDVFGSI
KEFREPIKAVAESL
>gi_502959394_ref_WP_013194370.1__coenzyme-B_sulfoethylthiotransferase_subunit_beta__Methanohalobium_evestigatum_
MADNIDLYNDRGKLLESNVDLMDIAPTKNDAIKKIIDDTKKSVAINLNGIQKALSTGKMG
GKGRHIPGYELDYDLVGNADSIRDSVEELVRVDPNDDTNVESLYGGKQLLIQVPDERLQA
GADYASATTVGAAATVQSIIDKFNTDMFVAPIVKAAVWGSYPQTVDLSGGNIASILKIPQ
QNEGLGYSLRNIMTNHIVAITNKKAMNAACLSSIYEQVAMYEMGNAVGEFERQQLLGLAY
QGLNANNLVYDIIKDNGKDGTIGTVIDSTVNRALEDNVISVDKTAPSGYSFYKANDVPMW
NAYAAAGQLAASMVNCGAGRSPQNVSSTLLYFNDIIEKETGLPGCDYGRVQGTSVGFSFF
SHSIYGGGGPGIFNGNHIVTRHSRGFAIPCVAASASLDAGTQMFTPEATSSLIGDVFGSI
ETFREPIDAVAKAL
>gi_503483964_ref_WP_013718625.1__coenzyme-B_sulfoethylthiotransferase_subunit_beta__Methanothrix_soehngenii_
MSDKIDLYSDRGVLLKSDVDLSAVSPLKNAAMQRLISLTKRTVAVNLAGVEGALKTGKVA
GGRRQIKGRELNYDVVANAGALAEKIKTLLQVAPGDDTNVQILGGGKQLLVQVPTARVNA
ASEFVVGLTGAASATVEALIQQFKVGIVEAPMVHASVWGEYPQTVGMNGGNVASVLNIPQ
NDEGLGFALRNVMANHLAMITKRNAMNAAALASIYEQIGEMEMGNAMGIFERHQLLGMAY
QGLNANNMVYETVKANGKTGTIGTVVQSIVGKALEDKVIKAGKKLPSGYVMYEANDVSKW
NAYAAAGVLAATMVNCGSLRGAQAVSSTLLYFNDIIEKETALPGCDFGRVMGTAVGFSFF
SHSIYGGGGPGVFNGNHVVTRHSRGFAIPCVAAAVALDAGTQMFTPEMTSGLVGAIYGEI
KEFREPIVSVAEAV
>gi_503664078_ref_WP_013898154.1__coenzyme-B_sulfoethylthiotransferase_subunit_beta__Methanosalsum_zhilinae_
MSEKIDIYDDRGKLLESGVDLVEIAPTRNKAIQKIVTETKRSVAINLAGIEKALSTGKMG
GKGRQILGNELDYDIVGNAGAIQDEVQKLVQVSEGDDTNIATLGGGKQLLVQVPTVRTTA
GADYVSAVTVGAAAVVQSIMNQFNTDIFDAPYVKAAVWGSYPQTMDLAGGNVASILSIPQ
KNEGLGFSLRNIMTNHIAAITQRKAMNAAALSSVYEQAGIYEMGNAVGMFERFQLLGFAY
QGLNANNIVHEIVKENAKDGTVGTVVQSTVEKALEAGIISVDKTAPSGYNFYKAEDVAMW
NACASAGSLAATMVNVGAGRAAQNVSSTLLYFNDILEKETGLPGCDFGKVQGTAVGFSFF
SHSIYGGGGPGIFNGNHIVTRHSRGFAIPCVSAAVSLDAGTQMFTIEKTSGLIGDVFGSI
KEFREPINAISEAL
>gi_504398960_ref_WP_014586062.1__coenzyme-B_sulfoethylthiotransferase_subunit_beta__Methanosaeta_harundinacea_
MSDKIDLYSDRGVLLKSDVDLSAVSPLKNAAMKKLINLTKRTVAVNLAGIENALKTGKVG
GQGRQIKGRELKYDVVANANALAAEIKKLLQVEAGDDTNVQVLGGGKQLLVQIPTARVDA
ASEFVVGMTATAAATCEALVTQFKAGMFEAPMVHAAVWGQYPQTVPMAGGNIASVLNIPQ
NDEGLGFALRNIMANHIAAITKRNAMNAAALSSIYEQIGNFEMGNAIGIFERYQMLGLAY
QGLNANNMVYDLVKSNGKTGTIGTVVHSVVERAVEDKVIKAGEKLPSGFVMYEAVDVPMW
NAYCAAGTLAATMVNCGALRGAQAVSSTLLYFNDVIEKETALPGCDWGKVMGTAVGFSFF
SHSIYGGGGPGVFNGNHVVTRHSRGFAIPCVSAAVALDAGTQMFTPEMTSGLVGAVYGEI
KEFREPIVAVAEAV
>gi_505137922_ref_WP_015325024.1__coenzyme-B_sulfoethylthiotransferase_subunit_beta__Methanomethylovorans_hollandica_
MSDKIDIYDDKGKLLESGVDLMDIAPTRNAAIQKIVKDTKRTVAVNLAGIENALASGKMG
GAGRRILGRELKYDIVANASAIQDSVAKLIQVNKDDDTNVQVLAGGKQLRVQVPSLRTAI
GADYVSASTVGAAAVVQTIIDMYKVDMFDAPIVKGAVWGSYPQTMDMMGSNVASILSIPQ
NNEGLGYSLRNITTNHIAAITGKRAMNSAALSSIFEQVSMYEMGNSVGLFERHQLLGLAY
QGLNANNMVCDIVTKN-KTGTIGTVVESTVERAIEDGVIAVDKKAPSGYNFYKANDVSKW
NAYAAAGMLAATMVNCGAGRAAQNVSSTILYFNDILEKETGLPGCDMGRAQGTAVGFSFF
SHSIYGGGGPGIFNGNHVVTRHSRGFAIPCVCAACSLDTGTQMFTIEKTSSLVGNVFGSI
PEFKEPIKAVAGAL
>gi_564600834_ref_WP_023845934.1__coenzyme-B_sulfoethylthiotransferase_subunit_beta__Methanolobus_tindarius_
MSDKIDIYDDRGKLLESGVDLTAIAPTRNAAIQNIIKDTKRTVAVNLAGIDKALKTGSMG
GAKKQILGRELDYDIVGNSGAICDAVKKLIQVSDDDDTAVTELSGGKQLLVQIPSVRTQI
GADFVSASTVTGAAVVQTIIDMFNTDMFDAPIVKSAVWGSYPQTMDMKGANIASILSIPQ
NNEGLGYSLRNITTNHVAAITGKKAMNAAALSSIFEQVGMYEMGNAVGPFERHQLLGLAY
QGLNAGNYVYDIVKENGKDGTIGTVIQSTVDRALEAGIISVDKTAPSGYNFYKANDVSMW
NACAAAGQLAATMVNVGAGRAAQNVSSTILYYNDILEKETGLPGTDMGRAQGTAVGFSFF
SHSIYGGGGPGIFNGNHVVTRHSRGFAIPCVCAAVSLDAGTQMTTIEKTSTLVGNVFGSI
PEFKEPIKAVAGAL
>gi_757131926_ref_WP_042686194.1__coenzyme-B_sulfoethylthiotransferase_subunit_beta__Methermicoccus_shengliensis_
MSDKVDIYSDRGKLLASDVDIMDLAPTRNRAIRTIIHDTKRTAAVNLGGIEKALANGRI-
GKVKKIPGKEMKLDIVANAERLAERVKELVQVNEGDDTTVEVLAGGKFLKVQVPSARLES
GAEYVSSITASAAAITQAIIELFDVGIFDACMVKAAVWGDYPQTIGLNGGNVSSILEIPQ
KDEGLGFTLRNIMANHIAAITQRNAMNAAALSSILEQCGEFEMGNAIGMFERHQLLGLAY
QGLNANNIVYETVKEQGKSGTIGTVVHSIVERALEDGVISVDKVAPSGYKFYKANDVMLW
NAYAAAGSLAATMVNCGAARAAQCVSSTLLYFNDLLEKETGLPGCDYGKVQGTAVGFSFF
SHSIYGGGGPGVFNGNHIVTRHSRGFAIPCVAAAVALDAGTQMFSPEMTSAVVGTVYGSI
PEFREPIKTVAASL
>gi_851156907_ref_WP_048089608.1__coenzyme-B_sulfoethylthiotransferase_subunit_beta__Candidatus_Methanoperedens_nitroreducens_
MADSIDLYSDRGAKLKSGVDLNAISPMKNAAIKKIVTGIKRTAAVDLAGIEKTLATSSIG
GKGRKIPGREMKLDIVKNADKIRSKVADLVKVENGDDTNVESLNGGKQLLVQVPSPRIDV
AAEYVSSLTCAAQATTLAIIDQFNIGMFDGPTIKSAVWGQYPQTLDMVGGNVKSIVEIPQ
KDEGFGYTLRNVMANHLAATCRFNAMNTAALCSTLETVGVFEMGDALGIQERHRLLAYSH
QGLNANNLVYGTVKEQGKTGTIGTVVHAIVGKALDDKIISADKKFASGYTTYKTSDVGRW
NAYCAAGTMAATMVNCGAMRAPQSVSAVLLYFNDIVEKETSLPGCDFGKVQGVAVGFSFF
SHSIYGGGGPGTFNGNHVTTRHSKGLGVPCVAAAVALDAGVQIYSPAKTSQLVGDVFSAV
DEFREPIKAIAEAV
>gi_851313943_ref_WP_048177084.1__coenzyme-B_sulfoethylthiotransferase_subunit_beta__Methanosarcina_sp._MTP4_
MSDTVDIYDDRGKLLESNVDIMSLAPTRNAAIQKIIMDTKRSVAVNLGGIQNALATGKMG
GKGRQILGRELDYDIVGRADEIAEKVKALVQVDEGDDTNVTVLNGGKNLRIQSPTSRILS
GADYMSSTTVGAAAVTQTLIDMFGTDMYDAMIVKSAIWGSYPQTMDLMGGSVAGILNIPQ
NNEGLGFSLRNIMANHVAAITNRSAMNAAALSSIYEQSGIFEMGGAVGMFERQQLLGLAC
QGLNANNIVYETVKENGKDGTIGTVLQSIVGRAIEDGVISVDKTAPSGYNFYKANDVPMW
NAYAAAGTLAATLVNCGAGRAAQNVSSTLLYFNDMLEKETGLPGCDYGKVQGVAVGFSFF
SHSIYGGGGPGVFNGNHVVTRHSRGFAIPCVCAAVALDAGTQMFTIEATSGLIGNVFGTI
GEFSEPIKAVAGAL
>gi_1229239597_ref_WP_094228225.1__coenzyme-B_sulfoethylthiotransferase_subunit_beta__Methanolobus_psychrotolerans_
MSDKIDIYDDRGKLLESGVDLMDIAPTRNAAIQNIIKDTKRTVAVNLAGIEKALKTGTMG
GSKKQILGRELNYDIIGNAGAIQDAVAKLVSVKDGDDTNVKQLGGGKQMIVQVPSIRAQV
GADYVSASTVTGAAVVQAIIDMFKTDMFDAPIVKSAVWGSYPQTMDMSGGNIASILSIPQ
NNEGLGFSMRNITTNHIAAITGKRAMNAAALSSIFEQVGMYEMGNAVGPFERHQLLGFAF
QGLNANNIVYDIVKENGKNGTIGTVIQSVVDRALELGVISVDKTAPSGYNFYKANDVSMW
NACAAAGQLAATLVNCGAGRAAQNVSSTILYFNDILEKETGLPGCDMGRAQGTAVGFSFF
SHSIYGGGGPGIFNGNHVVTRHSRGFAIPCVCAACSLDAGTQMFTVEKTSALVGNVFGSI
SEFKEPIKAVAGAL
>gi_1254442850_ref_WP_097300253.1__coenzyme-B_sulfoethylthiotransferase_subunit_beta__Candidatus_Methanoperedens_sp._BLZ2_
MADTIDLYSDRGAKLKSGVDINDISPMRNAAIKSIVTGIKRTAAVDLAGIEKTLATSAIG
GKGRKIPGREMKLDIVKNAAAIQKAVTEMVQVDSGDDTVVKALNGGKQLIVQVPSVRIDV
AAEYVSSLTCTASAVTQALVSQFNIGMFDAPTVKSAVWGQYPQTLDMVGGNVKSIVEIPQ
KDEGFGYTLRNVMANHLAAVCKKNAMNTAALCSILENTGVFEMGDAIGNQTRHRLLAFSH
QGLNANNMVYGTTKALGKTGTIGSAVHACVEKAIADKVISADKKFASGYTTYKTNDVGKW
NAYCAAGTLVATLINCGAQRAPQAVSSVLLYFQDLIEKETSLPGCDFGKVQGAAVGFSFF
SHSIYGGGGPGVFNGNHVVTRHSKGLAVPCVAAAVALDAGVQVYSPEKTSGLVGDVFSAV
DEFREPIKAVAGAV
>gi_1597822082_ref_WP_133517053.1__coenzyme-B_sulfoethylthiotransferase_subunit_beta__Methanimicrococcus_blatticola_
MSDTVDIYSDRGQLLESNVNIRDLAPVKNKAIQKIIMDTKRSVAVNLAGIEKSLSTGKMG
GAAKQILGRKLEYNLVENSGALVDAIQKLVQVDEGDDTVVKPLAGGKQVLIQIPTSRLYS
GAESTASMTVSAAAVTQAILDAYNTDMYDSMIVKAACWGSYPVTVGMAGSPIKGILDIPQ
NNEGLGYSLRNITSNHVAAITRRNAMNAAALSSIYEQSGIFEMGGAIGDFERHQLLGLAY
QGLNANNMVYDMVKENGKDGTVGTVIESMVDRAIENKVIHVDKTGASGYKFYKADDVAMW
NAYAAAGTLAASMVNCGASRAAQDVAATMLYFNDILEKETGLPGCDYGKLQGASVGFSFF
SHSIYGGGGPGIFNGNHVVTRHSRGFAIPCVAAACSLDAGTQMFTIESTSQLIGDVFGTM
DEFREPIKAVAGAL
>LKCM01000102.1_Candidatus_Methanoperedens_sp._BLZ1_MPEBLZ_contig000103_whole_genome_shotgun_sequence_21
MADTIDLYSDRGAKLKSGVDINDISPMRNAAIKSIVTGIKRTAAVDLAGIEKTLATSAIG
GKGRKIPGREMKLDIVKNAAAIQKAVTEMVQVDSGDDTVVKALNGGKQLIVQVPSVRIDV
AAEYVSSLTCTASAVTQALVSQFNIGMFDAPTVKSAVWGQYPQTLDMVGGNVKSIVEIPQ
KDEGFGYTLRNVMANHLAAVCKKNAMNTAALCSILENTGVFEMGDAIGNQTRHRLLAFSH
QGLNANNMVYGTTKALGKTGTIGSAVHACVEKAIADKVISADKKFASGYTTYKTNDVGKW
NAYCAAGTLVATLINCGAQRAPQAVSSVLLYFQDLIEKETSLPGCDFGKVQGAAVGFSFF
SHSIYGGGGPGVFNGNHVVTRHSKGLAVPCVAAAVALDAGVQVYSPEKTSGLVGDVFSAV
DEFREPIKAVAGAV
>DAJM01000071.1_TPA_asm
MADSIDLYSDRGAKLKSGVDLNAISPMKNAAIKKIVTGIKRTAAVDLAGIEKTLATSSIG
GKGRKIPGREMKLDIVKNADKIRSKVADLVKVENGDDTNVESLNGGKQLLVQVPSPRIDV
AAEYVSSLTCAAQATTLAIIDQFNIGMFDGPTIKSAVWGQYPQTLDMVGGNVKSIVEIPQ
KDEGFGYTLRNVMANHLAATCRFNAMNTAALCSTLETVGVFEMGDALGIQERHRLLAYSH
QGLNANNLVYGTVKEQGKTGTIGTVVHAIVGKALDDKIISADKKFASGYTTYKTSDVGRW
NAYCAAGTMAATMVNCGAMRAPQSVSAVLLYFNDIVEKETSLPGCDFGKVQGVAVGFSFF
SHSIYGGGGPGTFNGNHVTTRHSKGLGVPCVAAAVALDAGVQIYSPAKTSQLVGDVFSAV
DEFREPIKAIAEAV
>NSJO01000026.1_Candidatus_Methanoperedens_sp._isolate_Ru_enrich_MN_NODE_418_length_38049_cov_8.11492_whole_genome_shotgun_sequence_21
MADTIDLYSDRGAKLKSGVDINDISPMRNAAIKSIVTGIKRTAAVDLAGIEKTLATSAIG
GKGRKIPGREMKLDIVKNAAAIQKAVTEMVQVDSGDDTVVKALNGGKQLIVQVPSVRIDV
AAEYVSSLTCTASAVTQALVSQFNIGMFDAPTVKSAVWGQYPQTLDMVGGNVKSIVEIPQ
KDEGFGYTLRNVMANHLAAVCKKNAMNTAALCSILENTGVFEMGDAIGNQTRHRLLAFSH
QGLNANNMVYGTTKALGKTGTIGSAVHACVEKAIADKVISADKKFASGYTTYKTNDVGKW
NAYCAAGTLVATLINCGAQRAPQAVSSVLLYFQDLIEKETSLPGCDFGKVQGAAVGFSFF
SHSIYGGGGPGVFNGNHVVTRHSKGLAVPCVAAAVALDAGVQVYSPEKTSGLVGDVFSAV
DEFREPIKAVAGAV
>WBTY01000034.1_Candidatus_Methanoperedens_sp._isolate_SB2_contig_625_whole_genome_shotgun_sequence_20
MADTIDLYSDRGAKLKSGVDINDISPMRNAAIKSIVTGIKRTAAVDLAGIEKTLATSAIG
GKGRKIPGREMKLDIVKNAAAIQKAVTEMVQVDSGDDTVVKALNGGKQLIVQVPSVRIDV
AAEYVSSLTCTASAVTQALVSQFNIGMFDAPTVKSAVWGQYPQTLDMVGGNVKSIVEIPQ
KDEGFGYTLRNVMANHLAAVCKKNAMNTAALCSILENTGVFEMGDAIGNQTRHRLLAFSH
QGLNANNMVYGTTKALGKTGTIGSAVHACVEKAIADKVISADKKFASGYTTYKTNDVGKW
NAYCAAGTLVATLINCGAQRAPQAVSSVLLYFQDLIEKETSLPGCDFGKVQGAAVGFSFF
SHSIYGGGGPGVFNGNHVVTRHSKGLAVPCVAAAVALDAGVQVYSPEKTSGLVGDVFSAV
DEFREPIKAVAGAV
>VEPM01000015.1_Candidatus_Methanoperedens_sp._isolate_MnB_20_Mn.Bin2_15_whole_genome_shotgun_sequence_56
MADTIDLYSDRGAKLKSGVDINDISPMRNAAIKSIVTGIKRTAAVDLAGIEKTLATSAIG
GKGRKIPGREMKLDIVKNAAAIQKAVTEMVQVDSGDDTVVKALNGGKQLIVQVPSVRIDV
AAEYVSSLTCTASAVTQALVSQFNIGMFDAPTVKSAVWGQYPQTLDMVGGNVKSIVEIPQ
KDEGFGYTLRNVMANHLAAVCKKNAMNTAALCSILENTGVFEMGDGIGNQTRHRLLAFSH
QGLNANNMVYGTVKAQGKTGTIGTVVHACVEKAIADKVISADKKFASGYTTYKTNDVGKW
NAYCAAGTLAATLVNCGAQRAPQAVSSVLLYFQDLIEKETSLPGCDFGKVQGAAVGFSFF
SHSIYGGGGPGVFNGNHVVTRHSKGLAVPCVAAAVALDAGVQVYSPEKTSGLVGDVFSAV
DEFREPIKAVAGAV
>VEPN01000001.1_Candidatus_Methanoperedens_sp._isolate_MnB_21_scaffold1_whole_genome_shotgun_sequence_39
MADTIDLYSDRGAKLQSGVDISAISPMKNAAIKKIVTGIKRTAAVDLAGIEKTLATAAIG
GKGRKIPGREMKLDIVKNSDKIKSAVADMIKVESGDDTNVESLNGGKQLLVQVPSARIDV
AAEYVSSLTCAASATTQAIIDQFKIGMFDAPTVKSAVWGQYPQTLDMVGGNVKSIVEIPQ
KDEGFGYTLRNVMANHLAATCKNNAMNTAALCSILENTGVFEMGDAIGIQERHRLLAFSY
QGLNANNLVYGTVKAQGKTGTIGTVVHACVEKAIADKVITADKKFASGYTTYKTADVGKW
NAYCAAATLAATLVNCGAMRAPQSVSAVLLYTNDLIEKETSLPGCDFGKVEGAAVGFSFF
SHSIYGGGGPGVFNGNHVVTRHSKGLAVPCVAAAVALDAGVQIYSPAKTSGLVGDVFSAV
DEFREPIKAVAEAV
>NZ_JMIY01000002.1_Candidatus_Methanoperedens_nitroreducens_strain_ANME-2d_ANME2D_Contig_2.2_whole_genome_shotgun_sequence_313
MADSIDLYSDRGAKLKSGVDLNAISPMKNAAIKKIVTGIKRTAAVDLAGIEKTLATSSIG
GKGRKIPGREMKLDIVKNADKIRSKVADLVKVENGDDTNVESLNGGKQLLVQVPSPRIDV
AAEYVSSLTCAAQATTLAIIDQFNIGMFDGPTIKSAVWGQYPQTLDMVGGNVKSIVEIPQ
KDEGFGYTLRNVMANHLAATCRFNAMNTAALCSTLETVGVFEMGDALGIQERHRLLAYSH
QGLNANNLVYGTVKEQGKTGTIGTVVHAIVGKALDDKIISADKKFASGYTTYKTSDVGRW
NAYCAAGTMAATMVNCGAMRAPQSVSAVLLYFNDIVEKETSLPGCDFGKVQGVAVGFSFF
SHSIYGGGGPGTFNGNHVTTRHSKGLGVPCVAAAVALDAGVQIYSPAKTSQLVGDVFSAV
DEFREPIKAIAEAV
>NZ_NTMG01000073.1_Candidatus_Methanoperedens_sp._BLZ2_CMPBLZ2contig_78_whole_genome_shotgun_sequence_19
MADTIDLYSDRGAKLKSGVDINDISPMRNAAIKSIVTGIKRTAAVDLAGIEKTLATSAIG
GKGRKIPGREMKLDIVKNAAAIQKAVTEMVQVDSGDDTVVKALNGGKQLIVQVPSVRIDV
AAEYVSSLTCTASAVTQALVSQFNIGMFDAPTVKSAVWGQYPQTLDMVGGNVKSIVEIPQ
KDEGFGYTLRNVMANHLAAVCKKNAMNTAALCSILENTGVFEMGDAIGNQTRHRLLAFSH
QGLNANNMVYGTTKALGKTGTIGSAVHACVEKAIADKVISADKKFASGYTTYKTNDVGKW
NAYCAAGTLVATLINCGAQRAPQAVSSVLLYFQDLIEKETSLPGCDFGKVQGAAVGFSFF
SHSIYGGGGPGVFNGNHVVTRHSKGLAVPCVAAAVALDAGVQVYSPEKTSGLVGDVFSAV
DEFREPIKAVAGAV
>NZ_FZMP01000185.1_Candidatus_Methanoperedens_nitroreducens_isolate_Mnv1_whole_genome_shotgun_sequence_16
MADNIDLYSDRGAKLKSGVDLMAISPMRNAAIKKIVTGIKRTAAVDLAGIEKTLATSSIG
GKGRKIPGREMKLDIVKNAEKIRSRVADLVKVDDSDDTNVESLNGGKQLLVQVPSPRIDV
AAEYVSSLTCAASATTQAIIDTFNIGMFDSPTIKSAVWGQYPQTLDMVGGNVKSIVEIPQ
KDEGFGYTLRNVMANHLAATCKFNAMNTAALCSTLETVGVHEMGDALGIQERHRLLAYGL
QGLNANNLVYGTVKAQGKTGTIGTVVHAIVEKALADKIISADKKFASGYTTYKTSDVGKW
NAYCAAGTMAATMINCGAMRAPQSVSAVLLYFNDIVEKETSLPGCDFGKVQGVAVGFSFF
SHSIYGGGGPGTFNGNHVTTRHSKGLGVPCVAAAVALDAGVQIYSPAKTSQLVGDVFSAV
EEFREPIKAIAEAV
>rifcsphigho2_12_scaffold_332_27
KIDKIDLYSDRGAKLKSGVELKAISPMKNTAIKKIVTGIKRTAAVDLAGIEKTLATGALG
GKGRKVPGVELKLDIVKNASKIQKAVADMVRVDSGDDTVVNSLNGGKQLIVQVPSARIDV
AAEYVSSLTCAASATTQAIIDEFNIGMFESPAVKSAVWGQYPQTLDMVGGNVKSIVEIPQ
KDEGFGYTLRNVMANHLAATCKKSAMNTAALCSILENTGVFEMGDAIGNQERHRLLAFSY
QGLNANNLVYGTVKALGKTGTIGTVVHACVEKAIEDKVISTDKKFASGYTTYKTNDVGKW
NAYCAAGTLAATLVNCGAMRAPQSVSAVLLYFNDLIEKETSLPGCDFGKVQGAAVGFSFF
SHSIYGGGGPGVFNGNHVVTRHSKGLAVPCVAAAVALDAGVQIYSPEKTSGLVGDVFSSV
DEFREPIKAVAGAV
>RifSed_csp1_19ft_3_sca_1539_56-confirmed_72
KIDKIDLYSDRGAKLKSGVELKAISPMKNTAIKKIVTGIKRTAAVDLAGIEKTLATGALG
GKGRKVPGVELKLDIVKNASKIQKAVADMVRVDSGDDTVVNSLNGGKQLIVQVPSARIDV
AAEYVSSLTCAASATTQAIIDEFNIGMFESPAVKSAVWGQYPQTLDMVGGNVKSIVEIPQ
KDEGFGYTLRNVMANHLAATCKKSAMNTAALCSILENTGVFEMGDAIGNQERHRLLAFSY
QGLNANNLVYGTVKALGKTGTIGTVVHACVEKAIEDKVISTDKKFASGYTTYKTNDVGKW
NAYCAAGTLAATLVNCGAMRAPQSVSAVLLYFNDLIEKETSLPGCDFGKVQGAAVGFSFF
SHSIYGGGGPGVFNGNHVVTRHSKGLAVPCVAAAVALDAGVQIYSPEKTSGLVGDVFSSV
DEFREPIKAVAGAV
>RifSed_csp1_19ft_4_scaffold_19_104
KIDKIDLYSDRGAKLKSGVELKAISPMKNTAIKKIVTGIKRTAAVDLAGIEKTLATGALG
GKGRKVPGVELKLDIVKNASKIQKAVADMVRVDSGDDTVVNSLNGGKQLIVQVPSARIDV
AAEYVSSLTCAASATTQAIIDEFNIGMFESPAVKSAVWGQYPQTLDMVGGNVKSIVEIPQ
KDEGFGYTLRNVMANHLAATCKKSAMNTAALCSILENTGVFEMGDAIGNQERHRLLAFSY
QGLNANNLVYGTVKALGKTGTIGTVVHACVEKAIEDKVISTDKKFASGYTTYKTNDVGKW
NAYCAAGTLAATLVNCGAMRAPQSVSAVLLYFNDLIEKETSLPGCDFGKVQGAAVGFSFF
SHSIYGGGGPGVFNGNHVVTRHSKGLAVPCVAAAVALDAGVQIYSPEKTSGLVGDVFSSV
DEFREPIKAVAGAV
>rifcsp2_19_4_full_scaffold_14_46
KIDKIDLYSDRGAKLKSGVELKAISPMKNTAIKKIVTGIKRTAAVDLAGIEKTLATGALG
GKGRKVPGVELKLDIVKNASKIQKAVADMVRVDSGDDTVVNSLNGGKQLIVQVPSARIDV
AAEYVSSLTCAASATTQAIIDEFNIGMFESPAVKSAVWGQYPQTLDMVGGNVKSIVEIPQ
KDEGFGYTLRNVMANHLAATCKKSAMNTAALCSILENTGVFEMGDAIGNQERHRLLAFSY
QGLNANNLVYGTVKALGKTGTIGTVVHACVEKAIEDKVISTDKKFASGYTTYKTNDVGKW
NAYCAAGTLAATLVNCGAMRAPQSVSAVLLYFNDLIEKETSLPGCDFGKVQGAAVGFSFF
SHSIYGGGGPGVFNGNHVVTRHSKGLAVPCVAAAVALDAGVQIYSPEKTSGLVGDVFSSV
DEFREPIKAVAGAV
>RifSed_csp1_16ft_1_scaffold_252_27
KIDKIDLYSDRGAKLKSGVELKAISPMKNTAIKKIVTGIKRTAAVDLAGIEKTLATGALG
GKGRKVPGVELKLDIVKNASKIQKAVADMVRVDSGDDTVVNSLNGGKQLIVQVPSARIDV
AAEYVSSLTCAASATTQAIIDEFNIGMFESPAVKSAVWGQYPQTLDMVGGNVKSIVEIPQ
KDEGFGYTLRNVMANHLAATCKKSAMNTAALCSILENTGVFEMGDAIGNQERHRLLAFSY
QGLNANNLVYGTVKALGKTGTIGTVVHACVEKAIEDKVISTDKKFASGYTTYKTNDVGKW
NAYCAAGTLAATLVNCGAMRAPQSVSAVLLYFNDLIEKETSLPGCDFGKVQGAAVGFSFF
SHSIYGGGGPGVFNGNHVVTRHSKGLAVPCVAAAVALDAGVQIYSPEKTSGLVGDVFSSV
DEFREPIKAVAGAV
>19ft_2_nophage_noknown_scaffold_125_103
KIDKIDLYSDRGAKLKSGVELKAISPMKNTAIKKIVTGIKRTAAVDLAGIEKTLATGALG
GKGRKVPGVELKLDIVKNASKIQKAVADMVRVDSGDDTVVNSLNGGKQLIVQVPSARIDV
AAEYVSSLTCAASATTQAIIDEFNIGMFESPAVKSAVWGQYPQTLDMVGGNVKSIVEIPQ
KDEGFGYTLRNVMANHLAATCKKSAMNTAALCSILENTGVFEMGDAIGNQERHRLLAFSY
QGLNANNLVYGTVKALGKTGTIGTVVHACVEKAIEDKVISTDKKFASGYTTYKTNDVGKW
NAYCAAGTLAATLVNCGAMRAPQSVSAVLLYFNDLIEKETSLPGCDFGKVQGAAVGFSFF
SHSIYGGGGPGVFNGNHVVTRHSKGLAVPCVAAAVALDAGVQIYSPEKTSGLVGDVFSSV
DEFREPIKAVAGAV
>rifcsp2_19ft_1_scaffold_10_103
KIDKIDLYSDRGAKLKSGVELKAISPMKNTAIKKIVTGIKRTAAVDLAGIEKTLATGALG
GKGRKVPGVELKLDIVKNASKIQKAVADMVRVDSGDDTVVNSLNGGKQLIVQVPSARIDV
AAEYVSSLTCAASATTQAIIDEFNIGMFESPAVKSAVWGQYPQTLDMVGGNVKSIVEIPQ
KDEGFGYTLRNVMANHLAATCKKSAMNTAALCSILENTGVFEMGDAIGNQERHRLLAFSY
QGLNANNLVYGTVKALGKTGTIGTVVHACVEKAIEDKVISTDKKFASGYTTYKTNDVGKW
NAYCAAGTLAATLVNCGAMRAPQSVSAVLLYFNDLIEKETSLPGCDFGKVQGAAVGFSFF
SHSIYGGGGPGVFNGNHVVTRHSKGLAVPCVAAAVALDAGVQIYSPEKTSGLVGDVFSSV
DEFREPIKAVAGAV
>RifSed_csp1_16ft_2_scaffold_20_105
KIDKIDLYSDRGAKLKSGVELKAISPMKNTAIKKIVTGIKRTAAVDLAGIEKTLATGALG
GKGRKVPGVELKLDIVKNASKIQKAVADMVRVDSGDDTVVNSLNGGKQLIVQVPSARIDV
AAEYVSSLTCAASATTQAIIDEFNIGMFESPAVKSAVWGQYPQTLDMVGGNVKSIVEIPQ
KDEGFGYTLRNVMANHLAATCKKSAMNTAALCSILENTGVFEMGDAIGNQERHRLLAFSY
QGLNANNLVYGTVKALGKTGTIGTVVHACVEKAIEDKVISTDKKFASGYTTYKTNDVGKW
NAYCAAGTLAATLVNCGAMRAPQSVSAVLLYFNDLIEKETSLPGCDFGKVQGAAVGFSFF
SHSIYGGGGPGVFNGNHVVTRHSKGLAVPCVAAAVALDAGVQIYSPEKTSGLVGDVFSSV
DEFREPIKAVAGAV
>RifSed_csp1_19ft_1_scaffold_13_46
KIDKIDLYSDRGAKLKSGVELKAISPMKNTAIKKIVTGIKRTAAVDLAGIEKTLATGALG
GKGRKVPGVELKLDIVKNASKIQKAVADMVRVDSGDDTVVNSLNGGKQLIVQVPSARIDV
AAEYVSSLTCAASATTQAIIDEFNIGMFESPAVKSAVWGQYPQTLDMVGGNVKSIVEIPQ
KDEGFGYTLRNVMANHLAATCKKSAMNTAALCSILENTGVFEMGDAIGNQERHRLLAFSY
QGLNANNLVYGTVKALGKTGTIGTVVHACVEKAIEDKVISTDKKFASGYTTYKTNDVGKW
NAYCAAGTLAATLVNCGAMRAPQSVSAVLLYFNDLIEKETSLPGCDFGKVQGAAVGFSFF
SHSIYGGGGPGVFNGNHVVTRHSKGLAVPCVAAAVALDAGVQIYSPEKTSGLVGDVFSSV
DEFREPIKAVAGAV
>RifSed_csp1_19ft_2_scaf_186_554_179_55
KIDKIDLYSDRGAKLKSGVELKAISPMKNTAIKKIVTGIKRTAAVDLAGIEKTLATGALG
GKGRKVPGVELKLDIVKNASKIQKAVADMVRVDSGDDTVVNSLNGGKQLIVQVPSARIDV
AAEYVSSLTCAASATTQAIIDEFNIGMFESPAVKSAVWGQYPQTLDMVGGNVKSIVEIPQ
KDEGFGYTLRNVMANHLAATCKKSAMNTAALCSILENTGVFEMGDAIGNQERHRLLAFSY
QGLNANNLVYGTVKALGKTGTIGTVVHACVEKAIEDKVISTDKKFASGYTTYKTNDVGKW
NAYCAAGTLAATLVNCGAMRAPQSVSAVLLYFNDLIEKETSLPGCDFGKVQGAAVGFSFF
SHSIYGGGGPGVFNGNHVVTRHSKGLAVPCVAAAVALDAGVQIYSPEKTSGLVGDVFSSV
DEFREPIKAVAGAV
>SR-VP_26_10_2019_1_100cm_scaffold_80_89
VADTIDLYSDRGAKLKSGVNINEISPMRNAAIKKIVTGIKRTAAVDLAGIEKGLATGTLG
GKGRKILGRELKLDIVKNAAKIQAAVADLVKIESGDDTVVNSLNGGKQLIVQVPSARIDV
AAEYVSSLTCSASAVTQAIINQFNVGMFDSPTVKSAVWGQYPQTLDMVGGNVKSIVEIPQ
KDEGFGYTLRNVMANHLAATCKFNAMNTAALCSTLETVGVFEMGDAIGIQERHRLLAYSH
QGLNANNMVYGTTKSLGKTGTIGSAVHACVEKAIADKVISADKKFASGYTTYKTNDVGKW
NAYCAAGTMVATLINCGAMRAPQSVSAVLLYFNDIIEKETSLPGCDFGKVEGVAVGFSFF
SHSIYGGGGPGTFNGNHVTTRHSKGLGVPCVAAAVALDAGVQIYSPAKTSQLVGDVFSSV
DEFREPINAIAEAV
