# Supplementary material for: Borgs are giant genetic elements with potential to expand metabolic capacity
Source: Nature. 2022 Oct 19;610(7933):731–6. doi: 10.1038/s41586-022-05256-1 (PMC9605863; doi:10.1038/s41586-022-05256-1)
Supplement: Supplementary file 5 — Genome sequences generated for the paper in FASTA format. [file 41586_2022_5256_MOESM5_ESM.zip]

Archive with 79 entries (78 files):
- borg_genomes/
- __MACOSX/._borg_genomes
- borg_genomes/SR-VP_0-2cm_Gold_Borg_33_7.contigs.fa.gz
- __MACOSX/borg_genomes/._SR-VP_0-2cm_Gold_Borg_33_7.contigs.fa.gz
- borg_genomes/SR-VP_26_10_2019_C_40cm_Methanoperedens_44_10.contigs.fa.gz
- borg_genomes/SRVP18_hole-7m-from-trench_1_20cm__Methanoperedens-related_44_31.contigs.fa.gz
- borg_genomes/BLACK-SR-VP_26_10_2019_C_40cm_scaffold_23_FINAL_IR.contigs.fa.gz
- __MACOSX/borg_genomes/._BLACK-SR-VP_26_10_2019_C_40cm_scaffold_23_FINAL_IR.contigs.fa.gz
- borg_genomes/SRVP18_hole-7m-from-trench_1_80cm_Beige_Borg_32_17.contigs.fa.gz
- __MACOSX/borg_genomes/._SRVP18_hole-7m-from-trench_1_80cm_Beige_Borg_32_17.contigs.fa.gz
- borg_genomes/SR-VP_26_10_2019_1_100cm_Methanoperedens_44_19.contigs.fa.gz
- __MACOSX/borg_genomes/._SR-VP_26_10_2019_1_100cm_Methanoperedens_44_19.contigs.fa.gz
- borg_genomes/LC_01_Red_Borg_32_8.contigs.fa.gz
- __MACOSX/borg_genomes/._LC_01_Red_Borg_32_8.contigs.fa.gz
- borg_genomes/SRVP18_hole-7m-from-trench_1_80cm_Methanoperedens-related_43_37.contigs.fa.gz
- borg_genomes/.DS_Store
- __MACOSX/borg_genomes/._.DS_Store
- borg_genomes/MancosShaleSediment_B_50_Aug_Grey_Borg_34_6.contigs.fa.gz
- __MACOSX/borg_genomes/._MancosShaleSediment_B_50_Aug_Grey_Borg_34_6.contigs.fa.gz
- borg_genomes/SR-VP_0-2cm_Biohub_180515_Methanoperedens_Marker_40-9.contigs.fa.gz
- borg_genomes/SR-VP_26_10_2020_1_100CM_Methanoperedens_43_19.contigs.fa.gz
- borg_genomes/PURPLE_Borg_SRVP18_trench_6_60cm_32_41_complete.contigs.fa.gz
- __MACOSX/borg_genomes/._PURPLE_Borg_SRVP18_trench_6_60cm_32_41_complete.contigs.fa.gz
- borg_genomes/SRVP18_trench_6_60cm_Plum_Borg_35_5.contigs.fa.gz
- __MACOSX/borg_genomes/._SRVP18_trench_6_60cm_Plum_Borg_35_5.contigs.fa.gz
- borg_genomes/RIFCSPHIGHO2_12_FULL_Steel_Borg_32_12.contigs.fa.gz
- __MACOSX/borg_genomes/._RIFCSPHIGHO2_12_FULL_Steel_Borg_32_12.contigs.fa.gz
- borg_genomes/RifSed_csp1_16ft_3_Methanoperedens_43_8.contigs.fa.gz
- __MACOSX/borg_genomes/._RifSed_csp1_16ft_3_Methanoperedens_43_8.contigs.fa.gz
- borg_genomes/SRVP18_trench_6_60cm_Pink_Borg_32_13.contigs.fa.gz
- __MACOSX/borg_genomes/._SRVP18_trench_6_60cm_Pink_Borg_32_13.contigs.fa.gz
- borg_genomes/MancosShaleSediment_B_50_Aug_White_Borg_33_9.contigs.fa.gz
- __MACOSX/borg_genomes/._MancosShaleSediment_B_50_Aug_White_Borg_33_9.contigs.fa.gz
- borg_genomes/LILAC_Borg_RifSed_csp1_19ft_2_complete.contigs.fa.gz
- __MACOSX/borg_genomes/._LILAC_Borg_RifSed_csp1_19ft_2_complete.contigs.fa.gz
- borg_genomes/SR-VP_26_10_2019_2_100cm_Orange_Borg_33_140.contigs.fa.gz
- __MACOSX/borg_genomes/._SR-VP_26_10_2019_2_100cm_Orange_Borg_33_140.contigs.fa.gz
- borg_genomes/SR-VP_0-2cm_Methanoperedens_44_27.contigs.fa.gz
- borg_genomes/SR-VP_0-2cm_Rose_Borg_33_98.contigs.fa.gz
- __MACOSX/borg_genomes/._SR-VP_0-2cm_Rose_Borg_33_98.contigs.fa.gz
- borg_genomes/SR-VP_26_10_2019_2_100cm_Methanoperedens_44_46.contigs.fa.gz
- __MACOSX/borg_genomes/._SR-VP_26_10_2019_2_100cm_Methanoperedens_44_46.contigs.fa.gz
- borg_genomes/SR-VP_4-6cm_Biohub_180515_Blue_Borg_34_16.contigs.fa.gz
- __MACOSX/borg_genomes/._SR-VP_4-6cm_Biohub_180515_Blue_Borg_34_16.contigs.fa.gz
- borg_genomes/SRVP18_trench_6_60cm_Methanoperedens_43_12.contigs.fa.gz
- borg_genomes/SR-VP_0-2cm_Methanoperedens_45_49.contigs.fa.gz
- borg_genomes/SRVP18_trench_6_60cm_Aqua_Borg_34_13.contigs.fa.gz
- __MACOSX/borg_genomes/._SRVP18_trench_6_60cm_Aqua_Borg_34_13.contigs.fa.gz
- borg_genomes/SRVP18_hole-7m-from-trench_1_80cm_Methanoperedens-related_43_82.contigs.fa.gz
- borg_genomes/SR-VP_0-2cm_Methanoperedens_seed_37_20.contigs.fa.gz
- borg_genomes/SKY_Borg_SRVP18_hole-7m-from-trench_1_80cm_complete.contigs.fa.gz
- __MACOSX/borg_genomes/._SKY_Borg_SRVP18_hole-7m-from-trench_1_80cm_complete.contigs.fa.gz
- borg_genomes/SRVP18_trench_6_60cm_Methanoperedens_41_6.contigs.fa.gz
- borg_genomes/RifSed_csp2_16ft_3_Methanoperedens_45_12.contigs.fa.gz
- __MACOSX/borg_genomes/._RifSed_csp2_16ft_3_Methanoperedens_45_12.contigs.fa.gz
- borg_genomes/SR-VP_26_10_2019_2_100cm_Green_Borg_34_67.contigs.fa.gz
- __MACOSX/borg_genomes/._SR-VP_26_10_2019_2_100cm_Green_Borg_34_67.contigs.fa.gz
- borg_genomes/SR-VP_26_10_2019_2_100cm_Brown_Borg_32_53.contigs.fa.gz
- __MACOSX/borg_genomes/._SR-VP_26_10_2019_2_100cm_Brown_Borg_32_53.contigs.fa.gz
- borg_genomes/SR-VP_26_10_2020_2_100CM_Methanoperedens-related_41_17.contigs.fa.gz
- borg_genomes/SR-VP_26_10_2019_1_90cm_Methanoperedens_44_9.contigs.fa.gz
- borg_genomes/SRVP18_hole-7m-from-trench_1_80cm_Methanoperedens_44_19.contigs.fa.gz
- borg_genomes/SR-VP_0-2cm_Apricot_Borg_34_45.contigs.fa.gz
- __MACOSX/borg_genomes/._SR-VP_0-2cm_Apricot_Borg_34_45.contigs.fa.gz
- borg_genomes/SR-VP_26_10_2019_2_100cm_Ochre_Borg_33_40.contigs.fa.gz
- __MACOSX/borg_genomes/._SR-VP_26_10_2019_2_100cm_Ochre_Borg_33_40.contigs.fa.gz
- borg_genomes/SR-VP_0-2cm_Cyan_Borg_34_6.contigs.fa.gz
- __MACOSX/borg_genomes/._SR-VP_0-2cm_Cyan_Borg_34_6.contigs.fa.gz
- borg_genomes/SR-VP_26_10_2020_1_100CM_Methanoperedens_44_135.contigs.fa.gz
- borg_genomes/SR-VP_0-2cm_Methanoperedens_41_45.contigs.fa.gz
- borg_genomes/SR-VP_26_10_2019_C_40cm_Methanoperedens_44_15.contigs.fa.gz
- borg_genomes/RifSed_csp1_16ft_2_Methanoperedens_43_9.contigs.fa.gz
- __MACOSX/borg_genomes/._RifSed_csp1_16ft_2_Methanoperedens_43_9.contigs.fa.gz
- borg_genomes/SR-VP_0-2cm_Olive_Borg_34_38.contigs.fa.gz
- __MACOSX/borg_genomes/._SR-VP_0-2cm_Olive_Borg_34_38.contigs.fa.gz
- borg_genomes/SRVP18_hole-7m-from-trench_1_80cm_Lemon_Borg_33_8.contigs.fa.gz
- __MACOSX/borg_genomes/._SRVP18_hole-7m-from-trench_1_80cm_Lemon_Borg_33_8.contigs.fa.gz
- borg_genomes/RifSed_csp1_19ft_2_Methanoperedens_42_9.contigs.fa.gz
- __MACOSX/borg_genomes/._RifSed_csp1_19ft_2_Methanoperedens_42_9.contigs.fa.gz
