# Supplementary material for: Borgs are giant genetic elements with potential to expand metabolic capacity
Source: Nature. 2022 Oct 19;610(7933):731–6. doi: 10.1038/s41586-022-05256-1 (PMC9605863; doi:10.1038/s41586-022-05256-1)
Supplement: Supplementary file 6 — Protein sequences of the genome sequences in FASTA format. [file 41586_2022_5256_MOESM6_ESM.zip]

Archive with 32 entries (31 files):
- Borg_Mp_proteins/
- __MACOSX/._Borg_Mp_proteins
- Borg_Mp_proteins/Sky.faa
- Borg_Mp_proteins/Lilac.faa
- __MACOSX/Borg_Mp_proteins/._Lilac.faa
- Borg_Mp_proteins/Orange.faa
- Borg_Mp_proteins/Green.faa
- Borg_Mp_proteins/Methanoperedens sp. SRVP|SR-VP_26_10_2019_1_100cm_Methanoperedens_44_19.proteins.faa
- __MACOSX/Borg_Mp_proteins/._Methanoperedens sp. SRVP|SR-VP_26_10_2019_1_100cm_Methanoperedens_44_19.proteins.faa
- Borg_Mp_proteins/Olive.faa
- Borg_Mp_proteins/GCA_002634415.1_ASM263441v1_genomic.fna.meta_genes.faa
- Borg_Mp_proteins/GCA_001317315.1_ASM131731v1_genomic.fna.meta_genes.faa
- Borg_Mp_proteins/Purple.faa
- Borg_Mp_proteins/Ochre.faa
- Borg_Mp_proteins/GCA_012026835.1_ASM1202683v1_genomic.fna.meta_genes.faa
- Borg_Mp_proteins/GCA_002496325.1_ASM249632v1_genomic.fna.meta_genes.faa
- __MACOSX/Borg_Mp_proteins/._GCA_002496325.1_ASM249632v1_genomic.fna.meta_genes.faa
- Borg_Mp_proteins/GCF_002487355.1_ASM248735v1_genomic.fna.meta_genes.faa
- Borg_Mp_proteins/Brown.faa
- Borg_Mp_proteins/Rose.faa
- Borg_Mp_proteins/Methanoperedens sp. Drone|SR-VP_0-2cm_Methanoperedens_41_45.proteins.faa
- __MACOSX/Borg_Mp_proteins/._Methanoperedens sp. Drone|SR-VP_0-2cm_Methanoperedens_41_45.proteins.faa
- Borg_Mp_proteins/GCF_000685155.1_ANME2D_V10_genomic.fna.meta_genes.faa
- Borg_Mp_proteins/GCF_900196725.1_MNV_PRJEB20370_wgs_genomic.fna.meta_genes.faa
- Borg_Mp_proteins/GCA_008933945.1_ASM893394v1_genomic.fna.meta_genes.faa
- Borg_Mp_proteins/Black.faa
- __MACOSX/Borg_Mp_proteins/._Black.faa
- Borg_Mp_proteins/GCA_012026795.1_ASM1202679v1_genomic.fna.meta_genes.faa
- Borg_Mp_proteins/Pink.faa
- __MACOSX/Borg_Mp_proteins/._Pink.faa
- Borg_Mp_proteins/Blue.faa
- Borg_Mp_proteins/GCA_004298585.1_ASM429858v1_genomic.fna.meta_genes.faa
