# Supplementary material for: Borgs are giant genetic elements with potential to expand metabolic capacity
Source: Nature. 2022 Oct 19;610(7933):731–6. doi: 10.1038/s41586-022-05256-1 (PMC9605863; doi:10.1038/s41586-022-05256-1)
Supplement: Supplementary file 6 — Protein sequences of the genome sequences in FASTA format. [file 41586_2022_5256_MOESM6_ESM.zip › Borg_Mp_proteins/Sky.faa]

>SRVP18_hole-7m-from-trench_1_80cm_scaffold_35_1 # 161 # 409 # 1 # ID=1_1;partial=00;start_type=ATG;rbs_motif=GGAG/GAGG;rbs_spacer=5-10bp;gc_cont=0.353
MNRQIRRILQALKELRNAVKCGVNEWEKRERRLITPEIERQITINIIPNRYRELIIEWNL
NKDEQAKISWSIKKRLGIDLTV*
>SRVP18_hole-7m-from-trench_1_80cm_scaffold_35_2 # 433 # 633 # 1 # ID=1_2;partial=00;start_type=ATG;rbs_motif=GGAG/GAGG;rbs_spacer=5-10bp;gc_cont=0.363
MSTDCEKLLKEAVAVVNLFDQANTGRTIELLGSRGIIVKGAIDDLRDVVNKDRKLTILTR
EQASGR*
>SRVP18_hole-7m-from-trench_1_80cm_scaffold_35_3 # 649 # 900 # 1 # ID=1_3;partial=00;start_type=ATG;rbs_motif=GGA/GAG/AGG;rbs_spacer=5-10bp;gc_cont=0.373
MEIMGEKENIPFRGYSYGEEGGDDTIPPIKGMRKMTAEQQRKFPDIVMDSFACQSYYTAR
CKNCVGCSFAIDGCEKVVEMAAG*
>SRVP18_hole-7m-from-trench_1_80cm_scaffold_35_4 # 909 # 1358 # 1 # ID=1_4;partial=00;start_type=ATG;rbs_motif=None;rbs_spacer=None;gc_cont=0.311
MGMSNVIFGFNGKEVSVPMTEQKARELFHDITGITILDKEEGHGNDHSSGDYNEIRQRAQ
HPTTEQLVELFKRNINNEVGSELIKDTFYHDYSGGEWRRILTIIHVKIKDALRAVEISED
GKYEKVRYGKYIKFIFIRNKMKTLTLDHY*
>SRVP18_hole-7m-from-trench_1_80cm_scaffold_35_5 # 1392 # 2030 # 1 # ID=1_5;partial=00;start_type=ATG;rbs_motif=AGGAG;rbs_spacer=5-10bp;gc_cont=0.401
MPIKDTTRDPHPEWLLGGNPGAIEEQEEDGQRELANAHDLPRRLGMGGDATTLYERIGIK
VMEGIDPLFVRVQLPNGWKIIPTEHSMWSKLVDNLGRERASIFYKAAFYDRSAHISFRTR
FKIELVNYSEETRQSFSDTYERINHTPIFGKVLDGDKVIFETTHDAFSEKYDNRTHSRWW
GEHDKFEKAKMEQCVRYLNARYPGWKNIYAYW*
>SRVP18_hole-7m-from-trench_1_80cm_scaffold_35_6 # 1970 # 2467 # 1 # ID=1_6;partial=00;start_type=ATG;rbs_motif=None;rbs_spacer=None;gc_cont=0.369
MCAISECKISWMEEYLCILVIAIKMVQVLDGDIIMEENHYPITKKRKPRTLTEEHKNNIR
LAKLGVARSQDTKDKISAGHVGLPGPNLGKTFSQTTKDKMRDARLGKKMHSKETIDKLRQ
NNLGDKNPNWKGGKSRRTKSDISENNSVSENNSVSENNGVSENNN*
>SRVP18_hole-7m-from-trench_1_80cm_scaffold_35_7 # 2505 # 3209 # 1 # ID=1_7;partial=00;start_type=ATG;rbs_motif=GGAG/GAGG;rbs_spacer=5-10bp;gc_cont=0.359
MIKKRPYGIRTFSITYYELIKMTGSRDTNIRVIRPDMSIEEVKLTTQGSTTGDALAVMTG
CVCVGVEVPNYIGMKAQWKRDDLWHLSLLPGFTELGERYEDRNVHPNEIATRKGMDIISN
DKGCANGKAIDWFNWSITHIDMKEDGVLIRPPEHKGCFKCMNDMFIHKEELRGRLLDNIA
GKIDYIKKDMARLRDNLSNLEKELTSTESELEQTTKMTLDMVWDENYKKRGGVE*
>SRVP18_hole-7m-from-trench_1_80cm_scaffold_35_8 # 3441 # 3791 # 1 # ID=1_8;partial=00;start_type=ATG;rbs_motif=AGGAG;rbs_spacer=5-10bp;gc_cont=0.390
MASLPLVGAEDVENTEQPSEATIPKGDTVAEEQTDDFQVSKGITEVLEDILDLTTGGMEM
HGFKRHIHVHPKRGYEVEYFVKGPNVILADYHGTNSVKIEVLGRNEANMIINELNN*
>SRVP18_hole-7m-from-trench_1_80cm_scaffold_35_9 # 3931 # 4311 # 1 # ID=1_9;partial=00;start_type=ATG;rbs_motif=AGGAG;rbs_spacer=5-10bp;gc_cont=0.417
MEQQICAKCGKESDLNLPLCGACRESLADFRALVAYLNTFTGSKEDLLWIIGSELSNRES
AIISQARVENDFANGTIVMMPIEPGSQTARAKPWLKRRYYHIKDTIEEISKLRRALGIAK
RYYGVA*
>SRVP18_hole-7m-from-trench_1_80cm_scaffold_35_10 # 4350 # 4556 # 1 # ID=1_10;partial=00;start_type=ATG;rbs_motif=AGGA/GGAG/GAGG;rbs_spacer=11-12bp;gc_cont=0.382
MKVKSQRHGSRSTSKGRIASKCPCGGVLRIKTSDHYNLVAICDICGNMRDEHRMPGGISL
FDMNKGRR*
>SRVP18_hole-7m-from-trench_1_80cm_scaffold_35_11 # 4886 # 5053 # 1 # ID=1_11;partial=00;start_type=ATG;rbs_motif=GGAG/GAGG;rbs_spacer=5-10bp;gc_cont=0.292
MSESTFIAICFGIADLMLIMAIIYIISSLYENYFLSTIFKSLKNRLWEDIMRSMK*
>SRVP18_hole-7m-from-trench_1_80cm_scaffold_35_12 # 5065 # 5604 # 1 # ID=1_12;partial=00;start_type=ATG;rbs_motif=AGGAG;rbs_spacer=5-10bp;gc_cont=0.328
MNMIKNNYPEGICPDCRTLIPDDAVDGTECENCGHVFHSANTIKYKVLLHWDDFRYSKDK
RYLIEKNPIKEGEIAIDGLTIGQILKRIFFKEQYEDKNIPSASELDIIVLEDGRRFRILD
IGFSELCSKDDDRGCTLCAKFYVKREDVPKAVHMNARNTFYKNGKNDLCEICFKEWGIK*
>SRVP18_hole-7m-from-trench_1_80cm_scaffold_35_13 # 5552 # 5770 # 1 # ID=1_13;partial=00;start_type=ATG;rbs_motif=None;rbs_spacer=None;gc_cont=0.333
MERMIYVKYVSRNGELNRGGNNMKIAVIINDSSTAHSVEATSPADAIGQVMQHCIKHNIM
VNKVVAYLLIEL*
>SRVP18_hole-7m-from-trench_1_80cm_scaffold_35_14 # 6125 # 6412 # 1 # ID=1_14;partial=00;start_type=ATG;rbs_motif=GGAG/GAGG;rbs_spacer=5-10bp;gc_cont=0.326
MNRKEISNMMRGRLPDEVGFWAWQFPNGLIKIDHPGVGLKQSLLANSTRYIFGIECPIHG
SQTVVDIDNSVIEDPLYILSCGEHIRFVQGQSVKG*
>SRVP18_hole-7m-from-trench_1_80cm_scaffold_35_15 # 6508 # 6924 # 1 # ID=1_15;partial=00;start_type=ATG;rbs_motif=GGAG/GAGG;rbs_spacer=5-10bp;gc_cont=0.343
MASTRVFIEGSFFCEKCCLEYNEKGTCKCGGKIEFISMHSFRYLTIWMKSRKALENSDTK
NEEKKGETNMSLDEDVKKLRELLEQYPEMETTNDFDDELEKRRKVFRGIREEIEKLGNDM
EYTWAENAWKKVKDKKGN*
>SRVP18_hole-7m-from-trench_1_80cm_scaffold_35_16 # 6935 # 7093 # 1 # ID=1_16;partial=00;start_type=ATG;rbs_motif=GGA/GAG/AGG;rbs_spacer=5-10bp;gc_cont=0.403
MATEELIGIDIKAYVTKDTLEAVKREIKYHGGVSACVEQTDKEINIVWIEEK*
>SRVP18_hole-7m-from-trench_1_80cm_scaffold_35_17 # 7119 # 7385 # 1 # ID=1_17;partial=00;start_type=ATG;rbs_motif=GGA/GAG/AGG;rbs_spacer=5-10bp;gc_cont=0.375
MAKKGKEKDSESVHIEQLVAGFIQFGDAGIDKKRKDEGYVCHLCSMDNDSRFVDLALKKE
HLIQIIKGAEEMLAAIEGKEKAKAGQKT*
>SRVP18_hole-7m-from-trench_1_80cm_scaffold_35_18 # 7400 # 7606 # 1 # ID=1_18;partial=00;start_type=ATG;rbs_motif=GGAG/GAGG;rbs_spacer=5-10bp;gc_cont=0.338
MEKIIISEEEMTEDGETYFPLKVVYDGKRIAAEIYADEIFVEFDTPKGKDAKSLKVIIDE
LKRNAKEG*
>SRVP18_hole-7m-from-trench_1_80cm_scaffold_35_19 # 7610 # 7984 # 1 # ID=1_19;partial=00;start_type=ATG;rbs_motif=AGGA;rbs_spacer=5-10bp;gc_cont=0.389
MEKVVTLFNMGDDPDCVDICHVGTELHIYVKGRHMAMVSGVHEHIQREKDYPGKFTDIVV
DNYGDRDKKRDVIITLVHKKALTVEEIELTRPLCPKCGKRTELVDGCVFFYIYKCPDCGA
EIKI*
>SRVP18_hole-7m-from-trench_1_80cm_scaffold_35_20 # 8014 # 8319 # 1 # ID=1_20;partial=00;start_type=ATG;rbs_motif=AGGAG;rbs_spacer=5-10bp;gc_cont=0.343
MENIDIDRKETLEGTFFGNVFPAHATRDGESMFYGLTLEEAGRLKELIPIGRITGDAPAT
ISRQFKFPSALSSGMMIDYRNRAILWVEYDNKRISVIIKLK*
>SRVP18_hole-7m-from-trench_1_80cm_scaffold_35_21 # 8339 # 8809 # 1 # ID=1_21;partial=00;start_type=ATG;rbs_motif=GGAG/GAGG;rbs_spacer=5-10bp;gc_cont=0.357
MDNEKDCADIMAGIIIFGGPKAGFNTNPGARDKPCFIEVNGQKLVCLAQGGECRYNHKYY
SPGLSDAKSWTTPIIDEDCPDQCCFKVIVCDEHGEKCEGSITYYPQYNKFRGLYKKYCRN
FDKFLRNGEKKEKKEKEIKVEKIEKKEGKGKRDSYY*
>SRVP18_hole-7m-from-trench_1_80cm_scaffold_35_22 # 8809 # 9303 # 1 # ID=1_22;partial=00;start_type=ATG;rbs_motif=GGA/GAG/AGG;rbs_spacer=11-12bp;gc_cont=0.370
MNDHDGVIRGYNMDKLCVTCGFCKPKNVDRGIDYCGRVTNPCKIERQRRGIIFGRNRCGP
DARYYKLLLESNMETRRKLIEKIGMDNFLKDINASVMDTYKGYILYTYDDEESPDKEVHV
LKMVCPSTERVYFGYVPPYIRTAKQAVAWRFWLTEVDYELVEET*
>SRVP18_hole-7m-from-trench_1_80cm_scaffold_35_23 # 9300 # 9521 # 1 # ID=1_23;partial=00;start_type=ATG;rbs_motif=GGAG/GAGG;rbs_spacer=5-10bp;gc_cont=0.306
MTGKLIQLGQGVTIVLPGGKYIMNNHGTIVKEEDGFILLEADNIYNFSKTKGYVWINKAS
ILEMFYDEETKTV*
>SRVP18_hole-7m-from-trench_1_80cm_scaffold_35_24 # 9496 # 9813 # 1 # ID=1_24;partial=00;start_type=ATG;rbs_motif=GGAG/GAGG;rbs_spacer=5-10bp;gc_cont=0.381
MTKKPRQYRHGDIFLIEIEDIPNDAVATSNRVLAEGETTGHKHQLVGGNVTTFMNNGQSV
AIEVLDLTNLVHEEHKSITIPKGIYEVRRERDYNPYDTTSRTVRD*
>SRVP18_hole-7m-from-trench_1_80cm_scaffold_35_25 # 9903 # 10418 # 1 # ID=1_25;partial=00;start_type=ATG;rbs_motif=AGGAG;rbs_spacer=5-10bp;gc_cont=0.407
MPNQTKSETEDTIEDIDSRSIRVKEFDIENGGIYLETTDDPRGWMLGDKTRKMYQTTLAK
VALTTNLLIAATRQGDSVVVRVCNHKEVSRMILSKNDDVGSSVRYADISRPDGVELVAGP
GMHICIESITNGGWIRVRIYPGKGLMKFDTEKMEDTVKRRKETNGRRQLAI*
>SRVP18_hole-7m-from-trench_1_80cm_scaffold_35_26 # 10446 # 10694 # 1 # ID=1_26;partial=00;start_type=ATG;rbs_motif=GGA/GAG/AGG;rbs_spacer=5-10bp;gc_cont=0.297
MGSWRREVTKSSDCFKWLKKLISSNIDEFYFKDLPDKLKDKSMLHRAAASDLLKAIKIDN
NSKKKWKLDRYQIRKIENSDKI*
>SRVP18_hole-7m-from-trench_1_80cm_scaffold_35_27 # 11083 # 11745 # 1 # ID=1_27;partial=00;start_type=ATG;rbs_motif=GGA/GAG/AGG;rbs_spacer=5-10bp;gc_cont=0.363
MVEICVKEKAKKYTDDILRDMIFGSEKDIIIIKSRKEPHVGERNGGFGIIAEDWGYITIL
EHGKYLGLLSQEELKEIFYDICSFVDEFSRITKGHYKLISRKTALDKCKAGKGFNPELHH
LATSSWFFVNELTSEKGIISDVRIETDSGHLFFEEKLDSQQSSRIEYSDISVRPTILGAG
ILAKKPDKNIVNIVPPEYPFFTPEGVIVLEKVTDKKGKLW*
>SRVP18_hole-7m-from-trench_1_80cm_scaffold_35_28 # 11839 # 12036 # 1 # ID=1_28;partial=00;start_type=ATG;rbs_motif=AGGAG;rbs_spacer=5-10bp;gc_cont=0.384
MFGQTKGETSFRPEYIDIICLVILLVIFFMALFLTHGVWLIVDAILLALTGAVLGRTVGK
MVTVK*
>SRVP18_hole-7m-from-trench_1_80cm_scaffold_35_29 # 12046 # 12636 # 1 # ID=1_29;partial=00;start_type=ATG;rbs_motif=AGGAG;rbs_spacer=5-10bp;gc_cont=0.359
MVIVNTEKLCIAPSDINIDRHFFGAFGNVETEASAKWIVRLCQNKGGWYPFTLKEVEDLY
QSLGHKDYWFNELLSGKYIIEKKSIYYITSEFISRCYNSSPAHVKTEKKVDTNIAEDVAG
EITAVRIVESKNGRDGGEHEVLAKYPRNEGSGITIERDCRIDVEINGEWHKIWELRISSR
YRRYDLEGHEEEAEMK*
>SRVP18_hole-7m-from-trench_1_80cm_scaffold_35_30 # 12653 # 12838 # 1 # ID=1_30;partial=00;start_type=ATG;rbs_motif=GGAG/GAGG;rbs_spacer=5-10bp;gc_cont=0.414
MEEMAPKGKEQDVGEFCKDMHLRVKEDGDPVTALVDGVRIIMFKEERFYDPHYDGPGSTS
G*
>SRVP18_hole-7m-from-trench_1_80cm_scaffold_35_31 # 12911 # 13447 # 1 # ID=1_31;partial=00;start_type=ATG;rbs_motif=GGAG/GAGG;rbs_spacer=5-10bp;gc_cont=0.343
MVNYTAVQMMSWYRNKMLRIQHGNLIPNKRYLSNEEVVKLFTGTVEIQEQLDGNLLDIPI
ENNNRQLMAIDISEKDTKHEHVIEYKDMGKINMLDIVYQTGSCGVYFEGIYGSSTGPLAY
ATLILEKPTLSVIYNVLEALSKLPSHLGSPEIKGLVIKNYRSQLMGKYVNEKFEDKLE*
>SRVP18_hole-7m-from-trench_1_80cm_scaffold_35_32 # 13474 # 13683 # 1 # ID=1_32;partial=00;start_type=ATG;rbs_motif=AGGAG;rbs_spacer=5-10bp;gc_cont=0.319
MAEETKFYILGKVFHQDDTSPIELLGDANTIKGASDRISGIMNQSFPPENIFVIEGVKRM
VNIKNVSIE*
>SRVP18_hole-7m-from-trench_1_80cm_scaffold_35_33 # 13742 # 14359 # 1 # ID=1_33;partial=00;start_type=ATG;rbs_motif=GGAG/GAGG;rbs_spacer=5-10bp;gc_cont=0.353
MAAIGGIEIKEGDEFEILGKTYVLHIEDDLGGELAVWSDKNSLMKIVATPNYDVEGIPIQ
IEYDIHIIAADIYEGKINGYDHYKHIVKEKAEELLAGLPKCKCTEAEVVTRIPIKVEGTD
FYICPYCSGIIGSNEKNRKGILTKKIVIEELSKMLDGYFEEKSKECGLKCGDISPGQSFV
LDDAIEKLADIVIQYVTQNKDIKKI*
>SRVP18_hole-7m-from-trench_1_80cm_scaffold_35_34 # 14395 # 14817 # 1 # ID=1_34;partial=00;start_type=ATG;rbs_motif=AGGAG;rbs_spacer=5-10bp;gc_cont=0.371
MEISLLDYGGTTNKNVNYNIKDDNSGIDLKGFALSAGEMLQITGEDIREGAIEFSVERVV
QYQPWNFGRYNPGAGQMGIYELKASNGDTYFVVIKDYRASEGDWRIMLLMIKKTESDLKY
ELQIDKLGFIFMDYIFPISR*
>SRVP18_hole-7m-from-trench_1_80cm_scaffold_35_35 # 14977 # 15498 # 1 # ID=1_35;partial=00;start_type=ATG;rbs_motif=None;rbs_spacer=None;gc_cont=0.375
MQEEIRKLKKILRGRLGRRSCMVEVFLLDWDTLTWRMIKRSSAKTYLKLLEVVMENISTV
EDRYRIEFTPIYQSDLGKGDNNVDNIEYVIKERVKVGDIEGEEKCEDVEGIKKIEHVYET
KNEAMECPRCGGRSIKTWPIVHVIKTRSGDKRLRHRCTACNETFSDEDLGISR*
>SRVP18_hole-7m-from-trench_1_80cm_scaffold_35_36 # 15536 # 15961 # 1 # ID=1_36;partial=00;start_type=ATG;rbs_motif=AGGA;rbs_spacer=5-10bp;gc_cont=0.272
MVQLLKEIQKEIIKESSKEDIDVEKLIDLLYAYQILRQYRWDSDIEEFDIPKLSELDCEI
ISYIGSHELLTLKKIYTFLKKSKSTISYHIECLIENEILGKTPTIFKDKPIYLTDKGMKI
FSIIQKQGSDILINKHKLIIT*
>SRVP18_hole-7m-from-trench_1_80cm_scaffold_35_37 # 16054 # 16569 # 1 # ID=1_37;partial=00;start_type=ATG;rbs_motif=AGGAG;rbs_spacer=5-10bp;gc_cont=0.308
MVLHIINDDEELTGKGHYYIKARTMPEVKEIHFEIMNNVTLLRTFYGSFEKNVLRVEALF
HHLYEMTPGERRIIIATLPPIPTFLHGPQMVTLKVKEEQYNSIGAVSKLLNSTLSTILLI
IYYISIPPNLYKEFPYLVHHYRFIEMYLNCYLHETDGLERINEYDMIKNFI*
>SRVP18_hole-7m-from-trench_1_80cm_scaffold_35_38 # 16844 # 17227 # 1 # ID=1_38;partial=00;start_type=ATG;rbs_motif=GGA/GAG/AGG;rbs_spacer=5-10bp;gc_cont=0.391
MVNEYTKKDEHNRSTEIVGDFLISHPKNVPEEEVDLVKKIVRDAQNIKNIKPRCKACYPC
PMGVVGCGEDRKPHGHGSSKRCPECGVPYVDVHPHSNVCSLGTPIDNGMMHGEHNIHRQL
EWTKDRY*
>SRVP18_hole-7m-from-trench_1_80cm_scaffold_35_39 # 17229 # 17402 # 1 # ID=1_39;partial=00;start_type=ATG;rbs_motif=GGA/GAG/AGG;rbs_spacer=5-10bp;gc_cont=0.322
MEQGIVKYRKKNVHIEQLLTTLESSQWASLSHIRNRPYPVTLEDKRKLLSEMVVVER*
>SRVP18_hole-7m-from-trench_1_80cm_scaffold_35_40 # 17536 # 17823 # 1 # ID=1_40;partial=00;start_type=ATG;rbs_motif=GGAG/GAGG;rbs_spacer=5-10bp;gc_cont=0.378
MDPRKEKEKEEDLKLMKDPTSWAVWPILPVKKISDNGDMPEFGFLLATGKPVVYLKNMFD
LQDLGIRTVKEISEKVEGKEYPNFEDIIRDGWIVD*
>SRVP18_hole-7m-from-trench_1_80cm_scaffold_35_41 # 17870 # 18400 # 1 # ID=1_41;partial=00;start_type=ATG;rbs_motif=GGAG/GAGG;rbs_spacer=5-10bp;gc_cont=0.390
MFGEKDGEDLRTELGITEKRADELVGIVQDMMDREAPADEYGRTSHILLEIVGRKDLNDV
EKAACIFLFCCKTLNKGITPGIGKEQRECRLPEIDVSDIHMHGMGKLKKKEFIDLEGGAS
GMMIAPEGVGPEEALGPLMAIIMSMLRQMPKSDAQEFCRYASLTFAKIAMKGEIKL*
>SRVP18_hole-7m-from-trench_1_80cm_scaffold_35_42 # 18445 # 18870 # 1 # ID=1_42;partial=00;start_type=ATG;rbs_motif=AGGAG;rbs_spacer=5-10bp;gc_cont=0.378
MIDFDRKDDELPPFLYNIGDKIMGYYTGMGNDMLVGGEIIERKQSTSHLTHNEYNVKLEP
ELCEGCEEGKVIAWWIDEDDVKPFKQDAWNKAVIHWLEYGRFKKKVYLEHVRMHMALREE
PDDISDDMLEKVLAERHRVKG*
>SRVP18_hole-7m-from-trench_1_80cm_scaffold_35_43 # 18937 # 19158 # 1 # ID=1_43;partial=00;start_type=ATG;rbs_motif=GGAG/GAGG;rbs_spacer=5-10bp;gc_cont=0.342
MGDEARNYYYGTDHAVIIITADTQDESDDILRELLKTPLEDIKLFDSETVDGKEEEQEKN
NRKKINRKKMADR*
>SRVP18_hole-7m-from-trench_1_80cm_scaffold_35_44 # 19191 # 19400 # 1 # ID=1_44;partial=00;start_type=ATG;rbs_motif=AGGAG;rbs_spacer=5-10bp;gc_cont=0.371
MVNTLVKLHDDEVSLEEFIIVDEEDVGRVKELLEDYRKDNPEYNIDGFFELLDINGIDYE
APPVERVYF*
>SRVP18_hole-7m-from-trench_1_80cm_scaffold_35_45 # 19597 # 19815 # 1 # ID=1_45;partial=00;start_type=ATG;rbs_motif=GGA/GAG/AGG;rbs_spacer=5-10bp;gc_cont=0.361
MTQIKLSMVHEAVAEMILNSANPSRPISAIIKDLEEIENKGDRAVNLDDARKLEELAIEL
IRMSRDTLVCCS*
>SRVP18_hole-7m-from-trench_1_80cm_scaffold_35_46 # 19937 # 20212 # 1 # ID=1_46;partial=00;start_type=ATG;rbs_motif=AGGA;rbs_spacer=5-10bp;gc_cont=0.366
MTYIGMFGLVAKVEVLTDECNGKWTVKILEIITQSSDNKKYKMEVVNVGDIVRLDYGFLF
RSKKLAISYAEESKKLVPDEWSGNSLLGLPF*
>SRVP18_hole-7m-from-trench_1_80cm_scaffold_35_47 # 20245 # 20508 # 1 # ID=1_47;partial=00;start_type=ATG;rbs_motif=GGAG/GAGG;rbs_spacer=5-10bp;gc_cont=0.356
MSNASRYERRDVYKREYNKRMYRKIDFHMRIAPYVYLREQIRVNMKTGHPIVSTSIELTG
GMRLYTIKEAYVRKRKGIILIEENNEE*
>SRVP18_hole-7m-from-trench_1_80cm_scaffold_35_48 # 20498 # 20902 # 1 # ID=1_48;partial=00;start_type=ATG;rbs_motif=AGGAG;rbs_spacer=3-4bp;gc_cont=0.259
MKNKSEKSKGKKTIISKENTTELILYVGIIILIVGVFYISYYAGNSFLRHTSDIPIGQEY
RLKNVIPGKNSTFTVVYYDNDKSHTEKVMLPTTYNRFNIIESNVTVAILKLERSENGVNY
WNIYMQKKNQVIHK*
>SRVP18_hole-7m-from-trench_1_80cm_scaffold_35_49 # 20948 # 23863 # 1 # ID=1_49;partial=00;start_type=ATG;rbs_motif=GGA/GAG/AGG;rbs_spacer=5-10bp;gc_cont=0.374
MPYTEIRQSEFEDLLNLQGYKWRKLEEPMAKEVIYLVEIGGIGVKIFSSIVSGMSRGVGA
DAIRIMGLDPISGLPVMSSESRVYRTDNWRSNVVQRIDSVREKMKDIQKCQICGAMMVER
TNSRTKEKFMGCLNWKNHPKKGDRGIIVEGHTGNPIGRVENVVFKPVEKNGHPVTETPAV
KIDPTFPSINTSFTNVMTDTMLNAMGSVADNKKVVEETRQTIVNVGVKPEIKTVGDIKTV
DVIGNEPLLDTKLYKWSKYPFERFNVIQSEVNDFVDGDNNVVIEARTSTGKTIMGELFMW
PILASGKKVIYASPLKALTREKWDSWTKKFGEKGYKIAIITGDYRLTDKRIRELNEADII
LCTSEMLDHRTRNMMSEKSEWLMKAGLLIIDEVQLIGQKERGDKLEAGIMRFTFINPGCR
VIFLSGTMPNSGQIAGWVKGLNKKETILIRSAWRPVKLNMKYVIYNDTQGYYAAKDNLFA
GVMREVQDHNKDKILIFVHAKTDGRKIMGMLKETGYTVEFHNADLETDDRVNIEESFKSR
DQGSVRIIIATSTLAYGLNLPARIVIIAGMHRGIEEVSELDVIQMAGRSGRMGIDTEGDA
IILLPETQSAYLRKKIENPGDIMSQISEPVITGFHIIGEVVNKWVQTRDDVYKWYIRTLA
SRQDKNISKEYVDQIIDYLINNNAIREVDGKLVETELGKACTYFYLRPDMLKDLMENWSK
LFEMKIEGNDFILTMALSRLRMYNDVIVSKADRGYIDSYLKATKAMEATFGGSVEGQAKI
GMAYLNMLKGIKGVELKDGKKVINPLVGVQRALQNDIERIFQAMMYIDAKYTHWGRGTYW
NGVAIRIKHGIGPELVDLCRLEGVGGVQAKKLYDYGIRAPIELITKKNAAIMALGAKYQG
IILKNREMFEVMGLKVDNIDMPQPVVDKIDKVDKYDNINNVNKVRTCVGHKEQGARGREK
IAEEDILKFPS*
>SRVP18_hole-7m-from-trench_1_80cm_scaffold_35_50 # 23883 # 24140 # 1 # ID=1_50;partial=00;start_type=ATG;rbs_motif=AGGAG;rbs_spacer=5-10bp;gc_cont=0.310
MIIDTLYLVHIPSDELELIKRLLFDRREEIPNMWKQLTDKPEEMYLNSFQNGFMTGVIYS
IRDKVPECWKQLINNMKEIGKNVRN*
>SRVP18_hole-7m-from-trench_1_80cm_scaffold_35_51 # 24127 # 24510 # 1 # ID=1_51;partial=00;start_type=ATG;rbs_motif=AGGA/GGAG/GAGG;rbs_spacer=11-12bp;gc_cont=0.255
MSETNPNLTNKQVDELIKFFKDNNIVLLDENQLTGYIASNNIDQCTFTERNTIPIGWLYL
NLRKQLKINLEQTNKLFVFFKENYIAFMNMPNVNLFIEAYNIDLKTFYDDCEIVETWIHS
SLDNVKK*
>SRVP18_hole-7m-from-trench_1_80cm_scaffold_35_52 # 24539 # 24778 # 1 # ID=1_52;partial=00;start_type=ATG;rbs_motif=None;rbs_spacer=None;gc_cont=0.350
MRKGEINMKKGIGTGLFDRNNKEIKMGDRLKLFDSDGRVHRIKVGFDFGMFIEDGTGRSL
FDVVSAYNKCDGGDGVEIY*
>SRVP18_hole-7m-from-trench_1_80cm_scaffold_35_53 # 24807 # 24980 # 1 # ID=1_53;partial=00;start_type=ATG;rbs_motif=AGGAG;rbs_spacer=5-10bp;gc_cont=0.310
MDKFITINISTEITSEEHEKLEDAIRDLLEKEGIKGSIDNDYTGNITCTRSEKTKRR*
>SRVP18_hole-7m-from-trench_1_80cm_scaffold_35_54 # 24925 # 25446 # 1 # ID=1_54;partial=00;start_type=ATG;rbs_motif=GGA/GAG/AGG;rbs_spacer=11-12bp;gc_cont=0.389
MIIREILPVQDQRKQKGDNQKGDNMTLEEYQGKRDFNTSPEPKGDGGDIRGNIFVIQEHY
ASHLHWDLRLEIGGVLRSWAVPKNPADVNLGTKRLAIHVEDHPIEYASFEGTIPEGEYGA
GAVKIWDNGEFILEEETDNKLTFELKGKKMVGKYTLVKTPNLGKNSWLLLKKK*
>SRVP18_hole-7m-from-trench_1_80cm_scaffold_35_55 # 25495 # 25980 # 1 # ID=1_55;partial=00;start_type=ATG;rbs_motif=GGA/GAG/AGG;rbs_spacer=5-10bp;gc_cont=0.360
MDIMNDIEIQKGLNELEESGVVLSPEQIERLKYEAVGRGLTQKTNVLHAVTGAVVTTDFY
DALLVTSVARFTTRDFFIITSDIQPMYNIRNEYIGFSYYGKMRNLKKEKRRFKNIRAALL
AVAMVSISITGAKSSFFITIMALIAVLSFGYSSFMLTNGEY*
>SRVP18_hole-7m-from-trench_1_80cm_scaffold_35_56 # 25982 # 26248 # 1 # ID=1_56;partial=00;start_type=ATG;rbs_motif=GGAG/GAGG;rbs_spacer=5-10bp;gc_cont=0.356
MTSPKMILGILLLVSTFIIAGYLFSIYDEKVCTPGSNIYANMTTDQDKNGIYTCNKDGTA
WDYKTNVILDTVPGVGTMNMEISISHDK*
>SRVP18_hole-7m-from-trench_1_80cm_scaffold_35_57 # 26305 # 26508 # 1 # ID=1_57;partial=00;start_type=ATG;rbs_motif=AGGA;rbs_spacer=5-10bp;gc_cont=0.279
MVKEYHGEFLHVIIDCKTGNKNLDKSIEGTILGYIYLIIYCIQEGKFGQLLKKSEEIAKE
FDRQRKE*
>SRVP18_hole-7m-from-trench_1_80cm_scaffold_35_58 # 26550 # 27107 # 1 # ID=1_58;partial=00;start_type=ATG;rbs_motif=GGA/GAG/AGG;rbs_spacer=5-10bp;gc_cont=0.362
MVCKNVEEYTIEYGKLADEIKNICANRACTSGAIQKALEDKGTRVGEVTILAMISQIKGM
MTLRKGETCELGGIVTYLKGKIFKSETIGNLMLKVSYREFYLYNAERYKDTAFRDQIQSK
LGFEVHERNTIKCTSELKWALGNLHIPTEEWKNYVFVAEDTDKVYCIEKGEYDDKKYLGR
LVSKI*
>SRVP18_hole-7m-from-trench_1_80cm_scaffold_35_59 # 27125 # 27286 # 1 # ID=1_59;partial=00;start_type=ATG;rbs_motif=GGAG/GAGG;rbs_spacer=5-10bp;gc_cont=0.265
MNKEINRITKGYKPISDKKRYWILYYLFELVAIIRLKFKMSKTRKLESSNSSS*
>SRVP18_hole-7m-from-trench_1_80cm_scaffold_35_60 # 27351 # 27722 # 1 # ID=1_60;partial=00;start_type=ATG;rbs_motif=GGA/GAG/AGG;rbs_spacer=5-10bp;gc_cont=0.339
MADTDMADADKWKESIKKIPQKDEFELEGIKNWHISHFEMIPNFRCMHEPLFREEAIKLL
AAGFDLAINDEYGVGNIHVADDGFVIELWQNNKKKNIHKKTLDEVLDWIIYFYDNKGGDK
DEN*
>SRVP18_hole-7m-from-trench_1_80cm_scaffold_35_61 # 27712 # 27900 # 1 # ID=1_61;partial=00;start_type=ATG;rbs_motif=AGxAGG/AGGxGG;rbs_spacer=5-10bp;gc_cont=0.339
MKTRYAKLKMDIFAHRQDPASWVEINSSFTGQIVAEDNEYVILSNNGVEVRVRKSDVTEI
ES*
>SRVP18_hole-7m-from-trench_1_80cm_scaffold_35_62 # 27920 # 28087 # 1 # ID=1_62;partial=00;start_type=ATG;rbs_motif=AGGA;rbs_spacer=5-10bp;gc_cont=0.399
MEEKHIFDALAEWKKRSERGEVCGIFSCEDTPVVQCHRCGNWYCKEHSFVHFHAD*
>SRVP18_hole-7m-from-trench_1_80cm_scaffold_35_63 # 28139 # 28438 # 1 # ID=1_63;partial=00;start_type=GTG;rbs_motif=AGGAG(G)/GGAGG;rbs_spacer=13-15bp;gc_cont=0.350
MSHTKRIYNRRLKKAQRYNIDEPILDRSGYFRMDRCIGIPLTRRSFICMGRCKMCRDHNR
EPRLVRKRTKEQLRLELKSELESYQTEDIQAIDIQSIDI*
>SRVP18_hole-7m-from-trench_1_80cm_scaffold_35_64 # 28468 # 28935 # 1 # ID=1_64;partial=00;start_type=ATG;rbs_motif=GGA/GAG/AGG;rbs_spacer=5-10bp;gc_cont=0.312
MKKDELKDLMENTLEKSKELLLRDGYVRPVAFIYYGKEIDIVALTFENQEDKERQMYVLG
KLAKMKKAHAIYIVAESWYVTSTKRDLDIIPSEHPMRKECILISGECEEGDIAITQKFER
KEIKNGDKEEIIFGEKDIDTVGFSRFHFGIKKKKR*
>SRVP18_hole-7m-from-trench_1_80cm_scaffold_35_65 # 29021 # 29602 # 1 # ID=1_65;partial=00;start_type=ATG;rbs_motif=GGAG/GAGG;rbs_spacer=5-10bp;gc_cont=0.369
MEVIISDNETFQSNMLRMKKECVESRFMEAHVIAGVSIESGKIADRYKSLPLIKLVLPLK
KKWKYKDSMIESIWSMLSDPDAHTIVLFLEIHFQKVPAPLKIYMILDTILTNIEDKSTIN
ILDKKSVQLAIERGGSHIYEPDQDSVEGLMWMRELIKSHGKIVIGDGGEPDIIVDSIPLD
MPMIITNLYRFVR*
>SRVP18_hole-7m-from-trench_1_80cm_scaffold_35_66 # 29616 # 29825 # 1 # ID=1_66;partial=00;start_type=ATG;rbs_motif=GGA/GAG/AGG;rbs_spacer=5-10bp;gc_cont=0.338
MERRQWLDDAVFDYIKNYPRADSVDIVLHFKLRADITMSSVAQLQEDKRISRQWFGFRYG
YIITDRRGC*
>SRVP18_hole-7m-from-trench_1_80cm_scaffold_35_67 # 29826 # 30083 # 1 # ID=1_67;partial=00;start_type=ATG;rbs_motif=GGAG/GAGG;rbs_spacer=5-10bp;gc_cont=0.291
MANYSKEFIEKCKQIYPNEKTLHSTLERKAWIAQEILGDLFNRYKEDFINDVLNRNFTTE
ELVDNIKNLRIASKLQSESKNFDSN*
>SRVP18_hole-7m-from-trench_1_80cm_scaffold_35_68 # 30087 # 30464 # 1 # ID=1_68;partial=00;start_type=ATG;rbs_motif=None;rbs_spacer=None;gc_cont=0.323
MEINWEAVAKSILQQEESIKHRIRPMSIGVLVTWKGNIYIGSIQEIAPEFSDEIILLSIP
SMYLCEELVGTIRKLDKGRLEICADNYLDLYGRQHVLRRLGNRLTQMTSEQTKYMVENPP
DIYEI*
>SRVP18_hole-7m-from-trench_1_80cm_scaffold_35_69 # 30511 # 30810 # 1 # ID=1_69;partial=00;start_type=ATG;rbs_motif=AGGA;rbs_spacer=5-10bp;gc_cont=0.363
MSKNTGLIYIALIIMSITISGCTSRPQTEITLKNTTNGGNSWVQDAKTTDVRSIIADMTE
RNAAYINNTGSEYVTGPSKSGNPDEVGIYFRDPTSTHST*
>SRVP18_hole-7m-from-trench_1_80cm_scaffold_35_70 # 31325 # 31558 # 1 # ID=1_70;partial=00;start_type=ATG;rbs_motif=AGGA/GGAG/GAGG;rbs_spacer=11-12bp;gc_cont=0.350
MVTTNEISKEKPKKYAVMFFKVDVADSDTANQIEEKMFHEVESYLDVIGIRMDCIQIISE
RATEKEIMLIAEEILKA*
>SRVP18_hole-7m-from-trench_1_80cm_scaffold_35_71 # 31627 # 31812 # 1 # ID=1_71;partial=00;start_type=ATG;rbs_motif=GGA/GAG/AGG;rbs_spacer=5-10bp;gc_cont=0.333
MNKFLQLILLSIFSVILYSATAWGITRHTLGMGTIGIAILILFTVGVIIGKVIFGCDVGI
K*
>SRVP18_hole-7m-from-trench_1_80cm_scaffold_35_72 # 31871 # 32119 # 1 # ID=1_72;partial=00;start_type=ATG;rbs_motif=AGGA;rbs_spacer=5-10bp;gc_cont=0.305
MQSLIIPETDSWVEQRAILVMLKFLAEQGTKDGFIPLKPIKIKIDGVEMTYEQLQNIDPR
TTNEIKIVRLDKNGEKSPFLKS*
>SRVP18_hole-7m-from-trench_1_80cm_scaffold_35_73 # 32227 # 32355 # 1 # ID=1_73;partial=00;start_type=ATG;rbs_motif=GGA/GAG/AGG;rbs_spacer=5-10bp;gc_cont=0.279
MSSKRSKWLNNKNNDEPKIDYRYYRKNKKIIIDDSLGKEDDT*
>SRVP18_hole-7m-from-trench_1_80cm_scaffold_35_74 # 32345 # 32524 # 1 # ID=1_74;partial=00;start_type=ATG;rbs_motif=GGA/GAG/AGG;rbs_spacer=5-10bp;gc_cont=0.339
MTLRARCSTERVVKIMNRNRITIPKDAFECLGLSSGDYVLVKWDKNHLEITPVDIKPRI*
>SRVP18_hole-7m-from-trench_1_80cm_scaffold_35_75 # 32589 # 32792 # 1 # ID=1_75;partial=00;start_type=ATG;rbs_motif=None;rbs_spacer=None;gc_cont=0.319
MEPKISEKEVVSIGFSGIFIYTLDNKGKFTKGQALDIALREWEKTKEKMRELGIIQILTK
DDIIIQK*
>SRVP18_hole-7m-from-trench_1_80cm_scaffold_35_76 # 32851 # 33246 # 1 # ID=1_76;partial=00;start_type=TTG;rbs_motif=None;rbs_spacer=None;gc_cont=0.333
MLDAVFVRDAGQYMKKLKKVKENVEVCEKCGESKVDLETMPCCGKLICWDFCLYEMPAEC
PLCGESIRVEPKDELTKESYVEVIVPTVELTKEANRLLKECRKEFNKKKLPSDSEIIESA
LNSYLCDLRPV*
>SRVP18_hole-7m-from-trench_1_80cm_scaffold_35_77 # 33274 # 33411 # 1 # ID=1_77;partial=00;start_type=ATG;rbs_motif=None;rbs_spacer=None;gc_cont=0.304
MEDKEIKVNLEDVRNTLEKWEGASINSGTIESIMKDFRLQHLKSI*
>SRVP18_hole-7m-from-trench_1_80cm_scaffold_35_78 # 33446 # 33772 # 1 # ID=1_78;partial=00;start_type=ATG;rbs_motif=None;rbs_spacer=None;gc_cont=0.309
MNREIIVSDNVQKTISDLIGKTLTITVFMTFGKNPIGGVLIVEDAGKEIQLPIYQDGRYT
HFFSKLPIKSKIRFDEGGFFTLYPPGSEDGDKFREYVQKLWKESVDFI*
>SRVP18_hole-7m-from-trench_1_80cm_scaffold_35_79 # 33796 # 34140 # 1 # ID=1_79;partial=00;start_type=ATG;rbs_motif=GGA/GAG/AGG;rbs_spacer=5-10bp;gc_cont=0.278
MDRIEKIDAILEFFDENHIKLIDAACIGSIIVNEEQTLHKEDDNYEYNELLDKGLTDDDI
ESLKKFLEKNTLMMIKIDNISGVSFENSEYDIDELYDTDLWKDEVEEDENMEEV*
>SRVP18_hole-7m-from-trench_1_80cm_scaffold_35_80 # 34140 # 34310 # 1 # ID=1_80;partial=00;start_type=ATG;rbs_motif=AGGAG;rbs_spacer=5-10bp;gc_cont=0.304
MQVEVTEEDRIMEMVKKGIIGQGYIIENDIKTDNSRHIEFSGNGKSYIFNLLKLEE*
>SRVP18_hole-7m-from-trench_1_80cm_scaffold_35_81 # 34389 # 34619 # 1 # ID=1_81;partial=00;start_type=ATG;rbs_motif=GGA/GAG/AGG;rbs_spacer=5-10bp;gc_cont=0.316
MKYVYKPIEVDAIQYNGDNKEDLVAFTKGGTLSGSILGCSIGLIISKGDWIIKESNGRFY
LCTPEMFEKMYQRIDE*
>SRVP18_hole-7m-from-trench_1_80cm_scaffold_35_82 # 34666 # 35499 # 1 # ID=1_82;partial=00;start_type=GTG;rbs_motif=GGA/GAG/AGG;rbs_spacer=5-10bp;gc_cont=0.323
MITWEKGPVGSEMDWVLIDGENGAEIIAYVTVSENSDGTCNAEAVCKKIEYTCRFEHLSK
DKLKVVVPDLKKAVNIEIWHLRDENQKPTDRKIYKMVDSIPVWVYLKSGVEKTKISLKSS
DYGKLAEILGNRVLGNIIQKGGILENIFPDIEIISIHFIKKFKVLERAKIGLGDIVLEVD
YKKDGIFGKKIVIFEIKHGKVIIEQNQLRRYCSMILNPGEHFHKADDVKVIYMMFEDIDT
SNASASYYIKEMDKDFARKVLEQEPVGDEIYGEICEV*
>SRVP18_hole-7m-from-trench_1_80cm_scaffold_35_83 # 35506 # 36501 # 1 # ID=1_83;partial=00;start_type=TTG;rbs_motif=AGGA/GGAG/GAGG;rbs_spacer=11-12bp;gc_cont=0.336
MANTEEQLKPTMVGKNKDVVALLRNFAKYYSIAEDNYRSMAYRNAANTIENLEEDISLYQ
DISKLTTLPRIGPGTAEKIKEYLDTGKSESLEELKRTVVKDSFKAELYDIEGFGKSTIEE
LFRHFTIRNMEELENVLKTKAVRHIPGFGEKKAKKLLISLEEHRSGGRRRNIFLQEAWDT
ADLLLNGLKDENIEKISVVGSMRRMKPIVNDIDIIASVKGNKGQDILLKFTKLEQVKRVV
SIGDVKAIVVLKNGIQADILVVKPEQYYTALQYFTGSKEHNIQLRTIAKDKGYLLSEYGL
FIRNTNERLEINSEEELYEKLGVPYPDPTKR*
>SRVP18_hole-7m-from-trench_1_80cm_scaffold_35_84 # 36666 # 36797 # 1 # ID=1_84;partial=00;start_type=ATG;rbs_motif=None;rbs_spacer=None;gc_cont=0.333
MTELQIAERQKQTKPTFDTIREQRGMHCMWIEIHQKKNELKKS*
>SRVP18_hole-7m-from-trench_1_80cm_scaffold_35_85 # 36805 # 36969 # 1 # ID=1_85;partial=00;start_type=ATG;rbs_motif=GGA/GAG/AGG;rbs_spacer=11-12bp;gc_cont=0.339
MATLLSEECNVRSEQRCGESVLVCITPKEKCLKQHYNPRVKVMVGEFSLRCIKV*
>SRVP18_hole-7m-from-trench_1_80cm_scaffold_35_86 # 37014 # 37463 # 1 # ID=1_86;partial=00;start_type=ATG;rbs_motif=GGA/GAG/AGG;rbs_spacer=5-10bp;gc_cont=0.371
MILEKQEIRILQPKISDGKTDSFFYDSSIAHAIRSDGTAILLIANGDIRIEIDGEDYDNK
TKEDAIKKYDLTDKKLADLVKEGRVIFRNNNWFEIIYTRDGMGCWASVDNTVEYDYAAAI
QLFKDCYNRQLLSHGQLVARNTTQGMTSL*
>SRVP18_hole-7m-from-trench_1_80cm_scaffold_35_87 # 37638 # 37952 # 1 # ID=1_87;partial=00;start_type=ATG;rbs_motif=None;rbs_spacer=None;gc_cont=0.324
MIFYHGTDREVACLKQNSYVTKNLKDACKFGYRRAVLSNSPFVYIYIVDISEELLRRDQN
RDRAYIILESVKVELKSIYPTYQTPYKLTRFIRLGGKNERRCNI*
>SRVP18_hole-7m-from-trench_1_80cm_scaffold_35_88 # 37930 # 38181 # 1 # ID=1_88;partial=00;start_type=ATG;rbs_motif=GGAG/GAGG;rbs_spacer=5-10bp;gc_cont=0.313
MKEDVTSKKLIDELNSVIQNYIDVAKEHNRKPTKDEIIEAMTIKLEDLLKVNSENKERVW
IISGIAVGIAISLQIEDRLKALE*
>SRVP18_hole-7m-from-trench_1_80cm_scaffold_35_89 # 38229 # 38642 # 1 # ID=1_89;partial=00;start_type=ATG;rbs_motif=None;rbs_spacer=None;gc_cont=0.307
MTIKHIDPIEITIWEYEYIKYAMAINHVVPVIKKLIYDSDEKLVVVFAEDIIKEMGTYFK
DKSFRNIYNYLKFVMFTRGIVIKSGFHTSGERIFIMRFVAYRDSVPKSWRKRSRFLKKLM
KSATWKEMIESRVETKI*
>SRVP18_hole-7m-from-trench_1_80cm_scaffold_35_90 # 38655 # 39026 # 1 # ID=1_90;partial=00;start_type=ATG;rbs_motif=None;rbs_spacer=None;gc_cont=0.387
MYVIIKGDIKMCDSNTDVINRMAGRIDYLAEHIGGVPCDTCKGFFTDYKGECKGYSWQLT
YGRPIWSSGPLAKGSWYFGLFRHKKEIWYIHSDGTIADIILAAYEGLVAKKWETEEWKKR
MES*
>SRVP18_hole-7m-from-trench_1_80cm_scaffold_35_91 # 39002 # 39364 # 1 # ID=1_91;partial=00;start_type=ATG;rbs_motif=GGA/GAG/AGG;rbs_spacer=5-10bp;gc_cont=0.358
MEKENGELDMDIVGTIHRECAEERKAATQQDIDWKMSELKDKFDRGHDKGYKIWLKMKLT
CGHLNEHVWIRITDINLKDSTFYGVIDNDIAWVSEKYSCGDEIVAGFDKIEDIIEEGNYL
*
>SRVP18_hole-7m-from-trench_1_80cm_scaffold_35_92 # 39390 # 41078 # 1 # ID=1_92;partial=00;start_type=ATG;rbs_motif=GGA/GAG/AGG;rbs_spacer=5-10bp;gc_cont=0.330
MRYKTVKKIITSKGLEVQGETAGEFLLDLQRKLPVTPLDIVLYNRMKLSLGRERIEIKLP
NNKEINSDIIEKIITEGTRLLLEENVRREVIYDRRRVKITMSLGDNTVYFTQGHLGISSD
GSVMPMNPILRRTDNTFLRVLDSNFTSDMDSLEYFIRNQHNKTLGRSEEDRTQEIADKLG
FTTIEKDDSIIDVEINGVTDSCMVTRLCVHTNEFHNEKELLDSIVKTYRDIMKIGENPLL
IIGLDSLIDITIGRDRKTITIEPVHNQYSETIRELIQIVIDSIIPKNALENVKIEYKEDI
LVEGESLGNKFLERLNDLTGAIDKIRENHGNEISLGAALGSIPIIFLLFLRGTINPTNSY
FHAAMVTISSILFAIIVTKEYRKHTWLKTFGQKKFLISIWFWAIASYVAIDGFGYNIYQL
YITVFAIGIVVIIGLSLAYPYVARLFSPITIRLENIMGNRKTKVKKPSSEIIKKIGILFS
NISNSRIWAMISILLKIVETILGAIALIIFVIAFLPMIGLFVIVNFLNRGYWRELEKYRE
DLIEKAVHKYRNQRNLAPKKTA*
>SRVP18_hole-7m-from-trench_1_80cm_scaffold_35_93 # 41419 # 42168 # 1 # ID=1_93;partial=00;start_type=ATG;rbs_motif=AGGA;rbs_spacer=5-10bp;gc_cont=0.308
MIEDLDERMKKYEKRCELPINIPIIIRIDGRAFHTFTRSMEKPFDNTFIDMMNTIGIKLC
KEIQNCRLAFLQSDEISFLVYNKIESMPWFGNELQKMCSISASLAAAIGTGYIFDNMPNK
TESNISFDSRAFIIPPKEVVNYFLWRQQDWERNSISMLTRSYYSQKQMQNKSREDMHDML
HEKGENWNNLPTHLKRGRCIIKKEERVIINNDYFQGGILRNNWVVDLDIPIFMNNRNYII
DRLSEDNDE*
>SRVP18_hole-7m-from-trench_1_80cm_scaffold_35_94 # 42172 # 43092 # 1 # ID=1_94;partial=00;start_type=ATG;rbs_motif=None;rbs_spacer=None;gc_cont=0.355
MEEQTIEMIDKLGENKSMSNASEVYTITAALKKAEEMMSLKKDWQPKNETQERFLKNLLP
MCRYDDIGEIELEVSDNAEKINTFLEKKGFSIRLQPFPLNTLGFASILDLIVEWLHPGEK
VKIDAKNGGSYDGVRIKKDGVSFYESTVNGYKHIIAGIRTKSNDMVFITIPKEPLEGLDL
IEMVDTISKNIDILPYTYDGVRFPMVDLDIINNIGWLKGMSTLNARDIPAEVSQAVQQIK
IKMNEKGARFQSATAIAVTLKCISIPKQDLIIKEPFLVWVERQDLEKPLMAAFITEESWK
NPGKLV*
>SRVP18_hole-7m-from-trench_1_80cm_scaffold_35_95 # 43139 # 43342 # 1 # ID=1_95;partial=00;start_type=ATG;rbs_motif=AGGA/GGAG/GAGG;rbs_spacer=11-12bp;gc_cont=0.377
MESKTYIEWLNRQNDRKDDLGKLVRKFLTDKDIQSWYGFRGHLERCGATEDELKTCDRSW
VEYTTRR*
>SRVP18_hole-7m-from-trench_1_80cm_scaffold_35_96 # 43402 # 43719 # 1 # ID=1_96;partial=00;start_type=ATG;rbs_motif=GGAG/GAGG;rbs_spacer=5-10bp;gc_cont=0.311
MVEEHKEVDIAKIESCDIGFDDHGLFLMFTRFIYSAGSQGIGYVIDEEFIKRFIKACGAQ
TLRDCNGRKVKIEHTRERINKIIPLSEDSDKYIFDIDKWREKSPP*
>SRVP18_hole-7m-from-trench_1_80cm_scaffold_35_97 # 43734 # 44207 # 1 # ID=1_97;partial=00;start_type=ATG;rbs_motif=GGAG/GAGG;rbs_spacer=5-10bp;gc_cont=0.344
MAYEEVNYKVGHDEYFFGNSKGGWLSILYIRGPVETEEEKLRNGRLIEISPGCMPLFKKI
LFTDKEIAVAECKRRNHTPPEFKTVELKDMIYNIRKESDGSMMIYWINDLVPPYSRSREV
IGNIMPLHIQHAFIEKGAADKLREFVKKHYDEESDKT*
>SRVP18_hole-7m-from-trench_1_80cm_scaffold_35_98 # 44440 # 45363 # 1 # ID=1_98;partial=00;start_type=ATG;rbs_motif=None;rbs_spacer=None;gc_cont=0.368
MSEMSETKIYTLNDQQLEIYEMFRNIGYKNAELIFADVVDFIRSRHKITKQPMAVVGSSG
GIDSSFVLAAAVQALGAENVKMVMLPYEGIKSSYQDSMMYATLLADYLTIPESNKIIVQI
LHAVNASKNSITKSGLPEPNQKQLGNIMARERMKILYHIADEYNGLVLDTCNNTEIKMGY
FTKHGDGASDYNPVGDIYKVWIWEIARKLKLVPNEIIERIPSADLIEGQTDIGDLGITYQ
ALDLLLWLYFDAGITRSLLIRESHYPVEIIDMVLNRVNDNRHKSNPVPVCRIMDIGVIAD
SIKMVSY*
>SRVP18_hole-7m-from-trench_1_80cm_scaffold_35_99 # 45386 # 46855 # 1 # ID=1_99;partial=00;start_type=ATG;rbs_motif=GGA/GAG/AGG;rbs_spacer=5-10bp;gc_cont=0.373
MVEKNDWNYNEQTINLGEIPKDLYHLTQASTIFNENQYWRQSVHDYFFRRAPFGSYVLVA
GTETVLKNLYNLKFSDEEVCAIEIILKQVGSKVQNDFLEYLRKFRVRKFRGTVATRLEGS
MALPQEPIFRITGEWLETWIIETMILKYMNYASLTATYASRAVTAARGIPIAGFGLRRGP
GDGNAITAERSGYIGGFASTSNVLAGVRLGIPISGTMSHELVQGFSLLTGSEVEAFVIYG
RNNPGNQIFLTDTFVSRRGIEHAIKAAEILGQTSKAIREDSGDLIQKSIEARELDKDKKG
FEGIVLSGDLDIEQIDKIATSGAGVTALGLGTKFISPAELRQNGNDIVSALGGVYKLSAL
ENNSGELEPTLKLSSDESKTTLPGVKEVWHEYNKDGEFIGSKIMLADEESPEYDCDNDCD
KMLVDMMKSGKILCEVMNISDIRQFALENIAKLPEKHRRIKNPEPIPVTISDKLIRLRKD
LIQKAKIVK*
>SRVP18_hole-7m-from-trench_1_80cm_scaffold_35_100 # 46887 # 47426 # 1 # ID=1_100;partial=00;start_type=ATG;rbs_motif=GGA/GAG/AGG;rbs_spacer=5-10bp;gc_cont=0.339
MSNVVIVVDMLNGFLKEGKLANPGARWIIPNIETLLQRKEQENWKIIFMADNHKKGDLEF
LMFPEHCIKFTEEADVIDELLKFTTVNYWSYIPKTRYSAFFRTSLESILENENPQEVIVV
GIYADICVLYTTADLRNRDYKVTIPKDCTTTLTGIDDMIFDHMKNVLGVNIIDSQEQIR*
>SRVP18_hole-7m-from-trench_1_80cm_scaffold_35_101 # 47431 # 47652 # 1 # ID=1_101;partial=00;start_type=ATG;rbs_motif=GGA/GAG/AGG;rbs_spacer=5-10bp;gc_cont=0.369
MNNDEHRMEMDGDYLIIAPNPEGSGYIHDLSERAWLVENILNFRINNPKVPAHSIVIYEL
KEVNLRHDEPKMI*
>SRVP18_hole-7m-from-trench_1_80cm_scaffold_35_102 # 47689 # 48591 # 1 # ID=1_102;partial=00;start_type=ATG;rbs_motif=AGGA;rbs_spacer=5-10bp;gc_cont=0.274
MGLKFITRKEELTGTEFSTWKRYETLPPFHCTVEFTKFIKDIDPENSQEYIGLKEFGEYV
SKVANQDINDYLRLVEIEDDLIPLIISTDNKIFYRPLFFPCVFLNNEIKFEHVLIKGMLI
YDNDVNKDYLVTAVCLDQRDYGFYTIVFGLVDKNEDRSLLKTKEDIEFSFRLDDYLRKII
CNFVDLVEGNDEDIDTVEIITTKEQNLKRIKRGKIPFPTKIFIKAKKEFKKYVQEFNKNY
EEFNKNGDSKTGFGHKFLVIGHFRHFRAERYKRVKGSKIWIKPFWKGEGIVVSKEYKVIE
*
>SRVP18_hole-7m-from-trench_1_80cm_scaffold_35_103 # 48747 # 50318 # 1 # ID=1_103;partial=00;start_type=ATG;rbs_motif=None;rbs_spacer=None;gc_cont=0.342
MVVIAVRRNTESMKKGDRRLTPTSTSLAAGWPDAIPESMGPSEKMIDTSSAFYLNGEGTS
VKKDEEKSKSGNKDKHFDRIISSVNNNPKGTVSVFGQDKKRLKNTNENRAKKWIRQGKAR
QVKDKSRPNAFAIQLIGRPIGNIRVPVLSPDGIPLMPTKSSRARKWVKDGKAKVVQNDLG
IFQIQLIEEPSGRNKQDIALLDDPGSRFTGVAIVSKKVVLYGCNLELIADEKENRFAVIK
NRMDKRRELRRSRRHRNCRRRPSRFLNRSKTGKMAPSIRSRKQLELRIIKELCKTYPISH
GGIEDIAFDHYNNRWGKNFSQVEVGKKWLYEEFKKLVPDVRLIKGYETNIRRQQLGLQKG
SKKEERDVRAHVNDCIAMGSIVLGLGIGTNTKLRFGVNFDIITRPKYSKRKLHNEQPSKG
GIRERFGGTATDWTNIRKGDYVEAIIDKRDGNDMLYRGWVGGFNKKLISLYNFDWKRIGQ
FDSKNVRLLNRNNGLLIKSMEMGENRINICKYGTEQVGIDSAW*
>SRVP18_hole-7m-from-trench_1_80cm_scaffold_35_104 # 50392 # 50682 # 1 # ID=1_104;partial=00;start_type=ATG;rbs_motif=AGGA;rbs_spacer=5-10bp;gc_cont=0.419
MAWRNQENHREETKAVKKALADAGIDAKVTHGKGTAWGWLHINIGDPAQRKGFKPAPFEH
QYSEEELELHRKVLNIAKNITGRQGEYDGEILITAQ*
>SRVP18_hole-7m-from-trench_1_80cm_scaffold_35_105 # 50736 # 51113 # 1 # ID=1_105;partial=00;start_type=ATG;rbs_motif=None;rbs_spacer=None;gc_cont=0.347
MKRLLIIIILCLLVTPAFALKPSWEYKADQCELIAKDYKAIYGGQLVLIQPLKDNGAFDL
GEFSGHWINKVYSPEKGFYFYDYQSDKIFRNKQEIIDWYMMSTGRKVVVFDLDEGHPPFS
LHWYY*
>SRVP18_hole-7m-from-trench_1_80cm_scaffold_35_106 # 51341 # 51514 # 1 # ID=1_106;partial=00;start_type=ATG;rbs_motif=GGA/GAG/AGG;rbs_spacer=5-10bp;gc_cont=0.414
MKKWTVRVWCMIASYNYDNEVAPDKQTAIENVRARVMPDMKNWNFSASAAEDVEDSE*
>SRVP18_hole-7m-from-trench_1_80cm_scaffold_35_107 # 51679 # 51897 # 1 # ID=1_107;partial=00;start_type=ATG;rbs_motif=AGGAG;rbs_spacer=5-10bp;gc_cont=0.297
MKALELMEILAVAVENNPKADVSFTINKEDIGDFDVENKNRNFLDIGIENHILFKDVICI
SLKKEIEKRIYT*
>SRVP18_hole-7m-from-trench_1_80cm_scaffold_35_108 # 52068 # 52466 # 1 # ID=1_108;partial=00;start_type=ATG;rbs_motif=GGA/GAG/AGG;rbs_spacer=5-10bp;gc_cont=0.414
MTVPLVDIDEVQTGRGGKTKGEKYGKYAQAIAKEVGWLKEQIAASQDKKIRLKNRDIANA
MGPEFAKKSDTAIYWGLKFVLFHEGLVVDTGTAKDKSKLLVIRMATPEDKLPPSLAKVLE
PSEEDMPEPGEE*
>SRVP18_hole-7m-from-trench_1_80cm_scaffold_35_109 # 52969 # 53475 # 1 # ID=1_109;partial=00;start_type=ATG;rbs_motif=GGA/GAG/AGG;rbs_spacer=5-10bp;gc_cont=0.300
MVINVDGIKELLSKSKDAEIRMGLAHANGMGLDFSDKSVVDLFKEGIAIDIIIKNAGEED
YLPKRLERYIQDKNKWDILKGFVNVKILDNSKDSRSLGTLEVIKLLADKIPEENFKFSYI
VEAPENGFVQIKIISVREHRLLDMGEIEKLLFKYIPMDDYELIVEELK*
>SRVP18_hole-7m-from-trench_1_80cm_scaffold_35_110 # 53498 # 53824 # 1 # ID=1_110;partial=00;start_type=ATG;rbs_motif=AGGAG;rbs_spacer=5-10bp;gc_cont=0.318
MEQKIKEITQEGREEELYLIKSFPTWPHYPVCPMVNRVKKAPDGLPEVGFLLGPDVMIKK
ATIYHENFVNLGRLKEMGIVSAKDFYEKIKKTEYKDFNEMIDDGWRVD*
>SRVP18_hole-7m-from-trench_1_80cm_scaffold_35_111 # 53847 # 54203 # 1 # ID=1_111;partial=00;start_type=ATG;rbs_motif=None;rbs_spacer=None;gc_cont=0.319
MTVYGDKNAECENSIYYCGRGIMSELLNYIKSLLDDVIEYENNMMSAYARLNKACEGLQN
EKFTDVAGLKTPNFVIFMQEIKERKDELENIKFVVETQIKNNEDRIKKEERLERKAII*
>SRVP18_hole-7m-from-trench_1_80cm_scaffold_35_112 # 54216 # 54545 # 1 # ID=1_112;partial=00;start_type=ATG;rbs_motif=GGA/GAG/AGG;rbs_spacer=11-12bp;gc_cont=0.318
MVEINPALTNDYTHWIRNTGVDNVEKIIKSLKYSKEWKGFKILPGAPKGGAKVTVEEAIL
MKIVGIYAISDKPIMKEHVMKIKVEEEKWFKRQLNKISASIKVEEMLRI*
>SRVP18_hole-7m-from-trench_1_80cm_scaffold_35_113 # 54573 # 54830 # 1 # ID=1_113;partial=00;start_type=ATG;rbs_motif=None;rbs_spacer=None;gc_cont=0.357
MTYVRELPVCAIRFGRTEIIETDEKKIAIMIMTCGYREVEPEECIMCQGFPDAILEYSVD
TFIRIVKGKSFRLKCGCEQNSHGID*
>SRVP18_hole-7m-from-trench_1_80cm_scaffold_35_114 # 54842 # 55327 # 1 # ID=1_114;partial=00;start_type=ATG;rbs_motif=None;rbs_spacer=None;gc_cont=0.337
MKNGESKVNDLAKYVIKHCIRGDCIYGECTDIHAEKFQPDGYTIDIQFFKVALRNSDLTG
TDKEIIKNDFLRLIKGHKGVYRDIDILDGEEHSFIDIGAWIGDQGIALTLMGMGELLGIW
NVITPNRLVPDYSKETRDMLAGAGYILIRVGNMNNNNIIKK*
>SRVP18_hole-7m-from-trench_1_80cm_scaffold_35_115 # 55355 # 55657 # 1 # ID=1_115;partial=00;start_type=ATG;rbs_motif=AGxAG;rbs_spacer=5-10bp;gc_cont=0.356
MDELKKLEAERLLHEIEEAKQRIKNEIIKERLLTIQIQNTGLETQVLSLEIEKLKADILV
AEKKLHAYDEMESYYIQKKDVAKYEKEVWFARSQKEGIKY*
>SRVP18_hole-7m-from-trench_1_80cm_scaffold_35_116 # 55823 # 56692 # 1 # ID=1_116;partial=00;start_type=ATG;rbs_motif=None;rbs_spacer=None;gc_cont=0.331
MSYECIRDTKGDIMVNEMISTRLEIGKSYPIGYVISELEKAPDVQLGHIVVMHEHLYHVN
KFKLEGVQKRIKKMLEEGGKEYEKRGKKFVPTSDVTILAIMDPLKVYEKYVKFYTSLEPE
IVKGIEDSKRDSVAAPTDAIINEAKKTGIDISDEEEFLDGLGLYFKRRYINTSPISDGKY
ILFEKIGAPTVKRVTIADLEASEREYEKYSEYTQFYEDLFKQIVDGIVTSKKGETATTID
AVIEEAKKLGFATENKEKDILRGMDIYFNTRGVKPTIVDNKYVTFTKKD*
>SRVP18_hole-7m-from-trench_1_80cm_scaffold_35_117 # 56715 # 57359 # 1 # ID=1_117;partial=00;start_type=ATG;rbs_motif=GGA/GAG/AGG;rbs_spacer=5-10bp;gc_cont=0.352
MVTERAYSYYLARKKHKEEGDFSILNEIAKMKGFKGGKIGERRIDPIEQYAEYLAREMGF
RGRKKGEVIDGHRVDADVSPLEEWREFYRKRGSRVTYWDLVPEEEYDKALEVLKQKWITE
HQKFLAFCNELEKDIRSWFEKTKKKETAVSVEDAMKSLDEYHRTHHDSMNIYTRDDFVIG
LKYCFPEKGINVATRKMKLKSEESYKTYIVFEQL*
>SRVP18_hole-7m-from-trench_1_80cm_scaffold_35_118 # 57478 # 57639 # 1 # ID=1_118;partial=00;start_type=ATG;rbs_motif=AGGAG;rbs_spacer=5-10bp;gc_cont=0.340
MSALLIGLKIAINTMGFLTSYISAGHIYIPGILIGVGLMLVSITIPEKLGDRR*
>SRVP18_hole-7m-from-trench_1_80cm_scaffold_35_119 # 57669 # 58436 # 1 # ID=1_119;partial=00;start_type=ATG;rbs_motif=GGA/GAG/AGG;rbs_spacer=5-10bp;gc_cont=0.332
MDKIKSYRRIYRICPKMYREMLRHVPKNLVYSIADPPKRKKCLSEDDVKNLLRGHITIDE
KIDGGVLGLAWNGDIPLAVGKHSMVNYDNYSKKFHGLSRWIYSNYEKINKIPIGYIVYGE
WMGMQHNIPYDCLPDFFIGFDVWNGHKFLNIIERSIFLYDIGFAEVPFIYSGTGLGIEDL
ICISEGVGGVNNKSRFNSNETFEGLIIRNDNGLIGKYVRREFMDSIEENLINLPLIENKL
LAYKKDSEMLIKIKR*
>SRVP18_hole-7m-from-trench_1_80cm_scaffold_35_120 # 58500 # 58715 # 1 # ID=1_120;partial=00;start_type=ATG;rbs_motif=AGGA/GGAG/GAGG;rbs_spacer=11-12bp;gc_cont=0.366
MASYVDLTEEEKRCANWLVIIFIANYPEDSDGKIVARIMAGTKGRADPIYLKYFVKAIRE
IGSMIVLLPGK*
>SRVP18_hole-7m-from-trench_1_80cm_scaffold_35_121 # 58724 # 59512 # 1 # ID=1_121;partial=00;start_type=ATG;rbs_motif=GGA/GAG/AGG;rbs_spacer=5-10bp;gc_cont=0.314
MPLKLISEDDMATKSKKTGDTKKADIVVTKKSGMPIVLEENVEKKIDDTNVGNVEKKVIP
PINPNIIVKRIYFPGDIYSKKENQKGFKNIIAKYGLSWHRPMMRTYTNKDGISVLTGIYV
SADQNKKVFCIYEGTNKPTTAIVKIMGSGGNFLIDITSFCHGIGCIIEDKDELFINNTLL
SLQEKGDVYVEKKLEETKIEDYEKKFEERVKQLVEENTQKYIDDYKETLERRGIDLKTAV
FFKKKEIEESVRWGLTHGYIKL*
>SRVP18_hole-7m-from-trench_1_80cm_scaffold_35_122 # 59553 # 59879 # 1 # ID=1_122;partial=00;start_type=ATG;rbs_motif=GGAG/GAGG;rbs_spacer=5-10bp;gc_cont=0.312
MVDSKPLTEEEIKKLADDIYRGIIFTDRHIKNPDDIYRVFIPLVLLNEEQIEKFNADKHG
MIYEYMDKAGPRSINGMPMFLSLRLLSQEDAKKVDEKYIQIKKAVENA*
>SRVP18_hole-7m-from-trench_1_80cm_scaffold_35_123 # 59925 # 60434 # 1 # ID=1_123;partial=00;start_type=ATG;rbs_motif=AGGAG;rbs_spacer=5-10bp;gc_cont=0.314
MGRKEENKGKEENKGKEGKEEKKEKKEKKFHHFETDMHRITMIEGDVGDEDKNDQKDDTL
KLKMKDEKGEEFEFELFGFTTLKDPVGDEVIHLKIKSDERLVLYLPTDHPDCTAIIDKLK
VGCSIVKGQVRDVRDDIEEMMRTMKKLDSDKSLMKDGIHPNMEYLKTKE*
>SRVP18_hole-7m-from-trench_1_80cm_scaffold_35_124 # 60447 # 60839 # 1 # ID=1_124;partial=00;start_type=ATG;rbs_motif=AGGAG;rbs_spacer=5-10bp;gc_cont=0.331
MIIEMLKKIEKNFSVEFMANAIAVREEISKGMAEGGMIDDDLAYVMRRASSHKKGDQEDE
KMRIASIYALTIWYKYFRIGKFYVEGLFEEEIDKIPLSEEDEIKEILKLGLISDSEHVRF
WSEYAFETNR*
>SRVP18_hole-7m-from-trench_1_80cm_scaffold_35_125 # 60892 # 61173 # 1 # ID=1_125;partial=00;start_type=ATG;rbs_motif=GGA/GAG/AGG;rbs_spacer=5-10bp;gc_cont=0.305
MVIKKIYNLVRNGWRGINTEQKLSIAGMVTGMIMIYYAFLYVYPGKYAFYIAASGYILAM
FCILCYSLFKYFPIFERSKQKIPQKTISDYANK*
>SRVP18_hole-7m-from-trench_1_80cm_scaffold_35_126 # 61194 # 63167 # 1 # ID=1_126;partial=00;start_type=ATG;rbs_motif=None;rbs_spacer=None;gc_cont=0.322
MSKKNKKRGIKKGGSGKNVIKVDNEKVGVKLTRLHETIILSILFLTAFFVRMISYNSVFV
GNDIRFLEFDPFYHMRRAVSFAINFPHTWSFDTYIDFPYGNAPGWPPLYDWTIALISNII
GLGHPSRHLIETIGVYFPVFLGSLSIVVIYFLSKEIFSSKNHGENWKVGENWKVGENWKI
GIISGLLLAVIPAFTQVSFLGFVDHHVAEVLLSITIYLFFLKALNVENPRKRSILLVITG
FIIVLAMLSLPDAPIFIGVILAYIVVQSVVDKNYKRLFAIIGAILILSVGVYILFPAAYQ
NLRSGVGFLFKEDILAQQVKETQPLFFTFGGTFTLEPSWFAFNTALYIAIAGIVLIFVKI
INRSLELTKTRVMFLVWTLIVLVLNLYQTRFIYLFAVNIVIICAYLISELIGSRKTYIKA
IGIILFIAILIPSIQTDDAMRQHPLMFSNDWFTSLAWLKDNTPNPVSGSINGSSSGNNNG
INGSNNNIGGIGSWSMPSKDRIPDYGIMSWWDYGNYILYLSERPVVANNFQLGAIDSAKF
LASENESEANKIMNKRKAKYVIVDYGSGLNVVRSGNTLSIRGSWISVAFLLGKDLNYYLD
SNNLPNKNYLNTTYARLYIYGGKGMENYKLIYESPTHYPDIFNNPIAEIKIFQYTGS*
>SRVP18_hole-7m-from-trench_1_80cm_scaffold_35_127 # 63173 # 63481 # 1 # ID=1_127;partial=00;start_type=ATG;rbs_motif=GGA/GAG/AGG;rbs_spacer=11-12bp;gc_cont=0.307
MVAKIHNKSVIVICDCIGCKNKPTWRQGFMIKKGFAAVDLCEEHHYILRTKVPGDIPLNE
NVLKWLLVQDTNSHNVAKYGTITGSMDIEFMKELNKIEIDLE*
>SRVP18_hole-7m-from-trench_1_80cm_scaffold_35_128 # 63716 # 66133 # 1 # ID=1_128;partial=00;start_type=ATG;rbs_motif=None;rbs_spacer=None;gc_cont=0.350
MGGKQKVKMWSNGKKVVTTAPIMPYAYSKTRPMFPSVMNLVKRKLLSNPFKDVSLYKCDF
NSSGDVGRYCTDDSIFLENHIPFINRSMIDEPRWVENFANNEPLRTMCFDAEMENSGRTF
PIPSRNSITGIGYKCSVGIENIGAGSGAGGINSDDIHTIWSDKRGQDGDILTDFLEILKK
FDPDIIVGFNSNNFDLRYMNDRCTINGINFNKYLARSTDVMDPVNFLERTNQASRKKYTE
VRIEGRISYDLYYPVIRDQSMFGIKSRQMKEVAAWYKIKDIVKEDMSNVNRFLDSEDGMK
KIDRYLRSDVNITESLFKIYIANTMMLSEKLSIPLDETVNATPSLVSNIIFGRELMAKDI
VSDGSVSTRYNREHIKNKRGGWVETYKYGMIRKLKKLDFKSYYPFLTVQFNISPETCFII
GYEEYTSEMGYRFWWKEDEIPGYGKIKWFYASIPDSTYGKNVIVRIDMSNEGFLPRYMRD
LFDERAALKKRMKEIIKETGQENVGENVEYAGLKSREIAIKIIINSFTGYVGSEHALYGN
LGCYICITGFGRYITQRVIEKFYQTVVSSDTDAIYEDISVGNISEKEANDFISSIVIGEL
GFKKCWIVMEAEGEDSFGSAYFLNTVGKNYYIKDNSRGVVIKHGVATKSTGMARIVDRAT
DDIVTTMLDGGVSFKNEKLVEAIENIYDTNKWTLKDIAKGVHVRREGDYKKGTPIGLTIG
RLAKERWKIPDSDLEGMQVQYVKIRGKSNYAVVSESDDINSIAWDRDYYLSMIDKLIENL
GLNDFHPRNKNAVRTIQKDITSAWC*
>SRVP18_hole-7m-from-trench_1_80cm_scaffold_35_129 # 66137 # 66964 # 1 # ID=1_129;partial=00;start_type=ATG;rbs_motif=None;rbs_spacer=None;gc_cont=0.298
MPKNFLKGRKCCKCGGIDSGRWYKLEESNLCKTCHGFIKKYGTTNIKEIKIIKLEIIIKT
LEGEYGIEFANWARKNINKVPLKFIKKGCKTEKEYKDKCAIDAGFENWNERRKEWRHETG
RQFPLEDSEEYSVWFGEFVENLMINYYPGAKKMPYGNPGFDFLWKDKYGKELKIQNKGRC
LYYGFGTPICIFPIRYNNIADIFILSVWNNRKDLNPLLALEFKKCDLVKLKGLGMIEFWN
RENFSFNYTPDKLEQFKDHQIDICRLIKSRILKDG*
>SRVP18_hole-7m-from-trench_1_80cm_scaffold_35_130 # 67013 # 67246 # 1 # ID=1_130;partial=00;start_type=TTG;rbs_motif=None;rbs_spacer=None;gc_cont=0.295
MKRAISGSKGSIKYSYSTIFGDHHVYCFDIKRKKEFVDFLMAKFFMVNEHPDVRILHQYG
LHWGGCCKKNVKKGSII*
>SRVP18_hole-7m-from-trench_1_80cm_scaffold_35_131 # 67243 # 67611 # 1 # ID=1_131;partial=00;start_type=ATG;rbs_motif=AGGA;rbs_spacer=5-10bp;gc_cont=0.312
MTIEIVDKSDVRKAEDKEKKSGLPGLQFVDESSIKKVGNEKKPWSDIVNESDIRKDPKIE
LIDKSDTRKIGERVKKPVLEFIAKERIVNCERLKYGMLCNCVLCKELNNDMFNRCTNKYR
EF*
>SRVP18_hole-7m-from-trench_1_80cm_scaffold_35_132 # 67752 # 68114 # 1 # ID=1_132;partial=00;start_type=ATG;rbs_motif=None;rbs_spacer=None;gc_cont=0.369
MIILVTGDRNWKDYSIIYRELSKYPPGTIIFHGTARGADSLADIAAERLGFKAVPFKPEW
NIYGRAAGPIRNQKMLDRLLKEEGQKKVLAFHKNLAESKGTKDMVNRALKAGVNVEIIDR
*
>SRVP18_hole-7m-from-trench_1_80cm_scaffold_35_133 # 68120 # 68347 # 1 # ID=1_133;partial=00;start_type=ATG;rbs_motif=GGA/GAG/AGG;rbs_spacer=5-10bp;gc_cont=0.276
MSINDSLLIIFLIMFVAIILEWRMKYPLGATAIVLCIIPPFVKRIRIYGHKWIGFDSEWK
FIFLKETGEDNNRID*
>SRVP18_hole-7m-from-trench_1_80cm_scaffold_35_134 # 68383 # 68679 # 1 # ID=1_134;partial=00;start_type=ATG;rbs_motif=AGGA/GGAG/GAGG;rbs_spacer=11-12bp;gc_cont=0.327
MHKGMIEEEFKDWKKDWYNSVPKCENFVCCHELMSCGIKIFCGDCSIYGTYIKDRDPIEC
TTVGCNDCLTKYSCKDYGRIKAIRYNSGDSCEEKLKNQ*
>SRVP18_hole-7m-from-trench_1_80cm_scaffold_35_135 # 68746 # 70275 # 1 # ID=1_135;partial=00;start_type=ATG;rbs_motif=GGA/GAG/AGG;rbs_spacer=11-12bp;gc_cont=0.359
MVGLADLKRLTDNIKNCRMVVKGKYCYFYMTGVTTYDLLDTVNYKSWLLKTYQKSVNVRY
VNIVKRLEKGNCVLRTSVGFGPLLYRFLRIKGYVIDDADLDVFRARHVVFPDLKIKLYDF
QRRMVQDWIDAGGIGVLKAPTGAGKSLLGCAIIKSVGRKALILVHTSDLLVNVWTDSLSK
AFGPGILSQVGIVGGGITDADRMSMKIGTRTNDFDENIKKDIVIATFQTLVNHMDKLSEY
KFGLMINDETHHCPANMFRKINTIVRAPYKLGLSATIRRLDGLERDIFGQLGDIQSKVSI
RELINKGILAEPRFQSPIIVDKLISDEIDNCGFGGLNLSRFVKKKSASSEKKKNYIVDVC
KNIAARDRKFLLFTDYVLAEDVYVRDMYADSLLKDGVRVSIIDQGMSTEERGAVFGFLDT
GDISGIIFGKLGSEGVNIPSVDVVVMANGIKSPITYTQRVGRAMRRIPGKEWCDVFEVLL
DTKMELKWSEFNFQEYREEGFQKLVYRVE*
>SRVP18_hole-7m-from-trench_1_80cm_scaffold_35_136 # 70332 # 70529 # 1 # ID=1_136;partial=00;start_type=ATG;rbs_motif=None;rbs_spacer=None;gc_cont=0.313
MTDEKNIVQIIRKRKRYKPFELREPRLRNSCPKCGSLDVKKKRGNYNYKCGRCGWEGESV
TKIIY*
>SRVP18_hole-7m-from-trench_1_80cm_scaffold_35_137 # 70608 # 71036 # 1 # ID=1_137;partial=00;start_type=ATG;rbs_motif=GGA/GAG/AGG;rbs_spacer=5-10bp;gc_cont=0.294
MYGYMKKTAVAVVLEQLKLRGEDAILAGKLARYDILIKDKDIRIKVKFSKPTQRSKNTNR
NWEFTKLIHRSRLYPIDIFDFYILIGFGDNGDIQKIWKISADDSMIYRTNQIFIPIDNRD
RYKKYELNMLESSSSEKFVWID*
>SRVP18_hole-7m-from-trench_1_80cm_scaffold_35_138 # 71500 # 71826 # 1 # ID=1_138;partial=00;start_type=ATG;rbs_motif=GGAG/GAGG;rbs_spacer=5-10bp;gc_cont=0.330
MGTKMGTKKVNRIDDRTFVTAISSMFKNIKSGQTLYLAFTRRGFYMLIFVIATSIIANLI
LVDLLITAPTVVQRTDTPIFTVQMVLSVSAIIAGLWLFLKGVNIVTDK*
>SRVP18_hole-7m-from-trench_1_80cm_scaffold_35_139 # 72012 # 73280 # 1 # ID=1_139;partial=00;start_type=ATG;rbs_motif=GGA/GAG/AGG;rbs_spacer=5-10bp;gc_cont=0.441
MRKINKKDVIRLVLVLSLVAGMGLAFGAIGRFVPTHTIEMPVYCGSCHPEQVQELGATTH
LGKFADAINQTYAGIKNSKGVSVGSLDAGLAISGGCMLCHNYWDNMEWFGVRSFTVQPFD
NTSDMFNGSTFTMPTDIYGNAVSPYGLASTTEYVMNATYNGTLGLGNSYPAMVTIPWAAG
LDTYQYTDPNGVTYSRVDYVWSKLSSLSPGPVGFLKVNSTTGAVNTCGSGNAEHGLCHIG
KDAVAESFASQRASVQEFPAVPQNGTQNFSTGGMTFGGRIGAGDFFRHEMAFTTAQYAAV
NIKICGACHVFKLPPMQWGGEPWSVSDINFASGHPIFPAGPSGFNDDPFGFRPTYNALDG
TSAILTHSKVSNQVMFRTPDFAHANVKCIRCHVHAGINGETVTDNLANTTITGSANQPGP
TQ*
>SRVP18_hole-7m-from-trench_1_80cm_scaffold_35_140 # 73497 # 73640 # 1 # ID=1_140;partial=00;start_type=ATG;rbs_motif=GGAG/GAGG;rbs_spacer=5-10bp;gc_cont=0.389
MVKTVQLSEDTHTLIVKKWAELKEKGDHNIKLSKVAEMAIQKGVLMI*
>SRVP18_hole-7m-from-trench_1_80cm_scaffold_35_141 # 73711 # 74304 # 1 # ID=1_141;partial=00;start_type=ATG;rbs_motif=AGGAG;rbs_spacer=5-10bp;gc_cont=0.342
MKTKKVASMMPLLASIGFGIITLISPFLLASHSITVDNKSYSVDNYLFFFWAKYYTVTGV
NMVQSQTSMYDFGDFPIYAMAAIIIGMVLEGASLFGGRGIVLNIKGRELKIKLDTNPVYL
QLFGLVMLIMSYIYIGRGSALLGLDLQFNNYVVQNGPAVEFLFGSIIALSIATIMTAAKY
LKEEKSSLKKNGKVSTA*
>SRVP18_hole-7m-from-trench_1_80cm_scaffold_35_142 # 74337 # 75497 # 1 # ID=1_142;partial=00;start_type=ATG;rbs_motif=GGAG/GAGG;rbs_spacer=5-10bp;gc_cont=0.325
MKINFSAAIFMILAIMFFLSQSSLGIEVEKCKVCHGSVVPIPTASLTKDCMACHGEQAGH
AGTPPETRVPQTVHAIHGSDRKVSDSQACKDCHHDYPVECTNCHNLHGNIGSVQIVGINV
SMCTDCHGQLPTPEGHSDHRDALSNSKHKWMNCQTCHINKFGGSVNGNNSGQNSDGFYLH
YKDLTTIPINNSINLCKICHSLQYIELQAGTHGDVNKTCIDCHNPHTTSLSGSIVQTTPK
PPINVSTTINSAGTWITTQVPILKNNVAMAIIIIIIVMTVGEYILSIEEKGKKTAYHTIK
IHSDEDTLKTLEITLGEQNIDSVNDILALNNVDVMGMTMTKDEDINTYKYVIFVNIKDPI
DEESFINQLTNMRDVRSAVFTDKYEL*
>SRVP18_hole-7m-from-trench_1_80cm_scaffold_35_143 # 75457 # 77352 # 1 # ID=1_143;partial=00;start_type=ATG;rbs_motif=None;rbs_spacer=None;gc_cont=0.331
MLDQLYLLINMNYNIDIFGNKGKLRIVFLSIFCILILTNISSAMIDCSMCHKTAPGQVVI
KAINTIEINNQTCLKCHNPEYPPVPMGYNTHLAHVGKYSSNVNYFLRHPQVNGRSCDSCH
VNIGQNCQTCHMKGIPHIPPPLGLNCKGCHNELDNLFRHPTINLKIHNIFNVSGISACTM
CHNPDNMASFKLASGDIIPIQEPHRLCYQCHSGYYNLWNSGQHYVNKTLPTDAEIIASND
IGVDVASIKIDNENKWRNDNTCVNCHNPHNPSELYQLPTVGSKGLSANAAVGSNLSNPLY
ILAIVIIIICLVMAIFIIKKKEIKLPELSKLKMPSLKIPKLTMPKISIPISISVEKIDKD
HTDIDKEPVGMHEGRADIDKEPVGMHEGHTDIDKEPVGMHEGHTDIDKERVKKQEINIDI
KEYIKKIGIGLNQYIKKIGMRFNQYKKQDVGKKQDIGTKPKNKTFIYRYRKDILFLSGIC
IMLGIFYIIFGAFVPVDVVASESMSPHINVGDVVFYTDISRIDNIKMHDINTDSQSFGDY
GDIILYKPLGQAGVAPYIHRAMYYVKKGDSMWLGGPPAPYDGYITKGDNVKTNQGYDQQL
DISYQKPVKKEWIVGVARFKIPYIGYIRLII*
>SRVP18_hole-7m-from-trench_1_80cm_scaffold_35_144 # 77349 # 78008 # 1 # ID=1_144;partial=00;start_type=ATG;rbs_motif=GGA/GAG/AGG;rbs_spacer=5-10bp;gc_cont=0.368
MKIKTSWIIIASIVLLIGLFMFLRPPEPVRIQPTAATQSAPDVLAGATNIKRLSDARKNV
ISNVAVSATNKRANTNTNPVITRTPIPPPYPRITINFSSQSVSSIRSNDAGNGSFVIVTL
EIQNFGYRYFDASASKFRSTSGNTEIRPLVNVSTGNMLDAVIPSNSTAQGDLVFLVGRKG
GTVGRVRYISGGYTILYHQGLSSASTTTSVNPECSDNEC*
>SRVP18_hole-7m-from-trench_1_80cm_scaffold_35_145 # 78054 # 79823 # 1 # ID=1_145;partial=00;start_type=ATG;rbs_motif=GGA/GAG/AGG;rbs_spacer=5-10bp;gc_cont=0.341
MKTIKNIGYISIVCLIAILTFFTPNAYAIKDSDLVWSSTTNTYKMTPTDNMVTQGNYTIK
AIEFPAPVRGGMSVNGSIVPINPVVPAVKFELYYDIINNPKPIDTFAFGVGDYYITKDQN
YKISLSSIPGELSQDWVYEYYNPWVSINIQKRAVPTLDIGISLEDSTGGSLDDNDIKTGD
IFKIIVDIKNTGEDVIKNVDYNIDIGNLTLQHIYGTDKLKDTVYQLAVNEVKTVDITVMA
PISIDPSTYDIKVNSSGNDIKGIIYAFGTDHSFSVEGAIDFISANKNVTKTSYYMRENVH
VILSVVNTGPIDINNVQLHDTIPEELQLIGNSSLNDIKELSYNKSSIGSDGSWDIQYILK
SMAPGIYILPTSNINFSMQGRKFTMATAEVGFRIFGPVLLLNKSVTDTGNGLDVTVTASN
IGNGFASRVSIRDQIPQDATIISGDTSLNTSLDVGAVTSMSYVINMPKSENISAIIWPPA
KATYYLDDYKFNTSSDKKIVEGTFDAGRSPGGATNIHEILVPVTVVTTYPTATIPKIVET
QREVVATIPVNTPIQTPQKSVPGFESYESLFSIFMIVILSGVLLKKKAH*
>SRVP18_hole-7m-from-trench_1_80cm_scaffold_35_146 # 79918 # 80604 # 1 # ID=1_146;partial=00;start_type=ATG;rbs_motif=AGGA;rbs_spacer=5-10bp;gc_cont=0.323
MKNRLILLVLAISIISIISSGCIKTGVEPLSNVSGNLMKINYMDKNTIIKGEDFPDFKLA
DNIYYIAPENLSLTPEAEMGHGVYEMNPNVTAPQGYRIYGGSEAYNTSDNSSLRYMILQY
KVFDSNASLDAILNSTATDIYIKNGYKYKPINTVYKGTVITLQSNVTNHTDMNITIILFR
LDTMIGKIGVRDYSDKSLSESLKMLGITEDRLKVRTKEVKSAGMSSIQ*
>SRVP18_hole-7m-from-trench_1_80cm_scaffold_35_147 # 80612 # 82009 # 1 # ID=1_147;partial=00;start_type=ATG;rbs_motif=None;rbs_spacer=None;gc_cont=0.295
MIPLIEISQQDIYYPICTKEIVRTEQIWIDNEKSNNLLSELCHISKNLWNESNYIVRQLF
TEKNKDGNNCGNYMKYSDLDYLIKNKSENYQKLNGATSQQILKILDRSWKSFFESIKDWV
NNPSKYLGRPKLPGYKKKYGEFLLVFTNQQIKIKDGYLKFSKKLKNLKIKTRLDDETNIR
EVRIIPKGGKQYIIEIVYKLEEHQLSLNKDRIIGIDFGLRNIVTISNNIGEKPVIVKGGV
LKSINQYYNNKRSKIQSIYDRQPIMCLIKDKKVIYRKTGPAIQRLTLNRNRKVKDVMHKY
SRYIINYCLKWNIGIIVIGHNPGQKQGINLGAKTNQNFVSIPGYLLRNMLKYKGEEIGIS
IIDQEESHTSKCDFLKEEPIGHRDVYMGKRIYNATCHGGLFRSGTGIVINADVQGGYNII
KKAFPKAFMNLKVIMADGIEGVGLHPIRINPLIVNANSKILSINV*
>SRVP18_hole-7m-from-trench_1_80cm_scaffold_35_148 # 82031 # 83167 # 1 # ID=1_148;partial=00;start_type=ATG;rbs_motif=AGGA/GGAG/GAGG;rbs_spacer=11-12bp;gc_cont=0.367
MKTKNVNSYIAFSIIIIIIVASITIAAIASSPTYRFYPTHEIVKQVFCISCHAQEFEDLK
IGRHIRLMSSTQNKTLFDYLDLYGSSNTSLATTNLMGACYTCHVAYQNFNLFALTDPYVY
SAGNVAINTVGNMTVSQTLYNAQYGSIVSWPFPYGGNIEELNTGNVAITTELNVMSVQPA
NAAIDSTIKVVLANYSGQQNGSTACDCASVLHQGDTQVVTVSGIKNDYFSIILLLDGAWN
STTLNLTVSGTDKGTESFIINVSTPPVIYEAPVQMSGINYFKTNGSYKIVRLDAVWHAWR
DVPINGNIAVADIIQTSSPSSPSGWINASSCSAPDGMCHIIQKVTNIGINDGVNPDRSFY
PHDMEFVTSKQCKVCHLS*
>SRVP18_hole-7m-from-trench_1_80cm_scaffold_35_149 # 83203 # 83805 # 1 # ID=1_149;partial=00;start_type=ATG;rbs_motif=GGAG/GAGG;rbs_spacer=5-10bp;gc_cont=0.307
MLDKMKDKIKDNMKGNGTLIKVIVTIIIIILGIYVTINLPLSAKGEEKRLFPGIVGDAIL
KNNETGISSIKDIVSYDGFRGDIVQGYKANYSSRNGTVIIFIAQMQNYSVTAKYLKDMII
RAGYNESDTNVTLGKNTTIIKLQANDPVDPEVYVMQKDENTTWHYVYLKLDKIYWIGFSK
PDIDYQTSMLAEIYSKVDNE*
>SRVP18_hole-7m-from-trench_1_80cm_scaffold_35_150 # 83853 # 84521 # 1 # ID=1_150;partial=00;start_type=ATG;rbs_motif=AGGAG;rbs_spacer=5-10bp;gc_cont=0.357
MDDQKENKGFWRSWMTITILAALAIMTVFLFSSQSPYVPSFQNGNISMNNGTNVKGSVNI
IENSTNAMDNDTFFKSDVKVNIGIISENLQCISNAGRTKNFTQIERCGQFLSENANISLS
HASGYKVSHPLQIPLNEYKKALGYYNIGGTKLVIGAKNRDLSQMGDAIGYIQNGTARFDM
VASALYGNELYSAASNRTNNTVSNANNATFAHPKVTGTVGSR*
>SRVP18_hole-7m-from-trench_1_80cm_scaffold_35_151 # 85275 # 85640 # -1 # ID=1_151;partial=00;start_type=ATG;rbs_motif=None;rbs_spacer=None;gc_cont=0.352
MKYMIIIVDGRIIEYGLCRMNIRSIRSSTQPTYYLIYHCYLSLSFVIPGFYFNNRRENNR
IRFGGPGGLFPESKLYSVCEVTVSYTARLLSYIYVCANESTPWYRNIPVNLIMDRRIIEY
G*
>SRVP18_hole-7m-from-trench_1_80cm_scaffold_35_152 # 87055 # 87372 # 1 # ID=1_152;partial=00;start_type=ATG;rbs_motif=GGA/GAG/AGG;rbs_spacer=5-10bp;gc_cont=0.343
MKEKIKKLKMDIQKMVYRIKKGIYNFRYRRLTYIPEKGMWVSTVVFPDKMTEDGVRGVTD
VFAGNEKKVNFEALYSVYIKKPSESENIHRDVVKCVRNGYVFQNE*
>SRVP18_hole-7m-from-trench_1_80cm_scaffold_35_153 # 87403 # 89232 # 1 # ID=1_153;partial=00;start_type=ATG;rbs_motif=GGAG/GAGG;rbs_spacer=5-10bp;gc_cont=0.398
MKFNEKTDITKELHEHKDATTNYEGALAFKLDPLTELYLRAASTLVGEPKFYTDAKTSDS
DLLNSIHAVAKIDPEFILQLAVYCREELYLRSVPLMLIAEFANDPNCVGSAKVISITIPA
GETNGSVPHGMGGIPKIEKVRPSIVNVVADATNITVNIDVAQATDAVIKVSCFRGVYNAR
KYVERIIQRADELTELIAYQLARNKISPRNKTKLPMLIRFGVKGAFHKFDRYQIGKYNKD
DVAVKMRDAMFLTHPEPESEEQVDIYAKLASKTLESPETWEVMRSTGLMTWHDVIRNVFY
KNNRVNNYMAIMRNLRNCLQSPDVTKEDVLLLCRMISDQNAVRYSKQLPFRFLSAYKELR
KAGDSSFTAVGNMYVNDVMDALETAVGYSVDNFPTLSGSSTVIACDVSGSMERPISKNSS
VERYDIGIVLGMIANRFCGHTITGMFGDFWKVVPMAKSNGILRNALEMHDREGEVGYSTN
GYKVIEYLLENDIKVDRIMIFTDCQMWDSKESGIMRSRYSLFGGGSDGVSFAERFYQYQR
RYPDVKLYCFDLSGYGNIMVPEKTRNVYLIGGWSDRVFDFISAIEGVGDANFTPIKKIKE
IKPEKSERP*
>SRVP18_hole-7m-from-trench_1_80cm_scaffold_35_154 # 89359 # 89619 # 1 # ID=1_154;partial=00;start_type=TTG;rbs_motif=AGGAG;rbs_spacer=5-10bp;gc_cont=0.349
MTVITTSSTCIDCIWKNSCQKLERLNCDGDKRNNPGHTKDMFEIIILICSAKNCDRSYKT
GGEKEDKKDEICTVQNVTPCITNGVT*
>SRVP18_hole-7m-from-trench_1_80cm_scaffold_35_155 # 89571 # 89705 # 1 # ID=1_155;partial=00;start_type=ATG;rbs_motif=AGGA;rbs_spacer=5-10bp;gc_cont=0.341
MYCTKCDTVHHEWCDIVRQYYSIIEMMGINGYILWDMMGINGYV*
>SRVP18_hole-7m-from-trench_1_80cm_scaffold_35_156 # 89807 # 90928 # 1 # ID=1_156;partial=00;start_type=ATG;rbs_motif=AGGAG;rbs_spacer=5-10bp;gc_cont=0.354
MPDADKAAQLKALKQARDQVLKEYDISFGINGEVLANILGFVTDINTDIPMKFYQDRIFI
HLKSPDNIQYAEVEISSSDVLDYRPGLEGDPSRKDAKMVVKGTDGDYKPVLIDIKGTLDE
ITSFAQKDDIIVVRIDTFFYKRIEFHCPGNIVIWAQLVDPTTVMKSIEKLPDIIKRVRND
PNIKKASAIIEPATFARICAIGGKGGKKRDIDERIFIELDKEDGLYITSGDKLKGRFFEL
KPMGMGAPSDMEGGIPDQIYNAELIDTEEVEEIEGMGEFGYAPRADSGNKERTEKKRTDQ
KTQLDQLLGLEVDGTQYVYLSKEFLMPFTKLKGLSPIVLEVRTDKPIVLQQKPYNGITAL
LTVAPRIESEDDK*
>SRVP18_hole-7m-from-trench_1_80cm_scaffold_35_157 # 90936 # 92231 # 1 # ID=1_157;partial=00;start_type=ATG;rbs_motif=GGAG/GAGG;rbs_spacer=5-10bp;gc_cont=0.309
MIQIYQDKDIYYPVGIQEIVRTEQIWIESSDILPELCHISKNLWNEANYIVRQLFAQKDK
DGNRIGQYMKYSDLDYLIKDKSENYQKLNGATSQQILKILDRSWKSFFESIKDWKLNPSK
YLGRPKLPGYKAKDGESLLVFTNKQCKIVDGYLIFPNRLKSKDGNKLKAKTRLDDEIDLR
EVRIIPKGLGRGGNKQYVIEIVYKIEEHQLDLNKDKVIGIDFGLRNIVTISNNIGEKPVA
IKGGVLKSINQFYNKRLAELNSIYSKDILFFSVKDKKNISRMTGPAIQRLTTNRNRKIKD
VMHKYSRYIIDYCIQHNIGTIVIGHSPGQKQDINLGKITNQNFVSIPEYLLRKMIKYKGE
EIGISVMDQEESHTSKCSFLDDEPVGHSGRYMGKRISRGLFRSSNGKIINADVQGNESRR
DRGCWAASNKG*
>SRVP18_hole-7m-from-trench_1_80cm_scaffold_35_158 # 92289 # 92378 # 1 # ID=1_158;partial=00;start_type=ATG;rbs_motif=AGGA/GGAG/GAGG;rbs_spacer=11-12bp;gc_cont=0.278
MNRNVDKINILNSQCFDTLQSRGYRETEK*
>SRVP18_hole-7m-from-trench_1_80cm_scaffold_35_159 # 92413 # 92931 # 1 # ID=1_159;partial=00;start_type=ATG;rbs_motif=AGGAG(G)/GGAGG;rbs_spacer=13-15bp;gc_cont=0.432
MGIKSQMDKMYQIDEAKIGKMASVDIASGGVLPLPEKGESVNIRILGAPKHVINEKLPNK
EGAITARCVIFGREADLQYDFWISSTIYKGLLAELKKAKIPVDDDLKCIVNRIFTIAGRE
WPNAPKEMFKIDDVTKKPVAPKTYSVALRLDLEARATVAPGPEGTAPDLMTF*
>SRVP18_hole-7m-from-trench_1_80cm_scaffold_35_160 # 93062 # 93718 # 1 # ID=1_160;partial=00;start_type=ATG;rbs_motif=None;rbs_spacer=None;gc_cont=0.324
MIKPCSKKFQDEAKRLGLTGNQLIQKYVQEGKLLNPTDIDRDTNNHIYQDIGYKDKAEYT
REWRHSNGIQSPMDENKDCAHYLGTIVAERQYGRIILPEIFGGIEQEMPYGNPWYDFLVK
GNIKIDVKSCCLRNLKGWSGWEPHVRYNNVTNYFVILAFDNRENLHLVHIWLIGKDEIIR
GEKFYNRDSIKITNKYRYLLSFKRFDWTDKLECLRQRS*
>SRVP18_hole-7m-from-trench_1_80cm_scaffold_35_161 # 94071 # 94433 # 1 # ID=1_161;partial=00;start_type=ATG;rbs_motif=AGGAG;rbs_spacer=5-10bp;gc_cont=0.298
MKKSITVIGKIVDCVYVIRDIKIGEITLDRYSVECRNNIVSTWESVEEKETSPGQNQDNR
ILEIILKDKISTVTFYAKGNIIEMVAKMGGMVIKDIKVEKGKGKSQKVYLTGVELFKEVT
*
>SRVP18_hole-7m-from-trench_1_80cm_scaffold_35_162 # 94496 # 95311 # 1 # ID=1_162;partial=00;start_type=ATG;rbs_motif=AGGAG;rbs_spacer=5-10bp;gc_cont=0.339
MSNQIPQTVHIIADGFQDAWYKAVKECMTNGAFIKREYGKPVNTKAIISLIEVNNPLQQP
VLHPDFPTKELHLGEYIKQFERGYDWKGQGFEYSYIDRLVNYPTTDICSRDDGYFKVERK
PFTKAIDQIKVVRDKISERIKKGGECLVSNRDQAITWVPERDLFVKEDQPCLQRVQFFIY
SFPSTEGDTIIPGKGEFHVSWRSRDLYAAWNSNMIALTLFFKKEVFDPNNIKIIRVIDFC
SSLHIYEGDWESAKKVKPPSVNLYASRLSYE*
>SRVP18_hole-7m-from-trench_1_80cm_scaffold_35_163 # 95336 # 95653 # 1 # ID=1_163;partial=00;start_type=ATG;rbs_motif=None;rbs_spacer=None;gc_cont=0.327
MKRILTDEDIKKVWENIITVTLGNIADFIDGGGVKPITMSNGYNAAMTIDILSERISIYH
LSIINPKGKTGIVKAQRMAYEILGEGYTQLDIETISGCIQFIKAK*
>SRVP18_hole-7m-from-trench_1_80cm_scaffold_35_164 # 95673 # 96383 # 1 # ID=1_164;partial=00;start_type=ATG;rbs_motif=None;rbs_spacer=None;gc_cont=0.387
MSNNKTLRDKEIDKGKSMKIAVLGGTGNIGEGFALRWAEKHEILLCSRDIDKAANCANRY
TEELTNKGFFCCGMTGCKNETAIGDADVVVLSVPYQGVVTLLKDLRSCFSDQIVISLVVP
MKKNKWFEYTPPKQGSAALEIEDILPDSVKVVSAYHNISAKKLADLELVLDYDVVVCGDD
EHAKRTVMELTHDIKNLQPLDGGGLASSYMVESMTPFLINLAIRNGLSNLGVKYVK*
>SRVP18_hole-7m-from-trench_1_80cm_scaffold_35_165 # 96836 # 97681 # 1 # ID=1_165;partial=00;start_type=ATG;rbs_motif=AGGAG;rbs_spacer=5-10bp;gc_cont=0.345
MVSKEELRKKYKLKVLLRGPTGTGKTFSAVKVVEYVASKGWKVLYLDHERGSSEELDKLD
EKVLENIIHEDFKNYLEIMDAIKKHRLEQKENLKLIVIDPMYLIEMSRLSARDAFLEQGY
YWLGEKKVDIDNKETFDLRGFMYQLATTYQMKLLNEIVSCEQDIIVTLMTPNKHETDYDG
KFSIVLETFNAWVGSKIYYKAIPKKFRGVDLSTMPAIDDPYKKLLEGFTRKYSSMGSPSS
IKIEIDTEEDTDASTDISADKIKEENNGEKEKVESVKKDTR*
>SRVP18_hole-7m-from-trench_1_80cm_scaffold_35_166 # 97681 # 97902 # 1 # ID=1_166;partial=00;start_type=ATG;rbs_motif=AGGA;rbs_spacer=5-10bp;gc_cont=0.315
MGKIDITKFKILMQRWKDPTYLGDINKLGILADETIKLINNEPFLKDICEMFMYAVSVKM
TNDQNIPIDTRRT*
>SRVP18_hole-7m-from-trench_1_80cm_scaffold_35_167 # 97928 # 98200 # 1 # ID=1_167;partial=00;start_type=ATG;rbs_motif=GGAG/GAGG;rbs_spacer=5-10bp;gc_cont=0.352
MTKYIETKVLKESAVEEHFEEFDQEYLERCPDCGSSLFRIYKEPVKEGLYEQMICATCNH
RLGGWLNDFNSEGKHVDGRICKKCGNELEM*
>SRVP18_hole-7m-from-trench_1_80cm_scaffold_35_168 # 98203 # 98457 # 1 # ID=1_168;partial=00;start_type=ATG;rbs_motif=GGAG/GAGG;rbs_spacer=5-10bp;gc_cont=0.306
MILGKKKILPKRKHHDGDIVQFNFKPDSLDIHDWQDVILVGVVTGVLYEKDGVHYKVQLR
DNTRNIFGDIVIHEEHINMKIDGI*
>SRVP18_hole-7m-from-trench_1_80cm_scaffold_35_169 # 98481 # 99425 # 1 # ID=1_169;partial=00;start_type=ATG;rbs_motif=GGAG/GAGG;rbs_spacer=5-10bp;gc_cont=0.329
MCDTKGHQHWCSGCGKNLNKEPKDSYIEIEWSQSESGKIIEEKGMICNKCLEESENIKEL
IEFFKNLEYPPLGRVFCSSCKKDLTKELGKDIKPGIDYECFNFKCHQRSGPNIKHIIKVV
VLCKDCVDKEFNVENLEKLKKLGKNPKFTPIIVCDKIDQCRQYKKGDKNVNCSNIVIGRD
RETLHFGILCGRRHKGCQLLPFDDGFSITRPRKGKGAAVASPQVLATAPGISPIQDYVKE
IERLMKKYKLGQFAQPTIDYSGKIFNLETRLLDIEKLLGVGPEQIIVPVVTDIAGNIKKG
KRKKRMISTDNQSC*
>SRVP18_hole-7m-from-trench_1_80cm_scaffold_35_170 # 99431 # 99679 # 1 # ID=1_170;partial=00;start_type=ATG;rbs_motif=None;rbs_spacer=None;gc_cont=0.313
MIGNVDNTEKTEKTVSTSGICTNCKNEKICDFVKGIKIFIANKKCAEKIVDTELIVYSCD
EYEDEKGILPDNGICISCKCEA*
>SRVP18_hole-7m-from-trench_1_80cm_scaffold_35_171 # 99803 # 101176 # 1 # ID=1_171;partial=00;start_type=ATG;rbs_motif=None;rbs_spacer=None;gc_cont=0.300
MIPLIGQNIHQQDIYSPVCTKEIVRTEQIWIESLDILPGLCHTSKNLWNEANYIVRQLFT
QKDKDGNRIGSYMKYSDVDYLIKNKSENYQKLNGATSQQILKILDRSWKSFFESVKDWKL
NPSKYLGRPRLPGYKSKDGEFLLVFTNQQVKIKNGFLVFPKKLKGLKIKTRLDEESNLRE
VRVIPKVGKQYVIEIVYQIEEHQLDLNKDRIIGIDFGLKNIVTISNNIGNCPICIKGGVL
KSINQYYNKKRSNIQSTYNRQPLYCLIKGKKELCRKTGHAIQILTNNRNRKIKDVMHKYS
RYIIDYCLKWNIGTIVMGHNPGQKQEINLGTATNQNFVQIPEYLLRKMIKYKGDEIGISV
IDQEESHTSKCSFLDDEPVCHSGKYVGKRISRGLFRSLNGIIINADVQGGYNIIKKAIPK
AFMNLKVLRADGIEGVGLHPIRINPLIVNRNINIVGD*
>SRVP18_hole-7m-from-trench_1_80cm_scaffold_35_172 # 101504 # 101716 # 1 # ID=1_172;partial=00;start_type=ATG;rbs_motif=GGA/GAG/AGG;rbs_spacer=5-10bp;gc_cont=0.329
MTEIKEGVRRLLKEQGLTDEEIEKKLCTPVYNKSGSSILLEKKKPKKSSIYDKTPVYDKS
GSSVLFGKKK*
>SRVP18_hole-7m-from-trench_1_80cm_scaffold_35_173 # 101737 # 102258 # 1 # ID=1_173;partial=00;start_type=ATG;rbs_motif=None;rbs_spacer=None;gc_cont=0.305
MQTTLYEQFVEEMERSGLKKVFTILDEKDLELSDGDDIIYITPKNCQAISIKGVRESTVK
GTLLTNPHYIYIKIYGDDGKEMAPEDTIQFSIATLKRSGLPTSIPDKWSHVIYYHYPYRV
CSKLKFKKGIVLKKNKRLEIRIIRNGESTKIAKFEIKIECDKWYKNEILKEDY*
>SRVP18_hole-7m-from-trench_1_80cm_scaffold_35_174 # 102494 # 102832 # 1 # ID=1_174;partial=00;start_type=ATG;rbs_motif=None;rbs_spacer=None;gc_cont=0.407
MNENIEDIKMRELERLQRQQYNTQTQATQQEQARKEYESKKMAIMRQVLTPEARERLNTL
KITKPELVANVEVQLISLVQNGRLKTKIDDDSLKAILLQLQPKKREMQIRRM*
>SRVP18_hole-7m-from-trench_1_80cm_scaffold_35_175 # 103046 # 103507 # 1 # ID=1_175;partial=00;start_type=ATG;rbs_motif=AGGAG;rbs_spacer=5-10bp;gc_cont=0.331
MGMFDTIYDVPVRCPRCGDEEPKSVQIKSGPQCLFEYEFGKDKIEIDWTYEYYGSIIDKC
KRIICGIATCEKCKEEVNKKMDDLIKDAKIKGEIKCPEEGEYLFQCEIEGKNAFGVMLKR
LSDAYDGNRNVETFDVTIWLNEKNVSMAAYILT*
>SRVP18_hole-7m-from-trench_1_80cm_scaffold_35_176 # 103555 # 104385 # 1 # ID=1_176;partial=00;start_type=ATG;rbs_motif=GGA/GAG/AGG;rbs_spacer=5-10bp;gc_cont=0.323
MTICWNCKSDIGELYKICPICLTTLEEVTCNRCGSNKTNICTTPGHMYGKSIWIESESDD
EEGNWDGNYLCHECWLKIYDHNINPCCICGKCESKLDIEGEPIWYLHYNEKGEWDEKYIC
YYCYMKEHSHGYKDKDKKYIKEEELEKDKIDLHSIDHHNIQSCRQNIPELIVRDCIREFD
FDEEKAERLRNILLARGVNKWFFARREFIRLKHQVKDMLKSNEYPYDNIDVHRVVEKIYV
SMQNITKLPRWIWWPITITHKWKRIENKIIIRGRHG*
>SRVP18_hole-7m-from-trench_1_80cm_scaffold_35_177 # 104412 # 104783 # 1 # ID=1_177;partial=00;start_type=ATG;rbs_motif=GGA/GAG/AGG;rbs_spacer=5-10bp;gc_cont=0.269
MHNIDQKTLVPFIYIAVILIGIDMITTLAGLKLGLEEHNFISIMFINKFGNFYGLISAMV
GKYTIIVFPMIAYQYVQKELETTFLKNTYLALYIIIMIMTIITVLRVDINNIMEIINKLQ
YNV*
>SRVP18_hole-7m-from-trench_1_80cm_scaffold_35_178 # 105033 # 105425 # 1 # ID=1_178;partial=00;start_type=ATG;rbs_motif=GGAG/GAGG;rbs_spacer=5-10bp;gc_cont=0.277
MTKEEEIEKLEQDFLNYIKRYSERAEKINKEVVPNDMNKYAEMLKQIIIKYANDLKNVDV
LVSMLNEQQKNNIINLSVSFFDIGVLIGIIIRDQKTFLPVVRKILSENEELQQKLKELLD
RSKLDLPYIG*
>SRVP18_hole-7m-from-trench_1_80cm_scaffold_35_179 # 105467 # 106915 # 1 # ID=1_179;partial=00;start_type=ATG;rbs_motif=AGGAG;rbs_spacer=5-10bp;gc_cont=0.344
MAIPIVNSRDLPNTWRILDDKLGNFRDRGLPFKYPYVGAFSQSVAEWFIRVYSNPRDTVM
EPFGGRGTTAMQALWNGRNIIINDLSPYSNVLCHSSIFVPYMRDVLIFIKNLEEYINSDN
CKVSKDYAGKGSENDAAKLYHESTFDQIIKLRNTLNSRDILLGFEDDLFKGINYDGDNLK
EIYTYRHEVVMFTRMVMSQLMLHSSHDMSFNGIKTRGTDNTYIKGILKYYKSLGETPKRI
NIFENMVHYVEKMELDSLGARDKFVKLERRMISCDARKLDLPDKCADIVVTSPPYYANLN
YGMANWLRIWSINGIGDPLVGNHINTDIFEKHNNSEIYGKTYDKITDKAGGTVDNPMSYS
NFTGWYLKELYRVLKDDAVAIIVVGDYGNKKKVDAWRLVTDRAEVFGFKPVMVIMDELNK
QTKSSTQFQAKHEGGKNDFDVCVVLYKGKYQRKNDPEDIDFRWGATFVDGTQLSIQSAWE
RL*
>SRVP18_hole-7m-from-trench_1_80cm_scaffold_35_180 # 106974 # 107501 # 1 # ID=1_180;partial=00;start_type=ATG;rbs_motif=GGA/GAG/AGG;rbs_spacer=5-10bp;gc_cont=0.369
MKHCNILDKEDVKEKTIEALKRAKDTDREYGFNFCSANGKAIATYVEGGEKDSVGIDGTC
PMRARLIGALHIHTRPSLSRDAIPSPTDIKKSIAENMAFFCIGTNIDGQGIVRCFSKEDL
ESEMADILRKGQLEKLGMQVQVEDIDRSTRLITGRMTIHKDYLNRHSCQRIFTGK*
>SRVP18_hole-7m-from-trench_1_80cm_scaffold_35_181 # 107525 # 107989 # 1 # ID=1_181;partial=00;start_type=ATG;rbs_motif=GGA/GAG/AGG;rbs_spacer=5-10bp;gc_cont=0.363
MLDVIPSAEEREQIHKMLRDIPENDSLYKCHKCKSIFDIYSRGLPIFMALSGKEGVICHN
CKSESTEIMCRVDAYSIYLKLSGNIKCRKEELISGADICPVCKSSMCPECGNHNVVSWSR
ITGYLNDVSGWNNAKKQELLDRKRYEVGKVEVLA*
>SRVP18_hole-7m-from-trench_1_80cm_scaffold_35_182 # 108005 # 108688 # 1 # ID=1_182;partial=00;start_type=ATG;rbs_motif=GGAG/GAGG;rbs_spacer=5-10bp;gc_cont=0.352
MSMQTTKTMPTTEQLEYDELTRKIRIATAKLRISQEGVDISSISQQNIDNIMRIFDDMEH
FQRDTQQKISNIQQSANIQIQKINQDADKKFGDVQKRYQDLIKSLKEGHPQEIREEQVQH
AVVQPIVEEVREKTREEKVSEITDTVLRAMRDTVYKRIDEIMNTVDTRAEITVGGGIDAS
ENVIGELVDHTKQMTVESAIIGAEEMPDDKTIPTIVSETVKKTEEDN*
>SRVP18_hole-7m-from-trench_1_80cm_scaffold_35_183 # 109169 # 110146 # 1 # ID=1_183;partial=00;start_type=ATG;rbs_motif=GGA/GAG/AGG;rbs_spacer=5-10bp;gc_cont=0.315
MTTTDTLLAIIAILLLSLAILAVIIYRNIKNRAITATTPSSIDSMVSLYTKIDELSKDLR
NQTNGMSDTLNKKMGEIATYTSDIRQTHKSIEQMLRIPKERASFGEINLEIILADQLPPD
MFGIRKKIFNGKIPDAYIKSTVGLICIDARFPLDNYMKMLEEKEENKENYKKQFIKDVDV
HLLDVAKNYINVEKGSAEFAFAYIPSESVYYFLVTDDRGYNLLKEYTKKGVQVVSPLTLS
HKIELIKTGVHARKLSEDAEKVRNEMIRIGCAFKCIDDSWRILYDTHLRNTIKKADEVDK
AYKNTREEFDKIAKLGDIGIEEKKT*
>SRVP18_hole-7m-from-trench_1_80cm_scaffold_35_184 # 110168 # 111238 # 1 # ID=1_184;partial=00;start_type=ATG;rbs_motif=None;rbs_spacer=None;gc_cont=0.332
MRIHLEEGEKLIYIDTEEWLEGRYQGIGGSEAGIVLGLNPWKSRLELWNEKVNKTRHLDP
DAEMRLKLGNLLEPLIADEYSKITGRKLEIRPQKIHPEYPFILGNIDREIMGDIKGPGIL
EIKTKGAHTNWEDDIPSYYHAQIQHYLNIYNYSWGSFAVLDLGVMKLDIVDVKRDDNFIS
KLIKEEIEFWKLVEYKTPPPICPTNACQEFLREKYKVSKDITIDLKDNEEATKWSAMLRE
AKRNIKSFDIMETEAKNHLMSIVGNAEKAIGNTYSISWKAPKDKEVFDLERFKREHSELA
EQYIKAEPQSRRFIVRFTEDKQTKSGKKDKKIENGKEDKKITSGLNIIKGILDEEL*
>SRVP18_hole-7m-from-trench_1_80cm_scaffold_35_185 # 111238 # 111582 # 1 # ID=1_185;partial=00;start_type=ATG;rbs_motif=GGAG/GAGG;rbs_spacer=5-10bp;gc_cont=0.301
MEELQKYPISIGSHEQDIIINLIKDRKDRIPYIWQQLLDKKDQIMVSAFEQGILMGITVS
QREKIPWTWKQLVDIVNKFREESGVKITELGNNLIQLKDDFGNTIVREKYEWEK*
>SRVP18_hole-7m-from-trench_1_80cm_scaffold_35_186 # 111624 # 111899 # 1 # ID=1_186;partial=00;start_type=ATG;rbs_motif=GGA/GAG/AGG;rbs_spacer=5-10bp;gc_cont=0.315
MYVTKDKDGKQFKWSKKGKNRECEVKDNRCIVRKCFSPKDCGTVDPKTQQKTIIGICKGL
FDGMCPENYNDPKNFVTYNGRDERRDKYFRY*
>SRVP18_hole-7m-from-trench_1_80cm_scaffold_35_187 # 111859 # 112458 # 1 # ID=1_187;partial=00;start_type=ATG;rbs_motif=None;rbs_spacer=None;gc_cont=0.297
MEEMKEEINILDIDLSDINNDIDNNINSCADNDINIGIDVDGTLTREEIGRDMFKLSFPD
VEKAMLNYTPKNGIDVLFDDKLLRNCNIYIITGRQEKYRCATAEWLNMYGVPYDELVMFP
DSFYNINDYNIPKYVNLKVDLHLQRDIGIALDDTVEVIEGLNSSGISACQVTDDFKDAFE
KVLKLKDKTKMMDKETRKL*
>SRVP18_hole-7m-from-trench_1_80cm_scaffold_35_188 # 112639 # 113778 # 1 # ID=1_188;partial=00;start_type=ATG;rbs_motif=AGGAG;rbs_spacer=5-10bp;gc_cont=0.367
MDIYPNIEHIKTTAINGKIQVMIGFKNKPGPSDIDFITGLGGVINRKYTIINAIAAVVPE
NVLDKIQRSPNVEYIEVDEKMFAHIPIGVCQEVQILKQIVPWGVNRIGSRLVNAMGNTGK
GIKIGILDTGIDYLHEDLSRNYKGGYNFVDNNTDAIDYNGHGTHVAGIIAAEDNDIGVVG
VAPDAYIYSVRVLDYAATGTASDITAGLEWCLDNNMQIVNMSLGAREDSISVRNASDILY
DSGILLIAAAGNNGNGIGTGDNVDNPAKYNSVIAVGATDINDDRASFSSTGQKLEISAPG
KDIYSLLPRNKYASLSGTSMASPHVAGVAALVLSADPGMSNVQTRIRLQTTAQNISKGTF
GIKSWFGYGLVDAVKAVSI*
>SRVP18_hole-7m-from-trench_1_80cm_scaffold_35_189 # 113935 # 115017 # 1 # ID=1_189;partial=00;start_type=ATG;rbs_motif=AGGA/GGAG/GAGG;rbs_spacer=11-12bp;gc_cont=0.294
MFKNESYNINNSKNEMMKKLMEYNNTALVDVLWRSDPDIFKIFVMSNNRHDARDKLFHHL
NDIEGHIFSIYSDRHFKDKNILERNNAKECIRVFKNIIRTENEKITGFSALKILYKLANG
RIIPGDINRGFILEFIFLFKGINCNSGIYDEKEIPLFIQLKGLEASLERTRVLNNYSSHI
EHFLKRYRTGLDKDLIEKRNCSKRFIKEYFSCDEHDWNNYRWHLRNVITDIDTLLDIVTL
NHREIKGLECATKHNIPFQITPYYLSLFDRKNTGEHDHAIRAQVLPSENYCLSYIESKER
CTDLDFMDEKSTSPIKGITRRYPQIVILKPFDSCPQICVYCQRNWEIVDIKDANFSQESI
*
>SRVP18_hole-7m-from-trench_1_80cm_scaffold_35_190 # 115252 # 115794 # 1 # ID=1_190;partial=00;start_type=TTG;rbs_motif=GGA/GAG/AGG;rbs_spacer=5-10bp;gc_cont=0.333
MCIVTHFEHPAEITPDSLESINKIKKMGINIYNQQVFTYYNSKKFESCLLRKTLKKSGID
PYYTFNTKGKDETIDYRVPIARIEQERKEEARLLPGITRTDEPVFNVPRLGKSPLSAWQD
HEIIMILGNGRRVYRFYPWESKQALVEPYNYIDVSIYDYLKRLKDEGENVDEYSSIWYYF
*
>SRVP18_hole-7m-from-trench_1_80cm_scaffold_35_191 # 115819 # 115998 # 1 # ID=1_191;partial=00;start_type=ATG;rbs_motif=GGA/GAG/AGG;rbs_spacer=5-10bp;gc_cont=0.250
MYAVKNLKDIKQKGDIAVIYEFLIFIFIINTYMSGAGIGYIILMTVLLFMFLNMVRHIR*
>SRVP18_hole-7m-from-trench_1_80cm_scaffold_35_192 # 116161 # 116373 # 1 # ID=1_192;partial=00;start_type=ATG;rbs_motif=GGA/GAG/AGG;rbs_spacer=5-10bp;gc_cont=0.296
MSKEEEDRHNDRENKYKEFVLYFRELDAIGIPYGISDLRRKAEELGLPIPSREEIDIRID
IEKWINSTVV*
>SRVP18_hole-7m-from-trench_1_80cm_scaffold_35_193 # 116535 # 116948 # 1 # ID=1_193;partial=00;start_type=ATG;rbs_motif=GGA/GAG/AGG;rbs_spacer=5-10bp;gc_cont=0.391
MQTFLPYADFKKSAACLDNQRLNKQILEARTIYDIISENRTSGGWVSHPATRMWRGYADA
LALYFNACLDEWKVNRKRNHSYEKIHIADEKNIKLPPWLGDEKFHSSHRSNLLRKDAFYY
EEFGWTEGPDLPYVWPV*
>SRVP18_hole-7m-from-trench_1_80cm_scaffold_35_194 # 116893 # 117123 # 1 # ID=1_194;partial=00;start_type=ATG;rbs_motif=None;rbs_spacer=None;gc_cont=0.342
MRSSDGQKGQICRMFGLYRIYYMNGTGTMKVEELINMTDEIDDILYGYGIIVDHDILAHH
LFNAIKESYHNVRLEL*
>SRVP18_hole-7m-from-trench_1_80cm_scaffold_35_195 # 117144 # 117491 # 1 # ID=1_195;partial=00;start_type=ATG;rbs_motif=None;rbs_spacer=None;gc_cont=0.342
MSNKILKILNSTYEGWTVEHRFDSVNRYRFDYAHLKMRTAVEIEGGIYTGTGHAKTGTYL
KDMKKYNLAQLKGWIVLRYAYGQENLIADDIRKAVQKREKEKSEKELLEKLKAGI*
>SRVP18_hole-7m-from-trench_1_80cm_scaffold_35_196 # 117511 # 118077 # 1 # ID=1_196;partial=00;start_type=ATG;rbs_motif=None;rbs_spacer=None;gc_cont=0.280
MKTEADMKTEADMKTEADMKTEKELLEKLKEARRSRGEILEISVDIEYDIDMIIHKYIQT
TSDFNLFYHLFLDLSFGKKIGMFEDILKYENIKDNFNELISSIEKINEINNRAKHSELIA
DSGIFYLEPRRTKIRTKITNSTIDLREIMTDSTIESKKIKIEDDLREIILHKEKFKNEKY
RLEEELKL*
>SRVP18_hole-7m-from-trench_1_80cm_scaffold_35_197 # 118905 # 121112 # 1 # ID=1_197;partial=00;start_type=ATG;rbs_motif=AGGAGG;rbs_spacer=5-10bp;gc_cont=0.435
MNKQITGVLTLVLSIILMTVAVSAQVTTNEVDVRGEVFAMGNVAVANAGHIPHTGSSVGW
DAFNFAGFWYDLKEGKKSEVMTITNESSALLASGSRTIDKDNLFYNSQMQVIQYKVNEAQ
PNLSVDRGLNAAGVKQSSGATAGFYGKLGWFAQPFVALNGKPNKLAKLIVEQGTSSNEKR
SLTVGEVWDIGDGWTLTAQSIDAKATPRQAWLVLSKDGVKKDDKVIGQGQVYTYTEKSIA
GESDVPLFVTYVDSIFAGATSDMVQLRYTWAISTSVTEVKTSDTYGVFKVLDDGSGTGTI
KLWNDESSVSLSTDSTVNLANQLNFQVADNDSVLRFYPLVTYKDPGTYEMRGEVYDGQAS
NHIPHTGTSVGWDAFNFAGFWYDLKEGKQSETMTVPDDTSAQLTAGSRTIEKDKLFYNSQ
MQVIQYKVNEANASNSVDRGLLIDGTKASSGTNAGYYGKLGWFAQPFVALNGKPNKLAQL
IVEQGTSSNEKKSLTVGETWDIGGGWTLTAQSIDAKATPRQAWLVLSKDGVKKDDKVIMQ
GQVYTYTEKSIAGESDVPLFVTYVDSVFAGATSDMVQLRYTWAISTSVTEVKTSDTYGVF
KVIDDGSSPPFKIQLWNDESSVSLSTDSTVNLANQLNFRVADNDTALRFYPVVDYQIGNQ
AIQTPTTTVSGTTTMVSPTATVTGTETPVQTPITAVTTNATTTTPVATKGTPGFEAGLAI
AGLIAVAFLVLRQKK*
>SRVP18_hole-7m-from-trench_1_80cm_scaffold_35_198 # 121661 # 121897 # 1 # ID=1_198;partial=00;start_type=ATG;rbs_motif=GGAG/GAGG;rbs_spacer=5-10bp;gc_cont=0.325
MSKTVHIDDDVHMLITQKQSEIKEKYNVSLKLSYMVSSIIREYVHDMDDILKKEILSKHG
AGNKAKSDSVETIEDTRV*
>SRVP18_hole-7m-from-trench_1_80cm_scaffold_35_199 # 121956 # 122150 # 1 # ID=1_199;partial=00;start_type=ATG;rbs_motif=None;rbs_spacer=None;gc_cont=0.236
MSLSFNEKTKTVQIDDDVYFLILDKQREILKKYRTNITIFRIVDILLTNYIDKIEELFHI
KGGL*
>SRVP18_hole-7m-from-trench_1_80cm_scaffold_35_200 # 122253 # 124124 # 1 # ID=1_200;partial=00;start_type=ATG;rbs_motif=AGGAG;rbs_spacer=5-10bp;gc_cont=0.367
MNMVTAKIKKVKIKKAVLFTIVIVTIMMANVAAAKLKITAPGPITLEATGVVTHITDLGI
PKITGGTEPYTNDAPAGNDFPVGVTTVTWTTIDSVGNIAVTDTQLVTIKDTTAPSITING
VNPIIINQGDVYTDAGATATDIVDGDITKNILVNNSVNKDVIGTYTVTYDVNDSAGNPAQ
QKTRIVKVVPVQIKLNITSYSPTPLLIEEPVPSHVRFEVTTNQPANILWRLDGVSTPGGQ
SVTQDFYDTNIPIIGSHTIIVVAQNGTGSISQTWTLNVKGTFEISASPSSVNIGKPTDVI
LKVSRICGIEAGDNSSCKGTYIPVAGANIDIAGISGSGVTNDTGLFLATINATTNETINV
TASKSGYISSSTEIISEITPVSTPHQSSSGSGGSSSSSSSSGGGGGGVSSPESFSNIIKF
ERQSMDLVVNKSIKYSFSSPELAIYQVLVVSNASDTDVDMRVEHLKNISDTVDYAPEGTI
YANENVWLQSARINYTTVRFRVKNSWFLDNGLTKDSIVLLRYINGWKDLHTNITGSDANY
TYFESKALGLSPFAISSIKKDQGTQVSTETSTVPNSASIQDQNTTGAKPNTKNIPGFEII
SGIGIISIAYIVRSMRNIRRAKR*
>SRVP18_hole-7m-from-trench_1_80cm_scaffold_35_201 # 124361 # 125071 # 1 # ID=1_201;partial=00;start_type=ATG;rbs_motif=None;rbs_spacer=None;gc_cont=0.343
MVICLITDVYNKEKKISVIIPTLNEVENIKHVFPYLPSFIDEIVVVDGDSTDGTREEILK
FRKDARIIIDDTPGKGVALRKGFEMATGDLIIMMDADGSNDPNEIPSLLEPVLNGYDASK
ASRLLPGGGSDDFTIFRRFGNKIFITMVNKMYGANFTDLCYGYRAFKKEAIEKMNCRSDG
FEIETEQSIRMIKTRLKIKEVPSFEYKRKYGDSRLNSFKDGWRILNIIISEYFRKG*
>SRVP18_hole-7m-from-trench_1_80cm_scaffold_35_202 # 125161 # 126000 # 1 # ID=1_202;partial=00;start_type=ATG;rbs_motif=GGAG/GAGG;rbs_spacer=5-10bp;gc_cont=0.301
MYKKIYSDLGVISVWITLVAISSIIPSTVIRTSLAIPVLLFFPGYVLLAALFPKKDDIDI
NVRVALSFGLSIVIVLLMGLLLNFTFGITLLPILGVLYIYTIVLVIIGIYIRGKLPEEIR
FSISIDSIYYIISQKLKPKNILDLMLNTIILFLILSTVGVIYYTVTMPKVGERYTEFYIL
NSSGNTNNYPAKVMANSNTTLLIGVVNHEYSPINYTVQVDLNKKLLTSKTLSLDNSETWE
KNVTFSINKGANMELEFLLYKENNFTIPYRTLHLWVNAT*
>SRVP18_hole-7m-from-trench_1_80cm_scaffold_35_203 # 125982 # 126953 # 1 # ID=1_203;partial=00;start_type=ATG;rbs_motif=None;rbs_spacer=None;gc_cont=0.314
MGKCDVKTILKRNKNDIMINDIATKIGENVPYISVVVPALNGERNIGAFIESINKLKYPT
NHFELIIVDNGSKDKTIDIVQNFQNNLDLDIKLYSEKGKGAYRARNLGVLNAKGDIIVFT
DADCIVDSDWLTNMVSYFSDDNIGGVAGEIFPKKGDSLVERYAVSAGMWSQKSMFNSNRL
PFAQTGNAAYRKDVFSKIGYFAEILAGGDADYSWRMLLETDYNMAYASDAIVIHDHKIDL
KGLFKQTFRYGCSTVFLKQKYGDRCEKHYDNNVKFLRKNTDYIAKVIYYLVKNRDDLSLI
FPALVHKFGFNVGKLYTKYMKRS*
>SRVP18_hole-7m-from-trench_1_80cm_scaffold_35_204 # 126991 # 127845 # 1 # ID=1_204;partial=00;start_type=ATG;rbs_motif=AGGAG;rbs_spacer=5-10bp;gc_cont=0.308
MKNICMIGSGVVGSTTGIGLKALGNEVIFFDIDQRLINDLIKRDLNATIDLGYTVKNSDI
FFFCVPTPDKDGKIDLTIMESAIKEFSKLCKNKNEYFLVVIKSTIIPTTTEKVIIPLIEK
YSDKKVGTDFGICFNPEFLRDKYALEDFINPDRIVIGGYDKRSGDILEELYASFKCPIIR
SDLITSEMTKYANNCFYATKISFFNEMHMMCQKIGADSNVIRKVVQLDKFYGTHPWEHGH
SFGGKCLPKDLNAIIYMFNEEHIHDPILLKAVRKINVDINNKTE*
>SRVP18_hole-7m-from-trench_1_80cm_scaffold_35_205 # 127884 # 129176 # 1 # ID=1_205;partial=00;start_type=ATG;rbs_motif=None;rbs_spacer=None;gc_cont=0.316
MKIINSIFKNIYHDTIIKNTVFLIITNVFNMAAGFFFWMLATRLYTPNDVGIISAIISSM
SLIAIISSVGLPMALTLYLPVNAKSANNIINSSLIVCIIISIIVALIFSLGIGIFAPKLK
IMLGSLGLVVMFAMATMMSTISLLINGIFNAGKKSSFQMVKENSFGITKILLLIILSGFG
AMGIFISWSLGLVVAMAIGFFLMFKLWRYSPTAKFDPIIKKMARFSVGNYVAGIFYNLPK
FIFPIIIVNTISADSAGYFFIAMTIAGLFYGVPEAIAGPFLADSHDKEKFWVNVNKAIRF
DMCLLIPGLLILAIVGRFVLGVFNPNYAANSFNTLMILAVASIPISLITTFNMIRNAQKK
VTVSIKVDAFVTIMTIILSIPLMKMLNIEGIAISYLVANIIAAIIIILKTENSVEFTIRL
IKGERTISSN*
>SRVP18_hole-7m-from-trench_1_80cm_scaffold_35_206 # 129366 # 130625 # 1 # ID=1_206;partial=00;start_type=ATG;rbs_motif=AGGAG;rbs_spacer=5-10bp;gc_cont=0.325
MNCQYLYYVKYLAELKLHQRQNEKELKNIQLKKLKHMINHSYNNVPFYRELFTKENIRPE
DIKNLDDLQKIPIITKKEIRANYDKIIANNIDKEKCKMITTTGSTGLPLKIWNDKYAQFY
SSAVVYFAFFESGLRLSDSIVELAGVIENEGRTLIKKKMISTLDHPDNIINTLKKYKPSV
LYSFPSIFRTLSNSLNGDSCSPRLIFTHGEMMTEHCRETISSAFGADVYHTYGSTEFNRL
GFECEEHSGFHMITDGAIIETIKNGQSTCPGEEGEIVVTGLYNYGMPLIRYKLGDIGILA
GDKCTCGRGWPLIKSIEGRCDDYITLPSGRIISPRTINIIEYVPGVLEYRTIQEEADKFV
VQVVPGKDYSAETNKQIEEQIRLGCLGEKVDIKVELVKELPRERRGKLRAVVSKVKIGD*
>SRVP18_hole-7m-from-trench_1_80cm_scaffold_35_207 # 130679 # 131875 # 1 # ID=1_207;partial=00;start_type=ATG;rbs_motif=GGA/GAG/AGG;rbs_spacer=5-10bp;gc_cont=0.333
MDEIESQIVYTAKSKKFGTIGYVVIDHLLGTGSFSSSGGVRVVQEMDLFELQSIARTMTY
KNAFIGNKLGGAKAAVIIPKANDRKEILSEFGKSISRLLFNKMYFPVMDMGITLDDLQLI
FDSARYKCDCLSWKNLSHEYTAYSCFYATLAALESKGIPIKDVTFSVQGFGNVGSTYALL
MHKEGARLTALSNTYGGIVDEKGFNVEELFKERSLYGDNFILKKLKENGVSRDHILEKDV
TILLPASNALVINDDNMKNIMANIIICAANAPMSHRIERSLKDKLIITDFVANCGGVLSS
VNVDNDTIMRILSMNYKKKVSDILTKSIDLKRPFIDIALAEVEKRIDLDYKDVYPSHGWT
ENIAGLFLHLLPTNKMTNKIVNTILAKRYTMRYETLWD*
>SRVP18_hole-7m-from-trench_1_80cm_scaffold_35_208 # 131912 # 133012 # 1 # ID=1_208;partial=00;start_type=ATG;rbs_motif=GGAG/GAGG;rbs_spacer=5-10bp;gc_cont=0.336
MGHFRKNCISFLMTDACSMRCSYCYLGNKKSKPNGNNVKRLDLDFAKKGLEDFFSQTSSR
SIRYFGEGEPTLEFDRMRLIQEYAKYLAGDELSTELQTNGFFGMDVAKWCSKNIDIIWIS
MDGVPDVHDQYRKTISGEKTSHIIERNIRYLANNGTVVGVRSTIGRTNIDRQKESIDYFS
SLGVDAVFADHLCVPVGKDAKGTDDLIEVHTMEFADKFLDAKAYAESKDIFYSNFLCVNF
DEPVDIACRAMVPTPHLTPSGYVSCCDMATRPDGVLDELIYGKYDEDTKNIIYDQHKIDK
IRSRNKNNIPECKVCGAIDNCAGGCMGEAINETKDFYGVKKNLCEVTRYLAKHLRSDNGL
YKFIHP*
>SRVP18_hole-7m-from-trench_1_80cm_scaffold_35_209 # 133022 # 133666 # 1 # ID=1_209;partial=00;start_type=ATG;rbs_motif=GGA/GAG/AGG;rbs_spacer=5-10bp;gc_cont=0.307
MTVKLYMEDPYTKEFEATVLKINGNQVILDKTAFFAESGGQIGDTGYLNNTKVIGSKYGE
NKENVLHIIEGEPDFREKDKVIGIIDWDKRYKIMKNHAASHIMEYFLFKIFGKLKLIGTS
VSEKHDSSTYAYSEVFDQNKLKEVERLSNEFILKNYEIKRWEDHNKPGWWYWESGEIIMP
CGGTHPVNTKEIGKVSIKRKSGGKGKEKILTSTI*
>SRVP18_hole-7m-from-trench_1_80cm_scaffold_35_210 # 133682 # 134599 # 1 # ID=1_210;partial=00;start_type=ATG;rbs_motif=None;rbs_spacer=None;gc_cont=0.336
MICASFFILKKGDKMKKIFKNILTVAVMLIATFIIIMVISTLDQHGRGVVKIGSNANETG
TSVYADTIHDGEIMLINNVWGITDKEKNTNTLKSYVYVKPNGNFGWEWSRPDPKSSPSIN
VPPIYPEVVVGSTVGSSDSTTKLFPIRYGDIDSWTSDVEFQYPKVPTGQHNLAYDIYLVN
SSNNVKFNFMIWITGHIDDAEYVKDISDGTNTYGYYRRNPDAGLNYGWHAFILNKQGGTT
FKVDIKKLLDQIPDRVSGNWIVQGIELGNEIYDGTGRIEINKYVTTLNGQEVDSSNQGSN
MTGNS*
>SRVP18_hole-7m-from-trench_1_80cm_scaffold_35_211 # 134692 # 135534 # 1 # ID=1_211;partial=00;start_type=ATG;rbs_motif=None;rbs_spacer=None;gc_cont=0.292
MKIARGIIKIMIIAKFWLALFIYHPQNLMKHLSSNKSLYLEQDRAKFQLGGIDLPTKKVI
ILRLDDVQEFLYKDATIKIIDTVLNRNMAITLGVIPSRIDHDCPIKKYIIGKVNDQRIEI
AQHGVYHNLNEYVHMNESDTYNLTKLGMKTILDSFNVNPVTFIPPHNLYNKYTTKAISML
GFKIISAKRDEYIFDEYLVHIGYTVPTAHKNKLVNLDEVLYSCNISLEARNICVIMIHPQ
DYVDENNNLEREKYKKFIELLDMLSKLDAYFLTFKDLIRT*
>SRVP18_hole-7m-from-trench_1_80cm_scaffold_35_212 # 135545 # 136159 # 1 # ID=1_212;partial=00;start_type=ATG;rbs_motif=None;rbs_spacer=None;gc_cont=0.296
MKKEIYFGIINSVCLIIGDLMILYGNISYGLLVWALSLVFMVLVSILMPELDVKNVFQSI
TFLILLQMIGFSVPREFFADVVVQYILIYAIMLIPIYHIIKDRVYRGLGTDSTVFFILVL
ALLVGIIVELYQYIIFRDNPLNVVYINKISGEFSVLSIIITILIAMSLIGTRYCTKKVSE
LINMIIDSLFPVLVVTLIFNITLV*
>SRVP18_hole-7m-from-trench_1_80cm_scaffold_35_213 # 136156 # 137106 # 1 # ID=1_213;partial=00;start_type=ATG;rbs_motif=None;rbs_spacer=None;gc_cont=0.277
MNMIQKNPHISVVICAFSLKRFENTVDCINSVFDNTYKNYDIILVIDGNEQLKQEMKEKF
GEKDKVTIIGNEKDEGPSIARNRGIEIAKGDIIAFIDDDAYAPSDWLERIAKDFYDYPDI
IVVGGKLLPIYANEYDELPEELLWIVGCTYKGHAENKQFVRNAISANMAVKRDIFDDIKF
GYMHGMKNRLFVPIKQLEDTLLCVDINNKKVDAILYDPDIIIYHNVPTERLKIGYIIKRS
FSEGILKAKLEEINIHNKNVLSSEYNYLNTVLISIIDNFSKFKIKDGVLTTLVVSSVLLG
YISGMLQEKCQKMRFL*
>SRVP18_hole-7m-from-trench_1_80cm_scaffold_35_214 # 137103 # 137963 # 1 # ID=1_214;partial=00;start_type=ATG;rbs_motif=GGAG/GAGG;rbs_spacer=5-10bp;gc_cont=0.307
MNTDNKDCMSVVVCTYDDPIEFFAKCMNSLLTQSVIKEIIVVDSSKKSTIKDFCIRYEKI
KYYYTRPRGVSEAKNEGVTHCDCNIVAFTDCDCIVHEKWAENLLGSFSDNVAIVGGKIFP
KWLSKPNKIFLNSTIAQGFYSFFDMGDELKDVDMIFGGGFAINKSLIKGHIFSPNLRKKE
NLICGEETTLCKRVRNDNLRVIYNPSIIIWHQIPKERANFGWLAKRLYYGGITKILSGGM
PTPKVVNDPYNFYDAAFLVIFITPYIFGLFNGTLMVLKEKLLSINR*
>SRVP18_hole-7m-from-trench_1_80cm_scaffold_35_215 # 138062 # 139804 # 1 # ID=1_215;partial=00;start_type=ATG;rbs_motif=AGGA;rbs_spacer=5-10bp;gc_cont=0.290
MEEEDKKTLKLKLITVLWMAGAFLVALTYLLLHTKLIFFTSIFWTGILLSGIATYIVISG
DNKTHTKLCFLFLFGLILYLPHVLSSPNYYHLYDEMNHYQSSTLVYENGSLNINSSFVIS
KYYPTLEILTVFFKNIDGDTIFNSGLIIVGIIHSLTIVFLYLFFRNICSAKIASIGAFAY
FFNNSYTYTDSWVSYESIGFPLLVICLFAVSYNYNKIRMVPVQFILILGLVATHHFSSYI
FLLFLLILLFVKRNEHGEVFVRIRMLTILTATLIFTWLTFVVPKTLVYYFNILGPSLEGV
AGRLLFAQRVSEILSNSFLDIPYYELFIRRYLYIPLILIFMLIGLYYLNNKKRLDAYAVA
MVIFSAMFFMSLIGMVTSSFEISRFSTFGFTGIAFFIGISINEFNKHKILKFLIVIFIVI
ILIGGISLGTASPYRGSYSGNVAFGQQTITIDSISSAEWSEKYMGKYNTIASDHTTGAVL
EYYGMQRSITNWEIFYPTKVDGNVTYDLRYNNASYVATDERITKYTSELHYYFSRDELYM
NNSYGNTKPFPIDLIKKFDNSEFFAKIYDNGDINIYKLLL*
>SRVP18_hole-7m-from-trench_1_80cm_scaffold_35_216 # 140052 # 142478 # 1 # ID=1_216;partial=00;start_type=ATG;rbs_motif=AGGAG;rbs_spacer=5-10bp;gc_cont=0.376
MTQINWSGHTWSVRTGTGDPGPNSWSDSPNNVFVDSQGNLHLKITNVGGTWYCAEIYSMD
TVGYGIYTVNMVTNPSSPPLDNNTVIGLFYYLDDNDELDIEYARWGNSGNNNIGKFTVQP
LSLNAAKTYPINVANTINKFVWQSNGNVNFSATDSSGNVIATYNYTGSHKTNTGGTFAIN
LWLYNASHPSDNQEKELILSSFTYPGSTPTPVLTTIAISPTSVPFNIGDTQQMTTTCMDQ
SNNVMACPTLTWVSNNTSIATVNSSGLVTGISTGTANITASAGGKISNISTVAVATQPIT
ELLRGVNWSGWEYNNAYGLSLQKLADLKNNWNVNVVRFSFNRQDYMGSNSYRQHIIDAVN
WCKSLGITAIIEQQWESQSVTLSPLPNKAQSVQLWSSIAQDHNYQNDPLVWFDLWNEPHD
CTIAQWRDIADACATAIRTYANNTILVAGIAWADDVRSWHGNYLTQSNIIYSRHNYGPAY
GGASASQMDNNEGVLLKDGKEVFIGEFGCCDSSNCSCSQSAIDNIKNVLFPWLDGKTRGA
GIPLTPLGFTAWSVCDTPLLCNPRGDPSSPTNYGVVVRNELSSVPPTPVLATIAISPASV
SINGGATQQLTSVCRDQNNNVMACPTLTWVSNNTSIAIVNSSGLVTGISTGTANITASAG
GKVSNISTVTVTTIQPVLTTIAISPITVSINIGATQQLTSVCRDQNNNVMACPTLTWASS
NISVATVNSTGLVTGVSAGNGSITASAGGKISNVSTITVTTQPVNKIFIVSTIGCPTTTG
VMVIKSPVGDRTADEACQDVCNILKTIS*
>SRVP18_hole-7m-from-trench_1_80cm_scaffold_35_217 # 142614 # 143228 # 1 # ID=1_217;partial=00;start_type=ATG;rbs_motif=None;rbs_spacer=None;gc_cont=0.268
MVIENIMKKDINSEIQEKGLKDLDIEYKDISIDINEKMGDVSKKISSSFSDGVATFVRDF
ENVINIELKDIEDSINKELLLANSEFKEKEKKIKYEREKLVKDRNEFLSKFGEYQLKKIK
DEEEFDKRQNEFIESQKESERIIKQKEKDLEQLNLELEKKQNEFNIQFVTLEKERKKINQ
VKLAFYIIIVILIAIFLVRKIYLG*
>SRVP18_hole-7m-from-trench_1_80cm_scaffold_35_218 # 143584 # 145554 # 1 # ID=1_218;partial=00;start_type=ATG;rbs_motif=GGAG/GAGG;rbs_spacer=5-10bp;gc_cont=0.410
MTKRNVILLFAIFVIIFAGSQTASSISSYLTTLQSVYGSGSCGTCHVNPGGGGTRNAYGT
LFENQPNHAADPISALNAIGAPPGITPLPSPVPTPGQPVPTPGQPVATIQVPGAVGAPIV
ECYVIDSSGAIIPGTITISSITTIPSTTTISTVPATGPVTGSIPVTGMSGVTGSVPVTGP
VTGLITSSATEALIKYKEFTLENNKWGQPSATQSIFSYVNSAGDTILGWSWNNPGIGYNY
PEFVIGTDFGNWPSTSPLFPIQYKNINTWTVNMAWDYPQPPTGTFWDLGFDIYWMDSAFK
TKYYNIMIWPQSYPSDALAANTYVKDVSDGFNTYLYYHDTRNQGGAIVPWDAFVLKNQPS
AGGSMSINIKALIDTISNSQFSGSGGWYIPDIQLGSENQNSAGKAEISKFDMNLNGNIIN
LNTGGAPASIPNPTRTPVPNPTSTVPNPTSTVPTTAELLAKIQPLLVPANRINPNTPLVT
SYGTGTEYIYKLPGTNPVVLVAQSSGAVDCDGQTTTQCSTATDQQYQSDTSFHQSNGVPL
NAATLPFYVLPVVGPYFDYTQNGIQGGQLGAIIYNNNMNYGVFGDESAINNRIGEISYAM
ASSLGINPDPNTGGTTSGVTFIIFTGTGNVVSPIESHTQATILGNGALATLWAQLG*
>SRVP18_hole-7m-from-trench_1_80cm_scaffold_35_219 # 146295 # 146864 # 1 # ID=1_219;partial=00;start_type=ATG;rbs_motif=GGAG/GAGG;rbs_spacer=5-10bp;gc_cont=0.347
MVRCEEFYKYFEKKGNFCGKSEVVVKKVEEYIDYVKRNKVGGYKISNCALDPFISIEFVK
EGRVHTTALKDLKVLLKKGKVLPEKITRRMSIEIINTANSKTGDAYKLNSIPGIRARMRG
YEHEIGEVEHEVRNSFDAIKKDIGAKNNNEAMKVMLEVCIRNPDAMRSIKADMDKLEESE
RRVEIVTTP*
>SRVP18_hole-7m-from-trench_1_80cm_scaffold_35_220 # 146997 # 147335 # 1 # ID=1_220;partial=00;start_type=ATG;rbs_motif=AGGA/GGAG/GAGG;rbs_spacer=11-12bp;gc_cont=0.372
MKTKDIPIFRQKVLDALPITQADVSKMLGIDHRDASKLIGIMLKEHVINRTKVDRTFLIN
KDGSGDDEGKKEKKKDFGGLLSEGKFSPCCGCESNCDPGNCQRLMEWIILKI*
>SRVP18_hole-7m-from-trench_1_80cm_scaffold_35_221 # 147510 # 147881 # 1 # ID=1_221;partial=00;start_type=ATG;rbs_motif=AGGAG;rbs_spacer=5-10bp;gc_cont=0.376
MDETIKTTEEQKATALGIDENLEGALAYLFGILSGIVLLIMEKDNKFVKFHAVQSIIVSA
AAIVILSIVGTALIFIPFIGWLLDMLLYLGALALWIVLMFKAYNKEMYKLPIAGDIAAKQ
VGM*
>SRVP18_hole-7m-from-trench_1_80cm_scaffold_35_222 # 148284 # 148598 # 1 # ID=1_222;partial=00;start_type=ATG;rbs_motif=GGA/GAG/AGG;rbs_spacer=5-10bp;gc_cont=0.381
MNMYGGAIKRSVSILFVVSLFIHIAGAVNYPLFTGYVTDNIPGWLGILIFIIIITIVIAL
LITTGRRGRRGKNGRRGDESSRGYDTEEGFGGGSSGGGGFGGGW*
>SRVP18_hole-7m-from-trench_1_80cm_scaffold_35_223 # 148552 # 148839 # 1 # ID=1_223;partial=00;start_type=TTG;rbs_motif=GGAG/GAGG;rbs_spacer=5-10bp;gc_cont=0.372
MAEVVLEVAVLVEVGKSNVLFRKGMMDSEPDLFRYDSVKKLADYVDNKDAEIENVKILIR
KANRELKRLRGKQLYVRKASSRDKDAENRICITSR*
>SRVP18_hole-7m-from-trench_1_80cm_scaffold_35_224 # 148914 # 149594 # 1 # ID=1_224;partial=00;start_type=ATG;rbs_motif=AGGAGG;rbs_spacer=5-10bp;gc_cont=0.323
MKTVGIGESIIGLNSLYEKKDIDEIKKIFGDNLVTLAEYNNGDETRCLAVCNNLDFKTLT
DLKKIDIVPMVLTRDEIKSAARVFPVELLNIKRHHKLLYGEDILKDIDISKENLRRQLEF
EFRSKLIHLRQSYIKSEGDDLEDIILSAVPTLAPIIGAIMYIKGMEIKYNPDLIKIMIGI
DTRVVMDIHKIRIGKAKFKGDKNIYIERLINVLTQAGNIVDKMEIS*
>SRVP18_hole-7m-from-trench_1_80cm_scaffold_35_225 # 149719 # 150372 # 1 # ID=1_225;partial=00;start_type=ATG;rbs_motif=AGxAG;rbs_spacer=5-10bp;gc_cont=0.320
MKSKISVNIDSGLLGIIKDCSDSDLDSIIQEALAQFFGVKQIWVRSDTLDPIPVIPVEID
EKIPVTSKASIGENIPVVNNVPIDENLPVVNNVPIDENLPVVNNVPIDENIPVVKKKRKP
RFVLKVWDQVKELLGPEFTTDDYWEATKKCNLNYKDSARHSTILDHLRLIEEAGKIVKMG
HKAYRKVEIAKESLEPQVLESKLLGTGQPALKLFEDE*
>SRVP18_hole-7m-from-trench_1_80cm_scaffold_35_226 # 150428 # 150973 # 1 # ID=1_226;partial=00;start_type=ATG;rbs_motif=GGA/GAG/AGG;rbs_spacer=5-10bp;gc_cont=0.280
MFIFSKISLTILFISMMTIIAESFGILSQIYGNYILFAGIVIQIILLIAFIILSLTSQGR
LKRGVKIIRHKIEDKYIKGNTDILPSFISSTNPRKATIFQIYIEAKDVKEDPHFNMCKII
GGGPEKTIDIKKHVLHVNTGIVGDLFIFVADLIVRPDEKINFKFENDINIKTLFIGELYM
P*
>SRVP18_hole-7m-from-trench_1_80cm_scaffold_35_227 # 151408 # 151806 # 1 # ID=1_227;partial=00;start_type=ATG;rbs_motif=AGGAG;rbs_spacer=5-10bp;gc_cont=0.301
MGWSNYIIIEDWKMIIETNREVDNLEDYIKESLDKMINNEEENVDISNLKVSDITIKDLC
TLASAYDNASSLAFIAVDKLFLFWLEGKGIKYEIKQEHGFDFKKYEEGGYKFIRKWNYGN
DDEYSGNKSEKL*
>SRVP18_hole-7m-from-trench_1_80cm_scaffold_35_228 # 151819 # 152088 # 1 # ID=1_228;partial=00;start_type=ATG;rbs_motif=AGGA;rbs_spacer=5-10bp;gc_cont=0.370
MKQPEGPFCQSCGMPMGSIDCFGTNADKTQNEDYCCHCFYDGEFTNPNITLEEMIDLAAS
IMADKLKIPEEQTREIAQSSIPTLKRWKK*
>SRVP18_hole-7m-from-trench_1_80cm_scaffold_35_229 # 152400 # 152816 # 1 # ID=1_229;partial=00;start_type=ATG;rbs_motif=AGGAG;rbs_spacer=5-10bp;gc_cont=0.357
MVEMTEEVIKTFDNVDCDKTKVLTWIATVTKEGDPHIAPACFIKPVDKDKVLVGISFISR
TISNIKNGSRVALGNAAYPNGYMVKGKGEIFKEGPYFDDFKERIEKRFGGKIKPKAVLLV
NVEEIYHLKPAGGKKRIA*
>SRVP18_hole-7m-from-trench_1_80cm_scaffold_35_230 # 152905 # 153084 # 1 # ID=1_230;partial=00;start_type=ATG;rbs_motif=GGA/GAG/AGG;rbs_spacer=5-10bp;gc_cont=0.328
MSRHPMYLTVKEIPDQQLLNTIREMVKDGKSPKKMKEELSNVSLCAIRRYYTKIRNGKW*
>SRVP18_hole-7m-from-trench_1_80cm_scaffold_35_231 # 153155 # 154234 # 1 # ID=1_231;partial=00;start_type=ATG;rbs_motif=GGA/GAG/AGG;rbs_spacer=5-10bp;gc_cont=0.320
MTKIAIFHDYIGAIGGGEKLILYLARELGADVITTDVDMDSVRKMEFEDINIISLGETVK
LSPLKQISASYKFAMCDFSDKYDFFIFSGNWAPFAAKRHKPNLYYCHTPVRAFYDLYNAF
LQRQPLFIKPLFMLWVAVHKPMSEYYMKDVEKVVVNSRNTQLRINRYLHRSADIIYPPID
TSKYIFEKNGDFWLSVNRLYPEKRIELQLNSFKLMPDEKLIIVGGYAEGDHAAKYVDDIL
KNMPKNVEIRKPVSEKELIDLYARCKGLITTAIDEDFGMTPVEAMASGKPVIAVREGGYL
ESIIDGKTGILIEPKPSDIINAVSTIEKNSEKYRYSCEEQAKKFDKSIFVENIKKKMNI*
>SRVP18_hole-7m-from-trench_1_80cm_scaffold_35_232 # 154523 # 155281 # 1 # ID=1_232;partial=00;start_type=ATG;rbs_motif=None;rbs_spacer=None;gc_cont=0.315
MYILKYRELIKNLVMSDLKTKYSSSVLGFAWSMLNPLLMMGVLYFVFGHIFKNQPNFIVY
LLTGILAWRFFAIGTASAMTSIVGKASLVTKIRLPREILTMSMVISVLISSILELIVLII
LLIILEINIPITVILFPIIYIVYFPIIYGLGLALASLYVYYRDLTQIWDVVLQAGFFAVP
IFYPLSNVPERLMPYYLLNPITRIVGMYRNIFMDGTVPKISDFIVVIIYGFWLIIIGTII
FKKLSRRFAEEI*
>SRVP18_hole-7m-from-trench_1_80cm_scaffold_35_233 # 155283 # 156443 # 1 # ID=1_233;partial=00;start_type=ATG;rbs_motif=AGGAG;rbs_spacer=5-10bp;gc_cont=0.317
MKISIILGTRPEIIKMAPIIKELKNINEDFYVIHTGQHYSYEMDKIFFEELELPQADYNL
DVGSGTHGAQTGKMLEHIENTLLENKPDIVLVEGDTNTVMAGALVAAKLGIKVGHIEAGL
RSFDMSMPEEINRIITDHISDYLFAPTDTAKNNLLKEGISDNKIFVTGNTIVDAVYQNIV
ISKKKKNILKDMGLKEKEYILVTVHRQENVDNKDRFRGILRGLAKISRWCGCDIIYPIHP
RSKKMIESLSLQDEIDNIDNLIITEPIGYLEFLQLEENAKLIITDSGGIQEEACILGVGC
ITLRDNTERPETIGVGANILAGTDPINIFSMTKNMMSKKMSWTSPFGDGDSSKKIINIIR
EDIREDIREDKKEGKKEGKNVISKKR*
>SRVP18_hole-7m-from-trench_1_80cm_scaffold_35_234 # 156421 # 157773 # 1 # ID=1_234;partial=00;start_type=ATG;rbs_motif=AGGA;rbs_spacer=5-10bp;gc_cont=0.336
MLSLKKDNGSISEDYVVIIKNVSKKFRVPHEKKLTFRDHILGLIQGKKGYDEFWAIRDIS
FSVKKGESIGIIGENGSGKSTLLKIMAEVIYPDKGNIIINGMIAPFLELGIGFQGDLTAR
DNVYLYGSILGINKKEMNKKYDAILEFAELKKFENMKIKNFSSGMYARLAFATAVAVKPD
ILLLDEVLAVGDEKFQMKCREKIDEFKRNGATIILVSHSLDAIQNICDRAILLEHGKLKM
DDNVWNVSDKYRELMKIRLLEAPEPFVPEDGSLLEDTDIIFKWKSKNSSHLVDHINFRIR
DVTNNQMGKVRVFKLINTATEFHVPTRGLEIDGDIFSIEKGRKYRWSISDRSAHPSLYKD
STGTTKSFSIKENEPKNEPKNEPKNEPKNEPKNEPENEPKNEPKNEPKNEPENEPENEPE
NEPENEPENEPENEPENEPENEPENESNES*
>SRVP18_hole-7m-from-trench_1_80cm_scaffold_35_235 # 157787 # 158944 # 1 # ID=1_235;partial=00;start_type=ATG;rbs_motif=GGA/GAG/AGG;rbs_spacer=5-10bp;gc_cont=0.280
MDDDQYKPMDIICFSDIWWDFTWQRHQNILTRFPNNWRILFIEPTSLPILIKDPKRIFLR
TRDNIIIASLPTLPLIDRIERFRRINDIIILLWLNIIMKLKGIKEPILFYNEPRFSSLIE
SLNKRFVIYDCIDDKLAFSNVPKWMKIYLDILIDKANIIFVTSSNLQKKVENKVEEKRKN
NIFLVGNGVNVELFKKAMTDISIPGDIKNMKKPIIGYIGAIDNWFDFDIIRDISVKYPDI
SIVLVGPIFHNVKNDIDKLKKYHNIFFIGKRPHEILPNYLRAFDICIIPFKINDLTVSVN
PVKLYEYMASGKNIVSIDLPEVSKYGDIIHIAKNKKEFIDHIGNVLHKIPDIEKLVNVAE
DNSWDRKVEYMVKLISNYEKSGGVA*
>SRVP18_hole-7m-from-trench_1_80cm_scaffold_35_236 # 158941 # 162864 # 1 # ID=1_236;partial=00;start_type=ATG;rbs_motif=GGA/GAG/AGG;rbs_spacer=5-10bp;gc_cont=0.310
MKRIIISGYYGFGNTGDEAILSSMMLQIRNTIPDCNFTVISNNIEETKRLHGVDAINRMD
FSAISNTIEKSDLVILGGGGLFQNNDKIEIARLFNQPGSGVVSYAIVPLIAKMYNKRILY
YAQGVGPLFAEEARTFVAFIAELADIITVRDRVSENLLIDIGVSPLKIVLGLDPAFGIDI
PSGEIIDDILIREAVPTDKEIICVSVRWWIDRSIEEKYIKVLQESLDNLLTSKDFVLLFV
PFQNVEGCEDTKIAKEIIDGMKNKDRCYILKYSYHPRDIAGIISKAKLVIGMRYHSIIFS
ILSKTPFVALSYDPKVANLVDEFGLAEYCIDIDSINSININSAIDKIIIDTEKIQKILEN
TLEKMKKRLIISQNLVQNFVGDTMSDFKIDTSVSIEKIRLFNTIINSAKTAIDLQRYYQQ
TILGLESQLKEKDDVAHSLEFQLKERDDVISAVKSQLKEKDDTAHYLESQLKEKNDIVTN
LQEIIRQRENSISWRLSQFYGRYFGKVPLLTRSISYAFGKMNKGYQKNKEKNGTNLKYHV
FKNILKVILPKNLYLELGKDYILADNSKVVLYYTDSKILPTYPHRILIDKNSSSSIKVSL
IVTVKNEEKTARKWLDSIQLQTRVPDELIIVDGGSKDRTVGIIREFATSSSINISLINSP
GSNIAEGRNLAIKNAKYDIIACTDFGNVLDKYWLELITAPFGMDKNIDVSAGFYKPLIES
QKDVLVSKFFIPDINSINPQHFLPASKSVAFKKAKWAMVDGYPTWLTYAAEDTLFDCELK
RTGGQWAFVPEAIVYWKINSSFTKIFKTVYRYAKGDGEAGLFGVNYRNSVKTLLEKFPTL
FGIGLLCGLGVYLIGIKLVLELIGISILTGTILLIFFNYFDINTKIKSRIISATITAAQT
TGFIMGTINRPNIRKRKSDIYIYQLNDIIKKYSHAKGIVIYPPTHDWGFMFQRPHQMARS
FAKQNYLYFFCTNNELTDMVYGFKEVEPFLYVCNVLLETFSILKNPIVYIGSAWNRQTIP
IFSQPQIIYDHYDDLEVSTARIEDHIELLKSAKVVLVTADKLVNNVIKYRQDILLTPNGV
DYEMIHKNRPSKGDDIPNDLKPILYKNKKIVGYSGALAKWFDYDLLEYLAKTRSDLEFVL
VGVNYDGSVDKSNILKYENIHWLGMKSYDELFKYVWSFDIAIIPFKINNVTIATSPIKLF
EYMACSKPVVTTALPECKKYNGVFVADNYEQFIDYIDKALVAKKDLDYLFMIDKVARDNT
WDNRVNKIITELQRKRNDGNKYVAHQCDNSKNSVLELNKDIKTENCI*
>SRVP18_hole-7m-from-trench_1_80cm_scaffold_35_237 # 162897 # 164708 # 1 # ID=1_237;partial=00;start_type=ATG;rbs_motif=None;rbs_spacer=None;gc_cont=0.276
MSEKKLNKKKLDKKKSNKKQLENKSIAHPKIQEYKIILLTIFIIAILIRIYNDPTIPFHY
DPGKNIVYSRAILDSFPFFPQYNQYFNLGEYYEYQVLFQYIVTLLYKITGFSFVDITSWS
IIVIGSLMVISVYLLSKEIFNSEITALISAGLIALSKVQLFSYVNYYPQILGLTLLPLPF
VFLIRYTRTLDKKYFIYTSILSVFVILSSYIVGIVYISILILSLVIYSVIKKEPRYIYAL
FSIIIGTIVLMTFYLLPIIDRYGIKLFAIGIINAIFAPKDIPFTNLNIQSDLTILNVFNF
LVIIVLLLCISLIIYLYNKKSKSVDFNKISIDLKKTKYEHILLIIWLSISLILIESYKFR
PILWVDRYVEFLDMSGTILVGYAIYFILDKIKCNQYLKPNYKLISVLVLICIFSYPIYDA
IRHNYMFGHWDTPGDLETLNWVEHNISSESLFVAPGGITSFWVSALGGVHILGGESSQIL
GNKFDGNSYSDTIINSPNIDEKMNLIRKFGVQYIYITSRPNVYLLWNNNYNLEGIEAFNN
SKYFELVYRKQDPSSITYIIKVKEDLVPKYNVPKINEDVTILGYAISLTALAIMVYVRKQ
FKT*
>SRVP18_hole-7m-from-trench_1_80cm_scaffold_35_238 # 164843 # 165100 # 1 # ID=1_238;partial=00;start_type=ATG;rbs_motif=AGGAG;rbs_spacer=5-10bp;gc_cont=0.314
MTDILTLVFGFIYTIGYFIGDRAVWIIEIISGKIIPTEITNTIAMLVILTIFLSLVDIAK
KMVWIVVTIAWVLIILRIVMLMIGI*
>SRVP18_hole-7m-from-trench_1_80cm_scaffold_35_239 # 165331 # 165486 # 1 # ID=1_239;partial=00;start_type=ATG;rbs_motif=AGGAG;rbs_spacer=5-10bp;gc_cont=0.449
MVGLESTLDNSEAAQKVKVGKEDPAEKKRQSEFYAKLRARKAEQPKGAQYE*
>SRVP18_hole-7m-from-trench_1_80cm_scaffold_35_240 # 165934 # 166497 # 1 # ID=1_240;partial=00;start_type=ATG;rbs_motif=GGAG/GAGG;rbs_spacer=5-10bp;gc_cont=0.342
MDNVKKIDNIVECIYRRYRVETPGGMIVEVESDKPLSTQLTVKLLEEEPEINEFFKYHKI
LGARQIVRSNTDTKKKDITGVTEPRIIANDDGNLTPRQRLNHLLKMKGEFTRQNYVDSLF
TNFRYKLNKWTSHNDIKDAIQLNKIQLISERKDQRGRVYKVIDTEEIEESLYGKLLQDRK
LQISTLA*
>SRVP18_hole-7m-from-trench_1_80cm_scaffold_35_241 # 166522 # 167121 # 1 # ID=1_241;partial=00;start_type=ATG;rbs_motif=AGGAG;rbs_spacer=5-10bp;gc_cont=0.360
MGNIVTCTKRTYTIQIPNGIEMEVESEKPLSGATTAKLLEDDSVISTFLENINILDIKVP
KGKIVHKKQVHDKKSGKKLKKTAKPHNELGAQEGQDRTPGDTDTQHTMPTPYERINMMIT
MGGELTRLDYQKFMEDKGHKISDFVGYADIENAVMLKRISPTGERIGKGRKKYRIIDVMP
VEEYIFRKILRNHKVKRRY*
>SRVP18_hole-7m-from-trench_1_80cm_scaffold_35_242 # 167255 # 167548 # 1 # ID=1_242;partial=00;start_type=ATG;rbs_motif=AGGAG;rbs_spacer=5-10bp;gc_cont=0.313
MAILDKLMEKKDLDAYINLRLEFIDSIIKKELSILPENERELIRQRFVGRKVELKKLLRL
LNEDKIKDMSKNYFQKINTESDSRNEGDKICENDQTT*
>SRVP18_hole-7m-from-trench_1_80cm_scaffold_35_243 # 167598 # 167906 # 1 # ID=1_243;partial=00;start_type=ATG;rbs_motif=None;rbs_spacer=None;gc_cont=0.294
MFIFGIVTFLNTTALVYQYILKYYISLWGFAAIIGVGLFIWMAIYYVIIMPSMIQFGNRQ
DYTHGNPMRDDIDIIKNQLKEIKKELRYTGKNRVKPKRKIRR*
>SRVP18_hole-7m-from-trench_1_80cm_scaffold_35_244 # 167912 # 168151 # 1 # ID=1_244;partial=00;start_type=ATG;rbs_motif=GGAG/GAGG;rbs_spacer=5-10bp;gc_cont=0.338
MITHIQICEENQNGNEPVIYDGEFGDTDFINRDVIMGELVQNMLKVAKECDVTKENLNTS
VDNGHKIVIKYWKENKKAV*
>SRVP18_hole-7m-from-trench_1_80cm_scaffold_35_245 # 168328 # 170313 # 1 # ID=1_245;partial=00;start_type=ATG;rbs_motif=AGGAG;rbs_spacer=5-10bp;gc_cont=0.402
MDIKNMKNKLLVAIALVIASGGTAHAQGIIETIINPLIIIVVIIVIVAVLFLLSGIVYIS
RYEVGIKTKKMFGDKMPQGQIIARKGEIGIQADTLMPGLYIFNPITWRIEKERVTIVTET
EIGVVESVDGEPIPTGRLLGDAVECNNYQDTRAFLDNKGKKGPQIAILRPGTYRINTRAF
VIRKEKVTKISEEKLGVAIAMDGKPLPSGLIIAPKPSDESHRYFQDGQAFINSNGSRGPQ
LDTLQPGEYYINPLLFEVKIFDVAEVPPGYVAIIRSNVGEELTKSSGLPGEVEKEPGFRQ
EVHEKDEVVLTTDKNQRGIWEKPIAPGKYNLNPLAYTAYLVPTSAVTIDWAAGPELRTEH
QGAVPGGMTLGSTRGRAPKEEEISSEKASEFFKFSQLTLTSKDGFILEADVRIIIRIRPQ
HASFIIARFGSVPNLIEQIVHPLIDSSFRNKAGEKKAIDFIQSRTALQKEAIERAREEFE
KYYVEAQNLLISYIKVDPTLLKTQTDKEIALQQQEQFKEQANAQKENIDVQEKTARAAKQ
KDVIDAKLSIDIETDKANAARMRAEGVRDSTKYEADGEAYKNRETGKGTADAYKAQAEVI
GPDKLALIKVMEQVASGKIQIVPEFLIQGGGAEQSGNLFNVWMANMVKDQIEKKKEEKKE
E*
>SRVP18_hole-7m-from-trench_1_80cm_scaffold_35_246 # 170561 # 172912 # 1 # ID=1_246;partial=00;start_type=ATG;rbs_motif=AGGAG;rbs_spacer=5-10bp;gc_cont=0.400
MKKGRTRFALIILLIMASGLAITNGVIAAPSNATTWNVSAGGQTSDMAIQGLGFYPGVIT
INEGDTINWTLGGNLVHTISFLSGLSPPSPDSQDATTPSGGSTYNGTGFVSAGLLMPGAN
YSLTFTKAGTYLYQCLIHPGMSGLVIVQPVNSSYPSNQAEYTSQGQNELLSDIDTGQKLV
DNLSLTTSSEPDGTTIFHVPADIPLPTNANVAIDSINSNVTGNASLNFTGAGILQVQVQL
SGLDSNSAVSTDISVGTNGTGNNVLYQLGNIAADSNGNGNSTTTINGPAWFAIANKGWFI
NILNGNVAVASGDIVRHDAMYARFTPTNLTVHTGDHVEWTANNPMEIHTVTFPGAEQLPV
FPSPEAFIPVGGNTHNGTGFYNSGILHVGDKYTLTFDTPGNYDYACLVHDDLGMAGNIAV
ELPDRPVITDYIVTPDTAISESNSAIASGNVAVGVSNIAIAQVEFGVIDINNLTGMDGNG
SAILVFDRNITGGEGLYQSEPWGGNYAVIANIAVSTGIGNVAINDGIGNVAVNDGIGNVA
INNGIGNVAISEPISVYTTSDAKDFFQVRGTLNDGNIGTDAILWFNKETLNLSNVTDITG
TALNIRDGNSTFMSKVFEYINGSISDTPELAPSGQIFNLFNITGNMSSNNPVLIFKDVPH
GKYKAYVVARDIAGNSTTMVKDIDTIIPSVQPGGGGGGSGGSSGNGFNSQGNGTYFGNQA
VTSTTIPVSTSTEVALPTAASSGEKTTQTKNTSTTATKGTPGFEAIAAIGVISAIYIFAK
KRR*
>SRVP18_hole-7m-from-trench_1_80cm_scaffold_35_247 # 173187 # 173609 # 1 # ID=1_247;partial=00;start_type=ATG;rbs_motif=AGGAG;rbs_spacer=5-10bp;gc_cont=0.324
MSEEENKDLHQIAREVGLFPKTTTLDIGERAEGTLCYFLLFISGIIFLIIEKNNKFVRFH
ALQSIATFLPLYIIASEIEKIISMPAVGFSMNFFMLSIVTIALSAMWLLIAVLWLLLMYK
ASKGEKYKIPIIGRIAEKYA*
>SRVP18_hole-7m-from-trench_1_80cm_scaffold_35_248 # 173749 # 175128 # 1 # ID=1_248;partial=00;start_type=ATG;rbs_motif=None;rbs_spacer=None;gc_cont=0.363
MKSTNWVEKYRPQTLDKVVGHPTAIETLREWAISWEDDIPQYRAVILYGNPGIGKTSSAY
ALANDMMWEVLELNASDQRTAKMIEKIAGSGSRMETLSGSKRLIILDEADNIYGTADRGG
EKAIIGLIKKTNHPMILIANELYEMSYGLRSSCKPIQFRSISYGTIVSILEDIAKKEGVM
YERGVLEKIAENADGDLRGAINDLQAIVQGIKDKAKIEIKDVITGQRDTKEDIFKVLGKI
FRGTDIIDAYRSTFNLDQNPEDFIQWIDQNLPQEYAKPADLVSAYDYLSKASLFLGRVRR
RQNYGLWKYASVLMTAGVVVAKSKTQKQFGFVKFQTPAFRKRLGETKGMRKIRDSLAKKI
GDHCHTSIGFARQHLFPFFRFIMKDERYALSIAASLDLNAEELAFLIKDNTKKIYDDAQS
IIKEDTEYGIELSGGFGRGKAEEKKEEKKDKSQSSLFDF*
>SRVP18_hole-7m-from-trench_1_80cm_scaffold_35_249 # 175181 # 175825 # 1 # ID=1_249;partial=00;start_type=ATG;rbs_motif=GGA/GAG/AGG;rbs_spacer=11-12bp;gc_cont=0.357
MIFTIRKKTILAVFLVAILSILLYFALLEYSILVQRQSNIAVNNKTIAEIGSSENVSSSS
SGNNVLIPGNVCEGCHLSGKSSIPQATNIGIHMNAGAYCLVCHNFSHQTHPMTPTNKNVT
CEKCHEGKSPTKPLFINGSIVCNNCHNYPDPLKPSYGNVLTIHRPRNVSCITCHTDACTK
CHAEIGTNDQWSKRLTHFRTILDNPMIGNIAINQ*
>SRVP18_hole-7m-from-trench_1_80cm_scaffold_35_250 # 176009 # 176641 # 1 # ID=1_250;partial=00;start_type=ATG;rbs_motif=AGGAG;rbs_spacer=5-10bp;gc_cont=0.329
MWPSRKKEKKGIKLAPGESMEIGFSTSWRKDKDEVMIMTDAGPVVLDGKNELFIEVGGDN
IDPIKVQVIPDFKKRTINLVEVIDPNAEKKFSDKDGPRLKFAGSTVIKERDMTISDYLNN
WDRQMEQLEKVIKRSKIIRNIVIPINIIAFFLNLYLFITKSDTFRYVNLAVAILCVYMVY
YAWSSHKKVYKDYLEYKDLREKAFGLVKEK*
>SRVP18_hole-7m-from-trench_1_80cm_scaffold_35_251 # 176638 # 177399 # 1 # ID=1_251;partial=00;start_type=ATG;rbs_motif=None;rbs_spacer=None;gc_cont=0.291
MIIIKERYVEIEIQDGSDINISRDIVIPLDIYHSPISKDIASRLGKMRIQDIARDLNISI
PIVKKHRKEILSKLSEIQKATIICQEQKIEKLRKKILAGEIKRRPHNYSFGVEGLVRGIV
RDLTIQGKSIREIEEQTHIETSTISYHRKKIKDGEIRKYPPRIMNMQPNKKIKVKKLLKE
NKRQTDICNILDISSATASIIVNKIKKDNIKNDTNKNDTNKNDTNKNDTNKNDTNKNDTN
KNDTNKNDKNKND*
>SRVP18_hole-7m-from-trench_1_80cm_scaffold_35_252 # 177465 # 181319 # 1 # ID=1_252;partial=00;start_type=ATG;rbs_motif=GGA/GAG/AGG;rbs_spacer=5-10bp;gc_cont=0.347
MLFMLGIISIVLAAVIGDTAPDIGNVSIDSATITDTSAIITFTVNQSDANTVISYGTTSS
LDQQSNWDNGTGLTRAITLSGLNQNTKYFYKIRAYNGSDPSKISRSSTDTFTTIGNATPQ
PTSPDISNINIIDTTSSTANISFDVNQSDANTIIRYGTTPASLDQKSDWDNNSGSTRTIT
LSNLSNGTTYSFSIYASNGSDSSKSFTSSVDSFTTVGGTTSQLPTSPEISNIKIIDNTSS
TANISFDVNQSDANTRIYYGTDQSLGTWSDWNNKSGTTRTITLSGLINDTTYDFSIYAYN
GSNQSYNKNSVIDAFATSSSNGNAAINVLHITGTTPEQTISTTKSKPINFTISFDQIVNV
IWYLNGTNVQENDSVMSSYYLNNTLPIGTWNITATGKNDNDTKSYSWTLTIAPEPSRTGN
RIWDGTKGMSTTYTWDSYSFSGFYYDLDSNTSTEQLTISNIQRTIASHNVAYNTSPIEVN
FGYTGFGKYQVIGFMADKYFAGYTGNTTPPNPTASIGAQSAISGGQLLKVLIDDDVKRTI
SVGGTLSLQEGYVLQAKDIDLGARTMLLALLKDGTEVDEVPLSAGQTYVYEKKVGSVSNL
PIIMVRFDNVFSGTEVQAAFLVGLFQISDSATSVKTGDTYGNMEISSIGSDGIKMDNRNS
IGLSAGSTVNLMGSLDIIVADSDTLRFALSVERTGEFEARGTIYPVVSQWTPLNFGLNIK
TDTGNTNIGFYYDIDEDIGTEQLTLGGISGNSIPEGKLLYSTSPQEVSFGYTGFGKYQVI
GFMADKYFAGYTQNTKPPNPSASIGTVNVISQGQLQKILVDDDVKRTISVGGTLSLQEGY
VLKAIDIDLGARTMLLALLKDGTEVDESPLSAGQTYVYSKKVGSISNLPIIMVRFDNVFS
GTEVQAAFLVGLFQISDSVTSIKTGDTYEAMQVSDVNTNGINMTNQGSIGLSAGSSVDLM
GNIKLKVADSSDVRFYPYVLVTQNMVANQLIITAPNRATAGDTITMNVTAGGAPIEGASI
SISPGIGPIGNNTNNDGMVNYTLPIKSVGTYNITATKVGYQSANITIEIEKYIAGRLSIS
VPSTIDQFDTVPIQVTSNSANISGVTVAYDNNTIGTTDNSGILNYTFGSSGNHTIFASKD
YYISSSIDTNVREPYSEFRSQDINITPSDIYTGENIIVRSNITNIGTKGDTKVIDLIING
TVVNNQSVTINKKEIKEINFTYKVSLPEGNYTVEIIGQKGLMQVKKGTYNIIWIAAILTI
IGAIIIYIITSRNKAETKIDEENK*
>SRVP18_hole-7m-from-trench_1_80cm_scaffold_35_253 # 181338 # 181502 # 1 # ID=1_253;partial=00;start_type=ATG;rbs_motif=AGGAG(G)/GGAGG;rbs_spacer=13-15bp;gc_cont=0.352
MCSVGDAFNIDIAEDTGLCEMICNGCGKQFKGIKIGKSLKCPECHSTDTSIRAS*
>SRVP18_hole-7m-from-trench_1_80cm_scaffold_35_254 # 181850 # 182434 # 1 # ID=1_254;partial=00;start_type=ATG;rbs_motif=AGGAG;rbs_spacer=5-10bp;gc_cont=0.345
MARNILMIVGDCVEDYELMIPFQALKMVGHTVSVVCPDKDEEDSIITIIHNFENDGQLVL
SEKRGHDFILNESIWNVDVNDYDALIIPGGRSPEYIRLHTEVTDIVKEFNDAKKPIVAIG
HGPLVLAAAGILKGRECAGYKTISYDIINAGAEWIDLGLDEAHVDDNLVTAATWYAHPEL
LSALLGLLKTNIDA*
>SRVP18_hole-7m-from-trench_1_80cm_scaffold_35_255 # 182611 # 183615 # 1 # ID=1_255;partial=00;start_type=ATG;rbs_motif=AGGAG;rbs_spacer=5-10bp;gc_cont=0.314
MIGMVLCGGYGKRLRPLTNDIPKTLIEIKDGYTILDKQLIDFRNVGIDKVILLAGYLSEK
IEERYGNKWKGINIGYSIEDKPLGTLNAIRMGLENIKDDIIIRNGDVVADVNIKKMIHTF
NDSDYIASMLITKMKSPYGIVDIGDDRIKRFKEKPILGYYINAGIYCFRKNISNAFKNFE
KGDIEKTVFPLLAESKQFGYFENEGRFWTAIDTTKDLEEVQKEYSNRTDKPWGYEKVLIS
TDKYLTKELFIFEGYQTSFHYHEKKDETMYILEGAGYIEFEDHKEYFGRNDTTRIMPNIA
HTIVATENTILHEVSTPHLEDTVRIKDFYKRNNN*
>SRVP18_hole-7m-from-trench_1_80cm_scaffold_35_256 # 183681 # 184826 # 1 # ID=1_256;partial=00;start_type=ATG;rbs_motif=AGGA;rbs_spacer=5-10bp;gc_cont=0.325
MSEINTTIVSIIIPCMNEEKTIGICIQKALLALKREGLEGEIIVSDNSTDRSREIAQNIG
VKVVIPIHRGYGNAYSEGIKYAKGKYFLFTDADNTYDLNDIPKFIKPLIDNRADFVIGTR
LKGDIKKGSMPWLHQYIGNPLLTGILNQLFNANISDAHCGMRAITRDAYEKLDIKSEGME
YASEMVIEAARKKLRIIEVPISYYPRMSPSKLHTWLDGWRHLRFMMLYNPTPFLFIPGLL
VFLLGVFTTITITIRGDVATKSFHSFILGSLLAIIGIQMISVGGYIKIYGMVHNKIDKKG
ITALLLDYHSLEVGLIIGLVLLTIGLVLGVNIVYKWVSVDFGSLYQLRDAVIFMTLISIG
MQIIFSTLIISIFLLDNKNGK*
>SRVP18_hole-7m-from-trench_1_80cm_scaffold_35_257 # 185175 # 186299 # 1 # ID=1_257;partial=00;start_type=ATG;rbs_motif=GGA/GAG/AGG;rbs_spacer=5-10bp;gc_cont=0.329
MKIAFIYDCIYPWVKGGGEKRIYEISKRLANKGNDVHIFGIKWWNGSDIIEKDGVVIHGV
CEATELYVDGRRSISEAIIFSIRLLPHLYNQKFDIIDVTAFPYFSVFTTKLISIINGTPM
VVTWHEVWRDYWYEYLGRKGIFGKTIENVTSKLGKSIAVSQMTKRNLELISNKDVYIIPN
GIDLKRVSKIKPHIETCDIIFVGRLIKEKNVDILLKAVDYVRHELRDIKCHIIGNGPEKE
KLIKLVGDRRLHNNVTFFEFMEYDEMLSRMKSSKLLVLPSSREGFGMVVIEAFACGIPVI
TTNDKHNATSELISEETGFVVDLDIYKLGDTIYKLVTNDTLQRYMSECVMKVAQKYDWDD
IVDKLNIIYEGEVK*
>SRVP18_hole-7m-from-trench_1_80cm_scaffold_35_258 # 186313 # 186441 # 1 # ID=1_258;partial=00;start_type=ATG;rbs_motif=AGGAG;rbs_spacer=5-10bp;gc_cont=0.302
MRINGVEMDFQETKDTIIIMSVILVVFLIIIASPIILGYWHR*
>SRVP18_hole-7m-from-trench_1_80cm_scaffold_35_259 # 186462 # 186983 # 1 # ID=1_259;partial=00;start_type=ATG;rbs_motif=AGGA;rbs_spacer=5-10bp;gc_cont=0.297
MITKTRMLIISTGLCIIALISYILWWEGLIDVKIMVAISWVASSVGFITFLFLMNNSTIN
RTSVIIPKGLYEEKTIKAETEIFPNFLVPTNTNRNCIFRISLQIKEFKKHPLFYIIRKHE
MDIHAQELNKDIKLDPGSTHMFDIVIGSNEKLNFKFSEDVTIQKLLVEEIYIA*
>SRVP18_hole-7m-from-trench_1_80cm_scaffold_35_260 # 187032 # 187130 # 1 # ID=1_260;partial=00;start_type=ATG;rbs_motif=GGA/GAG/AGG;rbs_spacer=5-10bp;gc_cont=0.242
MNKVLLVIGQISGYMIIVAGVIMTILLLSIYI*
>SRVP18_hole-7m-from-trench_1_80cm_scaffold_35_261 # 187648 # 188229 # 1 # ID=1_261;partial=00;start_type=ATG;rbs_motif=GGA/GAG/AGG;rbs_spacer=5-10bp;gc_cont=0.368
MHEDIKQILKRCGAIKFGDFTLASGRKSRYYIDVKKAVTKPKTLRIICDHIVEKMKNHVI
EPDYIACVELGGVPIGVLVADRTGLPLVIVRKDTKDHGTKDRLMGDFEKGKTALLLEDVT
TTGGSVTNAIKALRDEGLHVDTIITVVDRQEGAEEIISGMGIILISLTTARDILRDDPII
KELKDIDAITITA*
>SRVP18_hole-7m-from-trench_1_80cm_scaffold_35_262 # 188289 # 188618 # 1 # ID=1_262;partial=00;start_type=TTG;rbs_motif=AGGAG;rbs_spacer=5-10bp;gc_cont=0.333
MTGKIAHKEKDITLVHKISVDDCIADEIEKLNNIYDIFTLSSCCGHGDAGYIIVAGSDMH
VMAELGYNNMALRYLDNDTEIEGDRIVMMAFKPKSECKCVEKQKEGDMT*
>SRVP18_hole-7m-from-trench_1_80cm_scaffold_35_263 # 188615 # 189151 # 1 # ID=1_263;partial=00;start_type=ATG;rbs_motif=AGGAG;rbs_spacer=5-10bp;gc_cont=0.302
MIKEEEITEKTEEKTTEENIVEKSEDIIDKEDIIDGYIEHIRNISKLANEEIESIIIDVI
DEDKEFLEILRKFLEESEKISELVNDKIESNTNEEEGDKTEKKEEIDDILEAFDDSDYAY
PLEDLTKSLRDTGRENPGAIILGAINDKILYIDDIDEDETMYLALTPEGTSLWESRYI*
>SRVP18_hole-7m-from-trench_1_80cm_scaffold_35_264 # 189204 # 190322 # 1 # ID=1_264;partial=00;start_type=GTG;rbs_motif=AGGAG;rbs_spacer=5-10bp;gc_cont=0.379
MVIEGFLNNLSKEIGYKFGSPWRYSDKSLGVMIPILKIGYEKGFEEREYITIEEAKDQGI
SFKDTGRIDRVIVESPLGKVVFIRSGTALKSMGTQPRAVETSVVIMPETGKKDTRQEIPV
RCIHSSKPISGGTKFTYAGDVPTEVRGALLSKSGQSETWSAVGRTTHRLMSTTLGRASYD
DSHIGSHGYSAGIRSTRLHNDLVGVMEEVDKFTGNIDDVLAKVPLFEDQVGAVFLDMKEV
VGIEMFDHPKSWEAIHKEVEKRLGESTAREEDKSFFKPDYERVKPLTFEFLKKLLESDKK
ETSHGIVSTISLQGDGIVGEATTINGKVIHLVGIKVDKKVKGSNTSTVIHDDRSVLRSIG
VQLNRRNVQAQL*
>SRVP18_hole-7m-from-trench_1_80cm_scaffold_35_265 # 190400 # 190900 # 1 # ID=1_265;partial=00;start_type=ATG;rbs_motif=GGAG/GAGG;rbs_spacer=5-10bp;gc_cont=0.311
MTGYDIVCDCGKIYDWKEHVPWIYYPRFDRLLCHNCVKQIHYRLSAEYVLKLVGEFNYRN
WNSKDIFKYTKIIKEMLSMLHRGMLNNKSAIYALRQSLDTSKPISEIDISDIPNIDKVKR
VDIINRGITDEQAKSLVSDKNVADFFEQIAPCSFILVNDFITYNIK*
>SRVP18_hole-7m-from-trench_1_80cm_scaffold_35_266 # 190971 # 191360 # 1 # ID=1_266;partial=00;start_type=ATG;rbs_motif=AGGAG;rbs_spacer=5-10bp;gc_cont=0.323
MENEDKERTENINEWLKRGQLEIVRDPIVAFLIIKVKNNNESFYINTVPITIDWNNFNED
NYVCAEDEIIGIVSAPQHSYMVSGLFPRKGEGIECTDSSTFKPLGYEFEGAYCPDWKKEL
ERRIKDEDI*
>SRVP18_hole-7m-from-trench_1_80cm_scaffold_35_267 # 191446 # 191955 # 1 # ID=1_267;partial=00;start_type=ATG;rbs_motif=None;rbs_spacer=None;gc_cont=0.302
MSGDNHYSYGEYVKMMYQKGYYVNHYYINLMSDEVHCVGNKIFIIPYNIEGEDKIYVFTG
ISQKATTLSEPTGFKLYLEDIDGLEFRDNDNIMLSLVRPNDVVDLYTRNYAAWKFGLTFD
RGIQLDSDKCLMFQTQKEISKFDIDIYNVDLFEYKIKVEKKDDRMVWLE*
>SRVP18_hole-7m-from-trench_1_80cm_scaffold_35_268 # 192205 # 192813 # 1 # ID=1_268;partial=00;start_type=ATG;rbs_motif=None;rbs_spacer=None;gc_cont=0.300
MAAMELEQILHNNFNEKELLEMYKDIIQTEPLKLKILRKIKCKKCGWCCKNQSAMLTIED
IKRLMIHFKYSYEEFSEKYLSKEMKIPYLTSPCPFLGTGNKCDIYNVRPKVCKVYPFVDF
FLVVKPCLLGEDVYKMMIKSRQFIPNNGQKDDSHFQQLYSDRIDMLNNITGMEPSKGAEY
HSIYVDKDILVKLIKIIKTVKK*
>SRVP18_hole-7m-from-trench_1_80cm_scaffold_35_269 # 192813 # 193469 # 1 # ID=1_269;partial=00;start_type=ATG;rbs_motif=None;rbs_spacer=None;gc_cont=0.283
MTPDIKHSSYSDKYYKSSIPIPWLKEMIDSNRIFRIDMANLHDYFGDIGEDPETVYNAIK
KILLKEGIIVNMDIDKGKSVFLTFSFNSLKHKEEKFYKSLDNKLFGEDTKYLLCPECNRY
SVEYYASSFNKNDKKWWCNHCLDTIVYSDYDIALSDRDKYQIYKLWGIDALSIFTQQPVK
KVIGFVASYFKNCCVRKKDKCLYFDFFKVKENKMIEGD*
>SRVP18_hole-7m-from-trench_1_80cm_scaffold_35_270 # 193473 # 195701 # 1 # ID=1_270;partial=00;start_type=ATG;rbs_motif=AGGAG;rbs_spacer=5-10bp;gc_cont=0.352
MNEAKWALYTEMKGASSPILLNPLSWKGGDQVDSLKKILEFFKKLSNIADPKTKIFIYRS
QCGSGKSGVMLHVIEDMGRGIIIVPFRNLQRQYYDDYFTGKNKFVLKKNGKRLSVAVMLG
RGNFQCRWLAEQYDYQQRLIEESKKPENQGIIIPIDTNIINMYNADHTCANRYLPCSRPL
MSVGSRREPRWQVGCQCKYWIPTPTAKTTIDKWRDKFVDERKMNAGFMEDESEGVNKPDI
DKKAHDKDAMTQLDYIQDKIKCHKIEYYDSVGWDKVGIFIRDEIDQNGNPCPDVCQYYKQ
FYAYTQADCIVMNDAKWEIETMIGRKPKINIEIVDEGDFWLDQRSMSLEFSRFMVDKMMP
VTNRMHEMKRNTLFLFDTAFQNIKKKIAEPTEEMKEKGVSIISSKDYRELFMHIMNMVLE
YKKSVEEDDATLQKMVDISTVLRYIDKAYISIEEGKRDEIKTIRVFIPYPDNLLKELFKK
SSNNIIITSGTIHSNLVLGNLFGINNDNYIIDFLEGRKESPGKLKCIKPNLLRVNYTSWQ
NPEFRNMYNNTMNYILDQLKIRIDQTTGKPGEGKILVLTPAKKYAEGIVNRPDVFVDFAK
NKNGDDGTKPSINTSLSDFMEKSIEDVRKIKSTDIEINGDVLRTDKQIIVSTRMMRGADL
KDNLCRAVVMTKWPMSDVSAGYNQALKLRFGEKIYWSVMKDKATREAIQYVSRGLRHDWD
WEYFSTPDEDAFNRVYMLFTYE*
>SRVP18_hole-7m-from-trench_1_80cm_scaffold_35_271 # 195769 # 195936 # 1 # ID=1_271;partial=00;start_type=GTG;rbs_motif=AGGAG;rbs_spacer=5-10bp;gc_cont=0.351
MCFVDAGSSSIDIEQSELETTRYKCMDCESVFKTIGKRIKCPTCESTRVQKIEVE*
>SRVP18_hole-7m-from-trench_1_80cm_scaffold_35_272 # 196003 # 196209 # 1 # ID=1_272;partial=00;start_type=ATG;rbs_motif=AGGAG;rbs_spacer=5-10bp;gc_cont=0.319
MADRKYVIETKRYIGKDGQPTFDRWITSANVIEIKHDDQYLVFFPMEGEFTGKKHYIPFS
NIHIVREL*
>SRVP18_hole-7m-from-trench_1_80cm_scaffold_35_273 # 196235 # 196906 # 1 # ID=1_273;partial=00;start_type=ATG;rbs_motif=None;rbs_spacer=None;gc_cont=0.266
MTKIIKCYIDIGCSYQGDDSLENIYKDIENWNIKDCGIISMLKLEIDTEKRTKEGILFKQ
ILGPMYKKFKCSIIDYRKYSSCILKEFRDVDLFVTFNGRDFDIPIIVNNLNLSDKQKECW
KEYIFKKDRDLLDSCILRYINVKGGLRNIVKRLNISYNITDSFEEDVCFLNDFDQYIGKY
NSSLIARKRRNESDIKILPLLEEKLGFLYEPRSYIDKYHKKWV*
>SRVP18_hole-7m-from-trench_1_80cm_scaffold_35_274 # 197053 # 197409 # 1 # ID=1_274;partial=00;start_type=ATG;rbs_motif=None;rbs_spacer=None;gc_cont=0.232
MTFEKLLSNINYNIKKIIEELRERIEKEIPETNEVIDKRQIIYQRYGKDFCLIKIKKDYL
EIDFIVDNTIEDPMEFSWKIKPTRKCDFNRRMQIKNIGDIDIVFGLIFQSYNAKKEKE*
>SRVP18_hole-7m-from-trench_1_80cm_scaffold_35_275 # 197596 # 198477 # 1 # ID=1_275;partial=00;start_type=ATG;rbs_motif=GGA/GAG/AGG;rbs_spacer=5-10bp;gc_cont=0.290
MITVKENGNRSLIKCSVSVFSFCMTYCEHKIPFYKEGIIPPRHEESEIRKAVGAIFHAKE
EKKDKAKIKPITKEELSIVLPNKQNNVEFVREHIFSKLSYSINKDNNDIRLILTGRPDKL
LRKDEFLIVEEDKFPKNPFIYINRKNPFDSHILQSLVYLNSKFSITSGSPKKEINQYINH
NNTAGTYQGTINMFFDVANENSSYHDVNDWFYIPHIKKKWIVNIRNSEYGDIEDNIVKTF
EGIQDENDEIFLQEKMSRFISLVLNKEQRYHHGNFKKCIPCEYADICKFSLKT*
>SRVP18_hole-7m-from-trench_1_80cm_scaffold_35_276 # 198493 # 198729 # 1 # ID=1_276;partial=00;start_type=ATG;rbs_motif=AGGA/GGAG/GAGG;rbs_spacer=11-12bp;gc_cont=0.308
MTEDTEKICTADTEKICTADIRKIERRIKYIHRYPGMVRERNVCPNCNSLDVSKRTTTKD
YICYNCKWTGKGINKIMT*
>SRVP18_hole-7m-from-trench_1_80cm_scaffold_35_277 # 198850 # 199122 # 1 # ID=1_277;partial=00;start_type=ATG;rbs_motif=None;rbs_spacer=None;gc_cont=0.297
MLDAQIWVCRLKRKNVLQFEYKDLPEEFKNKAILHRAKEEGFIIGIGKNGNGRRLWRISD
NIKCKGENDKNESFRYSEYLKDNIKGNYNG*
>SRVP18_hole-7m-from-trench_1_80cm_scaffold_35_278 # 199151 # 199495 # 1 # ID=1_278;partial=00;start_type=ATG;rbs_motif=None;rbs_spacer=None;gc_cont=0.351
MLQEIIRKERQEELIEERHGLGHEYDNVKKIRACPYYSPFKASCVNHSHPGYDEEYPNKY
PRCNIRGKYSECKIVDKVIELTLDENNSVIHREYLYIKGRVNLSELEDTLKQEA*
>SRVP18_hole-7m-from-trench_1_80cm_scaffold_35_279 # 199553 # 200269 # 1 # ID=1_279;partial=00;start_type=ATG;rbs_motif=AGGA;rbs_spacer=5-10bp;gc_cont=0.378
MIKKNNKIVIAMDNDISDGLRLIDTINEDQELKKKVYGVKIGSLWVLEKGIDIVKDVHDK
VWKGCTIILDMQKWPTDIPDIVKKQVYRVAETGAVDELIACPMGGGKKSLEAFVHSCRDS
KIRPLCVLEMTHPESGAYLITASYKYILYDSGSLGIDGFIIPATKEPKTEIKWHIETAFP
KLPYDLYATGFKVQGGQAEPMRRFGVSRYIIGRAIYDAKDPIKAINDAYNEINGVPIE*
>SRVP18_hole-7m-from-trench_1_80cm_scaffold_35_280 # 200288 # 200575 # 1 # ID=1_280;partial=00;start_type=ATG;rbs_motif=AGGA/GGAG/GAGG;rbs_spacer=11-12bp;gc_cont=0.368
MSKMRMSESCKISMTEQFGFKGSELVQIENFMNRQNQKTAKEILDSLMQDKQLDNKQKIV
IAYVVGNSARDTSRREDLQKGIRIDVPGSVSPVGG*
>SRVP18_hole-7m-from-trench_1_80cm_scaffold_35_281 # 200541 # 200879 # 1 # ID=1_281;partial=00;start_type=ATG;rbs_motif=GGA/GAG/AGG;rbs_spacer=5-10bp;gc_cont=0.357
MCQEVYRQLEGDMENILKKDFCLLLAVRPHSVIGKEVTMKDGNFVKILDVALGGNYMFIR
GYDPEPSWVGTDILDEQFIIDSSPTKNTDTIGIKKLDDMHEKFLRFSRGGRK*
>SRVP18_hole-7m-from-trench_1_80cm_scaffold_35_282 # 200967 # 201278 # 1 # ID=1_282;partial=00;start_type=ATG;rbs_motif=GGA/GAG/AGG;rbs_spacer=5-10bp;gc_cont=0.321
MSLENISFDVIITIIDRDKKEKAGQLRYRTIDSDIEIFDTYLFPGYRREKIMSSLLKKII
PGLKISGVAKIKLSTLDDTARIAWESMGFIQVDEKGNMELYLN*
>SRVP18_hole-7m-from-trench_1_80cm_scaffold_35_283 # 201300 # 201668 # 1 # ID=1_283;partial=00;start_type=ATG;rbs_motif=None;rbs_spacer=None;gc_cont=0.312
MVDKEKLTKGITGSRIFIILGTRQYVTSLKEANEDIVIQIDIGRKFKKPFFMIIDRNMSK
EDRKYLDEYFSKDNIIGRIEVDIGNRASAAYVAKEIKALVRELNITKDYKGVTMTMPYED
DE*
>SRVP18_hole-7m-from-trench_1_80cm_scaffold_35_284 # 201652 # 201918 # 1 # ID=1_284;partial=00;start_type=ATG;rbs_motif=None;rbs_spacer=None;gc_cont=0.281
MKTMNNIELFFNLANICYLIGTILLTRRVIKHRSILKDFDAHGSALNFIGMTVNCIAFVA
LGMYMTIIISFPTLIFWAIVAIYSFKNR*
>SRVP18_hole-7m-from-trench_1_80cm_scaffold_35_285 # 202069 # 202710 # 1 # ID=1_285;partial=00;start_type=ATG;rbs_motif=AGGAG;rbs_spacer=5-10bp;gc_cont=0.347
MARRKDIDVDERQGENTSIADSYIDPDDLDYCEYDDIVDTIEENGWIPISSAGLRPITHL
DNDIIHIKQAKRNTYESVLEIICPPGNIIAICGFNQEDIDKDDFFNSPNLYTKPHFLTLR
LTDDNNNEIPYTTIIGISRITKDESATKLYEEFYGDLCPAIDGKLKKKGERYYFAETIVL
QGGEKLVFRAYWPFIDIAKVELLMMADLFVREA*
>SRVP18_hole-7m-from-trench_1_80cm_scaffold_35_286 # 202838 # 203146 # 1 # ID=1_286;partial=00;start_type=ATG;rbs_motif=None;rbs_spacer=None;gc_cont=0.356
MKIETGKEDVIKYSYKCDVCGKETSHHRTCGICGRDICSDCTKFDPRDIGDYPEKYCITC
FNIGQKYLDQISSEEEKHDIIVENLEQEWRDEAIKAVKGSKK*
>SRVP18_hole-7m-from-trench_1_80cm_scaffold_35_287 # 203280 # 204614 # 1 # ID=1_287;partial=00;start_type=ATG;rbs_motif=AGGA/GGAG/GAGG;rbs_spacer=11-12bp;gc_cont=0.351
MIYNERQQEIAEKISPDTHILNWKDWKWQLKHSIHDIRTFERLTGIKLGKEERKSIEETV
AKFPLSITPYYLSLIDADNYKNDPVFKQCFPSPSELITHPYEMKDPLAEDKDSPVPGLVH
RYPDRVLFHISNICSMYCRHCTRKRKVGDKESIPTKEEILKGIEYIRDHPVVRDVLLSGG
DPFMLPDDYIDWILTELQKIPHVEVIRIGTRMPVVLPYRITDQLVGMLKKHHPLWINTQF
NHPREMTTSSREALKKLADAGIPLGNQSVLLADINDCPRIMRELVHRLVKNRVRPYYLYQ
CDLSEGLSHFRTPVGKGIEILESLIGHTSGFCVPTYVIDAPGGGGKIPVMPNYLISWSTN
KVILRNYEGVITSYKEPDHYQAILCDRNCEDCKLQLNLDEAKEVYAIGIEKLLSDYDDTI
SLIPAATDRMERRGDSTGERDENV*
>SRVP18_hole-7m-from-trench_1_80cm_scaffold_35_288 # 204607 # 205512 # 1 # ID=1_288;partial=00;start_type=ATG;rbs_motif=GGA/GAG/AGG;rbs_spacer=5-10bp;gc_cont=0.276
MYNDVIVSKDKGTDISKDTITTIGNSIIQHGKFNDRIYLMKLSKKDFPGIIEDLDKIALR
NGYSKIFAKIPEFAKDKFVNNGYMIEAYIPKFCNRDINVYFMGKYFTESRIIDNRIEEIN
KILDTAKLFEKEKIDENTELNLPYGFDYVVCDKSHIYQIADIYKKVFNTYPFPIYDHEYI
ANTMDDNFIYFSIQKNGEIVAMSSSEMDIVHQNVEMTDFATLPEYQGKGFALYLLFKMED
EMRKRDIKTAYTIARAISYGVNIIFAKMGYKYGGTLYNNTNISAGNVSGNFESMNVWYKY
L*
>SRVP18_hole-7m-from-trench_1_80cm_scaffold_35_289 # 205603 # 205749 # 1 # ID=1_289;partial=00;start_type=ATG;rbs_motif=GGAG/GAGG;rbs_spacer=5-10bp;gc_cont=0.286
MKKICNVCGYSPENIKIRECPNCGSYDFKIVQSDSGIGIGTRFRIKKW*
>SRVP18_hole-7m-from-trench_1_80cm_scaffold_35_290 # 205850 # 206269 # 1 # ID=1_290;partial=00;start_type=ATG;rbs_motif=GGAG/GAGG;rbs_spacer=5-10bp;gc_cont=0.302
MKTIVHRISMVLYIFIYILLGIALLSAIYDLKWLSLLDKPLAKIIYGLYLGWLGFFSFRL
TRGFIENNIMSALFPIESIISITWGMTGYFEHVPWPTFFSTSSGATTLLISLFIPYYYGN
IHRSMFGEWKEKRIEHKKI*
>SRVP18_hole-7m-from-trench_1_80cm_scaffold_35_291 # 206293 # 206436 # 1 # ID=1_291;partial=00;start_type=ATG;rbs_motif=AGGAG;rbs_spacer=5-10bp;gc_cont=0.326
MDLLALFAALALDRLSGKKDNIKQTKVEKLNTEIEEIVVTPLISGET*
>SRVP18_hole-7m-from-trench_1_80cm_scaffold_35_292 # 206482 # 206745 # 1 # ID=1_292;partial=00;start_type=GTG;rbs_motif=GGAG/GAGG;rbs_spacer=5-10bp;gc_cont=0.307
MHYLRSDIQTLCGRGASKVKNSSSLSDVNCKMCINSLPVELTGSLNDIIKILNDNGYELD
GARPMFIKILDNKLFIRKSRWMNWDKI*
>SRVP18_hole-7m-from-trench_1_80cm_scaffold_35_293 # 206802 # 207071 # 1 # ID=1_293;partial=00;start_type=ATG;rbs_motif=GGA/GAG/AGG;rbs_spacer=5-10bp;gc_cont=0.352
MVEDTKIIEQCIGTLSTIIKDESVPKNIRRSAENMKKILSNTKEPLLERAAKVVSELENV
GNERNIPFHTRTMVWGLSSQLERISAGKN*
>SRVP18_hole-7m-from-trench_1_80cm_scaffold_35_294 # 207121 # 207567 # 1 # ID=1_294;partial=00;start_type=ATG;rbs_motif=AGGAG;rbs_spacer=5-10bp;gc_cont=0.291
MNKVKVYIAGSFKNRPKIKDIMDAIESWGFYVAIDWTKHQEKGGARQYAEEDLKGLKECD
CLIYCMDSNHSRGKNFELGYITALGKPIIIYIIPGDHVSDIYKLPIDSLIDKECVFIRAR
LYPIITSMDDLRLWLDNLEVKLLLSKVR*
>SRVP18_hole-7m-from-trench_1_80cm_scaffold_35_295 # 207596 # 207958 # 1 # ID=1_295;partial=00;start_type=ATG;rbs_motif=AGGAG(G)/GGAGG;rbs_spacer=13-15bp;gc_cont=0.353
MCNWQDRADSKKKMQGIYMKTDTGKGSNEQIIGLKKDPSKVQSRVQKTESTKEKTNDGRE
RPSMIKNFIGKEVAIILRNGSGINGRLEAVVQYELLVTTPRNPIIVMKHAIDYIELTGEK
*
>SRVP18_hole-7m-from-trench_1_80cm_scaffold_35_296 # 207987 # 208694 # 1 # ID=1_296;partial=00;start_type=GTG;rbs_motif=None;rbs_spacer=None;gc_cont=0.335
MHDCNNDTCKLLNPSLERLLDYEDLNKRVAKAEEIFFDGLKYIQQSKSFPLGLFGWTDAH
HVFQLLSIEFIRELAKEIKEINPEIILEVGAGEGLLGKYLSKELEKEIILTDDHSWWKKE
NIKIDNKNVIRMDYNVAIKRYNPDFIIASWIPYKRWWTKEFIRCESVKGYILIGEGPGGC
TGSDMDWKTSWIRRNLDNVEKYAICRTDHGFNRSGSALMNFGRIRHTKVSLFGRY*
>SRVP18_hole-7m-from-trench_1_80cm_scaffold_35_297 # 208718 # 208867 # 1 # ID=1_297;partial=00;start_type=ATG;rbs_motif=AGGAG;rbs_spacer=5-10bp;gc_cont=0.327
MKGKDECRFYSGGKCIAADLELCYFEGENHEKCLCYRVYYLKPQLTQLR*
>SRVP18_hole-7m-from-trench_1_80cm_scaffold_35_298 # 208904 # 209425 # 1 # ID=1_298;partial=00;start_type=ATG;rbs_motif=AGGAG;rbs_spacer=5-10bp;gc_cont=0.310
MIEIEKRIEKFRAWNKENKTMDYDGGFLFDLSDFNIEHYKYLSLNIFINKITEEFTLMSF
IGSHDKKGREIYEEDIVKWKEQVGKDESVKSNDDVFGVIIWNREECRFIVSQITKGKWTY
KIGEHIFEHDTQFYSYDGAQFNWEDLEVIGNMYENTDLYEKLRQERNNVGTYI*
>SRVP18_hole-7m-from-trench_1_80cm_scaffold_35_299 # 209406 # 209864 # 1 # ID=1_299;partial=00;start_type=ATG;rbs_motif=GGA/GAG/AGG;rbs_spacer=5-10bp;gc_cont=0.303
MLEHIFRNIDDIRIFDVMTDFVSRDCTLDRDEIMDILEYPEYKRIQVEDSIDYLVRQHIL
GILQKEEEVKTGCNICKHLDKLNIPRMGGHKTHMPEQTSIGFINEYYMEDNTITQSLINA
IHAHVFISEGLEEYTKDDVIVKTTKDGIINEE*
>SRVP18_hole-7m-from-trench_1_80cm_scaffold_35_300 # 209987 # 212245 # 1 # ID=1_300;partial=00;start_type=ATG;rbs_motif=AGGA/GGAG/GAGG;rbs_spacer=11-12bp;gc_cont=0.307
MDVWVEKYRPDRLNDIIGQDTIIKGLKSYVASKNLPNLLFSGPPGVGKTCAAISLVKELF
GDMWRYNFTELNASVSKDTPVLVKINGEIERTNFDKLDRMYFREKDEVYKNINNLDVLSI
DNNLNICWKKVSKMIRHKVDKIMRIHFEGGAIDLTGNHSIITFDSEGNLVSKSAKDIKEG
EFLISFITNIKNDDKIDKFLLINKDLSWLYGAYTAEGCLGSGDIIFVWNKDEEEYMKKLE
YIAGRQGFNTSRKLSGSGFSGRDNLSSCRVTLFGTRLESFMRMNFYGRHSVKHTAITKRI
PNFMYNTNYDNRLSYLKGEYDGDGTGDWDGYFRITSRSKELLIDLAWFARITGLPSSVFP
NDYIVHFSKKDENIDLIPSDMIINLLEKIPGDNKYFGNWRHELRHNLYSRNDDNGPNKLI
SKKTVRKLIEKNKIPRSQTSLEMFYGALGDNLYEDIIGKIDRLLDNDLCTTKITKIEIID
YDDYVYDFAVPDTEMFFAGNIPILLHNSDERGIDVVRGKIKDFARSSTVGESEFKVIFLD
ESDALTTDAQAALRRTMENYTNICRFILSCNYSSKIIEPIQSRCSVYKFRPLPDDALIER
IIYIAKEEDLDISPGAINAIKYVSQGDLRRAINALQSAAIVDKKIDIDAIYKTSALAKPE
DIDDLILLSLQGNFIKAHIKLDYLLNDEGLAGTDITGQIYKQIFNINIPDKLKINLIDFI
GEIDFRISEGANEKLQLSTLLSKFMLYGINKT*
>SRVP18_hole-7m-from-trench_1_80cm_scaffold_35_301 # 212606 # 212875 # 1 # ID=1_301;partial=00;start_type=ATG;rbs_motif=GGAG/GAGG;rbs_spacer=5-10bp;gc_cont=0.337
MSVVDKNDTLESLKKIIEERKKIKDEITTCEWCGMTYPKGGWTYYNILVRNMSVEKVVED
IEKGIKDNDFESHIICSDCRNRLKICKEC*
>SRVP18_hole-7m-from-trench_1_80cm_scaffold_35_302 # 212888 # 213508 # 1 # ID=1_302;partial=00;start_type=ATG;rbs_motif=None;rbs_spacer=None;gc_cont=0.319
MIKIDMIKKGDKKMPQREILSEHMNFVSDYIKTISRELDQENINRLINQIIDTNRIFLMG
SGRSGLEARAFAMRLMHLGFDVHVVGDVVAPVPTKEDLVIIISGSGKTQSIVDLGKTIKG
RGPKMAIITANKNYPLILDIAIIIPIIMEDVDKDLRECLLPMGTLFEAISHIFLDAVISE
LKYRIGTTEASMKDRHMLSEYAGVSC*
>SRVP18_hole-7m-from-trench_1_80cm_scaffold_35_303 # 213616 # 213870 # 1 # ID=1_303;partial=00;start_type=ATG;rbs_motif=AGGAG;rbs_spacer=5-10bp;gc_cont=0.275
MENKKIGRKTKTEMIEERKKMNGFNQYILKRYGEKGANTLKLSEGLDELDILLAIKRSSK
FDDEDKKHLTERQSKELVTLEKFD*
>SRVP18_hole-7m-from-trench_1_80cm_scaffold_35_304 # 213904 # 214335 # 1 # ID=1_304;partial=00;start_type=ATG;rbs_motif=AGGAG;rbs_spacer=5-10bp;gc_cont=0.363
MLEEFGDFWTIQGDIRCITTNGTLRRSGYAIMGKGMALQAKHRYPRIEITLGRLIKKYGN
HTFKLGNGLISFPTKQHWRKDSDIELIKRSAKELVLLLKDDPAKRVLLTRPGCGNGNLRW
PEVKSCIQNILSDDKFIVVDLES*
>SRVP18_hole-7m-from-trench_1_80cm_scaffold_35_305 # 214421 # 214741 # 1 # ID=1_305;partial=00;start_type=ATG;rbs_motif=AGGA;rbs_spacer=5-10bp;gc_cont=0.287
MNDIKASTDVIDKNVTDKNAERNIIVSINGKETNSFPLKDVMKRKRTVKDLVMLEIEKSP
EIRAAEQFFVHVNGKVVKPKDVRNVHIENVRTIEIYDKVPEDYTKK*
>SRVP18_hole-7m-from-trench_1_80cm_scaffold_35_306 # 214857 # 215093 # 1 # ID=1_306;partial=00;start_type=ATG;rbs_motif=AGGAG;rbs_spacer=5-10bp;gc_cont=0.338
MNKRYRVDFYDMFDGWISKHMEETENDFNTLEEAMTVRDKKNGELPESNKKCSEHFGVID
LVTEEEISCPVEIMDSLS*
>SRVP18_hole-7m-from-trench_1_80cm_scaffold_35_307 # 215117 # 215956 # 1 # ID=1_307;partial=00;start_type=ATG;rbs_motif=AGGA/GGAG/GAGG;rbs_spacer=11-12bp;gc_cont=0.283
MTKVGITEHDDERLDIKYKSIRHINGKLRWIIVDEYDNIINRDPTNEEIKLIIDERHRPK
KCCFCRTTGDIKYIRHKCDKKDCTKILCYKCWDEYYRKNDPGSHPNLVKSITNIRTGNLD
RNSELGKSIIDQAVVAKVLSIEDLNIKENNFGYYIDLNHWKLRRIDVKGSIPRCCRTGYS
ERDKWTFGTRMKIDCDTYICMGYDFKRKNVDVVYIIPNEGWISSLMKLTITRNASKCSIY
DKFEIKDIEIYNNTHHSIISFLGNRKYFGIDDIKEWMVK*
>SRVP18_hole-7m-from-trench_1_80cm_scaffold_35_308 # 215960 # 216667 # 1 # ID=1_308;partial=00;start_type=ATG;rbs_motif=None;rbs_spacer=None;gc_cont=0.366
MAIKIGITEKGDAGLDFSWMRTAKDYDGVILITKHLSHLFIEQAAKINSIVHATITGLGS
TIYEPKVPTIVMSKMYFDLLVKTLGPERVVLRIDPIIPDDSSVAKAINVYEQIHVKGGKR
TRVRISFMDNYPHVKERFTKAGLKSLDYDFHAPIELRKKIASYFPDAEICGEPDMECVGC
ISEKDLKILNINVPPLKGYDRIKAVQRPECKCLIYKTEMLNKGRCSHSCLYCYWK*
>SRVP18_hole-7m-from-trench_1_80cm_scaffold_35_309 # 216677 # 216967 # 1 # ID=1_309;partial=00;start_type=ATG;rbs_motif=GGA/GAG/AGG;rbs_spacer=5-10bp;gc_cont=0.313
MEKESGSIIDRAFKQEIGIDINRAIDMLDRRGITPEDLGEITNKFKKTITDEVEIRKIPV
ELRFLMLNVIFCMMFKTTAEFHKKFVESLNEIAETA*
>SRVP18_hole-7m-from-trench_1_80cm_scaffold_35_310 # 216999 # 217505 # 1 # ID=1_310;partial=00;start_type=ATG;rbs_motif=GGA/GAG/AGG;rbs_spacer=5-10bp;gc_cont=0.268
MARICGNEIIERILKVIKRNTVRDYDNKIRYIANNGEDDNKVVHNKININKINIKERVAK
LIKENEKYFIYEIMRTTTDAILHNEYMDIQRLKTLGYSHGIAADIFEKYGIFIYTTDLSG
YIYAPTTVKYELRALIEEYGLEKVTEEIAIYLKNNCQNKFGINIVCTQ*
>SRVP18_hole-7m-from-trench_1_80cm_scaffold_35_311 # 217537 # 217815 # 1 # ID=1_311;partial=00;start_type=ATG;rbs_motif=GGA/GAG/AGG;rbs_spacer=5-10bp;gc_cont=0.330
MITVNFENADKNLCVICDEPTITGRITCGYHCHEKFVQFCERQYGISKKVIDETTGISYD
VPTRDLIEKGLAWEDLHNYPQLEENDVVLKVD*
>SRVP18_hole-7m-from-trench_1_80cm_scaffold_35_312 # 217830 # 218498 # 1 # ID=1_312;partial=00;start_type=ATG;rbs_motif=AGGAG;rbs_spacer=5-10bp;gc_cont=0.305
MDKDDIIKDYIAHLRNIAILSDKDLIKIVNRWIETDPKNIDILKEILYNNEIARFTTLTF
AESSTFKADDSSFKDSGTEISIYIDNGSLSTDELKKLTQCIREIEQNNGERSIKILINTP
EKTIEEMEDIINSVNPEFLYKTVVKGPIKTVKTIDRLIEDINLRLAEYIDGQFYLPLKEE
LKGTTHSLGFKKESLKEDIESELERLKKELKEIRPKIDYDKR*
>SRVP18_hole-7m-from-trench_1_80cm_scaffold_35_313 # 218504 # 218698 # 1 # ID=1_313;partial=00;start_type=ATG;rbs_motif=GGA/GAG/AGG;rbs_spacer=5-10bp;gc_cont=0.297
MTDEKYDRLKITTKKGLIFEIILANWLGEGNFTFGKVEVIERLNEEQKDDYMNAVKELFE
IYEG*
>SRVP18_hole-7m-from-trench_1_80cm_scaffold_35_314 # 218884 # 219072 # 1 # ID=1_314;partial=00;start_type=ATG;rbs_motif=GGAG/GAGG;rbs_spacer=5-10bp;gc_cont=0.286
MNNENEERIREYNLKIAYKNGIIEGIKRYAWWEDGKQYVGTHKKLLEQAIQDIEKEYEGL
KP*
>SRVP18_hole-7m-from-trench_1_80cm_scaffold_35_315 # 219090 # 219380 # 1 # ID=1_315;partial=00;start_type=ATG;rbs_motif=AGGAG;rbs_spacer=5-10bp;gc_cont=0.309
MDSVYFYNEKIGKDIVNILKEDSFRHISSMIRDSSNPAKKGYFIYIQTTPEDMKLLDTKL
KYICAEKIEGEEAKKIIDSIKAEEENAASGMGMIFG*
>SRVP18_hole-7m-from-trench_1_80cm_scaffold_35_316 # 219712 # 219894 # 1 # ID=1_316;partial=00;start_type=ATG;rbs_motif=GGAG/GAGG;rbs_spacer=5-10bp;gc_cont=0.317
MKGRSKATIWINNLKNRGIKEFKFHKLPEDLRDWSSFQRAVAEERITRIKQFECFWRINV
*
>SRVP18_hole-7m-from-trench_1_80cm_scaffold_35_317 # 220545 # 222188 # 1 # ID=1_317;partial=00;start_type=ATG;rbs_motif=GGA/GAG/AGG;rbs_spacer=5-10bp;gc_cont=0.400
MNKVKKTLVLSMIIVLLLSMVVMAKKDTSPITGFLDGKTQAQISSVIEKMSFKPSLDLAK
KFGITKIHGKDITKMKGKSTGSAKTYMDVGVGTDPTQFQDEPSVAVKPNDVNIIIGASND
FGGTDTAGACAVYRSSDGGQTFTKSFLPLKLSGDTCSDPIVRWAPDSSKVYATYISYNPA
TGTSNIVVSKSTNNGVSWSTPVIAIPGSTSVFTDKPWADVHTFVSNTFSNYRLYVTATLF
NSDGSSSIGFARSNNNASSFTPVTILASSPSGGAVIQGSRPIGGRATSSVGDVLVCWYNS
DADGWLAGSFSNRCRYSPNYGSTFNPEVTSFESSTYGLFELPYYLGPSALFHRWWGGMFP
SMIITGDGAAHMVFTADPVDPNANPATAENGDIFYFNSVPPYTTWSPPTKLNDDYSGQAQ
GFPTITAKLLPNGYSLVSAWEDHRNSPYFAPTGYDCGTGVNGHSLNCFYDTYSAQTNPSF
SSSPNTKINDISSLSDFIFIGDYIDSSTSRLNPTSNIAQIMWTDRRTKNTIFDDQSNIYT
DKITVNG*
>SRVP18_hole-7m-from-trench_1_80cm_scaffold_35_318 # 222344 # 223885 # 1 # ID=1_318;partial=00;start_type=ATG;rbs_motif=GGAG/GAGG;rbs_spacer=5-10bp;gc_cont=0.291
MRYQTFFRLSIILLVALFLIYYYYFWQYSINCDQNTQFSIDKKNLLGNNKGLTENNIYYI
KENFSSYGDIYSMLINRMDDINGTTLFGKAKNLKLSDSKYGEYDTVSFTISPDIKDDTHF
VTVRKNLTQPINISRRNNIGYFTSWLKLENRKGIQGVSLKIGDNNGNYRLYNELPNLQLD
APVLIKVAGPYPDIYFPNKGEGVDKWQNFRLVNGWNYLFWRSDKGYFNDSGNIDMRNISW
FEIIFYLNDTFSMQNINMADVRVQDGLQKTLNPTNGNWYAPNGAPQYGVFDVDEIANDTT
KNSKNYKLMLLNVRQEQYPSNGDHARILSKRPMPLNFTMQIYFKLIDLPEKYEGNLFNHT
SLRKNTYFRVQYDFDNVYDPGHDWFGTFISLEYDKLGLVSTYPIVRYFKQGQEPVVFTND
NRVTFQPEDNIMYILDIKVLGQYENAIIYEVDKNCIKNIGDVEYTFKRHRYGLDKRYPLS
IEATGEVHTDIYSVDVISLDNIHDNIPYNMSDN*
>SRVP18_hole-7m-from-trench_1_80cm_scaffold_35_319 # 223897 # 225165 # 1 # ID=1_319;partial=00;start_type=ATG;rbs_motif=GGA/GAG/AGG;rbs_spacer=5-10bp;gc_cont=0.297
MKNTENSKRYEHLIVLIVLIGFIITIAIVMVNNMEMLFNFILFYAIMSFGYLFYRYFFGI
INYPLHYFQHKDIIYEPSVSIVIPCYNEEKEYLVKCITSACDADYPNKEIIVVDDGSTDK
DTYNIIKELNQTYPFRAFRFTENRGKRHAMALGFREAKGDIIITVDSDSIITSGDSIREL
VKPLVNKRVGTVSGCILVNNIKASFMTRIQDARYWIAFFVEKSSQNPYNSVTCASGPFSA
YRREYLMKYLDKWENQIFLGKECTYGDDRGLTTFMLKNGYYVKFSRDAILYTNVPETLGK
FIKQQIRWKKSFIRENFYLSKFIYKRNIMMNIEFIFFWVVFILGYITKVIIISLFIFGSI
NVSRYITMLLFVTFIHYTYAFIKSPGKRGYFGVIYGVLNEFIFVWLFIYALATMRDGKWG
TR*
>SRVP18_hole-7m-from-trench_1_80cm_scaffold_35_320 # 225232 # 225720 # 1 # ID=1_320;partial=00;start_type=ATG;rbs_motif=None;rbs_spacer=None;gc_cont=0.278
MINKKILIEIFQGIVSLMTLAFVIVIYFATLHGTIPIFVYSNIDKNYDPNYYNYQLSSYD
NQSGFNLPVEKVIILRMDDVQGYAWNRLVINLTDAVLSKNMSMTLGVIPDRDINNDTVIK
KYLLEKIKDPRIEIAQHGTTHTENEFLNLSENDTYILAKNCI*
>SRVP18_hole-7m-from-trench_1_80cm_scaffold_35_321 # 225711 # 226097 # 1 # ID=1_321;partial=00;start_type=TTG;rbs_motif=None;rbs_spacer=None;gc_cont=0.256
MHINPVTFIPPYNEYNKNTTRALSRLGFRIISGKESEYKFDGNMMYIGYDTQTKYSDQKE
LIPVDKIIDGCSKSLDEKNVCVIMIHPQDYVKADLKTLDKDKYTQFVELLDRLKKLNAKF
ITFRYILK*
>SRVP18_hole-7m-from-trench_1_80cm_scaffold_35_322 # 226119 # 226709 # 1 # ID=1_322;partial=00;start_type=ATG;rbs_motif=AGGAG;rbs_spacer=5-10bp;gc_cont=0.301
MIGNSFIENFNGTELNIKLWQKTTWENGVPNNVTVKSGLLKCLVDAPKTSANIASVDMYG
YGNYTIRMKFPGSDQNLRGAFWLRNGDLGEEIDIEYYRYMPNSIDLTIYNNNDIEIVTKR
ISFNYNLSNDFHIWRIRWLPGVVAWYLDGRQIFKFVNIKVPTYPMIIRIKADNPSWRPDN
INPGYTLVDYIRYSKF*
>SRVP18_hole-7m-from-trench_1_80cm_scaffold_35_323 # 226751 # 227062 # 1 # ID=1_323;partial=00;start_type=ATG;rbs_motif=None;rbs_spacer=None;gc_cont=0.423
MRLKHGPWFNAPWAIVRAPLNFGIASNGILVGNFGSGMIATFEPLNGNFEGFLMGEKGPV
TIDGLWGLGFGNGANAGPINTLFFTAGIDGEQHGLFGTLAPVR*
>SRVP18_hole-7m-from-trench_1_80cm_scaffold_35_324 # 227398 # 227586 # 1 # ID=1_324;partial=00;start_type=ATG;rbs_motif=GGA/GAG/AGG;rbs_spacer=11-12bp;gc_cont=0.307
MGRSKTIAWINELKSRGIKEFKFGKLPEDLKDLSSFRKAASDEKIIKIVDNRQYGSFWRI
KV*
>SRVP18_hole-7m-from-trench_1_80cm_scaffold_35_325 # 227680 # 229275 # 1 # ID=1_325;partial=00;start_type=ATG;rbs_motif=AGGAG;rbs_spacer=5-10bp;gc_cont=0.356
MSKIYTNKFGIVSIMLLLLVVVALGDVNVNQNANVNQSVNINQGTQTGNITTTGTANATV
TGTATVTGTGNYNITATETGTATGTETGNATVTETGNATVTETGTPVTGTGNQNVIVNQN
VNVNQSVSITQITNEEKNTAINTAVNLTINIGIIKPVIVDVRRDREDDKDIRVRLKDNTG
EIIVIIVKPDGSATPETPNAQSFTEVENNFKGKHVSLQFTKDSILNFAIDGKSIFKSIRL
GFSSKKVIILGSELRIFDDNNMVIIHDNANGIITESSSGEIESTFETESGISPSITRDRV
DFAGVHASILSSNPGSDEVVPSLSANIVHVKINHGKSTFIAKSVNDQFEDRIVEGIAENK
IGNIINIQAENSRDITTFGVDTTINDVTENTVSINVSSTIPEGRIMAMRINKDILRDLNL
RILVDGDDIKPAVNLDDLFQINKLAFLIVIGQDVEVLVSIPKFSEHQVVITSAAPVTATG
TTISTNTPVQTTVPTNTPTSVPANTPARIPGFTLGMMLAVMLVVYLLKRYK*
>SRVP18_hole-7m-from-trench_1_80cm_scaffold_35_326 # 229424 # 229813 # 1 # ID=1_326;partial=00;start_type=ATG;rbs_motif=None;rbs_spacer=None;gc_cont=0.310
MTDSNINWEEMANGVIKKEEMTNIFTFPKPISANIYWKNVFYIGAIQEIVPEFSKEIVLL
SKSSLHYPEELAKALRRLDSGRIELFVEDDLDLEGKQHIVRRIGDKVVHITTEQAIFIAN
CPMKIFEIR*
>SRVP18_hole-7m-from-trench_1_80cm_scaffold_35_327 # 229843 # 230466 # 1 # ID=1_327;partial=00;start_type=ATG;rbs_motif=None;rbs_spacer=None;gc_cont=0.290
MVSCIILVGPKKWCENHNKVIQDRGESWLLYDKLPINGIDINHLRSFVQSGDFITCICIT
KQFGGNRNIEYVAYSPKKTDKNVIEMPHLEREYYFDEELIKNYPGINPTTKKGFDIPVKP
PGPCPSWEDYDFINIKVKDKIERLPRPYNVAIKITSIQALEVPLGEFRNLKNENYINEGQ
LQKSFIIARTNNLSIENFRKNIRKEFV*
>SRVP18_hole-7m-from-trench_1_80cm_scaffold_35_328 # 230502 # 230702 # 1 # ID=1_328;partial=00;start_type=ATG;rbs_motif=None;rbs_spacer=None;gc_cont=0.373
MKIQIDKDGNISYEGDFPECNGISCHHSSKGLLIPYVVQNVSYHPIHGYYSVPELRWKCN
RCGKTI*
>SRVP18_hole-7m-from-trench_1_80cm_scaffold_35_329 # 230750 # 230947 # 1 # ID=1_329;partial=00;start_type=ATG;rbs_motif=GGAG/GAGG;rbs_spacer=5-10bp;gc_cont=0.288
MSKINIYCRSSFSGEVSHTIDDKYEDAEFEIKDGGIWIYHHREKDNKRLSIFYPNISIIK
LTIED*
>SRVP18_hole-7m-from-trench_1_80cm_scaffold_35_330 # 230994 # 231845 # 1 # ID=1_330;partial=00;start_type=ATG;rbs_motif=AGGAG;rbs_spacer=5-10bp;gc_cont=0.342
MKKLLILIVATAILFSGCIGQQKAVKIGDNISVDYTGHTIDGKVFDTSIESVARQNNIYD
PQAKYQPLNFTVGKAQVIKGFEDGIIGMKVGDKKTLTISPELGYGPIDPKKIQVFPIVES
IPVKTTTSKFLEVPAGKFNSSFGPDHKVGDSVNIPNTNINLTVKSFGTNVSLMYDLKAGN
EIVQNGAPWNETVLSVDDKNITLKIDVKKNDIVNIQNAPWNTTVIDVNNTNIMLRHNAIP
DKDIAGQFGTMRIHFNETSIIIDQNNKLAGKTLIFDVTLKSIS*
>SRVP18_hole-7m-from-trench_1_80cm_scaffold_35_331 # 232066 # 232566 # 1 # ID=1_331;partial=00;start_type=ATG;rbs_motif=GGA/GAG/AGG;rbs_spacer=5-10bp;gc_cont=0.299
MKPGDTIGKYKNCLICNKSIDYDHHFGRCWKCICKERLKHYEDSLKIYENNHNLQMIEII
KKEIEKWNKEMITETKIQKEGIERHKFCDICGEEIYIGLACSSARCSYCNKDLCEKDIGN
EEETGGDYRHVWCKECWSKGDKYRPIIEKLHREIEDLYEKWQSECK*
>SRVP18_hole-7m-from-trench_1_80cm_scaffold_35_332 # 232579 # 232896 # 1 # ID=1_332;partial=00;start_type=ATG;rbs_motif=GGAG/GAGG;rbs_spacer=5-10bp;gc_cont=0.280
MENYREYMKNDDEENPTTLSNESMTKIVESLDEEIKCSLLFLEEKGVSLEEFENLRKDMI
NYVHNMVDKMSCEEEYKTRIIITIYEKLLYSVLSFGGAYRSLRIM*
>SRVP18_hole-7m-from-trench_1_80cm_scaffold_35_333 # 233028 # 233285 # 1 # ID=1_333;partial=00;start_type=ATG;rbs_motif=AGGA/GGAG/GAGG;rbs_spacer=11-12bp;gc_cont=0.283
MNELKKKWYLDFDYSKNGIYWTRVLSLIIMLMIVTVIASLATGQKIIDGIIAMFMVFIFI
FMCGTIGNWLEEHGYKLTSIGPMRK*
>SRVP18_hole-7m-from-trench_1_80cm_scaffold_35_334 # 233471 # 234616 # 1 # ID=1_334;partial=00;start_type=ATG;rbs_motif=None;rbs_spacer=None;gc_cont=0.436
MATKQDYYEILGVDKKASADDIKTAYRKLAMQYHPDRNKDPGAEEKFKEISEAYAVLEDQ
TKRQQYDQYGHAGIDMRYSQEDIFRGAAPDIEDILRGFGGGSGRGGSIFDIFFSGSRMQE
GPMRGSDILYELSIDFEDAASGKTVDMEIPRTETCKVCHGNGARPGTSPKTCPSCHGTGH
VNKAQNTPFGRFVTTSTCGKCGGRGQVIDAPCVTCYGSGIVQGRRKLEVKIPPGIDTGSR
LRVAGEGEAGKKGGPPGDLYVEINIRPHDIFSRHDDDILMEANITFTQAALGDEIIVPTL
GSGKAKMKIPPGTQNGNIFRLRGKGFPSLHISGKGDQLVKIKVDVPTKLNDRQEQLLKEF
AEANGEKVKGKGIFEKVIEHL*
>SRVP18_hole-7m-from-trench_1_80cm_scaffold_35_335 # 234637 # 234882 # 1 # ID=1_335;partial=00;start_type=ATG;rbs_motif=GGAG/GAGG;rbs_spacer=5-10bp;gc_cont=0.358
MEEFIEEHFKKIIEKGKDICCVCHHDLGHHIDEKDIWRCHSLGVDGWQCECALRKDRAES
NISYYDLERRAREQMQTLELE*
>SRVP18_hole-7m-from-trench_1_80cm_scaffold_35_336 # 235041 # 235322 # 1 # ID=1_336;partial=00;start_type=ATG;rbs_motif=GGA/GAG/AGG;rbs_spacer=5-10bp;gc_cont=0.220
MVDFIKIIKTIPILVLIIIIYIFYRFNIWKLLPKEGKTIMAILSIYIIINQIISITIEDI
TLRLSMTVYITIIYMISILFIFAKFYKKMRSDM*
>SRVP18_hole-7m-from-trench_1_80cm_scaffold_35_337 # 235357 # 235482 # 1 # ID=1_337;partial=00;start_type=ATG;rbs_motif=AGGA;rbs_spacer=5-10bp;gc_cont=0.310
MRRNKRKDKLRHIRQTKGKIELRRIRKEKKAKKKQNKDNDK*
>SRVP18_hole-7m-from-trench_1_80cm_scaffold_35_338 # 235472 # 235696 # 1 # ID=1_338;partial=00;start_type=ATG;rbs_motif=None;rbs_spacer=None;gc_cont=0.302
MTSKGLVTTVQESKGKYTTPIPMALINLLGIKKGDTFIWNLYKDNIITLHLEKNKYDKSN
QSITIRPEDDNKGG*
>SRVP18_hole-7m-from-trench_1_80cm_scaffold_35_339 # 235638 # 236000 # 1 # ID=1_339;partial=00;start_type=ATG;rbs_motif=GGAG/GAGG;rbs_spacer=5-10bp;gc_cont=0.366
MIKATKVSPSDLKTIIKEDRFTIEEVGDSETGDIHNEMFIKGLMTVDEIIYAVKKYNVET
VWYQVGTDETHTFPLLMKTIEECFTSGERFDPNNAQDMYPVVHKTFWNGKEWRYVYNHSI
*
>SRVP18_hole-7m-from-trench_1_80cm_scaffold_35_340 # 236035 # 237075 # 1 # ID=1_340;partial=00;start_type=ATG;rbs_motif=GGA/GAG/AGG;rbs_spacer=5-10bp;gc_cont=0.304
MKTILFDDVGSYPLPKDTNMTWINCAAQKNDPILSKIIKDAMQQKIDAGIDIPTYPQFRD
MNQMFLDIMNNQSLQEEPFIVKKDKARILELSAIDDIGAEYIKKNGKKLNVKICVTGPIE
LYLRQFGGTSYKDILNNFAVSVDRFIDNSISNAKHFQIYTISIDEPSIGINSNIMFNDDD
IIEALTIATKTADLNKIDTQIHLHSPLHYKIICKVPSIKIIGIESAANPSYLNLIDKKEL
EYYDKFLRIGITRTDIFKMATVLNEKHSANIWKTPEMLDEIVTDMETPQIIKERLRNIFM
LFGDRIKYAGTDCGLSSFPSQELASRLLKNTRIGIDKFIEEEGNKG*
>SRVP18_hole-7m-from-trench_1_80cm_scaffold_35_341 # 237072 # 237386 # 1 # ID=1_341;partial=00;start_type=ATG;rbs_motif=GGAG/GAGG;rbs_spacer=5-10bp;gc_cont=0.298
MMHKLRSQELEENAMVLNFLIKFRNKRDMAYTIEEIRKLLKLPDLSDKQLSKEKKIRSIK
HKDGKTYYFYDTLEIQLKELLERMVKEGKIKKTVVRGIEKYEAI*
>SRVP18_hole-7m-from-trench_1_80cm_scaffold_35_342 # 237464 # 237781 # 1 # ID=1_342;partial=00;start_type=ATG;rbs_motif=AGGAG;rbs_spacer=5-10bp;gc_cont=0.450
MKRTLVRLAVSMLTISILVLASGTALGITNQTNYTGSTAMTGTVTDTGNATVTGTVTDTP
IVTAVGTTLATPVKTPMPAKSPGFESIATIATILAAVCIFGIRRR*
>SRVP18_hole-7m-from-trench_1_80cm_scaffold_35_343 # 237875 # 239836 # 1 # ID=1_343;partial=00;start_type=TTG;rbs_motif=None;rbs_spacer=None;gc_cont=0.349
MKKLKTLLIGEAKNPFDKTIFHKLSLVALFAWIGLGSDALSSSSYGPEEAFLALGSHPYM
GIFVVLAIVLTIFVICTSYAQIVELFPTGGGGYLVASKLLSPKLGMISGCALLIDYVLTI
ALSISSGADAIFSFLPINYHFLRLEFAFFVVLVLIILNLRGVKESVLSLVPLFALFIITH
VIVILYGFSVHLTNLPVIANNAVADAHGVSANLGFAALLFIILHSYSMGAGTYTGIEAVS
NAMPVLREPKVQTAKRTMRLMAISLSFMVVGLMVLFAVYNVSLESGKTLNAVLFEHITSD
WSFGKYFVLLTLISEGVLLFVAAQTGFLDGPRVLSNMSLDRWVPTRFATLSDRFITQDGI
LIMGISSLVLIILTQGSVDTLIVLYSIAVFITFALSQAGMVRHWWKSKTKVEDWKKKLLI
NGVGLAMTTFILISVVSVKFSEGGWITLLILAAFAGAAMIIRNHYDYTATLIKKLDAIVP
KDCSICKFPEIVKNDGKIKFDPNAKTAVLLVNGFNGLGLHALCSIFKLFGNIYKNYIFVS
VGVIDAGIFKGIEEIESLQKDVQEGVSKYIDFIEKYGYHAEGITSIGTDVVDEIEKMAPQ
ILEKFPNAVFFGGQIVFPNGSILARWLHNFTVFSSQKKLYMKGIPFIILPIGI*
>SRVP18_hole-7m-from-trench_1_80cm_scaffold_35_344 # 240190 # 240762 # 1 # ID=1_344;partial=00;start_type=ATG;rbs_motif=GGA/GAG/AGG;rbs_spacer=5-10bp;gc_cont=0.363
MNDVGFFDDIIKKKPEEKVQVQKEEEKKPLDLAKKIALNFEKLDLHKEDVRKKRLFVLDV
SGSMDDKIGGKRKINHLRDVMAKYPDAKILCFSSNIKKASDTQSIPDPGGSTNLGGAFKY
IIDNIMKIDAPERLVLVSDGEPDDERYAIEQAKHLSLPIDIIFIGEKDSRGNRFMHQLAT
AAGGQEFQVT*
>SRVP18_hole-7m-from-trench_1_80cm_scaffold_35_345 # 240887 # 241456 # 1 # ID=1_345;partial=00;start_type=ATG;rbs_motif=AGGAG;rbs_spacer=5-10bp;gc_cont=0.423
MTLNLKKGEKAELTKGTGIKKIKVALGWQPKKFDTEQDFDLDASVLCLNKDGKANDSKDL
VYYNNLKHPSGAIVHSGDDRTGGGQGDNEIITIDLSSVPANIERMACVITIYEAEKRKQN
FGMIESARARVVDAATGQEMVRYDLSENYSVETAMIVGEIYRHDGEWKFGAIGAGFAGGI
DALAAKYGL*
>SRVP18_hole-7m-from-trench_1_80cm_scaffold_35_346 # 241480 # 242226 # 1 # ID=1_346;partial=00;start_type=ATG;rbs_motif=GGAG/GAGG;rbs_spacer=5-10bp;gc_cont=0.316
MLGLNIEFVNGVISNYSQFFSLSNLQNTLYDPVNIGIIFSLIILEGLLSSDNALVLAIMV
RHLPEKQQKKALFYGIGGAYFFRFLVIGFGTYLIKIWWIKVLGGLYLLYLVGKFAKYKLS
GCDKEDAACGIQKGLLATIVAVEIMDITFSIDSVTAAFGVSEKIWVLFLGGILGITMMRS
IAKLFVSLINKISELEVTAYILIAIVGTKMIFSTAGYKLSDIIFFGLLISIFVGTIIYHY
KDNIRIRL*
>SRVP18_hole-7m-from-trench_1_80cm_scaffold_35_347 # 242223 # 243233 # 1 # ID=1_347;partial=00;start_type=ATG;rbs_motif=GGA/GAG/AGG;rbs_spacer=5-10bp;gc_cont=0.297
MNKTCDICGESIKDCVHYDYDRNGNQTGKITCQKCYMTKYRHGSYEKPSKVNKTKIHVSF
DGKNFSWIVVNNGRLILSPTKEDLKDAKNKFYNKTNICPVCMKDNNLTNKSILYPGNACH
NVNKNGNQTNEWVCLMHHNNNYNRNNSNSSNNIKKSLSQRRTGNLYAPHIILAENCEMMT
EIIFGAKRLSVEFDNFELPLDHFPISHGVSIVIAEKIVDLSGKIPQTKGRTCVSIADQWT
AHVESEFDKEFDILIYYCISRDGTSIERIYIIPKDDIYVSAICVTKNPTDSYGNSIIGKY
EKYRVTDDEFMNKSNKIWQEIIEYTKAIPRIKVDVN*
>SRVP18_hole-7m-from-trench_1_80cm_scaffold_35_348 # 243310 # 244209 # 1 # ID=1_348;partial=00;start_type=ATG;rbs_motif=AGGAG;rbs_spacer=5-10bp;gc_cont=0.386
MGLIDRTKTVMGSKLNKILEKFEKPTETLDYAYEKQVTMLQNVKKGITELATAKKRLEMQ
KQKLLKDSIDLDGKAKESLKQGNEPLARLALERKSQIEENVQSLSVQIKKLGTDQEKLTQ
TEKSLEFKIEQFRTQKEMVKAQYSAAEAQVKVGESLAGIGDSGADVGAAMSRAKDKTEAM
SARASAIDDLTDSGVLNSVGDEGDVIDRELSKVQTKGKVDDQLEQMKGNMDKTVSRNNNL
DLIGKTTRRDDSSRMERKVAPKNDSLDLIGKNTRRDDRSHVERKAVPKNDSLDLIGKHQ*
>SRVP18_hole-7m-from-trench_1_80cm_scaffold_35_349 # 244354 # 245361 # 1 # ID=1_349;partial=00;start_type=ATG;rbs_motif=GGA/GAG/AGG;rbs_spacer=5-10bp;gc_cont=0.366
MDKTETENENEELNPGKIFETCFAFAPSRILLAGVELEVFTHIHNGHNTSKEIAKAANAD
PRSMEILLNSLTALNFLTKFNGIYGLAPISEKFLVKGVSTYYGDFVHNVDLQWEPWRDLT
NVVKTGKPFTPLEREEGEEFFKKLVSQIFPMSYPAAKAAAGKLGIKNYNILDIAAGSGVW
GIAFAENDINTKITAQDWPGVLNITKKFVNKFGLDDRFSYISGDLRKVDLGNDYDLIILG
HICHSEGAENTVKLLSRCYNSLKDGGRLLIADMIPDDERCSAVFPLIFAVNMLVSTTDGN
TFTMKEYDEWLKDAGFHDRTILDVPGPSPLIIATK*
>SRVP18_hole-7m-from-trench_1_80cm_scaffold_35_350 # 245402 # 245731 # 1 # ID=1_350;partial=00;start_type=TTG;rbs_motif=GGAG/GAGG;rbs_spacer=5-10bp;gc_cont=0.400
MNRQSSRQSSSSSQQPEEFTRTRIPQKSKNEILGVVESLLGGNKLQVRCMDGMVRLTRIP
GKMKKRVWIREGDVIIVVPWSFQNEKADIIWKYSPPQVNWLERKGFLKS*
>SRVP18_hole-7m-from-trench_1_80cm_scaffold_35_351 # 245784 # 246428 # 1 # ID=1_351;partial=00;start_type=GTG;rbs_motif=None;rbs_spacer=None;gc_cont=0.400
MISLDVWNTLIRANPEFTLERNRYLATELSLPIDTVNSVYREVKDTADLMAEKNGECISS
MAIYKRFLLLLGKQCYSWLKLRRGLERVFAKYPPCVLPETITALQWLQRQGVALSIASNT
NFIRGEALYNTVLNTWGIDWKFHVFSDQLLQAKPHPRFWKVVVKRAKTHVGAKPWEILHI
GDNKICDGACLTANIQFQHIKKPTELVHVLERVL*
>SRVP18_hole-7m-from-trench_1_80cm_scaffold_35_352 # 246425 # 247282 # 1 # ID=1_352;partial=00;start_type=ATG;rbs_motif=GGAG/GAGG;rbs_spacer=5-10bp;gc_cont=0.374
MKFDKQFAVHDFKNLDTASFDLQDYSALKFGSDRVARLFGYQMGDKFYNEYHDILINNRC
IIIPSAFNVVEIAATILARHFNNRLNDLLSLEGHNIVDWTTMHRSMSYITDYCLMSKEER
KRMLSGDKLYINRDFIEGKMLIFVDDITITGAHENKVNGFLEELGLTNQHIFCYYARYQG
DVAEIESQLNHSGISTIKDYIKLVNEPNHHLVVRAVRFLLDQPLEDLVFALERLDNDFIE
KLYFACLAKEYDKIEGYRAGFELIREWRHRNNQDTYFPLDQNTIR*
>SRVP18_hole-7m-from-trench_1_80cm_scaffold_35_353 # 247289 # 247660 # 1 # ID=1_353;partial=00;start_type=ATG;rbs_motif=GGA/GAG/AGG;rbs_spacer=5-10bp;gc_cont=0.239
MKLDSTDRIYKTIDSRIGPNKFMRILSKIDKDGNVTVEFYNYHKEDIDKNDGTIKNKRDA
YITEPISIVKFNEMISKFSLIYPLFEILGMTDHSNMSLKDAIEKIKLEGYGKIIHYQDNK
KYV*
>SRVP18_hole-7m-from-trench_1_80cm_scaffold_35_354 # 247719 # 248507 # 1 # ID=1_354;partial=00;start_type=ATG;rbs_motif=GGAG/GAGG;rbs_spacer=5-10bp;gc_cont=0.326
MNNRQINWFSISAIIGIFLISIFAGCVNKQQPTGNVTEKVFTFAAGSGEYPPFNFIENGE
IKGFDLDIGLALAAKMGMKPNPVTNKWESIILGLEAKKYDAIVGSMTITAERKQQVSFTK
PYYRSGAAIFTMKNNTDIKSAADLKGKIIGVVKQSTYQQYAKNYTNDVRGYTSDIDALND
LPTGRINAVITDKFVGLPIIQKGTLDIKRVADLQSEEIGIAVRREDTELLQNINNALDEI
IADGTYDKISKKWFGENILNSS*
>SRVP18_hole-7m-from-trench_1_80cm_scaffold_35_355 # 248504 # 249175 # 1 # ID=1_355;partial=00;start_type=ATG;rbs_motif=None;rbs_spacer=None;gc_cont=0.318
MTNFFITVIGIIFKHFNDFGMATILTLGLAISSLLISCVIGLIFAFFRISKIRILNYITH
IYITIIRGTPLIVQIFIFYYGIVNIIILSPFWAVVAALSIHNGAYITEIFRGAIQSVDSG
QMEAARSLGMSYFLAMRRIILPQAFKRAIPSLGNQFIIGLKDSSLAAYVTMMELWGTAID
LAYTSFQVLETYVVVGLYYLCLVLFFSYIVHKIEKKYDYTKEG*
>SRVP18_hole-7m-from-trench_1_80cm_scaffold_35_356 # 249181 # 249906 # 1 # ID=1_356;partial=00;start_type=ATG;rbs_motif=AGGA;rbs_spacer=5-10bp;gc_cont=0.329
MIRIKKLNKSFGKSHILKDIDLEIRHGEVIVIIGPSGSGKSTLLRCLNFLEIADSGEIWI
NDKRIDPKKDNLNKVRENVGMVFQHFNLFPHMTAQENIAEAIIHVKGYKKEDAKKIANQL
LEKVKLLHRANNYPSQLSGGEKQRTAIARALAMKPDIMLFDEPTSSLDPELIDEVLQTMK
TLANEGMTMAIVTHEMGFAKDVADRIIVIDKGRIIEEGSAEQIFDQSQNKRTNEFLGKRY
E*
>SRVP18_hole-7m-from-trench_1_80cm_scaffold_35_357 # 249899 # 250204 # 1 # ID=1_357;partial=00;start_type=ATG;rbs_motif=GGA/GAG/AGG;rbs_spacer=5-10bp;gc_cont=0.366
MSEIVMGKDKKVGDSIFITEIFNSKILPEDGVIVIGKPDVAKNPMTGELEKIIHVILTDR
KTYCPECKKENGPGIEITVTETELRIYPCKRCNQFVWFRTK*
>SRVP18_hole-7m-from-trench_1_80cm_scaffold_35_358 # 250541 # 250939 # 1 # ID=1_358;partial=00;start_type=ATG;rbs_motif=GGA/GAG/AGG;rbs_spacer=5-10bp;gc_cont=0.288
MNEKEEENKENLNRLKRILDYLYDIDMLDYIVRDEVFYHLFNELDEKYLVSIDPEDPASF
SDSDDKVTEIKSNIIEWFGTDFGIGLKDGEYYFLMLDMETANKKYWFISKMKVDNLETAK
KVGSLFQLLADL*
>SRVP18_hole-7m-from-trench_1_80cm_scaffold_35_359 # 250985 # 251251 # 1 # ID=1_359;partial=00;start_type=ATG;rbs_motif=GGAG/GAGG;rbs_spacer=5-10bp;gc_cont=0.341
MEQSKGPFCQSCSMPMEKPEDFGTDENGNKVNNYCSYCFQNGEFTHPDITLGQMTEIVVK
NMTEKMNIPEDRARQITQSFLPKLVRWR*
>SRVP18_hole-7m-from-trench_1_80cm_scaffold_35_360 # 251262 # 251516 # 1 # ID=1_360;partial=00;start_type=ATG;rbs_motif=None;rbs_spacer=None;gc_cont=0.337
MAIKDMNKESRAFLSIFVKQLLDIINSSKTDSYKITEIRERIVSLVRANDLHPEKVKTLD
IDGMKLSSGDISVTDLQDVIKKLG*
>SRVP18_hole-7m-from-trench_1_80cm_scaffold_35_361 # 251676 # 252779 # 1 # ID=1_361;partial=00;start_type=ATG;rbs_motif=GGA/GAG/AGG;rbs_spacer=5-10bp;gc_cont=0.293
MNDISRDMKIIDYKRLFEITYDGGWSDENVWYAKCKFCNALPVFNIYAVKDWNILNSDQR
KKRFYAAIKRHIKTNHPELILPKRTNILEQQEETLNRGLYFLKNFPFRPYIKEEPLKVWK
PGTIVLPHSEKEKKRLVELEKDLIPLVENTDNKIFYRHLFFPSIFINNDFNFEGLIVKGI
YITECYSESDSNCYTLHWPVPNDYAIFIVAADIDIGCEFYTCFAMVNKMIGENFTDTSEE
RSRMRRLAEYSRTLICNIIDMVEGNDEDLEVVTINTSKEQNLKRIKRKQIPMPTKVFIRA
KGEFKKYVKQFIQYGNDIKKLSHRFLVRGHFRHFRSDKFIYMRGEKTWIKPFYKGEGIVI
SKDYVIR*
>SRVP18_hole-7m-from-trench_1_80cm_scaffold_35_362 # 252794 # 253039 # 1 # ID=1_362;partial=00;start_type=ATG;rbs_motif=AGGAG;rbs_spacer=5-10bp;gc_cont=0.325
MKWVEIKPEKGSKINEQAMALLSDKSVTCTVLFAVKENSDGSTSPVFLVSQNFRDPQFFI
EDFMKLLGEHAKFNQVIKKEE*
>SRVP18_hole-7m-from-trench_1_80cm_scaffold_35_363 # 253075 # 253335 # 1 # ID=1_363;partial=00;start_type=ATG;rbs_motif=GGA/GAG/AGG;rbs_spacer=5-10bp;gc_cont=0.280
MEEIRSKKEITTKIIEIGKGMHTGSTKELNRANIDILKLVLRIGNKKDIIMKMLELQKEL
EYKYTDSTKELIRAKIDTLRWVLYQA*
>SRVP18_hole-7m-from-trench_1_80cm_scaffold_35_364 # 253388 # 253729 # 1 # ID=1_364;partial=00;start_type=ATG;rbs_motif=None;rbs_spacer=None;gc_cont=0.301
MTTQAVISLVKKDRTFIKIVCGCNGYNAEKLVKIIEEKKLDKIRHIYKIALQNNIGCKEC
LVVMDDNDIIFKGSDCIAPLYRETFDNPSFNPRWKNGTAEYIIVLKIDNPEWV*
>SRVP18_hole-7m-from-trench_1_80cm_scaffold_35_365 # 253765 # 254094 # 1 # ID=1_365;partial=00;start_type=ATG;rbs_motif=AGGAG;rbs_spacer=5-10bp;gc_cont=0.333
MVKLEEAKKAMEIEINRAKKLLTLGPGIESPRWLDATPENSFGKEEHMVRIFVLEGSPPK
GYILADYTYGLVKIFRGSDLRTLKTYKAYAKGETLGLNRDSNKLMEENI*
>SRVP18_hole-7m-from-trench_1_80cm_scaffold_35_366 # 254091 # 254384 # 1 # ID=1_366;partial=00;start_type=ATG;rbs_motif=GGAG/GAGG;rbs_spacer=5-10bp;gc_cont=0.333
MNTLRKIGLFGIGVVAITQEKLEGFMQEMVKKGEMTREEGKMFVVTVLLEKDMQRRDIEE
KISNKVKDAIENSGIATKKDIKALENRLEILEKDITV*
>SRVP18_hole-7m-from-trench_1_80cm_scaffold_35_367 # 254419 # 255006 # 1 # ID=1_367;partial=00;start_type=ATG;rbs_motif=GGA/GAG/AGG;rbs_spacer=5-10bp;gc_cont=0.323
MININSDTFSLIVIPILIFFAKVADVTFGTIRIIMVSRGRKHIAPIFAFFEIIIWLFAII
QIMQHLTYITYYLAYACGYATGNFIGVWIEEKMAIGMAVIRIITNKDSSELVKRLRFTGY
GVTNFDGQGSTGPVKLIYITIERKDIDNIVEIIKEFNPKAFFSIEEIRTENAGVFPLRKA
HHHLDFDLKLHRHHK*
>SRVP18_hole-7m-from-trench_1_80cm_scaffold_35_368 # 255019 # 255345 # 1 # ID=1_368;partial=00;start_type=ATG;rbs_motif=GGA/GAG/AGG;rbs_spacer=5-10bp;gc_cont=0.306
MKIIIPILGDRQGQTIIDDFFDNVCNIAEIDTDIIIGCPGSGQEDNARPFILVKDKVVIQ
RKYEDTPRKILDIYPNRPNKKLVYFFEAQIDDDKLVLLTDEELKLIDK*
>SRVP18_hole-7m-from-trench_1_80cm_scaffold_35_369 # 255605 # 256069 # 1 # ID=1_369;partial=00;start_type=ATG;rbs_motif=AGGAG;rbs_spacer=5-10bp;gc_cont=0.351
MTNKDIEKEMEKEREQMGKNNARKLGISIQYGGPDEPNFIVMTMEREDRNGSVSRQFIPE
EALQFANDIGMKTQNDPRTAGIAIQGEDGKIEMVALPPEGAMLLAENMTRMAIKAIHLNE
EKGFILKDEYKGKKPFIYKSFEKGACTKDALFRK*
>SRVP18_hole-7m-from-trench_1_80cm_scaffold_35_370 # 256226 # 256429 # 1 # ID=1_370;partial=00;start_type=ATG;rbs_motif=None;rbs_spacer=None;gc_cont=0.319
MKAKELIAKLNKLVELKPDANVYFYADDETIELVGKRLLEGKSLSDIGLTLSRTYDGGEG
LISVITE*
>SRVP18_hole-7m-from-trench_1_80cm_scaffold_35_371 # 256455 # 256571 # 1 # ID=1_371;partial=00;start_type=ATG;rbs_motif=AGGAG;rbs_spacer=5-10bp;gc_cont=0.316
MTEEENKDEKEENKIKKPDFSELETESGWECSVDTGSC*
>SRVP18_hole-7m-from-trench_1_80cm_scaffold_35_372 # 256601 # 257071 # 1 # ID=1_372;partial=00;start_type=ATG;rbs_motif=AGGAG;rbs_spacer=5-10bp;gc_cont=0.369
MTVVDALVLGGKATAGPPLGPALGPIGINIKAVIEKINEETKAFSGMKVPIKVIIGDNKQ
FKIQVGTPPTSSLVKQQIGVELGSGTPSEKFVGNLTIKQAVNVAKMKRNDSLSKTIKNGV
KEVIGTCGTLGVTIESMKAKDAIVAINSGKFDSEFV*
>SRVP18_hole-7m-from-trench_1_80cm_scaffold_35_373 # 257260 # 257529 # 1 # ID=1_373;partial=00;start_type=ATG;rbs_motif=AGGAG;rbs_spacer=5-10bp;gc_cont=0.315
MNMPPLKIEQTEDTLIIEGELDIEFDVSTMHPGFPVEDEDIFNKATVEMKTYGDVLLKDI
GDLITWINKKSVSKDPSKWPEWKITIQRK*
>SRVP18_hole-7m-from-trench_1_80cm_scaffold_35_374 # 257585 # 258280 # 1 # ID=1_374;partial=00;start_type=ATG;rbs_motif=AGGAG;rbs_spacer=5-10bp;gc_cont=0.306
MINGTLPNKTVWWISRDGKKVWIESKELENQKFIDKEYEIEKDRIFASKPRRQIGELTGS
KLEGRLYKDSWRITLDSFLDIYPDLVSEIENKRIAEKKNKRQTKSKTGSKVSKILPEKEI
EKKKTDKGEINKENVQEDIQEKKDKKIIEKPYFDITRPYMEWIKGEIDKSPNGELTILSD
DMKEKMGEEYINMHIMRIYFGLKKVLSEIGINVELGALKGKSALIMKKEGM*
>SRVP18_hole-7m-from-trench_1_80cm_scaffold_35_375 # 258291 # 258602 # 1 # ID=1_375;partial=00;start_type=ATG;rbs_motif=None;rbs_spacer=None;gc_cont=0.327
MKKRDFYDAISGDTTSGENYGNDAAIFKKVDNVQMVFDSRGSYLGIKTCRGKIENGKYIV
KKGPSDFKSFLDLKIWAGKRCSPMDFVETKEGVFLQIDLTKRC*
>SRVP18_hole-7m-from-trench_1_80cm_scaffold_35_376 # 258649 # 258957 # 1 # ID=1_376;partial=00;start_type=GTG;rbs_motif=None;rbs_spacer=None;gc_cont=0.265
MRLFEEQKHILSDVLYIQYNVNAENINIYDVIYFRRKGLFNPICKSFSRPRRTHKNAEIA
RNRMKELIEKEPMISASKIKNITGYDWYIINRYYMRLKKELI*
>SRVP18_hole-7m-from-trench_1_80cm_scaffold_35_377 # 259001 # 259297 # 1 # ID=1_377;partial=00;start_type=TTG;rbs_motif=None;rbs_spacer=None;gc_cont=0.320
MIKIKGTFDDDKWTEKTLRNFVDNKIKDEIESIYHPDIELFHIKDKTIEVWVYISGSIPK
LLGEIVGNWLKYHIKEDGLTIESVEIEKSGNGFYVVTN*
>SRVP18_hole-7m-from-trench_1_80cm_scaffold_35_378 # 259524 # 260003 # 1 # ID=1_378;partial=00;start_type=ATG;rbs_motif=GGA/GAG/AGG;rbs_spacer=11-12bp;gc_cont=0.317
MSEWKCGKCGKIYTFDEFINLKKIKAVESDTNPSEQHGFTGVCDCGYRFHLDRWRLNDDV
EIKTEKGYINVTISTIDLELNHGFEEGENLWYETMIFPGGLGDDRLEWLKCNYEIRYETK
EEAIKDHNVMVNLLKEGKYEIKDYNDDKKELIILEEKDN*
>SRVP18_hole-7m-from-trench_1_80cm_scaffold_35_379 # 260084 # 260347 # 1 # ID=1_379;partial=00;start_type=ATG;rbs_motif=GGAG/GAGG;rbs_spacer=5-10bp;gc_cont=0.413
MAAFVIESPHTPEECLRALDETLAKSPEILNKFVWGCAQGEHTGYAYIEAKDKDEATAII
PEFLQEKATVTEVSKFSPEQIRAFHKE*
>SRVP18_hole-7m-from-trench_1_80cm_scaffold_35_380 # 260449 # 260838 # 1 # ID=1_380;partial=00;start_type=ATG;rbs_motif=AGGAG;rbs_spacer=5-10bp;gc_cont=0.410
MNYDETLKDIEKTLGTVPGFMKALPEDVIVQEWPLFKTYNFAETKIPAKYRELMGLAVAA
NIKCPYCILFHTGAAQMNGATEEEMAETVFLASYTARWSAIIHAQNYDMQKFKEEFEQVG
EYLQKTMKK*
>SRVP18_hole-7m-from-trench_1_80cm_scaffold_35_381 # 260920 # 261318 # 1 # ID=1_381;partial=00;start_type=ATG;rbs_motif=GGA/GAG/AGG;rbs_spacer=5-10bp;gc_cont=0.411
MLGELIGELTGKMTGIRVLPEECCPKMESSFQDIGQILGVDVSNTGTFWTIFKEDGGLYG
EGQGIAMTNDGGIIIWSGQGVGKINGKAAEWRASVFYNTSSKKLARLNNIMVIAEFSIDE
EGNTHEKLWEWK*
>SRVP18_hole-7m-from-trench_1_80cm_scaffold_35_382 # 261330 # 261614 # 1 # ID=1_382;partial=00;start_type=ATG;rbs_motif=GGAG/GAGG;rbs_spacer=5-10bp;gc_cont=0.375
MVYMLVRHKVEDYEKWKQVFDEHAAFRDTRGSKGGRLFKNIDNPDETIIIFKWDTIENAR
KFAGSEDLEKAMKKAGVIEKPDIYFLDEVERLAV*
>SRVP18_hole-7m-from-trench_1_80cm_scaffold_35_383 # 261642 # 262154 # 1 # ID=1_383;partial=00;start_type=ATG;rbs_motif=AGGA;rbs_spacer=5-10bp;gc_cont=0.394
MTKAVVIYLSTSGNTKAMAESIAEGIMSRNIGVMTMNFHEARIEEIKAADAIVIGSSTFY
YKMLPPMEKFIDSLEKANVAGKLGAAFGSYGWSGEAPIDIAEKMRKLGMEVIDPVLRIQY
QPTEKDLEECKRLGKDLAIRMKKITEKPKAGGKKAEGMPMEDVKMGEGGH*
>SRVP18_hole-7m-from-trench_1_80cm_scaffold_35_384 # 262179 # 262601 # 1 # ID=1_384;partial=00;start_type=ATG;rbs_motif=GGA/GAG/AGG;rbs_spacer=5-10bp;gc_cont=0.364
MNQKIIDLLNKDRADELSAIIQYMKHGYEAEGMDSPGIIELAKEIAKDEMRHAEKLGERI
NYLGGIPTKNASTILEGGDLKKMVDDDLAKENGAIKQYKEHIELVIEEGDFTTRLMLEEI
LSDEEKHANTWETVLGIKKV*
>SRVP18_hole-7m-from-trench_1_80cm_scaffold_35_385 # 262662 # 263219 # 1 # ID=1_385;partial=00;start_type=ATG;rbs_motif=None;rbs_spacer=None;gc_cont=0.292
MAKLQSDKLTLEIKFKPFEYEWINYDIIFYWKNDIIINDGILKREGEWWSKRDYGTFMAN
DYEEDHLIDTIKKVLETNKAEYWEPLEPDVIIAIYPSVFFPFLKSHWTLVDNSGEEQIEK
DVANEIQNISEDDLFTIITFIDSYSFKDEKSYSGEGISLHIIVTRKDLEKFVSDLEIEYN
NLSQS*
>SRVP18_hole-7m-from-trench_1_80cm_scaffold_35_386 # 263357 # 263950 # 1 # ID=1_386;partial=00;start_type=ATG;rbs_motif=AGGAG;rbs_spacer=5-10bp;gc_cont=0.350
MREQTTPFYTQERWKNWLGKVKESGFKTDDEEKGVIFVNMEDDIVLACLKVIAKYDKKLI
SVDDALQYITEVKEIVLKKIEQISDDIDMMLESTQVSLIAVFASCECYVYNRYQKTKSFG
KLLKTALKAEKENNIEIALGTIAEIGANVIAGGKLKEKDFEDIPEGIVAEWLDGIDCIMA
AMVGDTSYKYDEPDNGY*
>SRVP18_hole-7m-from-trench_1_80cm_scaffold_35_387 # 264149 # 264445 # 1 # ID=1_387;partial=00;start_type=TTG;rbs_motif=AGGAG;rbs_spacer=5-10bp;gc_cont=0.300
MNNDKKFVGDEFEEITDEGGGDLDKLFDLVLPPGVPYKIILETADKFNLEIVTREIALKT
IDVDKENLLTLRGKLEDVNNAHDYIYQKLSKKYNYKTV*
>SRVP18_hole-7m-from-trench_1_80cm_scaffold_35_388 # 264540 # 264881 # 1 # ID=1_388;partial=00;start_type=ATG;rbs_motif=AGGAG;rbs_spacer=5-10bp;gc_cont=0.330
MSYLIIENMKLVVEITDQDIETFEKKALDELVNETDTCACDIDIDDIEVSNLTFKDAVVL
YKSYDTVKSLLGIDADKTLLYWLKSRDIEYSIESDIDLGKFQRDGYIILEKET*
>SRVP18_hole-7m-from-trench_1_80cm_scaffold_35_389 # 265027 # 265401 # 1 # ID=1_389;partial=00;start_type=ATG;rbs_motif=AGGA;rbs_spacer=5-10bp;gc_cont=0.325
MQQLKEINRSEIVEHKKRLEKHKKAIETGLKGATTKEKIAKDSGTIKKKSVKKSVADKKA
RKDKQKAISEEAMGNAQKKNINIEKSSLGEGPEESKAIITKEERAERFKKLNAIAREMTK
NWNK*
>SRVP18_hole-7m-from-trench_1_80cm_scaffold_35_390 # 265444 # 265605 # 1 # ID=1_390;partial=00;start_type=ATG;rbs_motif=GGA/GAG/AGG;rbs_spacer=5-10bp;gc_cont=0.370
MGELIKVQKSSEGLVIVLPEEICERLRIVEGSQIDIEPYNSYGEFGARIKLYK*
>SRVP18_hole-7m-from-trench_1_80cm_scaffold_35_391 # 265619 # 265813 # 1 # ID=1_391;partial=00;start_type=ATG;rbs_motif=None;rbs_spacer=None;gc_cont=0.379
MVDIKVRVNRNKCCYCGACVAVCPVREGALTLEEVILKVNHNICIECGRCVQICPVEALS
IVKN*
>SRVP18_hole-7m-from-trench_1_80cm_scaffold_35_392 # 265979 # 266194 # 1 # ID=1_392;partial=00;start_type=ATG;rbs_motif=GGA/GAG/AGG;rbs_spacer=11-12bp;gc_cont=0.389
MGDSNKMAHILWFQHRYKPVTVSHGLARYYHTLTNELASENVPVTLILKKCECGKIKTEL
IEGTHSLADIS*
>SRVP18_hole-7m-from-trench_1_80cm_scaffold_35_393 # 266216 # 266536 # 1 # ID=1_393;partial=00;start_type=ATG;rbs_motif=GGAG/GAGG;rbs_spacer=5-10bp;gc_cont=0.280
MKSKEDLKESINKHIKLIKNLSSLSNVQLIVFVNVLSIDNPEMFDTLKEVTEWESKALLE
FMKESVNEKRKKEPREKPKELKRASDDMFEKSQYDRVQIGGEKDRS*
>SRVP18_hole-7m-from-trench_1_80cm_scaffold_35_394 # 266702 # 268309 # 1 # ID=1_394;partial=00;start_type=ATG;rbs_motif=None;rbs_spacer=None;gc_cont=0.346
MKNRDRRLITPYSASLTVGKSGKQSTLFDEDFTCDAIPESMGPEEISNDTSSAFYLKGEG
TSVKKDTSKISGSKDKHNEIISKPTYSSNPKNIVSVFGPDKNNKTTKVVRLKNTSESKAT
KWVKKEKAVWLEDKTGKNRKAIQLLNPPVGKIRVPVIDPDGSPAMPTLSSRARRWIEKGK
AIGKRTKTGIFHVHLLVEPSGRNKQDIALLNDPGSRFTGVAVVSKKAVLYGCNLELVADE
KENRFASIKYRMDKRRELRRGRRYRNCRRRSARFDNRSKTGKMAPSIMSRKQLELKVNKE
LCKIYPISIFGVEDVAFNHYTKRWGKNFSKVEIGKKYLYEEMKKIIPDVRLIKGFDTNTR
RQQLGLEKGSKKEERYVSAHVNDCIAMGSLILGLGIETKTVLRSGVNFDIITRPKYSRRK
LHNEQPSKGGIRRRFGGTTIDWTKIRKGDYVEAVIDKRDGTDMMYRGWVGGFENDKKLIS
VYNFDWKVIGQFDSKKVRLLNRNNGLMINSLEIEENRINICEYGTEQLGIDDAWK*
>SRVP18_hole-7m-from-trench_1_80cm_scaffold_35_395 # 268269 # 268868 # 1 # ID=1_395;partial=00;start_type=ATG;rbs_motif=None;rbs_spacer=None;gc_cont=0.347
MEQNNWGLMMLGNEDNDTAVFRWRTSYNVKIPLDRIAVIVGPNGEVKQFIEEKSATSLNI
DSHTGEVEIDIKDPIKGLRAKDVVNAIANGFSPEKAFRLFDDDLLFFETIDLSDIAKTEK
YLHRIKGRIIGGTGKTREIFESLTGVSISVYEKTVSIIGYPEQNNVARKGIDMLLKGSPQ
KLVYTFLEKNVVKKINEVY*
>SRVP18_hole-7m-from-trench_1_80cm_scaffold_35_396 # 268909 # 269223 # 1 # ID=1_396;partial=00;start_type=ATG;rbs_motif=GGAG/GAGG;rbs_spacer=5-10bp;gc_cont=0.346
MEQYKIDFTSIPWEIPADGVRFKVYKQNGRQIRLVELTDKRIEADWCKKGHIAYILEGRL
EVNFSGNIVVFDKGDGLFIPAGEKDKHIGKALTKVVKMVFVEDI*
>SRVP18_hole-7m-from-trench_1_80cm_scaffold_35_397 # 269220 # 269672 # 1 # ID=1_397;partial=00;start_type=ATG;rbs_motif=AGxAG;rbs_spacer=3-4bp;gc_cont=0.298
MSIQNYIFGIDVDNTLTDTPPFHVDGMDLEETRKMIRNAPPKKGIEVLSRLDLNIIIITG
RGDYFHEDTIYWLNKNDIQFTKLITIDRNKYKHRFNLQEYLKYKLDAYLSNKIHFCLEDD
DSVIRILENYGIKTSKVEDNFETAFYNLFR*
>SRVP18_hole-7m-from-trench_1_80cm_scaffold_35_398 # 269932 # 270195 # 1 # ID=1_398;partial=00;start_type=ATG;rbs_motif=AGGAG;rbs_spacer=5-10bp;gc_cont=0.356
MLFVLWFKWMPECTSQLLETWKNFKYPEDVKLMGRYLLIGRHISVAIFDAPNEDAILKIT
YPFRELGVPHIAPAMPLEEAIEKMEKM*
>SRVP18_hole-7m-from-trench_1_80cm_scaffold_35_399 # 270265 # 270642 # 1 # ID=1_399;partial=00;start_type=ATG;rbs_motif=AGGAG;rbs_spacer=5-10bp;gc_cont=0.389
MDQVVHFHVPVSDMKRAKEFYVSIFGWDIEETGHSNYQKATTVAVDENCMPKEPGAINGA
LYLRESPEDSTEITIEVSSIEDYLKKVEEAGGKVVTPKTPVKDYGFYAEFSDTENNVVGL
WQEPE*
>SRVP18_hole-7m-from-trench_1_80cm_scaffold_35_400 # 270810 # 271463 # 1 # ID=1_400;partial=00;start_type=ATG;rbs_motif=AGGAG;rbs_spacer=5-10bp;gc_cont=0.365
MSKDIPEKGAIIQRDGETFAIAPHIPGGIIQPDRLRRIADVAEKYGTVLKITSAQRIAIV
GIREHNIDDVWEELGMKPGAAIGLCVRSIKICPGTMFCKRGQQDSVGIGLKLDNIYHGME
LPFKLKMGVSGCMNSCAEPVIKDIGLMGTSKGFRLYAGGCSGVNPRLGNLIAEELSEKEA
LDLVERIINFYKKTNQKKRLGKIIDEIGLDAFKKEII*
>SRVP18_hole-7m-from-trench_1_80cm_scaffold_35_401 # 271852 # 272235 # 1 # ID=1_401;partial=00;start_type=ATG;rbs_motif=AGGAG;rbs_spacer=5-10bp;gc_cont=0.286
MATIKENEKIIIDVVKDKFSSSEISKLAQCIIEIGQNSSDRHIIWKDDKTAVNEKIIISV
QNGTLSVEELKKLSQCIRDIEQNKPTRHINIFMNVPDKTVKELQEVNDSIAPGFPIKGVI
EFNKVKK*
>SRVP18_hole-7m-from-trench_1_80cm_scaffold_35_402 # 272246 # 272377 # 1 # ID=1_402;partial=00;start_type=ATG;rbs_motif=None;rbs_spacer=None;gc_cont=0.212
MNKNYKFYLKLKMFINNGILYPLGITNTIIRVIEMKKVENIKK*
>SRVP18_hole-7m-from-trench_1_80cm_scaffold_35_403 # 272585 # 272812 # 1 # ID=1_403;partial=00;start_type=ATG;rbs_motif=AGGA;rbs_spacer=5-10bp;gc_cont=0.325
MTRTVSMSQDIEISVDWKKLAKDLKEKFGIDIPEDDIDAFCCENEMAYLSVQYGEQCIEE
IHTNDLTFDEEIIAS*
>SRVP18_hole-7m-from-trench_1_80cm_scaffold_35_404 # 272973 # 273356 # 1 # ID=1_404;partial=00;start_type=ATG;rbs_motif=GGA/GAG/AGG;rbs_spacer=5-10bp;gc_cont=0.341
MKKLTNKTRMLKISFFILAILVISGCISNNVQSINTTHFNNTTANKKVDIRSLFYAPPVV
VIKNGTTVAWTNKDSIQHTVTSMVDIFDSGPINQDSTYSHTFNKTGAFEYTCIIHKDMPH
GVVIVTG*
>SRVP18_hole-7m-from-trench_1_80cm_scaffold_35_405 # 273491 # 273994 # 1 # ID=1_405;partial=00;start_type=ATG;rbs_motif=AGGAG;rbs_spacer=5-10bp;gc_cont=0.373
MKYITKSLIGEALVGTGPEVAHIDLVIGSKGEAVETAFMNSLATPRAGHTPLLAILEPNL
PVKPATLIINKVTIKNQSQVILMFGPAQAAVAKAVIDSVEEKIIDKNEVENMLIIVSIFI
ANDAKDKDKIYKYNYEATKLAISRALNKEPSIDDVLKEKDKASHPFA*
>SRVP18_hole-7m-from-trench_1_80cm_scaffold_35_406 # 273997 # 274422 # 1 # ID=1_406;partial=00;start_type=ATG;rbs_motif=None;rbs_spacer=None;gc_cont=0.296
MTRKKLIICIIISIAVLLIANEIIYLSQETTIQIRKFNVSRPNATTEYVTDYNAMTVDIA
VVNITIEGLNKYPALVGAIDRANKTTEYYSQYTVSTDDWNKINHFIKSKYKNLSYGDVSP
CIKFGEQYGETCYQFIFIRQN*
>SRVP18_hole-7m-from-trench_1_80cm_scaffold_35_407 # 274448 # 274852 # 1 # ID=1_407;partial=00;start_type=ATG;rbs_motif=None;rbs_spacer=None;gc_cont=0.353
MEPLNDGIHNCKECRIYKKYGVTCSPQPELEVPSCKYCDTRMCCRSPALPLVECEQNTIL
DKIDEGEYIECEGIIPFNIETRYCKHIDTKTMDCKVYSQRPIACRIAGHDCLGDFWVKAI
KEQHDKNKDNLTKN*
>SRVP18_hole-7m-from-trench_1_80cm_scaffold_35_408 # 274927 # 276060 # 1 # ID=1_408;partial=00;start_type=ATG;rbs_motif=AGGAG;rbs_spacer=5-10bp;gc_cont=0.388
MKRNYILILLTVMSLMSISGIAAAAVADNVNIRPNIAVDGGYKQINLVSDIPGNAQITDP
NLVNSWGLARSQKGPWFVADNGMGVSTRYKGNGKIKILPLIITIPAIDGNSASSPTGVVF
NEGNDFNIGNVADDVEPARYIFVTEDGTISGWNMNVDLFNAIQKVDNSPGAVYKGVTIAE
NGDQTLLYVANFRGGSVDVFDTNFGVVNLAVDSFKDNNIPTGFAPFNVQNINGEIYVSYA
QQDAEKHDNLDGPGLGYVDVFNPDGTLDKRLEHGSWMNAPWGITMAPSRFGKFSNDILIG
NFGSGNIAAFDPETGEFKGLLSDSKGLITIDGLWGIKFGNGELAGPANTLFFAAGIDGEA
HGLFGTITAEKRIRNRN*
>SRVP18_hole-7m-from-trench_1_80cm_scaffold_35_409 # 276176 # 276418 # 1 # ID=1_409;partial=00;start_type=ATG;rbs_motif=AGGAG;rbs_spacer=5-10bp;gc_cont=0.379
MPRYIDQHAMQPLKAEQLRELQDAEVDEFGVTHHEIIFSEKDNKVWCILDAPNMDAVKKH
HAKANIKTDFVFEVETTRTD*
>SRVP18_hole-7m-from-trench_1_80cm_scaffold_35_410 # 276534 # 277994 # 1 # ID=1_410;partial=00;start_type=ATG;rbs_motif=AGGAG;rbs_spacer=5-10bp;gc_cont=0.300
MTFDKGHWNNFIDKTEENHRKIFGIDMVDLAKKYGTPTYILFEKIIEENFKNYNDSLQRQ
YANYSICYAVKANPSIYLLNLLAQLGAGADVASEYELKLALDAKIPIEKIRANGNYKSDA
YLEECIKKGIIINVDPEDELNIINNIAKNLDKNATINIRLSGFPIKNITSRAMSTSTNWS
KFGIDYKRADLVFQKLLKMDRLNLNGLMVHIGSQITNIDAYHTVLHILIDLFKDAQKMGF
SMSEIDIGGGLGVRYFEQDDWNIIKEKIRNTKKVNYTWANEFIGYEYNPELDDIEWIGEE
LSCEYTPYTFIQKLLNGKYSEEKSFKEELIDIGTPRLVIEPGRSIIGNACVTITKVGHVS
KIPSGENMVHVDAGVNTYTTFGVAEQLHRIEIANFITEGEEFDTFVAGNLCFTGDLLGKI
KSKLMRKPMRGDYLLFYDTGAYSDFFASNANSFPRPAKVMVTKDGLYKLLVKREDFSDII
KRETEI*
>SRVP18_hole-7m-from-trench_1_80cm_scaffold_35_411 # 278040 # 279485 # 1 # ID=1_411;partial=00;start_type=ATG;rbs_motif=None;rbs_spacer=None;gc_cont=0.301
MKFKIMNIGTIQRQSLISITWQIVLTLIGFMSTIFFVRFVGIKILGAYFLILTYYSIINM
VSDGGFGGAAIKRISEGEEPNEYLTTFFTIRFLFTAISLILLIIFRSYFASLNDSGTFIW
LLFLLMLNGIVGFIGLGNAGSGKIGIHSTCSFIGEVSRIVIQIIAVFLGFGVAGLVGGMI
ASLIISSILELKFFDLRFVKFKWRHFKSLANFSFWSFLASSGVLLYTNTDTILIGHFLGS
ADVAIYRVIVQFSMIGLLVSSSLNTTLWPKISRWGKTKDLKLIEDSLSRAISFSLLLAVP
ILIGGIILGDKLLNFFYGGEFIKGYGILVIMLMVQVVSIFQIFYLSYLGALDRQRDAFKV
TIIAAILNIILNYILIPIIGIIGAAIATLVTMILNALLAYLLLSKIINIRLEVDSLLNIF
KASFIMLVFILIYRISLNIIIYPLNIVMVPVLIGGIIFMLLILKFDNSINSEIKNILVNI
F*
>SRVP18_hole-7m-from-trench_1_80cm_scaffold_35_412 # 279499 # 280143 # 1 # ID=1_412;partial=00;start_type=ATG;rbs_motif=AGGAG;rbs_spacer=3-4bp;gc_cont=0.291
MPEIILENKGIVYEIFQAKDLEETIDLIAEDFSEAEPITKSLGITAEEFHYFAEIYCNKA
IIDKLSIVAKDKGKIIGFIISKDLESDPPEGIENVNSKFDPAMALLNKLDEEYMKSYKKA
DDKIFHLFMGGVDKQHEKRHIVTTLTEESLKIAKLNNFTVAIAEATGLATQHILRDKLEF
TERIVIEYKQFLYEGKYPFNIEEPKSCILVEKRL*
>SRVP18_hole-7m-from-trench_1_80cm_scaffold_35_413 # 280183 # 281316 # 1 # ID=1_413;partial=00;start_type=ATG;rbs_motif=GGA/GAG/AGG;rbs_spacer=5-10bp;gc_cont=0.270
MIKPNVNTTEYLNSNIKGYVNKSIGIDKFEDEIKEKYKLDKIIRFDLGENSDGPPIKVLE
ELENIKKNPRLISEYPDSNYYKLKNKLALFYGVDIDNIAVSAGSSELIKNISKCFLYKRG
HAIYPVPSFYVIENSILEFGSVPIYIRLKEEENFRWTENTTNELIKTSNNIIPTLIWLVT
PNNPTGGIIPLKDILKIIQNNQNSIVIVDEVFGEYISYSASAINIFREFKNVLILRTFSK
AYGMAGLRLGYCIGSKGLIKILEQIRLEFPITSISERLGIIALEDKGYLKETREKLLKRK
RLIYKCLEDSNIKYIPSDTNVMLIKHDNKNLYKELMKRGILAAIMETEGLKGKGYVRITI
KNDEENDILIKSLNELK*
>SRVP18_hole-7m-from-trench_1_80cm_scaffold_35_414 # 281339 # 281569 # 1 # ID=1_414;partial=00;start_type=ATG;rbs_motif=GGA/GAG/AGG;rbs_spacer=5-10bp;gc_cont=0.316
MIIMEKAILDIAGMRCESCAICIELTLGKKKGIKNSKVYLGERSAIVEYDPVITTTSDIV
KTINYLGYIATLKKEE*
>SRVP18_hole-7m-from-trench_1_80cm_scaffold_35_415 # 281570 # 281947 # 1 # ID=1_415;partial=00;start_type=ATG;rbs_motif=AGGAG;rbs_spacer=5-10bp;gc_cont=0.336
MNKVSHFHIPVNDMNRARKFYSNIFGWKIAETDEYYRLVITTPIDETGRPKEPGGINGAL
FTRETPEDTISIVIRVKSIEDYLQKIEKANCRIITKKTPAGNIGYHAKFYDTENNIICLW
EEKCR*
>SRVP18_hole-7m-from-trench_1_80cm_scaffold_35_416 # 281997 # 282326 # 1 # ID=1_416;partial=00;start_type=ATG;rbs_motif=AGGA;rbs_spacer=5-10bp;gc_cont=0.330
MDFDKYQRLASTMAVYPRIGDNIYYPAIALAGESGEVCNKISKIMRDHNDVITDAMRLEL
EKELGDVLWNLSQLATELCLSLDEIAINNLRKLKSRKDRNKLHGSGSHR*
>SRVP18_hole-7m-from-trench_1_80cm_scaffold_35_417 # 282353 # 282814 # 1 # ID=1_417;partial=00;start_type=ATG;rbs_motif=GGA/GAG/AGG;rbs_spacer=5-10bp;gc_cont=0.307
MKTNRQANIITDKQESKKNVKYSKELEEFEIVGFIKSQPDLLRQLRMNYETKIFGPGHKL
SVGKSDAKHGSYDIFGARICYYYNARREEDFINFLVAKFFEINPNPDSEIRKVFTRILHN
YGLCWFGCRHEGKKRLYKNPVTIKNNKKHTIIR*
>SRVP18_hole-7m-from-trench_1_80cm_scaffold_35_418 # 283497 # 283748 # 1 # ID=1_418;partial=00;start_type=ATG;rbs_motif=AGGA;rbs_spacer=5-10bp;gc_cont=0.321
MSTIDGATVIKTGYSRGSGYDKIFLRTVDGRVVVLRVETTSDNDTCIGISDVLDNLNRRI
KSCKENIKEYEEQIKDVELWQDN*
>SRVP18_hole-7m-from-trench_1_80cm_scaffold_35_419 # 283934 # 284116 # 1 # ID=1_419;partial=00;start_type=ATG;rbs_motif=None;rbs_spacer=None;gc_cont=0.383
MKTQKYKELIGSTMVRLYEAVFGNMLYGGVLSGSVWHGIGFLWRPTDNKYEQFLDRHDQI
*
>SRVP18_hole-7m-from-trench_1_80cm_scaffold_35_420 # 284103 # 284297 # 1 # ID=1_420;partial=00;start_type=ATG;rbs_motif=GGA/GAG/AGG;rbs_spacer=5-10bp;gc_cont=0.349
MIKSRSPIVKNWVKRLKSRGISIYIYRNLPDDLRDLRCHRKAITEEAVERIGKNEVPCRW
KIKE*
>SRVP18_hole-7m-from-trench_1_80cm_scaffold_35_421 # 284436 # 284768 # 1 # ID=1_421;partial=00;start_type=ATG;rbs_motif=GGAG/GAGG;rbs_spacer=5-10bp;gc_cont=0.312
MEILNIKQIREYIPNCTEIRACPDLPKCTKKDTRSCSESERPCYMTFKKEELEGVIRIDF
KNNIIIVNRFNEDHDYAGIIRPDGVHIEYEGKESKEKLKKSLKSLMDRGE*
>SRVP18_hole-7m-from-trench_1_80cm_scaffold_35_422 # 284775 # 285944 # 1 # ID=1_422;partial=00;start_type=ATG;rbs_motif=AGGA/GGAG/GAGG;rbs_spacer=11-12bp;gc_cont=0.338
MVTDLKIYLNDITDNRFGYRLGEPWKYSEETLGVVVPILRENVLDRSYVTMYEILKELNI
KDTGSINQVELQNISGIAIFVRAGTIFAGKTQPRATQHSGVYSNEKETIDVRCVNASRGI
SKGEEMSFGDIAPPSITVNLMSGSQSDVWSSVSNYTGLGRQRTSDHVINTIPEGLPEDVK
RALNYSSELSKRGVYTRVYVHTTSSGQKMTRITREKPSEDVTQIWRGELSDENIEVLDKF
ANTNNANIRNNTDLLQEIKKGQSILDDMMQKVPLFDNQVGAIIFNPVGVIAIETFDHPKS
WESIKKEIIGKYGDKIKEKQEKHLFELKPETILPALRKFIEGLDNFSEKTVRKDGYSETR
TVHGKGIIGEYTLVKGRPIHVLLLKENYG*
>SRVP18_hole-7m-from-trench_1_80cm_scaffold_35_423 # 285937 # 286446 # 1 # ID=1_423;partial=00;start_type=ATG;rbs_motif=AGGAG;rbs_spacer=3-4bp;gc_cont=0.263
MDKEDPEQLFEIFEDNSWYNKDDIIRDITDKLREFGYSTIDDSKYASDNEYYISFLCEHR
VICGHVWIYEDDDKGYKFDISDRDVNDNLNKCSICKKVKTIKIHNQETIDDKDRIILDRK
TVEEIIKLIESEEYYITNDDIIISEEEGIILTLREILKGKNENYKVDEN*
>SRVP18_hole-7m-from-trench_1_80cm_scaffold_35_424 # 286436 # 286642 # 1 # ID=1_424;partial=00;start_type=ATG;rbs_motif=None;rbs_spacer=None;gc_cont=0.266
MKINLIIMAGLHNTNNDILNSKFGEELGKAIHNSLPKILNMLGKERVKKVQHKMEEYDIH
LWYESYFK*
>SRVP18_hole-7m-from-trench_1_80cm_scaffold_35_425 # 286678 # 287244 # 1 # ID=1_425;partial=00;start_type=ATG;rbs_motif=None;rbs_spacer=None;gc_cont=0.303
MKTFIEEERETKEDQRDKLLDGLKCSKCGSDKLGLKFERNLHTGYIRCNDCGNFDTREFV
DGKSGDLVKCDLCGSSTTEIVTENGYSYPNWTHTEFDYIDNMILCQKCFKEHIEELDQKD
IEIKNKHPIIMYMFDGDELKYWRKGDDDDLLGKIEIDCDNGKNRYRKVLEEMKGRFPKRT
KFIDIDEE*
>SRVP18_hole-7m-from-trench_1_80cm_scaffold_35_426 # 287382 # 287681 # 1 # ID=1_426;partial=00;start_type=ATG;rbs_motif=AGGA/GGAG/GAGG;rbs_spacer=11-12bp;gc_cont=0.383
MGKYLTLWEMDMSRVPEDPEDQLEFFGKIQNMVKEDLENGSTTDFGMFLGGDKGYAIDEG
TEEEVAMHNMKYCPFVKCTVHQVISTDQVDEIMKKFSDM*
>SRVP18_hole-7m-from-trench_1_80cm_scaffold_35_427 # 287800 # 288774 # 1 # ID=1_427;partial=00;start_type=ATG;rbs_motif=GGAG/GAGG;rbs_spacer=5-10bp;gc_cont=0.301
MRQVYKMLISLTVIMILVTTATAVPDIAKAKEEKIKSLFDPINADALKYMKDKNSPKEPK
DIDALAKDQAKIYSKNLDALIDELESATGKSLKDKDKREELKQLIVRENLYKTKQKIDSE
EFNKNIIVTSDKSIIPTIIDKDKNTNNIATYSTTLPAGTYYPIHYWLQVSPDIFGGSGHD
VNGNAYNINGHNNLYQIGVQNSYQPRTCIFGFCYGPFYNTKYTLYFQDEDHPDPTIDALY
DFWRIIYYGRIEDIESFVITNNVINFNGIWDNNKAFAEYIGQHGNMNRNYINSYDTKVYI
SNVWNHAMDTIDKNTNIGKIWWYQ*
>SRVP18_hole-7m-from-trench_1_80cm_scaffold_35_428 # 288768 # 289130 # -1 # ID=1_428;partial=00;start_type=ATG;rbs_motif=None;rbs_spacer=None;gc_cont=0.242
MIGKLYLLNNISEVVIDSIILYIKYIKVKIIILFELEFVIKKYIIVRPMKLFISRYIVAD
IPPNLLPKKYVSGLIMIVTILPIIRTDVNRINEMIRILLFAIKIIDSGEKSPEYALSIIY
*
>SRVP18_hole-7m-from-trench_1_80cm_scaffold_35_429 # 289383 # 290219 # 1 # ID=1_429;partial=00;start_type=ATG;rbs_motif=GGAG/GAGG;rbs_spacer=5-10bp;gc_cont=0.443
MKIGTKRKKLNTGKEFRLNLVIAIILGLVLIPMVAQAAGGTRPISDFVSQQGTFCLDDGR
EGCKLFVPPVANFFGWDNIKDDNNPPPMELIRLASVDYAGLANKKVEELSEGRISFGTTT
DGTINERRLSDGRAEVTVLLHTRNALTWVVRPITVDNDFASGTLLFGSRVPDVLNGAKPA
LGESFLQIVFINTAPGADLPDLYQLFNSPLPGQERPSFISIRVQADGELRNAFGVLDGTP
GRVSIVQTGLFMTKFKGATEDAFPAELVNINVVGGSRQ*
>SRVP18_hole-7m-from-trench_1_80cm_scaffold_35_430 # 290933 # 292027 # 1 # ID=1_430;partial=00;start_type=ATG;rbs_motif=None;rbs_spacer=None;gc_cont=0.321
MVINTDKKIIKILRDTHLLKDIYSDYYARYKILNCKFKFFFNMSKPEYVHWVSTYKCNFR
CEHCEASAGDKENVSELDTKESCHLISELGYMNIKRIMIGGGEPLIRKDLFVIIRSIMEE
GMEYGISSNSYLISNFKEEFIKMSPYLFFTSIDGLEQTNDNIRMKGAYNKSLQALEFFKS
IDVEERVVNTIVIPGNIRELPELKKEILNSDATFWRFSLMIPSGRAKNNNKLYLNDEQII
QLFNFIEDTTKEFNVGLSEDTGYLGCLDLKLREMPFFCGAGLTRCDIMPDGEVFGCSMGY
DNRFSEGNIRHIAFKEIWQKGFKRFRNPELDKECLDCKYIGPCRGGCWGMRLENMHCTKR
IWDI*
>SRVP18_hole-7m-from-trench_1_80cm_scaffold_35_431 # 292348 # 293094 # 1 # ID=1_431;partial=00;start_type=TTG;rbs_motif=None;rbs_spacer=None;gc_cont=0.356
MLINQRNSKGITIGTFYNVKAGTSPISTCKTGDYQTSLYDKIQIDSLISSVTNQINSLAT
RVTNLENNPYPATYTMYDPNYYTINGSGTVGGNNVYYYTQVENYQFYLPKPTYVNIEVSG
QYDGIIGGNEFDLVATIDSPTGYACNVQCFGRQYSFNSSFWPWTGFQMAGSKYLSAGYHS
IQIAGFENGIQEAFICSGTGVKGCGGGGILETYISVAAVDKGTTQNQVQIAQSSPITLPT
LPSSVQKK*
>SRVP18_hole-7m-from-trench_1_80cm_scaffold_35_432 # 293180 # 293323 # 1 # ID=1_432;partial=00;start_type=ATG;rbs_motif=GGA/GAG/AGG;rbs_spacer=11-12bp;gc_cont=0.410
MTTIPTAYATEYVANKAIDTVTITENTTVNPTVTVTEPIGNRAIRNR*
>SRVP18_hole-7m-from-trench_1_80cm_scaffold_35_433 # 293349 # 293792 # 1 # ID=1_433;partial=00;start_type=ATG;rbs_motif=AGGA;rbs_spacer=5-10bp;gc_cont=0.318
MSKIIAKLYWEPNAELKELHWFTGYEGKSMYALTRKSDFHRAGYIISYIGQTKIDVIKEI
MLQSNKKRVTGFQIIDVKINGNLNPGRLTLIETALIHYAREIHGWAKMNINQIGPPKKDI
RIDNTGYKHPKFHRRFDIIEQEIKTFR*
>SRVP18_hole-7m-from-trench_1_80cm_scaffold_35_434 # 294090 # 294254 # 1 # ID=1_434;partial=00;start_type=ATG;rbs_motif=AGGAG;rbs_spacer=5-10bp;gc_cont=0.297
MNMLYMVIVIISLLGLGGILTYDFYQTNSQSAINTENVTTENARWKLGSLPSSI*
>SRVP18_hole-7m-from-trench_1_80cm_scaffold_35_435 # 294214 # 294510 # 1 # ID=1_435;partial=00;start_type=ATG;rbs_motif=None;rbs_spacer=None;gc_cont=0.384
MLDGNLVLYHLPSEPIWASCTVGTGAVEAILQEDGNFIIYDGNHNSIWQANTIGYTKDYI
ILQDDGNLVIYNVYGGVAWATYTNSNSLGVGCVGRSLI*
>SRVP18_hole-7m-from-trench_1_80cm_scaffold_35_436 # 294742 # 295200 # 1 # ID=1_436;partial=00;start_type=ATG;rbs_motif=GGAG/GAGG;rbs_spacer=5-10bp;gc_cont=0.285
MNIFSKKKDKTENKTEEENTVENKITEEENITDKVFERFKSDMLAQFDKKIEDVLSDHKS
WLEQYQRNMKYATETVTGFETKINAVRETLEKSIDDKKYIAERIGLNKVLEFDRIFKYQT
SNIINLPNDLLTEFRDLGEVGNWEIIILAKKL*
>SRVP18_hole-7m-from-trench_1_80cm_scaffold_35_437 # 295346 # 295483 # 1 # ID=1_437;partial=00;start_type=ATG;rbs_motif=AGGA/GGAG/GAGG;rbs_spacer=11-12bp;gc_cont=0.283
MKSEKQIREHIELLDKAIDFMKENKEKGSKEEWIKRWQMYVEILK*
>SRVP18_hole-7m-from-trench_1_80cm_scaffold_35_438 # 295809 # 296258 # 1 # ID=1_438;partial=00;start_type=ATG;rbs_motif=AGGAG;rbs_spacer=5-10bp;gc_cont=0.313
MEAIPLLSEDMVVEHKNKDECKTVDTLKNLEVEMKLRGFSKQTSKTYLYYNSKFLEHTNK
SPADIAEYDIKEFLAHKMSDSSNGSVNLIRAALKFYYSEILGKNISWIKTPREDKKLPVV
LSKKEIKDLIDKTENVKHKLLMVSQWRYH*
>SRVP18_hole-7m-from-trench_1_80cm_scaffold_35_439 # 296243 # 296581 # 1 # ID=1_439;partial=00;start_type=GTG;rbs_motif=None;rbs_spacer=None;gc_cont=0.313
MEVPLAEIEDIKENILKQGTITDIGFKALYGDNAEEMDQGFETGRNYLNLFREDTVEQFE
ILDGKYHTISLNMLKIVGELKEERKFTEERFDKTQKNIEQLMEMISKSNRKI*
>SRVP18_hole-7m-from-trench_1_80cm_scaffold_35_440 # 296900 # 297082 # 1 # ID=1_440;partial=00;start_type=ATG;rbs_motif=GGAG/GAGG;rbs_spacer=5-10bp;gc_cont=0.322
MTFEEEFCPRENDLHYDEDTFDHGRGLIGICTNYDICYHNPYNPLRCYKDNEPCIRVFLM
*
>SRVP18_hole-7m-from-trench_1_80cm_scaffold_35_441 # 297139 # 297600 # 1 # ID=1_441;partial=00;start_type=ATG;rbs_motif=None;rbs_spacer=None;gc_cont=0.316
MAEDEQILDKNLPEDIIISGLGESLLRCDDEDFKDQIEGLSQHELKKLLKDDDTPEDIMK
DVLQRYLETMLIEQKESKILNIDTNIENSGSPVISQHIKYDDEFDRLIHMPDDEFKQEIA
SMSDSGFEVHMKKSFLSSWQKADVRGRRSRLKI*
>SRVP18_hole-7m-from-trench_1_80cm_scaffold_35_442 # 297630 # 298442 # 1 # ID=1_442;partial=00;start_type=ATG;rbs_motif=AGGA;rbs_spacer=5-10bp;gc_cont=0.306
MVNCNPMSKEFQEEAKKRGISGFQYMQLLRQKSYANNRGYQTYHNSPGCIKQMLIEKYRG
KNLEDIINGNVINTEKGTCYHIESQEKIDPIDIGDMRSLILDIETLGFSSVPIILIGLAR
IKDNNILIDQYLSRNMKEEPAMLMALVRCLRKNDTIITFNGGRFDIPFIEERFSFHRIKE
SLYTKTHHDALPLSRRAWKKKLPNCKLGTLEKYILGLERKDDIPSRSVPNFYNAYIRQKN
VGPLIPIISHNKQDLITLAMIFSKLRSDKK*
>SRVP18_hole-7m-from-trench_1_80cm_scaffold_35_443 # 298625 # 299449 # 1 # ID=1_443;partial=00;start_type=TTG;rbs_motif=GGA/GAG/AGG;rbs_spacer=5-10bp;gc_cont=0.296
MLQVINEDKIIKDNNIITVPLKRIQLDYSPNVIKYIQVKKNADIKNLFEILNKRKNPQIY
ELSVYKKGIDLYHVYGQETGSWGNAFILGSLLLDKSFNISDDKIIIMGKIHIDDPDKGKL
EILNLNELFGGGFHFKRHPTSGEILPIYPLEGLSRKLVTTIHKNEPKLITVHKNRPITKV
VHNLSTIQEVYPPPPFGCPEGFYNCVSNCNYYIHESKEDRRCGFICELGKDLGDCNESCI
GYLKLPNKRHCCKHEFNSSCEYNKGREKSSWRKM*
>SRVP18_hole-7m-from-trench_1_80cm_scaffold_35_444 # 299434 # 299955 # 1 # ID=1_444;partial=00;start_type=TTG;rbs_motif=GGAG/GAGG;rbs_spacer=5-10bp;gc_cont=0.312
MEKNVNNGHDDKILKDLITLIELQEPYYVEQPYVDLVLTPPKEGTTIKISEELKPIICHN
RYINKYAIPLLQACGINVDIKSDKRQGERRNTPVEENVDGDKIIVQLYHLDDWENNPLPL
TNVWFVSSNNEEAKIRYAAVKIYLVEKLGHHILSHTCINRDKKYENKCLDADK*
>SRVP18_hole-7m-from-trench_1_80cm_scaffold_35_445 # 300300 # 300926 # 1 # ID=1_445;partial=00;start_type=ATG;rbs_motif=GGA/GAG/AGG;rbs_spacer=5-10bp;gc_cont=0.314
MAKKIEVVPIHQIDVTIKLDALALDSHPIDEKSGRSIAKRIIKLDYIKDGGIIKVPAQKW
MSGWLKLLFKSRAIGTVVLLPNKLDDYSLGTAKDLLVGRSLEEWKSTGDRSVTYELGEEL
KDIGLYPYHEYVPIQSKRTSIIRYYYKINEKSKHIKLFINTMLSPDDVIKNMKNFGRIYG
LGVKAGGYRIGTFIVENSKVEKIGEVIL*
>SRVP18_hole-7m-from-trench_1_80cm_scaffold_35_446 # 301314 # 301880 # 1 # ID=1_446;partial=00;start_type=ATG;rbs_motif=GGAG/GAGG;rbs_spacer=5-10bp;gc_cont=0.323
MKLDNMEDGEEVETIKKMVHYTYLTIDEPDDFGVLFDKGAVRLLIDLSGRTSVSKDRQED
KKELGIRIMHHTFVEVKRGDLEIKSKSDLYSILNEYRNSGAANLFATKLVVEWGDGDMQV
WNRVVMYTKDKEINRDSNSQRLNVLAIAYSFDQSEKVIGKYGKELVHYTKCLYVETKASK
RVCIGTMT*
>SRVP18_hole-7m-from-trench_1_80cm_scaffold_35_447 # 301926 # 302357 # 1 # ID=1_447;partial=00;start_type=ATG;rbs_motif=None;rbs_spacer=None;gc_cont=0.280
MIDFINIKIATKKIINEYYRDKKKYCKSYRSYRSKCLEGNCNDCRHCIAVAYITGDIQTS
EVILFLRKHKTIKNKSLTDYVSSIIQHEVMHIVLLNIGESVMTSHKYDNIAESIEERKGF
PTGFFSSQFYSYEYRRNIHFGVK*
>SRVP18_hole-7m-from-trench_1_80cm_scaffold_35_448 # 302513 # 302872 # 1 # ID=1_448;partial=00;start_type=GTG;rbs_motif=AGGAG;rbs_spacer=5-10bp;gc_cont=0.256
MKIERKGRLGKDEVVEYTMDISDDLEIEDKERHAICTDVYDIKNECLFEKDKKILVVIDL
PDDTTALFELKLFDKMKKDEDSIKLSDDKDSIKLSDSKDKVQFRRLGIHLYDYQFLDVL*
>SRVP18_hole-7m-from-trench_1_80cm_scaffold_35_449 # 303120 # 303341 # 1 # ID=1_449;partial=00;start_type=ATG;rbs_motif=AGGA;rbs_spacer=5-10bp;gc_cont=0.342
MLDFNSQEEIPIDRELLDKLCEYGEVEIIHNGVHYYTGGDHTIYVQTEEDFKVGIQSDIQ
INIRRNYDNKEVR*
>SRVP18_hole-7m-from-trench_1_80cm_scaffold_35_450 # 303540 # 303923 # 1 # ID=1_450;partial=00;start_type=ATG;rbs_motif=AGGAG;rbs_spacer=5-10bp;gc_cont=0.427
MEKWKCTLCEYVYDSAVGDPDNGVVPGTAFEDISDEWICPWCGAPKNVFKKIDVPTPKTD
TTTASPKTDTTTASPKTDTTTASPKTDTTTASPKTDTTTASPKTDTRYNDCITKDRCSYN
SHTRDIK*
>SRVP18_hole-7m-from-trench_1_80cm_scaffold_35_451 # 303952 # 304218 # 1 # ID=1_451;partial=00;start_type=GTG;rbs_motif=GGAG/GAGG;rbs_spacer=5-10bp;gc_cont=0.345
MTIIIKNIGDGTAHFVNFSSSIPSELGAVLKSGADWNGNELIWNGDIDAGKEHDIVYNVN
PAKADIQAPVKVTYIKDSRTKINIIYNF*
>SRVP18_hole-7m-from-trench_1_80cm_scaffold_35_452 # 304283 # 304573 # 1 # ID=1_452;partial=00;start_type=ATG;rbs_motif=None;rbs_spacer=None;gc_cont=0.282
MTKIICKSKNEMDSIKKDGDRLFHDDILNIFFIIRKEKLAWDGDDWESNFINKPELFEDC
LKIKGKTHCKDCKYASKSRYCKKYTELKQQMLMEII*
>SRVP18_hole-7m-from-trench_1_80cm_scaffold_35_453 # 304712 # 304855 # 1 # ID=1_453;partial=00;start_type=ATG;rbs_motif=None;rbs_spacer=None;gc_cont=0.250
MTEDIETIKDAIFLILVVGIHIVVIYIIFWLYDRYEEKKKNKITRKS*
>SRVP18_hole-7m-from-trench_1_80cm_scaffold_35_454 # 304985 # 305374 # 1 # ID=1_454;partial=00;start_type=ATG;rbs_motif=None;rbs_spacer=None;gc_cont=0.290
MLKLLKLPSEGENITVKILESPISDPRKLRRGFGERVIKCCIYGKEDELYYLELRPFILK
EILKVCKNNNIPIDEDLKCSIGRIFTIFGKRRTDIPKRLWHKNETTNKLEAPMIHILKLE
KEYGLKQVI*
>SRVP18_hole-7m-from-trench_1_80cm_scaffold_35_455 # 305429 # 305599 # 1 # ID=1_455;partial=00;start_type=ATG;rbs_motif=AGGAG;rbs_spacer=5-10bp;gc_cont=0.287
MKCKKCNKEMQIINSSELRMDDRKYFISRVWHSDSNFSICLECGIVVQNEYQKVKG*
>SRVP18_hole-7m-from-trench_1_80cm_scaffold_35_456 # 305619 # 306080 # 1 # ID=1_456;partial=00;start_type=ATG;rbs_motif=None;rbs_spacer=None;gc_cont=0.351
MDDYQEPAIKTSPIKFKVEKDGIEYEFEPIGDITDLAKLKQDVIGIVKRFDIVVRQKNMI
TSTKPSPKHPEIGIKPIGKVHNDISDIWNNIKQFLDDEFTAEEYWDALKKSGYKYAESAR
QVTPYQHANRLIFSKKVERVINASPVTWRKLQV*
>SRVP18_hole-7m-from-trench_1_80cm_scaffold_35_457 # 306168 # 306590 # 1 # ID=1_457;partial=00;start_type=ATG;rbs_motif=None;rbs_spacer=None;gc_cont=0.293
MAVLKINFEPIYVVKKTYNSRWRGSNGPGVYVFKNGSDILYVGSSEEIKRRLRQHIEFNN
STYYIKEGEIFTEIDQYSTEDSLEAKMLEYWLQKHLIPNFNREKNRRGFDIKDLYDNILK
KYGIEIKNIKDLYDIKSNKK*
>SRVP18_hole-7m-from-trench_1_80cm_scaffold_35_458 # 306601 # 306897 # 1 # ID=1_458;partial=00;start_type=ATG;rbs_motif=AGGA;rbs_spacer=5-10bp;gc_cont=0.320
MDEDSKIEMRKLGLSERVIMLYEESEMFIKENEDLMNRGGARNEEELKKMKEISEKSDWY
IKEIDIEIRKVTDPLDEYLAQLEKKSSKLKDDYIHIYG*
>SRVP18_hole-7m-from-trench_1_80cm_scaffold_35_459 # 307005 # 308801 # 1 # ID=1_459;partial=00;start_type=ATG;rbs_motif=GGA/GAG/AGG;rbs_spacer=5-10bp;gc_cont=0.294
MTEKLEKIIKSFETEIISILIFIFSMSLRLRYMNPGLFELDSTGAASAIEETFKTGTLQG
LFNGRYGTVIVNMITYTPYHLITGIESAEKSLIFTEILFASLATVVLFLFVQKLFDDKSI
SLVAAILFSVSPIFLSVTTYGNSIGIEAFFILASFYLLACFHKNNSQFHLILSSFSIAFS
VMIRESAMIFVPLYFLFYINPIIKYDRHFISLNREVLKIRNLVSVLFPFLLTFGIYTYYV
FYNVLFKTLFTKDDGSGSIAVFMGVFSPGLNVSTNDLYFDLSILGIIFTIGGLIIFIDSF
ENKFYFIFLLLWAGTFFYFGNVDVYSPYYLVTVSVPFYIFIAIFMSALYKTNKLLGIMPS
LILIFILFSQIQPILDYRHTFSGEKEYALWVEKQVPSNSRVIAANDNGFFSYYTKLGTIS
HPIGNAEETKTWVKETNLLLKNGTNVYIVTSGFSYDPGRIFQNALYQNFDIEYVGSQMNE
DYHKATIKDNRYKSNLWKINKILTKEEMISGNITYKWNFTNNGDRIFLEFTNTEKTPLND
TKLKVETLVDGKPYSSETVIGGINPGETKKILIPNYIGSTKIMIWIKDLKSWVILYRR*
>SRVP18_hole-7m-from-trench_1_80cm_scaffold_35_460 # 308915 # 309430 # 1 # ID=1_460;partial=00;start_type=ATG;rbs_motif=AGGAG;rbs_spacer=5-10bp;gc_cont=0.386
MNNKTKMSLPFLILAILVVSGCVTSTPVRTPIPTPATSTPGFIPEANLPVGFTYMGTHET
PVDISGTSINATEIVYKYNNTDDVYIQLVKGKNPQELLVQYKSRYKNANYNPFEEVSFNG
HNATKIKDYIVKDAAQVAYYSIVWTSGSSVIILGPSPNADAILRLATSTGH*
>SRVP18_hole-7m-from-trench_1_80cm_scaffold_35_461 # 309717 # 310967 # 1 # ID=1_461;partial=00;start_type=ATG;rbs_motif=AGGA;rbs_spacer=5-10bp;gc_cont=0.406
MKIADIFRLSLSHVKKSKLRSWLTIIGIVIGVAAVVAIISIGQGMQASVQARLSGLGADL
ITVSPGFSRAGGFEGRGGGSTINLTDRDINAIKQVSGVLYVNGMVSGSSDIILGTEKTSV
SITGVDTSVWRSMVTIQLEAGRYLQPGDSNAVVIGNNLAHTTFLESITLNRPITIGGKNF
KVVGIFVLSGGGFGGGAGDNSVVMSSNYAREIITQNISKNQFTSILVKIADPTLAASTAT
TITQKLLPERHVNPRTQDFTVTAFASIQQQITSVVQSISIFLAAIAAVSLLVGAVGIANT
MFMSVMERTRQIGLLKALGATDNEVMKLFIIESGLFGLVGGIIGVIFGVIVSVVISAVGI
RLIGGPGGAGATTPIVSPELIIFALVFSVLVGIISGIMPARAAAKMNPVDALRFEQ*
>SRVP18_hole-7m-from-trench_1_80cm_scaffold_35_462 # 311076 # 311300 # 1 # ID=1_462;partial=00;start_type=ATG;rbs_motif=GGA/GAG/AGG;rbs_spacer=11-12bp;gc_cont=0.298
MFISIISIIVTLIFPIHIKMIFMSTYKRPEYAIIWEILESGELVKKKVKLYYDILGEPHV
NPHFAKDVYLCDKN*
>SRVP18_hole-7m-from-trench_1_80cm_scaffold_35_463 # 311407 # 312363 # 1 # ID=1_463;partial=00;start_type=ATG;rbs_motif=GGAG/GAGG;rbs_spacer=5-10bp;gc_cont=0.410
MKIENPKVNIKPVLNLIILALMATLFVGHAIAQEASPPLSGNAIVFAGWMDYAEWFVIVT
FFPSVIIMLAIALSLHVARPMVLRYLNRMTLRLGADILWEAWIIGRDVLILMAVILLGLF
IIPRVQGDWNTGVYIPAFILGVITLLYKLISDTDADKNKYAVATILTALTLVATLVPFAA
PPGYGVLSWEDRGHQHFVDEVLTPLSAYDMQQQQRMQQIITNRTVNADVISNIKSTINDV
TSAVQNGDKSTALAKAQEADINQYPIGESLKTWDGAKYLQIENAFNALQNAANNGDAIGT
KTAKDKINQILDEYAKTL*
>SRVP18_hole-7m-from-trench_1_80cm_scaffold_35_464 # 312427 # 312816 # 1 # ID=1_464;partial=00;start_type=ATG;rbs_motif=GGAG/GAGG;rbs_spacer=5-10bp;gc_cont=0.385
MEPRYNVYVNQSQCFACGICEDVCPRRVFKLKPTDFKGPEYEERIPQWMGTITEVVAEDM
CFGCRICENQCPVGVIEVTEIKHVDKNSQLPVKASPIQLTKVTSVNKLIVIDIERDNKLK
STDIIKQEV*
>SRVP18_hole-7m-from-trench_1_80cm_scaffold_35_465 # 312818 # 314005 # 1 # ID=1_465;partial=00;start_type=ATG;rbs_motif=AGGAG;rbs_spacer=5-10bp;gc_cont=0.391
MYHDIEKYADSRLVKPVARECCVYCGACVCVNPSHGVGFKNGELVFDEESMMFDKDLQVC
PVINANHSTTYPKPPVIEGQTMDDLLGPYLEICSTRSTDENILANAQIGGTVTSLLLQGM
KDGIIDSALLVDKEEGWIGKPRLATTTRDIINCAGTKLSEASVLMCWRDAIDAGYGKLAI
VGMPCVTIAEHLIGQSTDFKAFKDVHKLRLGIFCMEAFNYRGLFTEFLKDNQKIDPSNIQ
KVDVKGKMIIHEITVQDKITVHTYGLKELHKYSMLGCLPCHDYTAEYSDISVGSVGSEDG
WNTTIVRTQLGKTLLDSAVASGLLIKKELQDIGHLRNVAALKKKLKIGDKTREPASKVTS
DWIASEKIIKDYTHTGMLKPILKDPAKDKGSQVLW*
>SRVP18_hole-7m-from-trench_1_80cm_scaffold_35_466 # 314075 # 315313 # 1 # ID=1_466;partial=00;start_type=ATG;rbs_motif=AGGA/GGAG/GAGG;rbs_spacer=11-12bp;gc_cont=0.387
MTNDKKVKRVISCCLYGVIIYSMLIMFVSTIPVVKGQGEFQISYSCADCHKDRYDEWSRS
MHALAVSDPIFEAEYIRAAQSDQKYRNFCLTCHSPTTRMTNDFNLSKSISVEGITCSFCH
TITAVDGNDYTFNQSNPMQGPYKDSKTNAHQSKYSELHTKSEFCAGCHDFSINGVPISQT
YTEWKQGPYAAEGKQCQDCHMETKSGVAAKNGTIRDKVYQHFWYGGHTGQFLQNAFHIES
VVQRTGNRFKVVLNITNNNVGHMIPSGLPSRKIVLDFNANDGKGQVIFRGQKVYAKTLID
QYGNEVSDFWKAVSISKDNRFRPRESRIETFEFDVPDGTVKLNTHAVLTYQLETEIVTIE
PESINVELANIVNTTQLETPATTTPKASGPGLILSIMAIIAAVLLLWRRKIY*
>SRVP18_hole-7m-from-trench_1_80cm_scaffold_35_467 # 315343 # 315903 # 1 # ID=1_467;partial=00;start_type=ATG;rbs_motif=GGAG/GAGG;rbs_spacer=5-10bp;gc_cont=0.298
MNDIRSSKDTYAKNKIVDDNIEEIMKEEKTIYGDGGEIIFSQPRYYEYILDDQRTEEEIM
NEYLKWYREFYGEKGNKYNNRFSDKNVIQKFRNLGSNKIMKLPVTIKCTFYFVSDGTKDG
NYSFYETDKNGHYTNKKTGEYPCYRKPSHIITESRDEFPNGNMLMVSELTGTYGPAIYIC
KVKRVI*
>SRVP18_hole-7m-from-trench_1_80cm_scaffold_35_468 # 316037 # 316603 # 1 # ID=1_468;partial=00;start_type=ATG;rbs_motif=AGGA;rbs_spacer=5-10bp;gc_cont=0.293
MGQNEKIEGVEFFWKNIGVNPENFRIITDSAELSILGKNKIIEVSTGRWLTYKDNLLHFL
NLEKKILLSPGHFDLMTYDILFGKLIGNEVAYKLIKDRIFDDICDQQIHDKNNANKLDDI
ISELKNRIYGKIDESKFWFIDVYPYIVSNIFFLRDVVAREKAKARSKEYDNNFGGRCISL
LSIKKSTD*
>SRVP18_hole-7m-from-trench_1_80cm_scaffold_35_469 # 316542 # 316760 # 1 # ID=1_469;partial=00;start_type=ATG;rbs_motif=None;rbs_spacer=None;gc_cont=0.274
MTIILEEDVYHCYQSKKVLIDNVPIQESLLEFEEKKLGTKDLEIIMKKNGISHNECLSKK
TKKNKTVEEYWQ*
>SRVP18_hole-7m-from-trench_1_80cm_scaffold_35_470 # 316811 # 317533 # 1 # ID=1_470;partial=00;start_type=ATG;rbs_motif=AGGAG;rbs_spacer=5-10bp;gc_cont=0.297
MNTELDITKYRPYKDYRGQCKFKSIKEKKMSWPIIEKKYILDNKIVLRLIREQEIEEIVQ
VYREGFPDLYDNNIYDAVLYPERLYKKLQSDNGFMKGDCILIVAEKIDERKLVGSAILTM
NISNMSIHWETGIIHKDYRRHKIFEELLKFLDEITENTGAEYANGTSVTFHSATQKVLES
LGWRTRGIFPGSVATWNYDDKYYRQSLVYFDKFYNGGEELVPKDMELTPKIASILECLAL
*
>SRVP18_hole-7m-from-trench_1_80cm_scaffold_35_471 # 317573 # 318046 # 1 # ID=1_471;partial=00;start_type=ATG;rbs_motif=AGGA;rbs_spacer=5-10bp;gc_cont=0.380
MQNITIWSEAFKNGESIPVEYTCDGKNISPGLSWRGIPAETKSIVLIMDDPDAPMGTFVH
WVLFNLPVDVNKLPSGIRTREPFFTRETHHGVTGFGRVGYGGPCPPTGVHRYYFRIYALD
TLLSLKPGETRKHLDDAMNEHILAKGELFGLYKRLQK*
>SRVP18_hole-7m-from-trench_1_80cm_scaffold_35_472 # 318149 # 319672 # 1 # ID=1_472;partial=00;start_type=ATG;rbs_motif=None;rbs_spacer=None;gc_cont=0.310
MPIPLIYEDEVAETIRVKRTGRIHIPYNEDVSYFCHLSKNLWNQSHRIVYGYYKKYKNVP
SYEELDAILNKRNYNGYKIDDGKGKKIYNLDFDNYHQLGGATAQQILRVYIKSWISYLKG
KKDYFENPDKDYTGKPKEPGYKKKDGEFILIFTNKQIKFNESKDGSVWMTFPKKIDNKPS
KLSDLKVLLGNTNELDSYLLKRLMNGKFDIVRIVPKGTGYWTEIVYDQEVLTNAEEIYGL
DEDIIMSIDLGVENLTAITDNIGNRPIIIKTERLKAENQWYNKRKSSLQAIYDRQIFGCY
LKKDKFGRIKYLVNKTGKKSEILTENRNNSVMDDLHKVSRYLIERALDIKSKTIAFVRNP
GWKQKVKMGKRNNQNFVQIPYKKLIDMTRYKGEEYGIDVLDDTEEYTSKCSFLDSESIEF
HTKYNGKRIYRGLFEASKGSRINADVNGSYNFLRKVSEIVLKAKTKFDYVSPKFDILDII
EDIVAHGLVPERLSISDLMMQNYQDLS*
>SRVP18_hole-7m-from-trench_1_80cm_scaffold_35_473 # 320007 # 320666 # 1 # ID=1_473;partial=00;start_type=ATG;rbs_motif=GGA/GAG/AGG;rbs_spacer=5-10bp;gc_cont=0.368
MWNDDFIEFENRNDAGVWLAYKLANYKDNEGIIVLALPRGGVVIGYEIASYLNCPLDVII
IRKLSFPGNPELAIGAISENGTTILDKSMISLYEISEEYIQEEISRQKALIEKRVDLYRK
EHTLPDLKEKIVILVDDGVATGATIKAAISTLRAEEVKRLIIAIPVAPLETAKELDVLVD
ELICLQAPYDFVSVGSYYKDFAQVTDSDVVDILDKTKKN*
>SRVP18_hole-7m-from-trench_1_80cm_scaffold_35_474 # 320830 # 321480 # 1 # ID=1_474;partial=00;start_type=ATG;rbs_motif=GGA/GAG/AGG;rbs_spacer=5-10bp;gc_cont=0.284
MSRPKLPPGEVCYLCGERAERRERDSNRIETGKYVCKHHYNLNYDTNVRIKDPNNRNNLL
KSIGNRRTGNQNPNSTNAKGDKGEELLCRWKKFNNLNKVNDNYSIRSPIDCIDEKTGLLY
QVKIAYYNSINRCWNQSFKNLHDSISKGFRFKSLFLFCISEDEMRTLRVYEIPEKEVIKR
LSITIVENPFRITWYGLYRLENKGELKKLNEIWEEL*
>SRVP18_hole-7m-from-trench_1_80cm_scaffold_35_475 # 321821 # 323320 # 1 # ID=1_475;partial=00;start_type=ATG;rbs_motif=GGAG/GAGG;rbs_spacer=5-10bp;gc_cont=0.344
MNAKNNDSAVQPSELDKIYRGGKVSPISRGDFSTSLEKGFSGEGITIDQYMETNKRLKIE
MKEYLDRYKIQRSIMQSVIYYLKNPSFAPVRLADRITGMLGKKGQLEAKRIASDPQAIRK
LFEEMVLSIEQSRGKTLELEQQAISLYNVSLLQRENIDKDITDLLQKISANRDKTIKLED
AVNSINGSMDRLIAYMEKIGIVIKSGRPVLEESSQQAIGEANTDAGTPDANNSSYEERLN
KLINQDDKLISQDETKEIKIDKDDNKVKEEKRAEHIKPEDARRIEKKKIEAIQVYHNINN
GILKVENSLRDARNEKLVLHQNYERAKENLVLYEKVLITQVNEARNYFAMLFAIYDAEVK
YTLPSARLIASLASLQEVASQLAKQLYDARNIFNSLVDNVTSGALEIQEGIQLLAINPSW
NPESIEKSEIRTIELARRTKEFSLEMDRRLTEIETAIKNPSLQGQIKDKVQLESGIENDF
LKKLITEGEVEDISGKPTL*
>SRVP18_hole-7m-from-trench_1_80cm_scaffold_35_476 # 323579 # 324460 # 1 # ID=1_476;partial=00;start_type=TTG;rbs_motif=GGA/GAG/AGG;rbs_spacer=11-12bp;gc_cont=0.281
MVLSNGGLPEFFNYRQLFDDKKAADQRMKQILDSESVPSKKDLVRKWIHIANNDMLICKD
DKRKYLLETVPDKSQAIEFYERLKEKNIFDTNNPMNQLFISNINSMNNENNKGYFLSWCN
YVTGFGVWNIYVAHIEESKVIERKGLLDSLTKDETVNIFSNTNGISLFKKFLENNMNLGA
FFLARNMDKTFKTIYPKRISFFQFGPMLANGLCNPGLSHIFNENPDAYFLTAIREDIESG
GLCNKEDPIEKMIGTKCVWRTNKITEQRFGICSKELEEPLKTFIKFPNMRFYS*
>SRVP18_hole-7m-from-trench_1_80cm_scaffold_35_477 # 324541 # 324858 # 1 # ID=1_477;partial=00;start_type=ATG;rbs_motif=AGGAG;rbs_spacer=5-10bp;gc_cont=0.314
MSEISEMFRKMALFGIGTIALSQEKIEEFAEEMVAKGEINREEGKKFVLDFLAEKKRQCK
DIEEKINEKVKDTVKDSEVAMKKDVDDLSERTRKIEEAFKKLKEI*
>SRVP18_hole-7m-from-trench_1_80cm_scaffold_35_478 # 324873 # 326072 # 1 # ID=1_478;partial=00;start_type=ATG;rbs_motif=AGxAG;rbs_spacer=5-10bp;gc_cont=0.299
MEEFKEVYQELYTSNSYFFKDNRDGNNNIPFYIALGIKGKPFEEDLVIPVTKDYLNNLTL
KKLLEDQVIDKDEDTILESLQLGNIVEFDRELNRKLRKTFVKLKDLMTDSSADKEIYSEP
LNFGKLPIKGHLIKEKIVDLTELVLLNLVYTEINSPIDGYNNIKQYIVRFKIDSYNKNNY
KYNAERHNKTISKSNRTVSKSHQSRFGPFETPVLDYTTNKYDMVKMPIVKKRIDERTRWL
PEYSDEDILFLIFSPIRFLRLKQMQNRLTKSYAAEKVKKFKPSIVNDIRENALFGGVWDY
KDIEYLSQIDLLVDNGIIVPTDFNYYSPPYAIVYKAVKDGVLIVGGIEHYFQSSKAYKQG
HFITYMCNKKMGKDGTQVLIKYRDEIGNTNKMLTYEEMD*
>SRVP18_hole-7m-from-trench_1_80cm_scaffold_35_479 # 326056 # 327696 # 1 # ID=1_479;partial=00;start_type=ATG;rbs_motif=None;rbs_spacer=None;gc_cont=0.334
MKKWIERQKAITKRQRSIIGQQRTVIRPQQAVILRRGYLMGLCEDICYFIHQLLDGESID
ASRKIEKARIEKQARIQEEARIQRQKIEKETRAKEWINVKDEIYSRYQLPIAEDAKIIAK
DLFGKNIDTVSTFFITDERVVKQRYIEGGDKAVDEYAKNLDIHAFIGGPITATLLRRLKL
LENAKRDGKVIDTEIDIDGFPPHGGILYAVDKIDLDGQIIPARRKFSIRCEMTATITEGF
RVGPFVLYDGLYLSTKEEMEQITDEDIKPNKNSEKRQRTYASSGKKYGRSDNILVCQHGT
DTTLYCNQCKGDIVVSPKKKVIGICIDVSGSMQGIKLAKAKKAIMKVLDKIPVNSNIDVV
LIIFSTDLREGYYEEIIPFGTIYTESVKYRAIERINGIAADGATPLYDTLNYFLDRIWPG
IEGSIIFPYTYLIVVSDGDDNQSILKNIIYNGDIGEKAFFAKIKAYRESGLIADIIPFAY
GESKTYNRLIKDLQNISGKMLINEINPDNIIESLIGNVDSILYGEDNLKMMGLSIDRKNK
NVPRRR*
>SRVP18_hole-7m-from-trench_1_80cm_scaffold_35_480 # 327677 # 329131 # 1 # ID=1_480;partial=00;start_type=ATG;rbs_motif=AGGA;rbs_spacer=5-10bp;gc_cont=0.271
MFQEEDNGLSIADRTISLQYRQFRTPRKELKQLIYDNKKTYLLSENEIQKYEKYLKRNLN
GNSDEYSDTNILNFKEIHVDIEGFSIEIAKKLGNNYLKNSCVLVSTKQIECDSIRDSYFS
KHVRKIFNTNRNTIEPILTGEAIIGMVNQKDLNILIDNPESLFNIEIIFDTPNNAISKLK
NIRKDENILLENDEKLKDRSFLENLLQNIEDISTEHGSLDRIPDKDINLKEKVDFNKLHI
DGVNDKMSSIDIYCLKSTNGTNIFVYFVNHGTLSSNDNPILFNGDEENYMKDDLIILNGK
DIESLNVLMELGMVGNNPYIGLERAANMILRNRTKNSRKNINRPEQYIFGLDKDENIPEK
AKELLTAIKLLVENKKDKDLVRRIRNNPFINLGQIKIYMTYPLVQNEILYELLTRMENDE
YKSCYMDTERFLQTVSSMDDEQLREFMEKILDSLEFIEENNTVANTWLMENRKNVCKNLD
IKFV*
>SRVP18_hole-7m-from-trench_1_80cm_scaffold_35_481 # 329354 # 330916 # 1 # ID=1_481;partial=00;start_type=ATG;rbs_motif=None;rbs_spacer=None;gc_cont=0.357
MKKRDRRLITPYSASLTVGHSSKDRQKYIDDWYCDAVPESTGPSEKVIDTSSAFYLKGEG
TSKEKSKDRHSNSVIFKPNPKNDVTVFGPDNKKLRPTNQSRATKWVKDEKAKWLEDKTGQ
NRKAIQLVKQPLGRENQLRIPVLSPDGIPLMSTKSSRARKWVRDGKAKVVKNKLGIFQIQ
LTSESSGRDKQDIALLNDPGSRFTGVAVCSEKAVLYGCNLELIADEKKNPFASIKYRMDK
RRELRRGRRHRKCRRRPARFDNRTKTGKMAPSIRSELELKVDKELCNIYPVSIIGIEDVA
FNHYTKRWGKNFSQVEIGKKWLFEELKNIPGVKEVRPIKGFDTNIRRHQLGLEKGGKKEE
RDVSAHVNDCIAMGSIILGLGINIKTQLRSGVNFDIICRPKYSRRKLHNEQPSKGGIRRR
FGGTTTDWTNIRKGDYVEAVIDKRDGNDMLYRGWVGGFENDKKLISVYDFDWKVIGQFDS
KKVGLLNRNCGLMIKSMEIEENRINICKYGTEQLGIDEAW*
>SRVP18_hole-7m-from-trench_1_80cm_scaffold_35_482 # 331236 # 331412 # 1 # ID=1_482;partial=00;start_type=ATG;rbs_motif=GGAG/GAGG;rbs_spacer=5-10bp;gc_cont=0.288
MILKEDCNDFEYFKNDITGIGEGEREFINIPNCRIHKMSLCGCSETCSYYSNITSNSR*
>SRVP18_hole-7m-from-trench_1_80cm_scaffold_35_483 # 331463 # 332326 # 1 # ID=1_483;partial=00;start_type=GTG;rbs_motif=None;rbs_spacer=None;gc_cont=0.347
MRRCDVTYVKVRNYDTTYNVKRGGINIYKKYIGRVDPEYLQTLATKVEPLKKRSYELMHI
QKGYKVLDIGCGPGIDTIPLAQFVESTGQVIGIDIDKKMLDLANEKAKEAMVNEWVMHKH
FDVESIPYNSNYFDSCHCDRLLQHMLYPVRAISEMVRVTKLNGWIVVSDTDHSTLTIDTQ
DIDIEWKLRRFHTELFKNGYIGRQLYRLFKQQNLEDIVIETFPLFSTDYAWTRYIALLDK
TEKEAIAAGIITEEELKRWHNNLERSDKEGVFFCSAIMVLVAGRKTG*
>SRVP18_hole-7m-from-trench_1_80cm_scaffold_35_484 # 332330 # 332548 # 1 # ID=1_484;partial=00;start_type=ATG;rbs_motif=AGGA;rbs_spacer=5-10bp;gc_cont=0.274
MNAEQAYLNVTNERRILFQTIQEINRLNTNDEEKNIIIDSLIKDLELFKNRDEMHKVIYE
KWLYDEILKEEV*
>SRVP18_hole-7m-from-trench_1_80cm_scaffold_35_485 # 332593 # 332820 # 1 # ID=1_485;partial=00;start_type=ATG;rbs_motif=GGAG/GAGG;rbs_spacer=5-10bp;gc_cont=0.268
MIEDIDIKDWEIELKKQKEEIEEEVNPIIKLNNEGQLSYDEYLEKLLEALERSKEKYCKR
HGITKEEYDIEQEEV*
>SRVP18_hole-7m-from-trench_1_80cm_scaffold_35_486 # 332989 # 333738 # 1 # ID=1_486;partial=00;start_type=ATG;rbs_motif=AGGAG;rbs_spacer=5-10bp;gc_cont=0.309
MKIIPPLIAGLIIIITINASYAATVEITSGKLPVQLREGDQVNFTVKIKDYSDAKQLTLE
TSLVQNGNKQLWDFGDLNPNINVNRYQQKISLNLSSLPVTISVSVSGKAPSGENRAEYDG
GIIVTKFSDTKLKLYEADVDGKLASIESSDFIINKKENFENTMVQITDNKYDNIKKDIRN
LFDLGLVTDAQGIADDLNKIKDVPSGSLLLFGFIKIGNDIWLNITVIVLIIVCIMIGFVL
NSKSGDEEE*
>SRVP18_hole-7m-from-trench_1_80cm_scaffold_35_487 # 333811 # 334410 # 1 # ID=1_487;partial=00;start_type=ATG;rbs_motif=GGAG/GAGG;rbs_spacer=5-10bp;gc_cont=0.382
MAYLRAEENRIVMLMRWTGITKELYEKAREQVNFEGDVPKGLVTHIATFDEKGAIVTDVW
KSDGDLSSYVKNRLTPVIKELIDTEPGIEIYPLYNLFIPEHGEEEPRVVVLMNWEGVTKA
IYEQAREQINFEGDVPKGLVVHIATFGEKGIRIVDIWESEKDFNNFARDRLMPMTGKLMI
GAEPNIEVYPLHVLFIPGM*
>SRVP18_hole-7m-from-trench_1_80cm_scaffold_35_488 # 334512 # 334907 # 1 # ID=1_488;partial=00;start_type=ATG;rbs_motif=None;rbs_spacer=None;gc_cont=0.354
MNNKILGTGRLNWRRHERIGDRYGSICLMHNEDNGTFDLPKYTGFGKLIAIVKEARDSTH
IGDLFHGFFPQKPEIGEVIELGEGDIFYDNDEYGDMVGLKPRDNRETFWLNPKALYRCHD
QTIELSFQTDS*
>SRVP18_hole-7m-from-trench_1_80cm_scaffold_35_489 # 334950 # 338075 # 1 # ID=1_489;partial=00;start_type=ATG;rbs_motif=GGAG/GAGG;rbs_spacer=5-10bp;gc_cont=0.324
MVDMNFPRNIFAIGGAGKNILYTTLGKEWILRELLKPKFVATTVDVVIIDTALDEENRDR
EKISEIEGKIEKIEEDYRNDPSNKNKNIGRINISYMLLTKEMVLQSPFDLIGIGDKVKKA
TGSSVWWINDSQLGDDWSKKIIDRENFKELNFSKGVYRKRAIGKAIYYKALSEGLFDIDL
IQTAQVDIIIGLGGGTGSGMAFDLAKKLKIIQPTANITLFGVLSTLDESPDEKTNNFAMI
SEIEHGFLNGNTPFKEVIFVPMEVTRFPGREKASDEHNRLLEEFDETVPYILVSYHNVPA
ERIFENVPDYAPFIIVTSQLVRYNVESMRRLKEMLIDAIGKKEISLKYEEDIYYAIKKFI
DEFYKDLVGGPLPDEDKSFIKEKRFSKFQMVLNHEFFKELNYNSIAHLKKAVDAGVFGAG
SDNIEMQISSVKSEVDTIAIGNEGFREDTDMTLYKVLKKDIEAIDALKDILNLINKIPDN
LVRDTLKTIAKIDEYGIGRRLNKVREEADKINTRKRSLELTVKSLETDVANYKEKIDADV
NVKDKEWRQNERKNIELLDSIDGLVTILNNDCIYLGDQLNEYVGRINSINIVKNVGNESA
RNIENALDKIYQELERLGIYYEDKSTIIRSLTTLKELRKSQIVAGKKPSVLDKVLKTKRY
RDWLDAKNKVSLKIAELNNDNVFDAKNSISCVYKYNIDQKINQRKDEIIDLSIKRVAEEF
SSALPNTFYDLRNILKNPAIRKDANISEIIKSNLGYEEDMHNKEIELNNKRIEATQISEQ
INISKSLEQLLKNITPALRIHAGNLKNYEDDFTNIGRDVQAMYRAKKDVIRYIMEMQPTN
IFKATISGANINNILEDQNEELALRQNLRDGIDRTIDTRYNTLVRRVIETKDHMKRWQRS
KVMSSIVTMANIASESVGAREAITNAFSVARENYSEWKCPWGEFWGVGLVLFIAGVPLDN
MRNIVDPRTGYYHHYKNIEQSGIIFFHHSYMLEEGKFVKRKNVFNINDEDDKNLLLLDDK
NIEATFSQNYEEINIKDCLPD*
>SRVP18_hole-7m-from-trench_1_80cm_scaffold_35_490 # 338202 # 339443 # 1 # ID=1_490;partial=00;start_type=ATG;rbs_motif=None;rbs_spacer=None;gc_cont=0.304
MDIIVRAWKTELMTHISNIIKTVDPSGTSIFINIIIGFYAGSLIFIAMDRYKRIQALILF
IGIFIVVDYLSNNIIIIWNALYIGLGVLIGGLLATSGDIEKVRSNDLGRATKNVSMASML
YIIIAFFILYVMSPNQLNSNFIKDAIIILAFSYFFGEVMNYKAKGPKILVLGPASSGKTV
FLAGCYLRILSIAEIPAMANDDLVDLVDELAKGAWPDRTRKISKYQFRFETGKIFPKETV
LRTIDYPGVYLENILDFMYTKLDIKKMNEAEKNFLIAAKEVTNADRLIFIIDGEKYPKFE
DMGTIYYTKIITKLFEHRKKVKIYIIVTKSDLFREYYPNYEEDYNGFKLFIEDKFSQNMY
FRQLINSSPNVKFYPVFYYTKKVNGQYIPLRDENNNVYIFGFDKFMDSLTADN*
>SRVP18_hole-7m-from-trench_1_80cm_scaffold_35_491 # 339572 # 339784 # 1 # ID=1_491;partial=00;start_type=ATG;rbs_motif=AGGAG;rbs_spacer=5-10bp;gc_cont=0.404
MVVKKYEGTNATIEIDEDKCIGAGECVNTCPTSVFELVGGKAHATNVTDCSECCACVEAC
PTGAIKHSSC*
>SRVP18_hole-7m-from-trench_1_80cm_scaffold_35_492 # 339839 # 340210 # 1 # ID=1_492;partial=00;start_type=ATG;rbs_motif=None;rbs_spacer=None;gc_cont=0.290
MAQELVSKKVVDKFVWNMACNKVARLTASYISKNANVEIDFVKKRLIELSNDDKLFINFE
LICDSPECRFKTIETYPKIDEIPIGKIIKCTDCGKEFTVTKEHIWVTFSPNTSYFDDEMC
NIV*
>SRVP18_hole-7m-from-trench_1_80cm_scaffold_35_493 # 340255 # 341586 # 1 # ID=1_493;partial=00;start_type=ATG;rbs_motif=None;rbs_spacer=None;gc_cont=0.302
MERSENMNIRIYEDQTGLMVFPDNRSLKDDNIVKLFHNKVDLSIKKTGNNLEIYCYMLAH
KGLARDLGYYIIYTNIYSDTIFTNLKKDTDKILRDLKFQISSNTSENTVFNNIEKFDPIP
GSKLEYAHGHNTDAIKNAVGEGRRLEYIAGNINEISIFCRDVLKNINNVEIYITSGENKL
GNINISRKSHERLFYPSEETKSILNYYENKLKSNKDKDEEKLGKEKIAEGFSGPIKDGIN
IFKNIGHDPTDSIIDEMNKVIDVNKIYNNLENKRNLKREDKTEKEGLGIISKIFICFAIL
IVGIVIGMIGKPYLEADLFKYIEGSTTPTITTSPTTIPTPTATPIPTIVTPVPTSVPLAF
LNTFPAGNSANSSVNEITTFSITINKPTDVTWRLNNVKLQYNQSVNISSYATTASATGMS
TVNVTANTENESIHWEWKWNITK*
>SRVP18_hole-7m-from-trench_1_80cm_scaffold_35_494 # 341737 # 342627 # 1 # ID=1_494;partial=00;start_type=ATG;rbs_motif=None;rbs_spacer=None;gc_cont=0.349
MTIVRQLIFIILFISLTSIVSADNTVHITYVSFVDPLLGFYKILDETTHQPSNYVSHILT
INQGDTIIWKNDADTPNTAIAIVSEQNLFPDAILNTNTAVFPYVFDQGGKYTFHVGEHTT
SVLTVMVRAANTPIPTVDTPVPTVNVPLTFLNTIPVDTIVNSSVNDTVTFSVTISQPGDV
TWSLNNVKVKYDPNSITSNYIATASAIGMSIVDVTVRSMNSSISKEWEWTIGKPIATDTP
IPTPVDTTAIPTATPDNPVVTNVDNPITKYSPIQIIGMIVIMLSIYVTYKTGKDKK*
>SRVP18_hole-7m-from-trench_1_80cm_scaffold_35_495 # 342638 # 343507 # 1 # ID=1_495;partial=00;start_type=ATG;rbs_motif=None;rbs_spacer=None;gc_cont=0.326
MTFLKWIGGKSQLLPELSELFPDMNSVKGYIEPFIGGGSVFFYLIENFNDSLSKKNIYLS
DVNSELINCYKAVRDDLNELLPLLEQHQERHCEDYYYKVRNSYFSAPSNIERAAAFIYLN
KTCFNGLWRVNKDGRPNAAIGQKEKIDIYNTDIMRLSSLLKPTYISTMSFEKILDIKNIE
GYFVFLDPPYYNVDQKGNFTRYTSDDFHLSKRLLVPKVFKELDRLGCKVMLSNSDSNIIQ
KEFKDFNIKTLRAKRIVNSDGKNRGYVYEAVVMNYQEYKRQTTIEEAWG*
>SRVP18_hole-7m-from-trench_1_80cm_scaffold_35_496 # 344030 # 344554 # 1 # ID=1_496;partial=00;start_type=ATG;rbs_motif=GGAG/GAGG;rbs_spacer=5-10bp;gc_cont=0.328
MDEKKDEEFIIKISPIKFTIDKEDKEYEFVPIGEVTDLAKLKLDVIDIVKRFDITVKSKN
HNVITVPKSSAASSKSFDDDYLHSKDIIREWYREDPEKAWSSGELMDAVKFSKSRRSQIM
NRLLKKEKFIICVNPQFTRNMRRYVKAEAMIVPEAIVEHDMEKLEQERKLLREG*
>SRVP18_hole-7m-from-trench_1_80cm_scaffold_35_497 # 344595 # 344879 # 1 # ID=1_497;partial=00;start_type=ATG;rbs_motif=GGA/GAG/AGG;rbs_spacer=5-10bp;gc_cont=0.326
MKINDNNIQKHGTLVVRSKPSRADAIVNGENRITPVFLKLENRDIPYDIVIKKEGYIDYI
QKVTIQNGGKIEINAVLTKKGKRRRQHSISKLQI*
>SRVP18_hole-7m-from-trench_1_80cm_scaffold_35_498 # 344919 # 346163 # 1 # ID=1_498;partial=00;start_type=ATG;rbs_motif=GGA/GAG/AGG;rbs_spacer=5-10bp;gc_cont=0.384
MTSKWLCSVCNIYVYDEEKGDSLTGISPMTKVSDFPDFWRCPVCGAANDKVIQISGDEFW
KKAKVYTDFKDRKEEKRGILVGIDNPQTVPELRQAYGVPLGFRGMGQGLSYLANFNALSR
YNLKRRLTTKHEDPIIQTTFLEHNISMPVLGAPMSGLSYVSNITEEDFAYNVLEGCKIAG
TIGFTGNTSKAYGTIHPAIDALKRVNGHGVNIFKPQSQDVLLDLMRQSEKEKAVAVGVDI
DGAGSVNFALAGKPVFRKTLEELIELKNATKLPFIVKGVLCTEDALTAVEAGANIICISN
HGGRVMDGDSGVADVLPDIVRIIRDTDNGENIIITADGGVRTGFDVVKMLALGANFVLVG
RPLAREAVSNGAEGVKMILEYIKSDIRVAMIMTSCNTLEDIDDSIIVKMKKEMF*
>SRVP18_hole-7m-from-trench_1_80cm_scaffold_35_499 # 346169 # 347404 # 1 # ID=1_499;partial=00;start_type=ATG;rbs_motif=None;rbs_spacer=None;gc_cont=0.379
MGLFDIKDFIEGDKNMSEEKILSDEIEDTGLRGVVVAGTRISAVDGEKGKLIYRGYDIDD
LAKYSTFEETAYLLLHGTLPTKKELDMFKEKLVLQRELPEGIIKNLKDRKATAYPMDVLQ
SVVPMFADFDEKARDETKAANIEKSIILIAKMATLVAYWERIRKNLVIKSPNEDLGHAAN
FLYMLKGEIPHTDTTSYFDTCLVLHAEHSFNASTFTARVIASTHAHMYRCMGGALAALSG
ELHGGANIEVMEMLTEIGNIDNVEQYIKAKLDSGKRIMGMGHAIYKTIDPRAKILSYISE
RLAENAGDTKWFELSRNVESTTMNEFKKRKGKDIYPNVDFYSASVYHMLGIDTDLFTPIF
AVARTPGWCAHIIEEKFAEAQPKPVLYRPSAEYIGKYCGPEKCKYVPLEER*
>SRVP18_hole-7m-from-trench_1_80cm_scaffold_35_500 # 347442 # 347861 # 1 # ID=1_500;partial=00;start_type=ATG;rbs_motif=GGAG/GAGG;rbs_spacer=5-10bp;gc_cont=0.336
MKINDSISIKDGISRMIKQSHWGEGDIKIELNAYQFECDVLNDDPQGDIEYKSYGPTEIA
EAFKDFLRYVEKDYESIDLSVYSYKSEESSFNLMFHPKGIVSWTTTDITPSDKNAKKLAE
IQKIMQSEADTENKDPTVF*
>SRVP18_hole-7m-from-trench_1_80cm_scaffold_35_501 # 348024 # 349205 # 1 # ID=1_501;partial=00;start_type=ATG;rbs_motif=GGAG/GAGG;rbs_spacer=5-10bp;gc_cont=0.487
MFLVGEALIGEEPELAHIDLIIGEKTGPVGQAFANGFTQLSKGHTPLLSVIRPNLLTKPA
TLIVPKVTVKNMAQAAQIFGPAQTAVARAVADSVQEGVIPEDQLEELSIVVSVFIHPEAK
DYNKIYRYNYGATKLAIERAMQGFPDRKTLMYEKDRTMHPIMGFKVVRLWNPPYLQVAID
IPDIDAVKSILKQIPQSDHLLIEAGTPLIKRYGVNVVQSIREVRPNAFVVADLKTLDTGN
LEARMVADATADAVVISGLAPVSTIANAIKEAKKTGIYAIIDMLNVDKPLSVLKALTVKP
DIVELHRAIDTEGKAEHAWGDIPAMKKLSERLLVAVAGGIRVETVKEALKSGVDIIVVGR
AITKAKDVRSMTEQFLEELKQPEIDQYRIMTDF*
>SRVP18_hole-7m-from-trench_1_80cm_scaffold_35_502 # 349545 # 349673 # 1 # ID=1_502;partial=00;start_type=ATG;rbs_motif=None;rbs_spacer=None;gc_cont=0.279
MKSEVKYIRGQVDKILLSKEDLETIICGFTIEIDGIKIRKTT*
>SRVP18_hole-7m-from-trench_1_80cm_scaffold_35_503 # 349705 # 349902 # 1 # ID=1_503;partial=00;start_type=ATG;rbs_motif=GGA/GAG/AGG;rbs_spacer=5-10bp;gc_cont=0.343
MTEYMIVIEKRPVPYGFGAYVWGRSEIWADGKTIVEAIENLISSHKEKLDALANDETYKV
EYFPR*
>SRVP18_hole-7m-from-trench_1_80cm_scaffold_35_504 # 350041 # 350376 # 1 # ID=1_504;partial=00;start_type=ATG;rbs_motif=AGGAG;rbs_spacer=5-10bp;gc_cont=0.342
MTINEKDAKDIVDDILPTIRKGIEVYGKANMRITDIENRYDAVRREGNTPDVFCKIAGAA
IEHGIIADIDMTKSLEMIMTFSPAKKPSPENCEKKWQKVKNLIEWEKQQNA*
>SRVP18_hole-7m-from-trench_1_80cm_scaffold_35_505 # 350414 # 350575 # 1 # ID=1_505;partial=00;start_type=ATG;rbs_motif=None;rbs_spacer=None;gc_cont=0.358
MFRSKNKPGNIIVIENVRKCSLCGQDVQLTADKEPFCQKCGWIELDEKIENYA*
>SRVP18_hole-7m-from-trench_1_80cm_scaffold_35_506 # 350780 # 351562 # 1 # ID=1_506;partial=00;start_type=ATG;rbs_motif=None;rbs_spacer=None;gc_cont=0.317
MKYTKQEMIESVKRFHKEYGRIPKCEEFAVRNGYPSRGTVTKYFGTWNNLLIEAGFNVNR
MTNPTKERLLDSLKKFEKKEGRPPTKEDFLNNPEYPSFMIIIGRFGSFENAKKLIGQDID
SLVRKGLIDSKHRKGRLAEIFVMEHFADEGAIDLAGKNCNSSYDGICPKKQKFDVKGSAF
RNRIKNGSWNFNLDKVVDYYYLLAFNEDYSELEHAWRIPTQDFADIQHLQITIKRLEKMR
KYEITDKFSLSFDNWLKNRE*
>SRVP18_hole-7m-from-trench_1_80cm_scaffold_35_507 # 351625 # 351936 # 1 # ID=1_507;partial=00;start_type=ATG;rbs_motif=GGAG/GAGG;rbs_spacer=5-10bp;gc_cont=0.388
MIEEDLHMAHMLYKYIETAMSEAIYEEIDHNEYAGKIPCCWGVIAFAHTLEECKDELLSV
LEDWILVGLRYGHPLPIVGGIDLNKELNLIKEPIHEQMGTVQS*
>SRVP18_hole-7m-from-trench_1_80cm_scaffold_35_508 # 351908 # 352138 # 1 # ID=1_508;partial=00;start_type=ATG;rbs_motif=AGGAG;rbs_spacer=5-10bp;gc_cont=0.394
MSRWVPCSRKEFIKRLKKLGFTGVFHGTKHDYMFYGHHRLAIPNNDEFSVNELRMMIKEI
NVLLGRKIVADEWNNL*
>SRVP18_hole-7m-from-trench_1_80cm_scaffold_35_509 # 352531 # 352701 # 1 # ID=1_509;partial=00;start_type=ATG;rbs_motif=AGGA;rbs_spacer=5-10bp;gc_cont=0.257
MKCEHGNEITVSPVFNIDNDYFNKEGNIREQCEESYLLIYGCDICKTIKVNFDLKV*
>SRVP18_hole-7m-from-trench_1_80cm_scaffold_35_510 # 352803 # 353099 # 1 # ID=1_510;partial=00;start_type=ATG;rbs_motif=AGGAG;rbs_spacer=5-10bp;gc_cont=0.333
MVKSEDIKTTGFKVLMENDKVRVLDFKVGPGEKTPQHSHPDTVVCILNDQNIRFIYPDGG
KKEMGLKADNVVWIDAETHIVENIGETEAHDIVIELKK*
>SRVP18_hole-7m-from-trench_1_80cm_scaffold_35_511 # 353211 # 353708 # 1 # ID=1_511;partial=00;start_type=ATG;rbs_motif=GGAG/GAGG;rbs_spacer=5-10bp;gc_cont=0.382
MNDEIKSIPEGSRTITPNMIVQGADEAIEFYKEIFGAKVRKIFHGPDGKTIGHAELEIGD
SVLMLSDEFPMMHVFSPKSPGGGTSISLYIYVDNVDDVFNKAVAAGSTVIMPLMDSFWGD
RCGNITDPFGHHWTLATHKKDVSEEEIKKIVSFVPTSKEMSCRET*
>SRVP18_hole-7m-from-trench_1_80cm_scaffold_35_512 # 354015 # 354203 # 1 # ID=1_512;partial=00;start_type=ATG;rbs_motif=AGGAG;rbs_spacer=5-10bp;gc_cont=0.328
MSETDAERKVTVEVDFKKSMSDAISRATKLLYKQERADEYGAVMLSERKGDKVISTMTFK
KK*
>SRVP18_hole-7m-from-trench_1_80cm_scaffold_35_513 # 354368 # 355192 # 1 # ID=1_513;partial=00;start_type=ATG;rbs_motif=None;rbs_spacer=None;gc_cont=0.455
MRQIAIYGKGGIGKSTTTQNLTAALASIGKRVMQIGCDPKADSTRMLLGGKVQATVLDTM
RDNGPGGVTLDAVRHTGFGGIKCVEAGGPEPGVGCAGRGVITAIKLLEELGAYNDEFDFV
FYDVLGDVVCGGFAMPIREGYAKEIYIVASGELMALYAANNICKGIVKFAENGDARLGGI
ICNSRKVDNELELLTEFSKKIGSHLIQFIPRDNMVQRAEINRKTVIDFDPTCAQAEVYRS
LAKNIIENRNFVIPKPMAMQDLENIMVEFGIVER*
>SRVP18_hole-7m-from-trench_1_80cm_scaffold_35_514 # 355197 # 355514 # 1 # ID=1_514;partial=00;start_type=ATG;rbs_motif=GGAG/GAGG;rbs_spacer=5-10bp;gc_cont=0.406
MKMIRAIIRPNKEDIVVGNLEKEGFYSMTKMNVFGRGKQKGIRVGTVCYDELPKVMLMLV
VEDEDSKKAVNIIQNSARTGNIGDGKIFVANVSEVYTVRTGATGL*
>SRVP18_hole-7m-from-trench_1_80cm_scaffold_35_515 # 355519 # 355875 # 1 # ID=1_515;partial=00;start_type=ATG;rbs_motif=GGA/GAG/AGG;rbs_spacer=11-12bp;gc_cont=0.364
MKEIIAIIRRHKIQETKTGLLGIGISALTMISVEGRGKQRGLIEPDEEMNEMKMENRLQF
IPKRMIYTVVEDDDVPKVVETLIRINQTGQIGDGKIFVCPIENVVRVRTGEIGEQAIK*
>SRVP18_hole-7m-from-trench_1_80cm_scaffold_35_516 # 355937 # 356599 # 1 # ID=1_516;partial=00;start_type=ATG;rbs_motif=AGGA;rbs_spacer=5-10bp;gc_cont=0.327
MTENKFEKGTLGWYREQQKKKTDQRNIQIEEWKKCGLSNIFKDKGFNNEDREDWFRFWLK
VDIKDDIEECWNWTLYTTFGGYGYCRCDEIYAHRLAYLLSRGTISDGFQVQHNCNNRRCC
NPNHLELGDHVKNAQYMIQSGRGRSQVLKGYQVREILELHKDHPELKQWQIGIKFMVDQG
TISAILNGKSWHGIKSSKIQTMKNNQDNLYKTTVEIDEGR*
>SRVP18_hole-7m-from-trench_1_80cm_scaffold_35_517 # 356601 # 357971 # 1 # ID=1_517;partial=00;start_type=ATG;rbs_motif=GGA/GAG/AGG;rbs_spacer=5-10bp;gc_cont=0.423
MSNILPECDLPIPQRQSHVVCHEQGSIILPMCNVQTVPGDMTERGCTFAGCRGVVGGPVK
DVIQLVHGPIGCAYYTWGTRRNLSDTKLHRKYCFSTDLTEESVIYGGAKKLLNSIIEAHE
LFPEGKAVFVYSTCVVGLIGDDTEAICKKASEKIGIPVVPFHCEGFRGVSQSLGHHIANR
TLFDKVVGTEEPEITTPYDMCIIGEFNIDGDAWIIKPLFERMGVRVLSVFTGNAAYHDIP
PMHRAKLNIVQCQRSSTYIAKMIQDKYNIPYINVSLFGMKQTTEALRDVGKFFHLEENAD
KVIAEELAKYQPKIDYYRKRLDGKKCFIYQGAPRTWHWMEPMRELGIETILTATTFGHKD
DYEKIMARAKPGHICIDNPNALEIEEYLVKLKPDFFIGGLKEKYLTYKLGIPFINGHSYE
EGPYAGFEGFVNFARDIDVAVNSPVWKFINLPLKVN*
>SRVP18_hole-7m-from-trench_1_80cm_scaffold_35_518 # 357972 # 359288 # 1 # ID=1_518;partial=00;start_type=GTG;rbs_motif=GGA/GAG/AGG;rbs_spacer=5-10bp;gc_cont=0.434
MARSVTINPPKMCQPMGAILAYMGVHGCVPLVHGSQGCSTYPRYNIARHFRESAEVAVSS
LAEDAAVYGGAKNLTEAIKNIRSRLNPAAIGICTTCMSETIGDDVKLIAKKALVDDKMRI
FPASTPSYVGTHITGYDNALRTLVETLAIKSKPNNKINIITGIINPGDIREIKNMLRLMN
VQSIFLSDISETLDSPILPGGYKPPLPEGGTPLSDIADSANSLGTIAICRTAGSAATYLR
NKFNVPSILDPAPIGVINTDKFVQNICKLSGVSIPEEIIIERGRLIDSMVDVHHYMYGRK
VAIFGDPDLVSSIVRFTAEAGMNPTVAMTATRHKDFAPDIKAVNNEYRTDTQILEGTDLY
EFHEAVKTHGSEIILGNSKGNDLADDEDVPLVRFGFPVYDRVGVYRYPILGYNGSIYLLD
LMTNAILGHKYDPNKLHQ*
>SRVP18_hole-7m-from-trench_1_80cm_scaffold_35_519 # 359402 # 359584 # 1 # ID=1_519;partial=00;start_type=ATG;rbs_motif=AGGA;rbs_spacer=5-10bp;gc_cont=0.361
MKGTVLDIEDGDLITKIKIQIEPTTVTAVITKDAAQLLDIKKGDKVMAIVKSTEVMVGKE
*
>SRVP18_hole-7m-from-trench_1_80cm_scaffold_35_520 # 359732 # 359929 # 1 # ID=1_520;partial=00;start_type=ATG;rbs_motif=GGA/GAG/AGG;rbs_spacer=11-12bp;gc_cont=0.197
MIKNIEKIIKFYDTKIRMKLVWLVLVISLLLTLWKGIDYRLIIVILISSIYIILELIEIE
HRNLK*
>SRVP18_hole-7m-from-trench_1_80cm_scaffold_35_521 # 360060 # 360563 # 1 # ID=1_521;partial=00;start_type=ATG;rbs_motif=AGGAG;rbs_spacer=5-10bp;gc_cont=0.351
MEIEHLGYLVKSDDNTFELTLKLKQAINDEEARKKIEDFFDTFSIKANVVTLVNVATEDT
HEKHEKYERQEKRSMPSIEKRQFIILHYLPNRFTVRHYVDYYIGQGGDAKPFKTNFSATI
QPLIQEGRIKVTGQKVGKAIIYEKVETEEDEGQPGDRTDVLVLKDQI*
>SRVP18_hole-7m-from-trench_1_80cm_scaffold_35_522 # 360591 # 360791 # 1 # ID=1_522;partial=00;start_type=ATG;rbs_motif=AGGA/GGAG/GAGG;rbs_spacer=11-12bp;gc_cont=0.308
MSEDIKIDKQERRKRLIEDFKKIFGRYNIDAIKFAEQMPDELLDKLEDMGFSSNRKIKVK
SNLEVK*
>SRVP18_hole-7m-from-trench_1_80cm_scaffold_35_523 # 360810 # 361049 # 1 # ID=1_523;partial=00;start_type=ATG;rbs_motif=AGxAG;rbs_spacer=5-10bp;gc_cont=0.283
MIENGDNTLEIISEEEIYKYNDITRNEMIVPFSALEDALKILESLGCGYHDIKLVSYYSL
ADKGFLLIAENGKFGIRLK*
>SRVP18_hole-7m-from-trench_1_80cm_scaffold_35_524 # 361246 # 361731 # 1 # ID=1_524;partial=00;start_type=ATG;rbs_motif=GGA/GAG/AGG;rbs_spacer=5-10bp;gc_cont=0.263
MNTDKLAEYIIDRILKGYVFFLGNEEIVKIQEKASNIKFERTYINVKLRRYNKESKLFFI
KKDEKLKNYSSDVYTPVGANWETLFGFYFEEDLPIKVHVYYIGKEFDLDKLSEMVYSLFT
DIGKDNIKVGRVSFKYDKDAKTDKELEDTITKEITDKEKIV*
>SRVP18_hole-7m-from-trench_1_80cm_scaffold_35_525 # 362207 # 362632 # 1 # ID=1_525;partial=00;start_type=ATG;rbs_motif=AGGAG(G)/GGAGG;rbs_spacer=13-15bp;gc_cont=0.324
MSNIWRLLNIDSLAIDASFGLEYYLLGNLNKAKPLLTKGIQFCDMIQKGHLAVTQEVINY
SDLEAWEDIQVLVKRKSPDELKTVVEDATLVKIDLTKMVQENAVYSEKKIRKIQGFFIDT
SKPYLSRAYNIMKRREICRRL*
>SRVP18_hole-7m-from-trench_1_80cm_scaffold_35_526 # 362652 # 363026 # 1 # ID=1_526;partial=00;start_type=ATG;rbs_motif=GGA/GAG/AGG;rbs_spacer=5-10bp;gc_cont=0.389
MMQYGKPPFLECSTRGDKRFSAFCATVNGKSIEEQYQAAKIFEDGSTGLHWKEAKGRKAV
NAAECARLYENLWRQYISENSQLLDILEKATGMSDIFATKGSVNQAQVLWKIRGEHMISS
WDRL*
>SRVP18_hole-7m-from-trench_1_80cm_scaffold_35_527 # 363301 # 363909 # 1 # ID=1_527;partial=00;start_type=ATG;rbs_motif=None;rbs_spacer=None;gc_cont=0.310
MNDDIQTTMSEEKRPIWKIHIMRQRASVVCYACDTTIIDVIKYYGSPIQYTFKIPLLLAR
GQKLILEFLDRSQLEYERGWLLKLGYGVEKNDGPMTVFKRGADDKNKYHLDAPVSIPEVP
EFSIDAYIRELAYNESVYDVFKTYGNDINAVQLAKEKEFNKKTLHKKDLELDSNEDNRGI
RRTYKYISSDKDSLIINGINIE*
>SRVP18_hole-7m-from-trench_1_80cm_scaffold_35_528 # 363972 # 364475 # 1 # ID=1_528;partial=00;start_type=ATG;rbs_motif=None;rbs_spacer=None;gc_cont=0.282
MESESNIDEIFKPIPINDEGKPIKGYSIYIEGELPKFLLNEQVLAKYKIIRPSGSTLAIV
PTTFRKDIREEFIKLGYKFESVNKRVVVPVKFIEGIRVSISNANWKHKYAIIVNKGDIKQ
IIDDTTKILKILLDNNIEIGKENICASYCGIPIKDTEDVDKVIKYKR*
>SRVP18_hole-7m-from-trench_1_80cm_scaffold_35_529 # 364488 # 365132 # 1 # ID=1_529;partial=00;start_type=ATG;rbs_motif=None;rbs_spacer=None;gc_cont=0.295
MLDKHSKYIDEIKIKFDKKFINSLSLLTKRKIEPIIIKRNNARSKKDDQDIIIGINCPVI
MNEETFDEDKKIIESDILKAFADVLNSDICNRRREDNIYNYISKKPPLEYVPVPCPACGS
TDTIGNGRRITNIGKKPKRVCKKCGKGYTNQEDAIWKMKNPRYVIEDAIELSKQFSLRET
AHKIKEKYNVDISYSAIRLWRNRPEFVNNKTKEK*
>SRVP18_hole-7m-from-trench_1_80cm_scaffold_35_530 # 365132 # 366259 # 1 # ID=1_530;partial=00;start_type=ATG;rbs_motif=AGGAG;rbs_spacer=5-10bp;gc_cont=0.341
MTQKVTPWEVSGKVDYEKLIKEFGTKPITDELAKKMENLAGGSHIFLRRRLFFSHRYLDD
VLKDYESGNGFFLYTGRSPGGEMHIAHMIPFMMCKYIQEKFKVNLYIQIPDEEKFLFKSH
LDYKSLQEKTDNDILHIAALNFDPDRTFIFKNTDYIRQMYPSVLKIAKKITFSTARAVFG
FENDANIGMIFYPALQIVPTFFEKKRCLIPCGIDQDNYWRIQHDIAESLEYYKTAAIHSK
FLPPLTGIEGKMSASISETAIYLSDDAKTVKNKIMKYAFSGGQVNIDEHRRLGGNPDIDV
AFQWLSILFEEDDDRLKQIYDDYKSGRLLTGELKQILVDKINVFLYEHMKNKEIARPLLE
KYMYTGKLANEMWSK*
>SRVP18_hole-7m-from-trench_1_80cm_scaffold_35_531 # 366634 # 367032 # 1 # ID=1_531;partial=00;start_type=ATG;rbs_motif=GGAG/GAGG;rbs_spacer=5-10bp;gc_cont=0.288
MYSIIQTKILGFIEGIKNKDELQLTSANCGIFAILLKRIFDVGEFVAVVGDLEPEMVYHV
MLKLGDKYYDSQGEWTKEEIIKTYEKINRLSIEMGEDVEMEKYDILKIDEDQIEKLTEPN
MSVVDLTTKLKF*
>SRVP18_hole-7m-from-trench_1_80cm_scaffold_35_532 # 367074 # 367619 # 1 # ID=1_532;partial=00;start_type=ATG;rbs_motif=GGAG/GAGG;rbs_spacer=5-10bp;gc_cont=0.364
MKKMTEQNLINAFGGESQAHMRYLHFANQGDLEKYNNVARLFRAIAHAEYIHAGDHYKEL
KYLDGGFVANSMAAFGPGDTKKNLKLAIDGETFEIEEMYPVYLETAKFQGETGAQRTFEW
AYGTEKMHKALYQKALDSVNSGNDAVLGAIQVCEVCGYTLEGEAPDKCPLCSATKDKFTK
F*
>SRVP18_hole-7m-from-trench_1_80cm_scaffold_35_533 # 367835 # 368449 # 1 # ID=1_533;partial=00;start_type=ATG;rbs_motif=AGGA;rbs_spacer=5-10bp;gc_cont=0.366
MIYDTLASKVIVEKTMEALKTRGINPEYVETKEEALSKLKELIPAGSEIMTGGSTTLDQI
GFTNILISGKHQWKNLKDAILSEKDPVKQIELRKRSVTADYMIGSLHAVVETGEVLLVNA
SGSSIPAYSFSSDNVIWVVGTQKIVPTVEEGFKRLREYCFPLEDKRMKNLGYPGSALGKF
LLFEKEINPNRKITLIFINEKLGF*
>SRVP18_hole-7m-from-trench_1_80cm_scaffold_35_534 # 368430 # 368558 # 1 # ID=1_534;partial=00;start_type=ATG;rbs_motif=None;rbs_spacer=None;gc_cont=0.318
MKNSASKKGWSLPKTRIICDRGDNEIVYNTEMKKYSIVVENI*
>SRVP18_hole-7m-from-trench_1_80cm_scaffold_35_535 # 368614 # 368946 # 1 # ID=1_535;partial=00;start_type=ATG;rbs_motif=AGGAG;rbs_spacer=5-10bp;gc_cont=0.327
MADEKDTSKLLEVLTTKIDDLTKALKEEKTLTKEEIEETSKEDKILEKLTSKIDELTTTI
KEKKVITEEKIKENPLAYVMGAFAGGLFVGFLIRMGIEGKEGIKGKEGKE*
>SRVP18_hole-7m-from-trench_1_80cm_scaffold_35_536 # 368946 # 369230 # 1 # ID=1_536;partial=00;start_type=GTG;rbs_motif=AGGA;rbs_spacer=5-10bp;gc_cont=0.393
MQREVYDFIHGFSESVVNGLHTQKHGIEEDIGKSKNKLLVIVASIILAGTGIFMTIWGIA
SYIDQRFSMQGLGFVLVGIIVTLAGTVISTFKRR*
>SRVP18_hole-7m-from-trench_1_80cm_scaffold_35_537 # 369311 # 370453 # 1 # ID=1_537;partial=00;start_type=ATG;rbs_motif=AGxAG;rbs_spacer=5-10bp;gc_cont=0.356
MDKLIKDKDNEQTNNTSIIALIKYKISAYKLPIIISLIIILMTGAVITEKVLEITENPAF
CGKNCHIMRPYYDSWRTSSHNTVICVQCHYEPGLIGHVKGKINGLMQFYRYETSSEEYSG
QLFAKVMDNNCLTCHEKQIFSSGVNFNGVNFSHSNHLLEKRRNISLTCTSCHSMLVIGMK
EHQSVTDPTCAQCHPNIVQNDIGHIVVTNSTCFTCHFRNVAGNNSISGCLSCHGPPKEMV
QSNSTNFNHTTHLSKGYDCLTCHTNTSTGANDIVPKDKCFTCHNVPARLDKYGDFNIVHT
THVSNNKIACYNCHGDVKHAPTIKDNLCDTCHSNQHPKDWLVTHKTQVLAGTGVACNNCH
QPKFCADCHAERNVISMMGK*
>SRVP18_hole-7m-from-trench_1_80cm_scaffold_35_538 # 370556 # 371665 # 1 # ID=1_538;partial=00;start_type=ATG;rbs_motif=AGGA;rbs_spacer=5-10bp;gc_cont=0.308
MISLDQTIYGITIGSIGLFFIGILSTLIARHILLYIVKLKIIKLDDVVISAITDPLGYFI
LVQGLYISIMFLHLPEKIGPFETVSIIYNVYVLTVSFIALYFIFRLIDIIGLYVSKHNKK
GKIGNLDAQLIPLIIKSLQAVVIVIGILSIINNFGYNILSLLTGLGIGGLALALAAQTTL
SNLFGSITIFSDSYMRIGDWVKIGETEGIVEEVGLRTTRIRRVDQALVTVPNSQFINTEV
INYSAMRKRKIEFYLRIKYGTTTKKIKEIVDGTKKIIEEDEKLDQSFHIVRFSDFEESSL
NIFIYCFAKATKMDEFYAAKEELNLKIMELIEELDVEIAVPSRTIHFEQNYDLEKTDITL
DNENAKFKK*
>SRVP18_hole-7m-from-trench_1_80cm_scaffold_35_539 # 371772 # 372602 # 1 # ID=1_539;partial=00;start_type=ATG;rbs_motif=AGGAG;rbs_spacer=5-10bp;gc_cont=0.356
MTEENTKLELIDLQWLLDHHKSKEQERRQMVNDLNIKPGDLILDLGCGPGLWTMLLAEKV
GPTGKVIGIDGAPELLNFAIKNLKKEPLRDLIEFKKADFADIPYRDDIFDLVFFGNCFAY
VSNHDQILAEMKRVAKPGGRIAAKDFDGGVFIVHPIDPDLTMKIMAATALALKENPLEPI
FDNFSGRKMHGLFSRGHLKDVYTTSYAIQKVQPLTKEIKNYITGNAEWLIKIGSPYLSEE
DIKQWRSHFDPNSEKYILDLEEFYFCMLEIMTIGTV*
>SRVP18_hole-7m-from-trench_1_80cm_scaffold_35_540 # 372640 # 372912 # 1 # ID=1_540;partial=00;start_type=GTG;rbs_motif=GGA/GAG/AGG;rbs_spacer=5-10bp;gc_cont=0.297
MRIIEGEIGMVETQNKIGFNRETTEKLGIISIKLLQFMYGEIEKLNLNEREKVMAHYWVI
KHYMDGIQEALGEMGIKDVIVEDKYESKDK*
>SRVP18_hole-7m-from-trench_1_80cm_scaffold_35_541 # 372893 # 373381 # 1 # ID=1_541;partial=00;start_type=ATG;rbs_motif=None;rbs_spacer=None;gc_cont=0.256
MKVKTNKVIRRKPRDKGESECIYLLMKAKLDDNIKKGKVKWINNREMERTIKIPLRNNMK
IEIDIKELVQKIDINKLIEEKVISDISDNIDIQNIVDEALNDKDVKSHLNKKVADIIDNY
IDSEEGKSKIIDAFNDALNDSDTLNNDKIIDLIAEFLKRKLM*
>SRVP18_hole-7m-from-trench_1_80cm_scaffold_35_542 # 373423 # 373860 # 1 # ID=1_542;partial=00;start_type=ATG;rbs_motif=AGGAG;rbs_spacer=5-10bp;gc_cont=0.313
MKLLTILALLTVFAFVAVITDGRQDGRNLHITSLTIQFDKTDATFIINYDFGNLPTMYLL
IFGSKTIEPEIASIFSNFDYDVIKIDQEHAVLKVKNMAALNKGYYLHDSRKIGQTIDVVY
ISDPSSTKTKEYYNINSTPNYFYRA*
>SRVP18_hole-7m-from-trench_1_80cm_scaffold_35_543 # 373892 # 374056 # 1 # ID=1_543;partial=00;start_type=ATG;rbs_motif=None;rbs_spacer=None;gc_cont=0.309
MNDKDWDIIEEDCRCKYEGIRKGDCKNSYTNKCDECRDNQLLIGNVESYYEIDL*
>SRVP18_hole-7m-from-trench_1_80cm_scaffold_35_544 # 374080 # 374337 # 1 # ID=1_544;partial=00;start_type=ATG;rbs_motif=GGA/GAG/AGG;rbs_spacer=5-10bp;gc_cont=0.248
MLKDNIIQMLNDKGDGIKNSFSIDDNEIKNIKDFLNKEHNSFKIVIDDMSTSNLSDRGKM
TLCCLIGYINGISKTKLFEFMKIKR*
>SRVP18_hole-7m-from-trench_1_80cm_scaffold_35_545 # 374379 # 376190 # 1 # ID=1_545;partial=00;start_type=ATG;rbs_motif=AGGAG;rbs_spacer=5-10bp;gc_cont=0.361
MKNKTRNKIVLAALLCILIIGNASALGNGTTIPLAADIMSNNVEAGALLNAQVIVTNGTG
HVFVDTNPYTQVDLQGSARIAATVASDVLGIDQKSHDFYYIIDIGSPIIGGPSAGGALTV
ATIAAINNWTIKPLVVMTGMIDPDETIGPVGGIPFKLEAAAAKNTTLFLVPQGQLIVNIT
NTTVSPGPSMTHIAVAESIDLVKLGKKLNVTVKEVSTIQDAVLEFTGHDINEPFINETIY
TPNYLNRLQSLATQLRNESKNMYQNTASTNNKVILRNTLDLQNKADDLVNNKKYYIATSL
YFQSMVDMLTAQWSYQYDREQNKDQYIKSITNITEKQINNSEKDLDKFKSTGVTDIEIVG
AAESRIMEANAILENVKNMNSSVDTISALAFADERAKSAQWWLTLAVPSTKIIPEDILKE
RAGWYQSQAQSVSIYAQSLLSGTGHPVSNFADTTIAQKEIDRGYYSGAILDSLQIISMSG
TAIELLGTQDVSKINQNSMSAEAAINHARSKGIEPTLAISIYEYGESLTNPYGKVYQYSY
AKMVAKTTESIYIHAIASNKTPINPIVMTSTNESTTPVPTKKTPAFEAVILLIIILLARR
LKR*
>SRVP18_hole-7m-from-trench_1_80cm_scaffold_35_546 # 376243 # 376410 # 1 # ID=1_546;partial=00;start_type=ATG;rbs_motif=AGGAG;rbs_spacer=3-4bp;gc_cont=0.345
MTNDYATVQEIGEDLVVIIPNRICEKLDIKEGSEVILEPFFCNGESGIRIKLKTQ*
>SRVP18_hole-7m-from-trench_1_80cm_scaffold_35_547 # 376619 # 376840 # 1 # ID=1_547;partial=00;start_type=ATG;rbs_motif=AGGA;rbs_spacer=5-10bp;gc_cont=0.342
MAKIKECIIWTNGMVSSFDEKGEQISECEGFILDIAHKLKDNCDENTKWGFGKWQEWAQE
ANFNWYWEKKKKN*
>SRVP18_hole-7m-from-trench_1_80cm_scaffold_35_548 # 376842 # 377396 # 1 # ID=1_548;partial=00;start_type=ATG;rbs_motif=None;rbs_spacer=None;gc_cont=0.344
MRYDKIIVVDIESTCWKENTSKELNDIIEIGICPIDTKSKKVLEPKSIIVKPTSSTISEF
CTNLTTLTQEDVDKGVSFSDACSILINEYDTKKYVWASYGFYDRTQFEIQCERENVEYPF
SYSHINVKILFALVNSLRRQVGMVDALKMLNIPLKGTHHRGGDDAQNIAQILSRILFNQK
ADII*
>SRVP18_hole-7m-from-trench_1_80cm_scaffold_35_549 # 377393 # 377683 # 1 # ID=1_549;partial=00;start_type=ATG;rbs_motif=GGA/GAG/AGG;rbs_spacer=5-10bp;gc_cont=0.299
MMCDECGKKEATHKQGTLCINCYMKEWRKNNLEKSRNTSKKYRLKNRDECIARTRKWKEK
NPERYKIGKNNNTEEHRKKAREYYRRKHPDAKRRVL*
>SRVP18_hole-7m-from-trench_1_80cm_scaffold_35_550 # 377905 # 380511 # 1 # ID=1_550;partial=00;start_type=ATG;rbs_motif=AGGAG;rbs_spacer=5-10bp;gc_cont=0.378
MDEFERRRMEVRDRDLIIPQSQYAFVLDKTKGIIGVCVGPFKTSLAGTDQPVRYDEDKRE
FVECDIQIAIKQFPVARDGSYLVLENPAKDDKLPKQGANGMEELDYGRKINIRGPVTFPL
WAGQIAKVIPGHNLKSNEYLLVRVYNEEEAIKNWTEAVIKPQSSVSTEEKGGKEEKEEKE
GEDKPHEEKGEKNKRGKGDEDKLQKEKPDLTTGKQLIIKGTEVSFYIPPTGIEVLPDTDG
SFVRRAVTLERLEYCILLDEDGNKRYVKGPAVVFPEPTETFIVENDSKKFRAIELNEISG
IYIKTIADYKDEDGQEHKVGDELFITGKDSMIYYPREEHAIVKYGDQEKHFAVAIPVGEA
RYVLNRLNGEITLKKGPCMFLADPRTEVIVRRVLDPKTVAVWFPGNEEAIEYNKRMMDLT
RTKRAEEFVTERDAFRGLSEQVKKYGTYATFGTVAPQERFAGDVMERKTTFTPPRTITLD
TKYSGAVSIDIWTGYAILVIGKGGNRIVVVGPKTVLLEYDESLGIMELSTGKPKTDNVLI
KTAYLRVTNNKVSDIITVETKDLVKVEIRLSYLVNFTGEPEKWFDAENYVKLLTQHLRSV
ISNSIKKKGIEEFYDNSTDIIRNTVLGVSDGTNERSGLLFKENGMHIYDVEVLGVKITDE
SIADSLVKAQRDVVSQTLSLAAKRRELDTVKETEAIVQDIAGLKSATKIEEFKLQIKETE
ERLKANITKLDADLLEKKKDAEVNRARLAQQKDIADQETEIASAKQLLQIEKTKVDTEEA
VSILKAIQPELIATMKAVGNQELAKVLAQNLPKAAGSFGLLTNKGGIDALMRMVKGTPLE
EGLAALLGTAQGETANKDNKTVDKAEKK*
>SRVP18_hole-7m-from-trench_1_80cm_scaffold_35_551 # 380533 # 380703 # 1 # ID=1_551;partial=00;start_type=ATG;rbs_motif=AGGAG;rbs_spacer=5-10bp;gc_cont=0.339
MSENSKIYDNIARKRAAQKKDEDQQSKNQIKADATNRALGIRKRNQSSLFDSLGNE*
>SRVP18_hole-7m-from-trench_1_80cm_scaffold_35_552 # 380848 # 381003 # 1 # ID=1_552;partial=00;start_type=ATG;rbs_motif=AGGA/GGAG/GAGG;rbs_spacer=11-12bp;gc_cont=0.301
MMKKDENMNTGQRLQQIENNQKKIIAQNDKIISLLERLNSNLIGIHRKRQS*
>SRVP18_hole-7m-from-trench_1_80cm_scaffold_35_553 # 381026 # 381247 # 1 # ID=1_553;partial=00;start_type=ATG;rbs_motif=AGGA/GGAG/GAGG;rbs_spacer=11-12bp;gc_cont=0.387
MGEIRQLARVGDVKIEWNSENRKEVAVARELFDKRIKEGWSAFIEKRGVKGDKITVFDPD
AERIILVPSISGG*
>SRVP18_hole-7m-from-trench_1_80cm_scaffold_35_554 # 381284 # 381883 # 1 # ID=1_554;partial=00;start_type=ATG;rbs_motif=GGA/GAG/AGG;rbs_spacer=11-12bp;gc_cont=0.333
MTQYYIPTTTNSIYTNNTTTVTNDYFRDWANSTTGTGTTYTPYWQTYTVPYDDGFTGRQA
PYHQIVQDLNIEPQQQIPQKSPEQIKEENEASERAKTLLLEYLDEDNKRKFLDKKRLEIS
SRLFGGVKYHIPLSKVGRIKVWKDDNMVTELCLLVKETEQLPAEDVLLTKLLHILHDEKN
MLKTAHHFNVKENLLLWLN*
>SRVP18_hole-7m-from-trench_1_80cm_scaffold_35_555 # 381947 # 382405 # 1 # ID=1_555;partial=00;start_type=ATG;rbs_motif=AGGAG;rbs_spacer=5-10bp;gc_cont=0.368
MSDRFDEFRRFEDLMNRMFEDMLNINPGRMPLMLPSGERALQRSNVRKPFVDVVETDKEV
IATAEMPGLEKSDININLTGDMLEISAETKQEEEKTEKGYIYKERRSGSYYRAISLPSDI
DPNNTKATYNNGVLQVTMPKTEIKKKTQLKVE*
>SRVP18_hole-7m-from-trench_1_80cm_scaffold_35_556 # 382640 # 382837 # 1 # ID=1_556;partial=00;start_type=ATG;rbs_motif=AGGA;rbs_spacer=5-10bp;gc_cont=0.359
MRGNMTKTIRWYHRLGISYNPYWYRHEVGYIRAMLHRRFRHSNRIATRKWLDIQIEPKTR
GWITY*
>SRVP18_hole-7m-from-trench_1_80cm_scaffold_35_557 # 382844 # 383839 # 1 # ID=1_557;partial=00;start_type=ATG;rbs_motif=None;rbs_spacer=None;gc_cont=0.318
MTKVRVKTAKAVIRGNIRIMSLILEDKRLVFVGGKGGVGKSSISSAIALHLSEIAKQRGL
GEKILLFSTDPAHSIGDSFNIKIGEFPTQVTGTLDAVEINIDQLMNEFKGRHKGAIQELL
TKAASLDKKDADHALELAIPGIDEFLSLIKLSYFLEQNMYKTIVVDTAPTGHTLRLLSMP
NAVNSWLIFFSGLHNRYKGMMRLLTGVNTNDVESFISTLTEGIYKTHILITDREQTEFII
ATIPDFMAIEETKRLFINLYSAGIKVNNIIINNIQTSSDCPFCQSRRNYQNKYIDVIDKS
YASINKIYIPLFPTDISGIDNLKSFENVLFY*
>SRVP18_hole-7m-from-trench_1_80cm_scaffold_35_558 # 383848 # 384546 # 1 # ID=1_558;partial=00;start_type=ATG;rbs_motif=AGGAG;rbs_spacer=3-4bp;gc_cont=0.345
MPIELIPEEDMSNETTHDIEEEIKKKFEYVIDYFQKTNPNPKTELKYKNGYELLVATILS
AQTTDKRVNIVIPALFEKYPTIDKLAKATPEEVYGFISSVNYANNKSDYLVRMANRIITK
YNGKIPEDTEELQTLPGVGRKTAHVVAATLFNKAVIAVDTHVTRVSERIGLTTDAKSPLE
IEEQLVRYTPKDAMSKLSHWLVLHGRYICTAKNPQCKICGINKVCKYYEMNF*
>SRVP18_hole-7m-from-trench_1_80cm_scaffold_35_559 # 384669 # 385142 # 1 # ID=1_559;partial=00;start_type=ATG;rbs_motif=AGGA/GGAG/GAGG;rbs_spacer=11-12bp;gc_cont=0.285
MDIRDYLEKAKELLQRDKKLMSVLFVETEDQIYIIGLAMDNGKIDIRKIMTDLGINFAKE
YREQKIKNLLFIFDAWITRIDTDTNKSERVEAIVVSKWNIKTDKKEVITQDFEISNDNVV
IWKGSPKEADETRAYILDAFMRGYNHHINLDHDLQYV*
>SRVP18_hole-7m-from-trench_1_80cm_scaffold_35_560 # 385123 # 385365 # 1 # ID=1_560;partial=00;start_type=ATG;rbs_motif=None;rbs_spacer=None;gc_cont=0.288
MTYNMSEVYKVGTFNLQDIWYVWILKKHKHSYKRIEDGKIYNISWQMHQCGDCKKIVGLD
DWQIKDLPTDMLYEKLIDIK*
>SRVP18_hole-7m-from-trench_1_80cm_scaffold_35_561 # 385411 # 386157 # 1 # ID=1_561;partial=00;start_type=ATG;rbs_motif=AGGAG;rbs_spacer=5-10bp;gc_cont=0.329
MKFSVVSLKNTQRITDVLKMFGHDIDNNKPDFVITYGGDGTILFSERRYPGIPKITIRYM
AKTGTGSIGSKCMYSEEELEDVLIKIDNGEYELKEEIKLETTFQGRKYLSLNEVQLHNSS
PIKAIRFSVYIEDEILFENVIGDGVVVATPFGSSAYYSSVGGKKFDSGIGIALNNPYNVK
NEPVVIDEGFDYNINIKILRDDGLLLFDNDDNMIKIDKQLMLSKGGDKIIVKRSKDTAKF
VSIYKQNI*
>SRVP18_hole-7m-from-trench_1_80cm_scaffold_35_562 # 386202 # 386663 # 1 # ID=1_562;partial=00;start_type=ATG;rbs_motif=None;rbs_spacer=None;gc_cont=0.379
MIGSENMNSFAVVRADDMSKVRTALCDLVRYAHLSFESKARRLEPMFADNILINVMKIQL
RMYCEAASIVPLNEDASTAIGRLRKIHPPGHVIIVSPRHEIYNELVNFIDILPEIELDIE
CGINLVKQTDTDIIKQAGTDIIKQADTEPIEQT*
>SRVP18_hole-7m-from-trench_1_80cm_scaffold_35_563 # 386851 # 387498 # 1 # ID=1_563;partial=00;start_type=ATG;rbs_motif=GGA/GAG/AGG;rbs_spacer=5-10bp;gc_cont=0.310
MENDDKENVNEVLKISKWETPATNYPEKEIGSVRIVHGFYNYGYFHNYGVRGYKFFEVTK
QIPVTSLEIKDEKTKNWVTWMVDDPPHWWSMQDYARNSIGRVLVAGLGLGLVVHELLDNI
DIDSITIIEKNKDVIDLISPLLPKAEGVKFKIINKDFYDFVHESEEDFDRIIVDIWTSGS
WEETKKILNEEVLPFSYYLRIKYPDASIVFHGFSI*
>SRVP18_hole-7m-from-trench_1_80cm_scaffold_35_564 # 387464 # 387805 # 1 # ID=1_564;partial=00;start_type=ATG;rbs_motif=None;rbs_spacer=None;gc_cont=0.307
MRVLYFTDLVSNDKYKLRVCTSMIGTPEVILILIVALLFFGPDKLPELARTLGTSVKEFK
KAQIEAQYDLKRLINCKNCSNLTTITEHGEIKEACKEKLEVKYEDHECHKHKL*
>SRVP18_hole-7m-from-trench_1_80cm_scaffold_35_565 # 387802 # 388101 # 1 # ID=1_565;partial=00;start_type=ATG;rbs_motif=None;rbs_spacer=None;gc_cont=0.280
MTEILDITKVRLSIAELAYDIEETIKVNPEFLLMDDALRKEVIDAFIDQMNEVNSIVNLS
IEDELLDQYLLFLAIRILELRKKVKEIKNLSIYEDSWTI*
>SRVP18_hole-7m-from-trench_1_80cm_scaffold_35_566 # 388134 # 388673 # 1 # ID=1_566;partial=00;start_type=GTG;rbs_motif=GGA/GAG/AGG;rbs_spacer=5-10bp;gc_cont=0.361
MGQTKLIEEESDQSCKRCPLHETRTSIVWQRGTADKDIDVLFIGEAPGKDEDLRGKPFVG
RAGKILDKWIEDIGLTNYNIVNIVKCRPPGNRKPLSNEIRACLPYLIKQIQQFNPKIIVA
LGSTPCSILINRKEVVPNIGKIFKTRYGDVIVFPHPAYILRGADVYIPITELKKILEKI*
>SRVP18_hole-7m-from-trench_1_80cm_scaffold_35_567 # 388935 # 389798 # 1 # ID=1_567;partial=00;start_type=ATG;rbs_motif=None;rbs_spacer=None;gc_cont=0.301
MSGEFKSDELKGEWKLLKIWECHKCKALIRDERRVSDHRCEIKENELSIGNKTIEEQKGI
IEKQKNIIEEQKGIIDSQKVTIETRDLTIGKQNETIKNHKETIENQKKMIMGQNKSIESH
KKTIDNQKIIIEEQNKLIKEKAEEDQTKVIEDQKRIIEGHKRAIESQKRTIDDRGILIEI
QKKAIESQKKIISDKEIEGKVVSKDISNIDNATNDGIHVHILEKGQSIKDSKDKGYREDT
EIEIFEKGKGKDRIIIKNGRLTKKPDHIDIIGEYTSEGFVMKGIYKN*
>SRVP18_hole-7m-from-trench_1_80cm_scaffold_35_568 # 389845 # 390207 # 1 # ID=1_568;partial=00;start_type=ATG;rbs_motif=AGGAG;rbs_spacer=5-10bp;gc_cont=0.328
MSEDKLIKEDKLIKEDELIKEEKKIVLMDFAATWCGPCRLQDPILEELKKKFGDKVDFKK
IDVDENGKLAEKYAIHAVPTLIIEKDGKLFKKYIGVTSLRELEKAIKDALQLQPTAAANI
*
>SRVP18_hole-7m-from-trench_1_80cm_scaffold_35_569 # 390324 # 390473 # 1 # ID=1_569;partial=00;start_type=ATG;rbs_motif=AGxAG;rbs_spacer=5-10bp;gc_cont=0.273
MTNSRYREGQNMIYYYKSHRWINGKLKKIITDEKNNIIQNPTKEQMACA*
>SRVP18_hole-7m-from-trench_1_80cm_scaffold_35_570 # 390532 # 390771 # 1 # ID=1_570;partial=00;start_type=ATG;rbs_motif=GGAG/GAGG;rbs_spacer=5-10bp;gc_cont=0.287
MEETIIEEMVEGQLKYIRRMALLSDDQIRVIIRQKIIEKPGMISHYQDTSQKKVLDDIVK
MSKDIRSDARVFARKVDKV*
>SRVP18_hole-7m-from-trench_1_80cm_scaffold_35_571 # 390734 # 390889 # 1 # ID=1_571;partial=00;start_type=ATG;rbs_motif=AGGA/GGAG/GAGG;rbs_spacer=11-12bp;gc_cont=0.288
MQESLLERLTKYNYANKTVVERQIFIYTKIGLNREEDLNLNDIKYDTTYNR*
>SRVP18_hole-7m-from-trench_1_80cm_scaffold_35_572 # 390867 # 391277 # 1 # ID=1_572;partial=00;start_type=ATG;rbs_motif=None;rbs_spacer=None;gc_cont=0.343
MIQHIIDNIYLGDWQEAKYSHEKGEFAEIFTVAKCCPFIGNHFYPLVDGPHPDNGILLAS
AISDLLEIREDDWRFNKMILVHCSCGFSRSVIVVAGYMIRMGCANTIEDALYYIKKIRPL
ANPVPELVELLKRMNE*
>SRVP18_hole-7m-from-trench_1_80cm_scaffold_35_573 # 391407 # 391643 # 1 # ID=1_573;partial=00;start_type=ATG;rbs_motif=AGGAG;rbs_spacer=5-10bp;gc_cont=0.325
MRKIDNIGKLYGMIQELLVEAVCPNCENILISTMPQAEMILIFGCSACANIEQSMLTEMN
TQTIEIIPKENMAECVND*
>SRVP18_hole-7m-from-trench_1_80cm_scaffold_35_574 # 391700 # 392446 # 1 # ID=1_574;partial=00;start_type=ATG;rbs_motif=AGGA;rbs_spacer=5-10bp;gc_cont=0.296
MTLELVKEEEIRYNKRKNEIKCRLCRANETRIMQDGEPIWIRDKTVRGNWTGQFLCYNCY
YKKDKVCHECGSEQITESVRMFRHYSKGVWTGKYICQDCYGRSNIDYKNRNIILKIGEGG
GSLLDIVVSKVLDVPTYSIYIADKRLPFGIIHEDYGIVGIKTSKPVYNCWHFNINDYISA
DTYFLIGLDSKLKNINTIHVVPTDDIKKSGRFNIYENSKKYGELKIDHEPYNNIYKELIN
RLAASNKI*
>SRVP18_hole-7m-from-trench_1_80cm_scaffold_35_575 # 392747 # 392974 # 1 # ID=1_575;partial=00;start_type=ATG;rbs_motif=AGGAG;rbs_spacer=5-10bp;gc_cont=0.333
MLQVIDKTDIAERKPYRYSEKVSARMRKEKKVKAMKRKNMACNITRIDTLTEIVDDIVND
NGIFSENILSSILEN*
>SRVP18_hole-7m-from-trench_1_80cm_scaffold_35_576 # 392994 # 393758 # 1 # ID=1_576;partial=00;start_type=TTG;rbs_motif=GGAG/GAGG;rbs_spacer=5-10bp;gc_cont=0.325
MNTRYGHIQGLQDNNKDITNTDKLLVTISELLKKLTEKHNRKTVLFNSGPTNLPNAVLIQ
PSNPDNINPVTGYTQILVKDILGRTADIFFIVNNGPGTIFALSVRGSSQFSQSEYQIAEG
DRGTFYNVDEIRLRTTTANTEYIATENEMIRPKDVTFLKGRPYVRETNVAVAGVPNIELI
VTDPVQGLGRNAHTGYIICDGPGNLLIRLSNNGTTFAPIQTIIPNQILNLDTEDIFTISV
DASVNATKYRMAVH*
>SRVP18_hole-7m-from-trench_1_80cm_scaffold_35_577 # 393758 # 394240 # 1 # ID=1_577;partial=00;start_type=ATG;rbs_motif=None;rbs_spacer=None;gc_cont=0.321
MDISSSIVTITEAVPFFDPGVIRGTGVLKEGFDFIDLPDVIDANYQLILSISYTVENVGV
INILSMIAALLWKVKGDGSTKWQISGDGGTTFTPITEVVFNEVGFTEIFRVGGGMWITSI
DPGDNKLIIQLLAKANAGTVSTQLDDRSVIQIIYRKTLSA*
>SRVP18_hole-7m-from-trench_1_80cm_scaffold_35_578 # 394249 # 394725 # 1 # ID=1_578;partial=00;start_type=ATG;rbs_motif=AGGA;rbs_spacer=5-10bp;gc_cont=0.321
MKSKVAIIAPASKILTFYFMAQHQGSDQLLSDFTLAQFTTSSNPAFELLYTTQYTIDTFG
TIEVNDIDIDLFLLSDANSEFIMQISGDGGTTFAPVTTALQSGITEITGGGLWISHIQPG
NDKLVIQLLGRSLDGNPATIGIFIDSFIRFVLFKTNFI*
>SRVP18_hole-7m-from-trench_1_80cm_scaffold_35_579 # 394749 # 395255 # 1 # ID=1_579;partial=00;start_type=ATG;rbs_motif=GGAG/GAGG;rbs_spacer=5-10bp;gc_cont=0.369
MKMLQQNVSVSLSQVDYFLLAPLRGTIPIDMTGGFVFPDVDSTDYFTILEVAYGVEDVGF
LEVLSIELDALITAQSTASSSLRWQISGDGGNNYVTMMEGECSTFGGGRVLNACGLWITT
INDGENQLAIRYQIKTTDTLQPVTNIGIFDFPQTPTDLFVSYRKTVIF*
>SRVP18_hole-7m-from-trench_1_80cm_scaffold_35_580 # 395252 # 395725 # 1 # ID=1_580;partial=00;start_type=TTG;rbs_motif=None;rbs_spacer=None;gc_cont=0.314
MNLVTELVSPTTTRTLFNFVAQKIGTSILDPTILYVDIGTTSSLSFEDLYTAKYTIDTNG
VITLNDVYMFSSSFNDANGVSQIQISGDGGNTFVPMTDETPSGQLDRVGPGLWITNIQTG
NDQFQIKVVGKSTDGLDATIRLDIISYVYIVFNKKII*
>SRVP18_hole-7m-from-trench_1_80cm_scaffold_35_581 # 395735 # 395983 # 1 # ID=1_581;partial=00;start_type=ATG;rbs_motif=GGAG/GAGG;rbs_spacer=5-10bp;gc_cont=0.293
MSDIRDITEEQIFKTFGRGIPMCTILNEADSSTIKSKLVIEQAIKLIPQKETEQIRGLEI
IIDRQRLNLAEIRDIRKSLGCK*
>SRVP18_hole-7m-from-trench_1_80cm_scaffold_35_582 # 395991 # 396614 # 1 # ID=1_582;partial=00;start_type=ATG;rbs_motif=None;rbs_spacer=None;gc_cont=0.346
MLKDRITPEIKEAFLEEIKKTRDSGKEQGFLICLDENGDKNGDKNGNKNGRLFVSKKRCT
GGPRGFVIENVHEYCPDKVQGAFHTHPYIIDLEHFYGRKPTEKEINDAIKSYKKHGINLT
TPSHHDLIDTLLNQCLGAAVGTVCTGSDLDLEKVECWTVKSDKVKARDCVQAIQEHEERI
AEEPRKWVKPLFDKEIISLKAKKWWEL*
>SRVP18_hole-7m-from-trench_1_80cm_scaffold_35_583 # 396618 # 397031 # 1 # ID=1_583;partial=00;start_type=ATG;rbs_motif=GGA/GAG/AGG;rbs_spacer=5-10bp;gc_cont=0.275
MALMADLLVENDDIIRGRASNKIPYSYEYYTKSLEKYIPWIKEQICKSKEGFIRIKRGDL
ITAMKKELEIIMGDNYRYTTIKSLYKIIRAILFSEGIFAELSIYNREKVFVMRNRTSNDC
LIPSIAKLEKYVNKSDS*
>SRVP18_hole-7m-from-trench_1_80cm_scaffold_35_584 # 397053 # 397223 # 1 # ID=1_584;partial=00;start_type=ATG;rbs_motif=GGA/GAG/AGG;rbs_spacer=5-10bp;gc_cont=0.333
MPRCKMCGGDMMITLDNICLICNPPTEKQIDTIATLMVLTIEHIKQLKQERLKLSL*
>SRVP18_hole-7m-from-trench_1_80cm_scaffold_35_585 # 397232 # 397564 # 1 # ID=1_585;partial=00;start_type=ATG;rbs_motif=None;rbs_spacer=None;gc_cont=0.312
MDINIIQNEVNYMNGDIHTKARTSLCNNAARKLSKVLMKDIKAAEDDIGNACMVYNQEYE
KKLGRPIVTIQEFQNAIAEFSKLPKPEIERLIQEGKERTKKRKEILESML*
>SRVP18_hole-7m-from-trench_1_80cm_scaffold_35_586 # 397662 # 398753 # 1 # ID=1_586;partial=00;start_type=ATG;rbs_motif=AGGA;rbs_spacer=5-10bp;gc_cont=0.336
MSKIKIAIIGCGNCASSIIQGLEYYKNVKDTDGLIPGLMHKSLGGYDIKDIHIVAAFDVD
KRKIGKDISIAIFSEPNCTKKFSDVPFQNVEVMKGPIFDGIAPHMKDYFQVDEDQKELTK
DQIIMILKKSKADILVSYLPVGSQKTTEFWADIALKSRCAFINAIPVFIASNKEWSKKFE
DAGLPLLGDDIKSQVGSTITNRYLVQMLIDRGAKIDSMFQTNFGGNTDFRNMTDPSRLIS
KKISKTESISSLITASSDPKPYVYAGPNGCIDSLHDNKISYMRIDFRIFGNIFASIDIKL
SVEDSPNSGGVMVDAIRIAKIALDRYIGGVLIGPSAWIFKRPLIQFRDDIAKQMTEDFIN
NKI*
>SRVP18_hole-7m-from-trench_1_80cm_scaffold_35_587 # 398858 # 399946 # 1 # ID=1_587;partial=00;start_type=ATG;rbs_motif=AGGAG;rbs_spacer=5-10bp;gc_cont=0.294
MINYNVKSCLYRDLKQIDKDWKKVVVNLCGEIINENPTIEELENMSSYPGRSWNNIKNLS
DKKEYLLKFVRWFYEKEKRVPEILDFNDNLRYPSFNIYLKVFKSWNNAIRDTGLQPNWGG
KGKSFSCTDEELLMYIIQFYEKNGKTPTEKDFTNNPTYPGYSAYQRRFGGLENASKLIDL
DIDSMVRRGVIKTCDQKARLSEILILEHFPDKNKVIDLAGEKRSYHICDGVCPNGENYDV
KVSIIDNKTGRWLFHLNNVNMNKIDWFYLIAFNVDYTELLYTWRIPSIDFIESIDKKRLY
INMFCIRKSKYSVKNMRKYQITEKVKPVFQNWIINIKPLNKEEILNNAKKQLEDFINGNR
EN*
>SRVP18_hole-7m-from-trench_1_80cm_scaffold_35_588 # 399967 # 400296 # 1 # ID=1_588;partial=00;start_type=ATG;rbs_motif=AGGAG;rbs_spacer=5-10bp;gc_cont=0.315
MVMKTEEARREEYIKKTGKKMFDDMKGGCEGKIPFILEKEGLEIYSLVDEEDAKEGLCDC
MTDTLNRLLSLLPKGEKTQTRRIFNNIIDRFNKEKSSKKITGCTKSLSL*
>SRVP18_hole-7m-from-trench_1_80cm_scaffold_35_589 # 400314 # 400595 # 1 # ID=1_589;partial=00;start_type=ATG;rbs_motif=AGGA;rbs_spacer=5-10bp;gc_cont=0.309
MSYNDKIVLVGFMSEWCGACHAQNPILDELGKIIGNKAEIIKVDVDKNRDIVKEWHIDAT
PTLFILKNYNILKKFIGLTNRNELESAINNAIT*
>SRVP18_hole-7m-from-trench_1_80cm_scaffold_35_590 # 400620 # 400916 # 1 # ID=1_590;partial=00;start_type=ATG;rbs_motif=None;rbs_spacer=None;gc_cont=0.283
MIKNKVVLVMFFSERCGYCKEQDPILEELRKNMGNKIEIIKVDIDKDRDMANELHVTATP
TLFIMKNDNIFQKYVGLTYRNELESAINSALNNSKVLL*
>SRVP18_hole-7m-from-trench_1_80cm_scaffold_35_591 # 400930 # 401187 # 1 # ID=1_591;partial=00;start_type=ATG;rbs_motif=GGA/GAG/AGG;rbs_spacer=5-10bp;gc_cont=0.283
MQISVYSTKICAKCKMLKKILEKENIQYKDINMATPAALTELRMNNVFTMSAPVLQIDNK
FYTTTELCVLDIIDQNKVKELLLAN*
>SRVP18_hole-7m-from-trench_1_80cm_scaffold_35_592 # 401224 # 401535 # 1 # ID=1_592;partial=00;start_type=ATG;rbs_motif=AGGAG;rbs_spacer=5-10bp;gc_cont=0.343
MTNTIKLSEEQLKLKEDVHNLVSEAGKSADRIINNVIPSCDIFSMSFLLGDTEEARGAAG
VLARIYPEDTEIKQMFKDAAAAHILAYKGRDKFIEQCECRKKM*
>SRVP18_hole-7m-from-trench_1_80cm_scaffold_35_593 # 401584 # 401874 # 1 # ID=1_593;partial=00;start_type=ATG;rbs_motif=GGA/GAG/AGG;rbs_spacer=5-10bp;gc_cont=0.361
MENTGSQSKGIAMAIEKAKKEGRCSAPKFEDITDNDLDILAEQIAWVANRFNGIHKSIDE
ITDAEKLEEALILRSCYLETLVELSGKFDMLLRYIP*
>SRVP18_hole-7m-from-trench_1_80cm_scaffold_35_594 # 401891 # 402406 # 1 # ID=1_594;partial=00;start_type=ATG;rbs_motif=GGA/GAG/AGG;rbs_spacer=5-10bp;gc_cont=0.322
MYKIAVIGSQSTGKSTLGNQLSKKLNVPMITELARKWDIEKATQIELIHIQKELLKLQIH
EEHCNEQFISDRSTIDNLSYWLHNVSPIISKEENELYVKTALRNVKNYSHIFLLAPEFYP
VDDNFRNTNIIYQLQIAEVINTILRLYNIPHYKLTGSIENRVQQAMEILDG*
>SRVP18_hole-7m-from-trench_1_80cm_scaffold_35_595 # 402399 # 402920 # 1 # ID=1_595;partial=00;start_type=ATG;rbs_motif=GGAG/GAGG;rbs_spacer=5-10bp;gc_cont=0.289
MDKSEFDKETLKKMKSTLRETKDKELAFSLCKRRNDRKITHGQPTCIGNYCEVDSSESKC
KSGDKDVGSFHTHIDNTSVSIEDLINTYDQEVMCVGSKSLIPFFQNIECYSIIDKGTKLY
AIELIEDYNKIHDGLSRKIIENKITVPQANLTKEKEYDNTVRKLLPLFHRFKV*
>SRVP18_hole-7m-from-trench_1_80cm_scaffold_35_596 # 402948 # 403208 # 1 # ID=1_596;partial=00;start_type=ATG;rbs_motif=AGGA;rbs_spacer=5-10bp;gc_cont=0.341
MPNKDNNRPEQLKSSSCERIWVGKYKDDLGMFEILVPACGRDEAIYSIKTCLHKIKKEEM
TVTQKIVGEPDLVYIDEVGKCDYIRD*
>SRVP18_hole-7m-from-trench_1_80cm_scaffold_35_597 # 403235 # 403429 # 1 # ID=1_597;partial=00;start_type=ATG;rbs_motif=GGA/GAG/AGG;rbs_spacer=5-10bp;gc_cont=0.287
MVIKLDCISINKNNIDIIGNALEEYWSLEYHNGHTIDQINDTRIRVKKIKEQMKKLNEIK
ICWG*
>SRVP18_hole-7m-from-trench_1_80cm_scaffold_35_598 # 403465 # 403995 # 1 # ID=1_598;partial=00;start_type=ATG;rbs_motif=None;rbs_spacer=None;gc_cont=0.299
MSTKINSYTLPTETKNEMINVIGISIRSRLEHGFNLCLDKDNNIRPGKLCKGKECSMKTA
EFECKEDEKTIGTFHTHHTSPDPSIRDLALGYLGGMTCIGNYQGIKCYKRKKEDHDALEY
ADIRLKEDREQFIKFEHYKWLTKEISDKEYREEVIKYKREVSKLVNSYFRVIDIKK*
>SRVP18_hole-7m-from-trench_1_80cm_scaffold_35_599 # 404086 # 404454 # 1 # ID=1_599;partial=00;start_type=ATG;rbs_motif=AGGAG;rbs_spacer=5-10bp;gc_cont=0.314
MVNSVNQLKLITNKDKIAKCSNRIRSISDKLKRETERINTLGTLELIKGLKTATGISNIE
LMVDKDQLRHLSTILLSQSTDHDMSIAMCKCAKDLEISIPEDIESPDQFHKYVIAQIERK
RK*
>SRVP18_hole-7m-from-trench_1_80cm_scaffold_35_600 # 404454 # 404978 # 1 # ID=1_600;partial=00;start_type=ATG;rbs_motif=GGA/GAG/AGG;rbs_spacer=5-10bp;gc_cont=0.356
MEETMVEHETLKATGIVRGVYFSLGTTPTKDPKFDCATAIIDLFNQAKKTAHVTIYSLTE
PDIVNAMIDAHKRKVEVIVIVDNTESKNASMAAAINRLIQAGVDVRLAVRQTALMHNKVG
IFDGQIVATGSFNWTKNAEYRNDENLIIVDGRNIATDYEKYVFNRILDSETIHK*
>SRVP18_hole-7m-from-trench_1_80cm_scaffold_35_601 # 405035 # 405862 # 1 # ID=1_601;partial=00;start_type=ATG;rbs_motif=AGGAG;rbs_spacer=5-10bp;gc_cont=0.397
MTEENKTEEKKVVPTKQSTKHGYGWLPDLPDHRDKMYGIIHKVPTAPPAPLPKIVDLRPM
DSPIFDQGQLGSCTGNALAGALQFLEKKDKVKYMELSRLFIYYSERAIENTIDTDSGAAI
RDGIKALAALGDCSATCWPYIVSKFTDQPYHSCYVEAAKHRILSYYRLNTLDDMRHCLSS
GYPFVFGFSVFESFESDKVANTGIVPMPKPDEQLLGGHAVTAIGYNDTDKRFTVRNSWGT
SWGGPMKGYFTIPYEYLADRNLSDDLWTIRRGMNL*
>SRVP18_hole-7m-from-trench_1_80cm_scaffold_35_602 # 406095 # 406352 # 1 # ID=1_602;partial=00;start_type=ATG;rbs_motif=GGAG/GAGG;rbs_spacer=5-10bp;gc_cont=0.310
MAYTTEHNHNMILFNLSKAEIDEIHSRLKGMTYEAQLVDSECKFQKSLDNSLEETLNIKR
EREKTKMTENDSCNLGYFSTTGCDS*
>SRVP18_hole-7m-from-trench_1_80cm_scaffold_35_603 # 406478 # 406891 # 1 # ID=1_603;partial=00;start_type=ATG;rbs_motif=GGA/GAG/AGG;rbs_spacer=5-10bp;gc_cont=0.324
MKINCSCIGKRAKENIGISDLHQDIKNSLLNVRTCGNVSKFDAAKMVLKCQEESIFRSSA
ELRCVIPKLKGAGLDYTELTDLLLSMREEGALQMEVGTPLDMTRENEKDLIIDSGKNRFA
YVALNREWAEKYMNLTI*
>SRVP18_hole-7m-from-trench_1_80cm_scaffold_35_604 # 406913 # 407314 # 1 # ID=1_604;partial=00;start_type=ATG;rbs_motif=None;rbs_spacer=None;gc_cont=0.289
MKEEEFERFRKDIIDNIKKKYDVTSEDLRKVNKVLLDAKKPTTNIEELRCFHSHLAELFL
SGGKPVEGNAYSPEKKDWEYHVWIEKNEKILDLFGWKYHTKGKDIPYEKIASRYNIEDEI
NDLLSHLFHCRKK*
>SRVP18_hole-7m-from-trench_1_80cm_scaffold_35_605 # 407340 # 407654 # 1 # ID=1_605;partial=00;start_type=ATG;rbs_motif=GGA/GAG/AGG;rbs_spacer=5-10bp;gc_cont=0.305
MPPTLYKHILNDNMTVTEDGEYISILQWIQRQIDASSDNTIRMKIADIKKALGPEFENKR
DYVIYEGLKRALIYYGIDVRSRTYKKDYSQVLIMLPIQYEHDKR*
>SRVP18_hole-7m-from-trench_1_80cm_scaffold_35_606 # 407635 # 408216 # 1 # ID=1_606;partial=00;start_type=ATG;rbs_motif=None;rbs_spacer=None;gc_cont=0.359
MNMIKDKITPQIKDKFRDAINLTIKTGKEHAFIICRDDKEDLTPRAICEGSECVVLMEPP
ESCLPFRAQGNFHTHADTAIARRVLDVEGRLPRKILTDYVKQVADSEGIDVTTPSHGDLI
NALINRCIRRTEGTVCVGSDAIPYRVDCYTANNKITKDDCDSAKMLKLFTRTEEAGIPRP
WIKPLFDKETINL*
>SRVP18_hole-7m-from-trench_1_80cm_scaffold_35_607 # 408213 # 408776 # 1 # ID=1_607;partial=00;start_type=ATG;rbs_motif=GGA/GAG/AGG;rbs_spacer=11-12bp;gc_cont=0.323
MIKDRIIHDLKKRFIEDIKRSIKTGKETGFLICSNDKLYAPKKRCTGTDCGLFIRYGDCP
DKIQGGFHTHPYLPDIEKFYGRKPTEKELKRATRIYKRDFAKDGITLQTPSHHDAVDTLI
NQCIGYTEGTMCIGSDLDLTKVECWTVKGEKVKIRDCSRATEEHKQNIGDKPREWIKPLF
DKEIINL*
>SRVP18_hole-7m-from-trench_1_80cm_scaffold_35_608 # 408773 # 409345 # 1 # ID=1_608;partial=00;start_type=ATG;rbs_motif=GGA/GAG/AGG;rbs_spacer=11-12bp;gc_cont=0.312
MIEDKISPVLKNRFKEEILKSREDGKEHGFLLCSDKKEKLSATKSIVGDNNLFLKPLKDQ
CDFKIRGDFHTHPHANGAQHFFEKKLRTKIPIEDVRKGLIDAAKTKNVSLTAPSYGDILG
TMILNYNDEILGTTCIGTDVEPDKIECWSTKDHIKKEDFNRAVEEINSPAINSNPLKWVR
PLFNKETIIL*
>SRVP18_hole-7m-from-trench_1_80cm_scaffold_35_609 # 409342 # 409977 # 1 # ID=1_609;partial=00;start_type=ATG;rbs_motif=GGA/GAG/AGG;rbs_spacer=11-12bp;gc_cont=0.314
MIKDKITPELRSRFIEDIKISKESGKERGFFLCQNKEEKLIPSKSCEGTECEIHLGDPRT
GCPSETTTYGNFHTHPYLYSIRQEFRRTGKIPPNEELKISNELKTRMIENIGKFHEKITG
VKGININSPSRTDILKALLAKSINLTKGTVCTSSDIDTSRVECWTIKDLGKDRLTRLAII
GMAELDKTKVEGSGLIKKWLDDISDREIIEL*
>SRVP18_hole-7m-from-trench_1_80cm_scaffold_35_610 # 409999 # 410229 # 1 # ID=1_610;partial=00;start_type=ATG;rbs_motif=AGGAG;rbs_spacer=5-10bp;gc_cont=0.251
MNEDKKELINILTENIKTMDNKELIEDFKLFSDYCIHIIEEFYLRYQSESDLVTDEELKR
FKGIGDLLILNFKTRF*
>SRVP18_hole-7m-from-trench_1_80cm_scaffold_35_611 # 410380 # 410538 # 1 # ID=1_611;partial=00;start_type=ATG;rbs_motif=None;rbs_spacer=None;gc_cont=0.302
MFIFRIRLLLSEDEFGSMRNSLERSEHMSDDLKSHIYQQVVEQIKNVDSNYY*
>SRVP18_hole-7m-from-trench_1_80cm_scaffold_35_612 # 410564 # 411136 # 1 # ID=1_612;partial=00;start_type=ATG;rbs_motif=AGGA;rbs_spacer=5-10bp;gc_cont=0.349
MLVRYPLFHGMRSKKTAEQIKREGFCSYAENNESEAILRALKTFGKEVNNIKGYDGDLIR
MNIETVNDPHRKVTWTSADRTAACGWWAHANPEHISDSLFHAGVEPRQINEYLNKNYGNK
CYAAKLKKYVEMSPANPPPNVSIDMNCIPPEMIDKVIECGFCDYDKARKLNKYRGYDKQK
KLGSIFGFEW*
>SRVP18_hole-7m-from-trench_1_80cm_scaffold_35_613 # 411178 # 411324 # 1 # ID=1_613;partial=00;start_type=ATG;rbs_motif=None;rbs_spacer=None;gc_cont=0.286
MIEYDHKGEQCIYKNIICQEGVCSRCSIMENRKCDTIEDICEKLNIRY*
>SRVP18_hole-7m-from-trench_1_80cm_scaffold_35_614 # 411328 # 411762 # 1 # ID=1_614;partial=00;start_type=ATG;rbs_motif=None;rbs_spacer=None;gc_cont=0.280
MPNDATHRIVNYLLLSIFIIINFYIGIEQDFKIIIVFMGSYVLGTEIFTPDLDTDSKPGQ
RLGILSYPIRKLSKHRGLGHNIFIGWFLKAIYILLLLVIIGILIKTLGYDTYWILGYINM
KMIYAFLTGLFLSNAVHIIIDKII*
>SRVP18_hole-7m-from-trench_1_80cm_scaffold_35_615 # 411772 # 412350 # 1 # ID=1_615;partial=00;start_type=ATG;rbs_motif=None;rbs_spacer=None;gc_cont=0.339
MIKDKITPELKKAFLESIKRTEDSGNEHGFFICINKDGKLAASRIKCEGDTCKITTRLSS
EVCPDKTQGFFHVHSQKLRIERQLNRKVTEEDKKNIAITDSKGKIIAAQTPSYLDVLVAL
QTKCDRLTEGTLCTAGDFEPDKVGCWTLKKGAANFITCSYAKMDNILTKEKGIPPKAWIK
NLFDKEIIDLGR*
>SRVP18_hole-7m-from-trench_1_80cm_scaffold_35_616 # 412362 # 412949 # 1 # ID=1_616;partial=00;start_type=ATG;rbs_motif=None;rbs_spacer=None;gc_cont=0.376
MSIKDKITPQLRKRFSQEIKKSAETGKERGFHICIEDDGKLSAGDTCTGDECSIKLQRVD
ISCPGKKAQGDFHTHPHLTEVRKSFGITFKASDELIKLATEVFLKGRGTSPTIPSHADLR
SAVLGKCSKRVEGTTCIGSDLDTENVECWTVEHMDDGDCVRALMEHLSPESEEHKLPEDW
IKPLFEIEMIRLKRG*
>SRVP18_hole-7m-from-trench_1_80cm_scaffold_35_617 # 412955 # 413872 # 1 # ID=1_617;partial=00;start_type=ATG;rbs_motif=GGA/GAG/AGG;rbs_spacer=5-10bp;gc_cont=0.307
MDQDKKIFYGDMTFTEWATQQDQTNIEFNAIERGHKSYPGYTLEDIKRDIFTNYIINEDN
QKVIQESFGARHINSKKLNDQLSKLNRIVFTGSLGEFKSVDKRGHGDTVSAKLGGRGKSA
ETVAFRIEEKAVRYAHYLIEHNLAGSAQTISDLVRMGFVKYLEMIPVVNELRDAISTRFT
LDIQMEREHLDRMIVDDMLKGFDMSIETQEKDLMDALRHIENKEELEEIRDWTTKFIKDA
LTYNCSTKKEKARVKEFIMGNSRLYNIMTTLEREKLLTREYIDDVRTKGIAPPNFDIFPQ
EDANK*
>SRVP18_hole-7m-from-trench_1_80cm_scaffold_35_618 # 414729 # 414899 # -1 # ID=1_618;partial=00;start_type=ATG;rbs_motif=None;rbs_spacer=None;gc_cont=0.251
MQICLAKHRPIIYYIYLKDIIEMLYEGWLMAIILIILNIKYDDQKKALSRINQNDP*
>SRVP18_hole-7m-from-trench_1_80cm_scaffold_35_619 # 415443 # 415796 # 1 # ID=1_619;partial=00;start_type=ATG;rbs_motif=AGGAG;rbs_spacer=5-10bp;gc_cont=0.441
MVAKAKTLEDLLKLKGVVAAGEFTLDGKLVSYKTNKGYDLTQEQAELTAQFSATVTQVFN
TLAGAYSKIKEEEWVPQKGWAYAGGDYSIAVGGTRGVFVKTAEADYNQLFEALVGPK*
>SRVP18_hole-7m-from-trench_1_80cm_scaffold_35_620 # 415884 # 416243 # 1 # ID=1_620;partial=00;start_type=ATG;rbs_motif=AGGAG;rbs_spacer=5-10bp;gc_cont=0.361
MTSLLYVQTSGIEKPERLYAPLILSQTAKAMKIDASIFFLGYGITVVKKGNAEEVKIGNF
PNLKDVLSDTIKAGVKLYICEQSTKLINLAVGDFIPEGEIAGAGTLNDLVLEADGTMWF*
>SRVP18_hole-7m-from-trench_1_80cm_scaffold_35_621 # 416346 # 416621 # 1 # ID=1_621;partial=00;start_type=ATG;rbs_motif=GGA/GAG/AGG;rbs_spacer=5-10bp;gc_cont=0.370
MNKEEIKPDRVLIIKPDRVLDCIGLYCPIPIFNTAMEIEKIEPMEVLEVINNDPAAVQDI
PRWAKRAGHKLLKLFKEGDNFHFLIRKGIQT*
>SRVP18_hole-7m-from-trench_1_80cm_scaffold_35_622 # 416657 # 417532 # 1 # ID=1_622;partial=00;start_type=ATG;rbs_motif=None;rbs_spacer=None;gc_cont=0.365
MGSKISIQNLNAFYAGQQALRDINIEIPEKQITAIIGPSGCGKSTLLKCLNRLIDLTEGT
RISGRIIVNVGGEETDKAGINVLDHNIDITDIRRRMGLLSQKPNPLPMSIYDNVAYGPRI
HEAYDRRKLDIIVEKYLKIADLWNEVKDRLKSPASKLSIGQQQRLCLARGLAVEPEIILC
DEPTSALDPKSSDYIERELLKLKNDYTIIIVTHNIHQAIRLADYVVHIYLGEITEQGPAK
DIFENPKEERTKAYINGTFLDDLMDTESEVKGIRDALILYMDELRRVKFRI*
>SRVP18_hole-7m-from-trench_1_80cm_scaffold_35_623 # 417678 # 417818 # 1 # ID=1_623;partial=00;start_type=ATG;rbs_motif=None;rbs_spacer=None;gc_cont=0.298
MKQRLPLLLQKRNVRDNICLNSKVNIVIEQYTLMLTKYESVFGMQA*
>SRVP18_hole-7m-from-trench_1_80cm_scaffold_35_624 # 417872 # 418078 # 1 # ID=1_624;partial=00;start_type=ATG;rbs_motif=AGxAG;rbs_spacer=5-10bp;gc_cont=0.343
MKQYKEGIVFASGCEQRKCPCRKWISCSRYNSKVWQDLHPEELNIDLHNWYDIHFRINYQ
YPDILGNG*
>SRVP18_hole-7m-from-trench_1_80cm_scaffold_35_625 # 418094 # 418273 # 1 # ID=1_625;partial=00;start_type=ATG;rbs_motif=None;rbs_spacer=None;gc_cont=0.328
MPEANFGIEKCIRGTKERNAVFLCSETDYMLTLQTTKLPYPKQLFRFITDAQSVGIVKR*
>SRVP18_hole-7m-from-trench_1_80cm_scaffold_35_626 # 418313 # 418471 # 1 # ID=1_626;partial=00;start_type=ATG;rbs_motif=GGAG/GAGG;rbs_spacer=5-10bp;gc_cont=0.270
MDIFDVLKAISKRKMDLIQKGMDERHALKNAEFDISNEYHIPLYDIRKLYNI*
>SRVP18_hole-7m-from-trench_1_80cm_scaffold_35_627 # 418928 # 419059 # 1 # ID=1_627;partial=00;start_type=ATG;rbs_motif=GGAG/GAGG;rbs_spacer=5-10bp;gc_cont=0.288
MEIEKHKEYDSNQYCNYFDAQQPKLYSRELEEIDITNIIRQLK*
>SRVP18_hole-7m-from-trench_1_80cm_scaffold_35_628 # 419128 # 419286 # 1 # ID=1_628;partial=00;start_type=ATG;rbs_motif=GGAG/GAGG;rbs_spacer=5-10bp;gc_cont=0.289
MDIFDVLKDISNRRTEFVRVGMNEYDALKNAELNTSKEYHIPLCDIQKLCGI*
>SRVP18_hole-7m-from-trench_1_80cm_scaffold_35_629 # 419385 # 420479 # 1 # ID=1_629;partial=00;start_type=ATG;rbs_motif=AGGA;rbs_spacer=5-10bp;gc_cont=0.344
MTESERKDTEEKYEEQNENIFNTWIESYTAISRMWEESYLKLYKPWLESTGELFEKAIDA
ASSNSSEKYKEFYETWAKTFQGKVDLRQVPTAETNKEILEKFLVGAEKSTDIYKNWITEL
EENSKLTREALKGETDPAKYKEVYDLWIKSYAKIFDELLTLPFRDNIREMFEKYTGIPDI
YSDTFIKISKLWNDSYTKLYGTWMDSVLELSKKSEEISKGKGGPEAYKEFYVAWTNVYQK
TYGKLLNVQSIQGSKKGELKATFEAFAQSTQVYTDLYKSWMTTLEKLSIKSKELARQPKN
QDVYKETCNMWIKLYQKAFDSFFDNMPTVSPFKECFTPVKNVANIYMDNLKKMSDFWVQS
CGTV*
>SRVP18_hole-7m-from-trench_1_80cm_scaffold_35_630 # 420577 # 421239 # 1 # ID=1_630;partial=00;start_type=ATG;rbs_motif=None;rbs_spacer=None;gc_cont=0.317
MPKKYGNVYYNRTNTCDNLNNLKEDGKKCECRLTPGNALREYENEKWTGRWLCRSCWEKN
DYNKRIDSHVNIIKSLSDRRTNNLDQESPQAKGDISEAVTCMTRGVKNLNIENDNFTSPI
DHSRDAEYGIIQSKGAIYNTLNRDWRIRVENERKKEFDNLIVYCMNKDMNNIERVYIFPK
KEVIKRSSIRIYKTSYRSWYGKYRVDEKPYNDTLRKLLKK*
>SRVP18_hole-7m-from-trench_1_80cm_scaffold_35_631 # 421267 # 422187 # 1 # ID=1_631;partial=00;start_type=ATG;rbs_motif=GGAG/GAGG;rbs_spacer=5-10bp;gc_cont=0.307
MEESKEKQSKGTASADPLATCLESTQGFFDMWMNNYQSTFGKLTQVPAFGPIREKQEKIM
RGFPIYVNFYNTLVESNLNFQTIFTGAMKKTYEKMIIDTKGGITTTKYKDFYNVWLDIYS
EMLKEFMESKHYTSDMGKLMTQFVDYQKYNRDIIEENILKPGNIPTKTDIDGINKDIYAL
RKVMKDLDKKTNEISKTIEEYGQKIDSGTSDSEGLDTLSKKIEELSKKIDDQKTDTKLEL
DKKTTRFDLDKKIAEISKKIKTEIQLDIDKKIAEMSKKTKAEIQTNLDNKISEISKKIDE
QKSTVP*
>SRVP18_hole-7m-from-trench_1_80cm_scaffold_35_632 # 422184 # 423281 # 1 # ID=1_632;partial=00;start_type=ATG;rbs_motif=GGA/GAG/AGG;rbs_spacer=5-10bp;gc_cont=0.334
MNNKNDINYEQQNAALNNDFNKFVKGIEILMKSPDFSVGTTPSEVIYTEDRVRLIHYIPI
VEKPNPTPVLVVYALVNRYYILDLQPDKSVIRKLLSEGFDIYVVDWGYPSGSDRYITLDD
YVNDYIHNCVNKIKEIHKIDKITLLGVCQGGTFSVMYSALHPDNIKNLITVVSPINFDTE
KCLLNIWAKSLDIDKIVDCYGIVPGDLLNAGFLLLDPLRLLIDKYIGLFEKVECGEDAAC
TLANEENIKNFLRMEKWIFDSPDQAGEAFRQFMKDCYQKNLLIKNEMKLNGDTINLKNIN
MPLLNIMAQYDNLVSNDQSTPLNDAVSSTDKELLVFPTGHVGIFVGSRSQKEVCPKIAEW
LKLRS*
>SRVP18_hole-7m-from-trench_1_80cm_scaffold_35_633 # 423344 # 423535 # 1 # ID=1_633;partial=00;start_type=ATG;rbs_motif=GGA/GAG/AGG;rbs_spacer=5-10bp;gc_cont=0.286
MKIELNSELESELYKVQIKELELNESCLSFRGIVLDVNEKEAFEFEDSIDLSDFCLKQCM
NKK*
>SRVP18_hole-7m-from-trench_1_80cm_scaffold_35_634 # 423576 # 424337 # 1 # ID=1_634;partial=00;start_type=ATG;rbs_motif=GGAG/GAGG;rbs_spacer=5-10bp;gc_cont=0.367
MRVKDKVVIITGAGSGIGRETALLFAKHGAKVVVTDIDEKAGEETVNEIIKILAEDPDCK
GDAFFTKLDISNREQIKQVTQEVLSKYGKIDVLINNAGIVQDALVTKMTEEQWDKVIGID
LEGPFHMIQSVVNTMIEHGTGVIINVSSIVGIYGNVGQTNYSAAKAGLIGMTKTLAKELG
RKGIRVNAVAPGFIYTPMTAKVPEKILEMMKEKTPLKRLGRPDDVGYALLYLASDEASFI
NGAIISVDGGLVI*
>SRVP18_hole-7m-from-trench_1_80cm_scaffold_35_635 # 424419 # 424652 # 1 # ID=1_635;partial=00;start_type=ATG;rbs_motif=AGGAG;rbs_spacer=5-10bp;gc_cont=0.222
MGINIIENENVSDDIYLEKTMGINIIENENMLDDTYLEKTMGINIIENENVSDDIYLERA
MYMLNTDDLLEDILNRT*
>SRVP18_hole-7m-from-trench_1_80cm_scaffold_35_636 # 424689 # 425885 # 1 # ID=1_636;partial=00;start_type=ATG;rbs_motif=AGGA;rbs_spacer=5-10bp;gc_cont=0.387
MNNVVIVSAARTAVGKFGGSLKDFNPGQLGSIVLKETLKRANSANSVQLKSDDVDEVIMG
NVLSAGHGQNVARQAAMSAGISQTVPSYTVNKVCGSGLKSIILGAQSIMLGDSEAVLAGG
IECMSQAPYLIKKARWGAKMGNDELVDSMIYDGLWDIFGDYHMGMTAENVAEQYNISREE
QDEFSAKSQNNAESAIKAGRFKDEIVPIEIKQPKGNPTIFDTDEFPRFGTTKEVLAKLKP
AFKKDGTVTAGNASGINDGAAAVLLMDEDVAKDKDIEPLATIESYASFGIDPKIMGIGPV
YATILALEKANLAIEDIDLIELNEAFASQSLAVIKELGLDQEKVNVNGGAVALGHPIGAS
GTRILVTLLHEMIKRDYTYGLASLCVGGGQGISMVIKR*
>SRVP18_hole-7m-from-trench_1_80cm_scaffold_35_637 # 425915 # 426325 # 1 # ID=1_637;partial=00;start_type=ATG;rbs_motif=GGA/GAG/AGG;rbs_spacer=5-10bp;gc_cont=0.345
MDIKEMILEAKKSPCKVIKFSANDGKSTFSYNGEFYADCEDCKRTDIEQPYPDCVANHAE
WGVLAKLNKKCKQTDELYIYCMTPDGKDYPFTRFWCRTCGILIPMFGVKTVFMWDGKKWL
GRDAKNLIDEVENIKN*
>SRVP18_hole-7m-from-trench_1_80cm_scaffold_35_638 # 426348 # 427202 # 1 # ID=1_638;partial=00;start_type=ATG;rbs_motif=GGAG/GAGG;rbs_spacer=5-10bp;gc_cont=0.346
MDNKKRLEGKVALVTGGSRGIGKAIALRLAEEGADVAINYQSTKENAENVSRLIDQIGTI
DELDKLSVMVDQIDTKESAKEVSKSIDSVGSHSEIYQANVNNFEEVNKMRDEIVKKFGKI
DILVNNAGIVRDKSFVKMTPQMWNEVLSVNLDGTFYCTKAVIEGMLERKYGRIINISSVI
GRMGNRGQANYAASKAGIIALTQTLAKEFANKGITVNAVAPGFIETDMLKSVPKEIMDKI
LAQIPLGRLGKTSEIAGAVAYLVSEDGNYITGQVIDINGGLYLG*
>SRVP18_hole-7m-from-trench_1_80cm_scaffold_35_639 # 427379 # 427522 # -1 # ID=1_639;partial=00;start_type=ATG;rbs_motif=GGAG/GAGG;rbs_spacer=5-10bp;gc_cont=0.403
MNMLLGGSVIVLAVYMAMFASIIAKETYRYIKSELVPTSPSIVEEAH*
>SRVP18_hole-7m-from-trench_1_80cm_scaffold_35_640 # 427592 # 427837 # -1 # ID=1_640;partial=00;start_type=ATG;rbs_motif=AGxAG;rbs_spacer=5-10bp;gc_cont=0.431
MADPNIVNPDIIKGLIAIAAAIAVAGAGYGAGLAEQAIGAAAIGAMAEEEKFFSKGLLMT
VIPETIAIFGLVVALILLFVY*
>SRVP18_hole-7m-from-trench_1_80cm_scaffold_35_641 # 428050 # 429480 # 1 # ID=1_641;partial=00;start_type=ATG;rbs_motif=GGA/GAG/AGG;rbs_spacer=5-10bp;gc_cont=0.303
MIRTKHISLDDDCLKRIEPFIHKHGGNFSAAIREMVERAEETLPNDSIVIDGALFDWLLN
ETCGRLIPDNILDVIIDPSLKYNIDDISKFINHRMNEFGWKVNINIDCDDISSPSSIIIQ
AIGTSHKTRLIAHMISQFIIKNSINSTYFAVKSIINLDSETKVWLTKVTNKKEGTNSLIS
FFGNLEEVEKAIKNRPTFWKCIVNRHVISNYQMVTVHRNYYEDILVGKTPIGEIMIEIIA
KKPIRHIPPKEMLDLIKKVYEASRIVDKVEIQNDTIILFHTYRNNGVLEKIKRQLIMLLE
INGHMYDGEITTNMIVLRHRPDIGIKIDEIVNNLKSSESKFDQELITFMTFLKGLDNITD
TTTSISILGRRIGTVLMEEYGKENSIKVWDLETFQKAFTTIDSKIHRDGELKLDGNNLLY
KIRKCNIVSERDTFGTYICEAAKEAFKGAINYAFGNNVELDILSHEDNYCEVVIKI*
>SRVP18_hole-7m-from-trench_1_80cm_scaffold_35_642 # 430180 # 431658 # 1 # ID=1_642;partial=00;start_type=ATG;rbs_motif=GGAG/GAGG;rbs_spacer=5-10bp;gc_cont=0.358
MAFPKYRPAPPPKNRLIVEKRIIDGKMKKVETYNGKVARVYDDDGKLIEDRSKKLKIVLP
TPPLEPKIRQVKKPEDAPSQEDIPPQEDIPPQEDIPREESPILELPHILSTSTQIDEKTM
SGTGEDIQLIPEDTVARPIDTGYISKEEKVESPKEEVPKSESPKEEYISKEENIEAQKEE
VLPPKVDETADSGLSQQLDSVTNVQNIPINQQPKLSSKKADIPRIERQKESPKKTNIQRE
TREMGVPGVPIKITENRIDRLIDNKTTNAQAIITNDKTKAQNKITEITKAENKPIEDKIT
KENKNMVEELLEEYKREQWAKKRDFEKNIEDMARVASDNESQIKEISHQIEGVTGKVGDV
EEKIGGLQENIQERLGALQERLGDIKKPVSDTLGELCNGVDCIKTDIKKAQEYQQSSDKQ
VDGRFKELSERLQKLEEPTYVCDSCGQDNIRPLSSFCPNCGAPIHSWTDPETGMPISGWA
PYWKRSGKQIEY*
>SRVP18_hole-7m-from-trench_1_80cm_scaffold_35_643 # 431791 # 433818 # 1 # ID=1_643;partial=00;start_type=ATG;rbs_motif=AGGAG;rbs_spacer=5-10bp;gc_cont=0.370
MTNGDQVQGSGGGQRTYSEEDVLALMNETAKRAVAEATKAAEATRVAEAAKNPQRINEDE
DDNNASVINPKVVRQLKDTVAVFTALKDLSSNPLQKTIEETVGGMAASVVQSAFSPRGPP
PKQDIVDKLLNSQFAYGLGSGLGQRAPELVETMGRTFGTEKAGQMMDNIIGKYGTTGGQS
GQSRQINPGPSSGSSGPQSPPEQKTDKQQSEKELLLSLDPNNPEHVSAYAETQGGLPVDV
ARKMLMIHQDAFMEQLKRDGMNIDQISTQRGSRAQSSPPVQQPSSMQQAPPVQPVPPSSM
GQDIPPNYPDNYPGSHTESPSSHPSNNIEYVEYRDVAPDSPNLNQQSNGQQTSTNSGDGK
QVEMMKTFATDIGKVMGDMLNKIESLNNTVFTLQSEMNDMKIQGSKYPQDMTDTPITMTP
SNISPPILTNQQQNKVSAKNHGNLPLAEHLKPSITTHVKAPSLEIFEDKVIEPQGENLNI
ERSGDFFEENVIDTNNFRQELEEDAKLPVQKTQQQTPPAHVAQTVLPAAHITEPIVQQPI
IQHIQDTHPQVVQLVQPIIQQTDKENNDDKGNNENKDNIDAQKNGSIAPESEELNKIPII
SDNKTSEETNDNNFVTPTNQQLNKEPSAKNHDNIPKAGSIKLSKNVGIHKKTAYRNIKPS
FKKNDKEENKEDSDI*
>SRVP18_hole-7m-from-trench_1_80cm_scaffold_35_644 # 433833 # 435188 # 1 # ID=1_644;partial=00;start_type=ATG;rbs_motif=GGAG/GAGG;rbs_spacer=5-10bp;gc_cont=0.378
MAYPKPGFRQTDEDIRRTVDQQVAEKTRAIEQKNKTDLEALLEQRSKVIEEKAKTDAQEL
ARKETQTIIDQRFKEQEEKRQKVLEEQDRKLREEQDRKLREEQDRKSRDELESKLRQDIS
QKLREELEQKLKDAQERKIKEELESKLKEEQERKIKEEQEKKIEQERKSREELESKFKQD
LESKLKQDLESKLKQDLESRLKQDLESRLKQDLESRLKQDLEQKLKDAQERKDQASIAQI
SAQPPIAQTPAQPPIAQTPIQPPIAQTPIQPPIAQTPIQPPIAQTPIQPPIAQTPVQPPA
AQTPVQPQASESSSKIAKMIEEIKKRKAATPAPVYEQPPQPHIPLISPDQAVDDKDIIHC
PTCHNGHVHNMETDGVTYKCTGPECGKEFVMIPKDSDYKCVGCGAPIKKPEDDKIKIDAC
PFCKNKRAVKFDWNKLWKLKPQMVVPTMPKR*
>SRVP18_hole-7m-from-trench_1_80cm_scaffold_35_645 # 435332 # 435679 # 1 # ID=1_645;partial=00;start_type=ATG;rbs_motif=AGGA;rbs_spacer=5-10bp;gc_cont=0.290
MALKDLRVQLKLSHNSLEKHKIEARHNDISTQPNIDSQIACNVVDHIFNYIELCLQEDKS
KIKLNLFTKSFIRGILTNSVRSGINDFIMNMNDKEVSALLNDIHKELNKRRLDGE*
>SRVP18_hole-7m-from-trench_1_80cm_scaffold_35_646 # 435683 # 436327 # 1 # ID=1_646;partial=00;start_type=ATG;rbs_motif=GGAG/GAGG;rbs_spacer=5-10bp;gc_cont=0.288
MVDSSITKSNSMIFIDKCLADDLIDVIEKMVNYHIDKNYKDVRNIILGYDSKNGEWKSRY
GESLEKKLSGSEQIITYTSPSICSFFLNTESFTKQGMIFYEDEIYNNVRLQLDESIKRVL
DVMFTLSDRVIEYRYIIDIIITEWNLKNIKNSIIPTKIHTDSDICGDLYFHQLEVRDSAW
REFRSISRHNGLMIRDSFKQSVIGFLEDRADMLR*
>SRVP18_hole-7m-from-trench_1_80cm_scaffold_35_647 # 436377 # 436820 # 1 # ID=1_647;partial=00;start_type=ATG;rbs_motif=AGGAG;rbs_spacer=5-10bp;gc_cont=0.279
MEYNTGTNIKKNTKINHGVEQKRDTYTPPKNIFRDFAYDFYNNDLKDPKNNKRLNNRLRD
ILQNLEINSWDDFENLFETGMEKWPKNRIGQMKEKTRKDLELLETMALDQLLSLNIDVDT
ELDNINKWKLAMKTMPFEEDNNIELER*
>SRVP18_hole-7m-from-trench_1_80cm_scaffold_35_648 # 436825 # 438900 # 1 # ID=1_648;partial=00;start_type=ATG;rbs_motif=GGA/GAG/AGG;rbs_spacer=5-10bp;gc_cont=0.284
MQNFNSFTSKYDNSNSINKSEISERLKNKLEHLLSEKIYFLNTNIEFLDDWMFSAIQSED
EKVRQTIKWYYSMHIDELDDTILGFIKDTEKEVNKKVMKKEKIDENELNKEFYKLIQQKD
RYKNEVIQIYKTILKRNPDNSELLHYSNMLKYDIIDTERIEDILKNSDDYKRIENKIKGA
NNEINKIGLVRNPLTPTFNFDDKIDTKEIPVPKIVRYDLDTDDDKEEHYVNVINRAYGDI
LQRNTGDNGLYVDNDGLKTYLPLMRNGMTENTLRNILRNSQEYKDNFGVYQPEIEHETQS
ETKPTKSETGHISDKKRKENNTTTVISSISQLKLVYCMMGTNRLEEIKPYIGTVLPYIDK
FIFIDGGSEDGTVEYLKSLNTIPLKDVPLGKHKEDIVEVYVHQWQDRFSGQRNNYLTKFK
ERNYDGWVIVSDSDEHYPVESLKHIRELIPKIEAKGYSGIQVQVIDITVDDDDFNKIINS
KKNEYWKALIFKYNPGLRYEGEPHETLVGIPIRWFKSTSDNIFYEHKRSKLHILKRATEN
YFISNSNRYSERWAEFRYVCTKNGILNFKEYWKLFEKYELPKDVEEWIRTHKDDNFDSGD
SEVREMAQLYLEILPERMKKKSVPDKIKEEPIKVVESDIYMSNMIEVRIQKLDDGFLMLS
RINENNDKWKRFGISNSKMVLEKIGEMLETT*
>SRVP18_hole-7m-from-trench_1_80cm_scaffold_35_649 # 438897 # 439880 # 1 # ID=1_649;partial=00;start_type=ATG;rbs_motif=GGAG/GAGG;rbs_spacer=5-10bp;gc_cont=0.288
MTNILVTGATGFIGGHLVDYLSQNSDNNIYGTFRSIKQGSTFNALNLLRKKNINLILGNI
IDLDSTEEILNNYDIDQVYHLAAQPIVQKASITPISTYRTNVLGSLNILEAIRSISIKLN
RQIPTVVMSTDKAYGTSNILPYKEEFSLNGLDIYSSSKACEDIIARSYAYNFNLPITVAR
PSNAYGIDFHWTRLIPSLAKACFIEKDESLILNSGSYNYIREYNYVVDIVRALVALMNNI
NKTKGNAYNISSNYKYTTKEVVEKFFEISEIKKNIQFKEKESIFKEIENQYLDTTKLKEA
THWEPMYNLEDGLKETIGKYREWFNKK*
>SRVP18_hole-7m-from-trench_1_80cm_scaffold_35_650 # 439909 # 440619 # 1 # ID=1_650;partial=00;start_type=ATG;rbs_motif=AGxAG;rbs_spacer=5-10bp;gc_cont=0.287
MKTIILAGGKGLRYSLDIPKPLARIGDKPIIHHVMNIYHKQGYNDFVMALGYKKDIIINY
FNSIKHDFNIEFVDTGEESNTGERIRLIKEYIPSKDTDFFCTYSDGLANIDLELLYKQHK
RLNSTATLTAVRPHSPFGVIDIDFYGRVTKFNEKAVITDYINGGFFVFKKNIFDHIIDNN
EDLEINILPKLSHEGKLGAYRHSDWFDTLNSPKDEIRLNELYSYCMKMNTKLPWIL*
>SRVP18_hole-7m-from-trench_1_80cm_scaffold_35_651 # 440623 # 441147 # 1 # ID=1_651;partial=00;start_type=ATG;rbs_motif=GGA/GAG/AGG;rbs_spacer=11-12bp;gc_cont=0.282
MNMNINRNMIEAIEILDNDINDPTTGLPEEIFLFISRNLPVIGVDLLIKDENNRTLLSWR
DDKYSGTGWHIPGGILRLKEILEDRVKKVAEIEINTEIEFDHIPLKIVQFILNQKERCHV
ISFLYKCYLPSTFIPDNKNLLKNDAGFLMWHDKCPDNLIEMQEIYRNYINNVIE*
>SRVP18_hole-7m-from-trench_1_80cm_scaffold_35_652 # 441168 # 441731 # 1 # ID=1_652;partial=00;start_type=ATG;rbs_motif=GGA/GAG/AGG;rbs_spacer=5-10bp;gc_cont=0.275
MIIKEFFGLKGVYEIELEPVKDYRGEFKRTYDDNIFNKYHLNTKWVQENHSTSFKKNTVR
GLHFQFPPYTETKLVRSVKGDILDVFVDMRKESETFGKWGSIILSEINNKTIYIPKGFAH
GFRTLTDNCQILYNVDNYYSPKNESGIRWNDPHLNINWKFDSEDDKNTIVISKKDTNLPY
FKFEMKL*
>SRVP18_hole-7m-from-trench_1_80cm_scaffold_35_653 # 441728 # 442693 # 1 # ID=1_653;partial=00;start_type=ATG;rbs_motif=None;rbs_spacer=None;gc_cont=0.305
MKLLIIGKTGQLGSSLVKDAISLGHEVIAPIRNEFDIIDTDKFLELLLKHKPDIVINTAA
FLDVYLCEIEQEKAFKYNCILPTKISKICNDANIKFVTFSTDYVFGGLDYTDGSDYTDGS
DYTFYELSDASHYEDDPPCPLQIYGLTKLAGEYGILSYNKNSIIIRTCGLYGNRHDKEYK
ESKGAKGNFVDNRIQDGKKQKRIEISNDQTVCPTYTGDLSKAVLELIKYPDAKGIYHLVN
EGSCTWFEFTKEIFDLLDMSCEVTPVNRGGFYGGVRKPLYSVLKNKKASEQHGIILPHWK
DGLKSYLKVLMYNESENRTSY*
>SRVP18_hole-7m-from-trench_1_80cm_scaffold_35_654 # 442665 # 443693 # 1 # ID=1_654;partial=00;start_type=ATG;rbs_motif=None;rbs_spacer=None;gc_cont=0.286
MKAKIEPRINLDNRTRLENVIPLSTPFILFVDPSSICNFRCKFCPTGHRDLIKERFNGNM
DFDIYKKIINDLKIFDKKLKVLRLYKEGEPLLNRNFANMVKYAKDSGYVEYVDTTTNGYF
LNYDLGEKILCAGLDKINISVNGLSNETFLKFTGVKIDFDKYIDNIKKFYKLRESGKYNC
EICIKITGDFLTEDEKIMFYETFGDYTDRIFIENISPCWPEFDVEDNTKINISKTNGIYG
QSINNETEIVVCPYIFYSTTINSDGTVSLCFLDWAHKLITGDVNKQSLKEIWDGDLLHNY
QIENLNGRRKKNDVCMNCGQLKYCMPDNIDPYIKDILLRMTR*
>SRVP18_hole-7m-from-trench_1_80cm_scaffold_35_655 # 443690 # 444868 # 1 # ID=1_655;partial=00;start_type=ATG;rbs_motif=GGA/GAG/AGG;rbs_spacer=5-10bp;gc_cont=0.294
MNNKKIILHLTPHMGGGIGKALSGIVEQSIKSNSKFIHNIICLEKPIKLQYINKICEYGR
DVIICPTCRQLEELIEKCDIVQLNWINNSTIIKCLLSISDIPIRLITWYHNNGLFPDNIK
DPGKLPPIIPKKLILASDISIFTTECSLDTKMIKTLLKDHPEYYARLWSIYSCGGFNGFP
DPESKDNFPNFSNDNMSVGYFGTVNFSKLHPQYINFLKEVDIPEFKVKIIGEYCEDIKNE
LDEQCKTIGKPLMLEFTGYIPEPILAHRLSTINVLAYILNTRHYGTTENSLLEAMSMGIV
PIVLDNPAEKCIVENRKTGLIVRNPKEFGEAIRCLYEDPDYRQKLGTNAARHVRKNFSIE
KTNEYLEYHYQNLMNMEKRVINFKEIFRDGKS*
>SRVP18_hole-7m-from-trench_1_80cm_scaffold_35_656 # 444865 # 445884 # 1 # ID=1_656;partial=00;start_type=ATG;rbs_motif=GGA/GAG/AGG;rbs_spacer=5-10bp;gc_cont=0.282
MMMYCPICKSSHHAKLGELRFQLFDNKSGYERFYEPSVVYCYKCGLVRYDSFIDNYDDKD
ERINGIITYDNNDRIILSHTEHIQDLVNVMNNINQKFDNNNNNSILCVNVPNALSYSIYE
NPLRFFYPTHVNHFDIHSLRNLFVTYGFQPIKHGYKIWTCDNYDSLSIPYIWCIFKKTNA
DIEQNCVEHVEGSFNLSNKIKKWFVNNKKKNCHNNCQLDTNDILENLAMSRKSVYIWGLG
FHVQMMLGMSKLRDCNIKQLIDNNIKLQNKTLTIKDKIYDIKSINILRNADNARKDTETV
IILGAPTHIKHMKNELKNIGYKGQVIEIGFMDIRYIRWN*
>SRVP18_hole-7m-from-trench_1_80cm_scaffold_35_657 # 445884 # 446624 # 1 # ID=1_657;partial=00;start_type=ATG;rbs_motif=GGA/GAG/AGG;rbs_spacer=5-10bp;gc_cont=0.318
MILNDLIFDLGFHNGDDTNFYLAKGFRVVAVDANPELVKNGMYRFSPEIRTGRLILLNKA
ISDRSGKVDFFVHTTKTDWSSCLLNMAESDGSSATHITIDSTNIHRLFSEYGVPYYLKVD
IEGCDTIVAKHISECELKPKFISFETSRKDYFGIFSYLYVSGYSKFQLINQINNPNRIIP
KTITDTNDNNLKFSEFSSGFFGDDLPKEKWLTFEEMLTRYVKYKELKQIDNTELGIGWID
VHAKIE*
>SRVP18_hole-7m-from-trench_1_80cm_scaffold_35_658 # 446652 # 448277 # 1 # ID=1_658;partial=00;start_type=ATG;rbs_motif=GGA/GAG/AGG;rbs_spacer=5-10bp;gc_cont=0.300
MNDNKKRKRVLFIIPPYFNSESSITTALPVFTIPYGILSIDAFMKGNTNNYIIETDILDL
NVETSKIITEKRKCHDSDLLDILKDRICNYQPDIVGISALFNTSYNYLSSISTIIKEQTN
SAFVVAGGGLPTNLYKKILEECLHIDAICYGEGEIPMTDLINSDDYENLIEKHQSWINRK
TVNSRKIPINSFVHNLDDIPEFDYSLVNLDDYNARSLDKSAQTGKREMSIHTSRGCPFNC
IFCANGKLHGKKVRFMSIEKVVTEVKLMIYNFGLTTLIIEDDHFLSDKKRAKKILEQLSK
FDIRIEFPNGIAVYAIDEEIGRLLRNAGTTLVPLAIESGSDYVLQKIIDKPLKVNMIKPK
VSILRKNGIQVHAFIVLGLPGETQDHRMETMNMLQNIGFDWVHVFIAIPIVGSRLYDICI
DNNYLINNNMCNHMISKANIKAPGIDPIEIENFAYYLNLHINFVNNYNMSQGKYKKASVY
FQNVVRKYPEHAFAHYFLSKAYKHMNMDDELIKRHINIFAHSIENSDTWKKYAKDFNISI
N*
>SRVP18_hole-7m-from-trench_1_80cm_scaffold_35_659 # 448314 # 449225 # 1 # ID=1_659;partial=00;start_type=ATG;rbs_motif=None;rbs_spacer=None;gc_cont=0.289
MMIIPTHIQIETINGVCTSRCIMCPVFLSTRKPNVLAIEDLEIILGKFIPYRENIKYISL
FGSGEPLLDKDIIKKIEMTKNAGFKGIGFPTNCTELDEQMSVSLIRAGLDTIICSIDGIS
KKTHESIRVGTNFEDIVYNVKRFIAIRNKLRDKDNIKTKVIIRLIYQNANKGEWPEFYNY
WSSLLNKDIGDGVIKFNVINYKSVDDDKYYDIYDRPICGDIFERFIILSNGDVSFCCGDY
NEFFDLGNVIHDDPIKIYNNEIYNYYRKLMYEGRILDLEHCKNCKLPLSRKPYIIKNVIE
MVE*
>SRVP18_hole-7m-from-trench_1_80cm_scaffold_35_660 # 449261 # 450040 # 1 # ID=1_660;partial=00;start_type=TTG;rbs_motif=AGGA/GGAG/GAGG;rbs_spacer=11-12bp;gc_cont=0.337
MALNNNFSDEVVKNIESIAKDKSFLGLSNIWTRLAIQYRYAYNFSWLGRPIMQIPQDIYA
IQELIWKIKPDLIIETGIAHGGSLIMSASMLALLDYCDALEQGVILDPKKSKRKILGIDI
DIRQHNRIAIDAHPMAHLIKMIEGSSTSPDIIEQVMTIAKYYKKILVFLDSDHTHDHVLA
ELKSYAPLTSIGSYCVVWDTGIEDLPEHFYNNRPWGKGNNPKTAVYEYLKSTDHFEIDKL
IEHKLVITASVDGFLRRTY*
>SRVP18_hole-7m-from-trench_1_80cm_scaffold_35_661 # 450342 # 451583 # 1 # ID=1_661;partial=00;start_type=ATG;rbs_motif=AGxAG;rbs_spacer=5-10bp;gc_cont=0.304
MKERKEILLVNPPSPFLKDQLVMPPLGLMYLQSYLKSKNIDVDIYDLAETDATRVTRTDI
PDARIVAFTATTPQYQYVLKAMKYINNENDTIKVIGGAHVSSFLSVHQDMFDVSIIGEGE
KALYDIVQREKISNSVIVGNPIIDLDTLPFPDREWNGFEKYHYKFDDIDFTTAMSSRGCP
YNCGFCFSIFGNKIRFMSPNKVIEEAKIIQNLGFQGIMYYDDTFIINNQRVIKIVNGLKD
IGMKYRCFIRANIASRHLLQKLKDTGCIEVGMGIESGNQHIIDTVNKQITIGQCEKVIGY
CHDIGLSIKVFLMVGLPGESQETVEDTIKFLRKNKPDNFDITIYCPFPGTDIWKNKDRYD
INFDKKTLDYEKLFYKGRSGNYAAQISTSSLTSEDLERIRDYIDIDIRNEIYE*
>SRVP18_hole-7m-from-trench_1_80cm_scaffold_35_662 # 451576 # 452502 # 1 # ID=1_662;partial=00;start_type=ATG;rbs_motif=AGGA;rbs_spacer=5-10bp;gc_cont=0.319
MNEEIEIVGISTCGTYSSWVDYTVASFYNMVDKIVVINSGYDIYNPESGAIHRLEREHSL
LQKIDIHNKILEVNPTQSDIEELFSIKGKCDKGKDEYGRAGNITLATMTAHNLPNPDNKI
RWILKADSDQIFYKFRRQDLENLILQYPNRSGFRFAQYADFFHDFEHIAEGLPNDFTNDG
ALFYQSKKNQRYGGQGSPDTHVDQQPIYTIKTAHMRRINPPDIEPYEYHFKRLWYHTFGP
NQIMEHDYNRKTGMQFTNEQIIKIVHNDTLAILRTKGKLIKDLDYDERIPIKRPLVCEIG
QIEYINRG*
>SRVP18_hole-7m-from-trench_1_80cm_scaffold_35_663 # 452564 # 453751 # 1 # ID=1_663;partial=00;start_type=ATG;rbs_motif=AGGAG;rbs_spacer=5-10bp;gc_cont=0.279
MTLTQDIKGDITNKYKIIIPPTNRSQMKKAIFFPPSCSNIKFNGFESCRGEGRAVMNIAF
GFTLLGYDSYIINNWDFKGREKPDKIWSYQNNNVFISDRPDNSMEYDIAFTYDSIYLLNS
KNYKQKIVMTYEPSNIAKINEYVRSNNLENVTMVSSFGMIKNPNKNPFSLKYFPIIFPIP
SINIGFLPYKFDPKDKKLKVYVWHSSWPGSAESSHNCCRPKQYLILDFLKSKGYKLELFI
HIENAKYINRADLFPFNFSDNEIQIHYIENSKVQYDDIINLLQNVDICVSVGGLDVAGRS
VLDMLSLGKPVIIVVDGININSDGIRFDVPNPLYKCIHNLIIQQESNKMALEKLERIFSD
NNLEQSYQCYKNCFKDFDFNNWKEIVENFFTLIRQ*
>SRVP18_hole-7m-from-trench_1_80cm_scaffold_35_664 # 453781 # 454437 # 1 # ID=1_664;partial=00;start_type=ATG;rbs_motif=GGA/GAG/AGG;rbs_spacer=5-10bp;gc_cont=0.260
MASPIEEAFVYNEIKKLPIHSNILEFGCGQNKFPNIISSMGYKLTAIDLYERNNSLNKGL
NFIKGDFSDIQFPLNYYDCIYALSSFEHIGIESIGITHESDALDKICATTKKVKSLLKNN
GLFLVTLPFGNYKHYYVNKNGKWSYNREKDSIWGAKIYDIDDIDSIFKDYILEENKFYLR
IGKDFFYRYSWIIADYKKCYIKKEITDAIVCLKFKNKK*
>SRVP18_hole-7m-from-trench_1_80cm_scaffold_35_665 # 454464 # 455282 # 1 # ID=1_665;partial=00;start_type=ATG;rbs_motif=None;rbs_spacer=None;gc_cont=0.325
MKTISTYISVINSIFWESTLEQTIRQALLFSDEIVIVNSEHTSDGTGELLELLRNEYPNI
IKIYTFKESTEFNNLPDKKSFALSKCSMDWCILQDDDEMIHEKYAEYIKMLPSMCPETIA
FRFNTIHFYRSYDRYQTKGGWYQRKIYMVKNGNGIKHGLVNTDPDNHVISLSTNNTVRIV
PVDSLGSPKVINTPVTSYHYGWCRSDCVLLMKKYNQEIRWWGKDYWKSHEFPFKFEDPEK
LPKFEGTHPKSIMHIVERESKFNSKHIKEFTK*
>SRVP18_hole-7m-from-trench_1_80cm_scaffold_35_666 # 455368 # 456834 # 1 # ID=1_666;partial=00;start_type=ATG;rbs_motif=None;rbs_spacer=None;gc_cont=0.248
MITEKDISIVILCRNECYELAKCIVNNSLLKFFDNENIVIIDSSEGEDLSIEKRICKDLD
IKFIEKKIGDSNINGISDLRNFGSYICNTNWILHIDVDELFSTKLFEDIIEGIFEKEKED
IWAYRFPRINLPFYEQYPDYQTRLINKEKCVWEGDIHETVKVLEDPSDHHILKEYPIIHN
DVGYKIKLDKNIRWSDTKKNVLICSLFKDSEKYLDRFLNSLGYNIDYIYSNENKIEIELC
FIEGSSKDDTLKILKKFCRNIKEKYDIKYTLEKNDINHSLERFDKLAILRNMLIKLGLKN
KHDYVLFIDSDIIFDKDLIIKLVNSIEKNRADVIAPLITIEKFRTFDNDYFYDQLAYIDK
NGKNLTHYFPYIPIENNNEIEIKKIIYKEPIDMQSVGACYLAKSELFNLNDFQSFNITKC
YREIKNKNLCTYSGNGKSEQVRFFENLKENNKERIVLSDKSEKQNKIILDPGIKVLHINL
ENIGLKWH*
>SRVP18_hole-7m-from-trench_1_80cm_scaffold_35_667 # 456904 # 458295 # 1 # ID=1_667;partial=00;start_type=ATG;rbs_motif=AGGAG;rbs_spacer=5-10bp;gc_cont=0.287
MKIHFICDSFKANSGFGIVGKHLALGLKNFGHNISATGIQTSYIPEYFEGIKIYPLATDK
DEHSQLINNLLEENPDLVIYIGDMYTNVSYLAKIPLQLNKKVVIHCPVEGSRIPKRMIND
LKEIIENGGKVIPQSQYGKKEMEKYGIETENFSYHGFDPAIFKKLDLKGKDKDYLNICYY
DTEIGKIISDPNQLNKNGCYNCNEIYKSLSDKINCPYYKEEEFIFLKWFDDTKSGVKWTE
LVVNPRHLINLFKGRFIFTFIGANISFRKRPERLLAAYAELIKESKMLKDRVWLHMHTIP
NNITGFDLLEIADDLGIKENVSFSYGIMRSNTLSDELINILLNMSDCFVSATSSEGMSIN
HVLAMAVGLPCISPDNTVMTELIGNNKKIEDNRGILVKISDSYTLQDLSKRSLVDIKDLT
EKMKQIYSDKKIKEKYGENAIKFSNQYTWDKICEQFNNTITRM*
>SRVP18_hole-7m-from-trench_1_80cm_scaffold_35_668 # 458327 # 459088 # 1 # ID=1_668;partial=00;start_type=TTG;rbs_motif=AGGA;rbs_spacer=5-10bp;gc_cont=0.344
MTGINQQVIHMNQAWPDNTSNINFVEPQQKLSINNLPKIAICVPYNSKWEPEWVDTTYAP
LRYTTSDWCIKIAVMSKAPSIPVARDILVKHAMELGCDYIFWLDSDVLFESPSDPNIALR
TLYQVINKDPNSKDGKIVSGLYRARKKDGFTYCMWTRAPNNIKGYVAIEKWTGNWIQVDV
TGLGCCLMDLKVFKDVPQPYFQWNMKEDISEDFYFLEKAKSYGYNLHCFTDVKMSHMAHT
KIKSDGTIVMVEM*
>SRVP18_hole-7m-from-trench_1_80cm_scaffold_35_669 # 459090 # 460175 # 1 # ID=1_669;partial=00;start_type=ATG;rbs_motif=GGA/GAG/AGG;rbs_spacer=5-10bp;gc_cont=0.333
MTKLIISSDLGTNSSGNIVASKELDAMRQLETQQGCCHNNVIQICHNDISPIMHGLPDSP
FLQDYLTLECLSKIDLSKIDLCHIYSTPYTQTIRYLKAKGIKTSITCAAHDRFETIREFE
NLGIEYPFKHISDDRLWEIFSGDILEADIVITPSKASAEFLKKEGSKRIEVIPHGIDIPD
RNKIKPISEEFKVGYLGASGPDKGLKYLIQAWSQLNYSDSILVIAGRGTEQLGQFINKYA
TGGKFHLAGYINNVADFYNDISVYIQPSVVEGWGMEVGEAMSYGRSVICSDGAGASDVIT
DGFDGFVVPKRNPKAIAEKIDWFKNHPDKMNKMGENARTTSFKYDWNIIKDKYVNVWRSM
V*
>SRVP18_hole-7m-from-trench_1_80cm_scaffold_35_670 # 460227 # 462815 # 1 # ID=1_670;partial=00;start_type=ATG;rbs_motif=AGGAG;rbs_spacer=5-10bp;gc_cont=0.316
MISSEFNIVNIVWADSDMKDSKIISELYDIEVKIPLTKFDSRHWSRQAEYPWAILNSEIK
SGDKILNAGSGTGVFGFYLSRFGHVVNLDFIPAVADEGMQLVARNVGIEQISTENITFAV
GSMCSIPYSDGFFDKVFCISTLEHVNFRAEIAKKNIPDTSSPELEDCLRIKAFNEMLRIL
KPGGILMLTVDVAKNGISDSELSDILKSELPPKSQSTISAILPDSEGPIYVLCVKIKKEQ
KEQKVEKVGNKMGIGVTTYGDYRLTDNLLTSIITKTGNIRGKDYEIVVIDDGTQSLDIIV
ELENVCRKHNVKLILNGKNKGVCYSRNKLVQSLDTELITIFSNDITILRSDWLKNVTYFL
IQNEKIGVVNFSVEQRIPTGTEIYPKNVADIGGSVFSIKKSVYNEVINPDGSVGFWENLN
AFLEDTHFAFSLIELGYYNYMLNSGSDYYMMHETSSTFNKYPELMWRSVDWKSIEREIDG
SKEEFINTVKKSKFYSDESKVDDRIIFSFRDIEHVNKLQLSRYMFSKYWEIEHDDELSMR
HDELAKRLFGKYENLNQVKYLSSEGEKSIEMITECICDNNKKKQLIYGVTRCLYGEDFVQ
QAIKSIDPMVDKIFVFWDDTSWGDVDHCIYKGKRIDFPKKFDNTVDKIKELNNPKVILIY
DHNENNIGQYTHQVNDLILPYYPRPDYLLFFEVDMVFRSDQLKKAFDEFIGKDYLLASTS
QIEMWYDLKHRIPDRYRIGPIIWNMKKIDKLPPTFRQGGEMNKIPPFLNAYNHNFGLAVS
PKVLYWKHMLTIASSPIIGDSIPNEDWYEETWLKWDYNTNNKNLEVAKDAGFEIQRANHY
DYTQLPEVILEDFIKKGIFKIL*
>SRVP18_hole-7m-from-trench_1_80cm_scaffold_35_671 # 462862 # 463404 # 1 # ID=1_671;partial=00;start_type=ATG;rbs_motif=GGA/GAG/AGG;rbs_spacer=5-10bp;gc_cont=0.317
MKRPEGWFGYNEGKGIQEVVNFISPDMIIVEIGTWCGLSTSYIAEVMTGRQTLITIDNYL
DNSEASCEAHLKPQDAHRKFLEFFFNNMLYKKKIVPIIGSSTEIAEIFKTASINIDFLFI
DGDHKYESVKADYNAWSVFNPVYIAFHDYNNSVEVKRFVDEIKDGYKHFKLIESLAILRK
*
>SRVP18_hole-7m-from-trench_1_80cm_scaffold_35_672 # 463419 # 464606 # 1 # ID=1_672;partial=00;start_type=ATG;rbs_motif=None;rbs_spacer=None;gc_cont=0.302
MKICFISPQTPYLENITSPPLNLLYLNSYLRLHGYNDTKIVDLNVEKNNAIPESDVYAIS
ATTTQFPYALDLLKDLGYSGTKIIGGPHATALSDDCREFDKVIVGDGELALLHCLSDIKN
EAKRHIYIGEQVSNIDNLPMPNRYDIDINKYNYYIDDKFSTIALTMRGCYFACHFCQKMT
KGVRFHGTKYVLKELQHLIDCGYDGVDLQDNVFTMRNDLLEIGNFLKTKKMTWRCQIRPD
EKIKNIESLEKMGCKHVLSGIESGSQKILDIVNKKIDIKKVPNLVKDCKSRGIEFRALMI
IGLPGETHETVNDTIDFLREIDCESVGVGTFVPYPGTYIYNHLDKFDLKIEEPDYRKWFF
RTRKGEYNCIVSTSGLTSDEILYYRNEIDREFNKT*
>SRVP18_hole-7m-from-trench_1_80cm_scaffold_35_673 # 464603 # 465241 # 1 # ID=1_673;partial=00;start_type=ATG;rbs_motif=GGA/GAG/AGG;rbs_spacer=11-12bp;gc_cont=0.285
MIINTAKDIIIKFQINKFIETGMHQGDTLDCVYNWFLDIYRGSYPDDNSKYKIYDVDLNP
DWVKKAEIKYHSGNENKNVVLSCNSSEKFLRQLIDKNEFTNEDRCIFFLDAHWNSYWPLK
DEIREILKLRNKPVIIIDDFKTPNKNFGYDTYDHALDTDYIKSLINDRTDVMYYSSIPAT
PGNQGVGFVFIDRYQEELQQLLKDMQLFFEKL*
>SRVP18_hole-7m-from-trench_1_80cm_scaffold_35_674 # 465255 # 466244 # 1 # ID=1_674;partial=00;start_type=ATG;rbs_motif=None;rbs_spacer=None;gc_cont=0.333
MSKKALISGITGQDGSYLAELLISKGYEVHGIIRRASTFNTERIDHIYTDPHEKNSKLFL
HYGDMSDGGQLTNLIYNIKPDEIYNLAAQSHVRVSFDMPEYTGNITGLGVTRLLEVVRRS
EIDTKIFQASSSEMFGNSLPPQNENTPFKPCSPYAISKVYAYWMAVNYRKAYNMFVCNGI
LFNHESERRGETFVSRKITRAVARIKLGLQNKLYLGNLDSKRDWGHAEDYVEAMWMMLQQ
DKSDDYVIATGETHSVKDFLQEAFGYVGLDWKEYIEIDPVYFRPTEVNVLMGDSSKAQEK
LGWKSKVKFKELVRTMVDSDMSKEIHYVR*
>SRVP18_hole-7m-from-trench_1_80cm_scaffold_35_675 # 466234 # 467175 # 1 # ID=1_675;partial=00;start_type=ATG;rbs_motif=GGA/GAG/AGG;rbs_spacer=5-10bp;gc_cont=0.334
MLDKRIVVTGGAGFLGRNVVKTLILKGYSNVFVVRSKHYDLVKMEDVKRLYSDFKPDIVI
HLAAIVGGIGANSENPGKFFYDNLMMGVQMMEQGRIIGIEKFVAMGTVCCYPKFTPVPFK
EEDLWNGYPEETNAPYGLAKKMSLVQSLAYREQYKFNSIFLLPVNLYGPEDNFNACSSHV
IPALIKKCIDAIEKKEDEIITWGTGNATREFLYVEDAAEAIVLATEKYNKSYPVNIGAGF
EISIKDLVNLIIKITDFKGEIIWDTSKPDGQPRRYLDVSKAEKEFGFKAKTNFEDGLRKT
IEWYKRTRKEEKK*
>SRVP18_hole-7m-from-trench_1_80cm_scaffold_35_676 # 467219 # 469780 # 1 # ID=1_676;partial=00;start_type=ATG;rbs_motif=AGGAG;rbs_spacer=5-10bp;gc_cont=0.318
MNKKRVAIVIPTLNSDYLYSCLDSLWDTNKALWKGDYLDLVGDLIIVQDIPTQDKINYFN
RTFLMTYQMYRNFGGSAIVIVNNEKIGMQKAWNMGIKWGIEHNADYIAIMNDDMIFQNDD
TLYNLVNIIKENPQYGYVSPIVIRDQGYIPNYFGSIGECSVHTRECVEKVGLFNENPVFS
KLGIDIEYNYRLLDKGYSPHGVSDITIKHPEPGQTTRFNTPVTQNDIIELDNYLTKNFGK
NSRAIDEHRIPAHTTNITNTEFIDIKTNTKEPNNLIKLNIGSFTVMHKNDWINLDILDLS
NYAKQNNLIFKQVDCSNNIPYQDNSVDMITASHFIEHLTRDQGKQFLKECLRIMKPGSII
RLTIPDATLICSDYLAGRISIHSSHNEGVKNAEDDAQSLYELLIAGHQTIYDFNSLNKLL
QKTGFTEIKKMEYQKSRSDIIAKENKDMFPELSLYIEAIKHDEQLKLSNIQIGPIITKGN
TIPNEHTISDKSQISDIHINNKPLKIAVISTPFFGCPPKGYGGLEQIVWDLVEGLDKLGH
TITLFAPEGSKKPEHGYLVTIGPALDTVNTDWYQAEKNNYEVYKDLITSERFDIVDGHNW
FGHEYLLKLKDPKLRVTHQHHGGLQWTTPAPVPKMNLVALSKFMQAYNVQYFKQKGFNID
SRFVYNGVDLDFYKYDPSIKRTNRLLYVGRFSSFKGAHHAIELAKKVNLPIDLIGAAKFV
DDTNYVRQIESMCNSTDIVMYKDVTNEFKLMKMQEAKCLIFPSRMNEPFGLGIIQALATG
SPVIAFDDGAIKEIITSETGFVCNSVDDMVSAIQKLDTVKPESCRKRAEFFSKENMAKNK
EKLYYRIMENDEW*
>SRVP18_hole-7m-from-trench_1_80cm_scaffold_35_677 # 469770 # 470837 # 1 # ID=1_677;partial=00;start_type=ATG;rbs_motif=GGA/GAG/AGG;rbs_spacer=5-10bp;gc_cont=0.301
MNGKIFKFNKESEIMIKMEDIKMDSYGKILVTGGAGFLGSHLCDYLLNKDTKVICIDNLI
TGNMDNIKHLENNENFTFINHNITKELFLKYDKIDYIYHLASLASPVDYQKYPIQTLKVC
ALGTYNMLGLAKETGARFLLASTSEVYGDPKISPQPEEYWGNVNSVGPRSMYDEGKRYAE
ALTMAYHRYHKLDTKIVRIFNTYGPRMRNNDGRVVPNFICQTLNNEDLTVYGDGSQTRSF
CYVNDEIEGIYRLMMSDYTLPMNIGNPEEYTILQLAKIIINMTNSNSKIVFNDLPIDDPK
QRRPDITKARKFLDWEPRISLEDGLKETIKYFKKNQYFQKRCLQQWIFNDINKNV*
>SRVP18_hole-7m-from-trench_1_80cm_scaffold_35_678 # 470925 # 471092 # 1 # ID=1_678;partial=00;start_type=ATG;rbs_motif=AGGAG;rbs_spacer=5-10bp;gc_cont=0.286
MTSLYKLKYIDEEYKVFKNGKLVTKEEMLGFLVGCSNKLGRFPVTNDFLSNPRYQ*
>SRVP18_hole-7m-from-trench_1_80cm_scaffold_35_679 # 471182 # 471334 # 1 # ID=1_679;partial=00;start_type=ATG;rbs_motif=None;rbs_spacer=None;gc_cont=0.242
MYHYKEFDHMILYCFDKDRKIIERIYIFPWAEILKRTSITIYKNVYKWIP*
>SRVP18_hole-7m-from-trench_1_80cm_scaffold_35_680 # 471388 # 472320 # 1 # ID=1_680;partial=00;start_type=ATG;rbs_motif=AGGA/GGAG/GAGG;rbs_spacer=11-12bp;gc_cont=0.300
MEEYNKWPISIIGSGNVGRHIGEHFSKENTVIFYDINENLIKELNKQGYICTTDINHALK
NTCISFVAVPTPLNRDNLFDTSFLENVSKDIGNYLKNNSDNKYHIFVIKSTVIPGTTENT
VYHTIEKYSGKKEMKNCGIVYNPEFLSIIHNTWTDNKEFYISAYNEGRIIMGEGKDKKAG
DIIEKLYQHMDPNIPILRTDYKTAEMTKLVANSRLALAISFSNEIFLVCEELRKQGIDID
TDFIINSISKDPRIGKYGSVFGKAYGGPCFLKDTVALNRYLKNKTGNFPKLISDLILIND
EMKEKYGIRE*
>SRVP18_hole-7m-from-trench_1_80cm_scaffold_35_681 # 472342 # 473166 # 1 # ID=1_681;partial=00;start_type=ATG;rbs_motif=None;rbs_spacer=None;gc_cont=0.298
MKAIITAGGKGSRLFPITRSMPKELINFCGIPVIEYGINFLRDNGIKDIFIVTGTKKGAL
QDYLGNGEIFGVHIAYIVQEKANGLGDAISNVEHYINSDNDFVLLLGDTIIIGKNDLKEM
IDTHQKYNSLSTILVEYTKEPEKYGVVKFDNSYSNIHKIRSLYEKPKDEKTKKEFETNNG
WYGIAGLYIFDRDIFSFLKQTVKGVNNEIQLTDAIKLSLEHRKIACGHILNGKRIDVGTW
EYLKEERDFYINMSGNKLENIIKSRYDKMAIYMK*
>SRVP18_hole-7m-from-trench_1_80cm_scaffold_35_682 # 473224 # 473799 # 1 # ID=1_682;partial=00;start_type=ATG;rbs_motif=AGGAG;rbs_spacer=5-10bp;gc_cont=0.295
MKTTKLLKGDIVKDSIIKNYPKYIEYLVDRGYMRESVTVHENLSSIVTINNLKSHHRGIV
VDIMCPPGRTLSIPGIKSYPEDYNIEDIRPFELKLASADGIEIDLETKIKILKKRILREH
MEICGILYKDIGMLNYSESPNMFKTLSELYRFEYGIELKSEDHIKICVVDPDIDIDIIKF
NLGIDLWTKTD*
>SRVP18_hole-7m-from-trench_1_80cm_scaffold_35_683 # 473992 # 475200 # 1 # ID=1_683;partial=00;start_type=GTG;rbs_motif=None;rbs_spacer=None;gc_cont=0.289
MHQGDNKDMTKYKVYISIDGENFFWVIIENGNVINRNVSREELAKITTKVYYYNKTNICP
ICIEENNITDKSILYPGNTCHEEGKNGNETDKWICIYHRRQKIISKHKIYVSFDEKNFFW
IVVENGKIINRNPTDKDLIGIKVKSYSTTNICPMCRKEYERYGKELTDKSILYPRNALHE
IDKEENKTKNYICHRHGYNSYQRYDHNSQWNLLKKLGDRRTRNQDPNSNNAKGDKSQKLV
CRLYGWKDLNEENDNYSIGTPIDCYDPKTDLYHQVQGRYHNPIERYWPFSNLENEWRKIY
EDIVCICISKDGKIVERIYIIPFENEIKAKRTGISIYENPTNAHGNPIISIFEQYRRTDE
DELKRANEIWKHILEEEENTRKSKRKVIYDIQSYGEYIVTVE*
>SRVP18_hole-7m-from-trench_1_80cm_scaffold_35_684 # 475222 # 475785 # 1 # ID=1_684;partial=00;start_type=ATG;rbs_motif=GGA/GAG/AGG;rbs_spacer=5-10bp;gc_cont=0.300
MTKLNTNFIQKTSIIDYVQYLIDQGYTRDQLTIDENSEIVSINSIEKGSVGTAIDIRCPC
RYKMIITGRAHLPYKTYVLALRLANRDNIEVAPDARIRILKKRTSEAITVIDTMFYKDLT
TTKYLKIHPNKTELHEKCDIAKAVYKFNDSIEINGEEHLTIDVINPDITIDAKNIKLYLD
IDLLEEE*
>SRVP18_hole-7m-from-trench_1_80cm_scaffold_35_685 # 475790 # 476272 # 1 # ID=1_685;partial=00;start_type=ATG;rbs_motif=GGAG/GAGG;rbs_spacer=5-10bp;gc_cont=0.296
MEIKSPFSIYEEKFCNICSEYNSCIGFISSASISMGIEDNVNTKNMLSGDKMVIDMIKGM
GVSLYAHKFKMILDCMEARKLINDIQMPGTDRHNIDIQNTDDKLTEFGENKVIEWTCLTC
KEHFITRRPNCCPFCGTDYNKKVMGLFPERYIENVIYKEE*
>SRVP18_hole-7m-from-trench_1_80cm_scaffold_35_686 # 476386 # 476820 # 1 # ID=1_686;partial=00;start_type=ATG;rbs_motif=None;rbs_spacer=None;gc_cont=0.234
MKLVPHLIIGILLSILLFGIGFRFSDILILFLSSIFIDLDHIQMIVVCKAYTVDKIVQLN
NQIYEEYKSHPNTAYLNVIYIFHTIEFNVVLFIFGFTNHIILLIFLGFIFHIICDIIHHS
LNKFPILRWLSLIIWVNYKNYKTD*
>SRVP18_hole-7m-from-trench_1_80cm_scaffold_35_687 # 477117 # 477497 # 1 # ID=1_687;partial=00;start_type=ATG;rbs_motif=GGA/GAG/AGG;rbs_spacer=5-10bp;gc_cont=0.273
MFEALRADRYSINIQKIDDKLYNIELIFFYDRNNKDHIDTFKNSIPYFINAVNALSIIGH
PITEIDKENLIFKLSLTTTFDRIADTIVGEFINYGSIGKATISQLFTMVSYATVDMVNKM
KDSPKG*
>SRVP18_hole-7m-from-trench_1_80cm_scaffold_35_688 # 477679 # 478560 # 1 # ID=1_688;partial=00;start_type=ATG;rbs_motif=None;rbs_spacer=None;gc_cont=0.289
MSIEFIDRYDGILPNLPRSYGRVCCICGRDTTYSRDGTPVWYRYKDENGNHTGEWKCHNC
NGKKKGYKFRKFKCRLCGSEETRYSNGKPIWIRDLNIDKEFTGEYLCYKCVYEDNRPTCE
HINGIYKVYDDNGMWTGKRICRYCQADCRNKNLDPDSTSGIGYMTEVLVAKFLGIKTCFD
LTGKFNYKSFDLYDHDDYGKINVKAASFRNNGWIFSIYKNKECDFFFCIGYDTQKKHVLR
VYIFPNDEYISNKKQLYIHKDDIYYDFFREDEKSWDDLFHTLRLDSCHVLRNR*
>SRVP18_hole-7m-from-trench_1_80cm_scaffold_35_689 # 478789 # 479187 # 1 # ID=1_689;partial=00;start_type=ATG;rbs_motif=AGGA/GGAG/GAGG;rbs_spacer=11-12bp;gc_cont=0.376
MSGHICICKYPLMIIDDREGLGIEYLAMPVEVIKDGDIRVPEIDHEEAEGFDGKTRDYIK
VKWKEIEPDMVMKKYDVVGHIVFAGCEPSETSKETDGTLVCNDKSIFVVLHPAEEWMEKH
VIELKKTSIKDS*
>SRVP18_hole-7m-from-trench_1_80cm_scaffold_35_690 # 479299 # 479610 # 1 # ID=1_690;partial=00;start_type=ATG;rbs_motif=AGGAG;rbs_spacer=5-10bp;gc_cont=0.487
MAERREVPASAIDIAEAKRGSNISAVVPIGRGTEIYVKAGGAGKAGAGGRIIVRGTHVKP
SHKLGSKAKGMRECAGKKGCEFEDCLKSAGITPPRSVRKACGH*
>SRVP18_hole-7m-from-trench_1_80cm_scaffold_35_691 # 479635 # 479952 # 1 # ID=1_691;partial=00;start_type=ATG;rbs_motif=None;rbs_spacer=None;gc_cont=0.396
MSDRVEIPIDTAQLVLARKSAGMRKSSVSIGKDGELLPNGNENTEYTVIVRPKGSNELSS
KATTLKTCKGLKGCEFAKCAEKVFGKLPRNLQGLCPTNFASPLTE*
>SRVP18_hole-7m-from-trench_1_80cm_scaffold_35_692 # 479994 # 480818 # 1 # ID=1_692;partial=00;start_type=ATG;rbs_motif=AGGAG;rbs_spacer=5-10bp;gc_cont=0.472
MDWEQMKEKTLGEVGTALTAEGLGVTGGFLAAGFVGRQIQNRIKSDESIVSTTDKIMAWS
ANNVPKIAMWYLLKRYAPVEPGEVLTPVKEATVDAKKAVAGSIIFDTLVRLSNGGKNTGN
VSIFGYQLLTGNPETQKSASSQADTQRLIQENSALRAELNKALQRLATPAVPPTVAPAQQ
QAAPVAQVQPQQIVQQAPPVIRYQPVTPPVVPHTPAAPYRAETAEEMASQPIPQERQKRY
GFMNYEQAPVQERQARYGFMKGEEKDIASMFGML*
>SRVP18_hole-7m-from-trench_1_80cm_scaffold_35_693 # 480831 # 481421 # 1 # ID=1_693;partial=00;start_type=ATG;rbs_motif=AGGAG;rbs_spacer=5-10bp;gc_cont=0.426
MADIRNLQEPGSLIATKPDYTSYVDYLEARGWIREQLSLDELNTNLVTLFGLALGATGVV
IDVRAPAGQKISIMGTQQIPRGADARTAHALRIRLAGTHDVEINPYTKIRITKEKTSEAI
TQLARIFYADVNLTKQGAGTAFTSLQKTDLEWYRFKQGVELNGEQHLRIYVINPDINVDS
AHIKFALDLDLWTREE*
>SRVP18_hole-7m-from-trench_1_80cm_scaffold_35_694 # 481873 # 482034 # 1 # ID=1_694;partial=00;start_type=ATG;rbs_motif=GGAG/GAGG;rbs_spacer=5-10bp;gc_cont=0.333
MTKFEKLSRDKEENTVIMAGQVKMTISQLEDEINANSEIGRKLRQIEHELEKY*
>SRVP18_hole-7m-from-trench_1_80cm_scaffold_35_695 # 482178 # 482852 # 1 # ID=1_695;partial=00;start_type=ATG;rbs_motif=GGA/GAG/AGG;rbs_spacer=5-10bp;gc_cont=0.292
MTRKYYHKYTICNRCGNDKSRLKFKNFDGKPVYAWYVEYNEEKNWTGNWLCESCYKKEKY
KNGDTNANLINEMRDRRTGNLDPNSSQAKGDLFEELTCRWRGVKNLNKENDNYRLPVDHS
PDSELGIIDTKGSFYSKKTTHEWAFNTEREYRKDVDNIICYCLSKDEKYIVIIYIFPRKE
FKRNRIYIYENPVRGVWYNKYRVDENTVKIVDDIFQKIILTSKI*
>SRVP18_hole-7m-from-trench_1_80cm_scaffold_35_696 # 482913 # 483152 # 1 # ID=1_696;partial=00;start_type=ATG;rbs_motif=GGAG/GAGG;rbs_spacer=5-10bp;gc_cont=0.350
MVHWYEDKKNLIELAEFLVEAEELRTAKDMLDYFKYPEKYNDVWKTYQVEVLGKPNSSGS
RCTNVPVLVSLVHPSAQCE*
>SRVP18_hole-7m-from-trench_1_80cm_scaffold_35_697 # 483204 # 483977 # 1 # ID=1_697;partial=00;start_type=ATG;rbs_motif=GGA/GAG/AGG;rbs_spacer=5-10bp;gc_cont=0.353
MTSATVLITMPKKKGDPTEYTYQWAEKAIKIAKDLDYNVVTIKGADNTYNKATEAIKKYK
PRFYAHFGHGCGSSLQGQQECEVVRKFSVDELICLAESSCIEDRQKVLKLLNPLGELSCP
GICTLDRDPCSPLCTYDTNVNLLKGSIILAVACHSANQLGRCAINYGVDTYVGYDDLLMF
PVDTIKSQDIFGEVQLTFLKELLMGNTVQEAEIAMSELEDSYIRRFKKIKYVALPMLWDK
LHRKVLGNKNSMIYDYS*
>SRVP18_hole-7m-from-trench_1_80cm_scaffold_35_698 # 483995 # 484591 # 1 # ID=1_698;partial=00;start_type=ATG;rbs_motif=None;rbs_spacer=None;gc_cont=0.286
MPKQINSFILPDNIISNMKDKIKETKKLKTELGFALCTDKENPKDNFQTIKTIKKGTDCV
GTKCSIRVGKCKEDQVYIGNYHTHPSTYPTMSITDMVTGCLEEIECIGSAPFNTIRCFTR
KTSKSQCMEEISPFKSEEHRILERSGYIRSTLKSPGTMVKTNIIKLLTDISKYQTDISKY
HKNRLKLLNKNFNRIDIL*
>SRVP18_hole-7m-from-trench_1_80cm_scaffold_35_699 # 484684 # 484887 # 1 # ID=1_699;partial=00;start_type=ATG;rbs_motif=GGAG/GAGG;rbs_spacer=5-10bp;gc_cont=0.402
MAILFNTPAGSPTNSFDTNLFSAVRGFNILPTAAPESGTAPIQHSTPTGSPTISFNKNLN
SPIRAYS*
>SRVP18_hole-7m-from-trench_1_80cm_scaffold_35_700 # 485093 # 485380 # 1 # ID=1_700;partial=00;start_type=ATG;rbs_motif=GGA/GAG/AGG;rbs_spacer=5-10bp;gc_cont=0.330
MVLTGDCGYELIGTIIKITEDIKTETMKMPKGSLYEPHRAQINGITKAYIKLVQKALDRL
SAESLIHYLYFEFEKPISEYLGFAMPTKMPLEYLI*
>SRVP18_hole-7m-from-trench_1_80cm_scaffold_35_701 # 485453 # 485872 # 1 # ID=1_701;partial=00;start_type=ATG;rbs_motif=GGA/GAG/AGG;rbs_spacer=5-10bp;gc_cont=0.324
MNDTKPQPKSSKDKLEELVWSKVIENIRDLGQVLMRPEEYAKITIEGRLDRASCTASWTL
LLKDKGFITNDLIQDAHDLLTYLHDLVKDKKYEDGQGLIRATELDKIIRPDPSIKFPEDL
MPVFELILRTYFKTYYLLG*
>SRVP18_hole-7m-from-trench_1_80cm_scaffold_35_702 # 485878 # 486225 # 1 # ID=1_702;partial=00;start_type=ATG;rbs_motif=GGA/GAG/AGG;rbs_spacer=5-10bp;gc_cont=0.342
MTDIKKICACGFEAAEFASGLAMIDNKIGELRVYEDKLPPNLIKVHQQVAGHMLEHLHGI
RNSCNIDTTEEEKLLIKVQTDLSQINNFEKRNELADDTSRITIGIREKLYKCKES*
>SRVP18_hole-7m-from-trench_1_80cm_scaffold_35_703 # 486310 # 486777 # 1 # ID=1_703;partial=00;start_type=ATG;rbs_motif=AGGA;rbs_spacer=5-10bp;gc_cont=0.327
MKTESIIVWIAALGGAAILINAASAKTSTPIPTPTPTPTPPCTANNNIKIHVDEYDRSDP
NGIYDILRPSANANIIITDYKQNILSTINTDDSGNACLVYDNRYIVGTWYAATVSKYGYM
SDGFSALQSFQIPIKEINNLSLYRIYVQLPIGINI*
>SRVP18_hole-7m-from-trench_1_80cm_scaffold_35_704 # 486853 # 487236 # 1 # ID=1_704;partial=00;start_type=ATG;rbs_motif=GGAG/GAGG;rbs_spacer=5-10bp;gc_cont=0.391
MEEIVTVNGKMYKLEYTVPLTPEQRAQVMNTISNENVVTLPNVPGATVTITPAGATSPIW
TGITDSTGTAKSNGTLPSLPYGDYNISASLVGYTTGTATFNIPAIGTSPISVKITIINTQ
ITITVTT*
>SRVP18_hole-7m-from-trench_1_80cm_scaffold_35_705 # 487356 # 488399 # 1 # ID=1_705;partial=00;start_type=ATG;rbs_motif=AGGA;rbs_spacer=5-10bp;gc_cont=0.374
MYAKSNFLGLNLNRTNISTAQNFDSWWFWTPYRTNAIAYYHSVNGGNSFPAYQIFITGTP
VSNVEYYNTDIGDISENSMPASIGIAATNALLQYIKNNLAGAATNIYQVGNNTPIWSGVT
DAQGIARSTTGLPSLPYGNYIISVLDTGYIPNNVAFTVPSTPTVNIQLLPAVVCTVFNVS
GSTTNNGEIFFNITWQNTSQATATFTPMIIDNGAVLDLNFGIITLIPGQTSTLQGSYGNR
GTGVHTVCPLPVGMPCQAVTIAPIVCTHFSISTNMVLYIIWQNTSQATATFTPMIIDNDV
TVDLHYGAITLTPGQTETVILGTNFGTGTHIVCPLPAGTMSCSIIRI*
>SRVP18_hole-7m-from-trench_1_80cm_scaffold_35_706 # 488462 # 488662 # 1 # ID=1_706;partial=00;start_type=ATG;rbs_motif=GGAG/GAGG;rbs_spacer=5-10bp;gc_cont=0.363
MTNDFDEPWKEYKSVPYQCKPISIWLEDVGDKMQHGMVLDESQQYRLSIAIRHAADTCKK
CQCPEE*
>SRVP18_hole-7m-from-trench_1_80cm_scaffold_35_707 # 488774 # 489034 # 1 # ID=1_707;partial=00;start_type=ATG;rbs_motif=AGGA/GGAG/GAGG;rbs_spacer=11-12bp;gc_cont=0.299
MVKIGEMENTLGKCECIHYSHKYTLLRVLKETINSQKANIKKIESRREEIIKEGTMNPDQ
MIATGKRFIEIIEKTKKTVQDTPLCI*
>SRVP18_hole-7m-from-trench_1_80cm_scaffold_35_708 # 489151 # 489294 # 1 # ID=1_708;partial=00;start_type=ATG;rbs_motif=GGA/GAG/AGG;rbs_spacer=5-10bp;gc_cont=0.292
MTREILDVNPDNLTGNECSDLSKNSQLRKKYEDKWGEGITEVCNIDK*
>SRVP18_hole-7m-from-trench_1_80cm_scaffold_35_709 # 489348 # 489599 # 1 # ID=1_709;partial=00;start_type=ATG;rbs_motif=AGGAG;rbs_spacer=5-10bp;gc_cont=0.278
MGEKNITSLTKDIRKYEEQVNKCDISGTNILAESIGSDIDYLRFAASTTGEQKQQLIHLE
DEFSRYMDTLKKCRCVKKIEKNI*
>SRVP18_hole-7m-from-trench_1_80cm_scaffold_35_710 # 489614 # 489934 # 1 # ID=1_710;partial=00;start_type=ATG;rbs_motif=None;rbs_spacer=None;gc_cont=0.371
MTILIAFDCDGTLDFSNGPIPTSRLHEINIPPYIQVVIVSPSQFCSRLPFPRFVSGDTRL
ENLLAAAIRYPSILNMYVSDNAGDDMTARMAGFVYCHPRNFNLPIK*
>SRVP18_hole-7m-from-trench_1_80cm_scaffold_35_711 # 489989 # 490285 # 1 # ID=1_711;partial=00;start_type=ATG;rbs_motif=AGGAG;rbs_spacer=5-10bp;gc_cont=0.370
MTTPKPQPGQGPNAFSGQIVAYDSGNTYTEKTIIADDTREVTAPNPNPFPGPNPDTFYAN
LSTGALPMGNIQSANKTIQYVTVGTETNPQQYQNQDVS*
>SRVP18_hole-7m-from-trench_1_80cm_scaffold_35_712 # 490387 # 490578 # 1 # ID=1_712;partial=00;start_type=ATG;rbs_motif=AGGAG;rbs_spacer=5-10bp;gc_cont=0.385
MTVQRTANQPIAFSGQLVAYDTGVANISQSSIIVGQTNVPTGFSQGIVQYTPSTGNPVVY
TTV*
>SRVP18_hole-7m-from-trench_1_80cm_scaffold_35_713 # 490841 # 491365 # 1 # ID=1_713;partial=00;start_type=TTG;rbs_motif=None;rbs_spacer=None;gc_cont=0.324
MILRVDKKLWLTAIETIDTQKIFGWTTIEPSTYIGHIEKDSTLIFTRLSPYIIASKQPLE
FMAIGIGPVQSEYPVELFEDEIDILTKEGALKLLETEDIDEMTITLTGLGEAFVKYPKTR
SFDSPVLLLRDLYIVMGSREENISGKEIPIGEKVSLRHILDIYSKVVRDKLILK*
>SRVP18_hole-7m-from-trench_1_80cm_scaffold_35_714 # 491396 # 491755 # 1 # ID=1_714;partial=00;start_type=ATG;rbs_motif=None;rbs_spacer=None;gc_cont=0.311
MVYRLKNWMLLRDLMCSSKDTAKYVIMESLKTITKLHKKESQDYYAQAPIKEDMVIRMIN
NCGCAISQDGFEVCLLVRREDLTPLFMCEGECPEFEEFLKTLDEMVGDIKETVAEKHQL*
>SRVP18_hole-7m-from-trench_1_80cm_scaffold_35_715 # 491831 # 492148 # 1 # ID=1_715;partial=00;start_type=ATG;rbs_motif=GGA/GAG/AGG;rbs_spacer=5-10bp;gc_cont=0.296
MTDVTVFFGDTAKWRSPEHKEPELSEIISDGDVTNLYDLSMCILHIRKRSLDENRKTVYD
NSTLERFMDEFTLMIDEISKKKNIKDYISHVASPKFEISVPIKYD*
>SRVP18_hole-7m-from-trench_1_80cm_scaffold_35_716 # 492179 # 492616 # 1 # ID=1_716;partial=00;start_type=ATG;rbs_motif=AGGAG;rbs_spacer=5-10bp;gc_cont=0.340
MVLELVSEKEVEKKKTHEKKDIPVKKETTVVRSLKRIPLIEAEEIIPAKITREPTGAKAV
IPTGDTCCFGVCTHLNSEIDSLSQAIKIRQEELKFMSMGSSRLKTKRQVMALTNEISSLK
DIRFTLADKNICKCIELPKFTTKTR*
>SRVP18_hole-7m-from-trench_1_80cm_scaffold_35_717 # 492641 # 493354 # 1 # ID=1_717;partial=00;start_type=ATG;rbs_motif=None;rbs_spacer=None;gc_cont=0.360
MPFEIVPAEEQKIRKKAEEKPSAPKVRKERKEPVRISNIIVSEKERRAGVPIIPGDPCCA
SICETLNDSIEKSRDVLQTIVSLGGERSYRSAIYRSLTYQIEALEEHRQDLKDQNGCGCI
AETGAVSIIVPLIQARKAREGGLTRGIKFVMPSVKKLKRTHLGEKSITPPTNSCCPGSCK
ILNKDIDLSTKILDNMELRGGYEATKNPRYEALLSKAHALQDYRTELKNKGSCRCVA*
>SRVP18_hole-7m-from-trench_1_80cm_scaffold_35_718 # 493398 # 494798 # 1 # ID=1_718;partial=00;start_type=ATG;rbs_motif=GGA/GAG/AGG;rbs_spacer=5-10bp;gc_cont=0.352
MVNITVGQTLNIGIAVWDFCGSISQYLFIDDIGLGINAAPSVAVKPASCLNISNIGIQFK
LAVASGSVACNQCIPDVTYATLGTVYTDTQGIASISHIISDTDLTYYQQAIASGASLKIL
ACIVDPRGQQVITPGKCSWPIIISGAAISEPTHMVELQLSPNPYTSAIEQGILQISDELS
KYIPFDPDIQYVRTEFSNGVAKVYLKWIGPPATMNISGTELLHAGYNTEYNTQSLITIDD
INNSISNFIKLWIIPGLIVAVGFVLAAGILSAGLTLTTIVGAAIAVSSLFVIGYIVHDLM
AQLITSQELINNLTAYVQVTSAKDAGYKALDDAFTTCLQSGKTDCCLTLLQGYQKIDQTY
ISEFKNRLPNMDLTTATKSYMDCTNNLINQFNAGTVTCDTARANFGPCRDGLYNSSDVEF
GTKYDANKNYTKPTNWLEIGLIGFAAVLGTTMMTGKSKETVVLKST*
>SRVP18_hole-7m-from-trench_1_80cm_scaffold_35_719 # 494819 # 496198 # 1 # ID=1_719;partial=00;start_type=ATG;rbs_motif=GGA/GAG/AGG;rbs_spacer=5-10bp;gc_cont=0.356
MAIIEMYGYVIKGSNVGNPCSATLGDKIEAEADVTFDALEVGKWVKISVGITLPDGTGVP
YTSDQYHVTSAGTQIFIINLTTFFNVGGLYKIGSVYVYDINTGSTLGISFAPMWCHDLTL
NAPVLVPCIIQAGFFTKNGSPISGTSCVAKQEDIISAEIDATFSGGDIGQLYSASTEIKK
SDNSTVTISSPYKAATSTTKFMFISWSTPIPVDTYTITKFWIIDIYGNTLCGPTTSAGGY
CQNLTISASATTLTTITIAQASLTIGINGASQLTATCKDQTGKGMTCPTQQFMWQSDNTS
VAIVDNLTGLVTGVSAGTANITVKVGTIVSNKSVITVSTIAPSLTSIIISPESAAIDIEG
TSKLAAVCKDQTDKVMTCPSLIWNSDNIAIAVVNQFTGLVTGVSKGTANITAQYGTVVSN
KSVITVSDKISTGTSGASLLLPVGAFGLLGFIYLTRKNK*
>SRVP18_hole-7m-from-trench_1_80cm_scaffold_35_720 # 496249 # 499311 # 1 # ID=1_720;partial=00;start_type=ATG;rbs_motif=None;rbs_spacer=None;gc_cont=0.371
MTCGCAKDNKNLNDDKQPSISIDNMPVEEGLKLSKEIIKVNGKDYKIEYQGHLTEEQRQY
AMRQIDLEESKLSILYQISSSNQIATNIKSLSPCTIQAALFQKNGSTSFNCTATIADKID
VDIVVTFDTSYSGVPVWYRAFVQVPDGTTREFNSPTFNIVPGTQDLIVNIPISIYGIGTY
KIIAVHIALDSNGAYICDMYYSGASCQSITVTGTPPPPFTTIVISPTTASIQVGQTQQLT
AICKNSIGGVISCPSLLWTSTNTSVATVSQTGLVTGLITGITGITANYTGIQSNFSDITV
TAVTNPTVFNVCWKVGLPTTGQCAIPPDQPAIISGTSFIIKADISNSGPVGKVRAVIKDG
TTVLSDQNIANLGTYPAGGFWSPYVSFTMPNRNVTLIVDAYGWDGTNWVLKNTVTSTISM
STPTCTGISITPFTQTVNAGGTINFTATTTPTTTPFTVNFKLRDGTLLASKTTAGGVATY
AWTAPSTAGTYYVHADVGTPVQCTSTESAIQVNPPIVQHNVNITVTDSITFSRVQGANVT
IGTQTLSTNANGFVTFLVNEGSVSVSITKTGYNTYSTTELVYSDITKTYLLVPVTPTTGS
LRFITVPTVADVYFDTTLKGTTDSSTGVLSIGNLNDKSVINYTVKKTGYNNATGTATVAG
GTTKDVAVSLTPVTPTTGDVCLKSIPAGASIKIDNTTQIGKSTALSTGGCDSSSTITGLS
PTSHGYTLSLTGYQDKTGSFTIIAGQINNVDAGPLTIVSTIGSLTISSSPSGARIYIDDI
DSGYATSITGATIPNITQGSHTYKLTLTGYKDATGTFNITAGQTTTVSIVTLIQIVGTLK
FFSAPVGATISISGVSKGTTTDTGLDIPNLPIGPTDYIATLTGYDTYNGTETVIENTTTD
VTITLTKTITGKGSLVIETTPAGADIFIDGVDKQLVTPHTFTGIDVGGHVYQLQKSGYNT
ISDMFAITAGQTTTITKILQSSAGAAGGTGMLFGIVGIVTLGMMITAKPKTQHIPLHKNI
*
>SRVP18_hole-7m-from-trench_1_80cm_scaffold_35_721 # 499327 # 500034 # 1 # ID=1_721;partial=00;start_type=ATG;rbs_motif=AGGA;rbs_spacer=5-10bp;gc_cont=0.380
MELNKLISTDAIKALSLDALIELYKNGYMIEGIDIPADRMNTNIITPKTIENLATCTGTI
IQGTIKPITVTPSGGTPPYRLDFLIDGSIISSLTGVTGAQTFSHTFSESVATHIYSVKVT
DSCSTPQINTDQCSINITAPPLGTITISGCTAPINRGQTCQLTAVCKDGNGNVVTCPTLT
WQSSTPSMATVSTSGLVTGVTPGTPLITASATGYTISNAITVIVSCPLPGISFTI*
>SRVP18_hole-7m-from-trench_1_80cm_scaffold_35_722 # 500107 # 500697 # 1 # ID=1_722;partial=00;start_type=ATG;rbs_motif=GGA/GAG/AGG;rbs_spacer=5-10bp;gc_cont=0.386
MAGNHSYSSGGYSGQLDITPKYYMKNLYITSDTISASHTIQFCRPVPNDAFNCPGNMPAT
TDCGIFTKDLKNFPLDNLPSGGPCVNAMRISSSEMCYVFLQLNNYSGSGTISTTWKNKDT
GGTFASMSWSIPACGGNCGWTWWYQWIWEYVGHFSWEINRTGNYQCLITTSWGNAVIDFV
VIDTTCYAPSVTLTIQ*
>SRVP18_hole-7m-from-trench_1_80cm_scaffold_35_723 # 500884 # 501348 # 1 # ID=1_723;partial=00;start_type=ATG;rbs_motif=GGA/GAG/AGG;rbs_spacer=11-12bp;gc_cont=0.372
MTSYGNSCVSRASGLATRTVITPNTIGISGTITSFCCYINAIYSGFNTFNLKIFRNDGTN
WVFVGQSGTRTVAAGLNTFTGLNISVIAGDYIAFYDHTYGGTSCDTSGHPYYQDTEVSNT
EQISSWSIGNWFTVYSLQVTVTPCPTPVCTFIVT*
>SRVP18_hole-7m-from-trench_1_80cm_scaffold_35_724 # 501418 # 501891 # 1 # ID=1_724;partial=00;start_type=ATG;rbs_motif=GGAG/GAGG;rbs_spacer=5-10bp;gc_cont=0.407
MEETITVDGKQFILMADTPLTAEQKGQAIVEIRKQSGCGCGGKTINAAGIETMAGNTCTR
TSAFVGEVVTLKASATGGTAPYLIVFVKGGSEIGRFTGVAENTQVTTTYTTVANDVGSQT
FTVTITDSCPGGFKSCTGTCTVTVSACPLPVCTFIVT*
>SRVP18_hole-7m-from-trench_1_80cm_scaffold_35_725 # 502034 # 502966 # 1 # ID=1_725;partial=00;start_type=ATG;rbs_motif=GGAG/GAGG;rbs_spacer=5-10bp;gc_cont=0.372
MSSGGADCIQRSTFSGNSNTTFLFTNNPIDYNGQINQFCIHIRGSGAGARRYKLKIFRNS
GGNYLFVGESGIVYATVNQSSIFVLDAPINVLAGDFIGIYMFDSDGAVDIDFAGGSPSYS
QSGDIISDSPKANWYSSITAIWSLKVSLIITGGANCVSRSTTMAGGITRTWLMTTSPISG
DGTITDWCILLISGAGSIKLKVFRSDGTNFIFVGEGPTVTAYSGVNSFSLPTPIAVKNGD
IIGFYKYSSDFAVPTDSTGTGSAYVKDGDISSNYAISSWIQMGGGNWFFSIKVTGTVAQC
TTPTCNFIVT*
>SRVP18_hole-7m-from-trench_1_80cm_scaffold_35_726 # 503036 # 503812 # 1 # ID=1_726;partial=00;start_type=ATG;rbs_motif=GGA/GAG/AGG;rbs_spacer=5-10bp;gc_cont=0.360
MAIINGTFDTNISGWTPIIGGNADVLWDNSGISPGRMRLREYQCSQPCKVSQTFIIDNNT
LSFDWQTGTDRWYELTGWKLTVGTTVVKNEGFSLGYMTGYSGTTSVDVSSYIGQAATIEF
SITASSYCSNGDHANTYLWIDNVKLSGTFIQPNLCSNIGFTGSNYPCPTEYTCTPRKFCT
QSMGYRSPPGVHFHDINIYDLSDVYITQIEFLSIDIGITKSFNGGNLTLAAYSGNFPETY
TYNIIIGCPTPVCNFAVE*
>SRVP18_hole-7m-from-trench_1_80cm_scaffold_35_727 # 503817 # 504248 # 1 # ID=1_727;partial=00;start_type=ATG;rbs_motif=GGAG/GAGG;rbs_spacer=5-10bp;gc_cont=0.417
MVDYSEQVNTQITFTDNSTGNPTSFGWDFGDGTPIVTTVQRETVHTYTTIGIFTITHTAT
NTCGTSGNISTIEIRAAPANIVVTAITPSVTTCAEPCNPTVNITWTNTGGVASTFTPAIV
VDGISTPLVAVGALYMATKKPKI*
>SRVP18_hole-7m-from-trench_1_80cm_scaffold_35_728 # 504390 # 505850 # 1 # ID=1_728;partial=00;start_type=ATG;rbs_motif=GGA/GAG/AGG;rbs_spacer=5-10bp;gc_cont=0.399
MTLIVPSGSENTITNTYLRQFWSESCGFSGCTRFRLYDSNYPGWHHDVSFTETSYCCGGH
GGCSGCIMTLSQMLANYQTEVTFVSNPPGAHIFIDGIEWWPGAETAVDGATFRGISPTTI
PVTHSYEMSMQGYLSATGTFELVEGTPITVSGTLYLLTSLGNATIESIPVGAEIWLAPTG
QTLVDQEVVTIQGGTIISNLLEGSYDYKLTLTGFQDAIGSFNIIGGQTTMTTITLSEIVP
ANIIATAITPNVATCTAPCNMTVDITWMNNGGISGTFIPTITINGTPTVLPEESLGPNLS
TTKTFSLTGLVAGIYSICSQPNTFPCPTVTVVTPASVISATLTVDTNDCITPCTVNGTVS
WTNTGGSPGTLDPAILVNTESTSIGSAVQINPGETLQYIFQLPNLIAGTYSVCAYPDSGT
ACQTIIVRTLADITVTAITPSVTTCAEPCNPTVNITWTNTGGVASTFTPAIVVDGISTPL
XXEWLW*
>SRVP18_hole-7m-from-trench_1_80cm_scaffold_35_729 # 506141 # 507031 # 1 # ID=1_729;partial=00;start_type=ATG;rbs_motif=AGxAG;rbs_spacer=5-10bp;gc_cont=0.313
MTKYGRLIINTRPANLNIYLDGEPVFDSLGRFAKSPTLILNVSEGIHNITFSKDGYDSVT
VMANVQDGFDSNVKAILNTSQIRYPMMLSEQDQYIESLQPSPGWPYLPIPQIPYGHIVVN
TIPDGAEVYLDGQPVFDTVGRVVTTPVTILDVAVGTHRVTFKKQEYFDENVDVLIQNGLY
SDASAILRTMASIDIPYYNNTLSDYNNTLSDYNNTLSDYNNTLSDYNNTLSDYNNTLSDY
NNTIITHYQIIITHYQIIIHHILNQNGIRNLIIHHCPIYNQDRLELHILIHHSMVP*
>SRVP18_hole-7m-from-trench_1_80cm_scaffold_35_730 # 507034 # 507513 # 1 # ID=1_730;partial=00;start_type=ATG;rbs_motif=None;rbs_spacer=None;gc_cont=0.354
MVDGQYIIDSDTEEYIRTPATVLLFEGRRDFVLKLDGHHDAIGYLDVHAESRVDIFRNME
PIPGSNMGWTYLLPYPYYPGYGDILIDSNPQGGYIYIDGYPLLDDTGNMILTPVKTTGLM
EGFHEVRIAKDRYYEKQIIVNIISGQDNRAFANLQPIYG*
>SRVP18_hole-7m-from-trench_1_80cm_scaffold_35_731 # 507602 # 508447 # 1 # ID=1_731;partial=00;start_type=ATG;rbs_motif=GGAG/GAGG;rbs_spacer=5-10bp;gc_cont=0.362
MQQTKLQPKQMGTVRFDSDPHGANIYVDGQILTDPVTEESLKTPAHVLLYEGRRDYTISL
QGYEDESGYVDVYAGATVNVYKRLKQGKSEQGWEQPQPQIWLSQQIGNITITTKPNDAKI
YIDGILIKKTTPATLSLDVGSHYIVLEKEGYYRDYNRIYIHPGSDMELLRNLSIRPYQQS
GPLRQYIKSYFMSDTIKSLQGPAMGTLVITSYPTGATVEMDGKIVIDADTQEVLKTPVQM
DVGMGLHNFIFRLEGYCNEYGAVYILPGTGTKYIHSTFYIC*
>SRVP18_hole-7m-from-trench_1_80cm_scaffold_35_732 # 508710 # 509258 # 1 # ID=1_732;partial=00;start_type=ATG;rbs_motif=AGGAG;rbs_spacer=5-10bp;gc_cont=0.324
MSYDNADTMSAFFSGKLKDDINTPKEPDVVELGHGIGIGHKNGTYDQYMKQLREQNTKGN
GTIHIGKVVKIGENTVSIQDHTDKFLTEDVPKLLIMFNTILNNIRIKAVWKDQDNNQILE
QYYEIPSAHSNNYDWWDLYSVWFIGPENLDEGYYNIEIMSKEFGREDNVKALSTSIEFSV
IS*
>SRVP18_hole-7m-from-trench_1_80cm_scaffold_35_733 # 509329 # 510015 # 1 # ID=1_733;partial=00;start_type=ATG;rbs_motif=GGA/GAG/AGG;rbs_spacer=5-10bp;gc_cont=0.338
MDDNKYSVGPLLGLTLGAILVFILLTKKPHSISAQPLQQPIQPIQPYDLQYSWPMDIPRV
DDIKYSGQQINKELLADDIYTYKNLLQSPVQIIQIDPQLTQMLSQLGNAISQLEQAVSKL
QNTISLVQQNTYQQSPQSQHTVLQQQTIPQTPVIVQSIQPVNISEQHQHIQDIHTKRNKE
QQLKTTVEGNNMFSSNTIYKNDEKWEIKRGQDGRIKSLNIIRDVKKNS*
>SRVP18_hole-7m-from-trench_1_80cm_scaffold_35_734 # 510036 # 510587 # 1 # ID=1_734;partial=00;start_type=ATG;rbs_motif=None;rbs_spacer=None;gc_cont=0.348
MAQNQTLENDQQDQQLSYSIDPNVFSLVTLDDISIKLNKLIDLSITNQRIFTSILEYTIK
NEKRLAVIENELLSEADNGAFLRTDGTATTTAFTIIDTNKAPGHMVKGYTVKNDGPNDIF
VGHNVAISTEVDADIVDITTLTSRFDKISPNEDIKFIYNRRTIRNVHILAKGGNSQFRAW
LVW*
>SRVP18_hole-7m-from-trench_1_80cm_scaffold_35_735 # 510699 # 512588 # 1 # ID=1_735;partial=00;start_type=ATG;rbs_motif=AGGA;rbs_spacer=5-10bp;gc_cont=0.353
MSGAEVSIRGINGTVITSISGDIVQISGQQVEISGQPVTISGNKIFIITASGDYVNISGI
VTAIINSGIGVSVITRSGDYVVISGTISTSVSGNIVQISGQLLSTSVSGNIVQISGQLLS
TSVSGNIVQISGQSTIAKISGEIVLTSVSGNIVQLQSGSKILVITNSGDYVVISGTISTS
VSGNIVQISGQIVNTSGQIAAISGQSVSTNVSGNIVQISGQSVSISGNIIQISGQMVSLK
SGTEVQVITASGDYVVISGTISTSVSGNIVQISGQIVNTSGQIAAISGQSVSVSGNIVQI
SGQSVSVSGNIVQISGQSVSVSGNIVQISGQSVSVSGNIVQISGQQINIITQSGSKVSII
DGFIVDPNNSTTTTLGSGAIYSGSFVDVTGYAQVSIMVKSNQPSATNGLQMIWSKAPTNT
SGDHIHFATIPANDGESHHLAVDAQFFRVLYVNGTNATSTSGFILSTILDPIPSQGTIKD
IDIAVNANDDALFTHGVITGVSTAGPSSGFVDVKVSPSGAIQVGGDVFIDSGTITLNAPT
SIKTGNLLIVTGASGGVSLSSGVVVSVLMKALSTNTGDIYVGGSGDKPYSGHGYQLTAGE
PISMDINNLFIPYVFAATSGDLVTFLGVN*
>SRVP18_hole-7m-from-trench_1_80cm_scaffold_35_736 # 512592 # 513713 # 1 # ID=1_736;partial=00;start_type=ATG;rbs_motif=None;rbs_spacer=None;gc_cont=0.383
MPRITGTFRFRNTIAETLGQIASDVNSASTTSVPASFFNNVFSVADSASILNLMTATKAA
SIVNDSNLTAANATNIFNNTNMTAAQGILIFQSINITATKASAIAILKTRTLGGWKVNGV
GTLNDARANLAGFGTESAGVSCGGADSIGLTGATELFNGATWTNSGSLNTAEYFVAGFGI
QSAGACCGGSVNAVTELFNGATWANSGSISSIRLALAAFGIQSAGVTCGGSTDLLNPSNV
TQLFNGATWANSGNLNTSKFYLTGFGITSAGVSCGGRQSSNTTELFNGATWSNSGNLNAG
REALSSFGIQSAGVSCAGGTGSNVTEVFNGATWASSGNLNLSRYSATAFGIQSAGVATGG
SAPTVTGSTEIFI*
>SRVP18_hole-7m-from-trench_1_80cm_scaffold_35_737 # 513812 # 514870 # 1 # ID=1_737;partial=00;start_type=ATG;rbs_motif=None;rbs_spacer=None;gc_cont=0.432
MSPVIHDSFMLRNTIAQSISQIAADINSASTTSVPASFFNNVFSAADSANIFNNTNVVAT
NGILIFQDANLTATKASAIAILKTRVLGGWKSTGVGTLNTARQALAGFGSTESSGACCGG
EVGSTIQVVTELFNGATWTNSGNLNTARRELAGFGIQSAGVSCGGTTGSVSAVTELFNGA
TWAGSGALNTARRDLAGFGITSAGVSCGGLTTVNVATTELFNGATWAGSGALNTARRGLA
GFGIQSAGVSCGGTTGSVSAVTELFNGATWANSGNLNTARAFLGGFGIQSAGVCCGGAGP
SAVTELFNGATWATTGNLNTARQFLGTFGTQPAGISCGGNTGVDSAVTEIFI*
>SRVP18_hole-7m-from-trench_1_80cm_scaffold_35_738 # 514880 # 515539 # 1 # ID=1_738;partial=00;start_type=ATG;rbs_motif=AGGA;rbs_spacer=5-10bp;gc_cont=0.332
MSEEKSLISQEQEDTLSEITKEIQDGFKKIQIFRSEFLMRNSVLAMQATPDGQYWQAMLE
RNVHFWELVRLKYDYQEKICNIELKEAKLNKKEDEILHSTNPFDKAILQAESKKLRLLIE
RDETYLTHMRKEAEQRMREITTWTKIIRELEPTLKYSKDNPEECQAAEWAGTYAKKIGIL
TKTGSTDMDGTINTFLVGNKIFSDPEVIKLCENEKKLIK*
>SRVP18_hole-7m-from-trench_1_80cm_scaffold_35_739 # 515562 # 515957 # 1 # ID=1_739;partial=00;start_type=ATG;rbs_motif=None;rbs_spacer=None;gc_cont=0.381
MARITGTFRFRNTIAETLGQIASDINSASTTSVPASFLNNVFSVADSASILNSANLTAAI
TASVINNTNLTAANGLLIFQWAGIYAKRIKILTETGSTSMDGTVNTLLVGSKIFKDSGVE
KLIEKEKISTE*
>SRVP18_hole-7m-from-trench_1_80cm_scaffold_35_740 # 516150 # 517358 # 1 # ID=1_740;partial=00;start_type=ATG;rbs_motif=None;rbs_spacer=None;gc_cont=0.434
MTRILSNKQPSPRTVLRASVVTLTSGQILFPDANGLIIQDVNLFWDNANNRLGIGTASPL
TSLEVVGNILLNGYEKKHIRPCGVARNVSTAAVWTSRTSASAKPWNSVAWSPELGIFAAA
GNTGGVTAQTMSSPDGTTWTLGTAPSRQISAIVWSPELKMFGGVTSADVFSSNSTDGVNW
TVHSLAASYVAICWSPELTLFVAVGSPATTLKSSDGTTWTTGTAATTQTWTSVCWSPELG
IFCAVASNGAVGVQVMTSSDGSTWASKTSASAQTWTSVCWSPELGIFCAVASNGAVGVQV
MTSSDGTTWASKTSAAAQAWQSVSWSSELGLFVAVASDGLVGAQIMTSPNGTTWTSRTSA
SAQTWTSVTWSPDLGIFCAVASNGAVGVQVMTNNSGRVFVDR*
>SRVP18_hole-7m-from-trench_1_80cm_scaffold_35_741 # 517386 # 518225 # 1 # ID=1_741;partial=00;start_type=ATG;rbs_motif=None;rbs_spacer=None;gc_cont=0.331
MIAMNSLKWAISGILGTLTVSSFIERDMNDPDIETIEPIDTVSIIVPSFNEESFIKKCLS
SIRGQSIIQEYPQYFELILVDSGSTDDTMAIAEPYVDTIITTDIRGKLTARNLAIDQAKG
NIIVSTDADSYYGPFWLNTLLKPFFNIYSQYYDPNIVCVVGSTYDPSIPGIPTPIRNIVE
LVDRNILSPKRIVGRNSAFWKHDFYLVGRFDENINQMNVNEMMKEEEYGFGDKLSKLGKV
VFKMNANCVHMGGERIGCRIGTENKTICDKYGINIKRFG*
>SRVP18_hole-7m-from-trench_1_80cm_scaffold_35_742 # 518288 # 518872 # 1 # ID=1_742;partial=00;start_type=ATG;rbs_motif=GGAG/GAGG;rbs_spacer=5-10bp;gc_cont=0.323
MEHHIYGYEEVKLKVTMRKLWEDHAIWTRQFIVDLLANLPSIDKTTERLLKNQEAIGNCM
KQFLGDTAGDTITSLLKDHITITTDLLKAIKVGDTTGSKTLETDIITNGENIATFFATIN
PYYSKDELRDMLDTHIILVKYQSIARMNGDYNADIMYFDMGLHHILVISDYLFKGITERF
FEEQTLYPYQIQVE*
>SRVP18_hole-7m-from-trench_1_80cm_scaffold_35_743 # 518875 # 518985 # 1 # ID=1_743;partial=00;start_type=ATG;rbs_motif=GGA/GAG/AGG;rbs_spacer=5-10bp;gc_cont=0.315
MTLVELTKPGVQIKKYYDFDLIRSALMAELDCKYIR*
>SRVP18_hole-7m-from-trench_1_80cm_scaffold_35_744 # 519188 # 520096 # 1 # ID=1_744;partial=00;start_type=ATG;rbs_motif=GGA/GAG/AGG;rbs_spacer=5-10bp;gc_cont=0.311
MDYNEKIKYIENTFGNKKNIKYFYRFWDKVDIKDNNEECWDWIASTTSYGYGRFRINGDV
LTSNTAAYILSKGDIPNGLWVQNLCNNPKCCNPNHLELGYKWRCKIERKNTKPTKEPIDY
EILSHRFWDKVDIKDNKEECWNWMKCIDIDGYGQFWDYIEEKNISSHRMAYMLTKGPIPC
GFQVQHTCNNRGCCNPNHLKLGTYQENSEYMVKCNRQYHPIGENNSLSVLMEDQVREIHK
IYKERPELTQQEIAEMFRVSRPNINRIINGKIWHHIYKEFNENRIEEEKYDTSKCKKTRN
NE*
>SRVP18_hole-7m-from-trench_1_80cm_scaffold_35_745 # 520056 # 520367 # 1 # ID=1_745;partial=00;start_type=ATG;rbs_motif=AGGAG;rbs_spacer=5-10bp;gc_cont=0.369
MTLASVKRPETTNKLHNDLEIVRTAIIAELDATSLYEAQIDNLNSEDAKKVIHHIINEER
EHISELYCLLMKLDKEQMNKMSEVDATTCIAGGHAMGDTNEEV*
>SRVP18_hole-7m-from-trench_1_80cm_scaffold_35_746 # 520369 # 520686 # 1 # ID=1_746;partial=00;start_type=ATG;rbs_motif=GGAG/GAGG;rbs_spacer=5-10bp;gc_cont=0.308
MSAECNVSLCKNSALELGRLLAELQTKTIRAGIQGVRTEELNELKDATNDFIFLCKIQVK
DANEIRTEYKKAWDAEALASGAEMSKAIIKMTDKIYHSSSKCDRL*
>SRVP18_hole-7m-from-trench_1_80cm_scaffold_35_747 # 520724 # 521008 # 1 # ID=1_747;partial=00;start_type=ATG;rbs_motif=GGAG/GAGG;rbs_spacer=5-10bp;gc_cont=0.288
MADRIPQERYQSHRAIPLVIKFPVDIDDEEYDKLRTYLYDMFPVSMIEQYTSKIVIAIIP
EGMAPATKDIKKFFTGSDITVDIDNYTIYIEKRK*
>SRVP18_hole-7m-from-trench_1_80cm_scaffold_35_748 # 521045 # 521314 # 1 # ID=1_748;partial=00;start_type=ATG;rbs_motif=GGA/GAG/AGG;rbs_spacer=5-10bp;gc_cont=0.348
MNNQYHQYPNKTEFITPSVSLVVTTYELVEEPKGHYFWNATVTHVFHGETEERVYQISEA
HKHTDAFYRGSFEGKYKDIILKNSGPQIM*
>SRVP18_hole-7m-from-trench_1_80cm_scaffold_35_749 # 521358 # 521591 # 1 # ID=1_749;partial=00;start_type=ATG;rbs_motif=GGAG/GAGG;rbs_spacer=5-10bp;gc_cont=0.350
MIDIKEIENTCLRRIETTMNNEKDPNIQKEIEESGRAICTCMSEHSANPGVIHRVMIAAT
RAIPTYTVGRQEKKKIT*
>SRVP18_hole-7m-from-trench_1_80cm_scaffold_35_750 # 521702 # 522145 # 1 # ID=1_750;partial=00;start_type=ATG;rbs_motif=AGGAG;rbs_spacer=3-4bp;gc_cont=0.293
MNIKGNDINSILKGLDITNDRYTYIRSYIQRMIRDYNGRPIDVIKEIPLNLKVNERYFAI
FYVGNSFASLFAKMDSKEKADFVINMANGLKLSEEKISATADYMSDTVRKQMSENVTTVE
IIKGIINSKFTSVEKDYIMFVFGMILI*
>SRVP18_hole-7m-from-trench_1_80cm_scaffold_35_751 # 522176 # 523543 # 1 # ID=1_751;partial=00;start_type=ATG;rbs_motif=None;rbs_spacer=None;gc_cont=0.320
MYDQIQKVFNTLINNNYECYIVGGAVRDMVRCIEPSDYDFATNATPDMIIKVFESSGYKT
IPTGIEHGTITIIVDDISFEVTTYRVDLNCNGRHCNVQFTTSLEEDIKRRDFTVNALAMD
INNNIIDLVDGTGDIHRRLIKAVGDPDQRFTEDYLRILRAIRFYTKLDFEIDPPTYQSIK
RLYSNLTKISRERIRDEFNEIILSNNRIKGILLLYDIGIIDIIIPDFSKLADVQQPIEFH
PEGDVFEHTIMVLSKIEAGDSLHLILATLLHDFGKLYTYTFDLEKQRMTFNEHDIVGAQQ
TKEILRGLKYDNDTIEKVYYIISNHMKLHQKLAKSTVKRLMLKSTDTGYIYNPVFDELLK
LHKYEIGASLKSFTEKEKKNEEDLLRNIIEIKAELDEELKKQALKRLITGYDVMNMGIEP
GPIISEIMTKIDDAQLDGIIKTRDQALEYLKTLIT*
>SRVP18_hole-7m-from-trench_1_80cm_scaffold_35_752 # 523578 # 523883 # 1 # ID=1_752;partial=00;start_type=ATG;rbs_motif=GGA/GAG/AGG;rbs_spacer=5-10bp;gc_cont=0.320
MPIYEVKGTAEDVTYKIIDSIIKEVKRIGEIQNQTQGSKMLMFQVYFRGLKDGLRIASGG
ILNQEDPIINMINDDIIGGIISGRLSDKEGWQTMLTLETNQ*
>SRVP18_hole-7m-from-trench_1_80cm_scaffold_35_753 # 523916 # 524401 # 1 # ID=1_753;partial=00;start_type=ATG;rbs_motif=GGA/GAG/AGG;rbs_spacer=5-10bp;gc_cont=0.282
MIDISRIDTDTLKLMIEISKSDKEYCIPLIDTHGSISAYDVIEGSERSVCMVTPSLVPFM
VAQFHNHPGEIKVIISDQDMKISYKYNIPLIIGGKKEIKLFELKAKNTFVNDLESLTQIQ
DKVILKLDRGESIDEDLKNKFRNAHEKTVSNFNITFIHLEK*
>SRVP18_hole-7m-from-trench_1_80cm_scaffold_35_754 # 524477 # 524776 # 1 # ID=1_754;partial=00;start_type=ATG;rbs_motif=AGGAG;rbs_spacer=5-10bp;gc_cont=0.300
MSTDKELLMSTDKELLMSTVIGKEIISAVELIREQIPKLEREVVTCDVDSLRLIRSVTLN
NCRSRVAGNISSEVFTNNQKRISEALEKFADKCVCKKFS*
>SRVP18_hole-7m-from-trench_1_80cm_scaffold_35_755 # 524900 # 525241 # 1 # ID=1_755;partial=00;start_type=ATG;rbs_motif=AGGA;rbs_spacer=5-10bp;gc_cont=0.316
MNNRNGHMEIKVKSGSVLTDKFKLLRLLENLEMQTIEDEKDARIDLATCRPAKLFNLIAR
ASFYRATTGAAEELYPDDLDIGEHVKSSKNLLTDKALKLTSRFEEDCECEIKR*
>SRVP18_hole-7m-from-trench_1_80cm_scaffold_35_756 # 525326 # 525637 # 1 # ID=1_756;partial=00;start_type=ATG;rbs_motif=None;rbs_spacer=None;gc_cont=0.215
MSINNNLNKLILINALLLVLGMICITFAVHSYVNNNIDINTILEFTFGFFLILLREYFFY
TVINKSVKQVGNTIIYRSERLILFIVAVFLLLSVFGMNPDHTY*
>SRVP18_hole-7m-from-trench_1_80cm_scaffold_35_757 # 525748 # 526050 # 1 # ID=1_757;partial=00;start_type=ATG;rbs_motif=GGA/GAG/AGG;rbs_spacer=11-12bp;gc_cont=0.271
MTTVDKNYNPIGPDRPKKDIDPRWSIETPEIGYQAIIIRTTLLIFLLTGIILIIFGIHQT
YLANNPAKIGYIYTIIGAIMLFIREYIYYYYYVDKYKDLI*
>SRVP18_hole-7m-from-trench_1_80cm_scaffold_35_758 # 526063 # 526263 # 1 # ID=1_758;partial=00;start_type=ATG;rbs_motif=None;rbs_spacer=None;gc_cont=0.338
MTTSVPIIQISARTALLSLAIAFIGLSFESFRTENYNSFPIYVPIVEFILGCALMVLRDH
IRNGNN*
>SRVP18_hole-7m-from-trench_1_80cm_scaffold_35_759 # 526286 # 526861 # 1 # ID=1_759;partial=00;start_type=ATG;rbs_motif=None;rbs_spacer=None;gc_cont=0.300
MNRVIIVLIDKLKNLVPEMEKFIKDSEKDGMERGFTFRTNEDTKIEEICLTGSQCQMIMK
DIAKKKGTKTGNFHVHPHTTMKTKITHGIGGVFSCSDIFQQIGNDIDHACIGTNDEIVCS
TLKSEIPFLKGFELYNCTLLRDSILKHRKESKEYEGSEMEKKDIKKLDQLETELDSQLKP
YIDFEMIKKLK*
>SRVP18_hole-7m-from-trench_1_80cm_scaffold_35_760 # 526874 # 527509 # 1 # ID=1_760;partial=00;start_type=ATG;rbs_motif=AGGAG;rbs_spacer=5-10bp;gc_cont=0.296
MPKINEFVLQENIIDLMKEKLRDSRKTNIESGFPLCANKDNIIDVRNITKITDKETFLSS
DCPPGYKSVGHYHAHPDIISNASAEELLNACSHIGDCIGGDADNRIKCYTRKKDVDPIDC
TKEFSVHRPIETDLRAKYNYHEQRRELLLKDKERVSMIEPRTRKVDMELRGIVKKMKEYN
DSAQQSIKEMNSFNQKLLIQQNKYFDEIEIR*
>SRVP18_hole-7m-from-trench_1_80cm_scaffold_35_761 # 527598 # 527921 # 1 # ID=1_761;partial=00;start_type=GTG;rbs_motif=None;rbs_spacer=None;gc_cont=0.275
MINLAQEKDIFDKIKLMYQVLNEKQLEKLGDFYSNSDDYNRMLISINEFITELEPNLDKN
KISQKTEALLRSYPSTLVSDLNKTEKWYLFNNLAHIFLTMAIDSIES*
>SRVP18_hole-7m-from-trench_1_80cm_scaffold_35_762 # 527978 # 528472 # 1 # ID=1_762;partial=00;start_type=ATG;rbs_motif=None;rbs_spacer=None;gc_cont=0.303
MVANMENNKKPECGAVLFHSTTKENLKKIMKEGIRPGTGKGWCELGEKAGLIVTKDMKKE
CEENIFLSGNIERLERQDLEEINIDTIAIVCIPQEKIYIDDKPFKKWDVDRFTQVPFAEQ
KLSELGEIKVKGIIPPENIIGCLDIKKHNIWQNRGIYIVNKNCD*
>SRVP18_hole-7m-from-trench_1_80cm_scaffold_35_763 # 528505 # 529401 # 1 # ID=1_763;partial=00;start_type=ATG;rbs_motif=None;rbs_spacer=None;gc_cont=0.317
MYKYEIDNKLNKQLNLIRYQTKKDRIRSILQNPDPVALNDDSIKNGRLWLVGFLNYAGYS
EASILDIIKNYNKWQDYKEEETMRQVHWLVNRKSKYGIIKETEQSKMHNCFVFTQVTGTI
EYSESCDIDGSEDIESDDIIDLFFDTCKPINLDPPHDINKAVVYYHNMGFHIIPKIRNEK
RPAVKWKIYQENQPPSYIVKRWNFSNGIILLGTRTHSYLDIDIKSAKHDNGLENFDESRL
KGWYYERTQNGGYHIFGSGFFPKGMKGLVTDAVQIKHLGGYIVTYPTSGYIKSPNNRR*
>SRVP18_hole-7m-from-trench_1_80cm_scaffold_35_764 # 529404 # 529778 # 1 # ID=1_764;partial=00;start_type=ATG;rbs_motif=AGGAG;rbs_spacer=5-10bp;gc_cont=0.323
MSVVLSKDESETIIVGANERYVIDQDPAKNIELSIEPIQPERLSNELYAKLSIPAGTKTL
EIDKIVAITPEIVIWPIPLNVLMDIQERTNGDIRVEDIAEYNKKSEPGESFFIRIDGYIL
ITDA*
>SRVP18_hole-7m-from-trench_1_80cm_scaffold_35_765 # 529812 # 530342 # 1 # ID=1_765;partial=00;start_type=ATG;rbs_motif=AGGAG;rbs_spacer=5-10bp;gc_cont=0.318
MKVSEEVRKLDGKEGNLTDIVRQYLDAKKVNYSILKAEPGSNAARPKDVDPFVEPGSIMI
EKNGKKVIIEELTKVCGASGRFHDTDEKVRAHAVLDRAQKIVFRTYKGKNDLHIYTEAEI
KDPSFGIYLGGGKITVDMEDILKEPSKIPDDDDEVFEINCECKEHKLKCKGHAWEW*
>SRVP18_hole-7m-from-trench_1_80cm_scaffold_35_766 # 530437 # 530664 # 1 # ID=1_766;partial=00;start_type=ATG;rbs_motif=AGGAG;rbs_spacer=5-10bp;gc_cont=0.338
MVEHGEMGYYSKELKELKSRVSNCDIMALDSVEFFLTQANMYATGISAEVEKEVRNEMHR
FIGSCKCIKMPTMNK*
>SRVP18_hole-7m-from-trench_1_80cm_scaffold_35_767 # 530685 # 531038 # 1 # ID=1_767;partial=00;start_type=ATG;rbs_motif=AGGA/GGAG/GAGG;rbs_spacer=11-12bp;gc_cont=0.294
MTTDRQKICKCGTNVAEFIGDIRIFVRNLRTAKAENSAIFISSFKSSVNSMYSNINKIED
DCSIDASKTKWGHSDIFNKIDKMEADPTKFDEKRSEILIDLDRIEYDVIQKIKDCSK*
>SRVP18_hole-7m-from-trench_1_80cm_scaffold_35_768 # 531088 # 531432 # 1 # ID=1_768;partial=00;start_type=ATG;rbs_motif=None;rbs_spacer=None;gc_cont=0.348
MTADRQRICKCGDAIGDFLTDIDFTRDRIKDEKFPPITDFTLRDTVYSNIRNIAESCGID
TRRSESLYDNILRGMSKMKGAKNDGEFYEGRGQALADLGVLMSEIRNKVRECSR*
>SRVP18_hole-7m-from-trench_1_80cm_scaffold_35_769 # 531474 # 531674 # 1 # ID=1_769;partial=00;start_type=ATG;rbs_motif=AGGA;rbs_spacer=5-10bp;gc_cont=0.343
MDTIRILKMPDSSAMIAVVHEEGGAEHSHKIGYFIEKTGEVLLTDPKGLLYFVDEIGIDK
FIEIQR*
>SRVP18_hole-7m-from-trench_1_80cm_scaffold_35_770 # 531731 # 532093 # 1 # ID=1_770;partial=00;start_type=ATG;rbs_motif=AGGA;rbs_spacer=5-10bp;gc_cont=0.331
MSDAILNFTINPVNSGSLHVFINHVDRGIFNQANFNLLINIGDYFEMYADPVSGYTFNKY
IQPNGQETYDSGFATYITHAGTDNIVVYFVSANKKSSINWVVPVGLLGLLGLAYLLNKKK
*
>SRVP18_hole-7m-from-trench_1_80cm_scaffold_35_771 # 532110 # 532424 # 1 # ID=1_771;partial=00;start_type=ATG;rbs_motif=None;rbs_spacer=None;gc_cont=0.317
MNIDLGDNMTTTNLVLVLENQKTIENLRETVMRFVNNAASCRTIGMSDDLSKTTRLMEIL
HHKSVQKELTQDQEKTLHAAILDHKRGLDFIEYDCDCIKGKEKK*
>SRVP18_hole-7m-from-trench_1_80cm_scaffold_35_772 # 532461 # 532700 # 1 # ID=1_772;partial=00;start_type=ATG;rbs_motif=GGAG/GAGG;rbs_spacer=5-10bp;gc_cont=0.296
MADTIGKCECINNFDKSEIDRVITNDIDDADYKLTLMRRDRKELIESGVNTDELTRRYES
EKSKLKNLLLRVRNTPECK*
>SRVP18_hole-7m-from-trench_1_80cm_scaffold_35_773 # 532767 # 532964 # 1 # ID=1_773;partial=00;start_type=ATG;rbs_motif=None;rbs_spacer=None;gc_cont=0.298
MTIKCSCADKLDKSNAEHLLRYVEIRETKISSLIFNEAETVKAAKEFWKNARSMLDTIIK
LPECK*
>SRVP18_hole-7m-from-trench_1_80cm_scaffold_35_774 # 533012 # 533302 # 1 # ID=1_774;partial=00;start_type=ATG;rbs_motif=AGxAGG/AGGxGG;rbs_spacer=11-12bp;gc_cont=0.271
MTISEFKEPPKGYKNIDLAKMRFKDLEESVKNCSTKVPALTFSSTRWLENALYSREIIED
EYNERMTKIKEQTHIFDNECECVNKEIFAALRKMKN*
>SRVP18_hole-7m-from-trench_1_80cm_scaffold_35_775 # 533361 # 533969 # 1 # ID=1_775;partial=00;start_type=ATG;rbs_motif=None;rbs_spacer=None;gc_cont=0.322
MIKEKITPELKRLFRDTIKNTMDTGIEHGFLLCLDNKGNITTADVCKGDGCEVRMPRTCP
VKTQGNFHTHPILAHYNRELTKTGFPKLSKKDVLHFIKETNKISKNKYDPQAPSRGDVLL
SLTDKCRNISNGTVCIGSDLEEGIKCWTPKEISAQNCARAFKEFIDISPREKTEQLEQWA
KDLFDVETINIKRTFIDSLLGR*
>SRVP18_hole-7m-from-trench_1_80cm_scaffold_35_776 # 534104 # 534253 # 1 # ID=1_776;partial=00;start_type=ATG;rbs_motif=None;rbs_spacer=None;gc_cont=0.280
MAKGMIRITDNARALKEQNAITSNEYLDIINRMDDIITDVSKNCKCKNI*
>SRVP18_hole-7m-from-trench_1_80cm_scaffold_35_777 # 534377 # 534850 # 1 # ID=1_777;partial=00;start_type=ATG;rbs_motif=AGGAG;rbs_spacer=5-10bp;gc_cont=0.329
MLTVKTVDDAATDYVWKGDLVNEQTQRLSMWYATHYGETYSSGAIQLLRSTLDEFIKREQ
DFKIAGQKYKDLLLQYSSQYDPQWVSSTINTIDQNEGISNNDQEMAIENYQTIEKQYLLQ
EQIQSSAIGAGLLLIGSGILYVMLWKRAHAKKGNKQE*
>SRVP18_hole-7m-from-trench_1_80cm_scaffold_35_778 # 535018 # 535125 # 1 # ID=1_778;partial=00;start_type=ATG;rbs_motif=None;rbs_spacer=None;gc_cont=0.241
MFPELKDIIRLELRKDQENIANVMKNILEEKEKHI*
>SRVP18_hole-7m-from-trench_1_80cm_scaffold_35_779 # 535141 # 535770 # 1 # ID=1_779;partial=00;start_type=ATG;rbs_motif=None;rbs_spacer=None;gc_cont=0.338
MIKDKITEALKERFRDAIKKTIDTGNEQGFFICANKEGKLYASKSCEGDECEVILGDHFG
VCPQRVQGDFHAYPYVANARKEYKKKGINPPPDDILKEEVRSTLIDKHEEKGLNGLSPVI
PSYNDILSIIIDKCFKETDAATCVGSDLDDSAVECWTSKDPRRGQCVRAVFELRRSVQEK
KKLSPKKWVVPIFDIENINLRNNLRNNGR*
>SRVP18_hole-7m-from-trench_1_80cm_scaffold_35_780 # 535774 # 536034 # 1 # ID=1_780;partial=00;start_type=ATG;rbs_motif=GGA/GAG/AGG;rbs_spacer=5-10bp;gc_cont=0.295
MENEDKIQKELSIVENLVGTIRERAKKCDPNIVYPLGEYQTAIDRLFTRYGEIREDPKYK
NRFNMLIKDFENYRGDYTYDCICMKK*
>SRVP18_hole-7m-from-trench_1_80cm_scaffold_35_781 # 536054 # 536308 # 1 # ID=1_781;partial=00;start_type=ATG;rbs_motif=GGAG/GAGG;rbs_spacer=5-10bp;gc_cont=0.345
MNDIDMPFTSLKQQIDRLREAVDKCHTPSIYVHTFKIASIMEKTRSINLAESQKKVAKKL
DEAALKQFERISTGRCSCKVAKDI*
>SRVP18_hole-7m-from-trench_1_80cm_scaffold_35_782 # 536321 # 536506 # 1 # ID=1_782;partial=00;start_type=ATG;rbs_motif=None;rbs_spacer=None;gc_cont=0.323
MVSTKECGIIAFHATTKENLPHIMKNGLKPGMKGGWCNLAEKIGRGKFDSRECKENETRI
Y*
>SRVP18_hole-7m-from-trench_1_80cm_scaffold_35_783 # 536591 # 537997 # 1 # ID=1_783;partial=00;start_type=ATG;rbs_motif=None;rbs_spacer=None;gc_cont=0.280
MINMIPLIYRDIRQEDIYIPMGTKEIVRTEQIWIDDKEFIFILSELCHISKNLWNESNYI
VRQLFTEKNKDGNNCGSYMKYSDLDYLIKNKSENYQKLNGATSQQILKILDRSWKSFFES
IKDWKLNPSKYLGRPKLPGYKAKDGEFLLVFTNQQCNIKDGYLIFPKKLKDKGGNRLEIK
TRLDDETNLREVRIIPKRGKRYIIEIVYKIEEHQLDLNKDRIIGIDFGFRNIVTISNNIG
EKPICIKGGVLKSINQYYNKRRSKIQSIYDRQPIYYQITDKKIIYRKTGPAIQILTNNRN
RKIKDVMHKYSRFIINYCIEHNIGTIIMGHNPGQKQDINLGTKTNQNFVSIPEYLLRKMI
KYKGEDIGIDIKDQEESHTSKCSFLDYESIEHHDTYVGKRISRGIFRSMTGKLINADIQG
ALNIIKKAIPKTFSKKFDTKVDGVEDEGLHPLRINPLVINRNINITGD*
>SRVP18_hole-7m-from-trench_1_80cm_scaffold_35_784 # 538419 # 539261 # 1 # ID=1_784;partial=00;start_type=ATG;rbs_motif=AGGA;rbs_spacer=5-10bp;gc_cont=0.287
MNKDELLINEGGINYTWFTRIRIELDLTVTILEHYRKHNSEEFTADEKNAIHHPKYDDSD
IWEEGLGRIAIKYYIPEIGWKLINNPRYIFDYGKEKPSTREAAKEIIEQVAEEKKSMLDI
SSIVEKIADEKFKDTYPEYYLMRDQIYEEDLFDKLRNKIEEKKKLTNYPNSRSEDERKIH
IHIQTIEHSLYETYKVPLFKIGLIEHLNKGFEWLVDEIILTYATFDTDVRNGENAAKQLF
PAKERYEFSNEAKEFGDFFRAEREDYKIFAIEFIKKMCGK*
>SRVP18_hole-7m-from-trench_1_80cm_scaffold_35_785 # 539493 # 539654 # 1 # ID=1_785;partial=00;start_type=ATG;rbs_motif=GGA/GAG/AGG;rbs_spacer=5-10bp;gc_cont=0.327
MPVKLVCRKAYEKSKIESDISELEQEGYDSQTVIPISSDPKFADMCIILTKKT*
>SRVP18_hole-7m-from-trench_1_80cm_scaffold_35_786 # 539683 # 539946 # 1 # ID=1_786;partial=00;start_type=ATG;rbs_motif=AGGAG;rbs_spacer=3-4bp;gc_cont=0.318
MSAREAANILDNLDQLKRSIDNCHPQVPSLAVETALIIEKYVSFKSIDEYYADQSIEDLH
KLTKQFEENCMCESTRLPVRKRLEQTL*
>SRVP18_hole-7m-from-trench_1_80cm_scaffold_35_787 # 539978 # 540505 # 1 # ID=1_787;partial=00;start_type=ATG;rbs_motif=GGAG/GAGG;rbs_spacer=5-10bp;gc_cont=0.316
MNKIEISGFDYIGPELSFIVNKDLWRESDEKSFPVRWISTRPDHYISTMKQGTVFLFSGI
YKEDGQDIIHFIAVPLGPDSIIDDVELTIKELESLTESKLLKFTDIKDVKEISITPSGTL
IQDPDGWTFNHPVYLPNEIYIVMGINEYKNSGGKLGVGKKVPLSSLLAVYSTSKK*
>SRVP18_hole-7m-from-trench_1_80cm_scaffold_35_788 # 540528 # 540818 # 1 # ID=1_788;partial=00;start_type=ATG;rbs_motif=None;rbs_spacer=None;gc_cont=0.306
MTHTYYLIEVKQWYQSRTIWVNIVALLALLIQIQTKFIVNSTEQMAIIIVINLILRSITG
SGLEIMGHNMVKQKIHNVNSKILPVDHSNVSDENTK*
>SRVP18_hole-7m-from-trench_1_80cm_scaffold_35_789 # 540837 # 541211 # 1 # ID=1_789;partial=00;start_type=ATG;rbs_motif=GGAG/GAGG;rbs_spacer=5-10bp;gc_cont=0.293
MTNKKLITEIVQIEKLAADNGTPVYLMKIADVPVRPYITAIEVNKVVTYMKTVVNAIVQK
VKLNNNLTGKDLVNIEILKTKEGDFYLMTIADMHLRGYIDGYETLIQKSFMISVVDEVIK
RIRL*
>SRVP18_hole-7m-from-trench_1_80cm_scaffold_35_790 # 541377 # 541481 # 1 # ID=1_790;partial=00;start_type=ATG;rbs_motif=AGGAG;rbs_spacer=5-10bp;gc_cont=0.305
MTENKYKPYRCLEKGGKTKLEVIDITEEKNNDTN*
>SRVP18_hole-7m-from-trench_1_80cm_scaffold_35_791 # 541468 # 542664 # 1 # ID=1_791;partial=00;start_type=ATG;rbs_motif=GGAG/GAGG;rbs_spacer=5-10bp;gc_cont=0.396
MTQTNFDKLAHFPDCTCANSIDHPSQARPGIHPFEDRLYVVTTLFNPLRFRNRYWNYWTF
QNMVKKSGAILYTVEIAFGDRHFEITDPNNPHHLQLRAKDNQEIWLKENSLNLLINRLPP
EAKYIAWLDSDISFARPDWAQETLHLLQHYSFLQMFSHAQDIGPEYQPLTITPGFVYSKF
EDQLQAFNNSSNQNLDNPLETDNQKMIKSLGLNKCMEDCLEAALEDCEEECHYYYGVVKK
GKEKPLWKFYHSGFAWAARRSALDAVGGLIDYCLLGSGDWHQAHGLFGQMNKTLNVGYSD
SYKRLCLEWERRAEKNIRRNVGYMPGTISHSWHGRKANRRYDDRWKLLVETNYDPITDIK
KDTNGLYQLDDSGDSRFLTLRDGLRRYARVRDEDNPNL*
>SRVP18_hole-7m-from-trench_1_80cm_scaffold_35_792 # 542801 # 543505 # 1 # ID=1_792;partial=00;start_type=ATG;rbs_motif=None;rbs_spacer=None;gc_cont=0.322
MAEKSYRHVDGKAKWVIVEKGKITNRNPTKEELSKLKVEPSETRTTNCDRCGEPFGRQRN
REYISGKWTKKWICDNCYKKDSRLANRRIGTIDPSSSSAKGDYYESVTCKVRPVDNLNIL
ENNYCVPIDHSRDHELGIIESKGRLYNYDYDKWIFASLDRLWGKQFDNAIFYCSCDVIEN
IVRIYIIPKFEILKRTSITIYRYLNNPRISNIGWYEKYRVDVNSWLKGDIKYIT*
>SRVP18_hole-7m-from-trench_1_80cm_scaffold_35_793 # 543599 # 544144 # 1 # ID=1_793;partial=00;start_type=ATG;rbs_motif=AGGA/GGAG/GAGG;rbs_spacer=11-12bp;gc_cont=0.311
MNRTQLNNILKIYKPVQHPYELYWLVQKVEKLNPKIMLEIGVQTGGTLAIWDSILNGTHH
NKGDCLLIGIDLNNKLSWDTRKSKNNINMLFVDSRKKETINIVKYILKGRKIDFAFIDGG
HMETTVTSDYQNYSKLVRKGGLVGFHDIYNKDYPGVKQFWNKLKGIKESCNYGIGIGTIQ
H*
>SRVP18_hole-7m-from-trench_1_80cm_scaffold_35_794 # 544595 # 546865 # 1 # ID=1_794;partial=00;start_type=ATG;rbs_motif=None;rbs_spacer=None;gc_cont=0.305
MNNNKFKILIVEDNQDMVFLLNELIGNQFEISSATTLEDATKRFIEENFDATILDLNLPD
STGIDTLKTFVKKFPESPIIVFTGIDNKSVIIESIKEGAQDYLIKDKITEDILLRSIRHS
IERKRTENKLKANEERYRQLFNRNRDAVFLADLDTGIIIDTNPQAEKLLKKNKKEIIGIH
HTMLHPSDQRLKAMYSFTKFINGDKEKLSPTYIDILTSDNLRVPVEIVGSIIDISENKKR
RQIVQGIFRDITDREQAKEKIKENEEKYRTMVENTQDGIFIISDYEIQFVNEAFAKMLDY
DVKEIIGKNFTKFVAPEDLATVTGRYRLRQAGEDVPKGYEFRLLHKDGKTRTIVDMKVSI
ITYNNKIASMGTVKDITERRLYEEKLKESEERYRAIVQFSNEMIWSIDKDGYFTFINRSV
EKVLGYKSEELIGQNIVKLIPNEDISEMKDKFSRMLLGNNTMGYETPFISKGNQKRIISI
NSVPLYSRGNIVGTTSFGRDITEQKMAEKQIRESAIKLARSNKELEQFAYIASHDLQEPL
RSIYSFTQLLAEKLAGELDPETREYIGFILEGTNRMREMVNDLLMLSRINTRRKPFENVN
ISEVLTQVMLNLHDMVIKNKARITIGDMPTICGDRNQLTQLFQNLIDNAIKFRKIDDRIV
PHVEITASLNEIENKWIFSVKDNGIGIDPKNFQKLFVIFQRLHNRDEYPGTGIGLALCKK
IIEHHEGEIWVDSKLGVGSNFQFSIPDKEICRDTNN*
>SRVP18_hole-7m-from-trench_1_80cm_scaffold_35_795 # 546968 # 547333 # 1 # ID=1_795;partial=00;start_type=ATG;rbs_motif=None;rbs_spacer=None;gc_cont=0.265
MSIDSILMDTAFIKDVGFPIASFVIIVSILMFVMKSHDKKQEKTESRYEKLVDKFIVATK
ELSEKQENSMKEVSEELKRFIIELKDVNAKVDSYKQIIERDLEARSLSYIFKEDEKKLKR
E*
>SRVP18_hole-7m-from-trench_1_80cm_scaffold_35_796 # 547360 # 547926 # 1 # ID=1_796;partial=00;start_type=ATG;rbs_motif=None;rbs_spacer=None;gc_cont=0.287
MDLTEIEIELIGDLIVISIFTILVLYIIHKDTKRQDIVDIRYDKLIHDIIGNISKQQDLY
KQEIITEIRQLSDAVIKVLKGTERVVDGVKDVQFEVTKVSSGVDRMVTEVDRVTEGINDV
SSGIKDMVLSLRAITKIIDKELEARNVLYVFKEGQDEKVDKEGQDEKVDKEGQDEKVDKE
GQDEKVSR*
>SRVP18_hole-7m-from-trench_1_80cm_scaffold_35_797 # 548046 # 548534 # 1 # ID=1_797;partial=00;start_type=ATG;rbs_motif=AGGA;rbs_spacer=5-10bp;gc_cont=0.307
MTTKNIYNNIEFSIKPIIILIVEDNRADRRLVEDLLKKGKVLVDLNSAEDGEMAMAYLKK
EGQYKNVKTPDLILLDLNMPKKNGFEVLAEMRADERLKSIPVIVMTISKEDEDVLKSYNL
HANAYIVKPVEINQFVNAVKSIESFWLTIVRLPPRYDTYSTE*
>SRVP18_hole-7m-from-trench_1_80cm_scaffold_35_798 # 548688 # 549068 # 1 # ID=1_798;partial=00;start_type=ATG;rbs_motif=AGGA;rbs_spacer=5-10bp;gc_cont=0.323
MPNIFRAQAKSFEPLIEPIKDAVVKLRPIPLAIRMSDLIKEIGGYATDIYYVIYTFMLTV
DISVYVVDEVKSNGRLPDSLSLYLEEIKPIDKTFEGVLVFVDAKPPPTKEDKEELLKIIQ
EMKDGD*
>SRVP18_hole-7m-from-trench_1_80cm_scaffold_35_799 # 549058 # 549279 # 1 # ID=1_799;partial=00;start_type=ATG;rbs_motif=None;rbs_spacer=None;gc_cont=0.329
MVINMNISRREQIESTIKKLEDAIDDCTFTNVNILKEAFDLGWYSSGITGEDAKRLYDLG
DKFRKNCDCWIRR*
>SRVP18_hole-7m-from-trench_1_80cm_scaffold_35_800 # 549314 # 549580 # 1 # ID=1_800;partial=00;start_type=ATG;rbs_motif=AGGAG;rbs_spacer=5-10bp;gc_cont=0.363
MAKFKTGSVELEMLNDMVNRDMEDLHDKLHPKGIGDAVKMAAAYPRFVVIMQYVGRHDLY
LELGAYVNKFTELIEKELAEAGKLPFGT*
>SRVP18_hole-7m-from-trench_1_80cm_scaffold_35_801 # 549685 # 550086 # 1 # ID=1_801;partial=00;start_type=ATG;rbs_motif=AGGA;rbs_spacer=5-10bp;gc_cont=0.346
MSTPIPSEGPSFKEVLEEKDAHQHIEDCATMVVSVITRSAYLIQLAEIRSMFITDDRVRT
TLDTIIIDEITEVIDSISLLSECEIFELVDSEDLNKLLEELGYLDVEKAREYGDDAWKMF
SKVVTDYIVGTWK*
>SRVP18_hole-7m-from-trench_1_80cm_scaffold_35_802 # 550091 # 550405 # 1 # ID=1_802;partial=00;start_type=ATG;rbs_motif=GGA/GAG/AGG;rbs_spacer=5-10bp;gc_cont=0.317
MSRIIISKGQRRKQYADFCDAIEKVVPRLKKEIDEKKTISIQAKDLAKEMGPKFQDKHPI
TFYWSTKFCLWDSGIHVEAKTKDHEPTLLMRVRTPEDKFYKIFK*
>SRVP18_hole-7m-from-trench_1_80cm_scaffold_35_803 # 550450 # 550863 # 1 # ID=1_803;partial=00;start_type=ATG;rbs_motif=None;rbs_spacer=None;gc_cont=0.290
MSSKLILRIEENGKSVRDLEAVFTNPDKTKECYKYAQIAIHKCEGPGSTDEIVFMAHNKR
KLEEDLQNLLNKMEIGIDTCDLKTLDISNNIIKDLTIFDERKKVGKINVDDEKIREMTNR
FKSLRDKFYTRCQCEKK*
>SRVP18_hole-7m-from-trench_1_80cm_scaffold_35_804 # 550881 # 551420 # 1 # ID=1_804;partial=00;start_type=ATG;rbs_motif=AGGA;rbs_spacer=5-10bp;gc_cont=0.311
MDIIKELNTLSNDELTELDTKLKITPDMRIHISKDRMYKLEERQYIQKHYDKPDGFWYGF
GDEWIDWTEIADPGYKGEYVYEIDINGSNVLQIKDHSELIEFTEEYKSNRQIYPKIIFSI
DWPRIELKYDGIEINPYIGQSRHNIKTIWYYGWDVASGCIWNLDKVNIRLVGLLKDEKE*
>SRVP18_hole-7m-from-trench_1_80cm_scaffold_35_805 # 551429 # 551701 # 1 # ID=1_805;partial=00;start_type=ATG;rbs_motif=AGGA/GGAG/GAGG;rbs_spacer=11-12bp;gc_cont=0.315
MTNGRPTPRDVLERDFNIVFDELNKAVEKCDNSALEWAMSSIRSNEKALCKKEITESTYL
ERQQKVTNLIADFSYNCECSHKASASEHML*
>SRVP18_hole-7m-from-trench_1_80cm_scaffold_35_806 # 551742 # 552092 # 1 # ID=1_806;partial=00;start_type=ATG;rbs_motif=GGAG/GAGG;rbs_spacer=5-10bp;gc_cont=0.325
MPELKLSKIKFLRIRTNNEQDAMYALGALLAIRIESVIGKVYEVKGGSIQTTTGYVESVI
ALNAELEEEAIDILRHLSTVNRLWKQKVSYETITELETEYTRALGEEFLPEHKMPR*
>SRVP18_hole-7m-from-trench_1_80cm_scaffold_35_807 # 552119 # 552559 # 1 # ID=1_807;partial=00;start_type=ATG;rbs_motif=GGAG/GAGG;rbs_spacer=5-10bp;gc_cont=0.345
MSEIQASKDTTDNAERFTCPALRIAIKDKEVAEVMSNELMATIRNNTSIPEDKRYKIIGQ
INAKTRQEAEMKGQLQGMERTLDCPIPEERIAGLSEKEFIEDQRSVYIATYHTEPSKAFL
ESAIGYAKYMEIVDKRRDDPRVKGNR*
>SRVP18_hole-7m-from-trench_1_80cm_scaffold_35_808 # 552587 # 553246 # 1 # ID=1_808;partial=00;start_type=ATG;rbs_motif=AGGA;rbs_spacer=5-10bp;gc_cont=0.288
MDELKKNILQGTVNSLKSIGINKLVDMIEKSHKEQREYGINICSNIDVPPFGDIFLSDIA
IGEKNHVPFKDCKGTQIGSFHTHTDFNSELSSRDIYAELASKGNFSCVGAIDNKNKNKKI
INCFINAYHVEDHLLVLDFYKKQGKFIKQLKEYGISTKTPTGDIRHIDELLSTLSPDKKK
IMYDLYKEGLEADSQLSLEAEKISKKHKDADLNINVITT*
>SRVP18_hole-7m-from-trench_1_80cm_scaffold_35_809 # 553269 # 553640 # 1 # ID=1_809;partial=00;start_type=ATG;rbs_motif=GGAG/GAGG;rbs_spacer=5-10bp;gc_cont=0.231
MNNDYVKFQMLEKELIVYYNEKYSNIDDMKLSEKIEDIKFLCNTFCKRIEKSNYKKEILE
WFDNEYLHVLSFKDLILSAQHALNLDSLQIYYKFLNNEPIEIDSESDLEFYKYLETQYDA
IMF*
>SRVP18_hole-7m-from-trench_1_80cm_scaffold_35_810 # 553743 # 554270 # 1 # ID=1_810;partial=00;start_type=ATG;rbs_motif=None;rbs_spacer=None;gc_cont=0.284
MVIYIILGDLDMVLALHVTHKDKVKSITQKGLICKSYKEHPIAKDCSVFFYPINGAHKDI
EFTPQNARLRNENVDDTVYVIADVDDGIVGDLQQEGNIERYLYNTMKYEEYLKDCRSRNR
FGEPEVIIKGSIPKEKILGSINYTKMKKIYDNCDNKDARIHKCDCIENGIMKVIR*
>SRVP18_hole-7m-from-trench_1_80cm_scaffold_35_811 # 554321 # 554548 # 1 # ID=1_811;partial=00;start_type=ATG;rbs_motif=None;rbs_spacer=None;gc_cont=0.294
MIYIMATKFEFLVGLAERLKISDIYGLTRVWESMSKSEDAIERLVQSKEFTIEEKVYLSI
SLGLEIYPHLKEIKE*
>SRVP18_hole-7m-from-trench_1_80cm_scaffold_35_812 # 554571 # 554792 # 1 # ID=1_812;partial=00;start_type=ATG;rbs_motif=GGAG/GAGG;rbs_spacer=5-10bp;gc_cont=0.275
MVLKGCNCLDAFNKKDLTKVIKELITIRNRQIDFVRTKAPVTTKEKEFVVSDIIKEINNL
NNLNTDIENTPDC*
>SRVP18_hole-7m-from-trench_1_80cm_scaffold_35_813 # 554893 # 555114 # 1 # ID=1_813;partial=00;start_type=ATG;rbs_motif=AGGAG;rbs_spacer=5-10bp;gc_cont=0.333
MIELKGENSQMHYEPYNKVLSEQCAHIGSETKTEFLTKIGYKIDRYLCPCGMVRVSKGPG
YRIKIESDACGFK*
>SRVP18_hole-7m-from-trench_1_80cm_scaffold_35_814 # 555184 # 555348 # 1 # ID=1_814;partial=00;start_type=GTG;rbs_motif=GGAG/GAGG;rbs_spacer=5-10bp;gc_cont=0.303
MKDKEKEWASDKDTELQSDLQALDMNVDIFTRKVGKCNIKDDFIDIIEKIGILY*
>SRVP18_hole-7m-from-trench_1_80cm_scaffold_35_815 # 555538 # 556029 # 1 # ID=1_815;partial=00;start_type=ATG;rbs_motif=GGA/GAG/AGG;rbs_spacer=11-12bp;gc_cont=0.335
MTVHNMPTKLNSFILPDSVLQEMKRKVEYSRIKDIEIGFNLCVENGNLHDENPCTGTACA
VEIPKGCIIGRHVGIFHTHPSASSEPSIQDILNAYQMGMNCIGSVKEKSIKCYIRKDAVP
IREDLETILHLSKIPEKDIRNYKALMKVTDDLKKHYLNTIEII*
>SRVP18_hole-7m-from-trench_1_80cm_scaffold_35_816 # 556046 # 556552 # 1 # ID=1_816;partial=00;start_type=ATG;rbs_motif=GGA/GAG/AGG;rbs_spacer=5-10bp;gc_cont=0.343
MPTRLNSFMLPDSVIQKMKRKVEDSRIKDIEVGFNLCTENGNLHDENPCTGTECAVDIPK
GCTRGKHVGLFHTHPHMNSEPSIQDIANAYQIGINCIGSTEEKGIKCYVRKDAVSTMENL
ETIVTALIRYESPLHLSELPEEDIKNYKAWIKVRNDLKKHYLNTVEIA*
>SRVP18_hole-7m-from-trench_1_80cm_scaffold_35_817 # 556574 # 557221 # 1 # ID=1_817;partial=00;start_type=ATG;rbs_motif=AGGA;rbs_spacer=5-10bp;gc_cont=0.330
MTKEFKFEDLNEDLLLDLHKKFPNTIDDNAKLLVEDIRYEKGKAHGCIYSGEAKIINLQK
AIELDFELWFDVYTMPYCAPDKVPTIDTYLTGQYAKIAKLRGPTPEIGLKAVILSNVLEF
PQGIRYFDAYWYVFETDTGHKVLSKDGWFGTYVYDTKLGMRPAIDEDWIDLKDGWKKIRE
GLEMVTTTETFKNPVKEFMIKRYTEKLTPDLYIEL*
>SRVP18_hole-7m-from-trench_1_80cm_scaffold_35_818 # 557234 # 557458 # 1 # ID=1_818;partial=00;start_type=ATG;rbs_motif=GGAG/GAGG;rbs_spacer=5-10bp;gc_cont=0.280
MINNLESINKKDLCKIMTPKLVNDIVDALFWAEDIGWSERETVEKLQDEIDKLAGFCDIV
RPKKDRYEDYIKKE*
>SRVP18_hole-7m-from-trench_1_80cm_scaffold_35_819 # 557463 # 557774 # 1 # ID=1_819;partial=00;start_type=ATG;rbs_motif=AGGA;rbs_spacer=5-10bp;gc_cont=0.295
MADKYFPYNKIIDEMQKRVNTCNLSIIDSLRYFLRESQGEYGPSQAVTLPDEVIKEIDNL
IYKFKKDCYCGDSNSIIWGDHSVYTKEKEHLKPRKKKHTKSSG*
>SRVP18_hole-7m-from-trench_1_80cm_scaffold_35_820 # 557847 # 558113 # 1 # ID=1_820;partial=00;start_type=ATG;rbs_motif=GGA/GAG/AGG;rbs_spacer=5-10bp;gc_cont=0.345
MKVRKREIFDAEQWFPGKKIPGVQGTDPSKWCGCVIAGFEKFKEPHIHPSISECELVKPG
DWVVIDAKGSRCLVKPSIFDEIYEKVKL*
>SRVP18_hole-7m-from-trench_1_80cm_scaffold_35_821 # 558131 # 558757 # 1 # ID=1_821;partial=00;start_type=ATG;rbs_motif=GGAG/GAGG;rbs_spacer=5-10bp;gc_cont=0.333
MNEIIEYIPEDKSIKICKAIRDNIDIRKVISLMGRETFKNNKEYATKWCETPTGDVALSD
VIMGKKDNVNITGLKCKEGDKELGFMHTHPPSGREHLLSARDISIAGHNKHGATCFAFYD
EIRNNTLTQCFSIPENMQKVFHNILDKYEKSENVEELFKTRMKLDAIEDFVMENFGEFEN
RNFKCQYPIKDNGNIDRDYMVIERFKKS*
>SRVP18_hole-7m-from-trench_1_80cm_scaffold_35_822 # 558780 # 559391 # 1 # ID=1_822;partial=00;start_type=ATG;rbs_motif=GGA/GAG/AGG;rbs_spacer=5-10bp;gc_cont=0.306
MNICDIISKSTVAKTNIKKLIHKTYYTNMKENYGTICLHGNTASVENIGVGEAEYIPLSK
MRFSGCSGGAKKLADIHTHPSRNLFMSEGDILDTFRRGLDTECIAIESEFKENRVRCYAL
KKEYKDKSIYTDNLKKDIEQTVKHIREADDKAFKAIYTGNEKLIAETKHTEDELRSKYHS
KAKELGKLMEDSLNWFDYCDLEI*
>SRVP18_hole-7m-from-trench_1_80cm_scaffold_35_823 # 559418 # 559918 # 1 # ID=1_823;partial=00;start_type=ATG;rbs_motif=GGA/GAG/AGG;rbs_spacer=5-10bp;gc_cont=0.319
MMHEQCNWYKNIKHESLLYNFIEERSIGIPSTYCEEDKQVFVTNYIQCVKLDDIDKIEPW
SPLREESVRKWATPDKLRRLKYYQEEETNKNIIPHGAFHDMPMLSREYKLDNNKQEKFKI
GDGIHRINRARELCELPENCSVDCILASVEERVKINRTDIKNVEIK*
>SRVP18_hole-7m-from-trench_1_80cm_scaffold_35_824 # 559949 # 560263 # 1 # ID=1_824;partial=00;start_type=ATG;rbs_motif=AGGA;rbs_spacer=5-10bp;gc_cont=0.324
MVEKKYSKDRLEKSRTLFLEPSINTSLEFALKNVVAKNFGRVVGMIANIDSVIEHHIINN
CAKALEDKDRIDCIAQANDLKTGALNRIAEKLTEQCGGEMGYID*
>SRVP18_hole-7m-from-trench_1_80cm_scaffold_35_825 # 560430 # 561341 # 1 # ID=1_825;partial=00;start_type=ATG;rbs_motif=AGGAG;rbs_spacer=5-10bp;gc_cont=0.286
MDMIETEYFITIRIINGKPRKVIIDLFENIINRNPSKYELKDLKIYTEIKGRYRIPVSFD
GKKFFWLVMDKGRFIRNPTKDDLYGTQLLRYNSTNVCPICRKEYESGKIPELTDKSLLYP
KNVRYYGNDAYCTSHKERIDPNSRNNKLKSVSDRRTGNLRPDSTQEKGDKGEDLLCEWKG
YINLNKKYDNFEMRRDCYNPKTGEYHHAKIAYYDSKKRCWDANLKKEIKSIIEGYQVKST
FIFCVSKDRKFIERLYEIPEEDMIMTHVSIYMNSIGSKYDQYRINVKEEMDKINKLWNKI
NNK*
>SRVP18_hole-7m-from-trench_1_80cm_scaffold_35_826 # 561455 # 561880 # 1 # ID=1_826;partial=00;start_type=ATG;rbs_motif=AGGAG;rbs_spacer=5-10bp;gc_cont=0.380
MSTSELTNDTLKKTLGMAVSVIATEHFMSAGLSSPWSVAKFAISDQDKQEVWHYFYEAVS
ASAAFSVITAYMLKSWVPVLSSGLTLAYYRKLYADALSRTPTQNPTPVLTPDVPQLTINN
DGRYEPMTTEQLNQIQQFLDY*
>SRVP18_hole-7m-from-trench_1_80cm_scaffold_35_827 # 561929 # 562219 # 1 # ID=1_827;partial=00;start_type=ATG;rbs_motif=AGGAG;rbs_spacer=5-10bp;gc_cont=0.306
MVEAEVAAFKLAYLQKKIDRMATLTKEYEDSINKCNPAGISSAAIFLGELGELLKTEQRY
LTRKQEEEIDDLKREYALQFQRLNIYKVCECKPKAK*
>SRVP18_hole-7m-from-trench_1_80cm_scaffold_35_828 # 562242 # 562583 # 1 # ID=1_828;partial=00;start_type=ATG;rbs_motif=AGGAG;rbs_spacer=5-10bp;gc_cont=0.301
MADNVGYRITDNVEYDIMNTKRHIIIGTFLAPDLAERFLAEEPIYRVPEIKIVPTLTYRD
VNSLDYLMSCMSTIYETNKRNWSDNEILNKIIKEFLEKIDDINSGKSVEGYIT*
>SRVP18_hole-7m-from-trench_1_80cm_scaffold_35_829 # 562641 # 563030 # 1 # ID=1_829;partial=00;start_type=ATG;rbs_motif=AGGAG;rbs_spacer=5-10bp;gc_cont=0.369
MATLSEKEAEDIIKNILPIIREKTTSTEGMTIDMAGIAEAFDAVRREGNTPDVYCKIARA
AYDHGISTTIKASTRHGMTLTFNTAKPGYSKPSLKICETKWRTAKKYYELLKSKYGEESS
PKFPPYEPG*
>SRVP18_hole-7m-from-trench_1_80cm_scaffold_35_830 # 563036 # 563953 # 1 # ID=1_830;partial=00;start_type=ATG;rbs_motif=GGA/GAG/AGG;rbs_spacer=5-10bp;gc_cont=0.327
MTKENINKKPNIKQIQPINYYTPSKMSVKENPNQIISNPQKSEQRQPTSLFSTSPTSKIK
EYKNDLSISTPKSNQKEDQPNVNLLSSKPRTEDFRADPLIPYPSDAPHIMIKGIRDIINK
PHNDLDDRDIPHAHPASAIDGIPKSIVKNGLKSIIGTIGANWETPPTNIQNATDENLSTS
TGEAIATIQSPTVATITFDMGAIYPVQSIFVKIGLWKDGFLETANLAFSTSLDGIIYNQN
VFGNIDITSTSDDEDINYGNISTAQSINTDNKTFRFLQIQLSTAAGTGKAHLKIYEITLL
VLNFT*
>SRVP18_hole-7m-from-trench_1_80cm_scaffold_35_831 # 564031 # 564822 # 1 # ID=1_831;partial=00;start_type=ATG;rbs_motif=GGA/GAG/AGG;rbs_spacer=5-10bp;gc_cont=0.309
MVEENIIKKPNIKQIQPINYYTPSKMSVKENPNQIISNPLKSEQRRPTNLFSTSSIKNIR
DYKNDPLISQSSPIMKDFNTQNMVPQKESPSLFPGDAPYPSDAPHIMIKGIRDIINKPHN
DLDDRDTPHAHPASAIDGEGNLLANITPVFSNWMQNPGTNTDLTDELDNTLSTPGIASGA
DESTIIWDLGSSKRVSFTFTTEQTFSLMTILASNDGISYIDLFPNINYVYSGTLNLRARY
IKFDDKKAGNTYTILGFRAYLII*
>SRVP18_hole-7m-from-trench_1_80cm_scaffold_35_832 # 564850 # 565059 # 1 # ID=1_832;partial=00;start_type=ATG;rbs_motif=AGGAG;rbs_spacer=5-10bp;gc_cont=0.281
MKQSELIILAEEAIDEFFTNIGDMVDGIVENIIEKYGLDEYDLNEDDKKFLKNRIMRGIL
KLDKDDITK*
>SRVP18_hole-7m-from-trench_1_80cm_scaffold_35_833 # 565196 # 565495 # 1 # ID=1_833;partial=00;start_type=ATG;rbs_motif=AGGAG;rbs_spacer=5-10bp;gc_cont=0.323
MEHLDKVKQDVLKSINYARNSATALVEGVIECDNMNQLTNVLSATEEARSMALILTRLFP
GDDYIKHTLEEANSVYHIGYKGKERFITECKCKNRKKLK*
>SRVP18_hole-7m-from-trench_1_80cm_scaffold_35_834 # 565517 # 565762 # 1 # ID=1_834;partial=00;start_type=ATG;rbs_motif=GGA/GAG/AGG;rbs_spacer=5-10bp;gc_cont=0.329
MSIEIHVRVRESDWDLERELAELIAEKIENIIPYDVNISTFVIPVEDPGHEMLPLIKGIE
RFGVSHDLSRVESKIRNLEIK*
>SRVP18_hole-7m-from-trench_1_80cm_scaffold_35_835 # 565887 # 566060 # 1 # ID=1_835;partial=00;start_type=ATG;rbs_motif=AGGAG;rbs_spacer=5-10bp;gc_cont=0.316
MEENKIQIMVHEKTKELAVCSGVGRNSVCKKIKLGKELLPKELNEYIMAIELDLDRL*
>SRVP18_hole-7m-from-trench_1_80cm_scaffold_35_836 # 566109 # 566249 # 1 # ID=1_836;partial=00;start_type=ATG;rbs_motif=GGA/GAG/AGG;rbs_spacer=5-10bp;gc_cont=0.312
MSEESKLNFLVKEDLWLATEEEPFKILGWTATKPKFDNGHIKKKLR*
>SRVP18_hole-7m-from-trench_1_80cm_scaffold_35_837 # 566261 # 566638 # 1 # ID=1_837;partial=00;start_type=ATG;rbs_motif=None;rbs_spacer=None;gc_cont=0.331
MYKDALNFAMVPTGSQYERWTAEFFQKEIESLTNEGVLELIKMNEIIDATIVPSFPELTQ
GPILIRESTLFEFNKEAILPKDLYIVMGPRENTQSQGDITTGEKISLRHILDVYSTAIGQ
KLILK*
>SRVP18_hole-7m-from-trench_1_80cm_scaffold_35_838 # 566711 # 567079 # 1 # ID=1_838;partial=00;start_type=ATG;rbs_motif=AGGAG;rbs_spacer=5-10bp;gc_cont=0.306
MTTKLSESREVTEELLTYLSEFFRQTNPDPFVAIAAIEIYKSQLFTENIFKLMADYEDAY
VHLDDTYINDDEIKEFLSLLKEFVDESREKIKEKWVHPYPPAIYIVTALEIAKYQFLVKL
LK*
>SRVP18_hole-7m-from-trench_1_80cm_scaffold_35_839 # 567099 # 567362 # 1 # ID=1_839;partial=00;start_type=ATG;rbs_motif=AGGAG;rbs_spacer=5-10bp;gc_cont=0.288
MGYDIRTEKDMEKLLSKHSKLIVKEIKAITTKVEQKPGREFEVYLIEPTLPQDFKGFVQR
LIMLINEMDATQITYHPEKNSVTFWYD*
>SRVP18_hole-7m-from-trench_1_80cm_scaffold_35_840 # 567414 # 567593 # 1 # ID=1_840;partial=00;start_type=ATG;rbs_motif=AGGAG;rbs_spacer=5-10bp;gc_cont=0.367
MVVKGISLAYGDCSCLMSRDIVKDMLPDIRRGIDMIGKAIIPIPAIEKMSGPVKREGNS*
>SRVP18_hole-7m-from-trench_1_80cm_scaffold_35_841 # 567809 # 568081 # 1 # ID=1_841;partial=00;start_type=ATG;rbs_motif=AGGA;rbs_spacer=5-10bp;gc_cont=0.370
MTDKPSREQLDKEVARISKDLKELGKEIEMMIETIGKRDRIGKDMAPDVLNALLIKEPFV
LSPPLKDHYEIGQIEDLANHLHMKTATSTK*
>SRVP18_hole-7m-from-trench_1_80cm_scaffold_35_842 # 568087 # 568386 # 1 # ID=1_842;partial=00;start_type=ATG;rbs_motif=None;rbs_spacer=None;gc_cont=0.320
MKTKEIKLDGYTLPERVKAKMILTLFRTHQAKKELGFTLCSKPDNIIVAGEDLTGTSDRI
VIDPRMCKKDEKFLGGYHTHPMEDSHASAEDLPTVEYLR*
>SRVP18_hole-7m-from-trench_1_80cm_scaffold_35_843 # 568470 # 568781 # 1 # ID=1_843;partial=00;start_type=ATG;rbs_motif=None;rbs_spacer=None;gc_cont=0.279
MIYDIDKGMTKSENPIYQPNFDCIRTIGSLFSDEKYIKEKDKDLKKKELNLLALKKSGVP
EHAIKKAETDLFDNAIKRDIFANILKKEIENESKKYYNEIEIK*
>SRVP18_hole-7m-from-trench_1_80cm_scaffold_35_844 # 569050 # 569214 # 1 # ID=1_844;partial=00;start_type=ATG;rbs_motif=AGGAG;rbs_spacer=5-10bp;gc_cont=0.321
MTKLGDCKCIPKKDKEDLNFAIPVAKHHLEKYTNLAGVVTDQFRTVKKTSQDIK*
>SRVP18_hole-7m-from-trench_1_80cm_scaffold_35_845 # 569530 # 569721 # 1 # ID=1_845;partial=00;start_type=ATG;rbs_motif=None;rbs_spacer=None;gc_cont=0.411
MGISIKYKCTDCGYVYDPEVGDTPSIKPGTAFEDLPDDWVCPECGGSKDITYFWSFRRKY
KNK*
>SRVP18_hole-7m-from-trench_1_80cm_scaffold_35_846 # 569803 # 570099 # 1 # ID=1_846;partial=00;start_type=GTG;rbs_motif=GGA/GAG/AGG;rbs_spacer=5-10bp;gc_cont=0.242
MKERDDLMNNFLIEYGNLKSIIDEYIKRKGIDGFVSLLSIIEDEAYTIAALYDLKQIEDL
RSMYLPLYEESESWKEFGFDVDKLKENYFGTLKGKIRK*
>SRVP18_hole-7m-from-trench_1_80cm_scaffold_35_847 # 570245 # 570631 # 1 # ID=1_847;partial=00;start_type=ATG;rbs_motif=AGGA;rbs_spacer=5-10bp;gc_cont=0.331
MAEFKYRLKNWMLLRDIMSGNVILAEQVINTALTEVTKWPFSPGVGKAIDSCKNTISQEG
FELNFILSAQDMAPEFRDRISIQYENFLIALDKILDEITEIIVKQHEIPTVQIELLSKVG
NRPFRSNR*
>SRVP18_hole-7m-from-trench_1_80cm_scaffold_35_848 # 570676 # 570879 # 1 # ID=1_848;partial=00;start_type=ATG;rbs_motif=AGGAG;rbs_spacer=5-10bp;gc_cont=0.294
MPDTMLNREKRIKKELDGLLNSLNEDQLCTLMESVGYSYSRTTCNIKKKEDKIELIKKRM
EKVRFGV*
>SRVP18_hole-7m-from-trench_1_80cm_scaffold_35_849 # 570905 # 571207 # 1 # ID=1_849;partial=00;start_type=ATG;rbs_motif=GGAG/GAGG;rbs_spacer=5-10bp;gc_cont=0.356
MVDKEKLASLRKFDMPYFRRDIKACDEDSPIKATNIMLELAIAYKGDYKTLSKDPLYEEI
GTLLTEFRDTCACTKFTKKEDTQKAEAARWGFIGGIYKRE*
>SRVP18_hole-7m-from-trench_1_80cm_scaffold_35_850 # 571247 # 571558 # 1 # ID=1_850;partial=00;start_type=ATG;rbs_motif=AGGAG;rbs_spacer=5-10bp;gc_cont=0.304
MDIHEIILKGVSANVRQLQEKADKCEIKGIEKIISQISVDVNRVDNIINRDEELEEYARK
NPGENRYPPTIDKNSKRKYLQDKKDYREAINTLENRCKCITIE*
>SRVP18_hole-7m-from-trench_1_80cm_scaffold_35_851 # 571599 # 571880 # 1 # ID=1_851;partial=00;start_type=ATG;rbs_motif=AGGA;rbs_spacer=5-10bp;gc_cont=0.316
MVLAKNKSVSNIRKRIDALSVDINKCDERTPTITANIMDSINLSVRDNEISKEDGDKLKE
ELYSSSKIFERHCYCDSAQEREYQERHGKIKRE*
>SRVP18_hole-7m-from-trench_1_80cm_scaffold_35_852 # 571885 # 572163 # 1 # ID=1_852;partial=00;start_type=ATG;rbs_motif=GGAG/GAGG;rbs_spacer=5-10bp;gc_cont=0.305
MALTEKEEKRIADNIVKELERMNDVLNAKGHCSTIEPIRIHRLRADIYDYIQKVTGSTNP
RHIESTEFAMKLKTIENKLILACYQKEIELTI*
>SRVP18_hole-7m-from-trench_1_80cm_scaffold_35_853 # 572279 # 572518 # 1 # ID=1_853;partial=00;start_type=ATG;rbs_motif=GGAG/GAGG;rbs_spacer=5-10bp;gc_cont=0.367
MTNKAGITGKGRAMLGIDNMIDSVEECSIDTLDHIEDVVGGLTLSLSDKSLDQKGREDLT
KDYQDLLDKFKKNCICSKR*
>SRVP18_hole-7m-from-trench_1_80cm_scaffold_35_854 # 572655 # 572924 # 1 # ID=1_854;partial=00;start_type=ATG;rbs_motif=GGAG/GAGG;rbs_spacer=5-10bp;gc_cont=0.293
MSNESDKIEEELNELYILVERFKEGINRCDISAIAINSRTISSRVKNLRSNHNVTEKQKD
ALTNLNIESSRQFDRLYKGRCACSMVKNI*
>SRVP18_hole-7m-from-trench_1_80cm_scaffold_35_855 # 572944 # 573042 # 1 # ID=1_855;partial=00;start_type=ATG;rbs_motif=AGGAG;rbs_spacer=5-10bp;gc_cont=0.273
MTRTKQIQPINYYTPSKMNVKENPSYFKDKRI*
>SRVP18_hole-7m-from-trench_1_80cm_scaffold_35_856 # 573285 # 573536 # 1 # ID=1_856;partial=00;start_type=ATG;rbs_motif=GGA/GAG/AGG;rbs_spacer=11-12bp;gc_cont=0.258
MNSSTIIWDLGSSKRVIIYIFFFPSSGSVQIETSNDGFNYININLDNPVPFITFATKTRY
IKFSDNKIGNIYTILGFRAYIII*
>SRVP18_hole-7m-from-trench_1_80cm_scaffold_35_857 # 573734 # 573940 # 1 # ID=1_857;partial=00;start_type=ATG;rbs_motif=AGGAG;rbs_spacer=5-10bp;gc_cont=0.324
MGLEIDRIQKLPELKIGDIKNDIQSCKLRVISSRDRFAYAIEIEYIDEIRRICHGNYGRR
DDCLRCSS*
>SRVP18_hole-7m-from-trench_1_80cm_scaffold_35_858 # 573894 # 574154 # 1 # ID=1_858;partial=00;start_type=ATG;rbs_motif=AGxAG;rbs_spacer=5-10bp;gc_cont=0.352
METMGGEMIAYDVLHKNGMTTAAWTFPIRTSLSQEEIDITIGITPYNEISTGRIKPATLE
LQKQDIKEKFIGKMVTVSSFPLLYFK*
>SRVP18_hole-7m-from-trench_1_80cm_scaffold_35_859 # 574167 # 574472 # 1 # ID=1_859;partial=00;start_type=ATG;rbs_motif=GGAG/GAGG;rbs_spacer=5-10bp;gc_cont=0.350
MTRKDICDCINSEDRDPLMLALNESIRHEEEDIIQTKTAEERARKLILNEKTGSDMYAFY
QDTINISVRVQGLHEDAIDYFKKAKIRLENTKLCDKTNRRE*
>SRVP18_hole-7m-from-trench_1_80cm_scaffold_35_860 # 574593 # 575018 # 1 # ID=1_860;partial=00;start_type=ATG;rbs_motif=GGA/GAG/AGG;rbs_spacer=5-10bp;gc_cont=0.305
MDIDIIKHKIEKAIDLICQLYNADIITDAIIIGSVANGTARKESDIDIYIVNPGFINAAD
LPLSRTILPYSPSEKEKKVELLRSQIIDILKNIGVEFKELHIKEFPLWYQLYKGELFHLM
TRDRVNPFMEGIEITRDLCVG*
>SRVP18_hole-7m-from-trench_1_80cm_scaffold_35_861 # 575053 # 575475 # 1 # ID=1_861;partial=00;start_type=ATG;rbs_motif=None;rbs_spacer=None;gc_cont=0.317
MAIEKNKYEKIIDIINEYYIDREDKPNFYGKYIYADNALILVHTPHKEDAYHGSAFHFRC
AKDICSIGGEVVVERDVEKDTSDKIKAHSCDIKEIHKYPERMRTTAPGKAEQRKESHIHF
ICKYKDYSSTINIAKFLREY*
>SRVP18_hole-7m-from-trench_1_80cm_scaffold_35_862 # 575512 # 575604 # 1 # ID=1_862;partial=00;start_type=ATG;rbs_motif=GGAG/GAGG;rbs_spacer=5-10bp;gc_cont=0.269
MVRSILYDMMGHNIKKKLGGNNGKQINFTY*
>SRVP18_hole-7m-from-trench_1_80cm_scaffold_35_863 # 575576 # 575986 # 1 # ID=1_863;partial=00;start_type=ATG;rbs_motif=AGGAG;rbs_spacer=5-10bp;gc_cont=0.294
MVSKLILRIEENGKLVRDIGATFTNPDKTKECYDDAKKAIYKCGVHGDMDDITFMKYHMN
LEEDLQNLLNKMEIGVNTCDLNTLNISNNIIEDLAIFGERKKVVRISVDDRKIREMINRF
KSLRDEFYTKCQCGKR*
>SRVP18_hole-7m-from-trench_1_80cm_scaffold_35_864 # 576162 # 576542 # 1 # ID=1_864;partial=00;start_type=ATG;rbs_motif=GGA/GAG/AGG;rbs_spacer=5-10bp;gc_cont=0.328
MQKIVIIGIGEMYEHQLEWVYDVLPTEELKQMFLDGQIDLYDMTSYPEKGDAIDAILIDA
GDIAAVVAHHLYWQEDLSPIKIPYFYNDKNEFLPVITKELDIPLIIMGDQPDGTFAHVKI
YNMEDK*
>SRVP18_hole-7m-from-trench_1_80cm_scaffold_35_865 # 576656 # 577501 # 1 # ID=1_865;partial=00;start_type=ATG;rbs_motif=AGGAG;rbs_spacer=5-10bp;gc_cont=0.312
MTKYKRYAPVDGNKPIWAIIENGKIINYNPNKEELKCLDIEPHKIKRWCDYKMGSICHMC
IENNDVTEDSILHPGNAYLKKDKDGKETREYVCFRHYRRDYYKYVEKNDPNSWNNVKKSI
ANCRTGNQDPNHSSTKGDQDIELACELYDWENLNKTNDNYSTGTPIDCCDNKTGLSYQLR
GRRYDHMNRSWSFVDLDDEWHKEYKGMVFICKSRDGNIVERIYRFPSEEIKGRRSIGIYK
NPMNSRGTMPIVSWYEEYRVKDPDEIKKANEIWKKILGKRK*
>SRVP18_hole-7m-from-trench_1_80cm_scaffold_35_866 # 577471 # 578343 # 1 # ID=1_866;partial=00;start_type=ATG;rbs_motif=None;rbs_spacer=None;gc_cont=0.344
MEENIRKEKIRKKITITVGKNMKTIIISDLHNRFFWVEEALLSPILQPYDNVIFLGDYFD
DYNDTPEMAANAATWLKHSIRKPNRIHLTGTHDLWYRFPYNRFIAASGNTEAKAYAIRGV
ITQEDWDKLYLYYYEQNFLLSHGGVHINLISQYISEHKDLFDKYIVNKELQLDGQEIVDK
IVKPATIEAINRVKDGYIHPWLDAGIARGGRQPAGGIIWLDWRYEFKPIPGLNQIVGHTE
FREPQEKIIGNSTNYNLDTRNQHIGILENGKFRYIETIEVLESIQYYDNR*
>SRVP18_hole-7m-from-trench_1_80cm_scaffold_35_867 # 578330 # 578701 # 1 # ID=1_867;partial=00;start_type=ATG;rbs_motif=None;rbs_spacer=None;gc_cont=0.336
MTTDEVMIAPGGKGFTVFRGDTARLEKGKIKGTLYDIGESLRPSIGRSWTTSYKKAKEFA
CQYAEDTEHPVIPIIYNGIVHKMKKGFFWDSEREVHIMRDKSRLKSIEIVKKSDCEKIMK
ELR*
>SRVP18_hole-7m-from-trench_1_80cm_scaffold_35_868 # 578751 # 579068 # 1 # ID=1_868;partial=00;start_type=ATG;rbs_motif=GGA/GAG/AGG;rbs_spacer=5-10bp;gc_cont=0.324
MVSKEEIEKRKRIERHVQNKIGYLEATMNGYKGAINMCNAAELSSYSWIVATQTKDLKEI
SANLNERQTEQFTNLQKEYVQQFNRLLEGNCECKPRVKEQRVIEH*
>SRVP18_hole-7m-from-trench_1_80cm_scaffold_35_869 # 579257 # 579526 # 1 # ID=1_869;partial=00;start_type=ATG;rbs_motif=GGA/GAG/AGG;rbs_spacer=5-10bp;gc_cont=0.322
MEVIDENRVRDIVRDELANFTPQKKKRAPNKWQIFLKDCVKEQDKGLAYTDKVKACSVKY
KENKNGTKNNGEQNNGNTLPTDNIQDTNQ*
>SRVP18_hole-7m-from-trench_1_80cm_scaffold_35_870 # 579561 # 580187 # 1 # ID=1_870;partial=00;start_type=ATG;rbs_motif=AGGA;rbs_spacer=5-10bp;gc_cont=0.332
MIKDKITPELESRLLDAISKTKENGKEHGFYICEDKKKIFPSELRVGNDGIDLGDPVIAC
RGKKVQGNFHTHSYLTLFKQKSRLMKQGMSDTDIKKFIRETHGELIKETGVKGITLESPS
PKDLLISILYNCAGKPEGVMCVGNDMEDNIKQSKIECWTPKEIPKASCDLAYNTLYSDDK
EKGMIPYKSWMTPLFNKEIIKLKEERRT*
>SRVP18_hole-7m-from-trench_1_80cm_scaffold_35_871 # 580248 # 581012 # 1 # ID=1_871;partial=00;start_type=ATG;rbs_motif=GGAG/GAGG;rbs_spacer=5-10bp;gc_cont=0.315
MPRNIHYQTEIKLNVQSDMIKDAQSLMTTTLEKVWPSTYIADLDPQDYIDIVVDLWIRYY
VDSSSIKEAVSKIKSANPPPNLKIYLVFNLFDDEDNLLIDQSEIHTEPFFRAYLPTKDLW
DAYIYDIRTHKFQSLEIIEPAYIEEIKHAMTEKEKMDLDEVILQSYGFHNRLLGVAIKKI
LLYTAQPPKVVDDWNKKGIIPKGTYFTSHMSRAEYYFDIGDIIVDYRLPEDKLTMTSEFG
GIKEYVVIEDIHIK*
>SRVP18_hole-7m-from-trench_1_80cm_scaffold_35_872 # 581039 # 581575 # 1 # ID=1_872;partial=00;start_type=ATG;rbs_motif=GGA/GAG/AGG;rbs_spacer=5-10bp;gc_cont=0.322
MTEIVLREGNNFISFPSASASNFGDILTSSTIKDKISNFYKYHPILGQIPVLDTDYIEEG
IGYHLYSTIPGSIIYDSTGDFHITLSQFESRILRGSNLLATGSNTIILPSWCYITDANTG
IHATQLEPMRAYWVNYDDCSQPKLNAESALAVIGAIGTVLFTVYLLREFKIIGKPMKE*
>SRVP18_hole-7m-from-trench_1_80cm_scaffold_35_873 # 581572 # 582093 # 1 # ID=1_873;partial=00;start_type=ATG;rbs_motif=None;rbs_spacer=None;gc_cont=0.324
MIRNMTKRKYPACEYLPKSMIYEMKNQTIQSKKDGLEHGFTICSSAEYCKGQQSAVGQMN
NQNTLPSERCIGTECKITVTKEEIEKSCPSDKKDLAYFHTHPKRDIALPSFDDIISIHAL
GHKFACIGSNTEIRCFSRDVPPSRAYMNIPSKEYDRFKKQWELYAEDCIISLL*
>SRVP18_hole-7m-from-trench_1_80cm_scaffold_35_874 # 582090 # 582359 # 1 # ID=1_874;partial=00;start_type=ATG;rbs_motif=None;rbs_spacer=None;gc_cont=0.278
MILKEVNTMLEDNKYARTTNDIREKWNNAEKLVANCDPKSVCALSEIDILLEKYKFEKYK
KHGREWSVLLEDQEIIKKEFTTTCICKKK*
>SRVP18_hole-7m-from-trench_1_80cm_scaffold_35_875 # 582381 # 582779 # 1 # ID=1_875;partial=00;start_type=ATG;rbs_motif=None;rbs_spacer=None;gc_cont=0.286
MDDKIIQDKIERSLEIICPLYGANLITDAYIIGSVAKGTVKKESDIDILIINPSFEVSLE
QLDPDEELENIKKVVDKLKDMGVQFKIIEKEKEFIFKFWHQLYKDELFHIMPQKYFFDSL
PHIRITEDLCRT*
>SRVP18_hole-7m-from-trench_1_80cm_scaffold_35_876 # 582838 # 583074 # 1 # ID=1_876;partial=00;start_type=ATG;rbs_motif=AGGAG;rbs_spacer=5-10bp;gc_cont=0.316
MTENKLEQCNCLTAYEKRTLINALDSAKIDAERLLNESGRGHIIIGKPKKEAEEELIGLI
GDYMSLKYKVDKTPICQK*
>SRVP18_hole-7m-from-trench_1_80cm_scaffold_35_877 # 583098 # 583298 # 1 # ID=1_877;partial=00;start_type=ATG;rbs_motif=None;rbs_spacer=None;gc_cont=0.338
MPDMIKIKSRRDQEMECALKELKKETKRHNRDKTFEKTFAKHFKKAQIRSIKEAIKEAKK
RLKKQK*
>SRVP18_hole-7m-from-trench_1_80cm_scaffold_35_878 # 583390 # 583890 # 1 # ID=1_878;partial=00;start_type=ATG;rbs_motif=AGGA;rbs_spacer=5-10bp;gc_cont=0.323
MAEEQFIERLTRLAKLGTETLNIRGSKFTEEESFEIVSGMSVLSQDPVIVTDYIVPLLRD
SVKQYNGDIVKISRTILDTPRINYDNNMRHFTLYLLGKNFKDSCNKMSTDEQEKYVINIA
PEFGVSEDRVYDILKYLTTDQSNIERPVHNFGENEMDFMMLLRGLF*
>SRVP18_hole-7m-from-trench_1_80cm_scaffold_35_879 # 583976 # 584380 # 1 # ID=1_879;partial=00;start_type=ATG;rbs_motif=GGA/GAG/AGG;rbs_spacer=5-10bp;gc_cont=0.277
MLEDQQPSKRFEIFFDKIKAIFKEGIEEKGIKEEPKIIPVEFNGFHIDLPKNKKEIYHGS
SYEILCNKPKTWCKIKGDLVVEKVHEDEIIKELEFAHCKIFDIHTHLRESHLHFICQDRD
STDTIKMINFLKNY*
>SRVP18_hole-7m-from-trench_1_80cm_scaffold_35_880 # 584404 # 585294 # 1 # ID=1_880;partial=00;start_type=ATG;rbs_motif=None;rbs_spacer=None;gc_cont=0.286
MLIHKLALNFIKYYPFDYSDNRTIIGLAAGLDKNCDILSHIHKFGFAFAEVGSLTPKENK
GNKPNIKRFDHSMINNLGLPNIGIDKAIPKLQKANPKIPILINISPLPNSTFQDIQNSID
KIEKYANHSYSAIVLNLFCPNSICDIDKMDLIKIKSSKPIFIKLSPDLSYKQLSQIVTSA
IEYNIKGYVLTNSMPVQNGGLSGRRLKDFSDASIRIINKLKTEDQIIIGCGGIETKEDIL
EKINLGADYVEILTGWLLSRNPLYIHNLNNDLGDICQKIDIQKKKNYLMKLGNYST*
>SRVP18_hole-7m-from-trench_1_80cm_scaffold_35_881 # 585446 # 585628 # 1 # ID=1_881;partial=00;start_type=ATG;rbs_motif=None;rbs_spacer=None;gc_cont=0.317
MGTVRRRRVSIKDRKYSNKRTFRRGHGKTHRNKFSEHDTRNLFRRYTENGKIYVRKDYIL
*
>SRVP18_hole-7m-from-trench_1_80cm_scaffold_35_882 # 585889 # 586515 # -1 # ID=1_882;partial=00;start_type=ATG;rbs_motif=None;rbs_spacer=None;gc_cont=0.333
MDGDRYRMELIPNNEVFQEDKRNTKKTILPTDAVCTKCGVIFNSVYEDQCFICEFYDKED
TDKKGIDKVENKEDMNEPIIKILKDEDEFKEEDEVCDHTDFIIGRQSVDLRILLDFHVED
LRALCEIHGCPEGGSRGKMVINIMKQLHQNLDKRIDELLVRKMITRNRKKFRFWRDIEDA
ISRAKKPRKIKLVRAEDCLDITEMPKKS*
>SRVP18_hole-7m-from-trench_1_80cm_scaffold_35_883 # 586528 # 587133 # -1 # ID=1_883;partial=00;start_type=ATG;rbs_motif=AGGA;rbs_spacer=5-10bp;gc_cont=0.315
MEDNKDTNKDGSTGQICNISDGEKLIDKDQDTHINDQPINDPPIEEIKTASENLHDGKMR
IKCVKCGIVDDLNEDDIKLLGYIVKRYNQKANPVDYVAVLSIIKGLCTDGDKHLFVFDES
FEKNVADTIKEYQDAIKQNVERKIALDKVCTQIKETSDVLKEIVKKKEYILAEMAAGGML
IENIRLKFFKLTGTEDMEIWK*
>SRVP18_hole-7m-from-trench_1_80cm_scaffold_35_884 # 587277 # 587963 # -1 # ID=1_884;partial=00;start_type=ATG;rbs_motif=None;rbs_spacer=None;gc_cont=0.284
MTKKPPSYYKGRKCCICGNDKTYIRPNGTSEWSKYYDNIGNWTGQYMCKECYNKDYNRNH
IDDRKFIANCWNKRIKKGDSQGEGLVAEAITAKVRFLKVLSIETYNFKSKFDLSIDKDYG
RIQVKSKSSWHGDWSIYFGREHNFDTLFVLCNNDDINDGKRIERVYVIPEKELYGITGIT
ILKNDNSKWEKFRLREEHIKLYNDLYKDLMECLKDNKYFGIEDIKKWL*
>SRVP18_hole-7m-from-trench_1_80cm_scaffold_35_885 # 587973 # 588539 # -1 # ID=1_885;partial=00;start_type=ATG;rbs_motif=GGA/GAG/AGG;rbs_spacer=5-10bp;gc_cont=0.374
MGAILGTVAGWQRDSRWTPGFRIYTGPAYIKYDVSPERLEPWERWEYRVRLDITVYLCDS
PDLTYPVVIREIKGILMVNIYPEEYPGGLEGWVDNISILEAEELLARSNTEVAGLVPCDK
SYDVQTYDEEEIPPAKREKVPKVPNYILSQIEYLEKKYEKAKTKGERISIRKEINKMKRR
YGIPIKKK*
>SRVP18_hole-7m-from-trench_1_80cm_scaffold_35_886 # 588540 # 588722 # -1 # ID=1_886;partial=00;start_type=GTG;rbs_motif=GGA/GAG/AGG;rbs_spacer=5-10bp;gc_cont=0.284
MCQRKEEKITEDAKEKITEDAKEKITEDAKEKITEDAKEKITEDAKEKITEDAEEKKGEN
*
>SRVP18_hole-7m-from-trench_1_80cm_scaffold_35_887 # 588682 # 589947 # -1 # ID=1_887;partial=00;start_type=ATG;rbs_motif=GGAG/GAGG;rbs_spacer=5-10bp;gc_cont=0.333
MTLTQDWSEKDYLNHIIKNKLDGIWYGWSNPRSVDGIRLSSYTPIYSEKLVELLERKCTR
KGCNGNLIVPLDDRVRKIIYKMICNGVVNGSACGAYKAVLYRWVSSSDQTKLWFRDINTV
RYYGELGRTFYSTLSVYDRRILPKNSLYVNESLMMAHTLGMDIDIKKGHGTICDLENREE
IDKVLTIVRGELGTFAEGSYNLQTSGNGVYIFLMHDLVKTDIFNQMARFNGWINYLNGVI
KGNGITRIKIDPINMPSRVFKLVGSIHQKLDLICIPLEHDCQISKMSGDEFKLKNFNIQK
YISPDTGKLKFYNRYNEKDKRSLYDFLEEHTQKHPYGDLRAVRYQFKDSIEVSTGEEQKE
EGKEEQEDKNESDRFSEYYTGWKPLYADVPGRIIHKKMFDGRHQVEMLGVSEEGRKNNRR
C*
>SRVP18_hole-7m-from-trench_1_80cm_scaffold_35_888 # 590016 # 590348 # -1 # ID=1_888;partial=00;start_type=ATG;rbs_motif=GGAG/GAGG;rbs_spacer=5-10bp;gc_cont=0.351
MLKESYLAVMKKLPQDSVKIVVTRTAGSVLSPSWDLLNDYKQGKINWDGYVQRFKQEMNN
DICVATMRKIKWMAKSKDIYLICYEKSGHCHRFLLMDMINSLDEETKKDV*
>SRVP18_hole-7m-from-trench_1_80cm_scaffold_35_889 # 590372 # 590764 # -1 # ID=1_889;partial=00;start_type=ATG;rbs_motif=AGGAG;rbs_spacer=3-4bp;gc_cont=0.346
MGKNGTVGKKIEEEEEEDQTVIMTVRCIDMASPTSGTTKVPCSECGEMTWLSASSRNIKF
DKIICDRCFFKSGKHKDKDYHGCVTEECLNDALEALERRGIKTTKEEMIITMEDHIGKEV
NIIHKKKIKK*
>SRVP18_hole-7m-from-trench_1_80cm_scaffold_35_890 # 590731 # 591018 # -1 # ID=1_890;partial=00;start_type=ATG;rbs_motif=AGGAG;rbs_spacer=5-10bp;gc_cont=0.382
MKVPDTDIDVRVDEPPEKIEMVAHSAECRYCHGIVKMRRDMDTGRLQPDNCMCLLCGQRY
FVEIEGDIYQWELNQWKQKAEKGDLWEKMERSEKK*
>SRVP18_hole-7m-from-trench_1_80cm_scaffold_35_891 # 591055 # 591663 # -1 # ID=1_891;partial=00;start_type=ATG;rbs_motif=None;rbs_spacer=None;gc_cont=0.351
MVEFEDLFGKKEERKDTIKPLIDQMDQFSEKQEYEKARDILDKIKEELKKSSVEGWSQTD
LHIGDIQTIKDVNDLVVSHPIRLDPDNYRIADFLGLLVNVYSRKNEIQGARYIDTDRQRK
VVAEEMACLGMTIPESRGGKGGKSGKPNRAFLDVAHRINPFIACKEIERREKVNMWKAIE
SGKREEIEKARERLRKYVPKMV*
>SRVP18_hole-7m-from-trench_1_80cm_scaffold_35_892 # 591666 # 591872 # -1 # ID=1_892;partial=00;start_type=ATG;rbs_motif=GGA/GAG/AGG;rbs_spacer=5-10bp;gc_cont=0.329
MSEVEDVFEAVKIALSYLAKKGLVVFSRDVRSVFRDSIIWSVEIYSDSFTGVVIIKVKTG
EVVTEVML*
>SRVP18_hole-7m-from-trench_1_80cm_scaffold_35_893 # 592022 # 592219 # -1 # ID=1_893;partial=00;start_type=ATG;rbs_motif=GGAG/GAGG;rbs_spacer=5-10bp;gc_cont=0.323
MGISIGDTVNVKNVFCWEGKSTYWKGEVMVIENGGRDITVQDKGVNFARINTDDLIFKDG
EYWEK*
>SRVP18_hole-7m-from-trench_1_80cm_scaffold_35_894 # 592251 # 592919 # -1 # ID=1_894;partial=00;start_type=ATG;rbs_motif=None;rbs_spacer=None;gc_cont=0.299
MPIKPKNYFENRKCCECGSSRTTQGFGSPRWHNHLCNKEYCSKWLCHKCYNKIQYKLPDS
HTNLIKLMRQCRNRNFDITKEMCKGCIGVEIVANTLGLKNANIESDNFSSDVDIRGHPKY
GNIEVKISTLRNGKWQFDIKESQKLKQKFDTVFLLCMDHNEPWEDIIRIYAIPFKEIIKN
NFHINISDNYSKYLYGEFIIDHTSYNETYHKFDEKCPRYKVG*
>SRVP18_hole-7m-from-trench_1_80cm_scaffold_35_895 # 593013 # 593330 # -1 # ID=1_895;partial=00;start_type=ATG;rbs_motif=GGAG/GAGG;rbs_spacer=5-10bp;gc_cont=0.314
MEDIIEQIALKITRTGTDRTNFKILKMIDSGNRDIRDLMKNTRLTKVPVNIRINQLEKVG
LIDRWRGTGMVSLTEFGKDFMNSIKSYQDIVGPNIMNMLEKISNQ*
>SRVP18_hole-7m-from-trench_1_80cm_scaffold_35_896 # 593331 # 593459 # -1 # ID=1_896;partial=00;start_type=ATG;rbs_motif=GGAG/GAGG;rbs_spacer=5-10bp;gc_cont=0.341
MHKVTMMVSIPEEEWNAFQESIKEAGQVQFKYRNSTIFAEVL*
>SRVP18_hole-7m-from-trench_1_80cm_scaffold_35_897 # 593484 # 593780 # -1 # ID=1_897;partial=00;start_type=ATG;rbs_motif=GGA/GAG/AGG;rbs_spacer=5-10bp;gc_cont=0.330
MTLFLIDIDCPPGQMRPIHILKLACENIKIPIPEGKQSGRLFGNWEFYVELSEEDMKKLW
GNIKTFYPGHVRYASFSKEEKMPEEGLSIKDVLKDYGL*
>SRVP18_hole-7m-from-trench_1_80cm_scaffold_35_898 # 593803 # 594006 # -1 # ID=1_898;partial=00;start_type=ATG;rbs_motif=AGGA;rbs_spacer=5-10bp;gc_cont=0.353
MAEENKGEKAEENILCKRCGNDKFIIRGSMLGGFSTGCSECGEGHIFGSGLTARDIFFIL
KEEDKKV*
>SRVP18_hole-7m-from-trench_1_80cm_scaffold_35_899 # 594026 # 594208 # -1 # ID=1_899;partial=00;start_type=ATG;rbs_motif=AGGA;rbs_spacer=5-10bp;gc_cont=0.383
MTESPQITTKIEIPGSLEEIEPKYLGQDIGDLCTEMYHKVGSKHPVTALANGVRVVMYIE
*
>SRVP18_hole-7m-from-trench_1_80cm_scaffold_35_900 # 594262 # 594651 # -1 # ID=1_900;partial=00;start_type=ATG;rbs_motif=GGAG/GAGG;rbs_spacer=5-10bp;gc_cont=0.315
MKYKQVYIVNSDLGMGKGKIAGQVAHAAIYYMEELLLYAEGLSPENNGLFERFVAWRKEE
HGMMKKIVLKSSEEEMKKILCDLAVKGIEKFAVYDRGLTQIEYGSFTCIVVEPLEEEKCD
KLFGHLKLL*
>SRVP18_hole-7m-from-trench_1_80cm_scaffold_35_901 # 594889 # 595605 # -1 # ID=1_901;partial=00;start_type=ATG;rbs_motif=AGGAG;rbs_spacer=5-10bp;gc_cont=0.336
MSGLIYDVNEVENFINTVLAPLEDDEVYILLLNTRKKYCEEELSRSEEVLGRELIRDNDV
QKILRKINKIARTEGVYVDRNNLRPVPIHCMAIYFLTDPRSTLKGYGEFIKDINKWIYES
FKGESKNLELYRIIDIKLFSAIHKNRSRRLFSIVDIDKKDETILDDVTDLLKGHIKWVSE
THGGYHVIANRVYDAGVIIYTKIVGMEYVEVLKEPMTPLPGTLQGGFKVKGIRRELWS*
>SRVP18_hole-7m-from-trench_1_80cm_scaffold_35_902 # 595818 # 596486 # -1 # ID=1_902;partial=00;start_type=ATG;rbs_motif=None;rbs_spacer=None;gc_cont=0.315
MPRKTDFTNVRCYQCGRDKLTSKTALREYDDKGNWSGKWLCRNCRCKDYQKFNPNSQLNT
IKLLRDRRINNLDPSSSQAIGDLFEELTCRWRGVKNLNKENDNFLNPIDHSPDSEGNTLQ
TKGRLDNHYRWNFSYLEREWDKEFDYEICYCASEDGKTIERIYKFPKLEIMGRKGIAIYK
NAALSRYPWIRCSWVEKYRITDEDELKKVNDIWREIIRGDVR*
>SRVP18_hole-7m-from-trench_1_80cm_scaffold_35_903 # 596516 # 598258 # -1 # ID=1_903;partial=00;start_type=ATG;rbs_motif=GGA/GAG/AGG;rbs_spacer=5-10bp;gc_cont=0.355
MRFLELANSYEMIEATSSRISMTYYLADLFKKTPYDVIDKVAYMTEGRLYPNFVGIELGM
AEKMAIRALSLATGISQDKVESEYKKKGDIGVISENLLKMKTQTTLFKRDLDVKDVYESL
DRIARTSGAGSSDTKIKILSGLLTDASPKEAKYIIRMVTGRMRLGIADMTIIDALSQAFA
GGRKDYVEKIYNMTSDLGDIAKALSKYGMEGIKEYHVKVGRPIRMMLAQRLNSVKEIVEK
TGMAICDYKYDGERVQIHKNGGKVELFSRNLENITSQYPDIVKLAVNNIKAGEVIVEGEC
VAVDTDTGYMLPFQELMKRRRKYGIEEKAEEFPVNMYLFDVLLIDGEDIMNLPLDKRRNI
LKNSVVEGDGLRLADAIVSKDIVEIEKFFERAIENGCEGLILKDPGSTYQAGARGWSWIK
LKRSYQAKIVEPIDVVIVGAFMGRGKRSGNYGALLVAVYDHDKDMFSTVSKVGSGFTDQE
LADIPKMLEKYRLERRDMRVDSIMDADVWFSPKVVMEIIGDELTLSPIHPCGFGKIRENA
GIAVRFPRFMHNWRYDKGAEDATTVTEIIDLYNAQLKKIE*
>SRVP18_hole-7m-from-trench_1_80cm_scaffold_35_904 # 598324 # 598554 # -1 # ID=1_904;partial=00;start_type=ATG;rbs_motif=None;rbs_spacer=None;gc_cont=0.342
MAKSELPNILWDLAKILGGVVKDTLDVGDYRITIMIEKKIDDKTGVVMETITVDKRMSAL
DLEIITKKLKELVDKK*
>SRVP18_hole-7m-from-trench_1_80cm_scaffold_35_905 # 598590 # 599276 # -1 # ID=1_905;partial=00;start_type=ATG;rbs_motif=AGGAG(G)/GGAGG;rbs_spacer=13-15bp;gc_cont=0.376
MKVRKVYVDIETTYCGDINPDRSQEDRDRFFKDFPNWKFFAEKLYGGKKVEYCGIIGILV
LDFELDEEANMYKITDKKFTQLIGKEITRERLMKELDGMTEIIGYHCRTKPGGKSGYTGY
DYGVIAAQLGVVLDDLPGVKSTDLELVAHGAGMYGGLKSVEMQVPSVPPRKSGIADGAEE
EILLHDIACCEDYIKKKELWKKARQYNREDVVNLVFIEQYLRELKIVE*
>SRVP18_hole-7m-from-trench_1_80cm_scaffold_35_906 # 599451 # 599591 # -1 # ID=1_906;partial=00;start_type=ATG;rbs_motif=AGGA;rbs_spacer=5-10bp;gc_cont=0.397
MTNTCPECGNEMQNGGPPLSAMGEPMYGRGLDEYYCDNPRCPRFGR*
>SRVP18_hole-7m-from-trench_1_80cm_scaffold_35_907 # 599614 # 600201 # -1 # ID=1_907;partial=00;start_type=ATG;rbs_motif=AGGA/GGAG/GAGG;rbs_spacer=11-12bp;gc_cont=0.320
MKNVNVKIITKHHEILNIIKEPIPCLVNFDWHPDYPRYAEEVLDVDYFTLQIDPVWYEDN
WVAVLATYGYVKEFTWVFNHDYDIENTKVFGSKNGDSIIFNKKFNKDMEIFCEYVTIDLD
FFGSRTPVNWNPEDRIELLRDTLNTLKADNVTLILCKSEQFVNYDVDKFLQGILIEILCG
QDKGEIYWKKSGFKV*
>SRVP18_hole-7m-from-trench_1_80cm_scaffold_35_908 # 600249 # 600446 # -1 # ID=1_908;partial=00;start_type=ATG;rbs_motif=GGA/GAG/AGG;rbs_spacer=5-10bp;gc_cont=0.268
MDNSIEVTLSLNKDKMDSVFGIVNTSDGNLVINIRLSKNSIDKILKGDTVPLELIMTEKD
LLIMR*
>SRVP18_hole-7m-from-trench_1_80cm_scaffold_35_909 # 600459 # 601031 # -1 # ID=1_909;partial=00;start_type=ATG;rbs_motif=GGA/GAG/AGG;rbs_spacer=5-10bp;gc_cont=0.298
MVENVKLKIIESHGEILDVIDKNVGTLVNFDWHSGFPMYPGTIFDVDAYSNMALKNDVWS
DNNWVPILVSRGYVGKYIFMYPHDCVKDDIKRFKSQKGNCEVYSIKFQNRTKIPYRYITI
DADFFGTRIPFNWNPKDRMELFIDVFESLTARNITMIISKSKHYVNYDIDEFLECMIDEM
SNMAHIENIP*
>SRVP18_hole-7m-from-trench_1_80cm_scaffold_35_910 # 601114 # 602541 # -1 # ID=1_910;partial=00;start_type=ATG;rbs_motif=None;rbs_spacer=None;gc_cont=0.333
MKKRDRRLTPKNTSLVLGNQSSIDKMFDDWSSEAVPESTEVKPDTTSAFYLDGEGTSKDN
ARIISTLTKKSIRKEERKKAKNNHRVPVLSQDGTPAMPTTNRRANKWLKEKKARKVRNKL
GIFQIQLLKEPSGRNKQDIVLTNDPGSAFTGIGVISKKVVLYGCTLELPGYRKCLKPAIV
INRFGKKIEKYPNTIIEGMTKRRELRRGRRYRKTRRRPSRWLNRSKSKIPPSILARKRLE
LKVIKELTKIYPVNMIGFEDIKFNHFKDKEGIKGQFFSHVEVGKNWILKEMKKICEVKII
RGYETNIRRQQLRLKKEGDKTIRSVGSHVNDCIAMGSIILGLGIEIGNKFKFDTITRPKY
SRRILHLEQPSKGGIRRKYGGSTTDWTNIRKGDYVEAIQGKKIFRGWISGFIDDKRLISV
SDFDWKRTGQFGESNIRLLDRNHGLLIRSLYMEKERMEVCKYGTAQAIIDDAWRF*
>SRVP18_hole-7m-from-trench_1_80cm_scaffold_35_911 # 602672 # 602944 # -1 # ID=1_911;partial=00;start_type=ATG;rbs_motif=GGA/GAG/AGG;rbs_spacer=5-10bp;gc_cont=0.333
MEFGKLDNEKLLEKYQEVMVEQLSLLKEFYSRLNKGEIGDSEYERYKEISENASIVLMDL
LPSQADKRSVENVVRETVSNMVKKAFDENR*
>SRVP18_hole-7m-from-trench_1_80cm_scaffold_35_912 # 602983 # 603354 # -1 # ID=1_912;partial=00;start_type=ATG;rbs_motif=GGA/GAG/AGG;rbs_spacer=5-10bp;gc_cont=0.347
MIEKNKEEKKEKRYQELSRPYRLLLWLRWMPFGYIKGLGWYFIKRLRWEDVCDDESGRVR
LGTCIGICVGIVQGNMKWYFTSDEVFGEDGYVKKRLAEDGLLEKIGNFLEDKIIEIVDGR
ANF*
>SRVP18_hole-7m-from-trench_1_80cm_scaffold_35_913 # 603379 # 603900 # -1 # ID=1_913;partial=00;start_type=ATG;rbs_motif=AGGA;rbs_spacer=5-10bp;gc_cont=0.291
MYNMENTLNLIVDKMNIDEKTNIESVDSYDEVAMQIVDTIKENFSDSNRKLDDEIQKKIA
DILKKNFDKRYENIGRNLVQDVRVFDHRNGHEFVTPLFTVPLLTPLGVMAIRPETFPNYN
IENKYIGYTDKERFYRINGFTLFMRYTRKQPLIVVMIFLTIYMIIAILFFVVK*
>SRVP18_hole-7m-from-trench_1_80cm_scaffold_35_914 # 604102 # 604536 # -1 # ID=1_914;partial=00;start_type=TTG;rbs_motif=GGAG/GAGG;rbs_spacer=5-10bp;gc_cont=0.375
MVDNKNNRIPKENWYMEIARVISMRSTCIRAHAGCIIVKNDAVISQGYSGSPRGEPNCCD
LGVCKRDELMIPPGERYELCESIHAEMNAIINAARTGVSVTGGKMYIYLERLDGQKTMCG
SPCKMCLRVIKNAGIKNYIFKEIA*
>SRVP18_hole-7m-from-trench_1_80cm_scaffold_35_915 # 604579 # 604896 # -1 # ID=1_915;partial=00;start_type=ATG;rbs_motif=None;rbs_spacer=None;gc_cont=0.308
MTEKNGKHIESVIVDIGLNLEEGIDPKKATEYLKKLFIVGEKFGDLLHNEKLTIGEALFV
VYILEKGLLGTMENDNDIHSLLLENNKDRMNALAEMIVKNKLEKD*
>SRVP18_hole-7m-from-trench_1_80cm_scaffold_35_916 # 605007 # 605309 # -1 # ID=1_916;partial=00;start_type=ATG;rbs_motif=GGAG/GAGG;rbs_spacer=5-10bp;gc_cont=0.333
MMQLLCGENNLEYTGSGFLQCRKHVECPKEKNNRILGFDCIVYIDNIPSGCKIYIPEQRS
TNDNLIKINVASIQDLNKNGHTVVDKKHTIQIVPASEQIG*
>SRVP18_hole-7m-from-trench_1_80cm_scaffold_35_917 # 605504 # 605767 # -1 # ID=1_917;partial=00;start_type=ATG;rbs_motif=GGA/GAG/AGG;rbs_spacer=5-10bp;gc_cont=0.345
MTKKNEKEKDSENIHIEQLVAGFIRFGDAGIDKKRKEEGYVSHLCTIDNNGRFVDLALKK
EHLKQIRDGADDMLKTLERKEKSDTVA*
>SRVP18_hole-7m-from-trench_1_80cm_scaffold_35_918 # 605829 # 606491 # -1 # ID=1_918;partial=00;start_type=ATG;rbs_motif=GGA/GAG/AGG;rbs_spacer=5-10bp;gc_cont=0.308
MSPDLCVKCGNKLTDEEKKIGLPLCQKCISSLTDTVMRKLKKSDEKKIAQEIDNFSKFIL
SSSKLFKLDDIAIIQCCFNIFMIGTRELGDKNLVISKKILIEAINFIERELENINDKIND
DEPTSPVGNDLVSVIDKLIQKGMQSDGDTKNSTIEEIERCIDEGTSKGNNGNKKDREKDE
DKDKKDNKKEDKKDGEKDEDKKGLEENKDNKSPGKRIDID*
>SRVP18_hole-7m-from-trench_1_80cm_scaffold_35_919 # 606714 # 608042 # -1 # ID=1_919;partial=00;start_type=ATG;rbs_motif=None;rbs_spacer=None;gc_cont=0.299
MKLTLKFRINPTKEQEYVLWILSEKCRLLYNFALGHRNDVYKETGASITYCQQQDELPDI
KNKYPEYGWVYSKVLQMVLKGLDADFKSFKMLKKNSKEVKLQLNLSKGDKNANTPGFKGK
DYFTTMNWNQSGFIVKDGYIILSHFYKNGSPELKFKIPDCLIYNTNICIQTIYDFGKIKQ
ITLFKEEPNIKKDSSYYLSIIYQIPDVLYKDNNLYQAIDLGINKTVTAVNIEGKFFEIGN
PRQDKYWNPIIDSIQSKRDHCLKGGNRWNLLHDVFRKCKNKLHNQVKDNQHKWTTKMVNN
TKSNTIIVGDLNVKEMTQSEIGKRNYGSKLNRSTQNQGYLARFVGFLTYKAEKIGKRAIE
INERGTSKRCHMCGKIHDMHLWKRIMICDCGNVIDRDRNSAINIMIDFLSQYGLWTAYQK
FVNNLKREGLLIPMWVKISSGF*
>SRVP18_hole-7m-from-trench_1_80cm_scaffold_35_920 # 608255 # 608656 # -1 # ID=1_920;partial=00;start_type=ATG;rbs_motif=AGGAG;rbs_spacer=5-10bp;gc_cont=0.450
MAIPLVEAEEVRTGRGGGKTKGEKYGKYAVAVTKSVPWIKEQIAGSKDGVIRIKAADLAK
EMGGDFAKKNPTSIYWGLKYVLFNEGIVVDTGTHKSGDKLLLMRLGTEEDKLPPSLSKYL
EPDEESAPEPANE*
>SRVP18_hole-7m-from-trench_1_80cm_scaffold_35_921 # 609110 # 609442 # -1 # ID=1_921;partial=00;start_type=ATG;rbs_motif=AGGAG;rbs_spacer=5-10bp;gc_cont=0.354
MAEKCMRCGKHDDSSIPICPTCRIEMKDFQKLADFLNKFDGKKEDALWLISSEISDRQSL
VINSCRIVHDSEQGEMRLEAPNGNTFVQQKVEEINKLYRAKNILKEHYKI*
>SRVP18_hole-7m-from-trench_1_80cm_scaffold_35_922 # 610626 # 610940 # -1 # ID=1_922;partial=00;start_type=ATG;rbs_motif=None;rbs_spacer=None;gc_cont=0.302
MAKYIKRGVKRKHDIIQDVLPLLEHIAKIEGIKKIVPARISYSPTRGINQPKINLQRETI
SGFKLIAHSRGAIQEIFVAVDGSKKKEIEIKIKEELERSYNNIL*
>SRVP18_hole-7m-from-trench_1_80cm_scaffold_35_923 # 611241 # 612026 # -1 # ID=1_923;partial=00;start_type=ATG;rbs_motif=GGAG/GAGG;rbs_spacer=5-10bp;gc_cont=0.380
MTNIRAGLAALAAKVGPKLLSIGVKFAKVLKVGKFGLAIGSMAAYAYVFTWQFSVLLMVS
LFFHESGHIWAMKRCGLKTKGIYFIPFLGAAAVSEEMFKTRRDEVYIAIMGPIWGFSLAI
GTALVYVFTGNALFAAAAGWMAMVNLFNLLPINPLDGGRIMKSIAFSLNSRMGLIFLIIG
VLASIVLIVWAKLILFLILLLIGCMELFFEYREYEVRPSMTHRGVAISAVVYMAVIAVLW
VLMSYMSHVPEVDIARKFFMS*
>SRVP18_hole-7m-from-trench_1_80cm_scaffold_35_924 # 612054 # 612182 # -1 # ID=1_924;partial=00;start_type=ATG;rbs_motif=GGA/GAG/AGG;rbs_spacer=11-12bp;gc_cont=0.341
MVEKANFYVGMFGGRFNVGNMIEYEITDVLDDILGGYGFFDK*
>SRVP18_hole-7m-from-trench_1_80cm_scaffold_35_925 # 612437 # 612637 # -1 # ID=1_925;partial=00;start_type=ATG;rbs_motif=AGGA/GGAG/GAGG;rbs_spacer=11-12bp;gc_cont=0.313
MDEKLQKLVELYNKTEKDIEKELKLLPRHGDVCNCHKPEVFKQIFSGHFEEIMKTCLKCG
GYVEQT*
>SRVP18_hole-7m-from-trench_1_80cm_scaffold_35_926 # 612732 # 613514 # -1 # ID=1_926;partial=00;start_type=ATG;rbs_motif=GGA/GAG/AGG;rbs_spacer=5-10bp;gc_cont=0.319
MIYDMNINGHNMKVNVGKTISISTVDWYGRSSHVIFFNGCSFRCIWCQNYKLLDCNRFID
ISDIEKGITDSEPFISAVVFSGGEPTMQQYELMHLANFAKRQGLLVGIQTNGYFPDVLKE
LARNKLVDKIFLDIKANPLDQEKYSKITGNIYDASHRIIESLQMSYKNYTFPNVTVEART
TIFRSINDAPEIARYLIEHDYSGTYVIQQGTPWNTPDKKIRKEDILTREEMISIVKNINA
DLGLKGIKIRTREKGEEYII*
>SRVP18_hole-7m-from-trench_1_80cm_scaffold_35_927 # 613504 # 614079 # -1 # ID=1_927;partial=00;start_type=ATG;rbs_motif=None;rbs_spacer=None;gc_cont=0.293
MQDICYHHLYVLHLLWKEIIYSKKKIAKVFNTTNATIVKWSRDIIETMGLPIEYSSMVKY
KKGIRRKALMVKIYDIAIHPDLGLIDEGGKILGSDSVIIEDAKDLATIYFNNVLLRCNKL
PTTKTILPSLFYLASIIGNDRRNQMDIATKFNVSESHISVWYRDIIDVLGIKIVYGFDRK
VLRILETKDDL*
>SRVP18_hole-7m-from-trench_1_80cm_scaffold_35_928 # 614273 # 614452 # -1 # ID=1_928;partial=00;start_type=ATG;rbs_motif=GGAG/GAGG;rbs_spacer=5-10bp;gc_cont=0.350
METDEKINDVITTEKYWDCECEHNFIRPKTQNRCDICGAEAEEQPDSRVNEVLMFGLPL*
>SRVP18_hole-7m-from-trench_1_80cm_scaffold_35_929 # 614491 # 614739 # -1 # ID=1_929;partial=00;start_type=GTG;rbs_motif=AGGA;rbs_spacer=5-10bp;gc_cont=0.353
MNNQALSEMFCTTFKEGEEIKIMCMNYMFDNKICIEDELPCGVPCGSDESPDSIDQCRNK
KYKPLLLPKGYSELVMKELRGY*
>SRVP18_hole-7m-from-trench_1_80cm_scaffold_35_930 # 614720 # 614869 # -1 # ID=1_930;partial=00;start_type=ATG;rbs_motif=GGA/GAG/AGG;rbs_spacer=5-10bp;gc_cont=0.313
MVRIEYIDKDLEEVLIQRIRKDYGLSDDIPVKITSLDIYVRKVCEQPSS*
>SRVP18_hole-7m-from-trench_1_80cm_scaffold_35_931 # 615196 # 615498 # -1 # ID=1_931;partial=00;start_type=ATG;rbs_motif=AGGAGG;rbs_spacer=5-10bp;gc_cont=0.333
MNTADNDNDNNISIKKDIITMLTEAMKFALVGMVVFLIIGTSVAYILLYIVGTSVEVAGI
LAGITTAILIVIIDYKKMHTTDKMTECNKRIVKKALKHWQ*
>SRVP18_hole-7m-from-trench_1_80cm_scaffold_35_932 # 615505 # 615726 # -1 # ID=1_932;partial=00;start_type=ATG;rbs_motif=GGAG/GAGG;rbs_spacer=5-10bp;gc_cont=0.311
MDQKLKAIVFLVLIPFVVTFFVLSSLYLHIDKLPDPYNVLGILTFAFLPPFLMLLYWIDK
YYLVMKSTKEVGG*
>SRVP18_hole-7m-from-trench_1_80cm_scaffold_35_933 # 615931 # 616122 # -1 # ID=1_933;partial=00;start_type=ATG;rbs_motif=GGAG/GAGG;rbs_spacer=5-10bp;gc_cont=0.333
MDVKDIKTKREIYERKIEEILQQFAKELPPEISIESAVATKGMGRDNNALQCGIKLVMED
LNK*
>SRVP18_hole-7m-from-trench_1_80cm_scaffold_35_934 # 616147 # 616620 # -1 # ID=1_934;partial=00;start_type=GTG;rbs_motif=None;rbs_spacer=None;gc_cont=0.378
MGIIQFKSEDVNDEISYRNEGGIYMVCDKNNNVETKLAEFAREHHEHGIQCGLKIANIAK
EIHPQTVAVVPLYRSCIVVEQNDKEYKEGTAVIHAYADPHWLGGEIDIETLKSDRFHKVF
YVQGLREGPVIIPVKDEELGDCAGIHVQMGDTQVVQE*
>SRVP18_hole-7m-from-trench_1_80cm_scaffold_35_935 # 616658 # 617518 # -1 # ID=1_935;partial=00;start_type=ATG;rbs_motif=None;rbs_spacer=None;gc_cont=0.310
MPPRKVDHRHTSCCKCGGGTYIRPDGIPVWFKDLDSLNRHTGKYVCHDCYRGIDRKMIED
KKNEFENRKCCICGSDETYIKLSGGPLWRKYKGDDWCNYKAGSDTGIWDGKSYLCDNCYG
RIISNFPDSRNNLRKKIANSRNRQIDPDSTQGKGHITEQIVAKTLGIKNYNIETDNFCAE
FDAYDPVKYHRIDIKGPSLINCAWTVTSIGKNFDNLFILCMSNDYSHVIKVYIIPKEFVG
DYIKIYKDILNILYDKFMVDKKPYDETFHNMDASDFPLLRGYKKKI*
>SRVP18_hole-7m-from-trench_1_80cm_scaffold_35_936 # 617582 # 618205 # -1 # ID=1_936;partial=00;start_type=ATG;rbs_motif=None;rbs_spacer=None;gc_cont=0.421
MVIQSRKRSTKTIKGENMYEVQVTIESISPLLMNRFAEETAEEVIKRVTGKPVQPEVAVS
LYILPDGTIYQPATHIEGAFIKAAANFKITGKGKKTYKDLAKSSIFVEPDAIAHKIQEYD
IDKRPVVNPTTRGRVIRARPILNKWALSFRIKVLDDQFPREVVKSVLDYAGSSVGIGDYR
PRFGRFIVTEFNLIDQEKETKVKKEKK*
>SRVP18_hole-7m-from-trench_1_80cm_scaffold_35_937 # 618301 # 619149 # -1 # ID=1_937;partial=00;start_type=ATG;rbs_motif=AGxAGG/AGGxGG;rbs_spacer=11-12bp;gc_cont=0.299
MIYYKSYGIIDGKPKLVITDEDGNIIKNPTKEQIKDAILEDSDTYRENKLKGRKCCICGN
KDTYIYNGIPDWAKHKDDRGVWDGKWVCSECDGRERQRRPNSQNSARKYVTNIRTGNLRI
DSETGKSVIDQTVVIKTLGGKDVNVEMNKFDHFIDIRHEKYEAVDVKGAVLKSQEYIDTR
GSTIIYYRWIFSTSRKVDCNTYVCIGYDSKREDIIMVWIIPNEGWVCNLSNIDIYKTFRP
SKYDQFKVDPKYYSDAYKSLMLYLGDRKFFGIDDIKKWLSIS*
>SRVP18_hole-7m-from-trench_1_80cm_scaffold_35_938 # 619488 # 619733 # -1 # ID=1_938;partial=00;start_type=ATG;rbs_motif=GGAG/GAGG;rbs_spacer=5-10bp;gc_cont=0.325
MKKIMKYKLEVIDKQIVDIPLPATILSVTEQGAHIALYAIVDDDKYVPTEPVDLLIKQTG
NPIKDDINHYTQQQSRISCIF*
