# Supplementary material for: Borgs are giant genetic elements with potential to expand metabolic capacity
Source: Nature. 2022 Oct 19;610(7933):731–6. doi: 10.1038/s41586-022-05256-1 (PMC9605863; doi:10.1038/s41586-022-05256-1)
Supplement: Supplementary file 6 — Protein sequences of the genome sequences in FASTA format. [file 41586_2022_5256_MOESM6_ESM.zip › Borg_Mp_proteins/Lilac.faa]

>RifSed_csp1_19ft_2_sca_1266_408_1 # 2 # 109 # 1 # ID=1_1;partial=10;start_type=Edge;rbs_motif=None;rbs_spacer=None;gc_cont=0.343
WCVDEKPEKEFYAAGCELWIGNSDFGILIKKIKNK*
>RifSed_csp1_19ft_2_sca_1266_408_2 # 175 # 429 # 1 # ID=1_2;partial=00;start_type=ATG;rbs_motif=None;rbs_spacer=None;gc_cont=0.290
MVIDTMFYQNMNFLIGKFFDHPYLWSGLIIVSIFNSWQLAKYFFIRNKYDLLTFFAGLIV
FIVILMSIAIIDNWKYEYVWYIER*
>RifSed_csp1_19ft_2_sca_1266_408_3 # 557 # 1345 # 1 # ID=1_3;partial=00;start_type=ATG;rbs_motif=None;rbs_spacer=None;gc_cont=0.318
MVRGDNMFKKTSMNQKEMEEFLKEKMKEAIEAKDEDNGGNFKRVYIGSYMSLDPCGKYHN
ILSPNGIRQDCERFWESLEKVAGKFNGCISCGEGDPTDTFFEFDYMQRIEDGKGESGIKS
DHLCSICGIELDALHMSDIEKDKCQDCVAKILDSFDIEDESIETRWMSDNMIENFLVKRK
DIKNIYKGKRKISSDKIEKVKKFKVFAVGYGNMPIELFETDNRFRAEDCCLENNKKLLES
GVPREIISLDPRYQYYNIKKLE*
>RifSed_csp1_19ft_2_sca_1266_408_4 # 1367 # 1669 # 1 # ID=1_4;partial=00;start_type=ATG;rbs_motif=None;rbs_spacer=None;gc_cont=0.290
MGDFIESIDVEILKINIIRRNLAIDALRISLKELKKGRKEINHMIVDPCHMGTDGIIHDD
YNCIIREIESLIKTMIGGDWCFSVNNTAEKEKEIEESEDR*
>RifSed_csp1_19ft_2_sca_1266_408_5 # 1723 # 1884 # 1 # ID=1_5;partial=00;start_type=ATG;rbs_motif=GGA/GAG/AGG;rbs_spacer=5-10bp;gc_cont=0.296
MFKRELTKREREIYDMIPDDKDDLISRSIVDIVRRDIDLLRYNARKGLKRVET*
>RifSed_csp1_19ft_2_sca_1266_408_6 # 2049 # 2207 # 1 # ID=1_6;partial=00;start_type=ATG;rbs_motif=GGA/GAG/AGG;rbs_spacer=5-10bp;gc_cont=0.321
MKKMSLKQMREHPRLVNHSIICQSYYFARYEKCTGCDLAIPGCEKVFAIGYN*
>RifSed_csp1_19ft_2_sca_1266_408_7 # 2514 # 3056 # 1 # ID=1_7;partial=00;start_type=ATG;rbs_motif=GGAG/GAGG;rbs_spacer=5-10bp;gc_cont=0.326
MIKVETIGYKFRVFTDTSTVDIVSTTELGMAKSNEIIRNFFDNFMIIKSEKEIVDIDVDR
EVIEKTGSQIRPKVRMEGAKVRMEGAKVRREAMKIIWGNLRDYLGDEFTLQDYIKALKDA
GYKYTKSSWDAVPSQQIRKLIKLSKLEKIEGVKPVKYRKLELESDKKKSLKNGEKPIVKI
*
>RifSed_csp1_19ft_2_sca_1266_408_8 # 3460 # 4128 # 1 # ID=1_8;partial=00;start_type=ATG;rbs_motif=GGAG/GAGG;rbs_spacer=5-10bp;gc_cont=0.321
MANENGKERCKACYPCPMGVVGCGEDNIPHGHGSSQRCPECDVPYAYIHPHSNFCSRGTP
INTEVVHDDYHLKMQLKWQKMGININVREAEKENLDKGIVEKMDKGINNGHQFLALKLIP
KGRVTVGKNQSHTKLNTSNHADVEELQRFALMTINNRIEFCQKYKKTEEDIGKCVCESLV
RYIRLSKEARTKTITRAQINAIKKMFEEMKKEGKIKSQNFII*
>RifSed_csp1_19ft_2_sca_1266_408_9 # 4238 # 4480 # 1 # ID=1_9;partial=00;start_type=ATG;rbs_motif=None;rbs_spacer=None;gc_cont=0.288
MRPRTVIEVVTDFLNQLNISDKKVFRLDINIRCSSKISDRASLDINLCEHTKGTEISISC
SDLENSDGCPICKKEMRYDI*
>RifSed_csp1_19ft_2_sca_1266_408_10 # 4470 # 4838 # 1 # ID=1_10;partial=00;start_type=ATG;rbs_motif=AGGA;rbs_spacer=5-10bp;gc_cont=0.339
MTFKYGDIISLKDGVKPQMSLDVETFFDMLDDENAKIKTYWGLPEEVFETDDMGFVYLKA
EYAKRLRWGVDDVTRIHDDFGGYEYDRLNINVAYDPEGVVNCGAFCSFVNDGDVNDCGFV
ME*
>RifSed_csp1_19ft_2_sca_1266_408_11 # 4835 # 5086 # 1 # ID=1_11;partial=00;start_type=ATG;rbs_motif=GGA/GAG/AGG;rbs_spacer=11-12bp;gc_cont=0.333
MITMLPHVRQPRIYLNNNRICCKCGSNKTNDKVINRIVWHRDVDNDGKWTGKWKCNKCYQ
KEYHKKRNEEIDLMRQEFIKRRS*
>RifSed_csp1_19ft_2_sca_1266_408_12 # 5178 # 5624 # 1 # ID=1_12;partial=00;start_type=ATG;rbs_motif=GGAG/GAGG;rbs_spacer=5-10bp;gc_cont=0.358
MSLEEYHKKRDFQVSPEPKGNIGDKRGNIFVIQEHHSSHLHWDLRLEIDGVLKSWAVPKE
PPTEKGIKRLAINVEDHPVEYGSFEGVIPAGMYGAGTVAIWDKGTFLLRERNDSKLTFEL
KGKKLNGIFNLVYVPNIGKNSWLFFKKK*
>RifSed_csp1_19ft_2_sca_1266_408_13 # 5764 # 6045 # 1 # ID=1_13;partial=00;start_type=ATG;rbs_motif=None;rbs_spacer=None;gc_cont=0.291
MIFYHGTDQEISYLKPNSYVTKNLKDESKFGYRRAVLSASPFVYVYMIDVQEKLLRRDQN
RDRAYLTFETIKVELKSRYSTYQTPYKLKKFKK*
>RifSed_csp1_19ft_2_sca_1266_408_14 # 6364 # 6966 # 1 # ID=1_14;partial=00;start_type=ATG;rbs_motif=AGGA;rbs_spacer=5-10bp;gc_cont=0.317
MDKEIYNMIDEKPIWQHMKNESEKGNAKLISQDYGILAERIGKRKLFDLTMRGGGLEKFF
PNVDIVSVKVLSEGDFALEVSYKDKLKYGKKIIIFEIKHGKVQIQQKQLRRYCSMILNPG
KFFRKAGEAKVFFMLFDYIDTMRNFSSYSIRELDKDLAQKIFDAQPISERENIKTFAKWK
VEFDKKDTANLISALYGYVE*
>RifSed_csp1_19ft_2_sca_1266_408_15 # 7021 # 7296 # 1 # ID=1_15;partial=00;start_type=ATG;rbs_motif=GGAG/GAGG;rbs_spacer=5-10bp;gc_cont=0.351
MTSRRYKPFYEIREELVTKGKRFDAESLKLISFGNLNLACVGNAGKAACNIELVEDERKR
RVSIISGMSFEEVESDKGKWKILDDNVLCIL*
>RifSed_csp1_19ft_2_sca_1266_408_16 # 7271 # 7753 # 1 # ID=1_16;partial=00;start_type=ATG;rbs_motif=GGA/GAG/AGG;rbs_spacer=5-10bp;gc_cont=0.360
MIMYCAYYNAKTSPISKKGAPKWKLLVEEMKNLRGSWLGGRSNKHLAWIYALLPEAEAED
KVPIEWCQAVKINADTFDGEFNDGRIMRDGAMRLPEDIAKTFGLPSEEVSGNVAKLMGAK
PIIREGGYRGSYEELFENILTPEQKIIYLSEFFEKDCDEF*
>RifSed_csp1_19ft_2_sca_1266_408_17 # 7902 # 8042 # 1 # ID=1_17;partial=00;start_type=ATG;rbs_motif=AGxAG;rbs_spacer=5-10bp;gc_cont=0.348
MEDKHENPKEKILCNTYGNDTFRVYAGTSIDDARMYCTKCGKDPEE*
>RifSed_csp1_19ft_2_sca_1266_408_18 # 8070 # 8306 # 1 # ID=1_18;partial=00;start_type=ATG;rbs_motif=GGAG/GAGG;rbs_spacer=5-10bp;gc_cont=0.346
MNINKSWFKCLKCDETNKDKLTDEDDILLNALRRADAIKDLLDSDESGYLQVSLMGIETM
EPIDFLMEHYGKGHDVIV*
>RifSed_csp1_19ft_2_sca_1266_408_19 # 8316 # 8876 # 1 # ID=1_19;partial=00;start_type=ATG;rbs_motif=None;rbs_spacer=None;gc_cont=0.283
MSTYLRHFGSWCKFLETIGEKCKISKEDLIENYWNLKNKYPNLSLDIVTKNNGSKFHKIN
YIRHFGSWNKFLETIGEKCRENITKEDLIKNYWELKNKYPNLKFGMINRENGSQFSIGTY
RRLFGTWNEFLEVANQKSNMDKYKKDICKKKYYYNPRLHPKESIAYFKLWEIWQKISYQR
KGTIWL*
>RifSed_csp1_19ft_2_sca_1266_408_20 # 8953 # 9426 # 1 # ID=1_20;partial=00;start_type=ATG;rbs_motif=None;rbs_spacer=None;gc_cont=0.308
MLESPELGALKEIDKQGKNPKKIIIPNHLEFDEVAEALRQYNTNLNIELINTSALQYIID
HPEEHLNFLWLDYCGAFSYYVRDLETIFQREIRDMKLILTYNLFDPKKQDDSYYFTNVIG
YVLKKLCGKNEILLMEDVSQRYKKTMFSVGFDIKKSV*
>RifSed_csp1_19ft_2_sca_1266_408_21 # 10039 # 10320 # 1 # ID=1_21;partial=00;start_type=ATG;rbs_motif=GGA/GAG/AGG;rbs_spacer=5-10bp;gc_cont=0.298
MKINWNSVLNILESILMTLGFVFLTVLVHEFVHVIDGYSENIAICFGFFNWKRAAFVING
DDYTLFRGEPLAYLANIIISAIIIIIYRKARQN*
>RifSed_csp1_19ft_2_sca_1266_408_22 # 10722 # 10934 # 1 # ID=1_22;partial=00;start_type=ATG;rbs_motif=GGA/GAG/AGG;rbs_spacer=11-12bp;gc_cont=0.366
MRYEKRNNNGGIKMSQPSCSDICEMIHDALVRLGFKINSSEDHTDMIQALSECRLTKKEE
VTVKLDEEQI*
>RifSed_csp1_19ft_2_sca_1266_408_23 # 10959 # 11897 # 1 # ID=1_23;partial=00;start_type=ATG;rbs_motif=AGGAG(G)/GGAGG;rbs_spacer=13-15bp;gc_cont=0.297
MSLFDQEMKKFCPGGMPEKSKQQYKKFAETYPPYNFVIYYANIMSTIPDQSPEGVFAKAF
ARILGLESGKDINKELRLVELEKDLIPLVERTDNKIFFRPLFFHSIFINNDFHFEDLIIK
GIYITECNTEKGTCSYTLHHPDVNDYAIFVVAADVNVGCEYHLSFALIDKVIGSQFLDSK
EESKKLKRCAEYVRMLICNIIDMVEGNTNDLSVVVIETKEEQNIKRIKRKKVPIPTRIVI
RAKDEFKKYVKKFNSDMEDFGSRKLGYKFLVMGHYRHFRDEKYKNVKGTKKWIFPYWKGE
GIAISKEYLLKK*
>RifSed_csp1_19ft_2_sca_1266_408_24 # 12329 # 12460 # 1 # ID=1_24;partial=00;start_type=ATG;rbs_motif=GGAG/GAGG;rbs_spacer=5-10bp;gc_cont=0.280
MKIQNLGDVLSDEFTTVALIIGFLGIIFTLVVLSTIILSGENL*
>RifSed_csp1_19ft_2_sca_1266_408_25 # 12499 # 12972 # 1 # ID=1_25;partial=00;start_type=ATG;rbs_motif=AGGAG;rbs_spacer=5-10bp;gc_cont=0.350
MGLKEKAIGAYEEEKELIKESNIKEAETFAENALISLREILGDECGNIKIVVKRPGSTSF
RVDGISFRVTSSQGYSDISVIKKCPICETESTFRVSNLKDIGRALVEPHHKYDCDRMLEI
KKQMDDEKNGKIISTEERLLAALRDFIQENDHMCSSY*
>RifSed_csp1_19ft_2_sca_1266_408_26 # 12993 # 13256 # 1 # ID=1_26;partial=00;start_type=ATG;rbs_motif=None;rbs_spacer=None;gc_cont=0.269
MIEDDISWNKDLFNKLEELEGKNCTICGEIAKYKFCHYGNIDDCISFKLSWNSKENRYII
PIQIELSEEQKKELRYYTIERDSIIEG*
>RifSed_csp1_19ft_2_sca_1266_408_27 # 13259 # 13438 # 1 # ID=1_27;partial=00;start_type=ATG;rbs_motif=GGAG/GAGG;rbs_spacer=5-10bp;gc_cont=0.278
MSIENKCPFCGSLRIMRDERDRNNDKLIERCHCHKCDKSFNIVYDLTFLYYTNDIGFKI*
>RifSed_csp1_19ft_2_sca_1266_408_28 # 13552 # 13872 # 1 # ID=1_28;partial=00;start_type=ATG;rbs_motif=GGA/GAG/AGG;rbs_spacer=5-10bp;gc_cont=0.336
MNKLLFVCEGNVQRSPSFEAWFKKFRPEYEVKSTGTSYGYPERMSKELLEWADRIFLMDL
EQEMFLKRKFPEFLFKSEIVGCSDQYPRESPQLFRLIEYWVYKLGL*
>RifSed_csp1_19ft_2_sca_1266_408_29 # 13942 # 15114 # 1 # ID=1_29;partial=00;start_type=ATG;rbs_motif=GGAG/GAGG;rbs_spacer=5-10bp;gc_cont=0.346
MEPDEKYKKDRRYKRTKNDKKIGIEDEIKEGDVKKEGVGVEKGGEVKKIEKEGGIKKTSG
RFTGNEKTEMLNTLVNNLYDIQKVRISIENRNRALQEKSKEEIFNDHAMRMKKLERETVK
EIGNEISKFNISTWMVGQRGIGASLAGQTIAIIRDVERFANVSKLWAYSGMATMEICLKC
GKRVLRTPKREEWIVRIAKRLEEQNNKKKIREAEEAEIIGLDAVVGGTGEDDEQDTNFTI
KAKKMLCACENPKTKTVAQRRIKGSIIDYNPKMKKLCRNMALSLIQYNQFYGDLYNQYLA
EYMQRDNLLANINTAKYKEPVLEKIKTGKATKMARRKMIKIFLSHLWVTWRKMEGLSVTK
PYIFEIGGHSDYIEPPEAIQEDDIFFGDGE*
>RifSed_csp1_19ft_2_sca_1266_408_30 # 15890 # 16297 # 1 # ID=1_30;partial=00;start_type=ATG;rbs_motif=None;rbs_spacer=None;gc_cont=0.392
MAIELIEATEVRTGRGGKTKGEKYGKYAVAIQKHIPWIKEQIAANNDGIIRVKAQDMGKE
MGGEFIKKNPTSIYWGLKYVLFQEGIVVDTGTHKTGDKLLIMRLGREDDRLPPSLSKYLE
PEEEDVGVEEAAEAE*
>RifSed_csp1_19ft_2_sca_1266_408_31 # 16614 # 17030 # 1 # ID=1_31;partial=00;start_type=ATG;rbs_motif=AGGAG;rbs_spacer=5-10bp;gc_cont=0.326
MATGEIVIKMESDMTEYVYECLEDDIRNLLEKKGINAEIFDSVTGNTTKTRKGVISSGDE
ISDQTVNGQLILGEKIWFNDEMRCRLRICGFTQDQIKKIRTSRFVDLTLTDFIDDDMPGV
AIYIREWGGNENRENSCE*
>RifSed_csp1_19ft_2_sca_1266_408_32 # 17142 # 17450 # 1 # ID=1_32;partial=00;start_type=ATG;rbs_motif=None;rbs_spacer=None;gc_cont=0.304
MKDRRLLIGPKTTGFEDTRLTCENLEDAAGNHFFDDGPDKYGLTKMESHKIRAYFQEGCD
NYDFVAQLHRRFFSFLEKENDYYIERVNQRRNKKGLEPFNDI*
>RifSed_csp1_19ft_2_sca_1266_408_33 # 17491 # 17892 # 1 # ID=1_33;partial=00;start_type=ATG;rbs_motif=None;rbs_spacer=None;gc_cont=0.281
MIYKKDFDMNKIIRYKLENVDQQTVEMPFPARLLSVIEQNDDIVLYSIIDDDKDVPKIPI
DILVIGTGDAVEENIGLYTFLGTVRLFDNKEIWHIFYKYTDDGHIKKSYNPPIIEDIEEI
KKEFRGKGNIMIA*
>RifSed_csp1_19ft_2_sca_1266_408_34 # 17916 # 18359 # 1 # ID=1_34;partial=00;start_type=ATG;rbs_motif=GGA/GAG/AGG;rbs_spacer=5-10bp;gc_cont=0.354
MDGTKLIVSNRMSKEDYYMEIAKVVSMRSTCMRARAGTVIIKNDTIVSTGYNGSPRGETN
CCDLGTCERYILGIEPGKDYNICSSIHAEANAIINAARSGISVIDGDMYIYFERLDGQKI
KHGGPCLMCSRMIKNVGIKNFVIKEIV*
>RifSed_csp1_19ft_2_sca_1266_408_35 # 18459 # 18719 # 1 # ID=1_35;partial=00;start_type=ATG;rbs_motif=GGA/GAG/AGG;rbs_spacer=5-10bp;gc_cont=0.341
MEKSEDGILGEEKPLWLLTAQNIYPMNDDEYYKLLIAARRSAKIELNMRNAFTSPSYQRR
YIRSVGESKVIDAAIMLRNCKSVLER*
>RifSed_csp1_19ft_2_sca_1266_408_36 # 18748 # 19125 # 1 # ID=1_36;partial=00;start_type=ATG;rbs_motif=GGAG/GAGG;rbs_spacer=5-10bp;gc_cont=0.265
MGWSNYIVVSKLKLIIEVTREVSDLEDYEESAIKKAIDEENIDYNVYLDGDNVVDIGDVP
INKITIKDLAELYKRYEIVQSLAGLDFNKLLLFWLKNREIEFTIKSEHNINMDEFDKEGY
LIIRR*
>RifSed_csp1_19ft_2_sca_1266_408_37 # 19189 # 19611 # 1 # ID=1_37;partial=00;start_type=ATG;rbs_motif=GGA/GAG/AGG;rbs_spacer=5-10bp;gc_cont=0.355
MPGNDNIESDKPPRHGRWGLLTRIKGRRYQELSKPYRIVMWMRWMPYGYIKGLVWYFVKR
LRWENVCDCDDSDELDRGRISLETCISMCVGIVQVNMNWYFTIDEVFRDDGSVICSSDKG
CFDEIFNFIENKLVEIIDGN*
>RifSed_csp1_19ft_2_sca_1266_408_38 # 19693 # 19803 # 1 # ID=1_38;partial=00;start_type=ATG;rbs_motif=None;rbs_spacer=None;gc_cont=0.279
MMIYDGISKNIRRVQIEIEEYNRNRRRVHNREGDME*
>RifSed_csp1_19ft_2_sca_1266_408_39 # 19800 # 20450 # 1 # ID=1_39;partial=00;start_type=ATG;rbs_motif=AGGAG;rbs_spacer=5-10bp;gc_cont=0.304
MKRIRKVYMDIEASYTGLIDPEKDRNGFFKDYENWKFFCDKRCNEKNVQYQGIIGLLILD
FDFDENTEVYKLLNKNFVQLVGKEITKERLMKEIDGMTDIIGYHCRTKPNWKGYTGYDFG
VINGQFGIVLDELPGVSCTDLELLAHGAKMFGGLKSVEKQIPSVPKRRSGIVDGLEAEKL
LLEIASCEDENKKKVLWQKVLGYNREDVINLVYIEH*
>RifSed_csp1_19ft_2_sca_1266_408_40 # 20675 # 20908 # 1 # ID=1_40;partial=00;start_type=ATG;rbs_motif=GGA/GAG/AGG;rbs_spacer=5-10bp;gc_cont=0.265
MKINTDALRDTLTILGGVIKETLDIGDYRITVIIERKVDDKSGIIIENMIVEKRFSGLQI
GTIIRRFKDMMNKIRFD*
>RifSed_csp1_19ft_2_sca_1266_408_41 # 21011 # 21736 # 1 # ID=1_41;partial=00;start_type=ATG;rbs_motif=GGA/GAG/AGG;rbs_spacer=5-10bp;gc_cont=0.322
MDQENLICNLDETKEFIKRVLKPLEDDEVYILLLNARKKWCPELSRSEEIMYRDLIRDNV
LDGILRKIRRIGCASKGTFVDRNTSKEIDIGCMALYILLDPRSTLKGYGEFIGNINKWIY
ESFKGESKNLEFYRRMDIKLFSAIHKNRSKGIYFVIDIDKKDEDLLDRIIGPLAGNIRWV
SETHGGYHIVIDRSYETGMIIYPDMVGMEYVDILKDPTTPLPGTLHGGFKVVGIRRELWN
K*
>RifSed_csp1_19ft_2_sca_1266_408_42 # 21738 # 22463 # 1 # ID=1_42;partial=00;start_type=ATG;rbs_motif=GGA/GAG/AGG;rbs_spacer=5-10bp;gc_cont=0.295
MLEVISKDDVVIRNFFPDNYYEGRICCKCKNSKTYIRSNGNPLWYNCICGKDSCTGYLCM
KCRLKIVAKYPDSNRNAMKSIANYRIGNVRKDSDYGISMISQAVVVKIFKIEDLTIKENN
FKYYIDAESNEHGKIDVKSSTLQQYGIYDFVNRMKIDCDTYICLGYDRHRRNIDNVYVIP
NEEWISKLRHLCIPKNPSRTSKYDKFKVDSSPYNRAFSDLMIFLKDKTYFGVEDIKKWLK
D*
>RifSed_csp1_19ft_2_sca_1266_408_43 # 22560 # 22934 # 1 # ID=1_43;partial=00;start_type=ATG;rbs_motif=GGAG/GAGG;rbs_spacer=5-10bp;gc_cont=0.336
MNEETKQKMEKLNRQLKMISYKGEEIGIQVLNQEESHSSKCDFLKEEPIGHREHYSGKRI
YNATCHGGLFRSGKDGIIINADVQGGYNIIKKAIPKAFTNLQVIRSEGIEGVGLHPMRIN
PLIY*
>RifSed_csp1_19ft_2_sca_1266_408_44 # 23041 # 23430 # 1 # ID=1_44;partial=00;start_type=ATG;rbs_motif=GGA/GAG/AGG;rbs_spacer=5-10bp;gc_cont=0.336
MVLKQTFIINSDLRMGKGKVVGQAAHAIIYYMDEILLYIEGKAPENKRLFERFLVWREED
HGLMKKIVLKATQAEMQKILCELAIRKIETFAVYDRGLTQISEGSFTCIIVEPLEEEIYD
ELFRHLKLL*
>RifSed_csp1_19ft_2_sca_1266_408_45 # 23566 # 23904 # 1 # ID=1_45;partial=00;start_type=ATG;rbs_motif=None;rbs_spacer=None;gc_cont=0.304
MVTSEELFGKREKRKDTVKPLIEEMNTFSKYQDYEKAKETLEKIKEELKKPSTQAWISVR
NVQTVKDVHNLVISDSIRLNPDNYKFSEFLGLLVNVHNRKDEIQGARYIDTD*
>RifSed_csp1_19ft_2_sca_1266_408_46 # 23929 # 24165 # 1 # ID=1_46;partial=00;start_type=ATG;rbs_motif=None;rbs_spacer=None;gc_cont=0.363
MVCIGMTIPEIKGGKIGRSKRPNRAFLDIAHKVNPSLCSSELERREKVMMWKAIESGKKE
EIEKARERLKKYIQKSEE*
>RifSed_csp1_19ft_2_sca_1266_408_47 # 24513 # 24869 # 1 # ID=1_47;partial=00;start_type=ATG;rbs_motif=None;rbs_spacer=None;gc_cont=0.280
MISMKFDKVHKYSNMMPMELKMLVDGAPKDNLEWGLVMYLFENTRSGNIVTLGKISNFFD
VDINILFKKLNMMDGLWIIQYLNNGYGRTYYTYEITEIAADFIIKLIELLEIDTKIKK*
>RifSed_csp1_19ft_2_sca_1266_408_48 # 24905 # 26599 # 1 # ID=1_48;partial=00;start_type=ATG;rbs_motif=GGxGG;rbs_spacer=3-4bp;gc_cont=0.276
MELIQNSINLTMEQFRDILNKLENSSVTIRKTLENKYNIVINGEEFLDIDKFTLSKLLDF
YRIKSSYFAENDDTIIKMPKSYYKNREIMELLKDISVLNFFIDCCDMEGFFEERELKYAK
INDIMIRQLESAKTVYFSHPMKTNNSEYEFVCLELLYNMFPNCEIINPNSDKYRWSKGWD
VHSEELDGVWDNKFWYYLYDSMVHYCNLIKNSDVLCYAPIFEINSRRLPKDHTRRVNYIR
HVTKGVKTEVSYATKLGIPVLTFDQPVNGSSSSSSSSSSSSSGGLTNDIIDKYNGLIPSK
IPNPLFMCDMKIKGGNKSSSFSETLRDVGNIYRYNSPYPFDLYYHKLTLEIAEKPKHMEE
YKLFEPWDIESPILDIQKMKLKEFGMKKEEIDGIKTFLNARERIDEMLSSKPLPGSELKV
KAKYICDFVEYMKMIGIDCIDCISCADVNNMLSVDLINFKLDKLESKLRPASCIFMIDRN
NYEKVKDLFRKYGFTKKFVDLTDRLKIIENEYEGPIKKFRSHVSLENIYLRKISNDVAIG
YEGHEKSKLLEDMRKVENIREMKD*
>RifSed_csp1_19ft_2_sca_1266_408_49 # 26857 # 27582 # 1 # ID=1_49;partial=00;start_type=TTG;rbs_motif=AGGAG(G)/GGAGG;rbs_spacer=13-15bp;gc_cont=0.331
MSNYIDGNFERNDIAKTGRVRHYNKTNTCERIKENGDICGEPLVPGKTRREYDKDGNETG
RWLCYKCRGRDYQNLPDSHNSFVAANRNVRTGNIGKKSEQGKTIISQAVVAKYLGIEDLN
IKMDNYSHYIDMEHERYGKIDVKYSSLMYGVWWLFNNRKKIDCDTNICIGLDKSGDNIES
VFFIPNDIIMHNTGITIARSGSKYDEFKVDPKIYNDLYHSLTCCIKGEYFSIELIKHWME
G*
>RifSed_csp1_19ft_2_sca_1266_408_50 # 27594 # 28157 # 1 # ID=1_50;partial=00;start_type=ATG;rbs_motif=None;rbs_spacer=None;gc_cont=0.333
MELISEKDVYDVDKRDTKKRFLTTDSICAVCGTIINSNYEEDCIICDDTHKTCDHKDFIT
GRQSVDLRILLDFHIEDLKALAELHGCAEGGGRTKTVAGLMKKLYANLLDKRINDGLIRK
IVLRNRKKFWFWRDIDSAMSRVRKPKGIALVNTEDCIEIKEITIRNKKDEVVKVTVIPLK
NELEKGK*
>RifSed_csp1_19ft_2_sca_1266_408_51 # 28313 # 28546 # 1 # ID=1_51;partial=00;start_type=ATG;rbs_motif=None;rbs_spacer=None;gc_cont=0.338
MWKKEEEFMLKKEDCMSKKKIEIVLKENLILKNILTQSMIGDIQSGKLCVLSSSGQKVNL
DDKLNGTVLLLAPLCGG*
>RifSed_csp1_19ft_2_sca_1266_408_52 # 28563 # 29750 # 1 # ID=1_52;partial=00;start_type=ATG;rbs_motif=None;rbs_spacer=None;gc_cont=0.298
MVIPLVDKEETRSKRALSKSQNNKYGYMKKQALGLLPWIYKKLEAEVSGTISLKAADVLR
ELMVDKSNSTIYAGLRYLLFFEGINVSIRNNGKEDLIILKPISGCGFGLSESIVKAYDNM
EMDGWYIKRNDLGISFKHSIVKKIDGKDHGNNIYSLESSGDIYFDRRDLTKVQAVEFAKY
MSCKYAPAPDFVYLTPINLVIPDYYIQDLTGCIDIDLDKIGKEFRIVRLGDGPEFTVLSI
FGKEFKIYEHDVDEMIKGCSIHHIIYSFDEALMYEKTPERIEILKKILPELRTKNSAIIK
NHDLIIINSSGTFMISLSDGTLHKIYGFESILSEYDSKYDSKYICVGPIGNVENFIIFNG
YRYKIDRVMGVILAKAVMLLEEKYPDERTLSQIIN*
>RifSed_csp1_19ft_2_sca_1266_408_53 # 29756 # 30220 # -1 # ID=1_53;partial=00;start_type=ATG;rbs_motif=GGAG/GAGG;rbs_spacer=5-10bp;gc_cont=0.271
MFDHTNFDNRYAKIVKTLNIPEDRYEQILSYVMEMITDYHGNVMDIIKEIPLNLKGNERF
FTMLMVGNYTSQSFSIKNDEERNEFITNTTNAMKLNKERATLSTDYITYIIIENIGKVPT
VDIIKNIVNSDFTDTEKDFILFILGIILNIDTEH*
>RifSed_csp1_19ft_2_sca_1266_408_54 # 30234 # 30818 # -1 # ID=1_54;partial=00;start_type=ATG;rbs_motif=GGA/GAG/AGG;rbs_spacer=11-12bp;gc_cont=0.316
MIKNKITPELKAKFLQEIQKTINDGNEHGFLICHDANGNLSPSKVAIGEKDNINFMDISS
QCPFKIQGDFHTHASASDLKNFIKDNIPQERVPDNVLKDITIKLYKENGITTTTPSHGDL
LGLLVLKGKNKIMGTVCMSSDAEPNYVECWTTKENINSTHYKRAGHEIQDRKLVRNPPHD
WIKPLFNKEFINLY*
>RifSed_csp1_19ft_2_sca_1266_408_55 # 30823 # 31170 # -1 # ID=1_55;partial=00;start_type=ATG;rbs_motif=GGAG/GAGG;rbs_spacer=5-10bp;gc_cont=0.267
MALPTYEEISVGVTRTFVNKNDLERFDNYIKSLNDLVTPIENKSKECDMIQVIEESHKAE
FAIELLNKEIVRMIYWSKIDYKPDTEKLAKKYKDIRDRYHQTREIFQNGCQCKRK*
>RifSed_csp1_19ft_2_sca_1266_408_56 # 31415 # 31690 # -1 # ID=1_56;partial=00;start_type=ATG;rbs_motif=None;rbs_spacer=None;gc_cont=0.322
MFESIYSMIRNIPEAAIMAIVVGILRNVTGWFENAYKDGKLDEYEIKQLFGTMVKYFASI
MLLMIGIPLEQAVAGSFVLDVGTSSIKKISK*
>RifSed_csp1_19ft_2_sca_1266_408_57 # 31723 # 31947 # -1 # ID=1_57;partial=00;start_type=ATG;rbs_motif=GGA/GAG/AGG;rbs_spacer=5-10bp;gc_cont=0.262
MNFKKHLEMNKLSEIHRDLFDADKMVNNCDPKIIDVLCRLDTFLNRYKESREIPEYIFKE
TKRLKKEFIDHCII*
>RifSed_csp1_19ft_2_sca_1266_408_58 # 32209 # 32484 # -1 # ID=1_58;partial=00;start_type=ATG;rbs_motif=None;rbs_spacer=None;gc_cont=0.297
MNKVTLVDFYADWCSACKAQDPILAELERDIGHKVDIIRIGLAENKDVFDEFKIDATPTL
FVIKDNNVFKKYVGVTSRNELESAINNASII*
>RifSed_csp1_19ft_2_sca_1266_408_59 # 32802 # 33620 # -1 # ID=1_59;partial=00;start_type=ATG;rbs_motif=None;rbs_spacer=None;gc_cont=0.300
MKLSRGNNMSPISPRMENVTRRIHHRTEIKLDISSSDLNTDATKLIKEILTKVWPETYLA
DLDIDDYIEYVIELWQTHYINSKKTKDAINKIQTANPPSDLKTYLVFNLFDDEDNLIIDY
SEMSTTPLFRSFIFPTNDLWDTYIYTENKFKSLEIIEPAYIEEMKQGMTIQQKLHLDETI
FQSYGFHNRLLGTTPRRIRLYTSQPPDRIKQWNHRGIIPKGSYFTDNMARTAYYWQENDI
IVDYRLPENDIVVTSEFGGAKEYVTINDIKII*
>RifSed_csp1_19ft_2_sca_1266_408_60 # 33851 # 34651 # -1 # ID=1_60;partial=00;start_type=ATG;rbs_motif=None;rbs_spacer=None;gc_cont=0.327
MKTIIIPDIHNKVDFVEPALTSPVLQPYDRVLFLGDYFDDFYDTPIDVHNSATWLKQSIH
KPNRIHLLGTHDIWYRFPHNPFIMASGNTEEKLDAINRVLTIEDWKLLRPYHYEQDFLMT
HAGVHGHLIGQYVLKNKQTFGKYIVNNTIQLSTKEIINQIIKPATEEALKDIRNNISNNW
FEAGFARWGMYKIGGITWLDWNKEFEPIENLNQIVGHSELRIPGQKSLYNSKNYCLDTKT
QHIGILENGELTYVETIAVLEAITKE*
>RifSed_csp1_19ft_2_sca_1266_408_61 # 34648 # 35034 # -1 # ID=1_61;partial=00;start_type=ATG;rbs_motif=None;rbs_spacer=None;gc_cont=0.307
MKEIKKILIIGIGEMYKHQLEWVYDVLPTEELRQMFLHGQIDLYDMMSYPEKGDAIDTIL
RDAENISAVVAHHLYWQKDLSPVKTPYFYNEKNEYLPVITKELNIPFIVMGDQPDGTFAH
VKIYNFKI*
>RifSed_csp1_19ft_2_sca_1266_408_62 # 35039 # 35224 # -1 # ID=1_62;partial=00;start_type=ATG;rbs_motif=None;rbs_spacer=None;gc_cont=0.247
MRKKNKKSIINPNRLIDRIFHPLFRKSRKFVIIDGVLHFIVEQNPPTSMKKFLRYSLKHL
L*
>RifSed_csp1_19ft_2_sca_1266_408_63 # 35232 # 36065 # -1 # ID=1_63;partial=00;start_type=ATG;rbs_motif=None;rbs_spacer=None;gc_cont=0.319
MIRLGKNYFQHFASSGALGYDGKGWPWEHPLEYFNLFKHELFIPITKTLTYKPNKGNFRW
YKPWKTIKLLENGVINAMSLGNPGIIWWYSKYRYTKQIVSIYSENIVELASMIIMINNSN
AIGIELNESCPNLCISPTEKIIEDCHTARKISNKPIILKLSILHDIVEILPKIDVDAISI
NSIPWNIIFPDNKPPLEYGGAVSGKIIQPYTWNFLQKIVKMSDIPVIGPSIWEYDDMHKL
ESLGAKGFSFGSIFLRYPWRPTEYVLRWEREKNFKKE*
>RifSed_csp1_19ft_2_sca_1266_408_64 # 36128 # 36289 # -1 # ID=1_64;partial=00;start_type=ATG;rbs_motif=None;rbs_spacer=None;gc_cont=0.352
MPISSEILTVQVQYGKSQLWAIVNSYEQTSERRHIRIHGTGHKLSPDGCVSCI*
>RifSed_csp1_19ft_2_sca_1266_408_65 # 36327 # 36674 # -1 # ID=1_65;partial=00;start_type=ATG;rbs_motif=GGA/GAG/AGG;rbs_spacer=5-10bp;gc_cont=0.276
MTNTKEEKEEVIFARNKLNECKKINDKDKQIDCIYQTLHNITQAQDITNLTLREIINNDK
DPRWIPIHITDDANAIILGISEQKGNPKSITRRGGYVEEKMHKIIDKWHMLRYEQ*
>RifSed_csp1_19ft_2_sca_1266_408_66 # 36736 # 37101 # -1 # ID=1_66;partial=00;start_type=ATG;rbs_motif=GGAG/GAGG;rbs_spacer=5-10bp;gc_cont=0.284
MVSDKVELCRCARNTGKLMNDISNLRLEVDSMKFGRLNNIQISNLKIDISLMNKEIQSLR
HTCDLDTTHQEDTLDNISRQTSFITKMTNQYEFDVEKTMMLHNLGTIRDQIMKKLNDCSI
E*
>RifSed_csp1_19ft_2_sca_1266_408_67 # 37126 # 37653 # -1 # ID=1_67;partial=00;start_type=ATG;rbs_motif=None;rbs_spacer=None;gc_cont=0.316
MNNSDIEKCLIIKNPKKKLIENCIKEFGITEDPCEGGYLLENGKFLDFSGKREGLQHRVR
ALDHRDISRCIDSESCNVVQSFNKFRLIGMHGNTIRFHSSGCLSDNPVVNVILYKDQEPT
EEQWHVIRNSAKKGGIIYDILDNKGDRIISGSIDASKAGRLRNIFQSLKINHSNH*
>RifSed_csp1_19ft_2_sca_1266_408_68 # 37817 # 38071 # -1 # ID=1_68;partial=00;start_type=ATG;rbs_motif=GGAG/GAGG;rbs_spacer=5-10bp;gc_cont=0.302
MTNYEIRFKEIVQFTKGFALNIMNVPISQIYEDFYEPHNVTITIDPDWTGPDFGTLVDID
DSLWLYPLSLKNNIIKRLQDLGKL*
>RifSed_csp1_19ft_2_sca_1266_408_69 # 38106 # 38603 # -1 # ID=1_69;partial=00;start_type=ATG;rbs_motif=None;rbs_spacer=None;gc_cont=0.331
MPIKLNSYSLPEEVVIKMRLKIEETKQKNIELGFGLCRMKYVNTLKSGHECAGNECSILQ
MPECPTGLYVGGYHTHPDASAEPSIADLRNAYINDVECVGSPQENAIRCFVRIGYRKPQD
EKDIISKFKEVEESFPKTVNMEQYQKWKNARDEIWNKHFQTIDVK*
>RifSed_csp1_19ft_2_sca_1266_408_70 # 38677 # 39366 # -1 # ID=1_70;partial=00;start_type=ATG;rbs_motif=GGA/GAG/AGG;rbs_spacer=5-10bp;gc_cont=0.280
MSKEFTIQEMTYSCFWYSNFNNETKKEIISRTVEQNIDKFKKHWNFKYYIRDSDYTRLVN
LLSKQTFSYLLEKFNELDTGDLFLSNIEYEIIEFTNGLIEDDISIILKINDEIKRQIQTY
AYHEELIETSKSSIIMWSNACACWNITYFMREKIKKGNTIKLDASMVLLPFLGNKVKKYL
CLLDQSPLYKYSFEAVYQRGETPFLEGILGWVSKTIETEQHKQMQEKYA*
>RifSed_csp1_19ft_2_sca_1266_408_71 # 39371 # 39943 # -1 # ID=1_71;partial=00;start_type=ATG;rbs_motif=None;rbs_spacer=None;gc_cont=0.321
MTTQIEIPLILGDNYISFPARSTSTINEILISSGIKGNILKFIKWDSVQQKDVPIAIDGT
EFIEEGRGYYLYITSPGTIIYDGIEYSMTFDQFRSRIVKEWNLLGTGKDIIIPQNWCRII
DPITSLSVTILQPNHSYWVHYDECIQPTSPGIGSSTLTVIAIIGSVLFTYYLLREFSIIG
KPIETTYSKS*
>RifSed_csp1_19ft_2_sca_1266_408_72 # 39947 # 40453 # -1 # ID=1_72;partial=00;start_type=ATG;rbs_motif=None;rbs_spacer=None;gc_cont=0.320
MSTKLNSFTLPDDVIKKMKSKIEESRLKDAEIGFNLCTTNGNLHDENLCIGTECAVDIPK
GCSRGKYVGLFHTHPHSSSKPSIQDIANAYQIGINCIGSTDDMKIKCYIRKESIPTRKDL
ETIIAALVRYEYPLHLSEYPEEDIKNYQKLINVRNDLTKTYLNTVEVI*
>RifSed_csp1_19ft_2_sca_1266_408_73 # 40466 # 40648 # -1 # ID=1_73;partial=00;start_type=ATG;rbs_motif=None;rbs_spacer=None;gc_cont=0.284
MNSRLDLDIERKNAEDIVQQFIGDKYVSANIIDNNLKVYIKFPRYSMECTRPGESIIRHY
*
>RifSed_csp1_19ft_2_sca_1266_408_74 # 40697 # 41227 # -1 # ID=1_74;partial=00;start_type=ATG;rbs_motif=AGGA;rbs_spacer=5-10bp;gc_cont=0.313
MAKASEEIRKLKGKEGSITDLARQYLEAKKANFSIVKADPGENVARIKGVEPFVEPGSIM
IEKDGKKIIIEELTKVCGVSGRYHDTDQKANIHATVDRAQRVLFKTYKDKKDLYIFTESE
IKDPSFGFYLGGANIRATIKDALKEPSNIPDYDETFEIDCKCEDYKLKCKANVWEF*
>RifSed_csp1_19ft_2_sca_1266_408_75 # 41287 # 41547 # -1 # ID=1_75;partial=00;start_type=ATG;rbs_motif=AGGAG;rbs_spacer=5-10bp;gc_cont=0.372
MKVRKKEIFEAEQWFPGKQISGIRGTDPNRWCGCIISGSKQFDKPHFHPSPATCELVNPG
DWIVKDVRGNKCLIKPDVFINTYERV*
>RifSed_csp1_19ft_2_sca_1266_408_76 # 41653 # 41817 # -1 # ID=1_76;partial=00;start_type=ATG;rbs_motif=None;rbs_spacer=None;gc_cont=0.279
MNKREKVEDIIDRGRKFKNCMNMTILIAAHIDRCPEYKSKYNEIRKHIGFDSID*
>RifSed_csp1_19ft_2_sca_1266_408_77 # 42078 # 42347 # -1 # ID=1_77;partial=00;start_type=ATG;rbs_motif=GGA/GAG/AGG;rbs_spacer=5-10bp;gc_cont=0.333
MPNESDKIEEELNELDILVGRFRDGVNRCDISSISTSSKTIGSRIKTLRNRDNMTEKQKD
LLSNLDIESSRQYDRLAKGRCACSMVKSI*
>RifSed_csp1_19ft_2_sca_1266_408_78 # 42619 # 42963 # -1 # ID=1_78;partial=00;start_type=ATG;rbs_motif=AGGAG;rbs_spacer=5-10bp;gc_cont=0.310
MPELKLSKLKFLRIRTNNEQDAMYALGALRAVRIESVIGKVYEAKRSIQTTSTYFESVIA
LNEEYQSEAIDILRHLSTVNRLWKQKVSYETIQELETEYTRALEEEFLPELRMP*
>RifSed_csp1_19ft_2_sca_1266_408_79 # 43002 # 43163 # -1 # ID=1_79;partial=00;start_type=ATG;rbs_motif=GGA/GAG/AGG;rbs_spacer=11-12bp;gc_cont=0.377
MPENSSLEDIMYEINFVAQVLEGLKASEEGRTMTTEELLKQVEEWSRINSLKT*
>RifSed_csp1_19ft_2_sca_1266_408_80 # 43298 # 43450 # -1 # ID=1_80;partial=00;start_type=ATG;rbs_motif=AGGAG;rbs_spacer=5-10bp;gc_cont=0.366
MVTTEECISAEDATSIVKALDEFIETQTRKGGYKGQRCYKVCIRTCQSHT*
>RifSed_csp1_19ft_2_sca_1266_408_81 # 43680 # 43928 # -1 # ID=1_81;partial=00;start_type=ATG;rbs_motif=AGGAG;rbs_spacer=5-10bp;gc_cont=0.297
MIKATKTKEERRAEFRSSFLKYKAQTPFCKDLKKIVPELKKEIETKNIISMTPEDLRSKV
DLKYRSLQIFFGMQNIVYGMME*
>RifSed_csp1_19ft_2_sca_1266_408_82 # 44000 # 44245 # -1 # ID=1_82;partial=00;start_type=ATG;rbs_motif=AGGA;rbs_spacer=5-10bp;gc_cont=0.321
MVYNILDTVRKKVDRLNKAIEDCDENSILIASETSEWLEKAWFAPTVDLPEGFNIKDYDR
YKNKITELSSQFKDKCSCRSK*
>RifSed_csp1_19ft_2_sca_1266_408_83 # 44292 # 44420 # -1 # ID=1_83;partial=00;start_type=ATG;rbs_motif=AGGA/GGAG/GAGG;rbs_spacer=11-12bp;gc_cont=0.295
MMYDLYKEGLEADFQLHAQAEKISRKHKDPDLNINIVTTEQK*
>RifSed_csp1_19ft_2_sca_1266_408_84 # 44417 # 44947 # -1 # ID=1_84;partial=00;start_type=ATG;rbs_motif=AGGA/GGAG/GAGG;rbs_spacer=11-12bp;gc_cont=0.309
MDKLKENILQGAVNSLKSIGIKNLVNMIEKSHDEQREYGVAICSNKDVPPFGDIFLSKTT
IGTKNNVKFGDCEHKRIGSFHTHTDSNKELSVGDIYAELQSKNNFSCIGIIDDKNKNKAI
INCSINAYHVEPLVALDFYKKQDKFLRQLKEYDIPLKTPSGETRHIDEMLKELARK*
>RifSed_csp1_19ft_2_sca_1266_408_85 # 45347 # 45616 # -1 # ID=1_85;partial=00;start_type=ATG;rbs_motif=AGGAG;rbs_spacer=5-10bp;gc_cont=0.322
MAENECVLNSLIESINKRKKPDFSKCPDSRPTDTFKPGDIVAGIWYNDPNWYAGKLEFVQ
RGLAIPINDIAVGFMEDADHFVKICSKRK*
>RifSed_csp1_19ft_2_sca_1266_408_86 # 45629 # 45934 # -1 # ID=1_86;partial=00;start_type=ATG;rbs_motif=AGxAG;rbs_spacer=5-10bp;gc_cont=0.337
MNVQGKNKFMVLKEEDQEEFIMAVSERLKDVKDSIPQIETSEEARSFVIGSLGTLAYMSK
RLLSSDKLKEMNDAIEEQEMIIAKMIEKPEKLERLSLRSGK*
>RifSed_csp1_19ft_2_sca_1266_408_87 # 45912 # 46265 # -1 # ID=1_87;partial=00;start_type=ATG;rbs_motif=GGA/GAG/AGG;rbs_spacer=5-10bp;gc_cont=0.305
MVDKYNICSCGFEAAEFASGLESIRNKINELRVHNDYKLTPVLIETHQHVAGHTLEHLRK
VRDACNIETTEEEKRLIKIQSNLININNPDKRNELNYDVAFVDIGIRRKLYECAREK*
>RifSed_csp1_19ft_2_sca_1266_408_88 # 46386 # 46529 # -1 # ID=1_88;partial=00;start_type=ATG;rbs_motif=GGA/GAG/AGG;rbs_spacer=5-10bp;gc_cont=0.271
MDELKEKILQGTVKSLETIGIKNLVNMIEKSHNEKREYGIAICSNNH*
>RifSed_csp1_19ft_2_sca_1266_408_89 # 46553 # 46756 # -1 # ID=1_89;partial=00;start_type=ATG;rbs_motif=None;rbs_spacer=None;gc_cont=0.270
MTEGDKKIDMLSSLIIMAEQEKIPKREIDDMKKAVKSKLDIRRKIVEEMNESSAKLIPKY
YNEKTLG*
>RifSed_csp1_19ft_2_sca_1266_408_90 # 47237 # 47482 # -1 # ID=1_90;partial=00;start_type=ATG;rbs_motif=None;rbs_spacer=None;gc_cont=0.289
MNFGVQNFEKDGFVILQTDIVEVMNKCKFLSKYEYYSYNEVIATSKIGDADLRGMVGWAG
QKYDCKISSGRLKVVFDSTRK*
>RifSed_csp1_19ft_2_sca_1266_408_91 # 47479 # 47736 # -1 # ID=1_91;partial=00;start_type=ATG;rbs_motif=GGAG/GAGG;rbs_spacer=5-10bp;gc_cont=0.333
MSIEIHIRVRDSDWDLEHELAELIAEKIESIIPNNVNISTFVIPVEDPEHEMPSLETMGY
GTFYDVSKAESKIQSLTIRHTKTRL*
>RifSed_csp1_19ft_2_sca_1266_408_92 # 47871 # 48149 # -1 # ID=1_92;partial=00;start_type=ATG;rbs_motif=GGA/GAG/AGG;rbs_spacer=5-10bp;gc_cont=0.305
MKEIKFSNEECTQIKGVIDTLGIMSGYMAENLCRTEDGTVIKFTRERLDREIKDINTNII
NLEKIFNKGCEFVPSKEGLSAIFGEGLSGAKR*
>RifSed_csp1_19ft_2_sca_1266_408_93 # 48319 # 48558 # -1 # ID=1_93;partial=00;start_type=ATG;rbs_motif=GGA/GAG/AGG;rbs_spacer=5-10bp;gc_cont=0.300
MTIQKIRKYLDIVGLDKLKGIISKSENEKREYGFRFCKFLRQLKEHGIPLKTPSGETRHI
DEMLKGLDRNKHFQTITVQ*
>RifSed_csp1_19ft_2_sca_1266_408_94 # 48608 # 48781 # -1 # ID=1_94;partial=00;start_type=ATG;rbs_motif=None;rbs_spacer=None;gc_cont=0.293
MALNTEFEEEAIDILRHLSVVERLWKEKVSFDETITELETEYTKDLDLEFLPEHRMP*
>RifSed_csp1_19ft_2_sca_1266_408_95 # 48822 # 48941 # -1 # ID=1_95;partial=00;start_type=ATG;rbs_motif=AGGAG;rbs_spacer=5-10bp;gc_cont=0.325
MPELKLSQLKFLRIRTKDEKDAMYARGALLTIRIESLHI*
>RifSed_csp1_19ft_2_sca_1266_408_96 # 49085 # 49303 # -1 # ID=1_96;partial=00;start_type=ATG;rbs_motif=None;rbs_spacer=None;gc_cont=0.283
MSNKEINNYKKYYKFTDQTTDKNTATCMLNEYLKKTYGQDVLEYIGYKGDIGKTRLTALI
QTNRTSYQREIW*
>RifSed_csp1_19ft_2_sca_1266_408_97 # 49380 # 49526 # -1 # ID=1_97;partial=00;start_type=ATG;rbs_motif=AGGAG(G)/GGAGG;rbs_spacer=13-15bp;gc_cont=0.265
MLSSLIIMAEQEKIPKHTIDDMKKAIVKEINESSAKLIPKYYNEKKIE*
>RifSed_csp1_19ft_2_sca_1266_408_98 # 50103 # 50468 # 1 # ID=1_98;partial=00;start_type=ATG;rbs_motif=None;rbs_spacer=None;gc_cont=0.352
MQHHQMANFPILEYLAAILVILDVIYYPVDKWSIWCIRIIHNYAILAVLLGIPVHVNCGD
LSLPSHVYSAGIVECIRDDCNVVHIFIIFHLSYYYHNNVLAFYVRTVTFSTFCFCMSHYY
R*
>RifSed_csp1_19ft_2_sca_1266_408_99 # 50400 # 50615 # -1 # ID=1_99;partial=00;start_type=ATG;rbs_motif=AGGAG;rbs_spacer=5-10bp;gc_cont=0.301
MTNVLFDKYYEEYKKLSFECKVITHWLERVGDDIQHERIPELSRDQLYKLSIVMRHAEAK
CRECDCPDIKR*
>RifSed_csp1_19ft_2_sca_1266_408_100 # 50956 # 51369 # -1 # ID=1_100;partial=00;start_type=ATG;rbs_motif=GGA/GAG/AGG;rbs_spacer=5-10bp;gc_cont=0.304
MSHTLALWCYNEKHVTQLDLDRINNELGIHEYDEEEHQWWNIFYFETNEYGEFFRRLKPE
EIISFKSTGDYPPYFSHRESEYYKQIFDCMRKNMGTPHVGSSGEPNYETIPEFTIQDEID
MDFYGNSNNISMYNNKK*
>RifSed_csp1_19ft_2_sca_1266_408_101 # 51425 # 51877 # -1 # ID=1_101;partial=00;start_type=ATG;rbs_motif=GGAG/GAGG;rbs_spacer=5-10bp;gc_cont=0.276
MANDGMSFEDIKRTYEDRVKCIDRITGILTYCDSLIAIGGLYLIFRKSKIANIDVLKSME
QSIDGILEDLLTDIEKLADVCNQRERIDKIIKDIDEGLAIGEVVKYENVLDIFLNIKAFF
NGALLSIVKRIKDDTLHFLELYLKSYKINL*
>RifSed_csp1_19ft_2_sca_1266_408_102 # 52108 # 52467 # -1 # ID=1_102;partial=00;start_type=TTG;rbs_motif=GGA/GAG/AGG;rbs_spacer=5-10bp;gc_cont=0.231
MTSFKQYIFDILLIIKVTIRKIISKIINIIWRKNSINEEEIIEDKNNSEENMHKELVKIK
EIETEIGPIFILQIGDINIRPYLSREEAEKVAEFMERVEIEIIRKCCHDYTNLHSEPIL*
>RifSed_csp1_19ft_2_sca_1266_408_103 # 52468 # 52959 # -1 # ID=1_103;partial=00;start_type=ATG;rbs_motif=None;rbs_spacer=None;gc_cont=0.337
MNYNIVRSIYTYYMMRNRRYSKSIADTSWYQIQLLTKYKAEWAGKIVEFVDPKNTTKECS
KCGYINDIKISDRIFKCKKCNHIEDRDIDASIVIRDRSITYQNLLKDTKTLINVVGMPYP
DFKPLEKETSIQSEMIEQVSSENKETSQEGTVQNNNKPRPSGG*
>RifSed_csp1_19ft_2_sca_1266_408_104 # 52993 # 53268 # -1 # ID=1_104;partial=00;start_type=ATG;rbs_motif=AGGAG;rbs_spacer=5-10bp;gc_cont=0.283
MVHMEKICLTKEFAKNLKDIIDEDIVHIDEINETLIKQKDIERNYLHRKKSESAREILKK
VIAQMDNYSTDTFCIAVGFKEDLLKWRKEDP*
>RifSed_csp1_19ft_2_sca_1266_408_105 # 53376 # 53717 # -1 # ID=1_105;partial=00;start_type=ATG;rbs_motif=None;rbs_spacer=None;gc_cont=0.275
MNNKDLIEHSTKVMVAKLENISIPECLDCKKGINGIPDCHFGECDLPIQLMNKNGKIGII
VSNLKIDKWDFQVKDKTYDIYYLFGFDESWDNILHVWKIPKAEILNHLEFSRR*
>RifSed_csp1_19ft_2_sca_1266_408_106 # 53916 # 55004 # -1 # ID=1_106;partial=00;start_type=ATG;rbs_motif=AGGAG;rbs_spacer=5-10bp;gc_cont=0.381
MIENNPYFNHHPDCCSDYITDPSESRPGIHCLHDKLFVVTVIFDPLRFRSRYWNFELFQK
HIENSGAILYTAEIALGRREFEITSPDNPRHLQLRVDGDIQEIWLKENALNILISRLPPE
ANYIAWIDADIKFARPDFAQETIQLLQHYDFLQMFSHGQDLGVNYEPSVMTPAFVYSKFK
EQDKFVERIKEGYYYGIMRKGIKGREWAYAHPGFAWAARKEALSKVGGLIDWTILGSGDW
VMANALYGQVERTINPGYSDSYKKLCYTWQDRALKHIRKNVGYMPGTIFHYFHGEKKDRN
YDQRWRLLVNTKFDPITDLKKDVQGLYQLQDDGTERFIELRDGLRKYSRLRNEDTNIGII
VP*
>RifSed_csp1_19ft_2_sca_1266_408_107 # 55005 # 56615 # -1 # ID=1_107;partial=00;start_type=ATG;rbs_motif=GGAG/GAGG;rbs_spacer=5-10bp;gc_cont=0.296
MEQILGHDTYSEMDKMVHCSGSSFARLEPITILWSDKSFENEIKIGARHMIELVDEDEII
KQRKQGRYTNEELLNYLKEFYEEKGKVPAAIDFSNNPKYPCSVTYQMRFNSWNNALEKAG
LKQNKKDEYSIEELLSLLNKFYEENGRIPNTMDLRNNPKYPNFRTYLKYFSTWKKTLEAA
GFDSKYFTNPRNEKRVHKSKYTKFQLLEFLRIFEIENGRNPTRRDFLNNPKLPNYQTYKY
QFGSWNNAIKAAGLEIYDPNEPRKYTDEELLEFLNKFKSEEGRTPGERDFVNNSKYPGFV
TYQRRFETWNNALKLAGLETNIGGTGKQYEKDELLQFLIDAKIEFGRIPVESDFINNTKY
PGFTTYVRYFGSWDNALREVGMDLDTSVRKGILDTSNKRGRMWELCIFKSFEKEGAIDHS
GKNPKSPIDGTCPNNQNYDAKVAELIGEGWSYDLRRGNRSKIQWFYLGAFDKGYNKLEYA
WRIPEKLFINETTIRICENCKYNINNLSIYSITDKISYTFEKLKENWKNKMCQELK*
>RifSed_csp1_19ft_2_sca_1266_408_108 # 56631 # 56972 # -1 # ID=1_108;partial=00;start_type=ATG;rbs_motif=AGGAG;rbs_spacer=5-10bp;gc_cont=0.298
MTEIIEKARKLVEIKELFPEGEERIIYLLQIAEIDIRVYLTYEEANRVANFFRRAIRKIL
REGIGKIEIVELKTSKIYYLVRIAGFDIKPYLAIEEATRVANYMENVVKKILE*
>RifSed_csp1_19ft_2_sca_1266_408_109 # 57032 # 57349 # -1 # ID=1_109;partial=00;start_type=ATG;rbs_motif=None;rbs_spacer=None;gc_cont=0.330
MNNGKEFTQDENNAIHHPEYYGNNIWEERDKILANHSSLAKSINKLRTSTRLCISSVSSD
MHGAKSELDWLNNSGNISTDEFVTMNSVSKDIGKEFNNCRCLSRE*
>RifSed_csp1_19ft_2_sca_1266_408_110 # 57357 # 57662 # -1 # ID=1_110;partial=00;start_type=ATG;rbs_motif=GGAG/GAGG;rbs_spacer=5-10bp;gc_cont=0.379
MSHKHKKSFCDKERYFHDTVGEGLLDSTPITVPPDFGAETGTEDHPGPFSGQSFHPSSQK
FFGLMPRRNTSYDSPERAGKILVDDKKHGRNRFYKPRIKNL*
>RifSed_csp1_19ft_2_sca_1266_408_111 # 57709 # 57927 # -1 # ID=1_111;partial=00;start_type=ATG;rbs_motif=GGAG/GAGG;rbs_spacer=5-10bp;gc_cont=0.329
MTEIRLIMVTKKEAEDILSASGPLRNLDDIILDIAEINDKGEKAVNISDAKKLEILGLEL
IKHARLTAEASY*
>RifSed_csp1_19ft_2_sca_1266_408_112 # 57990 # 58409 # -1 # ID=1_112;partial=00;start_type=ATG;rbs_motif=GGA/GAG/AGG;rbs_spacer=5-10bp;gc_cont=0.338
MTTIQKSIMRFTPSGQLFGHKPDSQILVWMRPSEFLDKTPKLSPEYWKSTSTRIVVDRLT
DKMEKDIPIDPLFLDIDTVNCKITNHEGRHRAIAAEKAGIARVPVIIYLRDDNRNYVSTK
EYLEQGCKCNYFIAKQQNK*
>RifSed_csp1_19ft_2_sca_1266_408_113 # 58752 # 59048 # -1 # ID=1_113;partial=00;start_type=ATG;rbs_motif=GGAG/GAGG;rbs_spacer=5-10bp;gc_cont=0.313
MVNIYSEMYRRKVLKLEEQVDNLRQLPCKISAIIDTAIKIEDALKRADDTYTALPLQIKE
IEKSTHQKSADLIKKYRNIIIDMDNTCDCKQKPLLSRQ*
>RifSed_csp1_19ft_2_sca_1266_408_114 # 59103 # 59711 # -1 # ID=1_114;partial=00;start_type=ATG;rbs_motif=None;rbs_spacer=None;gc_cont=0.269
MIIKLNSFILPTNIIKKMEDQIDRTLTTRIEHGFNICNYNGDLIDKDECTGDICEIKLKK
ECSNQNINPKVGDYHTHPRGNPKMSLADIKTACRLDFKCIGSIDNSIRCFTKKTVPSSKG
CSLEIENIINETEEISKETDLLKRERSILDKLKKLPNLDVKKYNKINNEHDIKIRHHNDS
VSYLIERKNLLIDTYFKEIIVK*
>RifSed_csp1_19ft_2_sca_1266_408_115 # 59800 # 61134 # -1 # ID=1_115;partial=00;start_type=ATG;rbs_motif=GGA/GAG/AGG;rbs_spacer=5-10bp;gc_cont=0.308
MELTQKFRIFPTEEQEIVLWILSEKCRLLYNFALGHRNDTYKKTGASITYNMQQDELPKI
KKKYPEYEWVYSKVLQMVLKGLDGDFKSFIMLKKNSKDGNGKGDKNANTPGYKGRDYFFT
MNYNQSGFKIENDKIILSHYYNDGKKNYVKLEFDIPIELRDNTDVCLQTIFDFGKIKQIV
IYIDEPNKNKEGEYYLSVVYEIPDIPSKDNNLYQAIDLGINKTVTAINTEGKFFEVGNPR
QDKYWNPIIDSIQSRRDHCLKGSTRWIRLHDTLRKCKKKLHNQIKDNQHKWTTKMTKNTK
SNTIIVGDLNVKEMAQSEIGRRNYGNKLNRSTQNQGYLSRFVGFLTYKAQKIGKRVIEIN
ERGTSRGCYVCGKTHDMPLSKRIMHCDCGNIIDRDRNSAINIIIRFLSQNGLWTTYQQFV
DNLRKTGLLVPLGTNGTHVGSACL*
>RifSed_csp1_19ft_2_sca_1266_408_116 # 61138 # 61365 # -1 # ID=1_116;partial=00;start_type=ATG;rbs_motif=None;rbs_spacer=None;gc_cont=0.320
MTNYINSIKGTSSRILFQEFPEIKMKLWKGHLWSRSYCLLTTGQTTLDILKKYVESQGED
TETLRNNQKDLCGWN*
>RifSed_csp1_19ft_2_sca_1266_408_117 # 61559 # 61705 # -1 # ID=1_117;partial=00;start_type=ATG;rbs_motif=AGGAG;rbs_spacer=5-10bp;gc_cont=0.313
MPTTVTIKDDAYKVVMKKQTEIYDTTGEKRNIKDIVEQSIIAGIEFVK*
>RifSed_csp1_19ft_2_sca_1266_408_118 # 61851 # 62000 # -1 # ID=1_118;partial=00;start_type=ATG;rbs_motif=None;rbs_spacer=None;gc_cont=0.373
MPITEILEKLRKEQKTRKPSCTPCNIAIYDATTRFNGVRSPPPLGGGLP*
>RifSed_csp1_19ft_2_sca_1266_408_119 # 62015 # 62284 # -1 # ID=1_119;partial=00;start_type=ATG;rbs_motif=GGA/GAG/AGG;rbs_spacer=5-10bp;gc_cont=0.337
MKTENFTIEQAKQIGEKLGIKFDKFDVEQFLIGMNVELEHGNVNYLTNVTNDDAILTGKI
ALSHLNEFPDYYTRLVKMEKEAEQFWEND*
>RifSed_csp1_19ft_2_sca_1266_408_120 # 62322 # 63416 # -1 # ID=1_120;partial=00;start_type=ATG;rbs_motif=AGGA/GGAG/GAGG;rbs_spacer=11-12bp;gc_cont=0.313
MNNINIAIVGLGNCTASLVMGLSYYKNVKNNDNTIPGLVHPVLGGYKISDIKIVACFDVD
KRKVGKNIIDAIFSEPNCTKQFEDTINMKLSTDCVTVLKGPVLDGIADHMKDYFQVDDNQ
KELSKKEIVSILKERNTDILISYLPVGSQLATEFWADIALESRCAFINAIPVFIASNEQW
ANKFKQANIPIIGDDIKSMVGSTITSRYIIQMLIDRGAKIDSMYQTNIGGNTDFRNMTDL
SRLISKKISKTESIKSLIPYDIPIFAGPNGCIDSLLDNKISYMRIDFKIFGNIDCHIDIK
LDVEDSPNSGGIMVDAIRIAKIALDRKIGGSLIGPCAYYMKHPIEQYADNTAYQMVKDFI
NNYR*
>RifSed_csp1_19ft_2_sca_1266_408_121 # 63431 # 63583 # -1 # ID=1_121;partial=00;start_type=ATG;rbs_motif=GGA/GAG/AGG;rbs_spacer=11-12bp;gc_cont=0.320
MPIDQIIELYKNGFAIEGMYQESPTPTIEKAANDNTVSSGSIFLDIWKTL*
>RifSed_csp1_19ft_2_sca_1266_408_122 # 63736 # 64035 # -1 # ID=1_122;partial=00;start_type=ATG;rbs_motif=GGAG/GAGG;rbs_spacer=5-10bp;gc_cont=0.277
MTNENVQQLAYPGVYSKENEIIPYSPRKQFRFMDDKIIKLESMKDMSIDQILELYKNGYR
IEETSPMHNIATASSDISVSSGAIFLIVAGILAYLIIKR*
>RifSed_csp1_19ft_2_sca_1266_408_123 # 64086 # 64652 # -1 # ID=1_123;partial=00;start_type=ATG;rbs_motif=GGA/GAG/AGG;rbs_spacer=5-10bp;gc_cont=0.300
MNVRELIYKIKDRSRQGHYIILYYSDLDKEVQDVIRENQNHPEYTARLENLIQEFGINEE
TMSNTIDFMGSGKDIVELMKKALCDFKEIHIDEAILTSPDKSIDEGTTVISLIINIPKEK
KWVSMYYTHMEDGVGYGSISYNEHNYQDQPFPQNWVEKSTGKMFPWGNSVLTEQQILDKI
LERNKCHK*
>RifSed_csp1_19ft_2_sca_1266_408_124 # 64862 # 65311 # -1 # ID=1_124;partial=00;start_type=ATG;rbs_motif=AGGAG;rbs_spacer=5-10bp;gc_cont=0.367
MEIPIQDASTIKPRAGCGQTKHQKYGAYLDALNEKPDILSYLFEKIDENPSGEILVKAVD
MGQPLGPYFETLGETALHWGLKFALFTHGIFVSTTKSKETNPDTGTGYLLLKLRRARHDD
TLSEGLAKYIEPPGEPDPDAKVDQCPIIR*
>RifSed_csp1_19ft_2_sca_1266_408_125 # 65383 # 65631 # -1 # ID=1_125;partial=00;start_type=ATG;rbs_motif=GGA/GAG/AGG;rbs_spacer=5-10bp;gc_cont=0.321
MNIEPNISKTKITIELLFGKINADIERCNIIGMTRSMVRITDNARALKEQNAMNPTEYLN
IIDRIDNILSDASRRCKCGKKT*
>RifSed_csp1_19ft_2_sca_1266_408_126 # 65686 # 65964 # -1 # ID=1_126;partial=00;start_type=ATG;rbs_motif=AGGAG;rbs_spacer=5-10bp;gc_cont=0.348
MTLASVERPKTGIKVHNDQEIIRTALIAELDATSLYQAQIDNLENEEAKRVIKHIMDEEK
EHAAELSCILMRIDETQEKKMTEVNGKTCISE*
>RifSed_csp1_19ft_2_sca_1266_408_127 # 66013 # 66312 # -1 # ID=1_127;partial=00;start_type=ATG;rbs_motif=AGGA;rbs_spacer=5-10bp;gc_cont=0.277
MTYDGTTIDYLKEHGTMATSIIIEKKNFLVDVYIEDEQNNKKRIAQDVDFVNIEGITKDN
DVYHITMISEGEIYIADDILYKESIEEQFKTLTLLIPIF*
>RifSed_csp1_19ft_2_sca_1266_408_128 # 66429 # 67601 # -1 # ID=1_128;partial=00;start_type=ATG;rbs_motif=GGA/GAG/AGG;rbs_spacer=5-10bp;gc_cont=0.318
MPTTSRRANKWLKEKKAKVVKNKLGIFQVQLLSGPSGRKKQPIVMTVDPGSAFTGIGICS
KHAILYGATLELPGYKQGSKPKIVTNRFGKKIEKYSNSIIEGIDKRRQLRRCRRYRNCRR
REARWLNRSKTKIAPSILSRKQLELKVATILSKIYPIRMIGFEDISFNHFKDVTGVKGQS
FSHVEVGKNWILDRLKKIAPLKIIKGYDTARMRTYLNMKKEEDKTIRDVTSHVNDCIAMG
ALMFKSGIETKNKFKYDTITRPKYSRRILHLEQPSKGGSRRRYGGTTCVDGWTNIRKGDY
VEAKSGKNIFRSYVSGFTTMNNRNYIYVSDFDWKGFGKNGNQTAVMPSNIKILNRNNGLL
VRSMIRIMTTDEIFDKKTGTIQLEIEDAWK*
>RifSed_csp1_19ft_2_sca_1266_408_129 # 68075 # 68587 # -1 # ID=1_129;partial=00;start_type=ATG;rbs_motif=AGGAG;rbs_spacer=5-10bp;gc_cont=0.314
MKEYIKVPLERISVIIGPDGKVIKFIEEKSSTSININSQTGEVEIDIKDPIKGLRTKDVI
NAIASGFSPDKVFRLFDDNLLIFETINISNIAKSEKTIERMKGRIIGGTGKTRKIFESIT
GVLISVYGKTISMIGYSEQNKVARIGIDKLLKGSHHKTVYKFLEQNTLAK*
>RifSed_csp1_19ft_2_sca_1266_408_130 # 68640 # 69032 # -1 # ID=1_130;partial=00;start_type=ATG;rbs_motif=None;rbs_spacer=None;gc_cont=0.288
MIMDLKESINDHIQLIRNLSSLSNARLIAFVNILSIENPDMFNTLKEVTEWESKILSEFL
KESEQTKESEQTKEKKEESKKKKNEQTKEKKEESKKKKESKKKPQKELKRVDDMFNKSQY
GRVQIGGEKD*
>RifSed_csp1_19ft_2_sca_1266_408_131 # 69059 # 69250 # -1 # ID=1_131;partial=00;start_type=ATG;rbs_motif=GGA/GAG/AGG;rbs_spacer=5-10bp;gc_cont=0.276
MRGDYLLFYDTGAYSDFFASNANLFPRPAKIIITKDGISKLLVRREDFSEIIKRETEVRK
KEI*
>RifSed_csp1_19ft_2_sca_1266_408_132 # 69364 # 70290 # -1 # ID=1_132;partial=00;start_type=ATG;rbs_motif=AGGAG;rbs_spacer=5-10bp;gc_cont=0.290
MTFDKGSWNSFIDKTEENHRKICDIDIVDLAKKYGTPTFILFEKIIEDNFKEYNASLKNE
YPDDYLICYAVKSNPNIYLLNLLSTLGSGADVASEFELQLALDAKIPKEKIRANGNCKSE
TYLEKCIDKGIIINVDPEDELNIINNISGQLGKNAIINIRLSGFPLKNVTSRAISTFEPN
DWKIIKEKIKNTRKVNYTWANELIGYEYNSDIDDIEWIGEELSCEYTPNTFIQNLFNKKY
SEEKSFKERLNDIGTPRFVIEPGRSMIGNACVTITKVGHISKTPIGENLVHVDTGVNTYT
VFQNNYIE*
>RifSed_csp1_19ft_2_sca_1266_408_133 # 70287 # 70481 # -1 # ID=1_133;partial=00;start_type=ATG;rbs_motif=None;rbs_spacer=None;gc_cont=0.328
MVIETVVQKLGDDLIINLPKEVIEKLNLEEGCIVDIEPFICGGISGIRIKLKEEQEKMSD
KENE*
>RifSed_csp1_19ft_2_sca_1266_408_134 # 70505 # 71038 # -1 # ID=1_134;partial=00;start_type=ATG;rbs_motif=AGGAG;rbs_spacer=5-10bp;gc_cont=0.361
MPPHCDTMNGPVVAAAKRALENNKVNIILPWAPKKAEEEIKRSFEKTMKIRGKGENVKEI
ADLWFFETVVRLHREGEGAPYTGLKPASDEGPVIPIVEQAIEDDDPTDLEDFLAGELNEE
IEERLNNLISLKDYDEDDVPAAREYIEAMFEFTLYSHHLYEYIVSDIGHGDIGGHKH*
>RifSed_csp1_19ft_2_sca_1266_408_135 # 71075 # 71380 # -1 # ID=1_135;partial=00;start_type=ATG;rbs_motif=None;rbs_spacer=None;gc_cont=0.288
MTKYIRNGVIKDKEYKKWRYNMKEFSEEELSNNNGKNGTPPLIVYHGNVYDLSGSYRWED
GNHENIHEAGKDLTEELDFGTPHDKSVIYRFPIIGILKLIY*
>RifSed_csp1_19ft_2_sca_1266_408_136 # 71394 # 71762 # -1 # ID=1_136;partial=00;start_type=ATG;rbs_motif=AGGAG;rbs_spacer=5-10bp;gc_cont=0.393
MEKNQIEKEVKEQLELAKKSMGFVPEIQQIVGEYAPQWFKLFRDSDDALWTDTALSAKIK
VLMALAVVAGRLCPDCAEAQMKSAINHGATKEEILDTLGVVFVTSGAPGVNVCKNAMKKL
LK*
>RifSed_csp1_19ft_2_sca_1266_408_137 # 71850 # 74264 # -1 # ID=1_137;partial=00;start_type=ATG;rbs_motif=None;rbs_spacer=None;gc_cont=0.355
MKYIFVIYFKEITMENVMKNSSKSFKITIGTSLLVLLMLLTGIGMASVPPPPANQLLGTY
DTNVDRLTEQISCRVCHTSGVYSVSDRHNSTGYNCVDCHPTINDQFLIDRNCLNCHNGSA
FYANPNLTIGKPHHNTTYSQQRDCKRCHGSFIDNYDDGHYIPTYNTSMKSDVCKTCHEQK
LDAVPQILSNSMTHHGIMSTVPLCTWCHPSPTDPFNIRGCEQCHGVQSLHNIQYQFVPNG
SLGYGHVNNNWDCKGCHVDIDSNHGENCIECHPYPITTPVRVSRISGTKFNDSDGDGIRD
SGESGVYGINIILKRIIAPGFEIDAGNTATDINGNYTFLNLSAGFYKIRENLQGVSQTFP
AAGAPHYINLSADEVINGLDFGNQQVLPGKISGKKFNDTNGNGVQDIEEEGLSGIKIILS
SSGRNVTTNSNGDYTFNNVPVGWQTVYEEFISGYTTTTQRFVSVEVNSSETSIVNFGNRK
LVPPPSDIYILQQIGNQNGIPTIYRPGLTTLRIQKNLSGIDVIGVNLTVTWMNDAKTVNM
EYNVTTGLWEAILSAPFSSGTARMRFDVDVAPAGSSSEDMVQIGDIRFIDPSGQIRNACN
NKPINDAKVTLWLEFPPTTGNFIVSPSENQLEANPQNTSKEGFYGWMTLAGTYKVTVSKD
GYDSNESESVEVPPPRTDLDLLLTPTSGCFYNFDGFLQPVENPPIINKVKSGSVVPLKFS
LDGYQGLDVFDTDYPKSSEISCDGPVEAIGENETVTVGENGLSYNDTTDQYKYLWKTDKQ
WTNCRQLVMKFNDGTYHRANFLFR*
>RifSed_csp1_19ft_2_sca_1266_408_138 # 74292 # 74612 # -1 # ID=1_138;partial=00;start_type=ATG;rbs_motif=AGGAG;rbs_spacer=5-10bp;gc_cont=0.336
MTKDIKEVPPYVKIMDVLRKNDPTFSDSLARTIKEIDGALDKKTRELVKLGISSVLGQIE
GIKIHSRKAKEFGASKEEISEVVRIVFISSGVPGLYSAINAYPDEN*
>RifSed_csp1_19ft_2_sca_1266_408_139 # 74631 # 75545 # -1 # ID=1_139;partial=00;start_type=GTG;rbs_motif=None;rbs_spacer=None;gc_cont=0.311
MPWLGRSEKKKKIIIQQLKHKYYYIIDNKRWNTMKKYLLNQAIFAIIVIVILTSGCIKEK
PKEPIQKATSIINITTQQVQQQKETFTGEMKIIGNGSATSFIETLDNKISTIGIKFSEDI
LQNLPEKDTEYILNLPTESKTVFNHITINWNPKGHIPPGIYDIPHFDFHFYLISMDDRDK
ITGKGDSALKMQKNVSAEYIPKGYISTPGGEPRMGAHWINPESPEFIGNTFTKTFIYGFY
NGTMVFLEPMVSVSYLKRKQNFIEDIERPEKYPIPGRYPTKYSLQYDKQKKEYKIALEDM
KTEN*
>RifSed_csp1_19ft_2_sca_1266_408_140 # 75484 # 76575 # -1 # ID=1_140;partial=00;start_type=ATG;rbs_motif=GGA/GAG/AGG;rbs_spacer=5-10bp;gc_cont=0.303
MMKGSLTPEQLEMIYIVRQEYIDILTKDFDDDDVIKKVKWFYKLHGLREPHVHIFDSPHQ
FQYIKIRYDRNSEYPHPLVGDNIYKDLFRIWKQLQKSIDESTIDLIKRELVQKIHGLYED
HNFLEIIVRRVILNGGFDMGRGHNIPLLSLYDYFLRIGAIKDTSRDKNVEKFISYMRTGI
RYRLYTHNHAYIIRNNNGPQFKDELGRFHNEKGFAVTWRIDKKGNIESGLHFIKGVYFDP
GLFDKIFIKENITSEEILKIKNTEQKAVAIHHIGFDKFIKILHAKKLDTWTTKSVINGNI
AVCKLYQFDLDGRMLRFVEVQDHSTGKKTVLGVPIEKGTETAKGAVAWTFGKKEKDYNPT
IET*
>RifSed_csp1_19ft_2_sca_1266_408_141 # 76752 # 77057 # -1 # ID=1_141;partial=00;start_type=ATG;rbs_motif=AGGAG;rbs_spacer=5-10bp;gc_cont=0.317
MKNQIRQGDILLEETNLEDHKNKKLLCTGRRVLAYGEVTGHSHVLDGEIQYYENNGTIIC
QIEEGVLVHEEHGNIDFPKGTYMVIKQREYDIMSGIRPVID*
>RifSed_csp1_19ft_2_sca_1266_408_142 # 77067 # 77570 # -1 # ID=1_142;partial=00;start_type=ATG;rbs_motif=AGGA;rbs_spacer=5-10bp;gc_cont=0.242
MNEMDIVNQKKIVNIPNDKIVKRNEKFNQSEIENKKLAEYIIYRILNGDIFFLGSEEIVN
ILEKESVKFERTDIGVKLRKYNKSSTLFFLKKDGKLKNCASDIYLPAGANWDTLFGFYFE
EDLPIKIHVYYIGKEFDLDKLSEMIYNLFADIEKDCIKINKIVYKYE*
>RifSed_csp1_19ft_2_sca_1266_408_143 # 77567 # 78397 # -1 # ID=1_143;partial=00;start_type=ATG;rbs_motif=None;rbs_spacer=None;gc_cont=0.298
MSEDIKIDKGGIHMVNHNPMSKEFQDEAKKRGLSGFQYMSYLTNKGKIYQNYPGRIKQML
IEKYKGKKLEDVINGKIIYTEKGMCYHIESQETINTINIGDKSIILDIETMGFSSVPIIL
IGLAYIHDDNILIDQYLSRNRNEEPAMLTAFVNRLIDSDSIITFNGRRFDIPFIEERLSF
YKIEENLYNKIHYDALPLSRSAWKAKLPNCKLGTLEKQILGIKRKDDVPSRSVPDFYRTY
IKHKNVGPLVPIIDHNKQDLITLAKIFSKLRKEDIK*
>RifSed_csp1_19ft_2_sca_1266_408_144 # 78399 # 78881 # -1 # ID=1_144;partial=00;start_type=ATG;rbs_motif=None;rbs_spacer=None;gc_cont=0.311
MSHKIRKSDVYRKYVFDEMSKITKLSLGDLEHYVDSLDGHKAEYICSTCSRSRKNGVFGF
ISRGPEKWKVKTVNISKIYLRGINNSVNHYLSRNGWWLENISRDKSIPKLREFKKHGDIH
RRSMSLIAEKVGGKYRIIDGNHRSIKLACSGCKEFKLIFY*
>RifSed_csp1_19ft_2_sca_1266_408_145 # 79058 # 79666 # -1 # ID=1_145;partial=00;start_type=ATG;rbs_motif=None;rbs_spacer=None;gc_cont=0.315
MIQKTKLIIPFYTQERWQNWIVKVKEVGFKTDDTDDQENVVFVEMEDDVVLACLKIIAKF
EKKLISKDDALKFLSEIKEIVLRQIEPINEDIDIMLESIQVSLIGVFASCECYINGDFAK
TRSLSKLLKAALKAEKDKNMGVALDTVAKIGANILSGAKLKDNDFENIPEGIVAEWIDGV
DCISAAMVGETSYKNDEPFNDD*
>RifSed_csp1_19ft_2_sca_1266_408_146 # 79772 # 80572 # -1 # ID=1_146;partial=00;start_type=ATG;rbs_motif=GGA/GAG/AGG;rbs_spacer=5-10bp;gc_cont=0.287
MVQYSICKREIKKITRLCAQWRGKVISGKLPNNTIWWLSTNGQKIWIESKDLEHDKFEEK
GYHKADDRIFRNGKEKGELTTSRLESRRKKDAWVIKIETLLDVYPELIDEIKKKEIEEKK
KKRSSKTKKDFRQKSLVSKNEILTMTSERKDSINGKHYAVNDKNIIINEKISENKKEYFD
FERPYVTWIKDEINKSEKGEMIIPFKELKSKMGEDFEKMDDFRIYFGLNKILSNIGIVVE
LKTIKRESVAIIRKKTIDSAIKAPVA*
>RifSed_csp1_19ft_2_sca_1266_408_147 # 80539 # 80865 # -1 # ID=1_147;partial=00;start_type=ATG;rbs_motif=AGGA;rbs_spacer=5-10bp;gc_cont=0.306
MNIGSMIIDDAFEKEIGISIHSALNFLVKEGISIDDMITISDETKKTVTNAVNKKDIPYE
YRFLLINIILCTMFKNAAAFHNEYMKSSEHTSEHIEKKWFNTVFVKER*
>RifSed_csp1_19ft_2_sca_1266_408_148 # 81062 # 81484 # -1 # ID=1_148;partial=00;start_type=ATG;rbs_motif=AGGAG;rbs_spacer=5-10bp;gc_cont=0.348
MVKMPDEVKKMFDNPDCDKQKALTWVATVSDEGNKPHLMPACFVKIIDEDKLLIGVAFAT
QTIYNVESGSEVAIANAIYPNGYMVKGKGKILVEGPHFEDYKMRIEKRFGGKIKPKAVLL
VDIAEIYHLKPAEGKKLITR*
>RifSed_csp1_19ft_2_sca_1266_408_149 # 81653 # 82969 # -1 # ID=1_149;partial=00;start_type=ATG;rbs_motif=AGGAG;rbs_spacer=5-10bp;gc_cont=0.355
MNKYINIAIVILVFGIFATGAVGLPYGIPVTPVASIAGNTPLPNDTPVVNANETPLTPND
TPVTDDTPVTNETPIPVSDNTSKISVVPQYSYNRLQPGESKEIIVRVKNGENEPISVTPN
ISTMPGLMTATDWITVEPDNIEIPAKKLADFTINVSIPTDADVGNYGVQIAFSEAIQPFT
SQPPIYTNAIQLSIEVWKPPTLQIDPQYISDQPEAGNEFDYEVNVKNVGNNAIGISPKLI
EENIVPYGMSGPILTEEHINISAPDSIAPDTIETIKIHTTIPDARGYFNGYIDLRPDDPS
AGEARIGINLNIWKQPTEPLVKIFNLNNSDPIKLEISSYYNNYSYLKTKREEPSFDANLV
GPNGDMDLDITKTVIKGNVYLGGDRSRWEISNVSPYQEVGNQFIYTYKTEGSPGEWTLNI
LPKNTQGFDYSIIIGNDS*
>RifSed_csp1_19ft_2_sca_1266_408_150 # 83068 # 83235 # -1 # ID=1_150;partial=00;start_type=ATG;rbs_motif=AGGAG;rbs_spacer=5-10bp;gc_cont=0.363
MCSTYTPFSLMPEDLENMAKESGMFWCVSCKKTFMKKDATECPNCGSKKIKPRAK*
>RifSed_csp1_19ft_2_sca_1266_408_151 # 83447 # 84979 # -1 # ID=1_151;partial=00;start_type=ATG;rbs_motif=None;rbs_spacer=None;gc_cont=0.295
MSIPLIYQDEVAETIIVKRTQRIHIPYDESISYFCHISKNLWNQIHHIVYGYYKKYGKVP
SYEEADKILNDKNYLGYKKDGKYFDEYDNYHKLGATAQQILRVYFKAWTSYLKGISDYSK
NGDNKDYTGKPREPGYKKKDGEFILIFTNKQIKFKESKDGSVYMTFPKKIDYKPSRLKDL
KILLGNVNSDLDNYLINRIMNGKFDIVRIVPKGTGYWIEIVYDQEIIKNAGEIYVNKGLK
LSLDENKIMSIDLGVENLAAITDNIGNRPIIIKTEKLKADNQWYNKRKAELSKIYDRQIL
GCYLKRTKKGNIRYLVNKTGRKMDILTENRNNIVMDGLHKVSRYLINHALDIKSKTIAFV
RNPGWKQKVKMGKRNNQNFVQIPHKKLIDMTRYKAEEYGIDVIDDTEEYTSKCSFPDSED
ICFHIEYKGKRIHRGMFEASKGFKINADIDGSYNFLRKIADKVLKNKTKFDYVYPKFDIY
DIIEGVAAHGLVPKRLSISGLITKSYQDLS*
>RifSed_csp1_19ft_2_sca_1266_408_152 # 85151 # 85585 # -1 # ID=1_152;partial=00;start_type=ATG;rbs_motif=None;rbs_spacer=None;gc_cont=0.278
MPDEKLNPDVYEQLYLLNIESQNKMSVSDIEKFCIRLKKDDITSHDFSSIISLLESYEEY
FLTYEPIAQRLTTMGRTQLSKRLDEILSDVQETLTIFKQLYKNSNGDKNGANKKSDVDYI
NNMTNDTSMIGSDKNMIKNFLDNS*
>RifSed_csp1_19ft_2_sca_1266_408_153 # 85566 # 85961 # -1 # ID=1_153;partial=00;start_type=ATG;rbs_motif=GGA/GAG/AGG;rbs_spacer=5-10bp;gc_cont=0.245
MELEKILSNVNYNIEKIVEELRKRITDIQEINEVIDNNQIFYKYANEDFCLIKIKKDKLE
IDFKSDKTLVDPIDFSWKIRQYRKDTFDRRMQIKNIFDIDTTFEMILQSYKYISTKKIPK
QRVDKYARRKA*
>RifSed_csp1_19ft_2_sca_1266_408_154 # 85973 # 87367 # -1 # ID=1_154;partial=00;start_type=ATG;rbs_motif=GGxGG;rbs_spacer=3-4bp;gc_cont=0.323
MPIENWVEKYRPQKLSDLVGNSSAIKGLMEWGQSWLEDIPESRAIVLHGKIGTGKTTSAH
ALAIDMGWEITELNASDQRTKVEVEKVAGTGSRMGTIEGSKRLIILDEADNFYVREDKGG
ERAVIELIKRTRQPIVLTANELYEISSELRASCKLIKFEPISTSSIIRILKKIADSEHLT
YEDGVIEEIANNADGDLRGATNDLEAISQNTFHIKLEDITVDKRNNIKDIFSVLKNIFKA
KNAKESYEAIFSIDKDPENMIQWIDENVSIEYTRPIDLNDAYYYMSKAATFLGRVRRRKN
YAMWKYASFLMTAGVFVSSRKRRKESLKYYKPQIIDKFWKTKNMRMTRDSLARKIGTRCH
TSIGFARSQLFPFFRFTMMNKSYAEYIAASLDLTPEEISFIMDLKDTKDIYDIYNKAQSI
LREDNYLIESFTEINKKGERQDSCQEKSVSKYGNAQTTIDDAWG*
>RifSed_csp1_19ft_2_sca_1266_408_155 # 87419 # 87652 # -1 # ID=1_155;partial=00;start_type=GTG;rbs_motif=GGA/GAG/AGG;rbs_spacer=5-10bp;gc_cont=0.321
MQNNQQVRSISRRKVNIWNHIKKYDSYLIFTTLKIWQRSDRPSNQHQEYICQIGEFVIDE
ILKVTTIEELEQYMIII*
>RifSed_csp1_19ft_2_sca_1266_408_156 # 87618 # 87773 # -1 # ID=1_156;partial=00;start_type=ATG;rbs_motif=AGGAG;rbs_spacer=5-10bp;gc_cont=0.410
MVGLESAMDLAEEAKKVKTAKEDPAEKKRQKEFYAKLRARSAEQPTGAQYK*
>RifSed_csp1_19ft_2_sca_1266_408_157 # 88004 # 88870 # -1 # ID=1_157;partial=00;start_type=ATG;rbs_motif=GGAG/GAGG;rbs_spacer=5-10bp;gc_cont=0.277
MNILNDFIEKIGHSIVQHGKHNNRIYLMTLSKKDFPNILGKLDIIATENGYSKIFAKITS
CAREKFIENGYIIEASMPRFNNGQERIYFMGKYFDKSRMIDGKIDDVNKILDTAKSKEII
PGNHEFDLPEGFNCELCDKSHIYQMADIYRKTFVTYPFPINDPEYIRKTMNENFIYFSIM
RNNRIVALSSSEMDNNLQNAEMTDFATLPEYQGKGLAQYLLYKMEDEMRRRNVQLVYTIS
RAMSYEINILFAKMGYSYGGTLWNNTNISIETVSNNNESMNVWYKDIK*
>RifSed_csp1_19ft_2_sca_1266_408_158 # 88870 # 90186 # -1 # ID=1_158;partial=00;start_type=ATG;rbs_motif=GGA/GAG/AGG;rbs_spacer=5-10bp;gc_cont=0.316
MIYTERQQEIAERISPTTMVSHWKDWKWQLKHSIRDIHTFEKLTAIKFKENEKKLLVETI
KKFPISITPYYLSLIDANDYENDPIFKQSFPSALESVIDKYDMKDPLFEEKDSPVHGLTH
RYPDRVLFHISNICSMYCRHCTRKRKVGDIDSIPTKDEIFKGIEYIRNNPVIRDVLLSGG
DPFMLSDDYIDWILTELQKIPHIEIIRIGTRMPAVLPYRITDSLIEILKRHHPLWINTHF
NHPREITTSSRAALKKLADAGIPLGNQSVLLAGVNDCPRIMRELVHQLVKNRVRPYYLYQ
CDLSEGLSHFRTPVGKGIEILESLIGHTSGFCVPTYVIDAPGGGGKIPIMPNYLISWSTN
KVILRNYEGVITSYKEPDHYEQIFCDRNCKDCKLQLNLDEAKETSARGIELLLSDYDDTI
SLTPEKTDRIERRCEEAY*
>RifSed_csp1_19ft_2_sca_1266_408_159 # 90845 # 91093 # -1 # ID=1_159;partial=00;start_type=ATG;rbs_motif=GGA/GAG/AGG;rbs_spacer=5-10bp;gc_cont=0.301
MNEEENKCSDENTDLKKDLLKIFENREYAYPLIDVMEELNKLGYTNIGSIVTCSIQDEFL
YVDSIEDGGTVYIALVDQDEEE*
>RifSed_csp1_19ft_2_sca_1266_408_160 # 91109 # 91321 # -1 # ID=1_160;partial=00;start_type=ATG;rbs_motif=None;rbs_spacer=None;gc_cont=0.268
MINNKKGDKMKNVLTLQTILDENTKIETITDKETLKNALRKIIGAASYTKIKHEDMVSIM
KEIFVEFDVK*
>RifSed_csp1_19ft_2_sca_1266_408_161 # 91357 # 91908 # -1 # ID=1_161;partial=00;start_type=ATG;rbs_motif=None;rbs_spacer=None;gc_cont=0.328
MIDTNSETFTLIIVPILVFFARVIDVCFGTIRIIFISRHMKNVAPIVGFFEISIWLFGIS
QIMQHVDNIIYYLAFGSGFATGTYVGIMIEEKIAIGRVIIRIITRKDTTALVKHMRSIGY
GVTIFDGQGVTGQVKLIYATIERKDLGNILEIIKNFDKKAFFSIEEVHLVKEGTFPKNHH
WRF*
>RifSed_csp1_19ft_2_sca_1266_408_162 # 91942 # 92193 # -1 # ID=1_162;partial=00;start_type=ATG;rbs_motif=GGA/GAG/AGG;rbs_spacer=5-10bp;gc_cont=0.282
MNRGMTELEFKEWKDDWYKRVPKCKDFICCHELMSCGIKIFCGDCSIYGTYIMDKDPREC
ATVGCNDCIMKYECKDYKIEIDK*
>RifSed_csp1_19ft_2_sca_1266_408_163 # 92292 # 92828 # -1 # ID=1_163;partial=00;start_type=ATG;rbs_motif=None;rbs_spacer=None;gc_cont=0.335
MVQTKLIEDEGCKLCPLHKTRNNIVWYRGTAKENVDVLFIGEAPGKDEDLIGRPFVGRAG
KVLDKWIEEAELTNFAIINIVKCRPPNNRKPTTLEIKACLPYLIEQINEMNPKIIVSLGA
VPSSVLVNKKEVIANIGKIFRSKYGNVIMIFPHPSFILRGMKAKIPIKELKYILKKIR*
>RifSed_csp1_19ft_2_sca_1266_408_164 # 92965 # 93477 # -1 # ID=1_164;partial=00;start_type=ATG;rbs_motif=GGA/GAG/AGG;rbs_spacer=5-10bp;gc_cont=0.273
MLEHLFRNINDIRVFDVMTDFILSEEEEKKDPNENVDIKRNSVDIDEIMDILDYREYKRI
ELDNSLDHLVRQKVLGIKKIKIEGRTGCKICKYTDMFKIPRMGEHKTHISEKISTDYINN
YYMKTNEITNGLRSATYAHIMISIGDEIKDIKIKDINIKDEIKDIKSKDE*
>RifSed_csp1_19ft_2_sca_1266_408_165 # 93547 # 93972 # -1 # ID=1_165;partial=00;start_type=ATG;rbs_motif=GGA/GAG/AGG;rbs_spacer=5-10bp;gc_cont=0.312
MINLSECKKRRVYKLISRNILFGVFDGKTRFIGIRTKFGRRFLDTEDHWDTDPPFGTARP
ENDTSIIVPDEISLCVCENDSIPIDKITGRNVSFDRPISNGGKGWFFMDTQESNINISPI
LFENRKLFEYLEKIENDFEKI*
>RifSed_csp1_19ft_2_sca_1266_408_166 # 94036 # 94488 # -1 # ID=1_166;partial=00;start_type=ATG;rbs_motif=AGGAG;rbs_spacer=5-10bp;gc_cont=0.291
MKIKDPTITIEPVLTKEQIEYDDAIKNLKQITAKLKISQEGIDAQHLSKDKLETAIALFD
QMDIIQKDFNIEAQKLQQDTNAKMMKLQDEANKKYGDVQNRYRELINSMKNTYEEEYNIK
DIVISKEREEEIKKELADALAKAKEMGTNN*
>RifSed_csp1_19ft_2_sca_1266_408_167 # 94485 # 94769 # -1 # ID=1_167;partial=00;start_type=GTG;rbs_motif=GGAG/GAGG;rbs_spacer=5-10bp;gc_cont=0.288
MSIWKQPMLIKNEQTCEIEISEKDGEGKISRKVKIKNGKVIEKPADVNILGEETPDGFII
SGLEIKRKRKIRNINIRREKELTPGNKKIRGDCK*
>RifSed_csp1_19ft_2_sca_1266_408_168 # 94785 # 95471 # -1 # ID=1_168;partial=00;start_type=ATG;rbs_motif=None;rbs_spacer=None;gc_cont=0.278
MVDESMGEWKLVRVWECKSCKLLIKDGRQVFDHACSTKEEELTRLRKNIDDLNHSIEEHN
IIIGNKDNFASIQNERIDYLENAIRELKEIMENRNNEVMTKEKIIEDQKMIIDKNKKTII
NQEMIIEEQKKNQSKVVEKIVYLDKNAPIGKNTNVENINVDIWQKDFRIKDSKDEGYREE
IEFEIFERGKGREKIIIKNGKIVKKPEDIIVIGKHSSEGFIVKGIYRN*
>RifSed_csp1_19ft_2_sca_1266_408_169 # 95505 # 96221 # -1 # ID=1_169;partial=00;start_type=ATG;rbs_motif=GGAG/GAGG;rbs_spacer=5-10bp;gc_cont=0.265
MDKKKASNIDEYIVGTNIIHDNEAKFFNNKETENTSKQIDSEELMFYNYDDIVDVIEKNG
WSLKSSVTNSLTILDKQIVFFNPANANSYDIFLEIVCPPEMIITICGFDDSDIAPDDFYN
FSNLYQIPHFFTLRCMDNNNSDLSSTTIISILKYRKNKEIEKYYQAFYGDLSPIIDGRLK
KKQERYYFAETIVLQGGEKLIFRVHYPNIDISKIDLLMMVDLFEKDKEEINDNDQYVQ*
>RifSed_csp1_19ft_2_sca_1266_408_170 # 96336 # 97751 # -1 # ID=1_170;partial=00;start_type=ATG;rbs_motif=None;rbs_spacer=None;gc_cont=0.265
MKEIKIIDIPIEDIEDNPFYPRRFEEFDKEDIKQMSKSFEKSGLLNAIIVREIKKGPENK
TKYQLIAGKRRIKAFDQTDQKTIPARIVEADDIEMQIMSLAENYHRKDLSISDKESYIYR
LWNNGNQKGIFHNNLHIMEEWTGISHQVLSDIVNAGKEKEQDNSEAVQLATAKDLQRTRG
IKDIPDLRKLLLEGSVIKKKIKILDVENLVKIIKKIDGLENDILHRIVKLVIDEKLRTEN
VKDIISLIIILDKKDQIRIIEKLERYEKSIDKENFSIFELKSFIDTYIRSFEDIKEKLLN
NNINLNEAIELNKFKYRDQRENVLVELRQYNKKIKSVENEKFRYLKKRSQQAKDLEEEEL
ELKEYLDTEKFTTLEEEELKVIDKIVKIKKELLQFDFIKINKLNVGNKNFAVDFLWEIYN
NFHRLLVDLGEIKSDIKVELDEDVDDIEEDKLEEDTSYENVEEDKLEEDAG*
>RifSed_csp1_19ft_2_sca_1266_408_171 # 97808 # 98107 # -1 # ID=1_171;partial=00;start_type=ATG;rbs_motif=GGAG/GAGG;rbs_spacer=5-10bp;gc_cont=0.330
MVEEEDLIEIIPEISSDHDDEKYHIEIGLPGVKKEDIELMVGGNHFCIKAPKEDLRYSAC
IALAHLIDTAKVTTKFDNGLLTINAPFIHPLKGVKISID*
>RifSed_csp1_19ft_2_sca_1266_408_172 # 98339 # 98884 # -1 # ID=1_172;partial=00;start_type=ATG;rbs_motif=AGGAG;rbs_spacer=5-10bp;gc_cont=0.348
MKKMTEQNLINAFGGESQAHMRYLHFANQASIEKYANVERLFRAIAHAEYVHAGDHYKEL
KHLNGGFVANSMAAFGPGDTKKNLQLAIDGETFEIEEMYPTYIDTAIFQEEKGAQRTFEW
AYGTEKMHKILFESALFHVKSNNDFIIGPIQVCEVCGYTLKGDAPDRCPLCNATKDKFLE
F*
>RifSed_csp1_19ft_2_sca_1266_408_173 # 98954 # 99646 # -1 # ID=1_173;partial=00;start_type=ATG;rbs_motif=AGGAG;rbs_spacer=5-10bp;gc_cont=0.359
MVRIGVTEMGDAGLDFAWMNKATSFDGMILITKHLNHLFIEQADKVNAIVHATITGHGST
VYEPNVPPLLISKQFFKKLIDKVGPEKVVLRIDPIIPTDSGVAKAIFVYQELYEKMGKKT
RVRISFMDNYSFVKQRFVKVGLKPLDYFFHAPIDLREKIVSYFPDAEICGEPGMKCVGCV
SEKDLQILNIKGECKIGGWQREECKCLACKFEMLNNKRPCKGGCIYCYWK*
>RifSed_csp1_19ft_2_sca_1266_408_174 # 99998 # 101950 # -1 # ID=1_174;partial=00;start_type=TTG;rbs_motif=GGA/GAG/AGG;rbs_spacer=5-10bp;gc_cont=0.315
MIELEFKNDDEYHNGQNFNNHECNDREDHKKRNGYQNGNIQENIHEPMEKLMQYDNASLV
EHLWKCDPEIFNIFISSDNRHDARDRLFNHLNDIERHLFNIYSDMHFKDKNILERNNAKE
CIKVFKNILRTENEKITNFSALKMLYKLAKERISSEDLNRGFIFEFIFLFRGINCNSGIY
DEKEVPSFIRLTGLKASLERTRVLDNYSSSIKHYLRRYKTGLDPDIIERRQCNKRFIQEF
FSCQESDWRNYKWQLRHIIDDIDTLSQIVNLSNSEKRGLEYAGKHDIPFQITPYYLSLFD
RKNDRDYDHAIRAQVLPSENYCAGYIKSKENGTNLDFMDEKSTSPIKGITRRYPQILILK
PMDTCPQICVYCQRNWEIVNIKDATFSREDMEHAIEWIDTNHNISEVLITGGDPLILSNE
IIDWMLSRISEIDHVDRIRIGTRVIVTLPQRITDSLIDVLSKYQELGTRELCFVTHFEHS
TEMTPSVLWAINKIKAAKINVYNQQVFTYYNSKKFESVLLRKTLKKSGVDPYYTFNTKGK
DETIDYRVPIARIEQERKEEARLLPGSIRTDEPVFNVPRLGKSALNSWQDHEVIMILNNG
KRVYRFYPWESKQALVEPYNYTDVSIYDYLNRLKYDNEDVDEYSSIWYYF*
>RifSed_csp1_19ft_2_sca_1266_408_175 # 101943 # 102161 # -1 # ID=1_175;partial=00;start_type=ATG;rbs_motif=None;rbs_spacer=None;gc_cont=0.315
MKCEICGEFTPKGKNICDRCSNIVDDVIKNIDPEIWKGIDDCKYIYPMIKRVAEGSLRTQ
DVINALIIGEID*
>RifSed_csp1_19ft_2_sca_1266_408_176 # 102172 # 102330 # -1 # ID=1_176;partial=00;start_type=ATG;rbs_motif=GGAG/GAGG;rbs_spacer=5-10bp;gc_cont=0.333
MCSVGDSFNIDISEDAGFREYVCNNCENIFKGLGKNLKCPKCKSTNTKIKVE*
>RifSed_csp1_19ft_2_sca_1266_408_177 # 102429 # 102632 # -1 # ID=1_177;partial=00;start_type=ATG;rbs_motif=GGAG/GAGG;rbs_spacer=5-10bp;gc_cont=0.338
MPWKLRKEPDRIVVAVTGDELTSIIPDEVMELVEEIGDRYAKDAIEAMEKGVFEFYLPIT
GTKIEGF*
>RifSed_csp1_19ft_2_sca_1266_408_178 # 102661 # 103152 # -1 # ID=1_178;partial=00;start_type=ATG;rbs_motif=None;rbs_spacer=None;gc_cont=0.333
MGEIQMIEECGDFWIIPADFHCISTNGALRRNGNAVMGKGVALEARNRYHDLEAILGSLI
NKYGNHVFHLGYGLISFPTKYHWRQDGDIELIKRSAQELVILLKDNSAKRVLLTRPGCGN
GNLKWSDVKNVIQDILVDNKFIIAHEDYHQYQKKVCDHWDDEP*
>RifSed_csp1_19ft_2_sca_1266_408_179 # 103155 # 103475 # -1 # ID=1_179;partial=00;start_type=ATG;rbs_motif=AGGAG;rbs_spacer=5-10bp;gc_cont=0.265
MSLENVLLDIKMTILDNITLEKAGQFRYIIKDSEIEIFDTYLFPEYRKKKIMSSLLKKII
PELKLSGISKAKLKYFDENARMAWERMGFRQSDKDGYMELSFDNSN*
>RifSed_csp1_19ft_2_sca_1266_408_180 # 103508 # 104227 # -1 # ID=1_180;partial=00;start_type=ATG;rbs_motif=AGGAG;rbs_spacer=5-10bp;gc_cont=0.290
MISHNCDNDVCKLLNPCIDELLPYQEILDRVTKVENSFYNSAKKMKNMERLKISSPWSLL
DWASKHMIFQLPNKEFIYELANKIVEINPDIILDVGAGRGIITRYLSEISKKKIILTDSY
EWWDYKNPETNILCPNVLKRTYIEAIEEFRPDLIIASWIPYNNCWTKDFRKYPFVKGYII
IGEGKGGATGCDDDWITDWKFKHLDDVEKYGICKTDHGFYLRDSIFCTKHTSITYFERP*
>RifSed_csp1_19ft_2_sca_1266_408_181 # 104411 # 105058 # -1 # ID=1_181;partial=00;start_type=ATG;rbs_motif=GGAG/GAGG;rbs_spacer=5-10bp;gc_cont=0.258
MKNNVYIAGSWKNRNDVKHLMDEIEEWGCKIMVDWTNHKKKDNIIDYVQEYIKGLQECDC
FVYCMDGIKSIGKTFELGYVTALNKPVGIFLFENKIFGPNMEKISFDKILEKECIYIRAN
IYQIIRTIDELKNWLLDIVPSKSDINKSEIISDINKSEIISDVNKSEIISDVNKSEIISD
INKSEIISDTSKSEIISDKSEIISTIGSETTGIGT*
>RifSed_csp1_19ft_2_sca_1266_408_182 # 105110 # 105472 # -1 # ID=1_182;partial=00;start_type=ATG;rbs_motif=None;rbs_spacer=None;gc_cont=0.278
MNVKSAIVAIAFLQLLDIIFTYKILSIYIKLNPEDKNWPELEFNKRARDVFKKYGLGKTG
FMIQIISTTIIMSTFFAMIYILNFDLEFFTYAIFGGLTYVNIHHYNHYYKLKEQLIIQIR
*
>RifSed_csp1_19ft_2_sca_1266_408_183 # 105527 # 105931 # -1 # ID=1_183;partial=00;start_type=ATG;rbs_motif=GGA/GAG/AGG;rbs_spacer=5-10bp;gc_cont=0.281
MKNILKIPEQKKLSPFWGGLKELLIRAMVYIGIINFILIMITAYHTAIKDIMPIPFWLFF
LVLTFILFVVMIFEYIVVLPSSIAFANRQSYKHDNPIKDDIIRILKKLDEIEIVSKSSYQ
KIELLEKRYEKEKR*
>RifSed_csp1_19ft_2_sca_1266_408_184 # 105932 # 106321 # -1 # ID=1_184;partial=00;start_type=ATG;rbs_motif=None;rbs_spacer=None;gc_cont=0.262
MKKLVNDLKKKISGCKFFTVLSTKNYARELRNKDSDVSTQVRIARELNIPFVIIKDRRLS
NDEVEEINKYFSKDNIIKELIIDMSKENSVLIITSEIRKIMSLTHPCADQKISIITQDSI
DKDKMIEND*
>RifSed_csp1_19ft_2_sca_1266_408_185 # 106329 # 106811 # -1 # ID=1_185;partial=00;start_type=ATG;rbs_motif=AGGAGG;rbs_spacer=5-10bp;gc_cont=0.238
MVKKSKLLSKKDKEIIENKKDKEKDKEIIENKKDKEKDKEINENKKDKEKDKEINENEKD
KEKDKEINENENEAFQSRIDKLQEEFGMSDIEIDEIRNFISTLPRYIYMSEIIEELVRCD
DLDVRQKVIFAHTLGIFRTEKSLVGNSSRTEIKEIAEFKK*
>RifSed_csp1_19ft_2_sca_1266_408_186 # 106818 # 107111 # -1 # ID=1_186;partial=00;start_type=ATG;rbs_motif=AGGAG;rbs_spacer=5-10bp;gc_cont=0.320
MYHKMSGACKKSLKRQFDFSVSELDQIENFIYNNMGKTAKEILEILMEDEILSDRQKVMV
SYTLGASVGAESAIQDLEKIHAKKVEPIMNISIGQGG*
>RifSed_csp1_19ft_2_sca_1266_408_187 # 107180 # 107413 # -1 # ID=1_187;partial=00;start_type=ATG;rbs_motif=GGA/GAG/AGG;rbs_spacer=5-10bp;gc_cont=0.299
MEDKKPESLDELPESLDELCDYIVKYVDDIYVKEQINEKWGSYSLSEIPSRLAIKHVLKW
VKEGIIPYRVIDMKKKS*
>RifSed_csp1_19ft_2_sca_1266_408_188 # 107626 # 107829 # -1 # ID=1_188;partial=00;start_type=ATG;rbs_motif=GGAG/GAGG;rbs_spacer=5-10bp;gc_cont=0.328
MSSEHIELWIAELKKRGIKTFEHRDLPDSLRDRTMIIKAKYAGVIKKSKVSTKGPKSASM
RIVWEIA*
>RifSed_csp1_19ft_2_sca_1266_408_189 # 107923 # 108048 # -1 # ID=1_189;partial=00;start_type=ATG;rbs_motif=AGGA;rbs_spacer=5-10bp;gc_cont=0.246
MISYKAVLTKIGEIIGYIVISIGVTMTILLITSLIIEYSNS*
>RifSed_csp1_19ft_2_sca_1266_408_190 # 108051 # 108326 # -1 # ID=1_190;partial=00;start_type=ATG;rbs_motif=AGGA;rbs_spacer=5-10bp;gc_cont=0.337
MKRKLVVVGDMRFMMKDVFRINDKEVDQVVKFLGKDYEYILDAIKKAADSDELNERQKML
ISYIVGNTSGVMQAQVGLIPKEDRDVPDIGM*
>RifSed_csp1_19ft_2_sca_1266_408_191 # 108368 # 108853 # -1 # ID=1_191;partial=00;start_type=ATG;rbs_motif=None;rbs_spacer=None;gc_cont=0.551
MDIRREENAMSGTAQWNDAAMQEVRAQVERTMDAFVSMDLDAFKAGLAEDVVAFEMDLEG
KPVRLGSRDDAVRFAEEIFAQVKKMGANLKLDIQSSDCHVTSTLAYCTVEFDFKATMADG
SAMSQPSRNSVVLRKDDDCWKWMHWHSSLAVPPVPSPVAKT*
>RifSed_csp1_19ft_2_sca_1266_408_192 # 109005 # 112772 # -1 # ID=1_192;partial=00;start_type=ATG;rbs_motif=AGGAG(G)/GGAGG;rbs_spacer=13-15bp;gc_cont=0.299
MSNVEWSAYMEVPGAERPILLDPLRWKSGDQVSNLTEMIRFFREHELDDKTKILIYKSQC
GSGKCVGKDTYILTNKGIVRIEDIVKGNILEKKTIEESFIIDDQKNDKYIGSTVKSLNLK
NFKFDNDIISNIFDIGEDDIIDITIDSGFNIKCTQTHRLIVIDDNCNIIFKEAKDISIGD
KIAIACGTEIYGENVELLGFYQSEHYDRCATNSKDLIIPKEMNEDISELLGYIISEKSDI
KEKVIEITNDDEIIRKRINSIVKNLGIEININTTNIYDNRISSSIIFDFLTYLGYISDDK
NKEVPWSILQSSRNIQVTFLKALFSKDGNIGIDDYIEYFTTSKKLAEQIQIMLLNMDIFS
SLSEKNSIFRNEVYESYIYSTYRISISGRSDIIKYSNFIGFVQDYKKSICEKLILKYKEK
NVITYQSKSRIVNGSNIRLKRIFDEFKKLGKNGKLIKVWKENIDLGNIDSGNKIWNILRH
KELSAYEALIERGLNAGNILEWIDSPFLSKKQILKLLKAMRECYYMEDFRYLYNIATSNL
EFDSVVYMKKGKSHVYDLTIRDNHSYVGNGFINHNSLTLLHIPKEMGGKAIFVTPFKNLQ
RQYYTDYFKGNKFVMKKDGTRLNVSVFLGRNNFKCKWLEEQYDYQQKIIETNKKFDQSMP
IDDNILKSYQIDNTAANRYLPCTRMLRSIGGNRREPRYSVASSCKYWIPPPMPKKIICKW
AESAESNVEDAYEEAYDADSAINEKQIKENAKTIDGSQTPSQLDKIKAKIQCSNIEYYDS
VGQDLMGIFIRDEKDKDGKPCAEVCPYYKQFYSYVESDVIVFNSSKWHFETMMGRKPKVQ
VEIIDEGDYWLDRQATTIEFMRSTIDRIFPYSNKMKQIKMSALASFDMFFKKIKGDVDKS
NASGLNIINTKDYKELFYTIHLFLDEYKKQNEDDDTIDQKLLDIKTVRQYADVASLSYVM
GKKEETKIIKIHIPYPDKLLRTLFNYSSRNIILTSGTMHNNFVLSNLFGINANNYVVDIL
NGRKEYPGKLACIRPPKDSIFNMTKVTYTTWQNPQFREYYFKVLNYILDQLKMGIDKKTG
KPGEAKILVLTPAKKYAEGILNRPDVFIDFAKGRNNDEDDIKLAINTNLSDYVDNTLVDI
RKVKNTDIELDGDVLRTDKQIIVSTRMIRGTDLRDDKCRAIVMTKWPVGDISDGYLQAIK
KRFGEKTFWEIVRDKAAREAVQYVSRGLRHERDWSYFSTPDSRAFDQVFRLFSYD*
>RifSed_csp1_19ft_2_sca_1266_408_193 # 112844 # 113482 # -1 # ID=1_193;partial=00;start_type=ATG;rbs_motif=None;rbs_spacer=None;gc_cont=0.266
MKNMKFEMIYDEEKLKILMDKRDFGEISELYHYIQGMYPLKLKILKKVRCMKCGFCCKSC
NVMLSKQDIDSLCKFLRCDFQELYEKYLDKNARMPYLKLPCPFLNKDNECDVYPVRPKTC
KEFPFNELTVIVDPCLLGKEIRAIVEEIEGPITEINEDLQEIANQNDKFFDYMINKEMTI
DTGKNLRMNINLIILKKMIRYIKYNMKKRVKR*
>RifSed_csp1_19ft_2_sca_1266_408_194 # 114525 # 115031 # -1 # ID=1_194;partial=00;start_type=ATG;rbs_motif=None;rbs_spacer=None;gc_cont=0.278
MEAKYSDYVGMMYEKGYYVQSYDISLMSEEVSCFNNKIFIKPMISDNDKYVYVFTGSLQK
RIIPSNITEFRLSLEDETGEFKDSDNIMLSSVSKFSDSPIDLFTRSYAQWKFGVQFDKGI
HLDSDKFLIFRTQKEITKFDIEINNIDLFTYKHKTRREDSNEMIWIDD*
>RifSed_csp1_19ft_2_sca_1266_408_195 # 115064 # 115408 # -1 # ID=1_195;partial=00;start_type=ATG;rbs_motif=None;rbs_spacer=None;gc_cont=0.296
MTTDKILKILNNICYGWIYEYKFNSLRKFKFDYANLRLKIAIEIEGGIYTGTGHAKTGKY
LKDMKKYNMASIKGWILLRYGYGQECDIENDVKMAIETRKSDIRFQEEVAKLKR*
>RifSed_csp1_19ft_2_sca_1266_408_196 # 115415 # 115942 # -1 # ID=1_196;partial=00;start_type=ATG;rbs_motif=AGGA;rbs_spacer=5-10bp;gc_cont=0.267
MNIIRTMILTILLATMAAFVAESYKLITLKQMLIINFAGSLMMIVIIIFLYYRIRTMKIP
PTFSEVKVVIPKVRIDDTFLKANSELLKNKIFSTNPFRSSIFRISMEINNSIEQLVLYAV
RSRESETWENSIKKRVEAKETYIIDTIVGPNESLNFKFDNDIDIKKLLIDELYMP*
>RifSed_csp1_19ft_2_sca_1266_408_197 # 116016 # 116420 # -1 # ID=1_197;partial=00;start_type=ATG;rbs_motif=GGAG/GAGG;rbs_spacer=5-10bp;gc_cont=0.304
MDISIEKKNIFVNIDNEGQSNKEKDIIRDLIVGFLIVRSKVPNGVSYVSTIPLDTSWDGF
NDNIDIDPNEEIIGIIPAPPGSYKILGLVPNKDDIGSYENLGYEYRGAYFPDWKKLLEEK
IKKKEEGIKIERLK*
>RifSed_csp1_19ft_2_sca_1266_408_198 # 116433 # 117122 # -1 # ID=1_198;partial=00;start_type=ATG;rbs_motif=None;rbs_spacer=None;gc_cont=0.257
MTKIIKLYIDIGCSYRGDEETENIYKDIENWNIKDCGIIGMLKLEIDIQKRIKNEILFRQ
ILSPMHHKFSCSIDDYKRYTSCVLKEFKDVDLFITFNGRDFDIPIMMHNLNFSDRLKETY
LKLILSKDRDLLDLCIQRHIPVKGGLESIIKRLRIEHNLRCKNCPEYSNEEVCFLKSFSN
DINRYNNNLKLVKQRNEFDVKILPLLEEKLGYLYEPRLFLDRYHKKWLE*
>RifSed_csp1_19ft_2_sca_1266_408_199 # 117188 # 118237 # -1 # ID=1_199;partial=00;start_type=ATG;rbs_motif=GGAG/GAGG;rbs_spacer=5-10bp;gc_cont=0.333
MMIEQFLGNLNNETGYKFGNPWRYSEKSLGVIVPILKIGDIEEREYITLEEAKDKGVIFK
DSGHIDKVLIESSLSMPIFIRSGTVLKSKETQPRAVESSVIIIPKKENIHEVPVRCIYAS
KGIHTGGKFTYGGDAPIEVRSSLLSRSGQGSTWAAVGGATHRLMSTRIASRATDRIMSSH
DNLAGVMEEVDKFTKDIDEILKQVPLFEDQVGSVFLDMKDVVGMELFDQPKSWEAIHKEV
EKRLGESVAKEEEKTFFKPDYELVKPLIFGFLKKLIDSEKTEIQRNDIYSVMFLKGDGVV
GEATTIYGKVIHLVGMKMDKNVENYRPTSSILRSIGPRIGSYRTGVISE*
>RifSed_csp1_19ft_2_sca_1266_408_200 # 118265 # 118804 # -1 # ID=1_200;partial=00;start_type=ATG;rbs_motif=GGA/GAG/AGG;rbs_spacer=5-10bp;gc_cont=0.313
MKYKKLIDELQECGVIKFGDFSLTSGIKSKYYIDVKKAITRPKILELICEQIIDIIVDQN
IKVDYIACVELGAVPIGTIISIKTGLPLIIIRKTEKNHGLENRIIGDPEKTKIALLVEDI
TTTGGSVIDAVGVMRNEGLIVKNVISVVDRGEGAKESIEKECLNITSLVKIEDLISLIV*
>RifSed_csp1_19ft_2_sca_1266_408_201 # 118794 # 119216 # -1 # ID=1_201;partial=00;start_type=ATG;rbs_motif=None;rbs_spacer=None;gc_cont=0.317
MTQNKDLDKQACRTFVCPNLSLLDEKGKVLKLKETTIKKAKDMAIEYFKKTYREPRYSSA
KHLLPAFTYIASIIEDDRKTQWEIENAYGINSVTIRKWYRDISDVLDLKILGGSKIRFVK
NDEKETNGKNAMKKWNWDEV*
>RifSed_csp1_19ft_2_sca_1266_408_202 # 119704 # 120180 # -1 # ID=1_202;partial=00;start_type=ATG;rbs_motif=None;rbs_spacer=None;gc_cont=0.279
MKKEELKDIMEETLKTAKSLLIKDSKLIPVAFVRSEDNVDVIGLSFKDNEEKNMQLFLLK
KLVKMKNANAIFIVTESWYVTSDKKDLKIEPSKHPMRKECIFIYGECEEGNITLMQVFNR
KDNDEIVFGEKLDHIDCVSLKFDFGIKENKKQESRNLN*
>RifSed_csp1_19ft_2_sca_1266_408_203 # 120426 # 120866 # -1 # ID=1_203;partial=00;start_type=ATG;rbs_motif=GGA/GAG/AGG;rbs_spacer=5-10bp;gc_cont=0.288
MKQRCLKCGIVVDITGEEFEQKVSIFNSYMHGASDYLNLFSLTGGDCSIVDNKNGNKHFF
EFEDETEREIGSMLSSYLNNEKKKQDRVYELDIYNAKKDEIESKLGETQKLIDKTANEID
LISEEMMKSATNFTKITGIKHIEKWR*
>RifSed_csp1_19ft_2_sca_1266_408_204 # 120919 # 121335 # -1 # ID=1_204;partial=00;start_type=ATG;rbs_motif=None;rbs_spacer=None;gc_cont=0.297
MSTKRIEQKLVFFARAMKDYGSEYEQTWIENINESFEQCKIIDFNQINEQIGNENKCNGF
GNKYNRYGKKLYEVERKFFFPLIDDCDCVIAAPAWNHHRRGMFTDGVIIEIKYALSIGKK
VFGVVNGEMKQITMEDLK*
>RifSed_csp1_19ft_2_sca_1266_408_205 # 121325 # 121759 # -1 # ID=1_205;partial=00;start_type=ATG;rbs_motif=None;rbs_spacer=None;gc_cont=0.340
MAKKERILTCEVKVHCCRVDTGEIAYTSEPNRMTYGETADEFSESLVLWRDKILEFIEAD
LEETVDVELCQKIGGKSLIYCGQYTQITNIKVEETEEVKISELEKQSALDRIKRLEALYG
TDLEPRAREEVERIKRIYKLEYVY*
>RifSed_csp1_19ft_2_sca_1266_408_206 # 121765 # 121986 # -1 # ID=1_206;partial=00;start_type=ATG;rbs_motif=AGGAG;rbs_spacer=5-10bp;gc_cont=0.365
MAVKLSERKKKFEEEAKRRGTGHGTRDDYEKDSYRWCYQESAAPKEVKVMVERVGERFVK
TRVTVDGEVTFET*
>RifSed_csp1_19ft_2_sca_1266_408_207 # 121977 # 122837 # -1 # ID=1_207;partial=00;start_type=ATG;rbs_motif=GGA/GAG/AGG;rbs_spacer=5-10bp;gc_cont=0.283
MEYELNQINGLKNKIREIERSRFILYNNQEAIDFILSFFELDNKGAARCRVWTKDLESGK
QIIARYGKNQKMISLGKENIMKQLFEAHTTYFYEFIFDANGIKNSFTKDQKKGQLVGISP
VMDIDAPSIFINEGTKNEAILGRENIFDYIDDFNSTIGIIDNEMKECELEYDICFSGNGI
YIIGKPFYSTKIGEIYHYADKFTELINDVNHIKSNKLEIHDNSKAWSYYYKIPFTFHVNR
QRISIPLRKGKLDGEWVDKMTDIKNLNNGCKHIIHEIIRRSKWKWQ*
>RifSed_csp1_19ft_2_sca_1266_408_208 # 122975 # 123253 # -1 # ID=1_208;partial=00;start_type=ATG;rbs_motif=AGGAG;rbs_spacer=5-10bp;gc_cont=0.315
MKEQKGPFCQSCSMPLEKPEDFGTDERGFRINDYCYHCYQNGNFASPDMTLQQMIDLSID
CMIKIANVPEEQASNIATNFIPTLKRWKMQKT*
>RifSed_csp1_19ft_2_sca_1266_408_209 # 123307 # 123966 # -1 # ID=1_209;partial=00;start_type=ATG;rbs_motif=None;rbs_spacer=None;gc_cont=0.292
MVLKKEEIKDKRYIFMTSEPTSEIDTIYGKKLRVTCIERKYKVVDSRVSFIIIARKEFDE
DTTEKMLHEDMELKTFLANYEIANITFPSGRTKIKIHKKVAVIKKEEEKEEEEPLKKEES
EAVIKRREIITNTLKRREMFDSLELSDEFLVKDYVEAVEKKGLKITNAAMPYDDLKWLTK
KGKIKLVRKIGRGLSIYTKVVITEKNDKSAQLPSTSIEE*
>RifSed_csp1_19ft_2_sca_1266_408_210 # 124028 # 125683 # -1 # ID=1_210;partial=00;start_type=GTG;rbs_motif=GGAG/GAGG;rbs_spacer=5-10bp;gc_cont=0.293
MSKNDLIILESILEQMKIPGLSYEENFELFSFEQILKGYDLSYDEMFNGKVGDKYEIGFF
NFVNDELLEEYDDLSDVKKPSVTSYLILAKTTYSEEYMDYVSKIIKYIFDFSSDISDIKI
FRDAYLKLVPHELMINIILVNKEIEASDFILQKIEDFKKIIEEYMPMAKINTRIIDPGEL
ITLAHKEKSYTLDLKFDKLLSDEDSYFILSYLTDYGKFITDKEGNLRRYIFDANVRDFQR
ASEVNKVMAETLRNKDKADFWWYNNGVSILAKNPSIKGNIITLDDVQIVNGLQSTYVIHK
YLKSVGGKDQRKIAIKILTTDDDEIRDNIIKFANSQNPIPKTALRANDIIQRNIESYLLN
NGWFYDRRKNYYKNMRKPANKIISIGYLSQAIISIVYREPHRARRSPLSLTKTDRDYNLM
FKLSNYKIFLFCIQNMKKIDSYLHNSDFGEPYKTNLKWHLATLIMVKLLRKKEYTIEDIE
KILDINIEDSLIEDTMIELSNLADMYMASHGVIFRTVSGSKEFVNYIIDRVKIYKPGKTT
GIWSSKADSKA*
>RifSed_csp1_19ft_2_sca_1266_408_211 # 125904 # 127760 # -1 # ID=1_211;partial=00;start_type=ATG;rbs_motif=GGAG/GAGG;rbs_spacer=5-10bp;gc_cont=0.379
MEKEQNKEIEKFLIDRRTFVKIVGTTGAAIAFGGVGLSRFIESAKAIDGLAKYVDPLVIP
PVLTPNTTRFRGKDYYEIPIVMGTTHKFHRDLPATKTYSYFGTPPAGGFHYLGPTIVANK
GRPVSIKFTNRLPRGIHIFNNAIDTTIMGSKDENGRPWIEENRVCVHLHGGKVLPKDDGG
PRDWFSPVGSQQANPYPDSATRGIRSSYTYEYQNDQQATLLWYHDHAWAITRFNPIAGLA
AGYILRDNLENLLIRTGSLPGGKYEVPIVLQDKLIDLETGSMIYPIAESPGSVHPIWIPE
YFGDLPVVNGKIYPYHTVEPRRYRLRFLNGSNARFYNIYFDGGSGPIPFYVIGSEQGFLP
FPARKNKLLIAPGERFDVLINFSGLTGNILLKNDANAPYPSGSEGFFDEIMQFRIGTSPR
NDIAEVDKTPVENITLPSIPSIVAPNTPWREIVIEEIEDPVTGDPQEALLDGWHFVDSVN
NDNLFEETAGSIKVWQFINTTGDAHPMHTHLVPFKILNRQAFNVVEFKTAWDAWIAGNRV
GPRPSVNSYLIGVSRNPDSEETGWKDTAKSYPGEVLRIVTKFDLPAGTGPGKYKYVCHCH
ILEHEENDMMFQFVVVKN*
>RifSed_csp1_19ft_2_sca_1266_408_212 # 127868 # 128242 # -1 # ID=1_212;partial=00;start_type=ATG;rbs_motif=None;rbs_spacer=None;gc_cont=0.283
MSIKEEIKMFVERGYARSSTTLLYRIRIKDPELNGIQIRFFDPKSGGSKSLGSIKYTSRD
MLGETYTYYFDIERREEFANFLVKKFYENNPNPEKGLKKAFTKLLHLNRLNWSEEYTGKK
KKSR*
>RifSed_csp1_19ft_2_sca_1266_408_213 # 128291 # 128836 # -1 # ID=1_213;partial=00;start_type=ATG;rbs_motif=GGA/GAG/AGG;rbs_spacer=5-10bp;gc_cont=0.266
MLFEHWIYSLAVAILIYTIYRKKECLYIIIGSAYIPDIDIVADYILKKFGIIVLIYGRPI
YHGDFHNILVMILYAILVALLLNIISIRMKDSFILANIGFFLHLLEDALVFNPGYRFLWP
ISDKIYGIGVINYNDNIDFFGIANIKVLSIGILLVISSLYIKYIFDNITKYAIVTNGRRG
I*
>RifSed_csp1_19ft_2_sca_1266_408_214 # 128907 # 129437 # -1 # ID=1_214;partial=00;start_type=ATG;rbs_motif=None;rbs_spacer=None;gc_cont=0.258
MKYRTLVKISLFSIFLMILGAVAFYFKMLERRYLEAIIYGNILVQGSVLFSRMKMRLAKK
KNVEIIRYQFMKKSIKEFTNVFSEHIFPTNTRNHSIFKIYWEAINPPRFTLEMMDSNGII
LSDINSRVLYININKDKDINMFDAEIKVMPNEKINFQFTKDVNIESFTLKEIYILS*
>RifSed_csp1_19ft_2_sca_1266_408_215 # 129581 # 129808 # -1 # ID=1_215;partial=00;start_type=ATG;rbs_motif=GGA/GAG/AGG;rbs_spacer=5-10bp;gc_cont=0.272
MNIYNEVTMILFGLSVLYIFVYIIDVILLYYKARKVRTFSKGIKNLKFQTYNRTWQKYVK
RYLKEDGTNLSKTIG*
>RifSed_csp1_19ft_2_sca_1266_408_216 # 129910 # 130137 # -1 # ID=1_216;partial=00;start_type=ATG;rbs_motif=GGAG/GAGG;rbs_spacer=5-10bp;gc_cont=0.452
MVDPSQAGLVAIGAGLAVGLAGIGAGLGEQAIGAAAVGAMSENEKFFGKGLLMTVIPESI
VIFGLVVALVLLFIF*
>RifSed_csp1_19ft_2_sca_1266_408_217 # 130449 # 130700 # -1 # ID=1_217;partial=00;start_type=ATG;rbs_motif=GGAG/GAGG;rbs_spacer=5-10bp;gc_cont=0.337
MDKEELEQIKQTLNDITVKIDSKIDELSKTIGKTKTKIGKTIGDKKEYTEENINENALAY
MVGAFVGGVIVGYVTGKKIEKVR*
>RifSed_csp1_19ft_2_sca_1266_408_218 # 130727 # 131443 # -1 # ID=1_218;partial=00;start_type=ATG;rbs_motif=AGGAG;rbs_spacer=5-10bp;gc_cont=0.441
MYLFSWDNVPGKDDGRLVDYLEQKYGVDWIRTAKIEKVDNNEIRVATEKNFLSLKLNTEN
TKVILTVNNIRTDEFIVKIENNKINVFKDIEQEKQDIRQGVKVKEISYPYSMLGGLVIAG
LIIVVLMGYYGAQSAGVFTPREAFFVIGASIIIISAASVYQFLTLRETISILKIHEEELQ
SARDKAQEDRIASLEATRAGTTTSLGPRVAALEPQLASLETRVTNLEHEQSTYERSQQ*
>RifSed_csp1_19ft_2_sca_1266_408_219 # 131623 # 132015 # -1 # ID=1_219;partial=00;start_type=ATG;rbs_motif=GGA/GAG/AGG;rbs_spacer=5-10bp;gc_cont=0.272
MTIELEEGDRIYKIIEAMTFGNNRKRFISKIDKNNMITVLTYTFDMDEIKEDGTIANKEM
MLLIKNVEDDQFKFVVDVNYQAYPEFKILWEQNYSDKSLEEAIELMELESSIVTNVPIKT
IIEEIKRKTN*
>RifSed_csp1_19ft_2_sca_1266_408_220 # 132299 # 132553 # -1 # ID=1_220;partial=00;start_type=ATG;rbs_motif=AGGA;rbs_spacer=5-10bp;gc_cont=0.416
MAKYVIESPHTKEECLEAMEEAVKTGMIDKCVFGCQFGDHTGWAYVEADSKAKALENVPS
FIRGKANAYEVRKYTAEEVKAAHH*
>RifSed_csp1_19ft_2_sca_1266_408_221 # 132759 # 132890 # -1 # ID=1_221;partial=00;start_type=ATG;rbs_motif=AGGAG(G)/GGAGG;rbs_spacer=13-15bp;gc_cont=0.220
MPNDKIVIKIQTNNVKKFVKKLKLTSGLFDTQNKNVKKLNFYI*
>RifSed_csp1_19ft_2_sca_1266_408_222 # 132911 # 134047 # -1 # ID=1_222;partial=00;start_type=ATG;rbs_motif=GGAG/GAGG;rbs_spacer=5-10bp;gc_cont=0.332
MNNMTTKHVIRFVITLLTVFLILSSITSASKFETGDRFVVTKEQVINDDIYFAGNAIVVE
GVVNGDVIAAGNDIRVNGIVNGSLMAAGNSITVDGSIIDDMRTAGGFIIINGNVGDNVLA
FGGEIVLAKDARIKRDLTLGGDSVTIDGIVGGNINGDVSNMKMNGISNGNVTVNVENDLK
VLENAKIGGNLEYTAQKPAEISGIVSGETSYKEKPKEENGFISDITGEIVTYLWLILVGI
ILLIITPGMTQKISDAIFITPLKNLLWGIIFLTMVPIVALIFIITIIGIPISLILIAIYI
FVIYISRIFVGFWIGQYILKFKNKVFSLAIGLLIIFIGINLPIIGTFIHFMVIVIGLGAI
ILTVYDIYRKTKQENSFL*
>RifSed_csp1_19ft_2_sca_1266_408_223 # 134132 # 134413 # -1 # ID=1_223;partial=00;start_type=ATG;rbs_motif=None;rbs_spacer=None;gc_cont=0.270
MNDNKTIKIGGHKYKLEDLSPDLRKKIEEQVPELKLELKLKEKEKSEKEISTSEVENEKH
KKTEKTEKSKSQEKKQIKEMSLFRKIFGYGKRK*
>RifSed_csp1_19ft_2_sca_1266_408_224 # 134431 # 134691 # -1 # ID=1_224;partial=00;start_type=ATG;rbs_motif=GGA/GAG/AGG;rbs_spacer=5-10bp;gc_cont=0.291
MEDILKDFFKKIIDKGKNVCCVCGHDLGYHIDDNDYWRCHSLGADGWQCECILRKNRAEN
NISYYDLSRRAMKQMEELKNDIQDTN*
>RifSed_csp1_19ft_2_sca_1266_408_225 # 134700 # 135692 # -1 # ID=1_225;partial=00;start_type=TTG;rbs_motif=GGA/GAG/AGG;rbs_spacer=5-10bp;gc_cont=0.312
MTTEQLKLDTQIKSNKDVAELLRNFAKYYSIAEDNFRSMAYRNAAMTIENLDSDISLYDI
NQLHNLPRIGQSIAEKIKEFIDTGRSESLENLKHSVVRDSFQAELYDIEGFGKSTIEELF
KHFKIHNMEELENVLRSKVVRKIPGFGEKKAKKLLASLQEHKSGGIRRNIFLQEAWDSAD
KLLEDMKDDNIEKLSVAGSLRRMKPLVNDIDIIASVKIGQNSRDILVKFTTSSQVKRVIS
IGETKASVVLKNGIQADIRVVKPEEYYSALQYFTGSKEHNIQLRAIAKEKGLLLSEYGLF
DRKTEEHIPLNSEKDIYEKLGVDYPDPTNR*
>RifSed_csp1_19ft_2_sca_1266_408_226 # 135888 # 138614 # -1 # ID=1_226;partial=00;start_type=ATG;rbs_motif=GGAG/GAGG;rbs_spacer=5-10bp;gc_cont=0.371
MKTKYKRGIDMIDKSKYNKLIGPSLLLLILMVLTSVGQAVVVADNIPPKTLASPGEGEKF
SEIANISMIATDNEGGSGVNKTFYRINNGKIVTYTGIFTVDIIGNNNITYWSTDNASNVE
PNNIVNFTILSATSTTGTTLGVENVEAAQNSSVEVPVNISNVKEDSIAGIGFEIKFDSTV
LNLTNVKKGNLTSSWDLPSFNPTNGKISIVYAGSGTEIPIGSNGSVAVLDFSVKGSPGSK
SPININNIQLSNVSGNVRTATSKNGNFTVSGGSQFIPTTNVTPVIPTTNITPVIPTTNIT
PVIPTTNITPVIPTTNVLTSVEVDTAPEIDGTPEALWDEATPLTVIVSGGANTGLHTVIL
KSVYTNDSVYFFATWNDPTESLRRLPWQKQEDGTWKQLKTLDAKEGGENTYYEDKFSQMW
NENITGFETSGCFATCHVGENSDKKAYGNKYTENGAIADLWHMKLVRTNPNNFVDDQYID
STRYSNETPDAGRHSDPGLAPYYNNIDANATMPNFTSADQPAPPYWILEEQAEPFKDIYN
TSDEIAGIIIRPLIEDDRTDIDGKAVYSNGNWAIEYGRKLTTNSPFDVQFSDLSKGYSFG
TAIFDNAQTQHSYQNGASKLMFALPTVSPFKFEFTVDTQSKTVELNEDAMYNLKINNIGN
VADTYDLAVENTGNANVNLSTNNITVEPLQSGNIAMTVNSAVTGTFLVNVTATSQENTNN
SITVSTNTTVGEISVQPLVAIRTIDKQSLNPGESTDVTVNITSDVTQALALQEVIPSGWN
LTRITDDADGFRNDTINEWIWINATAGVTKTVVYKLSVPTNASTGTFTINGTITNAKGDT
TTVSGNDTISIDIIEYYRKLGSNSNQIETKDLLTAIEDWRKGIIPDGFASPISGEEIKDL
IENWIMRK*
>RifSed_csp1_19ft_2_sca_1266_408_227 # 139120 # 140928 # -1 # ID=1_227;partial=00;start_type=GTG;rbs_motif=None;rbs_spacer=None;gc_cont=0.326
MKFRGKEREIIQYIKEKKEMVIMRFVELVNSYEMIEATSSRISMTNYLTDLFKNTPEEDI
DKVIYLTEGKLYPPFMGIELGMAEKMALRALSSATGMSRDKIENEYKKKGDIGLLAEEML
KAKIQTTFFKRELLVEDVYESLDKIARMTGSGSTDTKIRILAGLLGDATPKEAKYIMRLI
TGKMRLGIANMTIIDALSQAFVGGRKDEVERIYNITSDLGEISRELKKNGLEGIKKYNAK
VGRPIRMMLAQRMNNAAEIIEQLGMAICEYKYDGMRIQIHKSGNKISLFTRNLENVTDQY
PDIIKYVSKNLKVDNTIVEGECVAVDIDTGFLLPFQELMHRRRKYDIEEKAEKFPANIYL
FDILLAEGKDLMTKSLIMRREILKNSIIETDGFKMSHSIISDNIIAIEKFFESAIENGCE
GLILKDLEGTYQAGARGWSWIKLKRTYQSKMIEPIDVVIVGAFMGRGRRSGTYGALLVAV
YDQEKDLFPTISKVGSGFTDEELYDLPKILKDYKLEKRHPRVESLMEADVWFEPKIVLET
IGDELTLSPIHLCAFDKIRKDAGIAIRFPRFTHNWRYDKSPEDATTVSEIMDIYKLQLKK
IG*
>RifSed_csp1_19ft_2_sca_1266_408_228 # 140925 # 141785 # -1 # ID=1_228;partial=00;start_type=ATG;rbs_motif=None;rbs_spacer=None;gc_cont=0.290
MTIELVDDDDILSCKRYRRKKSQRRKNYSDNELLEFIRNFEIEEGRPPIAEYFNNSPKYP
NFNTYIKRFGSWNKALQMSGSNINRFVGLTNEELLEFLRKFEREEGILPTTDYFNNNPKY
PNFQTYIKRFGSWQNALKLVGLDTDSMVRKGIIETNDQKARLAEIFVLDHFTENVTDLSG
ENRKSFADGICPGNQIYDVKSSALYIDYWQFNLSNSRRDDIEWFYLLGFNEDYSELQYAW
RIPLLNFKDKYSIKIGISNDYAYNIENMKEYEITEKFKNIDFHFLK*
>RifSed_csp1_19ft_2_sca_1266_408_229 # 141865 # 141990 # -1 # ID=1_229;partial=00;start_type=ATG;rbs_motif=GGA/GAG/AGG;rbs_spacer=5-10bp;gc_cont=0.286
MKICKVCGYSASDNISECPNCGSYDFEKSEIEDINKRFRRK*
>RifSed_csp1_19ft_2_sca_1266_408_230 # 142171 # 142446 # -1 # ID=1_230;partial=00;start_type=GTG;rbs_motif=AGGA;rbs_spacer=5-10bp;gc_cont=0.293
MREDIIEFIHGFSESLYHQLRKEEIHGKEITEDVENKIFRIVISIVIISTGIFVTILGFA
FYVDERFATKGFGYVLIGIVAILTGLLIKKR*
>RifSed_csp1_19ft_2_sca_1266_408_231 # 142446 # 142688 # -1 # ID=1_231;partial=00;start_type=ATG;rbs_motif=AGGAG;rbs_spacer=5-10bp;gc_cont=0.329
MSEEMTISEEKAILKEEKEILEEERNMLEVLTKKIDELTKTMNEQKIRTEEKIREHPLSY
VTGAFLGGLVAGFIIGKGRE*
>RifSed_csp1_19ft_2_sca_1266_408_232 # 142786 # 143172 # -1 # ID=1_232;partial=00;start_type=ATG;rbs_motif=AGGAG;rbs_spacer=5-10bp;gc_cont=0.344
MTKIIKLIIGLIITSILVSNVGAITPNITSKSLTPNITSKMTPNGTVKPTVLSINTDLNN
SEEEIIEPFDIPENSSDEDVEEYPIATRKTPADKVTPAKSPIPVPTTPGFSSGIALSAMI
LLYFLFRK*
>RifSed_csp1_19ft_2_sca_1266_408_233 # 143336 # 145195 # -1 # ID=1_233;partial=00;start_type=ATG;rbs_motif=GGAG/GAGG;rbs_spacer=5-10bp;gc_cont=0.358
MKKIMLCMMTIMFLTGLASANINISAVQFNAPGIDTEQNINEEWVKIINTGNDPVDMTGW
QLIDKANHGSNRFPFENLSLFSEATVTVHTGNGTSNDTDRYLGYDIHIWNNEGDNATLKD
NNGTIIDQKSCEPTNSDVEYCQYIDIAPSLSTPIETPNITTTPAENVTPEATIETPIGNV
APTETIEIPIETPIGNVAPTETIEIPIETPIGNVAPTETWEVKAGGQTKNMAIQGMAFYP
GIIIINAGDTVKWTIEGNLHTISFLSGKAAPPEGSPEFFGPSGGSEYNGTGFVSSGILPT
EGNYSLKFTEPGVFDYVCLIHPGMQGVVIVQPAGSDYPLSQEEYNNRGQRDLYRDLNVGI
EMTKQVRNMITSSPGENDTTNWQTFMDIPIEERVKVRIRQMNDSNVKGRAVLNMADSANL
HVKLDLTGLEPDSENSANINVGTCNIQGSTVFTIGNFNADSNGDALVETNINVTPPFGIM
NRGWIIDVKNNDASIACGRVVKHDAARMRFATRTLEIDQGDTVMWTQLNPMEIHTVSFLA
ENQTSPEILLPGFKINPEVAEPSGSDEYNGTGYFNSGILVPEASYNLTFSEPGRFRYECV
LHDESRMVGYIDVNPRAEE*
>RifSed_csp1_19ft_2_sca_1266_408_234 # 145323 # 145520 # -1 # ID=1_234;partial=00;start_type=ATG;rbs_motif=AGGAG(G)/GGAGG;rbs_spacer=13-15bp;gc_cont=0.278
MLRINCENCGDEIVIGKGYKREHNFCTIRCLFEYNEKQKNIDKKEELESQLYNTHPEIEF
SSILK*
>RifSed_csp1_19ft_2_sca_1266_408_235 # 145605 # 146132 # -1 # ID=1_235;partial=00;start_type=ATG;rbs_motif=None;rbs_spacer=None;gc_cont=0.225
MSYVFSHAFIPLSILFIFSKSLNLNPRYIIYLSVFGIFSDFDAIFHHRYTFHNIFLLIIP
ILLFLLIRNIRQISGIITFYLSSHLILDMFNGGIGAIYPFSKKLLFVNADIMQTFNLKSV
SFLFNYGFVDKVYMSRDYSVYGIVSSENFGIIVLLLIMIFIYVIKIGKTNKIYKM*
>RifSed_csp1_19ft_2_sca_1266_408_236 # 146183 # 147016 # -1 # ID=1_236;partial=00;start_type=ATG;rbs_motif=AGGA/GGAG/GAGG;rbs_spacer=11-12bp;gc_cont=0.321
MSEDKSEELELIDLEWLLDHHKSKEQERIQMVESFNLKPGDTVLDLGCGPGLWTSALAEK
VKPNGKVIGIDKTPELLNFAIKNLEKDPLRHIIEFRKSDFYEIPLRNDIFDFVFFGNCFA
YVEDHFKVIEEMKRITKPGGRVAAKDFDGGLFIIHPIDPCLTFRILSAAAQSLKEKHVEP
KFDNFTGRKMHGLFLKAGFKEVSTTSYAIQKLSPLTPELKNYITGNAEWLVKAGSTYLSE
EDVQQWKSHFDPNSENYILDLEEFYFCMLEIITIGII*
>RifSed_csp1_19ft_2_sca_1266_408_237 # 147095 # 147979 # -1 # ID=1_237;partial=00;start_type=ATG;rbs_motif=GGA/GAG/AGG;rbs_spacer=5-10bp;gc_cont=0.293
MKILITGGLGKIGSHLCENLYLKHDIIVLDNYSNISKFVHSADIITGDIRDKNIVEKLIN
KVDVVIHTAAQISVDKSIENPLNDADNNVNGTLNLLEASRKSNIKRFVYISSAAVYGKPV
YLPVDESHPTNPMSPYGLSKFTGERYSMLYHELYNLPVTSLRLFNVFGFQNAEDSYSGVI
TKFIDRVKNNKNPIIFGDGNQTRDFVYIDDVINAISKTIENDKTIGEVINIGTGKPTRIL
DLCEAIIKIFDKKLIPEFVSPKTGDIRDSYADITKMKNIMKYEPNYSLEQGLIH*
>RifSed_csp1_19ft_2_sca_1266_408_238 # 148227 # 151649 # -1 # ID=1_238;partial=00;start_type=ATG;rbs_motif=GGA/GAG/AGG;rbs_spacer=5-10bp;gc_cont=0.390
MKNRYIRRKVSAFGFSLVTILAIFALMPSTQAVYEKTYTSDVDFDEGIFVGVEHDTVHDQ
LQLSKKQTTLPFIWVPNSPIGTVSKVNTETGNELGRYIVAPPGVSASNGNPSRTTVDIKG
NVWVGNREAGTVVKIGLYENGQCKDRNGDGTIQTSLDTNNDGDITGAELLPWGTDECVLY
EVSLIPGKEGTFVPGTTHPAGFYDTNYWSTAPRGLAVDRDNNLWAGTSTTYRMFYINGET
GEILKNVAVPAWGNGAYGAVIDRNGKVWISVLGTGVRKFDPSTDTIIQDIPLDHTYGIGL
DYEGNLLVGGRGATSKINTSNGTILWTKSSFANQGIAATSDNNIWLAGDKAFRYDKDGNW
IASIPNSTYFSITGVAVDAAGKVWGTEYTEWIRRVNPATNTIDLSKRLIGTGFHYSYSDM
TGIIARTITTKIGTWTADFDSEAYSKWGALSWNKSEPPAASITIQVRSSNDKKSWSEWEI
PTNGVPLSSTPDGRYLQIETTFQSNGDEMPILYDITSNVINQEPLPSPTPTPPISQIVAE
AGGPYTVYEGVPKTINAIGSSGPPGDILTYEWNFGFNKFMGFEITQIPRDGPSSRTIVLN
VSNGKGGFGTDTALWNVNNVNPIVNAGQDQTLYEGDTANFAASFSDVQLDMNKSTAQIDY
GDGIFENVIANPNGTIYSSHVYTNSGIYTVTVLVTDKDGGVGSDKLIVTVNGVLPIAEAG
GPYTVYEGIPKTINASGSYDPSGGILTYAWDFNRDGIYEIPGFEIIRTPRDGPNTRIIGL
QVTNTKGLVSIDTATWNVMNINPIVNAGPDRTLDEGDTANFAANFSDVQLDMNESSAQIN
YGDGIIENVTANPNGTILGSHKYADNGIYTVVTTVTDKDGGIGSDTLTVTVNNVNPVVSQ
ITSPIDPQSITTKISIGSQFNDIGILDTHVATLDWDDGTTSVGTVTESGGYGSISADHIY
STPGIYNVKLTVTDKDGGTGTATSQLIVVYDPDGGFVTGGGWIDSPAGAYVADPALTGKA
NFGFVSKYQKGANTPTGQTEFQFNAGGLNFHSANYEWLVVAGPKAQYKGNGTINGAGNYG
FLLTATDEQINGGGGIDKFRIKIVDKTTDSAVYDNVIGTSENIDAANPQTIAGGSIVIHK
*
>RifSed_csp1_19ft_2_sca_1266_408_239 # 151653 # 151742 # -1 # ID=1_239;partial=00;start_type=ATG;rbs_motif=GGAG/GAGG;rbs_spacer=5-10bp;gc_cont=0.300
MGYKRIYDKMIDKNGIEKHIESVYTIGRE*
>RifSed_csp1_19ft_2_sca_1266_408_240 # 152052 # 152558 # -1 # ID=1_240;partial=00;start_type=ATG;rbs_motif=AGGAG;rbs_spacer=5-10bp;gc_cont=0.400
MNRKKIYGLIGIFVVLTTLGIASAVTSQVGDVITVLDLVFGPFQIHFGDITGGGHIPALN
DPKAHATFGIVGQGDDRGQGSVEYQDHGPAKLNIKSTNIITVVTTADKTKGSIIGSATVN
GDGTYPFILYVEDNGEPGKGVDKFEISLPTYPHLNGAILSGGNIQIHS*
>RifSed_csp1_19ft_2_sca_1266_408_241 # 152697 # 152873 # -1 # ID=1_241;partial=00;start_type=ATG;rbs_motif=GGA/GAG/AGG;rbs_spacer=5-10bp;gc_cont=0.322
MESEEIKRERDVVDRINKLSISELKGLYFPLKILTNSKDLQKEAKIIERSNKKTHFFR*
>RifSed_csp1_19ft_2_sca_1266_408_242 # 153064 # 153783 # -1 # ID=1_242;partial=00;start_type=ATG;rbs_motif=GGA/GAG/AGG;rbs_spacer=5-10bp;gc_cont=0.301
MEEIDITKYRPYRNYKGQCKFKSIKEKKMSWPIIEKKYILNNKVVLRLIEEKEIEEIVQV
YREGFPDLFDNNIYDAVLYPERLYKKLQSDNGFMKGGCILIVAEKIDEKKLVGSAILTMN
ISNMSIHWETGVIHKDYRGYKIFGELLKFLDKITEKTGAEYANGTSVTFHSATQKVLESL
GWSTRGIFPGAVATWNYDDKYYRQSLIYFDKLYNGGEELVPKDMELTPKMEKIVECLKL*
>RifSed_csp1_19ft_2_sca_1266_408_243 # 153844 # 154968 # -1 # ID=1_243;partial=00;start_type=ATG;rbs_motif=None;rbs_spacer=None;gc_cont=0.308
MKIEWSKFKTEMLVGRKLRIVNILGDIISENPTKEESDQLRYYPGRSCYEIKNLLKEDMK
VYLLEIIRYFYYREGRIPLMVDFNNNPKYPSCTAYQRVFGSWNNAIREAGLQPRQKGGGI
FYSDEELLKTLIQFFEEKGRLPVEEDFVNNPKYPSHQTYYRRFGSWGNALKILGLDLDSM
IRYGIVENSNQKGRLGELFVLESFDQIGAIDLSGKNRTRHSSDGKCPQGYDYDVKTSGLK
MNYWRFYHVDIQYEVEYFYLLAFSTNYDRVMYAWRIPTWEFIKNIEKSYIDIGLSDRYEY
NISNMKKYEISEQIEDVYKKWKNSIKKCTKEEIMEDARSKIKIHVEAEQGEKQIQRLEKG
SNSNFDRIEGVTLK*
>RifSed_csp1_19ft_2_sca_1266_408_244 # 154978 # 155922 # -1 # ID=1_244;partial=01;start_type=Edge;rbs_motif=None;rbs_spacer=None;gc_cont=0.352
LQDSAKRSSSLKVTVGNFSKMGDEGGTVAKGLLDLQREIKDLDPSMVDFAKTGILGRFFN
PVRSYFAKYQKADGIIDDIINSLEKGKSTLKNDIVTLEIERQSLRDLTRKLAKEVEMGSS
MDDAIAKQVDMANARNEDPEKVKFIAEEIQFPLRQRVMDMQQMIVVNQQGIMAIEVVRRN
NKELIRGIDRAKNVTISAMRIAVIVASALYNQKIVLDKIEKLNVTTNELISGTSRMLKEQ
GAEIHKQSMETNISVETLKTAFADVIDSMNAISTYKQEALPRMRDMIYQFKELAEQGEQQ
ILRLEQGNLNSDRL*
>RifSed_csp1_19ft_2_scaf_186_554_179_1 # 2 # 319 # 1 # ID=2_1;partial=10;start_type=Edge;rbs_motif=None;rbs_spacer=None;gc_cont=0.277
MNKVFLLLLFIFLIGDANAGINVTDADIVWNAKIVAGPNPPISNRIVFDNINTVYQQGLS
ISPDLSSGVNTIIDRIIFDNINTIKVNTLLYTPSSTGDAKASICK*
>RifSed_csp1_19ft_2_scaf_186_554_179_2 # 410 # 1024 # 1 # ID=2_2;partial=00;start_type=ATG;rbs_motif=GGAG/GAGG;rbs_spacer=5-10bp;gc_cont=0.374
MNSKLKIVIVGILLLSIMIPTAISIGNDLNNNGIPADAGDLVLMRRASIGEFQADSKYDL
NKNGIPADAGDLVLMKRASIGEFQFPEGDVLVGTSWELQSFGPIGKEKKVLPDTKVTMKF
TIDDRITGTGGCNNYGASYKIGVDNTISIRDMISTLIFCERFTEQEQQYFDALQNTSTFD
VEQNRLQLFYNDGQEVLNFTISKN*
>RifSed_csp1_19ft_2_scaf_186_554_179_3 # 1249 # 1827 # 1 # ID=2_3;partial=00;start_type=ATG;rbs_motif=AGGAG;rbs_spacer=5-10bp;gc_cont=0.397
MKNIDFTRNMTTSKLLTITVLSLIVLAPMVAQAESNQNSGVLSPQEKEIYEELSVKWWQW
ALEIPNKPSSIHPILDKKGKSCDTEQSGPVWFLAGTAGGTAERSCTIPKDKAILVPIINA
ATWIPTDGTTKGEIKQAAKSLMDHVTEVETTVDGIKLKNLKEDYRFQSKFFTFTGPDNPD
ETIYPGQSGILT*
>RifSed_csp1_19ft_2_scaf_186_554_179_4 # 1944 # 2084 # 1 # ID=2_4;partial=00;start_type=ATG;rbs_motif=AGGAG;rbs_spacer=5-10bp;gc_cont=0.312
MITVFIRIPVYDDYGYGNLNPEDVANDIIDKIKKAGFHDVELEDIL*
>RifSed_csp1_19ft_2_scaf_186_554_179_5 # 2208 # 2507 # 1 # ID=2_5;partial=00;start_type=ATG;rbs_motif=AGGAG;rbs_spacer=5-10bp;gc_cont=0.330
MTNKENRLVVLIEWAGVTKELYEKARKEVWDGDVLPKGAILHIATFDEKGIIIIDIWENE
EDFNNFVQKRLLPVTDKLIDTKPKIEILPLYALFLRNKE*
>RifSed_csp1_19ft_2_scaf_186_554_179_6 # 2687 # 4120 # 1 # ID=2_6;partial=00;start_type=ATG;rbs_motif=None;rbs_spacer=None;gc_cont=0.291
MISLIPDKNDIYYPVSTKEIVRTEQIWIESIDILNELCHISKNLWNESNYVIRQLFTQKD
KDGNRIGSYMKYSDLDYLIKNKSENYQKLPASTSQQILKILDRSWKSFFEAIKDWKVNPH
RDEKYLGRPKLPGYNKKDGEFLLVFTNQQVKIINGILKFPKKLRELNNKKIRTRLDDETN
IREVRIVPKGNIGGEIQKNKIGYTIEIVYNIEEHQLDLNKDRIIGIDFGLRNIVTISNNI
GEQPICIKGGVLKSINQFYNKKRSKIQSTYNRQPVACKIKDKSIICRKTGPSIQILTENR
NRKIKDVMHKYSRYIIDYCINHNIGTIVIGHNPGQKQEINLGTMTNQNFVQIPEYLLRNM
IRYKGEEIGINIKDQEESHTSKCSFLDDEPIGHRGVYLGKRIYNATCHGGLFRSSFSPLC
RGKIINADVQGAYNIIKKAIPKAFTNLVVIRSDGIEGVGLHPLRVNPLTINRSVNVM*
>RifSed_csp1_19ft_2_scaf_186_554_179_7 # 4498 # 6534 # 1 # ID=2_7;partial=00;start_type=ATG;rbs_motif=AGGAG;rbs_spacer=5-10bp;gc_cont=0.356
MNKKIKLGITCMLLLAIYIPVAMSANGENDKNLTIPVATNGDNISIPVATNGDNISIPVA
TNENIIPLKNGAIDKNKTTNLLSKKFNIQSNKLEIVDAASSNLSVSGKRANDVKAVDKAT
GKIIGISVDNNGTEIDAQALIQNEAAAKKAKYGKLEPALAEKIKTTGNQNVSVIIWLNDT
SKDKFVKKNYAVNLTNDKNISIVNTEIDTLINQTEQDKASKVNNLLTTATTKLRQKGLKN
EKAVDSPVILANLTANQINDAASLAEVDAIYPNEQAVSQLNIARPTVLADVAYNRGIGGY
GTKVGEIEVGGGIYPYNPYLASPIELDTLNTCTSDHAAAVAGIIRSWHPYYFGIAPGSWL
RIGGSCGGWGSELTSAADRAVSWGASVLTNSWGYSNADGNMRYEDRYFDNIAWTYYRTPV
IAAGNSYGRVTSPGLSYNSITVGAYDDRNTYSRSDNVMAAFSGYIDGNNYMQKPEVAAPG
VSIITTKNTYPYYADMGSGTSYATPIVTGEIADIMQRNNNLKYWPESVKAIVMASASHNI
EGSSELSDKDGAGGINVERADNIAVGYNGRWGGNYYPCSSTSPYVLTTMPLTAGVKTRVV
MAFSTDPNYAYYSTRPSADLDIQIKNPSGTVIDGSYSSRNTYEIVEFTPTVTGNYQLVLN
KFSCSSSKYLGWAWYKGN*
>RifSed_csp1_19ft_2_scaf_186_554_179_8 # 6718 # 6957 # 1 # ID=2_8;partial=00;start_type=ATG;rbs_motif=AGGAG;rbs_spacer=5-10bp;gc_cont=0.263
MNCIICNKYITNGNIFILMKIDIRRLIKNKSENEKNYIVPEGRVHSTMKIILCEDCSSKD
LMNLSPKIIAEALNKIGID*
>RifSed_csp1_19ft_2_scaf_186_554_179_9 # 7565 # 8074 # 1 # ID=2_9;partial=00;start_type=ATG;rbs_motif=None;rbs_spacer=None;gc_cont=0.247
MTENKTIKVYYDSFIEYMNSYGNKMIPFKINELIEINDNKIILKPTSNTCIGIKGKLQSK
ENLGYHTYFKLYDTQGNELNSNESISIEKVKSDSHYRFDFNFEYLQFRQEFEWIEGIELN
SIRGDSLVFTFDSHIKINKDRSEVIFELDLWKLSERYIDSYKKFNRIYV*
>RifSed_csp1_19ft_2_scaf_186_554_179_10 # 8683 # 8949 # 1 # ID=2_10;partial=00;start_type=ATG;rbs_motif=GGA/GAG/AGG;rbs_spacer=5-10bp;gc_cont=0.419
MQSEKNMNKNKSSISKAQSYEEIGEYWDTHDLAEHWEETKPAKFEIDIQSAVEKELSDKV
KAFARRRGVSPDTLLNLWLQEKLQEQNA*
>RifSed_csp1_19ft_2_scaf_186_554_179_11 # 8955 # 9152 # -1 # ID=2_11;partial=00;start_type=ATG;rbs_motif=None;rbs_spacer=None;gc_cont=0.348
MVFMTFDLFRIIRQFVNLAQDKGVSKTSLLNEAIADLLRKYMHLPHCIIFLIFLAPIEAI
LESQD*
>RifSed_csp1_19ft_2_scaf_186_554_179_12 # 9208 # 9453 # 1 # ID=2_12;partial=00;start_type=ATG;rbs_motif=GGA/GAG/AGG;rbs_spacer=5-10bp;gc_cont=0.305
MREKINVDNHIVTVDISLWTGRLQVEVDGKRVFNSWKMLYMSIILGLIAAVLLIIGIIIW
YDLGYMMGRDGLKPLFPVLLK*
>RifSed_csp1_19ft_2_scaf_186_554_179_13 # 9833 # 10666 # 1 # ID=2_13;partial=00;start_type=ATG;rbs_motif=AGGAG;rbs_spacer=5-10bp;gc_cont=0.368
MNRRVEPGMKYLLLIFMLAIMIPTAMSANNTTVARPAIIGIESPAIPTVTGFVPPTDEPL
APPLAPPTDEPLTPPSAPPTDGQSDADEPPIDLTNEQILGIKTSISSEITTSTENINKIA
PPEEKPLAETTTTEFPIQGVSKPASKGFSYSRSLYQQVTGLEDYYYNYGGYINIFVTVKN
WYKQYYPGLRNYDIAPIPYSRTYVYLKYWNPYQRRWFPFDNQYKLTETNGEANFGLRPIP
YNFLNRYSTRWMMTVYSYSADDDEYTFYTKTFNTYNY*
>RifSed_csp1_19ft_2_scaf_186_554_179_14 # 10963 # 12846 # 1 # ID=2_14;partial=00;start_type=ATG;rbs_motif=GGA/GAG/AGG;rbs_spacer=5-10bp;gc_cont=0.272
MTKKNKKRNKKIEEKQTQAKKYLWPFEIRNEIIILFLFIISLGLRLIYMNPGLFESDSVG
VAIAVEETYKTGNMRGTFNGRYGSTIINLLTYIPYHLITGIESAEKTIILTEIFFASFSV
IILFLFLQRIFDNKFISLIAALLFSISPIFLSVTTYGNAIGLEIFFILASFYMLADFHKT
NSRIRLAMSSSFIAFSVMIRESALIFIPFYFLFYLNPVIKNSFTKDNGKFISFNQEVFKS
RNLIAAFIPFLLIFGAYVYYFFYNILYKTLFIPDDGSGKIVEFLGFFSIVFEKSIKDLIF
DLNILGIVLFIGGLIIFWKSFENKFYFIFFLLWAGLFLYFGNTSTYSPYYLAIISIPFFV
FISVFLNYLYKENRILGIICIAFIIFLLFAQIRPILDYRHKFSGEKEYALWVKDQVPSDS
KVIVMNDDVFFNYYGHLDTLGHPIGDPEATNTLMKDINSLLKNGTNMYIVDSAYSYDPGR
IFLIALYQNFDIEGVGMHMVEDYHKATILDTRYNEGLYKINKVITPEELLEKNIVYKANI
SRKGFGIYFDFTNTDKTPLRNSSIKVEAIIGNDYFTSLDFIGDINPGETKELMLNQRLAT
PIKIMVWNEDLNSWMIVYRGQATGHPT*
>RifSed_csp1_19ft_2_scaf_186_554_179_15 # 12910 # 13401 # 1 # ID=2_15;partial=00;start_type=ATG;rbs_motif=GGAG/GAGG;rbs_spacer=5-10bp;gc_cont=0.398
MKIRLVSIAIAILVVYAMLQITSATSPTPAIGTVTVTNFIPIQVRNVSGNTIIDFVQSAN
LVGTFTGTTTDIGTIIQYPTGDFNFKLRHTFTGTVNDKSGTMVIEVNGKGEGGVPGGNLQ
GQFVILSGTGELVNLHGYGNIDGIAGDGGTYSGQISFDSRKEK*
>RifSed_csp1_19ft_2_scaf_186_554_179_16 # 13532 # 13690 # 1 # ID=2_16;partial=00;start_type=ATG;rbs_motif=None;rbs_spacer=None;gc_cont=0.352
MNLDEDVMDSIVYSIMAMQLCELVQLSSPVILDEEMGLFEVPVVLKFKMKKE*
>RifSed_csp1_19ft_2_scaf_186_554_179_17 # 13692 # 13835 # 1 # ID=2_17;partial=00;start_type=ATG;rbs_motif=AGGAG;rbs_spacer=3-4bp;gc_cont=0.410
MATEVEVMEAQKDAANVQYDYWNTRRKAAIAEYAYWIKMKELLENVR*
>RifSed_csp1_19ft_2_scaf_186_554_179_18 # 13825 # 14019 # 1 # ID=2_18;partial=00;start_type=ATG;rbs_motif=AGGAG;rbs_spacer=5-10bp;gc_cont=0.400
MCGELSKDDICKLDDLIVATIVPALYEDFELSRDEKLKAVEYLAEQLKANVVDEEGEMCI
NCRN*
>RifSed_csp1_19ft_2_scaf_186_554_179_19 # 14186 # 15904 # 1 # ID=2_19;partial=00;start_type=ATG;rbs_motif=AGGAG;rbs_spacer=5-10bp;gc_cont=0.404
MKEKEKLKRCAKFSVLTISILLLLSIIGINSVQAVSNAAMAVDTTVDHKELRSGGAVTPD
TSVISPGPASGIETVRHPRVGPNIRVNAPQQGFPDGLLGRSETTITNVGNERLVAGFNDA
QGFCGPPFGSACTPSPNPGLSGYAFSTNGGSTWTDGGSPPVINHAFTRGDPWLDSGGGTV
YYANLVVDDTKKDIFGDPQSLGIGVHRGKFKDNKFVWNDLHTFDSPNNTITPDSDFYDKE
AIAVSKDGRKDAYVSLTNFQALCGIPQFGFGQIEVWRTHDGGNTWQGPAIAGPEASDSVA
SCGNTGTLQQSSVPAIGPNGELYVVWQYGPTFTSTTSTDADIIVARSLDGGKTFNAPVKI
ADINSMRQNPPVGYNRNRINDHPRIAVATSGPNRGRVYVTFYSAVSPVSTATNEQSLVSS
QIFLSYSDNKGRTWSKPKPIAPALPATGIKRFWPVVTIESGGNVDVVYYESQEKQATPDP
NDIECNNGGRSGKASSLVDTYWVQSTDGGRTFKSPIKVSSKTSNWCSTTSNMVPNFGDYI
GSASGGNHVFSVWADGRNGIPDVYFARIAGTG*
>RifSed_csp1_19ft_2_scaf_186_554_179_20 # 16162 # 16485 # 1 # ID=2_20;partial=00;start_type=GTG;rbs_motif=None;rbs_spacer=None;gc_cont=0.312
MRIDDTKKEIMMKFETKEEAIANKKKGDRLFYDPFINEYFIISPKKYIWKEGEFEENFIM
MPETIEECIALRSGHCQNCEYLPHRHGSYKFCRRRSLLSNRERMEIF*
>RifSed_csp1_19ft_2_scaf_186_554_179_21 # 16601 # 16747 # 1 # ID=2_21;partial=00;start_type=ATG;rbs_motif=GGA/GAG/AGG;rbs_spacer=5-10bp;gc_cont=0.231
MKKNNKLNNNIVILCIDRLLKGSNQKLIYKFLDKNKDMNKGLRLYTNV*
>RifSed_csp1_19ft_2_scaf_186_554_179_22 # 16824 # 17363 # 1 # ID=2_22;partial=00;start_type=ATG;rbs_motif=GGA/GAG/AGG;rbs_spacer=5-10bp;gc_cont=0.367
MGETGDFILGVAFFVLINLAISQFFTFYDEGLVYFKSDEDKAIHFFDKHGQSYRRQLSSE
AVTRAYAAEGLGDYGSRAILMAPDLIDMLDDNTGLAVKSGGPFGPEHQVGVTSVNNYVLS
ALRRITGQDFGYNETEWYEWWERWWLDNKVKFKNCDQETMGIIRTTKKFTVCSKTPVDP*
>RifSed_csp1_19ft_2_scaf_186_554_179_23 # 18170 # 18379 # 1 # ID=2_23;partial=00;start_type=TTG;rbs_motif=None;rbs_spacer=None;gc_cont=0.348
MVEIINPSIVSFTTEEEGTFHGYMCDGCLIELQDKKIIEAGPEKNKEELNRPDFCDSKLD
SILNEEAIN*
>RifSed_csp1_19ft_2_scaf_186_554_179_24 # 18379 # 18510 # 1 # ID=2_24;partial=00;start_type=ATG;rbs_motif=AGGA/GGAG/GAGG;rbs_spacer=11-12bp;gc_cont=0.295
MKKRDDDEMRAFILITKCQFERDIANGDFEFVDDKTIRVRIHC*
>RifSed_csp1_19ft_2_scaf_186_554_179_25 # 18655 # 18861 # 1 # ID=2_25;partial=00;start_type=ATG;rbs_motif=None;rbs_spacer=None;gc_cont=0.295
MTKPSKPFNYIRAKGITRHARNQGNLIHEDTIILLKKEAENTLSEDDIMKFRLLIAREPV
IKKKMKEK*
>RifSed_csp1_19ft_2_scaf_186_554_179_26 # 19731 # 20072 # 1 # ID=2_26;partial=00;start_type=ATG;rbs_motif=GGAG/GAGG;rbs_spacer=5-10bp;gc_cont=0.225
MNSDNKKFDEIILIMKGLKELKDIELKKQYEKLTRFENVEVLLKNIELQNENIKELNVNI
LELIKQNNQIINRLTSIANSNWANMVIISVGLLMANYSFISAIIKNNKKYIWK*
>RifSed_csp1_19ft_2_scaf_186_554_179_27 # 20231 # 21205 # 1 # ID=2_27;partial=00;start_type=ATG;rbs_motif=AGxAG;rbs_spacer=5-10bp;gc_cont=0.416
MSDYNKDKEKDPVRRIIERMGEVIEKSEGLEVSKAISSMCHASEVDNKKGYFVTLDKRLK
PYDYHVDYLRKMAKLRYNYGEEDARFRNIVADILETCEVVELDASLIPIVESTKNEIFYR
KLFFERVLINTDLRVGEFILKGIMIIDRMAQKEKIEDWILMTSALHKDTGCGVLVVTALI
ENVTSNYGDELINSTVEQIHECLRTMACNVVDMVENNDADIDITKIVPTVKQQAKRDKLS
KLHLPTRIYIRPRAHFRIVLDEFNKTENEEQEHRKMTHRFKVMGYWRHFRNERYSKEVRQ
KPRWVKPHWRGEGIVVRKVRKVMP*
>RifSed_csp1_19ft_2_scaf_186_554_179_28 # 21520 # 21624 # 1 # ID=2_28;partial=00;start_type=ATG;rbs_motif=GGA/GAG/AGG;rbs_spacer=5-10bp;gc_cont=0.295
MSKEESKEELELLRKEIIAKFEGKNVSVSSLYIR*
>RifSed_csp1_19ft_2_scaf_186_554_179_29 # 21683 # 21871 # 1 # ID=2_29;partial=00;start_type=ATG;rbs_motif=GGA/GAG/AGG;rbs_spacer=11-12bp;gc_cont=0.397
MNKNKSSISKAQSYEEIGEYWDTHDLAEHWEETKPAKFEIDIQSSVVAGKIAGTECLKEL
IL*
>RifSed_csp1_19ft_2_scaf_186_554_179_30 # 22082 # 22363 # 1 # ID=2_30;partial=00;start_type=ATG;rbs_motif=GGAG/GAGG;rbs_spacer=5-10bp;gc_cont=0.266
MWPFKKKGVNIQPGEGKYFSLEIPKVEIGNIVLNYDDEYGNKYETIVLVNFKEKKILRQS
YNIIKQVKDIQEKDRPKLVIDEKDLENYLKSQK*
>RifSed_csp1_19ft_2_scaf_186_554_179_31 # 22360 # 22521 # 1 # ID=2_31;partial=00;start_type=ATG;rbs_motif=None;rbs_spacer=None;gc_cont=0.407
MMETMANKDRATIGQNERFPLSVLILNPEQTGLKVGVDDLAWAGVGLKISPVW*
>RifSed_csp1_19ft_2_scaf_186_554_179_32 # 22518 # 22889 # 1 # ID=2_32;partial=00;start_type=GTG;rbs_motif=None;rbs_spacer=None;gc_cont=0.352
MTYSLPNVNYNLGRPVKAGDYSTTTNNAHVRLSDYKYYFSVCKMTFSGNVQIGGALLPDV
GSSYYDFYSVYCSDITSDLYLGIHQDTNAKQVDGYSLVISNEINPTPTIIPVLAQKIWHL
TNP*
>RifSed_csp1_19ft_2_scaf_186_554_179_33 # 22886 # 23317 # 1 # ID=2_33;partial=00;start_type=GTG;rbs_motif=None;rbs_spacer=None;gc_cont=0.363
MTASSTENSDLSPNKAIDSSSDTRWSSNEKDPQWIKIDLGKIYTIYSVRLNWEDAFGKKY
KIQISKDGSSWKDIYTTSNGDGGIDDIKDLSGKGRYIRMYGTKRETQWGYSLWDFEVYGK
PDTITYENPSSSKSIGRQSRKRN*
>RifSed_csp1_19ft_2_scaf_186_554_179_34 # 23583 # 23882 # 1 # ID=2_34;partial=00;start_type=ATG;rbs_motif=GGAG/GAGG;rbs_spacer=5-10bp;gc_cont=0.333
MGKYLNIWELDLNRVPEDPKEQLELFTKLQNMVKEDMENGPIKDFGMFLGGDSGYTIEEG
TEEEVAICAMRYSPFVKCKIQSVISTEQIDDIMKKFASM*
>RifSed_csp1_19ft_2_scaf_186_554_179_35 # 24647 # 25360 # 1 # ID=2_35;partial=00;start_type=ATG;rbs_motif=AGGAG;rbs_spacer=5-10bp;gc_cont=0.266
MPQVMTFEKHRVLKNIQIPKLKEICPKEKSYYSNGTFYMIYKDDDNTFPNIGEIDEKFSK
IYRNVRIRCYPAKRDTLYMIEKIMFTNIEKRAIFADLVEELSKLHNTENNKIKEVKIEHD
KIEEIYNRYKENFSNHCTFYKFCYYWCGLCIALDFRIFKGRHTVIKRSLIVKDALTYLRE
QIKREKFGDSWDDVVKKIDPSERITDIKNIYVRRHEKNKNGKKIKVEPHVRLDVTTE*
>RifSed_csp1_19ft_2_scaf_186_554_179_36 # 25406 # 25660 # 1 # ID=2_36;partial=00;start_type=ATG;rbs_motif=None;rbs_spacer=None;gc_cont=0.259
MKSKTIDERKFMKEYIRILINGEEKNRIPKDIKKNMRQIIKDQTKNIEEFSIKINGRIPL
PRCIKNMNNEVETIEISEAIINPS*
>RifSed_csp1_19ft_2_scaf_186_554_179_37 # 25692 # 25991 # 1 # ID=2_37;partial=00;start_type=ATG;rbs_motif=None;rbs_spacer=None;gc_cont=0.273
MCKITKFKTKEEAVANKNKGDRLFYDPFIQEYFIISPRKYIWKEDEFEENFIVMPETFEE
CMKLRSGHCQDCEYFSRRLSYKSCQRRSLLLNRERMEIF*
>RifSed_csp1_19ft_2_scaf_186_554_179_38 # 26660 # 27289 # 1 # ID=2_38;partial=00;start_type=ATG;rbs_motif=AGGA;rbs_spacer=5-10bp;gc_cont=0.337
MNDSMKKHWNEIYEALDVDELTWYEEIPEQSIKLLSKCHIIEDETILDVGAGASTFVDYL
VNQGFKNIIATDISEIALNKLKERLGKEKASSVRWIVDDITQPIHIQNLRDIAVWHDRAV
LHFLLEESQQSMYLSTLKKVIKTGGYVIIAAFSLKGAKKCSGLDVKNYDQNMLRELLGED
FRLLEYFDYTYYMPSGKPRPYIYTLFQKN*
>RifSed_csp1_19ft_2_scaf_186_554_179_39 # 27507 # 28676 # 1 # ID=2_39;partial=00;start_type=ATG;rbs_motif=GGA/GAG/AGG;rbs_spacer=11-12bp;gc_cont=0.357
MKSWLFLSIKDLSKRKKETAMVIFAITIGVVGPITTTAINNGMRDAFVGNFIDVVIGHIQ
LQPNTGEIVINKSDSTVEKVRGIPGIKGAAPRIISGIEFITKDERGFLNIVGIKPSEEER
ASTLVSSIERGEFLDDKDKNEILIGTSLADEFNVDIGDKLTMRYRDEPTQQFDIKGIIST
GTWDFDRFTIVAPYKIVQEFVHKDEASYILVRLENPSSSKNYKTLLQQETTLQNVKTWQE
LSAGMAGTVEVLGSISLVTSIISIFVAAISISLIIYTTVKNKMRQIGVIKAIGARNSMIL
KIYLAEAIFLGITGTLIGTVIGLFFINILNRNPIIMTPVEGVKLILRPWISPLSILAADI
AILITCVIGGTYPAIIAARTNIIKAIWGG*
>RifSed_csp1_19ft_2_scaf_186_554_179_40 # 28769 # 29749 # 1 # ID=2_40;partial=00;start_type=ATG;rbs_motif=None;rbs_spacer=None;gc_cont=0.313
MEKIIETKEYNEVKQMAGLMDSQIGSSVIKITDQTISFIPTLVMVILLIIVGWLLGKFLG
KIVATILDKIGLDDLIDKTMIGDMIKKGGISTVSLFDTIVRWFIYIVFAIIIVDLLKINV
VANFIAQIILFIPLIITALIVIIGGLLIVDFIAEVIRKVIVAIGIDDKINASSMGNVLKK
GNISISGLLAGIVKLFGYIIIFITASEILQLRIITAFLVKVIDYIPHVFTGILILIIGFL
SIDLVVDYLQNTLKEMKVEGAEIVLPALRGFLLLLVILLTLDTLLIDTSIFYTFLGPLAW
GLAIVIAFKWGVKESLVAYARERKNL*
>RifSed_csp1_19ft_2_scaf_186_554_179_41 # 29809 # 30165 # 1 # ID=2_41;partial=00;start_type=ATG;rbs_motif=GGAG/GAGG;rbs_spacer=5-10bp;gc_cont=0.300
MQSKKMTPKEYEQLYLPRLIKENEKSIEWLRFNSLSTTKNFSSGYIATVINQLKEYEKYF
LTYESLSKYLANAGLSRMSMELTNILFGIRDAIKKYQHTYQDALAVENWRPPMPPFFW*
>RifSed_csp1_19ft_2_scaf_186_554_179_42 # 30197 # 30688 # 1 # ID=2_42;partial=00;start_type=ATG;rbs_motif=AGGAG;rbs_spacer=5-10bp;gc_cont=0.266
MKIEIDLEKLVSRIIIDEILNNSSHLRKEVNRILENDDFRKILAEQVKNSINEIISSEDG
KQQLDKNIKDEILTSDMIQNEIEEILESGEYQKILEQRTKDCIREVIFSEEGKNQVMDKI
KEYLENYEIDYNDEFSDELNKGISDILIMTIRDSLERLKSNIR*
>RifSed_csp1_19ft_2_scaf_186_554_179_43 # 30781 # 31152 # 1 # ID=2_43;partial=00;start_type=ATG;rbs_motif=GGA/GAG/AGG;rbs_spacer=5-10bp;gc_cont=0.344
MTRGVITVSINDKAKHIAKLLNDDDISGAAVVGDEGKIVGVISDMDIVKVIGIENWENLS
AEYIMTPNIETVEPTNTINEAANIMKRKHLHRLLILSESGVGISQKPIGILSISDIVREA
ARD*
>RifSed_csp1_19ft_2_scaf_186_554_179_44 # 31219 # 31938 # 1 # ID=2_44;partial=00;start_type=ATG;rbs_motif=AGGAG;rbs_spacer=5-10bp;gc_cont=0.392
MRLRNKILSVLLVLILTVLTYAAIATANFDSTGNIEKNKMKTIEVSGTGTVSIAPDEAIV
VIGVQTRSADALVTQKDNAAKTEKVVNALIAANIAKDNIETSSYTMYPVRDEKGENITGY
VVSNELKVTIKDINRTGDVIDRAVEAGANEVNSIRFTISDESQQKVREQALNNAVKAARL
DADRLASELGVTITGPIQVSTSGGTITTPISFDIKSATTPILPGSVTVSAFVSVTYEFE*
>RifSed_csp1_19ft_2_scaf_186_554_179_45 # 32202 # 33740 # 1 # ID=2_45;partial=00;start_type=ATG;rbs_motif=AGGA;rbs_spacer=5-10bp;gc_cont=0.383
MRNKVLIGFLLIILLLNGVSAETFSEEFLETCIGCLDDVAPQADPVINAISLPAGRVKLT
IDTKVSPYRGMGSVTCIGGFLYSDLSVDLKAWPDSYTGLIQGTIVESDISPCPEGGEHRE
HYVTILKLKEPIKNFKISIPPSITYNNLGPKYQYGQKKVITVSWEGVEDCPITGKYKWFN
GRTVYIRSDNTIESWFENTNEWYGTWSKSGDVYTLNWRNDAGNSGVDTVAISDDCQSIYG
SSSIGFSVGGTKTTDISSDGTTTVATNPVPTTFSTTPKATDSTIDPTFGPTDTTIGPKVI
SDTWNKASVNNNPTCKPSFTISEPYMITYIDTYHWNYGKGTSAGGTISLKKDDGIIYGPW
NVEPKPGMGDVPNAWWIVHPNEVLPAGIYTVQDSDVATWSQNQGSNGCGFSKVEGSVYRQ
TVTTSTPPVTMTRAPIVTPVVITTRVSTNLQTPAIITTRTPIVTPVVITTRVSTNLQTPV
ISTPMVTYIPSMGIVAVVLIILVVYLSIRKKG*
>RifSed_csp1_19ft_2_scaf_186_554_179_46 # 34256 # 34555 # 1 # ID=2_46;partial=00;start_type=ATG;rbs_motif=GGAG/GAGG;rbs_spacer=5-10bp;gc_cont=0.297
MELTRREFIKTAAIAMGSIIIPKELINKEENMPDRKYIIETRRYIGTDGKATFDRWITSA
NVIEIKQNDQYLIFFPLEGEFVGKKIYIPFSNIHIVREL*
>RifSed_csp1_19ft_2_scaf_186_554_179_47 # 34786 # 34968 # 1 # ID=2_47;partial=00;start_type=ATG;rbs_motif=None;rbs_spacer=None;gc_cont=0.235
MKNRIDNLILNKMLDEERNPILPLYEDDKLTRIIYIEKLIEIFYSLEKGGDKKFATSNIE
*
>RifSed_csp1_19ft_2_scaf_186_554_179_48 # 35210 # 35458 # 1 # ID=2_48;partial=00;start_type=ATG;rbs_motif=None;rbs_spacer=None;gc_cont=0.265
MNKLSKMIMLAVKKSSCKCYYYGNFRCRFKKSCNFPICKFYTTNVPEMPIKSRKEYLQIK
YDQEDKKLGITEILNKRIKEKI*
>RifSed_csp1_19ft_2_scaf_186_554_179_49 # 35455 # 36807 # 1 # ID=2_49;partial=00;start_type=ATG;rbs_motif=AGGA;rbs_spacer=5-10bp;gc_cont=0.339
MTKILIIGLGSGGFAASLAIRRTDPEALVTIVEKRTYDMFSPCGLPFAIEGIVKLDDLKF
SLPEDKQITKLLGHDAIKIDPTKKNLSIKNIKTEEITSIPYDSLIIAIGAKPYIPPIKQE
NIDIDNGVFVLHDIESAQKIIDYAKNIEGVPKRAIVIGAGPIGLEIAIALRRNKLDVVVV
EMFSNALPRSLDPDMAKLVEKSLEDENIKLFTNKKVDSINGKTVESVIVGNDTIKTDMVV
LASGVKADLDIAIDAGINIGKWGIKTNAKMETNIKDIYAAGDCIETVSLIDHRPTMMQLS
FAAFRQGMVAGTNAAGGYDTYEGALSTFASIIGNVEVAATGFNEFFAKSAGFETISGKAQ
GKNKPVYYPGSKDITVKIIADAKTGKVIGGQAIGEGAGARINTIALGIKCGIDVYSLRQI
EMAYCPMIAESYDVLNKAADFAVRKLEKNR*
>RifSed_csp1_19ft_2_scaf_186_554_179_50 # 36906 # 37115 # 1 # ID=2_50;partial=00;start_type=ATG;rbs_motif=AGGAG;rbs_spacer=5-10bp;gc_cont=0.400
MVIMTYEGNVTIQIDEDKCIGAGECVTACPVSVFELIDGKAHAVRVDDCTECCVCVDACP
TKAITHSSC*
>RifSed_csp1_19ft_2_scaf_186_554_179_51 # 37206 # 37865 # 1 # ID=2_51;partial=00;start_type=ATG;rbs_motif=None;rbs_spacer=None;gc_cont=0.300
MEKIYNGENRYMIKWIIFDAMGVVFVEGDDVHKHLVPFIQERIPISKEKIYATYRKASLG
DINAVEFWKDIGLEDEYPSIEIQYLESRSDLDKGFLPVAMTLSKKYELGLLSNDISDWST
YLRKKFAIDFFDVVVISGNVYCRKPDLKIFERFLNDANARGEECIFIDDRITNLIAAHST
GMKTIHFVRRDDKSDFIPDSFITSFDEIESAIEEIVKLT*
>RifSed_csp1_19ft_2_scaf_186_554_179_52 # 37911 # 38063 # 1 # ID=2_52;partial=00;start_type=ATG;rbs_motif=AGGAG;rbs_spacer=5-10bp;gc_cont=0.412
MLKNADFKSPEDMPIISGGGFGACATCNCAAFQGNGNICERCGHAFKEHW*
>RifSed_csp1_19ft_2_scaf_186_554_179_53 # 38234 # 38470 # 1 # ID=2_53;partial=00;start_type=ATG;rbs_motif=None;rbs_spacer=None;gc_cont=0.262
MKKLKTTTMNKNKEKKKIDDHDNERYTIKSAIEKVKNDAMTNIILIRNMKNLTIEQKLYL
AYFWGTREGKSTILDFGQ*
>RifSed_csp1_19ft_2_scaf_186_554_179_54 # 38509 # 38721 # 1 # ID=2_54;partial=00;start_type=ATG;rbs_motif=None;rbs_spacer=None;gc_cont=0.282
MIKFQDIKCKLGFHKWKYSKPLTIYDVSPNPFDSKYDLPKRICEHCKYEQEWLPGYGGNE
IGCWLTIKKL*
>RifSed_csp1_19ft_2_scaf_186_554_179_55 # 39189 # 40502 # 1 # ID=2_55;partial=00;start_type=GTG;rbs_motif=AGGA/GGAG/GAGG;rbs_spacer=11-12bp;gc_cont=0.454
MTEKIDKIDLYSDRGAKLKSGVELKAISPMKNTAIKKIVTGIKRTAAVDLAGIEKTLATG
ALGGKGRKVPGVELKLDIVKNASKIQKAVADMVRVDSGDDTVVNSLNGGKQLIVQVPSAR
IDVAAEYVSSLTCAASATTQAIIDEFNIGMFESPAVKSAVWGQYPQTLDMVGGNVKSIVE
IPQKDEGFGYTLRNVMANHLAATCKKSAMNTAALCSILENTGVFEMGDAIGNQERHRLLA
FSYQGLNANNLVYGTVKALGKTGTIGTVVHACVEKAIEDKVISTDKKFASGYTTYKTNDV
GKWNAYCAAGTLAATLVNCGAMRAPQSVSAVLLYFNDLIEKETSLPGCDFGKVQGAAVGF
SFFSHSIYGGGGPGVFNGNHVVTRHSKGLAVPCVAAAVALDAGVQIYSPEKTSGLVGDVF
SSVDEFREPIKAVAGAV*
>RifSed_csp1_19ft_2_scaf_186_554_179_56 # 40513 # 41034 # 1 # ID=2_56;partial=00;start_type=ATG;rbs_motif=AGGAG;rbs_spacer=5-10bp;gc_cont=0.427
MAKTASATGKQIQIKIFPQRLLQPRTAEKLLNEIDQVKGVVRMLIGGKNLPRKVTCGPGT
GADVNHPNMEIIHVGDCAFELHVMVGEIIVELDNESGKEELRNACERTLPFSFEFKQGHF
IKKKATLTDYGKYGFKSKTDESINLEDERILGLIDPHAKPENNLCVINPEGEK*
>RifSed_csp1_19ft_2_scaf_186_554_179_57 # 41099 # 41848 # 1 # ID=2_57;partial=00;start_type=ATG;rbs_motif=AGGAG;rbs_spacer=5-10bp;gc_cont=0.465
MAYKPQYYPGNTSVAKNRRKHMSNDVEKMRDISDEDLTAILGHRAPGSDYPSTHPPLAEI
GEPECSVREVVTPTPGAAAGDRIRYSQFSDSMYNAPSVPYWRSYHAAINFRGVDPGTLSG
RQVNEMRERDMEEYTKRQAETEMTDWGLAGLRGCTVHGHSLRLQEDGVMFDMLDRRRLEG
GVMVMDKDQVGVPIDRKVNLGKPMSESEAAKRTTFYRVDNVAFRSDKEVVEHVQKVWELR
TKYGFVPQA*
>RifSed_csp1_19ft_2_scaf_186_554_179_58 # 41859 # 43565 # 1 # ID=2_58;partial=00;start_type=ATG;rbs_motif=GGAG/GAGG;rbs_spacer=5-10bp;gc_cont=0.470
MAEPRFKKAMETKYTKEWGANKVGSTAKSKITDKKTKYLRLGYQQNPRKVEMAKCGAAIT
KKRGLQAYDPKLHLAGIPMGQRQLTPYTISGTDIVCDGDDLHFVNNAAMQQEWDDIRRTC
IVGLDLAHETLEKRLGKEVTPETINYYLEVLNHAMPGAAIVQEHMVETHPALVDDCYVKI
FTGDETLQDEIDKQFVINIDGEFPDDQAKQVKAAVGKTSWQAVHIPTIVTRTEDGPGTSR
WMAMQVGMTFISAYHMCAGEAAVGELAFTAKHAGLVEMGDMIPARRARGPNEPGGMSFGH
MADCIQTLRKKPDEKEEAVLQVATASSMLYDQIWLGGYMSGGVGFTMYATPAYTNDVLDD
YLYWGSDYAKKKYGGYGKAKATIEVVKDIATETTLYGLESYEKYPTTLEDHFGGSQRATT
VALTSAGAVGLATGNAQAALSGWYLSMYLHKEAHGRLGFYGYDLQDQCGATNVFSLASDE
GCQAELRGANYPNYAMNVGHQGGYTSGCVASAHAGRGDAFCVNPLVKAAFADDLMNFDFA
DPRAAFGKAALREWDRCAGERAFVIPAK*
>RifSed_csp1_19ft_2_scaf_186_554_179_59 # 44195 # 44647 # 1 # ID=2_59;partial=00;start_type=ATG;rbs_motif=GGAG/GAGG;rbs_spacer=5-10bp;gc_cont=0.296
MSHNDFGKFEEMMNKMFEETWGIFTKRRPLMSISVERAIEKYRGYRTLSLYETDKEIYAK
VELPGLNKEDIEINLTEDRLEISVNIHKEERKEKEKEYIYKEIFSENYHQSVSLPGQIEP
NNAKASYNNGILEIKMPRKVLIKRSKLKIE*
>RifSed_csp1_19ft_2_scaf_186_554_179_60 # 44727 # 45194 # 1 # ID=2_60;partial=00;start_type=ATG;rbs_motif=None;rbs_spacer=None;gc_cont=0.335
MYDELRRFEEEMNRMFEEIWRRPLRRGQLMLPEQLMLPGERVLEKLGGHRRPYTDLIESE
KDLTATIEMPGLNKEDIKINITQDMLEVSAETKHEEEIKEKDYIYKERRGESYHRSMSLP
SQIDPDGAKASYNNGILEIKMPKTEIKEKKPLKIE*
>RifSed_csp1_19ft_2_scaf_186_554_179_61 # 45497 # 45982 # 1 # ID=2_61;partial=00;start_type=ATG;rbs_motif=None;rbs_spacer=None;gc_cont=0.280
MFSIADFKSSSITIIHGPNTQEILFKLLIESIINFDKDALFIDCHNSIDPYKLARITKSY
RKDPKDILSRIHVSRAFTEYQMESITYSLQDAINRWNIGLLTISYMTSLFEDKRLFEILI
NHIKLLTKSFDIVTIITSFGNEEFDKSLTKNADRIIDIRNH*
>RifSed_csp1_19ft_2_scaf_186_554_179_62 # 45998 # 46318 # 1 # ID=2_62;partial=00;start_type=ATG;rbs_motif=GGAG/GAGG;rbs_spacer=5-10bp;gc_cont=0.318
MGRTVPSFRMQLEEIIEELSTFRRALYGEDKIIFDKLMNMARKHASSGTILPTLDPINVL
FLSILIEQQKELDKRNELFGKLTEKLMEGQNDIKDLTLKILKELEE*
>RifSed_csp1_19ft_2_scaf_186_554_179_63 # 46357 # 48591 # 1 # ID=2_63;partial=00;start_type=ATG;rbs_motif=None;rbs_spacer=None;gc_cont=0.312
MFLLDVNYNQDKNEIIKWFKLDKGWKCLHETFYPKIYVSKGDIKFSKFHRLMTSLPYVKD
VYADKKKTWLGKEYENVLCIELEQKEVYNTASMLEKRGYLLYNVDINPVRQYLIDRNIFP
MANMKSDNELNDDQWDIDYKIHDIDCRILSTFPKKEKGIVTIEDPICKITLGDIIIDEGS
ESDILEEFYFTLIGEDPDVILTENGDSFELPYLIHRSLEHGINPNLGRDGRDRTLYFNSE
DNNRIHDEGHSYFSYGRIYYKPKKYTLSGRLHIDKSSFMYREGGMSGLIDLSRLTKIPLQ
EISRLSPGSIVTALQANQAMNEDILVPWKRNFPENWKTAEQLLIADRGSLVLDPKVGIHE
KVAELDFASLFPNIMVNHNISPETILCDCCRDSRKKVPFINYNTCEKRIGLIPRVLKPLI
ERRMEYKKRKRIEKLEDKSQEYENKQNILKWLLVTSFGYMGYNKARFGRIECHESINAYA
RDILLRTMELADGMGFEILHGIVDCIWVKSIGGEDPEKLCDLANKEIGIPLELKGMFDWI
VFLPNKSNNNADMPIGALNRYYGLKSDGELKIRGIEMRRSDTPLLIKNLQRSMLQKLAEA
KTAKEFHLKIKETIDILREYKDNIFNNECSSNDLIFNVRISRKCDEYTHFSNQLAALKQF
RDEKIEIMPGQSIGYMITDHKSKDYRKRLRIYELIDDDTNYDRIKYYDFLLHATESILLP
FGYTVKRLDEILRYKIQTHINEFY*
>RifSed_csp1_19ft_2_scaf_186_554_179_64 # 48791 # 49510 # 1 # ID=2_64;partial=00;start_type=ATG;rbs_motif=AGGAG;rbs_spacer=3-4bp;gc_cont=0.332
MTIKLIPPEDVYDEKADKKIEDDNIETKKRFEFIIDFFHRTNPNPTSELKYNSPYELLVA
TILSAQSTDKRVNMVTPELFKEYPTPEKLAKASPEDIFHLISSVTYPGNKSGYLTNMAKK
IVQKYNGKIPEEVEELQTLSGVGRKTAHILASTLFNKPVIAVDTHVFRVAERIGLTTNAK
TPLESEEQLVMHLPKEVISKFNYWLVLHGRYICTAKTPKCSECGIKDVCRYYHTAGIDK*
>RifSed_csp1_19ft_2_scaf_186_554_179_65 # 49570 # 49845 # 1 # ID=2_65;partial=00;start_type=ATG;rbs_motif=GGA/GAG/AGG;rbs_spacer=5-10bp;gc_cont=0.428
MVKIRFSSALSNVTHTRETTFELGDTTVKTVLDKLVQQFGPDFEKRILDRGEVRRFVNLY
VNGEDIRHLSGLDSPVKDADEISILPAVSGG*
>RifSed_csp1_19ft_2_scaf_186_554_179_66 # 50033 # 50353 # 1 # ID=2_66;partial=00;start_type=ATG;rbs_motif=AGGA/GGAG/GAGG;rbs_spacer=11-12bp;gc_cont=0.283
MVKEMITLCDICKEQKANTKCFLCSKDICTDHNFGGDNSCFVTNVQVYNDRVFVLKVENT
FIDCCPICTEKLKDLMNKKRDIFENKIEEYMVDMKDWLLNEIKKSI*
>RifSed_csp1_19ft_2_scaf_186_554_179_67 # 50471 # 50851 # 1 # ID=2_67;partial=00;start_type=ATG;rbs_motif=GGAG/GAGG;rbs_spacer=5-10bp;gc_cont=0.349
MDRVVHFHMPVENMERAEEFYTDIFGWNIQKNDPEYQLAMTVETDENDIPKEPGAINGAL
YKKDSPDEHQEITIEVSSIDDYLKKIEKSGGSIITNKTPVKDLGFYAEFRDTEGNIVGLW
ENIESR*
>RifSed_csp1_19ft_2_scaf_186_554_179_68 # 50855 # 51508 # 1 # ID=2_68;partial=00;start_type=ATG;rbs_motif=GGA/GAG/AGG;rbs_spacer=5-10bp;gc_cont=0.343
MKNDILEKGAIIQRDKETYAVAPHIPGGIIDPIKLRNIADVAEKYGSVIKITSAQRIAIV
GIQERDIDQVWEELGMKHGAAIGLCVRSIKICPGTSFCKRGQQDSVGIGLKLDDIYHGMD
LPFKLKMGVSGCMNSCAESVIKDIGLIGTSKGFRLYAGGSSGITPRLGDLIAEELSEKES
LDLIDRIISFYKKTNQKKRLGKIIDEIGLENFKKEIL*
>RifSed_csp1_19ft_2_scaf_186_554_179_69 # 51529 # 51687 # 1 # ID=2_69;partial=00;start_type=ATG;rbs_motif=GGA/GAG/AGG;rbs_spacer=11-12bp;gc_cont=0.321
MCLVDSSTSIDIDSAELGEKYQCINCSTKFRALGKKIRCPSCNSSQVEKNQD*
>RifSed_csp1_19ft_2_scaf_186_554_179_70 # 51808 # 52101 # 1 # ID=2_70;partial=00;start_type=ATG;rbs_motif=None;rbs_spacer=None;gc_cont=0.293
MKTICNLIVLIYMRTQTIYNELLDNDETHITVMTKMKRFCVICGKELEIILDENSKIIGG
GWYWKFSTESQGLDFVPGTIEDQKEYWECEECCNDED*
>RifSed_csp1_19ft_2_scaf_186_554_179_71 # 52231 # 53451 # 1 # ID=2_71;partial=00;start_type=ATG;rbs_motif=AGGAG;rbs_spacer=5-10bp;gc_cont=0.310
MPRSIWTGTLQFVLISFPVKLYKSTSDKGVSFKNLHAVCGNNINLKKWCNVCGQEVLANE
INKGYQIGKNQYVIFAEEEIDNILPENAKTIKIEAAVFAEEIPVITYDTSYFMTPDKGGE
HVYNLLLNALSIRNKVLIGRIVMRNKEHLVSIRPYQDGLLLSLLHFIGEVRDIHEVIAIK
NKPVDNKELELAVSLMDHLTGSFDKIDQVDKFKESIDKMAEMKATGQLITIEPTKPVKEV
RNIIEGLQKSIEIVTGAKIAEPPMVISSPAITPKEDIQLLKMPEIKPKETVKEHLDKMYG
ITDEEIDKLILEQKIEDEQDRINTLRELVHYLSFQGYVKEHKKEFEGIEISDDFKSIIIL
DKNYPRINIPILKKIGIVADHYGVLIYIKSSNKQVIRKVPDNPFKF*
>RifSed_csp1_19ft_2_scaf_186_554_179_72 # 53499 # 54428 # 1 # ID=2_72;partial=00;start_type=ATG;rbs_motif=None;rbs_spacer=None;gc_cont=0.309
MLPEKFHFLDVKPAKLSILSIKDKIFQRKLDGTAVEVFINNDIRIFGRGVLAYGIASEYT
SRFPDIIKELQRLKIPKNTDFVGELVVVDPNTGFESLKLVQTRTQRGNKIELYSKQYPAL
LIILDVVMVNRRDVTGLNYLDRINELKLSLGEINNWQSGHVFFIKNETEVDWDFIEKNNL
EGIVVRDANEKYNRGIWKVKLVDTEDVYCKGEYNKSDNTNEFRSLICYQLLEKRKDNKQL
TEVYVADVGGGFTDRERKEIQKLLDSGIMKEKPLVLEIKTLGRRPSLRFRNPTFIRFRFD
KPWRECIIK*
>RifSed_csp1_19ft_2_scaf_186_554_179_73 # 54488 # 54769 # 1 # ID=2_73;partial=00;start_type=ATG;rbs_motif=AGGAG;rbs_spacer=5-10bp;gc_cont=0.340
MNEPKGPFCQSCSMPMLKPEDFGTDERGNRVNNYCHFCFQKGEFTNPDITLGQMTEIVVK
NMVEELKMSEDDARKITESFLPKLVRWKEKESN*
>RifSed_csp1_19ft_2_scaf_186_554_179_74 # 54825 # 55220 # 1 # ID=2_74;partial=00;start_type=ATG;rbs_motif=None;rbs_spacer=None;gc_cont=0.275
MKIDDYKKLFRLEHEEGWLDYNVSLAKCKICGKLIFDKYIIKNWYNLNSDQRQKIFYATI
RFHINRYHSEFIPPKKIKILEQDIALERALHFFKNFPFRPYIREESLNEKTPLKVWKPGT
IKMIGDKTTER*
>RifSed_csp1_19ft_2_scaf_186_554_179_75 # 55442 # 55726 # 1 # ID=2_75;partial=00;start_type=ATG;rbs_motif=None;rbs_spacer=None;gc_cont=0.368
MFTGGERMLFILWFKWAPECTSSLMELWKEFEYPKEVKLIGRYLLIGRHISVAIFDAPDE
EAILKITYPFRELGVPHIAPAMPLDDAIEMIEAL*
>RifSed_csp1_19ft_2_scaf_186_554_179_76 # 55875 # 57659 # 1 # ID=2_76;partial=00;start_type=ATG;rbs_motif=AGGAG;rbs_spacer=5-10bp;gc_cont=0.388
MKKHKKFNLDKVFVLALMMILLSSMNIALGSPNNVPVCGKETSGHVRCLSYVISDDQGKA
KAMITPSIGYGPINLLSAYNLGTGRASTNKIIAIVDAYDQPNIYSDLTTYSNQFGIPSLN
QCTVSSNTSSCFQKVDQRGGTNYPVYDPGWGLEISLDVEVAHGICQNCNILLVEADSNSY
ADIMQAFDTAVAMGADVISNSYGSVEFSGETSLDSHFNLPGKAITFSSGDGGYGSTYPAA
SPYVTAVGGTTLQTNPRRETVWNGAGSGCSIYEPKPSFQKDTGCGSKRTIADVSAVADPN
TGAIIYDSPLGGWFQVGGTSLSAPIIAGVYALGKGFSGHGNAVPYTNVNYGVNLFDITSG
NNGACGGSYLCTGVSGYDGPTGLGAPIGTGAFEISQTTTGLTLSTPNGGENWTTGSAHTI
SWSYTGNAGSTVEIDLYKSGSLNKVLATGISIGSGGTGSYNWNIDPATIAGNDYQIKVIT
DLGTTDMSDASFTISTTPSSIRITSPRGGENWQVSSSRTISWSYTGNPGSRAKIDLLRGG
SLVRNIVSDISIGSAGRGSYRWRIGQFPNANNYQIRITTNTGYTSTSNNFRIRR*
>RifSed_csp1_19ft_2_scaf_186_554_179_77 # 57803 # 58765 # 1 # ID=2_77;partial=00;start_type=ATG;rbs_motif=GGAG/GAGG;rbs_spacer=5-10bp;gc_cont=0.273
MKNIYRILIILIAIMIFANITNALTTNSTVIDTNTLEYNIKKDKIKSLFQPIDIDARKYI
DGNKSSKELNDLSDFQIKKNNKELDEIVDELQRNSGKFLDEDSKEKFKRLIIKEHYNNIE
RELEIKNFKKTTRETNITNIVPTIYRRKDLRETVYSISLPANTNYPIRIFAQVRPDIYGG
KGKDKNNNPFNTNGNNNLHQISVENGKNCILSTCNKYTKYTLYFNDEDHPDPTIDLLYDY
WRQFYYGRTQDIESFIITNGVINFNDIWDNNKAYAEFYGQHGTITRNYAPNSRIFISNVW
NHAMDTFDKNPNIGKILWLS*
>RifSed_csp1_19ft_2_scaf_186_554_179_78 # 58791 # 59153 # 1 # ID=2_78;partial=00;start_type=ATG;rbs_motif=None;rbs_spacer=None;gc_cont=0.264
MKLNVYIVLLIMMLAIISIGNSLVAIINPETYFFGNKLGGTPATIYLLINSFICGIIIYT
LYSDNRYSLTLSLLYFIFNIFESFITSVTIFHEYRPSIISLFGSILTIFIYSKGSIYGKF
*
>RifSed_csp1_19ft_2_scaf_186_554_179_79 # 59140 # 59544 # 1 # ID=2_79;partial=00;start_type=ATG;rbs_motif=AGGA;rbs_spacer=5-10bp;gc_cont=0.281
MGSFRAGIAFASCPKCYYEHCIVEAWDRDYEGIVETYYCLNCNKDRANLFLRQYLQDKIW
RQISRLSNSIVQNEEEKVAYKIMDILNFDDNGNFPNSELLRKLSGIREFNLKEIFNFKLV
KKKVYEDLKKEFEE*
>RifSed_csp1_19ft_2_scaf_186_554_179_80 # 59655 # 60044 # 1 # ID=2_80;partial=00;start_type=ATG;rbs_motif=AGGAG;rbs_spacer=5-10bp;gc_cont=0.362
MNYEETLKDIEKMLGMVPGFMKALPENVLIQEWPLFKKYNFEETEIPAKYRELMGLAVAA
NIKCPYCQLFHKGSAQMNGATEKELAETVFLASYTARWSAIIHAEHYDYQKFKDEFEKIG
EYLQKTMKK*
>RifSed_csp1_19ft_2_scaf_186_554_179_81 # 60076 # 60474 # 1 # ID=2_81;partial=00;start_type=ATG;rbs_motif=GGA/GAG/AGG;rbs_spacer=5-10bp;gc_cont=0.368
MLGEMIGELKGKIIGMRVLPMECCPKIESSFQDVGKILGVDVTDTGTFWSLFKEDGGIYG
EGRGMLMTNDGEIATWKAQGIGKMKGKASDYRASVFFNTSSKKLARLNDIVGIVEYSVDE
EGNTYEKLWEWK*
>RifSed_csp1_19ft_2_scaf_186_554_179_82 # 60479 # 60760 # 1 # ID=2_82;partial=00;start_type=ATG;rbs_motif=GGA/GAG/AGG;rbs_spacer=5-10bp;gc_cont=0.330
MAYLLVRHKVKDFDKWKSVFDDHLDFRKSRGEKGGRLFRNIDDLNETIIIFKWDSIENAR
KFTESDDLKKAMQNAGVAEKPDFYFLEEVETST*
>RifSed_csp1_19ft_2_scaf_186_554_179_83 # 60890 # 61405 # 1 # ID=2_83;partial=00;start_type=ATG;rbs_motif=GGAG/GAGG;rbs_spacer=5-10bp;gc_cont=0.397
MAKIVVVYLSTSGNTKKMADAIVEGAKSRNIDAIAMNFHEVRIEEIKSADAIAIGSSTFY
YKALPPMERFIESLEKADVTGKVGAAFGSYGWSGEAPIEIADRMRKLGMEVIDPVLRIQY
QPTEKDLDECKRLGKDLAGKVKKTAEKPKAEGRPKAKGTPLEDIKMGEGGH*
>RifSed_csp1_19ft_2_scaf_186_554_179_84 # 61484 # 61882 # 1 # ID=2_84;partial=00;start_type=ATG;rbs_motif=AGGA;rbs_spacer=5-10bp;gc_cont=0.396
MAIPPDPIKVHIVGDLILTDGSSIHVESYGKGTATALAGKAVITPLFIPGNPVYPPALVT
DIAGLTDENSISLSGTFPQSIPGNPVIPNPFSGITFTINADISDESISIISEDERLIGRG
IGKVMIKNMEIT*
>RifSed_csp1_19ft_2_scaf_186_554_179_85 # 62082 # 63386 # 1 # ID=2_85;partial=00;start_type=ATG;rbs_motif=AGGAG;rbs_spacer=5-10bp;gc_cont=0.340
MSETESMFCYQCSQTARGTGCTVKGVCGKNATIARLQDNLLITVKGIAPYLYHARELGYS
DSSISEFIEKALYSTLTNVNFCVEDFVNLAIEAGQNNLKAMRMLKIAHIDTYGEPQPTNV
KTGTVNGKGIIVTGHSLKCLEEILKQTDGKDINVYTHSELLPAHGYPGLNKYKHLVGNLG
KSWDDQRRIFSKYPVAILGTSNCVVLPKDEYIDRMFTTGVVGLPGVAHINGYDYTPIIEK
ARSLPDLTDTPGDTVLTTGFSSSIVLSLKDKIIKLVNEDKISHFFLVGGCDSPVKNMEYY
REFVQKLPKDTIILTLACGKFRFNDLNLGDIEGIPRLIDIGQCNDAVVAIDIATEFAKVF
GGMDKLPLTLIISRMEQKAVSIFWTLLSLGLKGMYLGPNMPAWVNESIAKVLIDNYDLKL
IGNPEEDIKQILHK*
>RifSed_csp1_19ft_2_scaf_186_554_179_86 # 63421 # 63843 # 1 # ID=2_86;partial=00;start_type=ATG;rbs_motif=GGA/GAG/AGG;rbs_spacer=5-10bp;gc_cont=0.357
MNTKIIEALNKDRADELSAIIQYMKHHYEAEGMESPGIIDLAKDIAKDEMKHAERLGERI
NYLGGVPTKNVSPIFEGGDLKNMINDDLHKEIEAIMQYKEHIKLAKEEEDFTTRLMLEEI
LSDEERHADIWEKVLGLRNE*
>RifSed_csp1_19ft_2_scaf_186_554_179_87 # 63918 # 64397 # 1 # ID=2_87;partial=00;start_type=ATG;rbs_motif=AGGAG;rbs_spacer=5-10bp;gc_cont=0.379
MKTKYVYIMSILIILTSGIAVAIPNTDEKTSCHIINAKGIGQDLGSGRTQADIIGGGLLH
GTTEGNFVITGFVGTVASFTGTVVFTTNHGTLTVTVTGIFDISNGKFDATGSVTDSTGKL
DGATGTINLQGVEDLTNGSFVEDVTGRICLDLSQDKEKY*
>RifSed_csp1_19ft_2_scaf_186_554_179_88 # 64796 # 67366 # 1 # ID=2_88;partial=00;start_type=ATG;rbs_motif=GGA/GAG/AGG;rbs_spacer=5-10bp;gc_cont=0.285
MKFLDNENVINDQKDISMAALLHDIGKFWQRSYKKYHRISHEKLSQNFVKTIGLNVQVEN
MVLSHMGKAGLSLNSKDKFFAEIIKKSDIFSSKEREDRINGTGDTKVDPLVSIFSKLKID
EKNNTDEHFYPVNKLELKNLSFPMKSKKDVAGKLWNNLEYSYKKIWEEFYNDIKKVSIEY
LTVDTVCHILRKYTSLIPSAVYKSYPDISLFDHSKTTAAIAQCLYQYVQEKGENSINDKI
RYFTLVSGEISGIQEFIYNISSPQILKRGMAKRFRGRSFYTNLLNENLARIIVDRLDLAE
TNILWCGGGHFLIITPNTDKAKNILDEYEEEINKYIFEKYGDRLFLSLTFQHVSGKDLDN
FAILKENMIYNNTKKNKQKYLDRLDLIFKDEESIPMNICKICGSISNEYICEKCDKDEDI
GDKITRADFIVRVVIKDSITDSIQNETDIKNETIQNETIKDFDIYEFNTGYLILKKENLL
EKIEKIHEKSSKIQVFSLNNTDFLDNDIIGKLEEKNIHVSFGFSFFGNTIPYHDKYGPLD
FEHIAKISKGTKKLGMLKMNVDNVEKLFETGLGYTSISRISTLSSLLDIFISGYINEIMK
EYYVLHDVCPECREKVEYIELSFSENVIKVYREKEREGKIEKVCNQCIDNDNKIPILYTG
YSGGDDILIIGPWDVIIRSSKEIRDRFKKYTCMNTDVNISAGICMYGPKFPIDRATCMAD
EMLDKSKTLGKNRISLFNETVTWDRFDRFKGYEELLEFANRLESLVETEKVTRSFVYSLF
SLYRQKFGDIKNSEFEHKMIARIERKRYEHMLKYMLVRNVKDKAIREELDKKLNADRMFP
WIEIPASIAIYKMRQR*
>RifSed_csp1_19ft_2_scaf_186_554_179_89 # 67403 # 67693 # 1 # ID=2_89;partial=00;start_type=ATG;rbs_motif=GGA/GAG/AGG;rbs_spacer=5-10bp;gc_cont=0.385
MKFIDEEDKRILQAIGILISQAKTIREQIDGYFVKDGKGEYESTQEILDVIRMHIRGESP
DSIGEAVFQSDGEPVKNLRYEMSFIRIFLRCRKTRT*
>RifSed_csp1_19ft_2_scaf_186_554_179_90 # 67641 # 68048 # 1 # ID=2_90;partial=00;start_type=ATG;rbs_motif=None;rbs_spacer=None;gc_cont=0.311
MRCLSSGYFSDAEKLELREDIIGPEAEKLAKIMASLEPELTSTQLRKFFNEVRSIEERLK
DDKFQKAPIIFLKSKVAYSVGKKTSKIPKQFKDFIDACVDKINDEKDFYGFVKFFESVVG
YFYYYNEENKRQGSK*
>RifSed_csp1_19ft_2_scaf_186_554_179_91 # 68045 # 68767 # 1 # ID=2_91;partial=00;start_type=ATG;rbs_motif=GGA/GAG/AGG;rbs_spacer=5-10bp;gc_cont=0.325
MRLLKHKIIKGEIECIGGVHIGGSSDTMEIGGMDNPIIKDPITGFPYIPGSSIKGRGRAL
LELKYGLIEEDGSHHKYCGNDNCFICRIFGTVADSKSKIGPGRLIIRDAHLTKESIEILK
KLKREKGLPYSEEKYENVINRINATAVPRSIERIPAGIKLNHEFVYSIYDTEDGGNTDIE
NIKYIKEFLTEIQNATLGGSGHRGSGEVKFVNLTIFDTEDKSMLDFDIVPEGIESNFEFE
*
>RifSed_csp1_19ft_2_scaf_186_554_179_92 # 68817 # 69824 # 1 # ID=2_92;partial=00;start_type=ATG;rbs_motif=AGGA;rbs_spacer=5-10bp;gc_cont=0.288
MRLILETITPVHIGNGETIDPYEYIITDKLYKINLWKFISSLNYEDKENFLKISSSDMVE
TRRFIKEKADLSNGSVSNVSEYSMNVNQDAYRIYADKIGDPNNQLSIQTFIKTLDRPFIP
GSSVKGAIRTALLFSMADKPIIDTMNIQQNVFKFKNPLEDPFRALTITDSIPIDVDKMLI
CPIRTYAKNKKKGNKFEESGYITLIEGTDSFYTGNSVKIFHNINIDHRLQKMINLIDINT
DKIASSCNEFSQRIIEEELNFYENSDSYAYDIYQNFEKDLYNLIKENKFMFRLGWGSGYN
SSTINLAKNIPESKVSRRLIRNEYPLGWVKGKIAV*
>RifSed_csp1_19ft_2_scaf_186_554_179_93 # 69944 # 70915 # 1 # ID=2_93;partial=00;start_type=ATG;rbs_motif=GGA/GAG/AGG;rbs_spacer=5-10bp;gc_cont=0.269
MKELLVHIRPISDFPTVHSDRLFGAICVAIKDLYSEEKLVDLIEKFEKEPPFLLSSIFPY
VNHEGGRTYFLPKPIEDIKKINDHKKYIDNYKNIKNVKYISDEIFNSWTNGKIDEAYILK
NIDKYKIRTCLLFPKDKKLKFNMVTSDIPRNRINRLNNLSEDIFYFNGKNYDNMSLFFII
RFYDQKYEELLIESLKFLRDYRGFGKDLSVGKGMFEIQEISDNKIIKSMKDNKRFITLSR
YIPSIDEINMFRVRKKAYYGIVSKRGMIPGDKPKKQVHFFTEGSTFPNIKNIETAKAIYG
KMVCVHEKAVEYGFAFNVGMLYE*
>RifSed_csp1_19ft_2_scaf_186_554_179_94 # 70878 # 71627 # 1 # ID=2_94;partial=00;start_type=ATG;rbs_motif=GGA/GAG/AGG;rbs_spacer=5-10bp;gc_cont=0.293
MDSHLMWECYMSDDSNFVTINTSLLMLHTDKPIKEDANKLKGYIANQFRDYPIFHNHYGN
RCLFTDSRIQYKIINGNGYVLGIKEGTEMIKLLSDIKELHLGNSIYSVRPIFCDKEEILM
KTDELIQYDFKSPWAAFNDDNYEIYKRLYKAQDFTNIKLFLNNILRGNMISLCKAFGLYI
KGEVYVQTRLKKVNLVYKVKRPAFIGEFRANIAIPDFFGIGGKVSTGFGVVKRRLDGDHY
LGNTSFHFF*
>RifSed_csp1_19ft_2_scaf_186_554_179_95 # 72665 # 72901 # 1 # ID=2_95;partial=00;start_type=ATG;rbs_motif=AGGAG(G)/GGAGG;rbs_spacer=13-15bp;gc_cont=0.283
MKNVNTMMKRKSILIALIDSTILPSLNFSFEQVITGGAGAGLNNPSKGRKVDYYLDQSKD
KIDVDRDNFNISFYNRKQ*
>RifSed_csp1_19ft_2_scaf_186_554_179_96 # 73082 # 73534 # 1 # ID=2_96;partial=00;start_type=ATG;rbs_motif=None;rbs_spacer=None;gc_cont=0.274
MNIQNYIFGIDVDNTLTDTKPFSIDNMDLEETREMIRNAPSKKGIEILSILDLKIVIITG
RGDYFHGDTIYWLNKNDVPFVKLVTIDRNKYKYRFDINEYLKYKLDAYLSNRINFCLEDD
DRVINILNDYGIKTSKVEKDFKKAFFNLFI*
>RifSed_csp1_19ft_2_scaf_186_554_179_97 # 73632 # 74204 # 1 # ID=2_97;partial=00;start_type=ATG;rbs_motif=AGGAG;rbs_spacer=5-10bp;gc_cont=0.351
MSLDLTKGQRVELTKTHPGLKKIKIGLGWDVNPSGGKAFDLDSSVFMLDNNGKLLSSKDV
VYFKNLQHESWSVIHSGDNLTGAGEGDDEVVTVEFDKIPSNISKLACVINIYDAENRRQN
FGMVNNAFARVSDETGKELLKYELAEDYSIETGVIICEIYRHNGEWKFSALGQGIKGNLN
DVSKGFGLNA*
>RifSed_csp1_19ft_2_scaf_186_554_179_98 # 74260 # 74835 # 1 # ID=2_98;partial=00;start_type=ATG;rbs_motif=AGGAG;rbs_spacer=5-10bp;gc_cont=0.321
MTLNLRKGEKVELTKGNPNLKKIKIELGWQTNKYDGGRDFDLDASVFLLNDKDKCIRDDD
IVFYNNMKHLSGSVIHSGDDRTGGGTKDNEIITIDLPKIPQNIDKISAVITIYDANIRRQ
NFGLVNDAFARVLDDTGKEILRYNLGEDFSIETAVVVCEIYKYQNEWKFAAVGSGFAGGL
EQICKNYGLNV*
>RifSed_csp1_19ft_2_scaf_186_554_179_99 # 74937 # 75923 # 1 # ID=2_99;partial=00;start_type=TTG;rbs_motif=None;rbs_spacer=None;gc_cont=0.289
MVNDLLLWTGFLIIVFGLLAFDLGVFQRRSHAVGMKEAIIMTIFWIFISLIFGFGIYAWF
GADKSFEFFTAYIVEKSLSVDNLFVFMVIFAYFNVDLKYQHKILFYGIIGALITRGIFIF
TGITLINMFHYAIYIFGIFLIYTGLKLLKANDDEKVNPSQNFVLKHVGKYLPIKKDYIGG
QFIVKDKYNYFFTPIFIVLLVIETTDVMFAFDSVPAVLSITRDPFIVYTSNIFAILGLRA
LYFVIARIMPMFYYLNYGLAVVLTFIGFKMLTSEFYKIPTFASLGIVLGVLLISVAISLI
WNKDKKTENLTESTENLKETTKYISKPD*
>RifSed_csp1_19ft_2_scaf_186_554_179_100 # 75982 # 76689 # 1 # ID=2_100;partial=00;start_type=ATG;rbs_motif=AGGAG;rbs_spacer=5-10bp;gc_cont=0.340
MSFYNRTLTVIKAKINKLIEKVEDPREALDNSYEKQLDLLTNVKKGIADLTSAKKMLEQQ
KNKLCESIFDIEDQAKEILKQGNEPLAKAALERKITTQEQIDSLIQQIKKLSADQNKLIE
TEKILELKIEQFKSKKETMKAQYSAAEAQVKISESLGGIGSQIGNAGDAMRRAEDRTQTM
AARASAIDELTESGVLNDEMDNRSHLDRELSKVRKKSIVDSEFEKMKKDVSKNKD*
>RifSed_csp1_19ft_2_scaf_186_554_179_101 # 76667 # 77302 # 1 # ID=2_101;partial=00;start_type=ATG;rbs_motif=None;rbs_spacer=None;gc_cont=0.303
MFQKIKIKHLNSLKENKGEYMGLLDIFKKSKKVDVTKVENNLKTVSQKTVSKQTEHRLDL
TKKIDNSFKKLNLDKPEILSNALFLLDVSGSMDDLVDNMKKIDHLRDVMKNYQDARKICF
SNKIYTDGSIPEPNGSTNLAGALRYIKDNVDKPNKIVLVSDGEPDNELDAWEIVQQLELP
IDIVFIGRSKSRGELFMQKLAQKTGGENFTV*
>RifSed_csp1_19ft_2_scaf_186_554_179_102 # 77667 # 78041 # 1 # ID=2_102;partial=00;start_type=ATG;rbs_motif=GGAG/GAGG;rbs_spacer=5-10bp;gc_cont=0.395
MKVEEILKVVTEEIANMISTKTVIGERITIEGRTIIPVTKVCFGFGSGGGEGKGKSIGEE
GFGEGGAGGGSIQPVAFIVVSKEDVKVYPLKEKGILSQLAEIIPEIIEKCKCSEEDSNKE
EKSG*
>RifSed_csp1_19ft_2_scaf_186_554_179_103 # 78493 # 79437 # 1 # ID=2_103;partial=00;start_type=ATG;rbs_motif=None;rbs_spacer=None;gc_cont=0.310
MTNLTSLENKRLIFVGGKGGVGKSSTSSAIALHLSERITQSGQHGKILLFSTDPAHSISD
SFSIKIGEIPTRITDTLDAIEVDVNQLMYEFKGEHKNAIQELLTKSANLDEKEAERAIEL
AIPGIDEFMSLVKISTLIDSNTYKTICVDTAPTGHTLKLLSTPNIVNNWLIFFSGLHNRY
KGIMRTFIGTDPKNIDGFIKTLSDNVYRSYKLTTDKEQTEFLIVTIPDLMAIEETKRLII
NLYSSGIKVNNIVVNNIQPNNDCVFCQARRNHQNRYINAINIMYPDINKIYMPLFSTDVN
GLNHLRAFENILFS*
>RifSed_csp1_19ft_2_scaf_186_554_179_104 # 79460 # 79621 # 1 # ID=2_104;partial=00;start_type=ATG;rbs_motif=GGAG/GAGG;rbs_spacer=5-10bp;gc_cont=0.302
MHKNIYKLKKEIFEAVMNNMEEKDIEAIIERSVNMTLRYVDTQVSTHKFFKDD*
>RifSed_csp1_19ft_2_scaf_186_554_179_105 # 79871 # 81373 # 1 # ID=2_105;partial=00;start_type=ATG;rbs_motif=AGGAG;rbs_spacer=5-10bp;gc_cont=0.384
MNAKTKILIAIFTLILLVTLAVADIPPPPVNQNFGMYDTAAINYSEIICRGCHNSTSNPL
TGGVPTRHHNLVVNSVTNPATNQPFQCTDCHPSIPSLGNAILLDRNCMNCHNRTAFWGNS
VGARVGGFTGPHHNTTQAQVRDCKFCHGASVDNYNDGHYIPSNPPDNMTPSATYKIFNRT
SGRVWEGCFACHAENASASPPIFFTQMIPNPVDGKYSSAPVPTGANNVHHLEIIAVNNPP
GVYPGDECTWCHPDMYDVIAIRGCESCHSVRSIHNIQYDFANTSTKLGYGHIGSNNSSDS
ANHSWDCKGCHAYNEGDVSPFAGSIIPDIRSVTPTVFEFNTPTVLTLTGTNFVQTGSTTF
VNIDDTTNLIPDTIINGQITVTVNLAEGNHYIKVVKTDSVENLPKPSNIRPMTVISKVTI
KSARLQGNGVINIKGSGFGTMPATNEYVTIENAGNVYYSDSIISWTDTHIKVNKTTLPAI
QGDIVTVITTNSGEASATIT*
>RifSed_csp1_19ft_2_scaf_186_554_179_106 # 81440 # 81976 # 1 # ID=2_106;partial=00;start_type=ATG;rbs_motif=GGA/GAG/AGG;rbs_spacer=5-10bp;gc_cont=0.294
MAKLQSDNLTLEIKFSRFENDWIAYEISFLWKDKTIINDEILKKGIRRKYGTFLANDFEK
DYLIETIRRVLDTNKPEYWEPVEPDAIIAIYPEIIFPFLNHWIPVDEKEHKEQDVLELSE
DEKQYITNEVFTVIAFIDRYEFEDCKSYSSEGIALHLIVTREDLEKFVSDLKKEYDSL*
>RifSed_csp1_19ft_2_scaf_186_554_179_107 # 82026 # 82259 # 1 # ID=2_107;partial=00;start_type=ATG;rbs_motif=None;rbs_spacer=None;gc_cont=0.308
MGIKSKTIVRRELFDSLNLPEEFIIREYKKALAEKGIKISSSEVPYGDMIWLGQQGKVVR
LEKKRHGISVFKIIKRE*
>RifSed_csp1_19ft_2_scaf_186_554_179_108 # 82365 # 82904 # 1 # ID=2_108;partial=00;start_type=ATG;rbs_motif=None;rbs_spacer=None;gc_cont=0.280
MKFDKILVIDIESTCWKEPQIEYISEIIEIGISSIDTKSGNVLESRSIIVKPEKSTISKF
CTELTTLTQKDVDSGISFKDACEILVNEYNSKNYVWASYGFYDRNQFAIQCKRDNVEYPL
SNAHINVKLLFALKYSLRRDVGMSKALKILGMPLLGIHHRGVDDAMNIAKILSKILFDK*
>RifSed_csp1_19ft_2_scaf_186_554_179_109 # 82935 # 83441 # 1 # ID=2_109;partial=00;start_type=ATG;rbs_motif=None;rbs_spacer=None;gc_cont=0.272
MIWNENMENMEHYKIEWKCGRCGKIYDTNQLISLEKIKLVESDNDPTSQHGFTPVCECGY
IFHIDRWRLNDQVKIKVDDKEIECIISTVFLELNNKMLNGKDEYYETAIIFPGIDEEHKD
IEILERYESKEEAIGGHNRILNLIIEGKYKIEKVTFLEKEENRIIFNE*
>RifSed_csp1_19ft_2_scaf_186_554_179_110 # 83469 # 83945 # 1 # ID=2_110;partial=00;start_type=ATG;rbs_motif=AGGAG;rbs_spacer=5-10bp;gc_cont=0.356
MPTIEALVPGGKATASPPLGPALGPLGVNVKAIIDKINEDTKAFNGIQVPIKILIDDKKQ
FTIQVGTPPTSALIKQELKIETASGTPHEKIVGNLTIGQLANIAKMKKSSSLSKNMKNIV
KEIIGTCLSMGVTIEGMKAKEATKAINSGKFDNIFSAE*
>RifSed_csp1_19ft_2_scaf_186_554_179_111 # 84140 # 84253 # 1 # ID=2_111;partial=00;start_type=ATG;rbs_motif=GGA/GAG/AGG;rbs_spacer=5-10bp;gc_cont=0.298
MKMPASAITNYRSFRPFGISNSYGEAISKKDNDNKIL*
>RifSed_csp1_19ft_2_scaf_186_554_179_112 # 84250 # 84516 # 1 # ID=2_112;partial=00;start_type=ATG;rbs_motif=None;rbs_spacer=None;gc_cont=0.292
MKKIKNDIIDAHKYSANHKTLLLKDKKCGCFFCMKIFLPTEITDWIKDDVDETAICPYCC
IDAIIGEYSGFPITQEFLSKMHDHWFKF*
>RifSed_csp1_19ft_2_scaf_186_554_179_113 # 84536 # 85591 # 1 # ID=2_113;partial=00;start_type=ATG;rbs_motif=None;rbs_spacer=None;gc_cont=0.282
MCKIFKSKIRYDEIIYYLKYFKEIKIENDEIFLLVEELTNLAYPTYEDQYDKRWSYFYIP
VGKCKTIAIPIGIAKYKEEFFVYVQSFGNFHIKKGNIKTEKFYKNIFTEILRFMPIVKKH
ESILRKIVPYEVRTGRIKGYYILDNLLSQSEKKTILDNYKRHIENNFQIKEISLNDYMNI
AAICYNAAYKDEAKNLSPIELYKRWADGRDGGMLSIKDWNSKKEFSEWYDNGQLGGHPFE
IVFSWHEHGIHLYPPDNTSPFYIIRVTNYAYAIKFIEMVKKLIEMNIPFKANNLENVLDF
LVGDTYFTVNKFGNHDLRYITSKEYRHKYFPYIEWDEIKIVKWKNESKMDK*
>RifSed_csp1_19ft_2_scaf_186_554_179_114 # 85638 # 85970 # 1 # ID=2_114;partial=00;start_type=ATG;rbs_motif=None;rbs_spacer=None;gc_cont=0.258
MTVGTHLIKIKGTFDKKIWGYEDEWVNEIFKEYIKTKIKNEIDSHYNPNLEFVRIDDNKI
EVWIYIKALSLNISRDIIEKWLIDHIHEDGIDIYDLEIEKMIFGENYVRT*
>RifSed_csp1_19ft_2_scaf_186_554_179_115 # 85957 # 86178 # 1 # ID=2_115;partial=00;start_type=ATG;rbs_motif=GGAG/GAGG;rbs_spacer=5-10bp;gc_cont=0.320
MSELRILEKSGDMKISWNSRNDEEVAAAKETFDKRIKDGWSAFRDKFGSKGDKIKIFDAD
AERIVLVPPISGG*
>RifSed_csp1_19ft_2_scaf_186_554_179_116 # 86194 # 86871 # 1 # ID=2_116;partial=00;start_type=ATG;rbs_motif=None;rbs_spacer=None;gc_cont=0.322
MTDYLYCHHILTDYLYCHHTQNECHTCYGSTTSTYGHCSTKSAYDHCSTKSAYDHWNYFD
TASTTSIYDRKYYIDSPYDNSVYKPTDEELLRCQEEMTKAAKAAKKAKEYAEEAARNARL
LLTDYLDNDNTKRLLNNESLVIPSRLFDDIKYHIPISNGRIKAWKEDKIITELCLSVKES
RNLPLDDVILTKLLHIINDEENFLRTANHFNMQENLMSRMTQYRI*
>RifSed_csp1_19ft_2_scaf_186_554_179_117 # 87201 # 87479 # 1 # ID=2_117;partial=00;start_type=ATG;rbs_motif=AGxAG;rbs_spacer=5-10bp;gc_cont=0.233
MIEDGNDIPIGILISMLIYTIYLIILDNLINWLDKSLDNWINNWITFIIYFLPLMILYIE
IPIVLKKSNNWQQYFGQLQLSKLNRYFRLRGQ*
>RifSed_csp1_19ft_2_scaf_186_554_179_118 # 87482 # 87670 # 1 # ID=2_118;partial=00;start_type=ATG;rbs_motif=GGA/GAG/AGG;rbs_spacer=5-10bp;gc_cont=0.286
MTKIEKMNNDINKKFDVRINILKAGGCWTVKTEKGCLIENNKMKEIREYILMHSEELEDD
DI*
>RifSed_csp1_19ft_2_scaf_186_554_179_119 # 87667 # 88359 # 1 # ID=2_119;partial=00;start_type=ATG;rbs_motif=AGxAG;rbs_spacer=5-10bp;gc_cont=0.280
MKFAIVSKSSDISNIAKVLSIFDFDIDNNKPDFVITHGGDGTILIAERKYPGTPKITIRG
SDRGFKCNYSENDLEDVLIKIDNNTYKLKEEMKLLTTFQGKKYFSLNEVQIHNSSPIKAI
RFSIGMDISWLFEDIIGDGVVIATPFGSSAYFSSIGGEKFDKGIGIGFNNPYNLRLKPII
VDNGFDSEICIKILRDDGLLLFDNDENFIKVKGGDEIKIEKSDITAKFVI*
>RifSed_csp1_19ft_2_scaf_186_554_179_120 # 88412 # 88798 # 1 # ID=2_120;partial=00;start_type=ATG;rbs_motif=AGGA;rbs_spacer=5-10bp;gc_cont=0.362
MNSFAVVRADDIDKVRIALCDLVRYAHLTFDGNAKKLEPALADNILVHVMKSPLRVRCDA
ACIVSLNEGASAAIGRLRKIHPPAHVIIVSQRHEIFYELINYVHLLPEIKTDLEWNTRNR
YVYSNKTN*
>RifSed_csp1_19ft_2_scaf_186_554_179_121 # 88883 # 89089 # 1 # ID=2_121;partial=00;start_type=ATG;rbs_motif=AGGAG;rbs_spacer=5-10bp;gc_cont=0.275
MPEKEKDIKEIIRGFIGKNVIVAIRGKKSLKGRLESVTQYELLVTVAHEPIVIMKHAIDY
IELSETPQ*
>RifSed_csp1_19ft_2_scaf_186_554_179_122 # 89311 # 90360 # 1 # ID=2_122;partial=00;start_type=ATG;rbs_motif=None;rbs_spacer=None;gc_cont=0.286
MLETLYQLEPNLISIERFIVFFAIVIFTLIIRTIILYIIYKKIELLSATQYNVINIITNA
VKDPLGYLILTQGFYIAIISLQLPDKVGGFEIDSIIHALYILSISFITLYFAFRIIDIIG
LYIDKKVRNTESAIDEQIAPLLIKSLRIVVASIGILSILNNFGYNITSLIAGLGLGGLAF
ALAAQTTISNLFGSATIFSDKPFRIGDTVQIGNINGTVEDVGFRTTRIRRSDQALVTVPN
SKFVNNEIINYSAMNKRKIEFYLKLEYGTSIYKIKDTVTGIKKILADDNRFDQLSCIVRF
TDFGEYSLDVYIYCLTTTVDFVIFLEIKEDLNIKIMRLLDELDIRFARR*
>RifSed_csp1_19ft_2_scaf_186_554_179_123 # 90362 # 90778 # 1 # ID=2_123;partial=00;start_type=ATG;rbs_motif=GGAG/GAGG;rbs_spacer=5-10bp;gc_cont=0.257
MSGFYDEDDDREIQKAIADLAKSVKQIKKKNWERYKDIFPDLYAKEFGIDRSINPQIQKI
MDKEQEKISNIQEKNMSLKDDIKELKKANRKRNRQIEKLNKEIGKRDIELEKRTKVIENK
NKEIIRLKGNTNKKLLER*
>RifSed_csp1_19ft_2_scaf_186_554_179_124 # 90779 # 91051 # 1 # ID=2_124;partial=00;start_type=ATG;rbs_motif=GGAG/GAGG;rbs_spacer=5-10bp;gc_cont=0.315
MSNVVVIDFTAVWCGPCRMQEPIIDELKKEFEGKVEFKKIDVDQNGELADKYNIMAVPTL
IIEKDGNIFKKYVGLTKTQSLVDAINNALE*
>RifSed_csp1_19ft_2_scaf_186_554_179_125 # 91591 # 91749 # 1 # ID=2_125;partial=00;start_type=ATG;rbs_motif=AGGA;rbs_spacer=5-10bp;gc_cont=0.314
MDIFDILKAISKRKIEFIREGMIERDASNMAKFVVSQEYHVSLRDIRKICGA*
>RifSed_csp1_19ft_2_scaf_186_554_179_126 # 91817 # 92926 # 1 # ID=2_126;partial=00;start_type=ATG;rbs_motif=AGxAG;rbs_spacer=5-10bp;gc_cont=0.321
MADKIEETKNIEEIKNKFNGNLFNTWISSYMAISKMWEESYIKLYKPWLESTSILIEKAI
EASRTNSPEKYREFYNEWTKTFQGRLERIQAPSLETNRKAFEKLLINAERSTDICKSWVV
ELEENSKKTREILSENPDSAKYKEAYDLWIKSYAKIFDGLLMLPFRENIRDMFENFTGMP
DIYSDTFVRISKLWNDSYVKLYGTWADALIDLSNKSEDISKGHVGPDAYKEFYSLWIKIY
QQTYGSFFNIQSIQTPREGEEQLKTAFENFAQSTTISTNLYNSWVTTLNKLSEKSIELSN
QTSNTDTQKEICALWVRVYQKAFDSIFENMPVASKDILAPVKNAAKLYVDMLTNITDAYK
QSIDRATKS*
>RifSed_csp1_19ft_2_scaf_186_554_179_127 # 92994 # 93701 # 1 # ID=2_127;partial=00;start_type=ATG;rbs_motif=GGA/GAG/AGG;rbs_spacer=5-10bp;gc_cont=0.312
MDKNSEEKLKLEKDQLKVSLDMTKEFFDLWTKSYQSTFGKLAQVPAFGPIREKQEKIMKS
MPIYTDLYTAWIESNINFQSVFTEATKRTYEKTIEQWPKLSDIKDGKGCVDPEKFKDLYN
TWLEAYSDTFKEFMKSEHFASDMGKLTSVFMDFQKYNKEIIEENYLKPNNLPTKTEIDEI
NKELYDIKKIVKELTKKIQILSKKEEIRESTEKSEELGKSELSEKTTSEEETLNE*
>RifSed_csp1_19ft_2_scaf_186_554_179_128 # 93694 # 94791 # 1 # ID=2_128;partial=00;start_type=ATG;rbs_motif=AGGAG;rbs_spacer=5-10bp;gc_cont=0.336
MNNLIPESHINIIDNDFNKFAKGMEILLKSPDFSVGTTPSEVVYTEDKMKLIHYMPITDE
QYSIPVLVIYALVNRYYILDLQPDKSVIKKLLNDGFDVYAIDWGYPSGPDRYLTIDDYIN
GYIDNAINDIRERHKIDKVTLMGVCQGGTFSIIYSALHPENVRNLVTLVSPVDFNTDKCA
LNIWAKNIDIDKIVDYYGIIPGDFLNVAFLLLDPFRLLLDKYIGMFDKIDCKDDDICIRN
NEENMRNFLRMEKWIFDSPAQAGEAYRQFIKDCYQKNLLIKNEMEIGGKKINLKNINVPL
LNVMAEFDHLVPNEESKPLLDAVSSIDKEEIIFPTGHIGIFVGSKSQKNVCPYIAEWLKP
RSSRV*
>RifSed_csp1_19ft_2_scaf_186_554_179_129 # 94921 # 95682 # 1 # ID=2_129;partial=00;start_type=ATG;rbs_motif=GGA/GAG/AGG;rbs_spacer=5-10bp;gc_cont=0.375
MRLTDKVVIITGAGSGIGRETAKLFVKEGAKVVVTDIDEKAAEETVKEIEEFVEDDPCCA
GDAFYMKLDISNKDEARQVVLEAINRYGKIDILINNAGIIQDALVTKMTDDDWNRVIDID
LKGPFHMVQAVANAMIEHGTGEIINVSSIVGIYGNIGQANYSSAKAGLIGLTKTLAKELG
RKGIRVNAVAPGFIYTPMTAKLPEKILEMMKEKTPLRRLGQPDDVAYALLFLASDQANFI
NGIVLPVDGGLVI*
>RifSed_csp1_19ft_2_scaf_186_554_179_130 # 95705 # 96823 # 1 # ID=2_130;partial=00;start_type=ATG;rbs_motif=None;rbs_spacer=None;gc_cont=0.274
MIYKDYRFINEKVRTVIVDEDGRILNRNPIKEELKKLEIVKYKKLLYSDKELIEALKRFY
EEKGRVPIENDFVNNPKYPCYRIYSNRIGWTNAIILAGIYDKRDIKKKYTDEELLNSLKR
FYEKNGRVPVANDFNNDPKYPSDSTIIIRFGTWNNAIEMAGLSEKRLYTEEDLLNGIWRF
YKENNRIPTSQDFRKNPKYPSYYAYQRFGGFQKALKLAGLDIDTLYKKGLLKPETNQQKG
RLFELIILYHFEKNPIDLSGNKYNSSCDGICPNGKIYEAKSSKLYHGENWKYNIRNKEKE
NIEIFYFGGFNEDYSKLLHVWRVPGELVEGEVFYIPIKRSGKFNIENIKEFEITEKILEI
LNEKFSFLNEKI*
>RifSed_csp1_19ft_2_scaf_186_554_179_131 # 96872 # 97015 # 1 # ID=2_131;partial=00;start_type=ATG;rbs_motif=None;rbs_spacer=None;gc_cont=0.264
MVEYIHIMVRCSKIGCPRSILYCYECDNMKDIKNGILTCDWNDKKVE*
>RifSed_csp1_19ft_2_scaf_186_554_179_132 # 97086 # 98264 # 1 # ID=2_132;partial=00;start_type=ATG;rbs_motif=AGGAG;rbs_spacer=5-10bp;gc_cont=0.379
MSIAIVSAVRTAVGKFGGGLKDFTPGKLGSVVLKETIKRTDVTSFDVDEVIMGNVLSAGH
GQNIARQSAIIAEIPKHVSSYTVNKVCGSGLKSVILGAQSIMAEDAEIVLAGGVECMSQA
PYLIKKARWGAKMGNDELVDSMIYDGLWDIFNNYHMGMTAENVAKKFNVTREEQDEFSAK
SQNKAENAIKNDIFKDEIIPIEIPQPKLDPLKFCVDEFPRFGTTKEILAKLKPAFKKDGT
VTAGNSSGINDGAAAVLLMNGERAEDEGMETLATIESYASYGVDPELMGMGPVHSTRLAL
EKADIDIDQIDLIELNEAFAAQSIAVIRELELNTDIVNVNGGAIALGHPIGASGSRILVT
LLHELKRRDCEYGLSSLCIGGGQGISMIVRRY*
>RifSed_csp1_19ft_2_scaf_186_554_179_133 # 98332 # 99189 # 1 # ID=2_133;partial=00;start_type=ATG;rbs_motif=GGAG/GAGG;rbs_spacer=5-10bp;gc_cont=0.365
MNDVHKKRLEGKVALVTGGARGIGKAISIRLAEEGADVGIVYQSTKQHAEDVSRLINQIG
TMDELEKLSITIDQIDTKEYASQISESIDSIGRHSYICQANISDPEQVSNMVNDIIKQFG
KIDILVNNAGIVRDKSFVKMTHDMWNEVLSVNLDGTFYCTKAVIGGMLERKYGRIINISS
VIGRMGNRGQANYAASKAGMIGLTQSLAKEFASKGITVNAVAPGFIATDMLKGIPQNIMD
TILSQIPLGRLGKPSEIAGAVAYLCSDDGNYITGQVIDVNGGLYI*
>RifSed_csp1_19ft_2_scaf_186_554_179_134 # 99355 # 99501 # 1 # ID=2_134;partial=00;start_type=ATG;rbs_motif=GGAG/GAGG;rbs_spacer=5-10bp;gc_cont=0.320
MMKVNIEIKAEHIDWKELVVKITDAVSEETTDISSVDFSFEETEEEIE*
>RifSed_csp1_19ft_2_scaf_186_554_179_135 # 99666 # 99812 # 1 # ID=2_135;partial=00;start_type=ATG;rbs_motif=GGA/GAG/AGG;rbs_spacer=11-12bp;gc_cont=0.293
MSNKECEYFSEEKCIVADLINCDCEKDDYKQCLRYRLSLIRPQIMQLR*
>RifSed_csp1_19ft_2_scaf_186_554_179_136 # 99834 # 100553 # 1 # ID=2_136;partial=00;start_type=ATG;rbs_motif=None;rbs_spacer=None;gc_cont=0.293
MKIEKVSVDFGHIIPVSTVDWYNKSSCVIFFNKCPFRCTWCQNHKLLEQTNIVDINSIKN
KIEQSMKFVDCVVFSGGEPTLQEKALDKLLRFSKRNDLMTGVQTNGYYPLVLKRLIENKI
IDKIFLDIKTSPSNMTKYESITGINDAYKKVFESFKIINMSYITSEIRTTVFRPYVNDIF
EIAVFLEKNNYRGAYVLQTGIPENVPDRELRKEKRISIEKMKKMAKDIINETGLTVIYR*
>RifSed_csp1_19ft_2_scaf_186_554_179_137 # 100569 # 100757 # 1 # ID=2_137;partial=00;start_type=ATG;rbs_motif=None;rbs_spacer=None;gc_cont=0.265
MRTNVNNVKDWIEELKKRGISEFQFKDLPDDLKKIGLIRKAKVLDKIKMKKKIKSIIVWK
LE*
>RifSed_csp1_19ft_2_scaf_186_554_179_138 # 101423 # 101671 # 1 # ID=2_138;partial=00;start_type=ATG;rbs_motif=AGGAG;rbs_spacer=3-4bp;gc_cont=0.337
MEIGDNCTRQQTQYNEGIFFANSTANGCTQRTCPCEMWINCRQYNIDRLKDLHPSDSNNE
LHKWYLTYFKIKYEYADFIGNG*
>RifSed_csp1_19ft_2_scaf_186_554_179_139 # 102413 # 102706 # 1 # ID=2_139;partial=00;start_type=ATG;rbs_motif=GGAG/GAGG;rbs_spacer=5-10bp;gc_cont=0.381
MKNRTKYIISIAAATGFVSSAYYYPAETFIVATAGWLFAIPAAFIVYMGYGFVKYMNERK
NTIVVQTKPSEAMRAIARREAQLAKEKEMLLYEEYRK*
>RifSed_csp1_19ft_2_scaf_186_554_179_140 # 102751 # 103278 # 1 # ID=2_140;partial=00;start_type=ATG;rbs_motif=None;rbs_spacer=None;gc_cont=0.290
MIPMTKEKFTTRDIQMGTSNEGIDTILEEVIKDKPSFWKTIIEEHVLSCYNMVTIHKNYF
EDLLANNMPMGDIMIELKTRRTIQDIPIKELLQTIKNIYENSRIVDAVEIDDEDMILYHN
YRNQEAIYKLKKIILSLLENSGHLYDAKSTSNMIILKHKQNINIDYTHNTNVDCK*
>RifSed_csp1_19ft_2_scaf_186_554_179_141 # 103316 # 104221 # 1 # ID=2_141;partial=00;start_type=ATG;rbs_motif=AGGA;rbs_spacer=5-10bp;gc_cont=0.333
MKIPIKSIRKMIIILLFIFFIMNNLMMTSAKSEIERDISCFHCHSTEVEQFQMSVHSTNI
SCIDCHGGDMTVKGSLVSIDAMSRNFTGIPSRTNITNLCSSCHSKTVDLYKDSIHWNKLT
SGRENAPSCLDCHGAHNILSYKDPRSVTYFEKVPQLCAYCHEDQTKMQAWYYGIETDRFD
TYKNSYHYKAIKLGGKEKSFATCPDCHENHDTKNESDPGSAINSANLVNTCEKQGCHSAQ
KALIYGGKVHEGQSVYLPTTKIDLKALVTYFYIAMIIFELSFTFGLIAMGIYSQVDIKKR
H*
>RifSed_csp1_19ft_2_scaf_186_554_179_142 # 104266 # 105108 # 1 # ID=2_142;partial=00;start_type=ATG;rbs_motif=GGAG/GAGG;rbs_spacer=5-10bp;gc_cont=0.338
MSELQFKRFTLNQRIQHIIFFATFILLAYTGFPLKFPDEWWSRWMIASVGGFDNRTFIHH
ASGLIMLGVSIYHAVYHLILEKPRYDVLFNFQDVKDFWQQILYSLKISDEHPRFGRYTWK
QKFEYFGGGFGAVIMGFTGMLMLNPFESMKYLPIGFVQIANLFHTWEAVLASIAIFIGHF
YDEHFGKFPNLSWLTGNISEEEMKQEHILEYETVIADYKDNNKNIIRDNPGLEGLDNAIR
HRLIIALSKTIFTIFFLVVCLWMLWISYSTLMEAVTLYVI*
>RifSed_csp1_19ft_2_scaf_186_554_179_143 # 105299 # 105967 # 1 # ID=2_143;partial=00;start_type=ATG;rbs_motif=GGAG/GAGG;rbs_spacer=5-10bp;gc_cont=0.347
MNNEELNNSRIYSNEELKLITRAKDMNIDISFTLLEKNICNSGSNGVCCRQCLMGPCNTI
YGKRKGICGADADTVVARNLLMMVGRGVSAHASHALHMASSLLKTAQSKTSYKIKDSEKL
LGIAKKIRVDTTNGIENTAIQVASVAIRDILSDAKSMIFAKSYFPTMTCGTIPGSVGKEL
LEAGHETSMGTMADPTSLIQHAARLGILFHQELDLEFLIKIK*
>RifSed_csp1_19ft_2_scaf_186_554_179_144 # 106114 # 107202 # 1 # ID=2_144;partial=00;start_type=ATG;rbs_motif=GGA/GAG/AGG;rbs_spacer=5-10bp;gc_cont=0.352
MRHGIPLVGNSLQQELVIMTGLIDAFVVDVQCIYPNIETVAKNFHTKIITTMENARITNT
NYIPFKDECANETAKRILDIGIENFLERGKLKIIKENKIGPFISREEPKELMGGFSAEIF
LEILSRLNPDDMLKPLIDNIISGDIYGIVLFAGCLNPRVSAYESHATIAKELIKKNVLII
ATGCAADACARAGLLVSEASQNAGKKLNNILSILGRTAGLEKPLPPVLFFGSCVDNSRAI
TLITAIAEKLGVSIKDLPIAASAAECMTEKAVAIGIGAVGLGITVHVGVPLPTIGSPNVT
TLLTREDELFGGRFIYEKDPIKASQLLFDHIKKARKKLGLTIDTQSLEHLKSAEQMLTIQ
IV*
>RifSed_csp1_19ft_2_scaf_186_554_179_145 # 107769 # 109208 # 1 # ID=2_145;partial=00;start_type=ATG;rbs_motif=GGA/GAG/AGG;rbs_spacer=5-10bp;gc_cont=0.296
MTTKNISLDNEYLNKLKPYIEKHNGNFSSAIREVIDKTEKIVVPDNSSCIYDPILNWLLE
EVHGRLIPENILNMMIDPFLIHNLNDLNKYINKKLSDLDWKVTIKINHSITVYPYSIVID
VMGESYKMNIVTLMMSQFIIQNSPEPYLIRSVMSFGNHVTVELSSATNKKEGFKSLITFF
GEMEETINAIKDRKSFWNHMVNRHVISNYQMVTIHKNYYEDILSGKIPMGETIIEILAKK
PIQDIPLGELLPLIKHVYEVSGVVDKVEIRGSNIILFHNYRNKDATERLKKSLIMLLETN
GHLYDGKNATNMLVIEHRPDVGTKINQIVERLKNSNSKLDQELVIFMKYLKDLRNIHDTP
MSISVLGRRIGTSLIQEYEKENDIKKWDLVNFQKAFTAIDSKIHRESEWKLEGNNLLYRI
KKCDIVTEGDTFDAYVCRAAREAFKGALGYAFGNRAELFIRRLVTHGDNHCEVSIKLPY*
>RifSed_csp1_19ft_2_scaf_186_554_179_146 # 109247 # 109402 # 1 # ID=2_146;partial=00;start_type=ATG;rbs_motif=AGGAG;rbs_spacer=5-10bp;gc_cont=0.288
MTKSTIENIDTINVEEIATDKLEEILKGVNKEIEKLEKDRYIILSELARRD*
>RifSed_csp1_19ft_2_scaf_186_554_179_147 # 109425 # 109571 # 1 # ID=2_147;partial=00;start_type=ATG;rbs_motif=None;rbs_spacer=None;gc_cont=0.293
MFIEFFKSSEETYRRKVCEAREAIKEYKGRDATETEIEDYLLTEVSYN*
>RifSed_csp1_19ft_2_scaf_186_554_179_148 # 109594 # 109938 # 1 # ID=2_148;partial=00;start_type=ATG;rbs_motif=AGGAG;rbs_spacer=5-10bp;gc_cont=0.270
MDKELEKGIDIYINHIRRMAKLTDQQMEMLMIHNSDKISLECNQNKIDVIEKQIKHVRQM
QNLTDDQIKDILLKNNMHEILREGAIKRNLKEIANAAKDIRGDPRKFARKVDIL*
>RifSed_csp1_19ft_2_scaf_186_554_179_149 # 110653 # 111078 # 1 # ID=2_149;partial=00;start_type=ATG;rbs_motif=GGAG/GAGG;rbs_spacer=5-10bp;gc_cont=0.303
MVTDKQNFINVMRKFHPERSIEDIEKSYISYCELEKKHDEEFKKSRHLSSGTDKITFKPW
SDFDVVEAYAKSPHPLKSVKLGYMYKGDLPCGSEYVESSTVSTRISEEVSKKGGISIEII
SLDDAIKKVKKIDWSKIPIIR*
>RifSed_csp1_19ft_2_scaf_186_554_179_150 # 111202 # 111933 # 1 # ID=2_150;partial=00;start_type=ATG;rbs_motif=GGAG/GAGG;rbs_spacer=5-10bp;gc_cont=0.292
MVLTLVKEDDVRYNRDRYTIKCRLCGSYKTRVRVNGEPIWIKDKNSRGEWTNHFICYSCT
YEIDKVCCKCGRDTYNCIRYYNNNGMWSGNFICDYCTSKDVDEYRNRRIRLRIGYGNGSV
GDTIISKILEIPACSIYAGDLKLPFGLIHGYYGIIGVKISSLRKGKWDFCSNGRISADTY
FYLGFSSDYKNIEIVYIIPSDIMHSNGRFCASRNSTKYLKYKVDNTPYNDVYHGMNINIE
NEK*
>RifSed_csp1_19ft_2_scaf_186_554_179_151 # 112118 # 112282 # 1 # ID=2_151;partial=00;start_type=ATG;rbs_motif=GGA/GAG/AGG;rbs_spacer=5-10bp;gc_cont=0.297
MLQIIDKDEVAKRKPYRFSYEAIKKMAMRKKEREIKKMKIATSTVKINSLVEAI*
>RifSed_csp1_19ft_2_scaf_186_554_179_152 # 112469 # 113305 # 1 # ID=2_152;partial=00;start_type=ATG;rbs_motif=GGA/GAG/AGG;rbs_spacer=5-10bp;gc_cont=0.274
MPKSIRDQMDSMFGIKRVNGEYVSKKEYNDHRKKRYIEILDKWIDKQESFEERQIRLRKI
DSFKLAENLENIDKKFCTDIDKFVHTNCLNIKKINDEIAIFDNRLMIFEIGRNIVRNFIL
DRTTFLIRSKALYIPNFENESEISRWFGKNCNDLCLGISLHRNRHSKFRIKGSGSYSRID
HICKFIGGIFNTYDFHYCEDNNYRPFLNRYMDEKQNLIYNQFYEFIEADFMFIELEYMSS
NFVRHLHPNIVDMVICYKKDKDLSVPVLELGINRDING*
>RifSed_csp1_19ft_2_scaf_186_554_179_153 # 113298 # 114314 # 1 # ID=2_153;partial=00;start_type=ATG;rbs_motif=None;rbs_spacer=None;gc_cont=0.302
MVNDKFHENDTFDEWSSKQDKNSLEFKSVLEIHKVYHNWNLEEIKQHIPIFLSRHAKLVR
DTSNDHPDLTIGDIETFIYDYVEICKKNKNIYIELFGSPPININHLSKWNSTIAKISKII
YEHPGGGHIEGPKYKPKDDLGHSSFYGFRTGNKVRKIRAEEQLGRDITIIRDDNKHRFET
ESDLLKELVFKGIEIYSLINKDSFSEGREILLSMERKRAEDKELSRIQREDDINSYLNVR
LKRLESIFDIKNEEDMKISLNAFRSEVDEYLKENLTYFVGSIDMKILVKHIIINNRDLER
ILRKLEDNMLISREYVDSIIKNGTVMPFFNVAKEIDKI*
>RifSed_csp1_19ft_2_scaf_186_554_179_154 # 114858 # 115073 # -1 # ID=2_154;partial=00;start_type=ATG;rbs_motif=GGA/GAG/AGG;rbs_spacer=5-10bp;gc_cont=0.250
MQNFSILNMNQDRVNRVIRVNRVKIELIYYAEFMQNFSILNMNQDRVNRVIRVNRVKIEL
IYYAEFRHESK*
>RifSed_csp1_19ft_2_scaf_186_554_179_155 # 115030 # 115221 # -1 # ID=2_155;partial=00;start_type=ATG;rbs_motif=GGA/GAG/AGG;rbs_spacer=5-10bp;gc_cont=0.250
MQNFSILCRISAYYAEFQHIMQNFSILNMNQNIVNRVIRVNRVKIELIYYAEFQHFKYES
RQG*
>RifSed_csp1_19ft_2_scaf_186_554_179_156 # 115562 # 117094 # 1 # ID=2_156;partial=00;start_type=ATG;rbs_motif=AGGA;rbs_spacer=5-10bp;gc_cont=0.340
MGGILHNVITQNGKIVEDLGPVKKDQKDQKLEDSNASEDKSTNGLQLVKDDEVRGRSSGI
TLGEVKKSSKKSKVTWEDILDRIPEPNPDRQEENKDRPNIVFTPIPVDDLDKNKSPLDAE
LPKEVELEPIKEVELPKEVELEPIKEVELPKEAESLKVELPKEAESLKVELPKEAESLKV
ELPKEAEPINLPEVPIIPKEAEPIKAEPIKAEPIKAESLTESLKAEPIKLPEVPIIPKEA
EPIKLPEVPIIPKEAEPIKLPEVPIIPKEAEPIKLPEVPIIPKVKINIPKSVQEMPIPGI
TSMSIKKPDINISGTFQKADNVRPQQVIEKPKPKERKSMAEELEAELLNERKFEEWIKKQ
KFRENLEKAARFAEETKQQFEEKIPELSEKIEGITGEVKGVENRLGTMDKSVGELCTGVD
CIKDDVKKYQESQEALEKLVQDRFQELGEKVQTLEHPTFTCENCGEKVISPLSSFCPNCG
SPIHSWSDDSGEPIRGWTPYWKRMGRSTPQ*
>RifSed_csp1_19ft_2_scaf_186_554_179_157 # 117129 # 119216 # 1 # ID=2_157;partial=00;start_type=ATG;rbs_motif=AGGA;rbs_spacer=5-10bp;gc_cont=0.358
MAEQDPNVQEGGTQEPIPYVTAEMAWEMSKRAAAEAREEAIKDAQAQIQNNRNNRDVDYD
DRKRKKRRRDDDDDEDEDLVGFSPKLVKQLQTTVGVFNTLKDFASNPMQKAIEDRIGGLA
AGIIEQAFTSPRGPPPKRDMVDTILNSQMAFGLGQGMGSRAPELVESLSRSFGREKAENM
IEGMIGKYSGERRKIESGNSDKSPSPEPSRQPPASPKSDDQSNIELLLSLDPNNPEHVAA
YAESQGGISIDVARKMLMIHQDDIIKRMKSQGADTTVIESQRGSRVDNVRSTTGQNGSVH
RTDTYSDYNSSSPVQPGQQVPPEVQVPSDVQIPPEVQVPPEQPVQHVPHVQQVQQVQQVQ
QNNPIHQIPVQKNPIQQNSPNMKDDLHNMQDDMQYMEPDLNFRPEQEYTEFNDINSQENN
SVPSNNEQVTMMKAFAEDIGKVMGDVIGKIESLNNTVFNLQNELNEVKKQKTQPPHEQYI
EESKFKDLEELSPLTSVQYKHQKDVDKEHKSSQDFFPEKLQDIHDFEKELEEETLRSIQL
NKVDIVPKVDISPSVVPVKIEHPNVDISPSEVPVETSSSEVPVETSEVPVETSSSEVPVE
TSSSEVPVETSSSEVPVETSSSEAIERAVEEEVVDTVPRESDVQKVEIIKKPIMSMNKKK
INYSLKQKEDVQSENNICESDTNDKNKNDESDKNN*
>RifSed_csp1_19ft_2_scaf_186_554_179_158 # 119295 # 120557 # 1 # ID=2_158;partial=00;start_type=ATG;rbs_motif=AGGAG;rbs_spacer=3-4bp;gc_cont=0.372
MAYKPTRPIFRQTDEDIERKVNQRLDEQTRSLKEEITGKIEERTKPLEEIAKSFQEDREE
KLREKQERELQERVNKLADERADKLADERADKLADERADKLADERADKLADKRADKLADE
RADKLADERAKRIAEEMATKLADEKAKTLAEELAVKLANEKAVKLAEEMSVKLADEKAIK
LADERAAKLADEKAKTLAEEMAAKLADEKAKTLAEEMAAKLANEKAVKLAEEMSIKLTEE
KLKQLNDEKTKQLALPTPSATVAITAQTPQAPPVQTSSPDTSSKIAKMIEEIKKRKAAIP
PPSPVSLQPDGHVHTQIPIISPDQAVDDGIACPTCHKGHVHSVETDGVTYKCTGPDCGKE
YVMVDKTADYKCVNCGVPIKRPEDDKLKMDSCPFCKGKKAVKFDWSKAWKVSKPIMAIKK
*
>RifSed_csp1_19ft_2_scaf_186_554_179_159 # 120622 # 120999 # 1 # ID=2_159;partial=00;start_type=ATG;rbs_motif=None;rbs_spacer=None;gc_cont=0.296
MLKDLQNSLSKHHIAVKTDQVQLIRDTKLSVKDIGNGNEPLNLSSREIRETDAACNIVSH
IFHSIDMCIKEDKSKVKLNLFAKSFIKGILTSNVKTGIDDFIKNMNNQDIRALLDDIQKE
LDKRK*
>RifSed_csp1_19ft_2_scaf_186_554_179_160 # 120996 # 121640 # 1 # ID=2_160;partial=00;start_type=ATG;rbs_motif=GGA/GAG/AGG;rbs_spacer=5-10bp;gc_cont=0.287
MTSMEFVDTLSDDAIFAIENMVNHHISGNYQHVRNIILGYDSKNDMWISKYGEYMAKRHK
YNISPPIYFLRNRNINKESRNTFNRDTFTNNNGMSFYDEEVYEYIRIYMDDSVKRVLEVL
FTLSRNVIDYRDIVDMIITEWNVNNVKDAITFNRSYAEYDICGNLHYYKLEIRKNPWEDF
KKITKHRGLSIRDTFKDAVISFLEGRTHMIKNGY*
>RifSed_csp1_19ft_2_scaf_186_554_179_161 # 121656 # 123422 # 1 # ID=2_161;partial=00;start_type=ATG;rbs_motif=None;rbs_spacer=None;gc_cont=0.282
MQATRTAPIQFDVKPISGSTLSLKFLVKGSRDIIKIDSRIVIHFKNAIHKNMIDMISSDI
LSVTTYTEDRIFKVLVNVPEFKTYTKSYIIFSVNQNESLYKKVFIEDITIEFLSRKIDGP
IVEEISLSKTRSCTTIEMIDQMICQYDRELPKDQKKRVSYIYSLYSHDSFHIVASNHIKY
LRYWHGYKNSEHENSEHENSEHENSEHENSEHENSEHENSEHEDEYKKNDKNSEHEDEYK
KNDKNSEHEDEYKKNGYIEIEEIDWSQIGCINWNEKRSILLHPFLYPFASSESFAQNSRN
FAKLLSMKNKIGGFDVADSSMISRLAVDLINKIDLMIVPSSFSKYAYVNSGVTIPIEVLP
HGISDEFLIDNRVDIDNIITNNINIIGLKRAKKYGNILILYFLVHSEYRKGADIVAEVMK
RIQKKYPNVLLVVKSGHDTKRIFNNIDHISITGWLDDKELKMLYDICDICISPSRGGGFE
LNALEAASRGIPTLVTNGGCFKDLINYFIPIRLSNKVVQPLPGNTVHIGYGYEVDKNDLE
EKIIDTINRLEYWEHHFKNNSKEIREKYSWRNISKILDGYLKSYGFVE*
>RifSed_csp1_19ft_2_scaf_186_554_179_162 # 123468 # 125324 # 1 # ID=2_162;partial=00;start_type=ATG;rbs_motif=AGGA;rbs_spacer=5-10bp;gc_cont=0.284
MTTRNKGQLRIGKSGSINIESAPQESSIKVKIGLSGPISIGNMAANKENELNKERLENIK
IEDRKKEIHDSGSNKAILENIKIEDRKKEKIYDKLKKENERLKKEKAKKEEILKKKWLEI
INKKIDSKEETEKVSKKDSNVETIIRFANKIDEFNISVQDNKVSGRPWHHRLEGNWWQGM
SEKEARTIIESGQDLDKLQNESGQSEELEHSKQIEDSHIEDSQKEVIPESQILTISEMID
QMKSQYTKDLPKDIEKRISYIYPLDSTHSFHIVAVNHIKHLRYKHTSENRYVEIEEIDWS
QLSNIDWNEKRSILLHPFLYPFASLDAFIQNSKNFARLLAMKNKIGGFDVADSDRISKPA
VDLINKIDLMIVPSNFVKDTYTSSGVTIPIEVLPHGISDIFSNDNIVNTDNEKIMRVRRL
RQKGKIMILYFLVHSPHRKGADLVRRVMKRIQKNNSDVILVVRTKKCDYFSEIKSICIDS
WLSDNDLVALYDSCDICLSPSRGGGFELNALEAVSRGVPTLVPNGGCFIDLMDYFIPIGL
DDKVVQSLPGNTIHIGSGCQVSMDDFEDKLIDVINRLDYWREYSKRNIKDIREKYSWRNT
AKMLDECLMNHGFIERKI*
>RifSed_csp1_19ft_2_scaf_186_554_179_163 # 125299 # 125394 # 1 # ID=2_163;partial=00;start_type=ATG;rbs_motif=None;rbs_spacer=None;gc_cont=0.125
MDLLKEKYNERKIKEKYNERKIKEKYNERKI*
>RifSed_csp1_19ft_2_scaf_186_554_179_164 # 125410 # 126474 # 1 # ID=2_164;partial=00;start_type=ATG;rbs_motif=None;rbs_spacer=None;gc_cont=0.315
MTNRNIGQIRIGKSGPIVIGGGNEPQQSLEVQQSQISENNFKEEDLMSKNSTSKDKHKHF
KKKIIRSISKTDKFNLLVEDNKESGKSWCEGLVGDWWWGMTEEEARMRLIEIEKAFETNS
KKLAITSIVRNEERNGYLKKFLNCCHNLEKIHKDIIYIFIEGDSSDNTFGVLKNWLTPKK
NYILKKVDRKHRPFAKDRNPRRTIYFAELRNMLIDLALSIPEVSEILMIDANYGWKGDLI
SSLRETDTDIAAPLVVNHKHHDGKYLFYDTWAFRKDGRQFSQFYPYVKGLDSESFNLDSV
GGGYLIKRRVLEQGVRYKGEKDCEHVGFCTMAKDMGFNIKINPKIYIKKGGHEE*
>RifSed_csp1_19ft_2_scaf_186_554_179_165 # 126484 # 126921 # 1 # ID=2_165;partial=00;start_type=GTG;rbs_motif=None;rbs_spacer=None;gc_cont=0.311
MIILSEKKHKKDEISKSKSKSKKNDADESKSKKNDADESKSKKKDVERKSKSKKKYVERK
SKSNEIYEFGKGKVESFDKLVKENKASNRSWYHGLDGKWWWGMTEEDVRTRLVEVEQILG
KIKKADIETKTDDIKDIKADIETKI*
>RifSed_csp1_19ft_2_scaf_186_554_179_166 # 127125 # 127889 # 1 # ID=2_166;partial=00;start_type=ATG;rbs_motif=None;rbs_spacer=None;gc_cont=0.299
MNMSEEESRKKTTGESKNHSRIAVASIIRNEERNGHLKKFFACCEKLENYHNIIYIFIEG
DSVDNTYEELQDWLSSRDDYVLKKIDRKKPRFPKDKSSGRTKYFAELRNILIDFALSISD
VSEVLMIDANYGWKGDLVSMLRNTNADIAAPLVVMNKNRNGKYLFYDTWAFRKNGSQFSH
FYPYIGYSKLTKPVHVDSVGGGYLIKRKVLEANVKYNGDKDCEHVGFCRKARKKGFSIKI
NPNVYIMKGGIRHQ*
>RifSed_csp1_19ft_2_scaf_186_554_179_167 # 127900 # 129105 # 1 # ID=2_167;partial=00;start_type=ATG;rbs_motif=GGA/GAG/AGG;rbs_spacer=5-10bp;gc_cont=0.300
MSDRKKNEKYYRKDESNRKKDEKKKKEDKHGIRNLSDFKRFVNRNKSSGKNWYHGLDGKW
WWGMSEDDAIKCIEQGLIPNIETDKIVFISTWNVNCGIATYTKYLMDDINKIAPNSFRVN
PINDGILKHKIKDGLSHLQHEFGIIEKLPRMKGKLIITWHTVSKNINEAIKNFESNYNVV
AHIVHSECARHDMNTFKDIWTVPHGSTLIPEIKKEEARRLLNITIDMPIGFVFGFQSGDK
NYQRLIDAARNTGIHIIISGAPHRLMSSVYLQNDRNVTFINRFLTENDVNLYALASDLLL
FDYNTKDHYSVSGAMHRIIGAGRPIICSDIRHFNDVRHNYNCLKFKNQSKLEWCIKHALE
DSERLSLAAKEYAEKTSWEKTAKCHIEIYKRYADKNLIRFI*
>RifSed_csp1_19ft_2_scaf_186_554_179_168 # 129157 # 129741 # 1 # ID=2_168;partial=00;start_type=ATG;rbs_motif=None;rbs_spacer=None;gc_cont=0.313
MGRERFRMIRQDCGHGARSKVSIIKRKTDGKLLIWKQPLFDDKWHHESLKKEIKYAKFWR
KFGVSRVKVSWYHDGRSLLKTYIKGNTLDQILKKNPEFFSYKSRSLKALRELIGFLINSR
HYIYDLIGENLIYDGKRWHIIDSGSVRQRDSRSGVKQEYKEDFLRSWTKGLSSEKDVESL
KSFLDSVKSIKYRK*
>RifSed_csp1_19ft_2_scaf_186_554_179_169 # 129833 # 130312 # 1 # ID=2_169;partial=00;start_type=ATG;rbs_motif=None;rbs_spacer=None;gc_cont=0.263
MNQMQKDDVYRKYIFDEMSKNKEYSIIDLEHFVISLDYGHVKELCRYFSSYRRNCVYDFI
SKGPSNWRISNVSISDIYVGEVNREVNCYLERNNWSLKKISEDVTIRQIDEFKSQGTIDI
KILNFIAKKDDYEFTIIDGMHRIIKSACDGRKRFKLIYY*
>RifSed_csp1_19ft_2_scaf_186_554_179_170 # 130370 # 131503 # 1 # ID=2_170;partial=00;start_type=ATG;rbs_motif=AGGA/GGAG/GAGG;rbs_spacer=11-12bp;gc_cont=0.326
MGKKDVRTLEEFDRLVNDNKLSGKHWYHGLKDKFLRDMSESDARMYFSTFEEEEQALVDK
IVFVSTWNVNCGIATYTRYLLDNLDIMVPDSFGINPINQGILKYQSIGRLTHLQHEFGII
PEPPKIKNQETAKAVKLIITWHTVSKHTEDAIKEYESNYDVVAHIVHSEYVRHTINTSKD
IWTIPHGSMLIPEMKKEDARRLLGIDIDIPIGFVFGFQSGDKNYSRLISAAKNTGLHLII
SGAPHNVATSIHIPNDKNVTFINRFLVENEVNLYAQASDILLFDYAAKDHFSVSGAMHRI
IGAGKPVICSDVKHFSDVEHGYDCLKFKDQKGLEKCIISAFENSEQLSLAALECANRTSW
KNVAKRHMDIYRKYTNI*
>RifSed_csp1_19ft_2_scaf_186_554_179_171 # 131710 # 132483 # 1 # ID=2_171;partial=00;start_type=ATG;rbs_motif=AGGA/GGAG/GAGG;rbs_spacer=11-12bp;gc_cont=0.377
MSDIPKNFTADYYDQHYFSDPKGKQFRKPDGSIANWGYQNSTGEWLGCKPITEAWKDIFS
LRKCNTDSGLCKVLDVGCGRGQFVTYLRDIGIEAWGFDYSNWAIQNPYPRCQKGWIIQHD
ATATWPYGGSAFDLVVALDLFEHIYLDDMNNIINEMYRVAKKWVFLQIATCGSGGLQGDG
TGYILKKGEKVPIELESMAVAGHVTVQTRRFWVDKLIKGREDKWRLRDDMVLQFIGKVPT
DIISNWLKNAIIVLENV*
>RifSed_csp1_19ft_2_scaf_186_554_179_172 # 132617 # 132844 # 1 # ID=2_172;partial=00;start_type=ATG;rbs_motif=None;rbs_spacer=None;gc_cont=0.285
MKQFGYLIFYCISNDGKIVERIYIFPRTEIICRSCITIVKNNSRGPGWYEQYRIKDEKIL
EQVNKILAEILRGVR*
>RifSed_csp1_19ft_2_scaf_186_554_179_173 # 132841 # 133818 # 1 # ID=2_173;partial=00;start_type=ATG;rbs_motif=AGGAG;rbs_spacer=3-4bp;gc_cont=0.334
MRICICGFYGWSNSGDEAILQSIMDELGLENEYIISTSLPYCNTNWNNYYKILKDKGYNI
VEIRSHEDLRTDFDCYLLGGGELNWGYSWRQCLSVFASGKPCMNYAVSYNRRWYYSTKLH
KLYYEFLKNFDVITVRDEYSLNLLNEVSAGLGNLNIILTFDPAMNLKEQRFEDCPVGKIA
VFPRFEDVVPNQPQLDWLMQKLKNVSNDAILIACAPKNIDGYPVDLELCQYLKDRLPGSQ
IINISPFEPRKVKYLVSQSRIVYSGGRYHPLIFAIAHDIPFKITPTANSYTKVQFVKDMY
RKFGRDGLIKLAELNKKIFFDMIKK*
>RifSed_csp1_19ft_2_scaf_186_554_179_174 # 133884 # 134966 # 1 # ID=2_174;partial=00;start_type=ATG;rbs_motif=GGA/GAG/AGG;rbs_spacer=5-10bp;gc_cont=0.355
MTIDISIIYATARPDYPMLGEEMKDVHQFKPFLDSLVGQTFKNFEVIIVDGTRKERNFDF
SEYRKHFHIKHVYMKDAPKRVRWAYDKGLWSLQGSFNLGTIYADGRLLLWFGDCGFLPKD
NILSLYWNWYQKGYFPQALVVYYKGNKPLFVSEIINNGHGDTGRSVETTKKLVEMGYLKD
ILRDSRWKFVEDEEIKAGDGTGIYYCPGEHFYGYGSSSLESMLKINGYDCNFDGERALTD
VEAGIRLEKLGYKMVCDKNLWLVERAHASIPKDTLFGMPKLCYRSNYSLLILNKQKNKTT
ANDYKLTGMELEQIVKHGTKWNVPRPVPGTYEYELLMYWFNNPPIFNLTELRNERLRKEG
*
>RifSed_csp1_19ft_2_scaf_186_554_179_175 # 135103 # 136239 # 1 # ID=2_175;partial=00;start_type=ATG;rbs_motif=AGxAG;rbs_spacer=5-10bp;gc_cont=0.376
MPKISFVMITARTDNPYFGRPDLNIFEPTMESFKAQTMKDFEWIIVDHLYDERKDYFKNM
KLSFRVKHVPAHPNVWHDVGLCGVCTQYNKGIIYADGELIYFMGEGYLFMPNFCDRLWTY
YKQGYVPLVWYFYDNTFAPKDVVKSEPFWRTTYPEDTASPIPYNILGYTGKNITLEHRPI
YAFKGNNKEVYPATWEWWFGCSSAPLTAMIRINGFDQRFDGDRMLLDCDVGSRLQLAGID
KFALFRDLFTVRIWTDISVWNPKLPKDSPSIKCNLPLIWWSRDRKRFKANDHQITDMDIK
WMKDEYCGKQCQIREQCRIQHPWQFPFEHKEGYGYKSEKKWFDYWRTHQIEIDMVKEREK
RIWGDKKYSEGTFITIRS*
>RifSed_csp1_19ft_2_scaf_186_554_179_176 # 136242 # 137369 # 1 # ID=2_176;partial=00;start_type=ATG;rbs_motif=AGGAG;rbs_spacer=5-10bp;gc_cont=0.379
MKISFVMKISFVTISARTDYPYVGRPDLHIFEPTMESFKAQTMKDFEWIIVDHLYDERKD
YFKNMKLPFRVKHVPAHPNVWHDVGLCGVCTQYNKGIIYADGELLYFVGEGYLFMPDFCD
KLWTHYKQGYFPFAWYFYDNTFAPNDQINPADTEVPPIPYNISGYTGQKITIEHRPLVAF
KENDKEVYHAPWEWWFGCSSTPLDAMLKINGFDQKFDGDRMLSDCDVGSRLQLAGFDKFA
LFRDLFSIRALTNTNIWNPKLLKVGPSIKCNLPLIWWSRSRNHFRANDHELTDDDIKWIK
DEYCGQQCIVREQCRTQNPWQFPFEHKEGYGYKSEKKWFDYWRTHQEKIDLTEERNKRLS
GDKNYQEGTFIYEKV*
>RifSed_csp1_19ft_2_scaf_186_554_179_177 # 137356 # 138297 # 1 # ID=2_177;partial=00;start_type=ATG;rbs_motif=GGA/GAG/AGG;rbs_spacer=5-10bp;gc_cont=0.377
MKKFNSRALVTGGAGFIGSHIIDRLIDNNIETYVLVSGFRSYKHPSIINRDANIVKGDLR
DYDTLKDITKETDIVFHLGGIFSHYCEKYPDMAIDVNIKGMWNLKSACASNGVDRIIFAS
SSFVYGDPTKGCEYLNEECPTNAKDLLGITKLAGEKILQSSHPDKVNYTIFRLFNVYGPR
QYPDDLYTSVISTWIKKALNRQPLEIHDDGTQSLDFVYVRDVADAFILALDKRAENETFN
VGSGTSISMNELAMLVNKLTGNESSPFYNRSHPMFLRHVQADINKIKSILGWSPRVNLEE
GLQSTVDFFRRMV*
>RifSed_csp1_19ft_2_scaf_186_554_179_178 # 138294 # 139238 # 1 # ID=2_178;partial=00;start_type=ATG;rbs_motif=AGGAG;rbs_spacer=5-10bp;gc_cont=0.374
MRSLVTGGAGFIGSGLVKVLVDRGDDVTVVDDFSVGKMEHLDDIGNIEIVKGSICDIGLM
RKLVSKTDIVFHLAVQCLMKCNENPIIAQEVNVGGTFNVCLAAYEAHTKMVYVSSSEIYG
TCKFPPMKEDHPTEPQSIYGLSKLMGEEYVKHFNKYYGVPAVIIRPFNAYGPNHRNDQYS
AVITAFIRRLENGEYPIIEWTGEQSRDFTYVTDTAEGIVLLSKLEDGEIVNIGSGKAISI
KELATTIMKIYGEIIENGTENDIENKFIYAERRPNDVFKLEADTSLAKSYGFKPKVSLEE
GLRKYISWWKMLKN*
>RifSed_csp1_19ft_2_scaf_186_554_179_179 # 139264 # 139761 # 1 # ID=2_179;partial=00;start_type=ATG;rbs_motif=GGAG/GAGG;rbs_spacer=5-10bp;gc_cont=0.279
MTHKIRVSKDGINFEWVVINTWFNPVKVIWNPVMEDMEDAIQPKSYSKTNICSKCIERNE
ITNRSILYPRNGKIPQTKISSFRKSCGKEGGWGIRGLNRDWNKNIDIHVFYCVSKDEIER
IYIFPKEVTLNIVSITIVKNSQLYDEYMVTDKKDIEKVNKIWMKI*
>RifSed_csp1_19ft_2_scaf_186_554_179_180 # 139758 # 140996 # 1 # ID=2_180;partial=00;start_type=ATG;rbs_motif=GGA/GAG/AGG;rbs_spacer=5-10bp;gc_cont=0.381
MNRKACFIEPPIGFLRDQLDPPFPLMYLAAVAEQQNWQPEIVHMETLQDNLPEADIYAVT
SASPQWPTTVNLSKRLADEFPDKWKICGGSHISASPDDIDNSKFDTVVVGEGEIVLERIL
KNPDILYDNKIIKGEPVKDLDTIKFPARHLIKWSKYKRGIMQGNKMLSPAVSIIASRGCK
YRCIFCSSHCVFGRRIRFRSVDNVVAEIKHVINTLGYRGFNFHDDTFCVNRSRIIHMCEE
FAKLDIVWRCLTRADTVDRELLKIMRDSGCREVIIGMESGSQKILNMLRKGTTVELNLKA
MKMVKEFMQLKVGVIVGSPGETWETVRETEKLLKECPPDFWNVSTFMPLPGCDSWNNPEK
FGLKILTRDLGQYHMIGKDLKGNVVVETEEMSKTDIEQARDELIDMLQTMVS*
>RifSed_csp1_19ft_2_scaf_186_554_179_181 # 141079 # 142116 # 1 # ID=2_181;partial=00;start_type=ATG;rbs_motif=AGGAG;rbs_spacer=5-10bp;gc_cont=0.347
MEHIINKDNINVGIIGTGIMGGYHAKVYSNMHKMGMVNFIGIADIDGNRAKEVADKYGCK
SYANHIDLIESDIDAISICVPTSMHKVITLDCIARRIRGVLVEKPIADNLDDALEIVNGA
KRMGVKLLIGHVERFNPAVLKMKEIIDSGKLGQVISISAKRVGPLPPRVKDVGIIVDLAV
HDIDIISYLYGKEETKGRVMSLYPIDIYAIDGNIKGVKRDDLLEDRASIMMKFDDGRVGI
IETNWLTPHTIRKLDIVGLERVAYVDYTGQTISIHGREMVEEIKFVKEEPLMRELTHFIN
IIKNNEEELVTGDDGIQALRVALAAKESYKTGNVVKLNNKWNSTT*
>RifSed_csp1_19ft_2_scaf_186_554_179_182 # 142113 # 143060 # 1 # ID=2_182;partial=00;start_type=ATG;rbs_motif=GGA/GAG/AGG;rbs_spacer=5-10bp;gc_cont=0.346
MKLSLIIPTIRSGKLVDFQLPSFVKQTFPKEKFEIIIVDDCPINRRDQIESFGRSNGLNI
KWMQSKKPYYRSNANIGCARNTGLIYAEGELIVFIDDFSYVKPNYLEKIWDIYRDKHKTS
HIGSVIRVEHREPPYTENIDSHIIGKDPRRKKCPCSCGWFFTSNASAPLESIIKVNGFWE
MADLTREEDVLMGLALERVGRKFCFVDESDLSVYHMTHDAHAMPAGKFKDISYSDLGWEN
VIYKGRLVHGLGGKGRCGLNTAPDEVQRVTKDMFHTKFPGSWALIEHFKKNKHLKFNQEI
GFDLKKERKKIGNWT*
>RifSed_csp1_19ft_2_scaf_186_554_179_183 # 143219 # 144223 # 1 # ID=2_183;partial=00;start_type=ATG;rbs_motif=GGA/GAG/AGG;rbs_spacer=5-10bp;gc_cont=0.350
MKIALISTEALSCPPKRYGGVESMVYDLCKGLVEIDVDVTLFACKGSKSPSGKLIEIIEE
GWGRTGQCEEFEKRIIDMKHTLKKFDVIHDNSHVKPCWKIHKRVLNTLHWKQNPSQCHHR
NVVAISEGLAIWARPHNRGRDIKVVHHGCDLSKYVFKKDKSNRFLFLSAITPAKGADVAL
SVAKDMGIKIDFAGLGGSTSAAIEQESKVNPNISYLGEVTEEQKISLYQNAKALIFPTGV
HGDWIESFGIVVIEAMSCGTPVIAWNNGAMPEIVDHNKTGFICNSIEDIKNAIGNIDNIK
QKDCRKRVEENFTYQVMAKNYIKLYKKLIDGKHW*
>RifSed_csp1_19ft_2_scaf_186_554_179_184 # 144207 # 144863 # 1 # ID=2_184;partial=00;start_type=ATG;rbs_motif=None;rbs_spacer=None;gc_cont=0.364
MVNIGSIKTSEIYMTIEVIRQIFESVPGMISEEEGLFLYDLAAKCTKGAIVEIGSSAGRS
TICLAKGSKSGGNMTVYAVDPHNGGGSTPDPTWWDASKDGTPNPKYYINQGDSLQQFRQS
LFKHRVDDIVVPMVDYSELVYKKGWTRPIELLFIDGEHRYNYVKMDVEMWGKHLVSGGMI
LMHDSSGSGIRRVINELIISNPRFTNVKESPMFNATVK*
>RifSed_csp1_19ft_2_scaf_186_554_179_185 # 144971 # 145819 # 1 # ID=2_185;partial=00;start_type=ATG;rbs_motif=GGA/GAG/AGG;rbs_spacer=5-10bp;gc_cont=0.319
MVINMCHYLIFGNGYLGNRFANFLKDSIMADRRISTINDIDSQIKMHNPEIVINAIGKTG
SPNIDWCEEHRDETFFSNVTVPTLIAEVCTNADVRMVHIGSGCIYQTNSCSGMGFSENDK
PNFKDSFYSRTKIFAEDILSEYNNVLQLRIRMPIDTVPSPRNLIDKLTRYEQVIGDIPNS
ITCVPDLMTTSKILMDRQETGIFNVTNRGAITHRQILSMYKDIVDPSYKMPKFIGLEKLK
ELTMTGRSNCILYNAKLDGKGIEMRHVLDAVESCLQEYKKYI*
>RifSed_csp1_19ft_2_scaf_186_554_179_186 # 145830 # 146807 # 1 # ID=2_186;partial=00;start_type=ATG;rbs_motif=GGA/GAG/AGG;rbs_spacer=5-10bp;gc_cont=0.325
MSTENNAVSENRTVLVTGGLGFIGSQYVRLLTQKGYYPIIIDKMTYAADVNRIKGIEEEI
CIENRLYVGDICDKKLVQDIIDKHDINSIVNFAAESHVDSSIENSEKFVKSNFEGVQVLL
DICRINDIEKYIQSSTDEVYGSADQRSFDENDKLNPGNPYSATKAAADLLCLAYYNTYKL
PIVITRSSNNYGPYQHREKFIPKMITDAINGRPLLVYGNGENVRDWLYVRDNVKAIRRVM
EIGKIGEIYNIGGGKELTNNYIASLISERFGVGIKYIEDRKGHDKRYSINCDKIEKELGW
KPVKKFEDGLEDTIKWYIEEEKRKN*
>RifSed_csp1_19ft_2_scaf_186_554_179_187 # 146821 # 147543 # 1 # ID=2_187;partial=00;start_type=ATG;rbs_motif=GGAG/GAGG;rbs_spacer=5-10bp;gc_cont=0.335
MSISGIILAGGTGSRLGDLTIVTNKHLLPVYNKPMIYYALQTLIDTDIEDIMIVSGRSHA
GHFLELLGSGEEFGVNLSYTVQESPSGIAGALGLCKRFANGDNIVVILGDNIYEDKFDFS
DFREGARVYLKEVSDPERFGTAEIHDNKLISIVEKPKIPPSNLAVTGLYIYDNDVFDIIN
CLRPSTRGELEISDVNNQYIKNGKIDYKILKGFWSDAGTYDSLYRASTFIRNKIYNKNKI
*
>RifSed_csp1_19ft_2_scaf_186_554_179_188 # 147581 # 147760 # 1 # ID=2_188;partial=00;start_type=ATG;rbs_motif=GGA/GAG/AGG;rbs_spacer=5-10bp;gc_cont=0.239
MSTKIISDKFGNMKKISDSVDNKIENKKNISTRNSGTDLIIGASINKNRFNKKPEKTLT*
>RifSed_csp1_19ft_2_scaf_186_554_179_189 # 147833 # 149188 # 1 # ID=2_189;partial=00;start_type=ATG;rbs_motif=GGA/GAG/AGG;rbs_spacer=5-10bp;gc_cont=0.347
MKIHLLSNSLSLNSGFSVVAKNLAIGLKKLGHQVSFTGMQTAYRSEFGYGIEVLPMSVGF
IDDTTQYMITLDRIKPDIVLNIFQADYEYNDFPKMFKKCLWYVPVEGRNIPQKMANDMLS
VKMNGGDIIAQTRYGQGEIQSVLAGLDIKYIYHGFDDEIFKPTDLNKRDEMTYCYYKTES
GKANSDPIILHKFGCYDCRLNNKEQIACPHYKEEYIGILKFINGKWTEENMPITNLPNIT
KGKFVFLFVGQNLGIRKRIERLLKAYHLFIKDSKQLRDRTVLHLHSMPISINGTNLISII
QNLGIQDSVIFSYGAYRSSGWTDMAMNILYNTADINVSASSSEGFGLASIESMACGIPNI
GPDCSSFTELIGDGEKDPDARGLLARIGEWQMIENGSERALVNEQHLASMMKKLYTDEKL
RERFGKNATKFASHYTWDKICLQWDNLLKKT*
>RifSed_csp1_19ft_2_scaf_186_554_179_190 # 149303 # 149998 # 1 # ID=2_190;partial=00;start_type=ATG;rbs_motif=None;rbs_spacer=None;gc_cont=0.293
MGGRRIPYGIICYRCGKNAERRERDDKGVETGNYICGSCYWFNYTYGITYEKPQKSAKYY
NKENICEFIEVDYRRCTEILSSGNARKFEIDGKIVWYCEIHGNRYRMRQLYEIGNRRTGN
QDPNSNYAKGDRGEELLCRWKGYTNLNKKNNNYVSRIDCLDEKTGLYYQVSNDKKNIEMG
YEIPEKEITRAKGINIVKNPTDRWGNSIIPKYEQYRISDNDMKFGIYFKRR*
>RifSed_csp1_19ft_2_scaf_186_554_179_191 # 150000 # 150311 # 1 # ID=2_191;partial=00;start_type=ATG;rbs_motif=AGGAG;rbs_spacer=5-10bp;gc_cont=0.324
MMSNIKKKDFYNAITGNNESIDNYGINASTFKKVDNVDMVFDSRGQYLGIRTCRGKIIDG
IYKCKVGICDFKSFTDLRIWDSIHCPRVDLIETKEGNFVQISK*
>RifSed_csp1_19ft_2_scaf_186_554_179_192 # 150549 # 150974 # 1 # ID=2_192;partial=00;start_type=ATG;rbs_motif=GGA/GAG/AGG;rbs_spacer=5-10bp;gc_cont=0.315
MTMIPNILRADYYSIKIIKSENEMFTFEYEEGYDKSNKDHIDAFQNMEQIKDFHERSLST
YGKACVEFDKDNMTIALKMIAPFEKLANFVSMEFLMCGSLGKVTLLDFISMAASSIVSNV
TIDCENNDDETDCTGYKDMYA*
>RifSed_csp1_19ft_2_scaf_186_554_179_193 # 150931 # 151146 # 1 # ID=2_193;partial=00;start_type=ATG;rbs_motif=GGA/GAG/AGG;rbs_spacer=5-10bp;gc_cont=0.273
MMKQIVQVIKICMHKYIRKTNMEYKVSVQMRMPTFVSCNNCDLWFPIEYIHCCIKNIEMI
IYDHNTKWNIT*
>RifSed_csp1_19ft_2_scaf_186_554_179_194 # 151160 # 152020 # 1 # ID=2_194;partial=00;start_type=ATG;rbs_motif=None;rbs_spacer=None;gc_cont=0.289
MIKSPLRYPGGKSRAIDVISTLIPYFDEYREPFLGGGSIYIYLKQKYPDKNYWINDLYFE
LYNFWSMSQKNMDQIINQIHLWRDQFPDGRKLYIFLKQNTYRFNEIEKASTFFVFNRITF
SGTTDAGGYSENAFKERFTKSSIERLKELRTILRNTKISNLDYQKVVEANGKNVFIFLDP
PYHSATNSGLYGKRDKFRNKHKMFDHLRFSNTMKKCSHKWLITYDDSPFIRKLFSFANII
SWNQIYGMRNVSDTSDQIGKELFISNMKIFNGLNTKQMNIFDAWQI*
>RifSed_csp1_19ft_2_scaf_186_554_179_195 # 152371 # 152763 # 1 # ID=2_195;partial=00;start_type=ATG;rbs_motif=GGA/GAG/AGG;rbs_spacer=5-10bp;gc_cont=0.389
MTHLCVCRYPLMVIDKRDGQDTEYLAMPLEVIEDGELPVPDIDVQETEGLDGIIRHYVAV
TWKEVMPDMHVKKYDVVGHVVTAGCEISETIQGEDGQIQCDSKNIYVVLHPIEEWIEKHI
IEISPIKIVS*
>RifSed_csp1_19ft_2_scaf_186_554_179_196 # 152864 # 153178 # 1 # ID=2_196;partial=00;start_type=ATG;rbs_motif=AGGAG;rbs_spacer=5-10bp;gc_cont=0.483
MARAKIAMPTSAIDIAEAKRAMNVDAVVPVGGGAEIYVKPGGAGKAGSGGRIVLRGTHVK
PSHKLGTKAKAMKACAGKRGCDFLSCLESAGVTPPRSVRKSCGR*
>RifSed_csp1_19ft_2_scaf_186_554_179_197 # 153214 # 153513 # 1 # ID=2_197;partial=00;start_type=ATG;rbs_motif=None;rbs_spacer=None;gc_cont=0.353
MSDKIEIPIDTAELLLARKKVNKMSTLSIGGDGKLLPNGNENTEYKIMIRKAGRAGERES
SGRAKKLKACKGLKGCDFAECVKDAFGKLPKNLEGLCLT*
>RifSed_csp1_19ft_2_scaf_186_554_179_198 # 153635 # 154600 # 1 # ID=2_198;partial=00;start_type=ATG;rbs_motif=AGGAG;rbs_spacer=5-10bp;gc_cont=0.489
MDWEGLREKTLGEVANTLVTEGVGVGAGFIGASTIGRRIEDYMLPTGVDGTSWSSIIKGW
AYNNVPKLVGWYVIRKYVPETPETRSQEVLADAKKAIAGSVVFDTLLRTVNHGVPVHDPS
GYKLLGGKGEQVRTAAPQADMQRLIQENSALRTELNKALQRLAAPAPAPQPVYVQVPAPQ
PAPAPVQIAAPAPAPQPVHVAPAPQPVQVRTSPPQVTVQTQAPVVNVAPVPAAPVVRYQP
APYVPYETAQPRPAPIKTAQAPPVVRVEQQQPMPPAVAERERRFAFMPTYHAPPEVKQRE
QKYGFAGKSSEKEIAAMFGML*
>RifSed_csp1_19ft_2_scaf_186_554_179_199 # 154612 # 155130 # 1 # ID=2_199;partial=00;start_type=ATG;rbs_motif=AGGAG;rbs_spacer=5-10bp;gc_cont=0.451
MVESLQAPPLAEKPDYTAYCDYLESRGWTREQITLDELNTNLVTLFGLAAGGTGTVIDIR
APAGQKISIMGTQQIPRGADARSAHALRIRLADTADAEVPIFSKIRITKEKTSEAIVQLA
RVFYADVNLTKFTGTAGATQKTDLEWYRFIDFGCNSPYRTKAGCGIEWRTAS*
>RifSed_csp1_19ft_2_scaf_186_554_179_200 # 155558 # 156280 # 1 # ID=2_200;partial=00;start_type=ATG;rbs_motif=AGGAG;rbs_spacer=5-10bp;gc_cont=0.277
MTKLVDIDRKCFRCGSIHTFVSDKTGVAAWRRRKIIINGQKIWDGKNYYCDSCHHKLMKK
CRNKNIDKNCNFGKGFRVEQAIAKALEIKNCNIELDNFNSVFDLYDTIKYKEIQSRSVEP
SIRKASWNGKEYKYDVWHIGLNIESYYDFLFAVCMSKNYTNIERLYVIPANDVPFARGMT
IYKDPKFGDKYKTYKDDVLLDKVRNAYHNLRIEDCPIIKNDIDKIKEPETDNCIKNEKIS
*
>RifSed_csp1_19ft_2_scaf_186_554_179_201 # 156277 # 156444 # 1 # ID=2_201;partial=00;start_type=ATG;rbs_motif=None;rbs_spacer=None;gc_cont=0.310
MKITFIIKSIKEVTTMSHKRCKYHPTDENQDKRIFPTEKIIFCEQIKAFPIGQRR*
>RifSed_csp1_19ft_2_scaf_186_554_179_202 # 156451 # 156576 # 1 # ID=2_202;partial=00;start_type=ATG;rbs_motif=GGA/GAG/AGG;rbs_spacer=5-10bp;gc_cont=0.333
MSHVKCKAKLTDENQDKRIFPTEKVAFCDQIKAFPVANRED*
>RifSed_csp1_19ft_2_scaf_186_554_179_203 # 156765 # 156911 # 1 # ID=2_203;partial=00;start_type=ATG;rbs_motif=GGAG/GAGG;rbs_spacer=5-10bp;gc_cont=0.340
MSCDREIVRKDGIPVMFKGQLVQYVRIGHKRNPQLYTPSCRLHKHRCR*
>RifSed_csp1_19ft_2_scaf_186_554_179_204 # 156928 # 157671 # 1 # ID=2_204;partial=00;start_type=ATG;rbs_motif=GGA/GAG/AGG;rbs_spacer=5-10bp;gc_cont=0.371
MNHKMGWIPDFPDHRDFMFSAIRKVPAVLPPMIDLRSKCSPVEDQGDIGSCTAQALVGAL
EFLEIKENVHFKDLSRLFLYYCERVIEKTVGYDSGAQIRDGIKSLKKQGICSEKSWPYDI
SKFTVKPPSSCYKEALVNKIKSYHRILTVDEMRACLAEGYPFAFGFSVYESFDSQEVAQT
GVVNMPQKSEQQLGGHAVLCVGYDDSHKRFIVRNSWGQNWGMKGHFTMPYDYLADRNLSD
DLWTIRD*
>RifSed_csp1_19ft_2_scaf_186_554_179_205 # 157833 # 159026 # 1 # ID=2_205;partial=00;start_type=ATG;rbs_motif=GGAG/GAGG;rbs_spacer=5-10bp;gc_cont=0.363
MSISANAIWVDNSNLYSGNGLVSVLDRLKVGKIKFFMPAILRWNGNNFVGASSTTVNNII
SVLRNGNYPDQKVLARTIMGSQPNITTPALRTQMVNSVKNYFSTSPGNQLDGLNDDIELG
AGGETSTMVQNRVAYYNELGAALKSIGKICSVCLSVGNQNDQTLYGQTNIDYIVPMFYNG
GWSSESAFRSVYDRDMSYARSPTIVGIRIDQPSLPQLFNWIDNANNAKTYPALAGYAIWN
YDSDGLPPGRPMSSTEWTAWNNWKGKDPGPTPTPVLTTITIDNATIGIGATKQLVAVCKD
QTNNTMTCPALTWNTSNSAIVTVNASGLVTGIAVGTANITSSGTGSGGVKTGTSTITVTS
TPPPPTQKTYTIVSGTLERNGGRTIILTGGTITLKEQ*
>RifSed_csp1_19ft_2_scaf_186_554_179_206 # 159129 # 159653 # 1 # ID=2_206;partial=00;start_type=ATG;rbs_motif=GGA/GAG/AGG;rbs_spacer=5-10bp;gc_cont=0.322
MSKKRRHRYKHRFRIVYKDCARGVHGRISVVKRKSDGKLLIWKRPRSHNHRHQTSFQQEI
KKSKLWRKFGVSKVRACWHPDNKSLIKTYIKGPTLKQMLRNGNLRFSKSDSKPVKALGEF
IKLLIDSRHYIQDVNRQNLVFDGEKWHIIDSSGIQPKAAYSVVRQKYKQAFVFK*
>RifSed_csp1_19ft_2_scaf_186_554_179_207 # 159719 # 160297 # 1 # ID=2_207;partial=00;start_type=ATG;rbs_motif=None;rbs_spacer=None;gc_cont=0.309
MSHHNRKERFKIIQKNCGHGGSGKISIVKRKSDGKLLVWKRPTSKFKRQKYQKEIEKIKL
WRKLGITSVKVCWHPDNKSLLKTYIKGPTLKQMLKKNPKLFSEKENGARNALIDFVKLLI
DSKYYIHDLKGANLIYDGDKWQVIDSGPADRKNTRRSVRKEYKKNLYEKWSRGIRSREGT
RYLKSFLKEYCR*
>RifSed_csp1_19ft_2_scaf_186_554_179_208 # 160362 # 160949 # 1 # ID=2_208;partial=00;start_type=ATG;rbs_motif=None;rbs_spacer=None;gc_cont=0.310
MNNCRHKNGNFKVIHEDCGHGMHAKVSVVKREHDGKMLIWKRPASDNPIHHKALRKEIKR
SKCWRKFGVSKVKVCWHSDKRSLLKTYIKGKTLTEILKDDHNFFSNTKNRSTRALGKFLK
ILIHSRHYIQNLSCENLVFDGKKWHVIDSSNIHNKEHRSKIKKEYRKKFFGIWSKRLHSN
EENYHLKSFLERYCN*
>RifSed_csp1_19ft_2_scaf_186_554_179_209 # 161253 # 161411 # 1 # ID=2_209;partial=00;start_type=ATG;rbs_motif=AGGAG;rbs_spacer=5-10bp;gc_cont=0.296
MSNQKFEKLSRDKESNTRIIAGNDQFTVGQLEKEIRKNSEFGRKLRSVEKKL*
>RifSed_csp1_19ft_2_scaf_186_554_179_210 # 161439 # 161606 # 1 # ID=2_210;partial=00;start_type=ATG;rbs_motif=GGA/GAG/AGG;rbs_spacer=5-10bp;gc_cont=0.345
MSEYKFEKLSRDDEKKTVIMAGHTKFTIQELEDEIRADSEVGRKLKSIEKELEKY*
>RifSed_csp1_19ft_2_scaf_186_554_179_211 # 161665 # 161949 # 1 # ID=2_211;partial=00;start_type=ATG;rbs_motif=AGGA;rbs_spacer=5-10bp;gc_cont=0.354
MVRMQSGYRKVEHPYGKHGDWNPLEDAKWFIDKLHIEIDTCNATGMAGRSAGAVGNIEAA
FYEKRIDEDTMVIMKNNVEQLIHQFDQKCKCQHR*
>RifSed_csp1_19ft_2_scaf_186_554_179_212 # 161952 # 162095 # 1 # ID=2_212;partial=00;start_type=ATG;rbs_motif=None;rbs_spacer=None;gc_cont=0.271
MTIKSKSRISPQLKSTKQSTVSNQRANKLNNLDIILIIALIIPFIPP*
>RifSed_csp1_19ft_2_scaf_186_554_179_213 # 162181 # 162474 # 1 # ID=2_213;partial=00;start_type=ATG;rbs_motif=None;rbs_spacer=None;gc_cont=0.320
MLDFHAIKMITLDMVSNGEKSAMKIFEDSIPKCDITSLSISVANVHGGRAISGLLGNIYP
GNPDVKEILRHAKENIDLADEGVAEFARRCKCKNKYK*
>RifSed_csp1_19ft_2_scaf_186_554_179_214 # 162490 # 162705 # 1 # ID=2_214;partial=00;start_type=ATG;rbs_motif=GGAG/GAGG;rbs_spacer=5-10bp;gc_cont=0.384
MPHMHHEWYRYETKVMELAEFLVQSEEIASTDELLEYFKDPKRYTAVWNIYEKEILGTEP
LPGHLKIACTC*
>RifSed_csp1_19ft_2_scaf_186_554_179_215 # 162834 # 163064 # 1 # ID=2_215;partial=00;start_type=TTG;rbs_motif=None;rbs_spacer=None;gc_cont=0.307
MVTEDLGSERPIRNLIDTELDDILSEIGDLQKIHPDAYKNILEQIDQARILNNISKTIQM
SVQLQMTDIYYTLASQ*
>RifSed_csp1_19ft_2_scaf_186_554_179_216 # 163107 # 163394 # 1 # ID=2_216;partial=00;start_type=ATG;rbs_motif=GGAG/GAGG;rbs_spacer=5-10bp;gc_cont=0.302
MIERPNMERILQDAHTKRLVKLRKDIAKYEENVNKCNIYETNILAESIGADIDYLFHVDK
RITDEQKQEINRLENQFSGHVERLEKCRCIKRLEK*
>RifSed_csp1_19ft_2_scaf_186_554_179_217 # 163497 # 164681 # 1 # ID=2_217;partial=00;start_type=ATG;rbs_motif=None;rbs_spacer=None;gc_cont=0.304
MVNVSEYITVRNMKENNEKGTLGWIKDKARKDGFDDLNKWNEYKRQKRQKSLDNEICHNC
KKIKIEVGSRYREKDKQGKFTGYWICKICNNYWLNHGKYHNNYGSPGWFYELVENYGREF
ANWAWENRYKLPGNWLNSGCKTDKEYRDKKAQDAGFKNRQDREDYNARLLGYNNENNRYG
WDKKKTKEYQDEMEERREFRKTKEYRDIQARKTGFKDSTDRKNHQRWESGKTVPMSEYEG
CESHIGVCIGEDKIAKPVLNKIFEEVDKKKNNNPGFEYVCKNPKQEFINKYPQFKLEIGK
EYKIDIKTAHFIGDYWKYRIDHNNMPDYFMPIALGIIDNVAQHLWLIHKDDIVRNVEFCR
RVAIKIANRQDHLSEFKKFEITDILDNQNYQNKL*
>RifSed_csp1_19ft_2_scaf_186_554_179_218 # 164714 # 165484 # 1 # ID=2_218;partial=00;start_type=ATG;rbs_motif=GGA/GAG/AGG;rbs_spacer=11-12bp;gc_cont=0.385
MRKPETVLITMPVKKGDPTEYTFLWGLKAEKMAKDLGYNVITIKGVDNTYDNTTEAIKKY
KPRLYTHFGHGCGSSLQGDRECEVVRKYNIDELICMAESPYLEERQRLLKLLNPIGKLSC
PGICSLDNDPCAPFCMHPTNVDLLRGSIILAVACHSASQLGKCAINYGVLSYVGEDDLLM
FPVDSMNSQDMFGEVQLVMFKELLMGKTVKEAEKIMSEHEDSYIRKYKRVKYVALPLLWN
KIHRQVLGNENATIYE*
>RifSed_csp1_19ft_2_scaf_186_554_179_219 # 165565 # 165759 # 1 # ID=2_219;partial=00;start_type=ATG;rbs_motif=GGA/GAG/AGG;rbs_spacer=11-12bp;gc_cont=0.323
MATGSCIDEIENFISAKISFEFANHEKAEHGIRQEHISELGRDVQTTRNELHQCIRELAK
NRSL*
>RifSed_csp1_19ft_2_scaf_186_554_179_220 # 165756 # 166115 # 1 # ID=2_220;partial=00;start_type=ATG;rbs_motif=None;rbs_spacer=None;gc_cont=0.328
MSIYTGSIFTKRPGSRRIYERELGTSYNIDKDEDVQREISNLEELATFVRRSAHRCDMTE
TFLENFGTIGGIHRKYTELVPIEPGSQSYKRFNDAIRKTNDAIRVFIQDCECKYRKRFY*
>RifSed_csp1_19ft_2_scaf_186_554_179_221 # 166084 # 169086 # 1 # ID=2_221;partial=00;start_type=GTG;rbs_motif=None;rbs_spacer=None;gc_cont=0.338
MNANIEKDFISHNIEKDFISQNIEKDFGNKEYKRNHNMSIINGTFNTDLNGWNATGAASW
DNGRVYFTSGGTIYQTFTVSDNLLQFDWETIGYSPSAAGLEYQLYIDDILKLSKMLPGNY
NNPLQGTSTIYLGNYIGRNAKILFHEIYNKQGWIDNVIISHTTGVYNGNFNLGLEGWETT
GNVTIEERLNQPIAGIYSGGKLEQTFIINQCLLSFYWDNGSVINGYDIYVDNVLALQRTI
QEWSSGIESIDTSQYIGKTVKISFWCNGDELRIDDVQTSIDAFGISVTSYPPGAEIYLDN
ISTGQTTIDTPIIVYAGSEGQHTITLKLTGYPDYVDTVNVTKCIVSYMTGVFTGCITFIS
NPPGAKICIDNTYTGEITPKTFCEYEIDSYHTYSLYLKDYRIETDDLNFVPDKGILIDKN
LIHETGSINFNVTPNGAKIILGGVDTGNLTPSIINDISTGYHNYEIRLDGYYSLTGSFRS
IVDTVKEISDSLQQITGVINGTFNTDLSGWTITSTNFAEGYIEWVNGRAHLITNNIPISI
SQDFIATEDSLVFTYSRVVSLNNYCDMGWRVLLDPDTPEQTIIANYCGYGSESEYWGNFE
VDVSPYIGRTIRLIAYLNGMKVVYIGGPAEAYLDNVGNIPRPTRSMTFQSYCTTISDCPS
SSLQLSQCPAEISIDGTIVGYGTTITDLSIGPHSWRVGKDRNYTLETFSKYIGEDVSFIQ
GTPTHNYIDNIYTPAQRIYEFHYESPDMVSTSSCASPNVVHSITMPGIYYEGQIRYSWDV
NPGYAWAGVYTQIFKNTEPIGELHDTGLNSGETFHYEDTLNIILDAGDTLSLVTWGKGPT
YTCEYYVVSNVILETIPPTLTSIVVSPPTADVIIGGIQQFVATCKDQNDDEMICPILTWD
TTDHTVGTISGTGLFTGISEGISTVTATSAPLVGSAIVTVIPIVQAGPGDIGKILLGGFL
IGALLPKECKDYKYKKDCLKAGCEWINGKCVKRMKNVSAR*
>RifSed_csp1_19ft_2_scaf_186_554_179_222 # 169365 # 170792 # 1 # ID=2_222;partial=00;start_type=ATG;rbs_motif=GGA/GAG/AGG;rbs_spacer=5-10bp;gc_cont=0.301
MIQLIPKEEIVSTSKWIPITKSYKYEMKPTKNQEVKLNQTLNTCRHLYNNILSERKDGYE
NDGWNIQYNDQQNYLPTLRNKNDEFGKELREVYAQILQNVIKRVDISYQNFFRRVKNSKK
GSNGKKEKPGFPRFKGYGRYDSFTFPQYGNGCDSRSIKEVNASKDGIKSKNKKIDVVRLS
KIGDIKFIKHRNFNPNPYLIKTVAIKKEIDKWFVMFTVETFTEINIPTIPKEVNQDKIVG
IDVGLEKLTTLSNGKIIESPEYLRESEKKLAKYQRRLSRKKKYEKIVEINKKINQGQKID
KEIEKKKIKVNSKNREKQIIKVRKIHRKITNQRRNFSHEVSRTLVDKFDVISFEKLNIQN
MVKNHRLAKSISDASWYQIQMFTNYKAEWAGKKVIFVDPKRTSKECHVCGNLEDMKLSDR
TFRCSKCGLILDRDINAAINIKNRGIKELNITPGTGEGACLSSPNRDTMIQEALL*
>RifSed_csp1_19ft_2_scaf_186_554_179_223 # 170821 # 171036 # 1 # ID=2_223;partial=00;start_type=ATG;rbs_motif=GGAG/GAGG;rbs_spacer=5-10bp;gc_cont=0.259
MVIGTIDPTDIVSINFDYDEENDNFIMAILTKKEFLKSFGNRLDKKIGKETIGPLIFNTL
NFSSSSVMMFD*
>RifSed_csp1_19ft_2_scaf_186_554_179_224 # 171070 # 171645 # 1 # ID=2_224;partial=00;start_type=ATG;rbs_motif=None;rbs_spacer=None;gc_cont=0.295
MPKQIDSFILPDNIISNMKDRIKETKKLKTELGFALCIDPKKESSVIIKGSECTGTRCSI
KTGMCKENQTHIGDYHTHPRTAATMSITDIVTGCSENIECVGSARFNNIVCFLRKTDKSQ
CLKDSSPYETEEHTLLEKDAEIRKILSSPKSIMKTGIYNTLKELHQYDNRIFKYHTNRIK
ILNKNFDRINI*
>RifSed_csp1_19ft_2_scaf_186_554_179_225 # 171701 # 172237 # 1 # ID=2_225;partial=00;start_type=ATG;rbs_motif=GGA/GAG/AGG;rbs_spacer=5-10bp;gc_cont=0.317
MPRNLNSFTLSDNLIDIMKHKLKKTEELHKEHGFNLCQIDGSNELKDDTHCIGNACSLPL
AKTCKIGNKVGGFHTHPKESSTPSLVDLWIGYYYGVECVGGTADKKIMCYVRKDETRDPE
INKIFAANTARFDSLRAGKKHHLTTRRGYKMFMSKFRDLQYTKNFLQKKYFDSIDITE*
>RifSed_csp1_19ft_2_scaf_186_554_179_226 # 172351 # 173331 # 1 # ID=2_226;partial=00;start_type=ATG;rbs_motif=None;rbs_spacer=None;gc_cont=0.313
MIPSMIPIIPPEEVEETKIKKIKKDKLADKKNLEIVKTEKKEETKAIPIEGKEDLFAKIW
EEAAGEEGDIEGKEEEILKKVLEEIEKEEKKRAIIRKQREKKEKSVYIGPLVPRFITAEK
EHIHEKPIIPSEYCCNKLCKNLNDEIFVREESLGAVTPVFTKGEPPTYKGFFSIPYAIEA
LKDYRYILDRKNICKCYEETKEIEAPLPEIKGEPAKLTSIKTGRPIVLTPGVPRFELPKT
LIHIIHRKDIPVVPIHDGCCIDACNVLTKKISKMENMLDKIELRGGKALRPMLGRDPRYE
ALAYKTFALQEYRSSLTKKNICKCLK*
>RifSed_csp1_19ft_2_scaf_186_554_179_227 # 173428 # 173700 # 1 # ID=2_227;partial=00;start_type=ATG;rbs_motif=AGGAG;rbs_spacer=5-10bp;gc_cont=0.256
MTEYKQMIFILNKNLYAFKKSVKSCDIPSILDNNIVFIDTLRNANKIFESLSPKAKIDNA
TTNDKSKELAMQYFDVRSRINSICSCVTKK*
>RifSed_csp1_19ft_2_scaf_186_554_179_228 # 173743 # 173910 # 1 # ID=2_228;partial=00;start_type=ATG;rbs_motif=None;rbs_spacer=None;gc_cont=0.369
MTQEYLIDLDKLREEITQNIISLFDAIDTLVEPAQSKFDEFRPVTEGFNLSHDAF*
>RifSed_csp1_19ft_2_scaf_186_554_179_229 # 174086 # 174292 # 1 # ID=2_229;partial=00;start_type=ATG;rbs_motif=GGAG/GAGG;rbs_spacer=5-10bp;gc_cont=0.300
MNNVLTINEMKNMSIDEIVNMYRNGYKVEENVTNLNPKIVSAQDGIAVSTGAMLLIGLGI
VAYMYLKK*
>RifSed_csp1_19ft_2_scaf_186_554_179_230 # 174498 # 174635 # 1 # ID=2_230;partial=00;start_type=ATG;rbs_motif=None;rbs_spacer=None;gc_cont=0.304
MDKKDCLLLRMYGDGEKFIKPVWYPCGNCSNCERDSSRNDYTKSF*
>RifSed_csp1_19ft_2_scaf_186_554_179_231 # 174682 # 174903 # 1 # ID=2_231;partial=00;start_type=ATG;rbs_motif=AGGAG;rbs_spacer=3-4bp;gc_cont=0.302
MPDIQKYYSIDLVKLKARVEECDIETLDSIDFFLKEANAYTSGIPIDIEKEVRWEIDKFK
RNCMCARPKIIKK*
>RifSed_csp1_19ft_2_scaf_186_554_179_232 # 174961 # 175602 # 1 # ID=2_232;partial=00;start_type=ATG;rbs_motif=GGA/GAG/AGG;rbs_spacer=5-10bp;gc_cont=0.312
MPKLISTMEGDRVVLHIEIEPQIKEKNWCIIVSSKSNYGGGFTVPTIAKILEYIYKVDTF
CGTGSQIIKKDYPMPGQYLALLGIDSKEILGENIIDTIDRTRSETGPILTKFDISGYYIS
DKDVKSVRDILACMADIHNEYKKKDEKVFDNMILEPMFSTIVEFLNYVANKKDITPYVDF
EKFLISLRGPILREGKYFWPVIRDGKYVDYYIY*
>RifSed_csp1_19ft_2_scaf_186_554_179_233 # 175616 # 175951 # 1 # ID=2_233;partial=00;start_type=ATG;rbs_motif=GGAG/GAGG;rbs_spacer=5-10bp;gc_cont=0.345
MTVLIAWDCDSTLDVNNGPISVSCLYEINIPPYIQIVIVSPSSFCSNLPFPKFVTGNSRL
ENLLMASLAYPSLINIYVSDNDGDDKNAKNAGFVYVHPKDFHFPLNATILQ*
>RifSed_csp1_19ft_2_scaf_186_554_179_234 # 176033 # 177673 # 1 # ID=2_234;partial=00;start_type=ATG;rbs_motif=AGGAG;rbs_spacer=5-10bp;gc_cont=0.333
MVSTGIIEINAKCSDVVFKSCSSELYIDEKFVGYTPIQVFLPTGAYNYKLVKSGYQPPPP
PPAPLTAGIMNVQYGIKYSLDVDLINSVKSGGLSIISTPDGANIFIDGQDRKIITPAIIS
NLTPGDHKYKLSLPGYVEVEGSFTMILGQTTYINTTFSQLKDYGTIYLYPTPFLYGRIIP
YILEGAKIYIDNVDTGKLMSTSVTGLAKGVHTFRIERSGTIDRDGMFIINGGDTLLVSTY
PILEPKTGMLVIRAAPFVGDPKIAKVYIDGKDTGKYANLRFALPEGTHTYKLQLEGYQDT
EGKFDIIKNRITRITGYMNRLGSIPLGKVNISSDPPGALVAIDDIYLGQYTPTTVGKLFD
GDYTYRLTRSGYSDATGTFTVTNGQTVDLNPKLIQNDTILDISANVIATMIYIDDHTEGW
TTPAEIIGLSPGEHKYRLVTPDTYGDGFDDATGTFKIEANKTTIVNAELNIKKSGKGNLI
VNSIPIEARVFIDDIDTKSITPDSIIGMEPGIHTVKLTLDGYKDWAGTVNIISGSIVSIF
ETLIPD*
>RifSed_csp1_19ft_2_scaf_186_554_179_235 # 177705 # 177944 # 1 # ID=2_235;partial=00;start_type=ATG;rbs_motif=AGGAG;rbs_spacer=5-10bp;gc_cont=0.388
MPTGTILAYSIPDGAQILLDGSIAPTMFGFARTPALIDQVSAGSHNITFRLPGYVDEIKS
VSVPQGGYSTVYGILRPVK*
>RifSed_csp1_19ft_2_scaf_186_554_179_236 # 177998 # 178198 # 1 # ID=2_236;partial=00;start_type=ATG;rbs_motif=GGA/GAG/AGG;rbs_spacer=5-10bp;gc_cont=0.313
MEESIQNLDMKNLIEQNNIALRSAIQALEMLSNQVANQVQVEPAPPIDERYYPGYTTPAK
FAFMQK*
>RifSed_csp1_19ft_2_scaf_186_554_179_237 # 178260 # 178529 # 1 # ID=2_237;partial=00;start_type=ATG;rbs_motif=GGA/GAG/AGG;rbs_spacer=11-12bp;gc_cont=0.311
MSKTIYPEDKITDHDIKILEELSTYLLGIWSREIEEKRRDRIYDNNALDDFMSEFAIMIS
DIRNKKNIADHISYVRGPHLTIEVPVRYE*
>RifSed_csp1_19ft_2_scaf_186_554_179_238 # 178587 # 179192 # 1 # ID=2_238;partial=00;start_type=ATG;rbs_motif=AGGAG;rbs_spacer=5-10bp;gc_cont=0.323
MLIPIIPSEQIKKSEIKEGKPSIPLVAESQVKKKSAPIPIIPVTGVTEFMVKAKKIPTGV
RSVIPTGDTCCTKVCTIINNRVKRMEDDLRLREDELSAITKGLLLETIKITVPKKGELKK
GETKKPGPKKIETEEIEKERRVSVAYSQSRLKLKKQVHALTNQLSALKDIRYEMVDKGSC
KCIEEVKFPEKEMMLEKVLSK*
>RifSed_csp1_19ft_2_scaf_186_554_179_239 # 179309 # 180640 # 1 # ID=2_239;partial=00;start_type=ATG;rbs_motif=GGAG/GAGG;rbs_spacer=5-10bp;gc_cont=0.352
MVQFKVGDVVTLCASIRDLCFYNQYYEIFDINMSVGTCSISTTTFGCLNPSGIQLDFQWT
NTRDSTPTHSCNSANNIKFLGSATTNSQGVASLTYTIVQNDLDLFNANTTFDLRVCIRNT
PNVDPLMIGKTRNEINAHNGDYIIIVPATVLVPTHRIDLVVRPWSWYDPNGAAQLIINKL
IDIDGAITNFFAEYGIIDYQYINTDVITGDNNVIIRINLRSTGLGEQYDQQYQYLAIPLV
VKVIITMVAVGLIIVAIGKIIDLVFYAIDDLLGLGPALTNKKLTDAGEEFMKSLMDGCVT
KTCIDPSLNQDQKALCIKNCVDNALINWKDYQNNNYPDADHTPLDTGQTEVQVCYDTYNA
SAKTPTDYTTYLDCMKIKRDTAVDADKDNTLIVYDPDAPAGEKEKPGGGFGMIMLAALAL
GTIALVGTMKTGPKGVIELRTER*
>RifSed_csp1_19ft_2_scaf_186_554_179_240 # 180654 # 181994 # 1 # ID=2_240;partial=00;start_type=ATG;rbs_motif=GGA/GAG/AGG;rbs_spacer=5-10bp;gc_cont=0.377
MSYKCNNRQNMSYKKLSLDQIGNLSIGELIDLYRQGYSLENLESYPLETSNIKTMAYSDS
CIGTPTLDIYRATSQTGGFVIYKGYAMAQKIVPTSRCLDFVLFNNVKRYGNYDMHFEIRQ
DSSGSPSGTPGSSTGRIVDILVPYGNIPTTYGPMTVDFLTILPAANVPYWIVVYPSDYAC
NSATGGAGYERFEFSRSFTGSTERAAYVDMAPCRWQSLAGDAWAMEVYKLTYTTCLAISN
VTANPPGPFTLGGSTTLTATVTNPTTGEFDVNFKDGTTVINPSPIRTVNRIATFNNWTPT
TSKTYSIKAASGTCLSSTATSVVVNPSGSCTDIVLTASSSSVGRGELITLSATVSPAVVG
TSVTFKDGTTALATRTTNASGIATYNWIIPSGSTIGSHTITAIVPGTACTDSILIDVTEA
PAPSAGGGMMIIAAIALAAAIMLAKK*
>RifSed_csp1_19ft_2_scaf_186_554_179_241 # 182179 # 182325 # 1 # ID=2_241;partial=00;start_type=ATG;rbs_motif=None;rbs_spacer=None;gc_cont=0.313
MPTTVTVKDDAYKVVLKKQTEIYNATGEKRNIKDIVEQSIIAGIEFVK*
>RifSed_csp1_19ft_2_scaf_186_554_179_242 # 182322 # 182552 # 1 # ID=2_242;partial=00;start_type=ATG;rbs_motif=GGA/GAG/AGG;rbs_spacer=5-10bp;gc_cont=0.290
MRYQLDSSSHSVYSLNYHLVFCVKYRRKILSDEISNRLKDIIIGISKDFQVKIIEQETDK
DHIVLGYYSKNFQKSR*
>RifSed_csp1_19ft_2_scaf_186_554_179_243 # 182706 # 184175 # 1 # ID=2_243;partial=00;start_type=ATG;rbs_motif=GGA/GAG/AGG;rbs_spacer=5-10bp;gc_cont=0.326
MLQLIDQDEVVGINSHKEIMRSYKYELKPTKKQEVSLNKTLSTCRHLYNLGLEQRKKSYE
KGGWSINYSDQQDQLPELRQKCAEYQDVYTDVLQNVLRRVETSYDNFFRRVKNNNSDSGT
KEKPGFPRFKGYGRYDSFTFPRLGYGCHIVNKSGDKDEKGNILRLSKIDDIKFIKHRIIG
NGSPYLIKTVTVKREIDKFFVTFVAETYSEISSPRQYTNIEELNNKSVGTDMGLSNLATL
SNGKIIEPPEYLRESAKKLTKHQRRLSKKKRYEKEIEIVDKKTKKKTTKKIKINSKNREK
ERIKVVKIHRKIVNQRKNFNHEVSRTLINNFDLISFEKLSIQNMVKNHHLAKSISDASWY
QLQMFTSYKAEWAGKIVEFVDPKNTSQLCSGCGNKEHLELSDRIFKCSKCGLEIDRDLNA
SINIRNRSIEYQRLLKDIELIKNKELTPATGGGACGESNRNSEKQETMSDKDRVNIENMS
IQAPPFRAG*
>RifSed_csp1_19ft_2_scaf_186_554_179_244 # 184214 # 186856 # 1 # ID=2_244;partial=00;start_type=ATG;rbs_motif=GGA/GAG/AGG;rbs_spacer=5-10bp;gc_cont=0.361
MACKCLDNLKLSIDSIEKLSIDEIINLYKQGYTIDYPEIDYPEATLNIKTLAYSDSCTGT
PTLDIYRATSQTGGFVIYKGYAMAQKIVPTSRCLDFVLFNNVKRYGNYSMHFEIRQDSSG
SPSGTPGSSTGRIVDILVPYGNIPTTYGPMTVDFLTILPAANVPYWIVVYPSDYACNSAT
SGTGYERMEFSRSYTSATERAAYVDMAPCRWQSLSGDAWAMEVYKLPTYTTPSVANVYNV
CWGSGLGAICSIPPQQPVIPVGTNFPIKADITNSGGTGKVRAVFKANNVTISDQNTPSLA
TFTGTQYWSPTVNYTMPSTDVTLTIEGYGWNGAWVLTNTQTTTISKSIPTCTGISIDAST
ITANIGDIITLTAYGITPTTQPYTVTFTDRSNTVLGTCISSNGTCSINWNTTGLSPGTYY
VKASVIGQCISTELAIGLSMPIIQWDVDLYVSDSVTTNPISGASITIGTQTLLTDSNGFR
RFRVDQGTINVTITKTGYNTIGPDPQYIYNNTTLNYNMVSISQNPGHLRFITSPPGISGA
AVHFIGDIPTLKGTTDINGMLTISSLTAGRIVNYQVIKTGYNTATGSATVVGNVTTDVLV
TMTLTSTTGSVCIHSSPSGASIKIDNTIQIGKLTALSGGGCVGANTIDNLSSGNHNYELS
LTGYQNKTGSFSITVGQTLDYNAGTLTPLPTLGTLNISSVPEGARIYLMTDGIYQDTEYV
TGTPSSPTVITTLTAGTYSYKLTKIGYQDYINVFNITAGQTTIVSPTLTLSAPTKGSLSI
ASGPQGAEIYIEIGGTFQDMLYITGPIGNPTVLSNLEEGSYRYKLTYPDYQDAIGNFTIT
AGQVTGPINVTMSKPSAGEGGGIVFGLIGIAALAMMLSSK*
>RifSed_csp1_19ft_2_scaf_186_554_179_245 # 187047 # 187235 # 1 # ID=2_245;partial=00;start_type=ATG;rbs_motif=AGGA;rbs_spacer=5-10bp;gc_cont=0.254
MSVFPEQKLFSVCLESEKKNMIIKALDTQLDILIENHYSEKMIEKYRWLKEEIDKMNICT
KE*
>RifSed_csp1_19ft_2_scaf_186_554_179_246 # 187332 # 188177 # 1 # ID=2_246;partial=00;start_type=ATG;rbs_motif=None;rbs_spacer=None;gc_cont=0.355
MIPIPERFPSIRKTKKLTERLTEKLSNMSTRLMTMQSGNIAIISIPPGGKIYIDDVDTGI
RASALISDLSAGDHDIKIILSGYNDFIDTVTIEDGSTSSFFAIMTPIVPPIGTGTLNVTS
TPPGVEFGIYAGGTGSYVSPVSIPDIPAGINAYEGGLTNYTPILGSFVINSGKITNLHLP
SVLSTPDMGLLLIESIPMGAEIFIDDVDIGAYTSFLTMMTPGYHTYELRLSGYTPAKGDF
TVVTGYDTPAIVSVQLQSEGTGVILLAGAAILGMMMISRPK*
>RifSed_csp1_19ft_2_scaf_186_554_179_247 # 188214 # 189353 # 1 # ID=2_247;partial=00;start_type=ATG;rbs_motif=GGAG/GAGG;rbs_spacer=5-10bp;gc_cont=0.389
MIDPLKNFAKTTVSIPYDNTETSILINPGDGAKLPDPSIDGAFNLVWWNYTDYPDPSDDP
NKEIVRCIIKSTDILTILRAQEGTIATDKNIIGKTYKMILSVTAKTISDLQSDSQSKVDS
ALYTHSSITTNIHNFDSLGDAPAQIHGISRHAGTIGDHTTNLSNVGTNTHAQIDNAITNL
TNHVAASTAHGVTGAVVGTTNTQSLTNKTITDPTNNVTAKSLKSATTTVDVSTSSAPISG
QILAATGPTTATWQFYGGIFFSGCIMPYYGDVANIPAGWQLCDGTNGTPDLRGQVFLCGA
TTGKTMKTQLSTGGENSHTLTIAEMPSHNHTGVPNLSGSGQTWGNPSGYDTAIGTNYTGG
GQPHENRPKFQEVFFIMKL*
>RifSed_csp1_19ft_2_scaf_186_554_179_248 # 189399 # 189770 # 1 # ID=2_248;partial=00;start_type=ATG;rbs_motif=AGGAG;rbs_spacer=3-4bp;gc_cont=0.376
MTLGGYAYGSSALAGLVPPPGGINIIITDISVGITHCMNECNVICQSNDCSFPIIMNITV
TWQNIGNIVGMFVPTLNITPPGSSIPTTYTLSQVTLAAGDIVNTIFSDINLGAGRNNICA
STG*
>RifSed_csp1_19ft_2_scaf_186_554_179_249 # 189800 # 190354 # 1 # ID=2_249;partial=00;start_type=ATG;rbs_motif=AGGA/GGAG/GAGG;rbs_spacer=11-12bp;gc_cont=0.355
MVEQCTAVNILATGSLYIISFPPGASILIDDILQIGKTTPDTITGITEGFHDVTIRMTGF
NDYTTTVFVEAGTIIYIPSPSLIPNEGCIYFNTNPPGASIYIDDILRTETTPSLICELGL
GPHTYRLYREGYLDVTGNIDLTLGQGEIISQEMIPIVEAGFGGGGMFLVAGLAIGAMMLM
SKKK*
>RifSed_csp1_19ft_2_scaf_186_554_179_250 # 190381 # 190602 # 1 # ID=2_250;partial=00;start_type=ATG;rbs_motif=GGAG/GAGG;rbs_spacer=5-10bp;gc_cont=0.374
MARGFLHIITTPVNGDVMINGEYRGTRDINIELEQGMYSITFGDVAGYVTPAQLNVAVNP
GFTALVTVEYMKK*
>RifSed_csp1_19ft_2_scaf_186_554_179_251 # 190616 # 190966 # 1 # ID=2_251;partial=00;start_type=ATG;rbs_motif=None;rbs_spacer=None;gc_cont=0.285
MIDKMSHKDKHIKGKVMLCDIAARNIKKTIMKDIKEAESDIASACSLFHKKHEQKTGKPI
ITISEFESVTRDFSKLSRSEIDKLIKESKEENKLIKESKEEKKRDILKAIRKSIPR*
>RifSed_csp1_19ft_2_scaf_186_554_179_252 # 191004 # 191333 # 1 # ID=2_252;partial=00;start_type=ATG;rbs_motif=GGA/GAG/AGG;rbs_spacer=5-10bp;gc_cont=0.309
MSTSEISKFSELPNDFRKLLEAEKIRDCILVSLANELGEPKEQLDNTDILDVVIDAVDVP
IKFVKSYRSKYWDSYSEEVKTSRILEQIPLHDFTKKSLSKCGMYVPFPE*
>RifSed_csp1_19ft_2_scaf_186_554_179_253 # 191346 # 191546 # 1 # ID=2_253;partial=00;start_type=ATG;rbs_motif=GGAG/GAGG;rbs_spacer=5-10bp;gc_cont=0.299
MVNLIDRHDIKKKHKGYTDNELLEYLRQFHEEKGRIPESRDLDNDSKYPCSGTYKKHFGR
WNRAVF*
>RifSed_csp1_19ft_2_scaf_186_554_179_254 # 191518 # 191967 # 1 # ID=2_254;partial=00;start_type=TTG;rbs_motif=None;rbs_spacer=None;gc_cont=0.336
MEDGTERFFKENGRSPTWEDFSNNRKYPSFKTYQRHFGSWNKALKMAGLQINYFTEFTDE
ELLGFLEQFYRETWKVPIIDHFDGNCKYPSFGTYKDRFGSWQKALSLVELDVDSMVRKGN
NLKYNVENMKKYEINNIVANEENNGRTSS*
>RifSed_csp1_19ft_2_scaf_186_554_179_255 # 191948 # 192109 # 1 # ID=2_255;partial=00;start_type=ATG;rbs_motif=GGAG/GAGG;rbs_spacer=5-10bp;gc_cont=0.346
MVAPHPELLRRFVNTDNLVKSGRSYLVSDLVIKYPNDYVDLQTYESMKRIMQK*
>RifSed_csp1_19ft_2_scaf_186_554_179_256 # 192200 # 193618 # 1 # ID=2_256;partial=00;start_type=ATG;rbs_motif=AGGAG;rbs_spacer=5-10bp;gc_cont=0.351
MVSAFQSLSRKFRNTDSIIKSNKSHLIPTLNSKFPEDYLDEKTHNTIQKIKPWAEIPSPI
ARETFGIMKTDVPRGYERWERDKKFGFTSLQPSSIDKILVLCVDFDDKPAQIPVETIYNR
FFGNYVNSLSEYYREVSHGRYIPIGETYGWYRAPQQSTYYTDKQNGFGIYPNSAERLVEN
VVEIANNDPNIDWDSFDTNGNGYIDNIFIVHSGAEAAYTGDINDIWAHVYVTPNIMQIQT
PGSPEGVNVWVYAMTSEYLNQPSDSPTVGIDCHEFGHLLGLPDLYDYTDESNGVGSYSLM
GSGSWGGKGAIPVHMDAWSKYVLGFANAKENPTGNVYLTDVETNSDIVKYTTDDPKQYFL
VENRQKIRYDGSLPSEGIFIWRINENQIDNQTYNDDKSCFLVGLLQADNLKDLENRANSG
DAGDSYPGISNNRSFGIDTNPNSELCNGIKRRLSIRNISDSSRSMTFDSSFE*
>RifSed_csp1_19ft_2_scaf_186_554_179_257 # 193801 # 194631 # 1 # ID=2_257;partial=00;start_type=ATG;rbs_motif=AGxAG;rbs_spacer=5-10bp;gc_cont=0.321
MVRHMNNMENIDKIRREAIIKIKEKIKKNPGNSGYLHPCNKERKEDMVMLGFSNGNEFYR
WMQQVEIMKNPTDVEHKRKEKVFKDAGYKTYKEYKDRCAKNAGFKDHNERSNQWRHETGR
RLSNDFNEDCSVHFGNFTENIMIQTFEDVIKMPPNNPGFDWICKTGEKIDNKGVCLTFGY
PSWSFSIRCNKIADWFILSAWDNRDSLTPLHVWAFHKDNIVRGRKFCNFETFWILDTPQK
LKELKNYEVTDRLDKLKELCNKKKRNITTTEKLTAV*
>RifSed_csp1_19ft_2_scaf_186_554_179_258 # 194646 # 194882 # 1 # ID=2_258;partial=00;start_type=ATG;rbs_motif=GGA/GAG/AGG;rbs_spacer=11-12bp;gc_cont=0.333
MANEKSLTILDQMVDKSIKDLNIELSKADHPILKLTIIARHEGYGIALKELGVDTAKLGK
LVEIEAAKIEPQLRKFFR*
>RifSed_csp1_19ft_2_scaf_186_554_179_259 # 194923 # 195114 # 1 # ID=2_259;partial=00;start_type=ATG;rbs_motif=AGGA;rbs_spacer=5-10bp;gc_cont=0.365
MQDLGIECDRLKVRRHAATSEVQPILIAVGTIGILGLMLAATKTTGIPITTGILSNRIIS
VKP*
>RifSed_csp1_19ft_2_scaf_186_554_179_260 # 195138 # 195422 # 1 # ID=2_260;partial=00;start_type=ATG;rbs_motif=GGA/GAG/AGG;rbs_spacer=5-10bp;gc_cont=0.302
MITHKDMPAFTLNGQGSMTNDITQKMLDEMVEKAIQDLKRELDKADHPIIKLTIISRHEG
YGIALKDLGAYTLKLGLLVEQEAKKIEPLIRKLF*
>RifSed_csp1_19ft_2_scaf_186_554_179_261 # 195511 # 195927 # 1 # ID=2_261;partial=00;start_type=ATG;rbs_motif=GGA/GAG/AGG;rbs_spacer=5-10bp;gc_cont=0.367
MEHLTIDCDSIFVSRSRGLFFESYPPNADIYLIASGGTPTYTGMKTPDTVHNLPIGDYNY
ILKKDGYYDHTDTVTVSLGETSVIANLVPIPSSTPVPIVAALTIPALAFLLATTGKVIPI
TTGLLGGNVVVVKVGSSK*
>RifSed_csp1_19ft_2_scaf_186_554_179_262 # 196032 # 196340 # 1 # ID=2_262;partial=00;start_type=ATG;rbs_motif=GGA/GAG/AGG;rbs_spacer=5-10bp;gc_cont=0.346
MIATGHNLPIFNLNGAKVTAIYMNINPMDCDEPCDATVTVTWKNIGNSPTKFRPAITING
IKRYLGIEITLNKNQTTTQTFNLSSLMEGTYIICPYPNNSEH*
>RifSed_csp1_19ft_2_scaf_186_554_179_263 # 196427 # 196714 # 1 # ID=2_263;partial=00;start_type=ATG;rbs_motif=AGGAG;rbs_spacer=5-10bp;gc_cont=0.392
MSVTCGILTVRKPANITATDMIMSTADCDEPCSSTVTITWTNTGGRTATVTPAIVVNGVR
TEGAPMTLIAGASDTRVFELVDRMEGVYTICPDPN*
>RifSed_csp1_19ft_2_scaf_186_554_179_264 # 197001 # 197597 # 1 # ID=2_264;partial=00;start_type=ATG;rbs_motif=GGAG/GAGG;rbs_spacer=5-10bp;gc_cont=0.439
MEEIITVDGRQFKLSTDRPLTAIEKAQTIEQIRKQTGCGTCNQPRTMSNDWQYGGIQNLA
PTCVTSTKSSGDTVTLSVAPSGAIGPYRVRFFRKSAPGGYSEIWSVQTIAEGTSSSTSFV
LGDADFTGAVGDSTAGIPTTGATGAITDPENSSLLLSAGKIRVATTTYDSCPTGAQSCVE
YCDINLACVAPTCNFVVT*
>RifSed_csp1_19ft_2_scaf_186_554_179_265 # 197734 # 199110 # 1 # ID=2_265;partial=00;start_type=ATG;rbs_motif=None;rbs_spacer=None;gc_cont=0.304
MNETKDLIVNIDGMNISVKGHRKIRICIGIPVSGGINATFFREMLLRMEEWSQTFDIIPV
IETSVPHDESRNRITKAAIDYKCDYIFFIDSDTLIQKGQLEQLLSRDKDAITGISYMKVL
PYYPLIRKKIGYRLYNPIEPSGTDLISIDGAGFGCFLIKTDVFNKIEYPWFQFKYIQYDN
KWRHIGEDLYFCDQLKNANIDIYCDPTVQCVHIGADVTIDMANRYKNLRSSILYEIERSK
KELSEFTGMLPEQVANMCYISTDLVAEQYKQNIIDKNEDPKKFYKENKDYILDLINWHVQ
HRIIFDMDLIKNIKNKYPDAKKILDYGSGCGQNAIMLAEAGYEVAMADFNGYTFDFAKFR
ANKRGLNIKYYDIEKSIDDKFDIILAFDVLEHVPDDQFKDTINRLKSMKRNGGKILTTVS
FGSQNGSHPMHYESSPEKIELIKQLTESNIDPKLGDAF*
>RifSed_csp1_19ft_2_scaf_186_554_179_266 # 199111 # 199710 # 1 # ID=2_266;partial=00;start_type=ATG;rbs_motif=AGGA/GGAG/GAGG;rbs_spacer=11-12bp;gc_cont=0.298
MIAYKEFIDKMIAKGYTYINGEPITIDESNNIIKTFSIKKEKIGKILELQVPDNSIMALC
GIGHNGGCHNSYICNIKCTNNEDKQPFQEAHNSTEITRTKHVVAEIIVTKILQQDPPMDN
KKVREWSETAGPILKLIGSSNHREHVMWAGAYPKFNSEFVKTSFTLYSGQKMMFYVNNPD
IDIDNVKLNMSIDIFEKQI*
>RifSed_csp1_19ft_2_scaf_186_554_179_267 # 199734 # 200774 # 1 # ID=2_267;partial=00;start_type=ATG;rbs_motif=None;rbs_spacer=None;gc_cont=0.285
MIETITINNSQLSFISAENLILEDQDKNAKDIYTNLLNDKDFSPLSHYRLGEIENRNKNI
EQSYYYHNKAFELDKNLSSKITSDNHPHHNYEYHYIEDTTIEKCPLCSKDTNTKLHSCYN
IITNTDFIPGFNPIRKWRICNDCDHIFAENYPKNLQEILSTTAPEQHINPNIHLLPLLGN
KLSEVKKFTKGNRLLEIGTGAGELTSVAKELLFDITGIEIRTIYAKCVSDRLNIPIYSID
FMNFETDDLFDIIILGDVLEHVSNPIKMLEKGHSMLNKEGVIWISTPNFESAFSYIMKDK
DPMWRVCEHLNYFSYASLKNTLEKIGFAIVDYSQHYNGCMEVTAIM*
>RifSed_csp1_19ft_2_scaf_186_554_179_268 # 200857 # 206190 # 1 # ID=2_268;partial=00;start_type=ATG;rbs_motif=AGGAG;rbs_spacer=5-10bp;gc_cont=0.359
MAWLTNWNYRKSISVSNTGTILNDYQIPITIDSATPISLGRMLSDGGDIRLTDSDGSSLL
NHWIESGINTSSTKIWIKVPSIPTGTKAIYVYYGNSSATYDNSLGGNSTFEFFDDFNNNI
IDTSKWTKDEQQGNTLQAINQEIRFGGTKIGDNWGPGARIDSVQTFSTSYIVSARAKLVT
PSSYSYRVYLGIGNTTIHFYGSGSSDYDIFGWEDRGEVIYLNQISLNTWYNLKIVFDGTT
YKNYVNDIYKGMTTSSLPGRISIRDSLYLNGTTIDARFDDIVVRKYAIIEPTTVIGTEEV
VPGINWLIGWNIRKSISVSNTGTILTDHQIPITIDSATPISLGRMLPDGGDIRFTDSNGS
SLLNHWIESGINTSSTKIWIKIPSIPTDTKTIYVYYGNPSTSYDNSLGGNNTFELFDNFN
NNIIDTTKWTKSETNGLTVQAVNQEIKFGGIKIGSSWTTGAKIDSIRTFSTSFIVTARAK
LVTPSTYSYRAYFGTGPSTIHFYGDASSADYDIFGNDDRGEVRYINQIVLNTWYNFKIVF
DGTTYKNYVNDILRGTKTSTAPARISIRDSLYLNGTTIDARFDDVIVRKYAAIEPTTVFG
TEELAVGNLDISSTPQGASIYINDVLQTGIITPITITGLTPGSHTYRLTQPGYNDVTGTF
TIVASQTTAVSVTMSPMVGGISFSTIPEGAEIFLNDVDQNLTTPNTISNLVLGTYTYTLR
LANYHDFTGTIDTIGNQTVNVIATLVPTFGSIAFTSSPLGAKIFIDDVDTGLITPFTIGI
TYINISEGTHAYKLTLPGYYDATGNVTVVGGQTSTVEETLTLITGDISFVSTPSGVEIFI
DNVLQTGITTPYTVTGILPGDHTYTLRLANYRDYTGTTTVVGGQTSTITATLIPTFGNIL
FNSTPEGSKIFLDDIDTGQTTPTTITDVPEGTHTYRLVLAGYYDYIGTVTVTGGETAVVT
ATEVLITGEISFTSSPPGAKIIINDIDTGLVTPAAVTNMVPGTHMYTLSLAGYYDYTGSA
TVVGSETTSVTATLTLIVGSISFATVPSGAKIFIDNIDTGLATPSRVTDTIPGTHTYTLS
LTGYHDLSGSATVIGGQTTTITETLTLIVGSISFVTIPPEAKVFIDNIDTGQITPVTITD
LLPGNHIYTLKLSGYYDFTDNITVVGDQTVPVMPTLILITGTVIFGTNPAGAKIFLDDVD
TGLTTPYTITNVVPGVHTYRFSLADYHDYSGNVSVVGEQTSTITIDLLPTLGNITFNTIP
IGAKIFLDNVDTGLITPYTITNILEGTHSYILRLADYHDYSGSTTVVGGETTSITTTLLP
TLGNISFNTTPAGANIFIDDVDTGYITPYTMLNILEGIHSYTLKLANYYDYTGSINVIAG
QTVTVSETLVFMTGDISFNSIPSGAKIFIDSMDTDQTTPSTVANLPIGTHSYILKLANYY
DYMGSIDVIVDQTVTVSETLVLMVGDISFNSIPSGASIFINGEDTHQVTPAIVTNLPIGT
YTYALRLSCYEDYSDSITVLAGQTIPISAPLTLLTGNAYFNSTPYGAEIFIDGIDTGLTT
PATVTNIYCGSHSYTLKSLCYQDYSGTVAILGNQTTNVTINLVPMLGSIYFTSTPSKARI
FLDEIDTGQVTPTSITGVLACYHMYRLQLANHFDYIGTVNVIPNTIVNISVSPSSLETYC
QEFASVPVGSRVTLDGYTFGMYTPVKVCGITAGTHTFRLEGTFNIGVGGKGCNPFNSVPK
GSKIYIDNEYKGELTPKVICGISVGTHTYRLEGTFTI*
>RifSed_csp1_19ft_2_scaf_186_554_179_269 # 206513 # 207217 # 1 # ID=2_269;partial=00;start_type=ATG;rbs_motif=None;rbs_spacer=None;gc_cont=0.326
MIDTSEFIVESIDTSDDIWKFFNDAYHLGNYRNDIHNLNNKEIQTLDHFPKKFTSLATNA
TIFRWRFGDQPGNPIIETTVNPYIHSFHHSGTYSISHQSCYPCLSTGTLVCSNGWCTKSI
KVEKLEAGIGSLVAFAGLAGLFIIAQGENCCDLRKRCAEKKAICSRIKPEDIENKKECNI
IEKICATKLEDCRKKCMTTWHAWEPSSYKCHEKQRPYREICQTVGPQKRYRKRK*
>RifSed_csp1_19ft_2_scaf_186_554_179_270 # 207255 # 207518 # 1 # ID=2_270;partial=00;start_type=ATG;rbs_motif=AGGAG;rbs_spacer=5-10bp;gc_cont=0.314
MEHSINTLLDPVTNFGKVIVSTGYNDTTTSIVLNSGEGYKLPDTGLGSFNLVWFNNSTYA
DPADDPNVEIVRCIQDIHITFLARFTK*
>RifSed_csp1_19ft_2_scaf_186_554_179_271 # 207515 # 208396 # 1 # ID=2_271;partial=00;start_type=ATG;rbs_motif=None;rbs_spacer=None;gc_cont=0.401
MILAPTKKTIDDIQSESASNVSTHAALSTGIHGVGASTVESITGSQAKVDTHAALSTSVH
NFDSSGDAPAQTHGISRHTGTIGDHTANLSNVGTNTHAQIDTAITNSTSHIAASAVHGAT
GAVVGTTNTQSLTNKTITDATNNVMAKSLKSVTTTVDVSAAISPSSGQVLKATSSTSATW
QSTIITKGGTIYNSAGIPNAALNLIIWYAPFSCTVTNVRGYRVGGTGATINARRNGSLNH
LASAKSLTSADTWMDGGTVQNTAYAAGDKLEIMVVSTTGTVTQLGIQVDFTIP*
>RifSed_csp1_19ft_2_scaf_186_554_179_272 # 208404 # 208802 # 1 # ID=2_272;partial=00;start_type=ATG;rbs_motif=GGAG/GAGG;rbs_spacer=5-10bp;gc_cont=0.336
MTIIAATDTIRYSSDAASQTSSTTYVKLKELTMTDSYTGSWRIVFDLAGYFDGDFYFSGW
GRVYKNGVPYGTERIEAADYYVTKSEDFTGISIANGDLIQLYAHSETIFTNVFIQNFRIE
FDPAWSSFIVVD*
>RifSed_csp1_19ft_2_scaf_186_554_179_273 # 208910 # 209389 # 1 # ID=2_273;partial=00;start_type=ATG;rbs_motif=GGAG/GAGG;rbs_spacer=5-10bp;gc_cont=0.338
MYNTNNDINNNIDNNIKNIPNIRNIGYGSGSFGSYEFGSYTTALASCPSTPKYSGDTVTL
KATPTGGVEPYVVTFKKDGSTISTSRLGGLSNPTTGAVEDTQITRVYTLDDLDISSASTG
TINFSVYIEDSCPTGPMSCTETCTISVGCVAPICNFTVT*
>RifSed_csp1_19ft_2_scaf_186_554_179_274 # 209510 # 209743 # 1 # ID=2_274;partial=00;start_type=ATG;rbs_motif=AGGAG;rbs_spacer=5-10bp;gc_cont=0.312
MEHYINTLLDPVTNFGKVTVSTGYDNSATSIVLNSGEGYKLPDTGLGSFNLVWFNNSTYA
DPADDPNVEIVRCMIQS*
>RifSed_csp1_19ft_2_scaf_186_554_179_275 # 209766 # 211007 # 1 # ID=2_275;partial=00;start_type=ATG;rbs_motif=None;rbs_spacer=None;gc_cont=0.400
MILAPTKKTIDDIQSESASNVSTHAALSTGVHGVGGDTIDSVGARNIAISTHSSITTSVH
NFDSSGDAPAQIHGISRHTGTIGDHTANLSNVGTNTHAQIDTALTASAGHIAASIGVHGV
GASTVESTSGSQAKVDTHAALTTAHGSTSAATASAIMQRDASGRAKVAAPSAVDDIARKD
TVDNHASTTATHGATGAIVGTTNTQTLTNKTITDTTNNVMAKSLKSATTTVDVSAATAPS
SGQVLVATSSTAATWQTLSSIPGAIPTFVYKELTGIVTPSVSTTGWTTPPSPLSEVTNMN
LVNFTTPGTLDASGSLTLKIDFGATYLMKPIIYGVISWSSGYGGTGTWSYSTDDTTYSTL
ATWNFSCAGTCTYSFEYEGFLSARYLKFSASLSTGVPTLTFRNISVFAMTIGI*
>RifSed_csp1_19ft_2_scaf_186_554_179_276 # 211066 # 211509 # 1 # ID=2_276;partial=00;start_type=ATG;rbs_motif=None;rbs_spacer=None;gc_cont=0.349
MNNNTENITHIGYGSSPFGSSEFGGYSKSLATCPTTPKYSGDIITLKATPKDGTGPYYVE
FRKGSIPTIIDPSRLEGLDNPIYDALEDVQITRVYTLDDLDISSASTGTIDFSVYIEDSC
PTGPLSCTDTCTINIGCLAPVCNFIVT*
>RifSed_csp1_19ft_2_scaf_186_554_179_277 # 211615 # 212721 # 1 # ID=2_277;partial=00;start_type=ATG;rbs_motif=GGA/GAG/AGG;rbs_spacer=5-10bp;gc_cont=0.357
MTWYNNSWNYRKSITVSNSGPALTDYQTLATIDTASLVTATKMRSDCGDIRFVDSDDSSL
LNYWIGSGCNTASTKIWVKIPSIPSGTKTIYLYYGNSSATYDNSLGGRNTFIVFDDFATG
STEQWTEVDAGSKYTIDRTSNHRINITGQPDTAANQRIYIDKGSDIGNFIYDFTSTRTDS
TKSTGLKVGVSDTNNNPLATTWYDGVYYAIHINSTGVKNWGMATRNNNAPAGGNWVNYNW
VPGTIYYFSLTRLGDVFTLSIYTDPARTSLLVTYTATQTGITGLRYIYAITNYGDTANGA
SGWITDIRIRKYTSPEPTYGPWGIEELSGCATPSANLIVLEILSEQLSRQYPSYIDLDVI
SKLLDNFT*
>RifSed_csp1_19ft_2_scaf_186_554_179_278 # 212922 # 213515 # 1 # ID=2_278;partial=00;start_type=ATG;rbs_motif=None;rbs_spacer=None;gc_cont=0.355
MVTYNEYLNPELGRIIANTRPARADIYLDGDIIIDTSGKIAKTPTVIHNVSEGVHTITFS
RAGYNEITLSINVAKGSYCHARAVLNTSMWSYPLMLSHTSRQQLQPSPGWPYIPVRQVTY
GHMVTGTMPDGANIYLDGQPVLDINGNIATTPSSVIGIITGIHTVTFKKSGYMDASVTVD
IQNGLYSDAHAILQPKT*
>RifSed_csp1_19ft_2_scaf_186_554_179_279 # 213570 # 213818 # 1 # ID=2_279;partial=00;start_type=ATG;rbs_motif=GGA/GAG/AGG;rbs_spacer=5-10bp;gc_cont=0.361
MEHSKNLLDPVTNFGKVTVSTGHDSLQVLTATSSTTATGRLHQLQKPFLLPFSRMKYATL
FSVIMTVYGAGNGSTTNFIIKT*
>RifSed_csp1_19ft_2_scaf_186_554_179_280 # 213841 # 214140 # 1 # ID=2_280;partial=00;start_type=ATG;rbs_motif=None;rbs_spacer=None;gc_cont=0.283
MNNMTNSPQDNTIQGAIIIIDINKLPEEIREKFPKDLQDKLMELLSQNQNDIKTQDKMSN
RLDNKPTVKSSGLFTVQQGYVIGNIYKDNILLNEKPVQK*
>RifSed_csp1_19ft_2_scaf_186_554_179_281 # 214153 # 215994 # 1 # ID=2_281;partial=00;start_type=ATG;rbs_motif=GGAG/GAGG;rbs_spacer=5-10bp;gc_cont=0.348
MSDYIYGIWQELQFNTLGTDLTHTWDFGDGTPISSDPAPIHIYALPGTYTIVHGARDFCG
ACLSVSHTVDIVQSSITVRSILLSKYTAKVGDIITVTVIAQNLSSIFGTGTIVVKFNDDV
VGTFNATLDPNQEVSFDVFRQVTTAGTINVCADNICTVLFVESRVNVQSITLDTNISTGN
PIIATIGVQNTGTFTEDKTIQTTLTNAATLVIDERTVTVPPGTMTYDVPITITGLSNGIY
TVCAETICKALSVAIPTETTGKLSIASTPTGAEIFVDGQSTGRYTNATVINISPGDHTFT
LNLTGYNSTTGPFSITTGMTTYVYSALSTIDPTTGGISISSIPTGAEIWIDGVRQLDTNS
QPLITPATITDLSPTNYNITLKLSDYVDYATTINIIAGQTTYLNVSLMQAPILTGNVNFT
TTPDGASIFIDNQEQIGKFTPTTITDIPIGSHTFTLRYPGRNNATGTINVIGGVTSYVYV
DMSIVSPTEGSIGISSIPQDADIYIDNTLYSIKTPTTIDNLEPNVYTIVLKKTGYNDYTT
MINAIAGQTISINITLIPKVIMVGLEFPWWLVLGIGIGMFHAGKYKELKEIKEIVSSSKG
RIVTLTKKDYTVK*
>RifSed_csp1_19ft_2_scaf_186_554_179_282 # 216109 # 217077 # 1 # ID=2_282;partial=00;start_type=ATG;rbs_motif=GGA/GAG/AGG;rbs_spacer=5-10bp;gc_cont=0.357
MGFTTGAKILANIIDEMANGLIATSDLIDGLPKWSDADTTWNTTDKTLNNARRALRYLNG
TEEMYITLEAINTNGVFAYYSGGSNWNGRYTKGLRVGFSASWDSITHVPSSTTYRTFVEF
EGQYAAYNDPYDTPADMAILQITYYLWVESNGFVITGKPEPYGNDNRQGSFVVVLERSPN
KEYADGATNFFCYNLSSYLNYTYDGNYPANNFMRPFLYQTGNLGIDTYSMEMTGIIFPQV
PYYAFKSSGNGKVYYIKPIISNTSDERSPIFQSDLFFLYAEGIGLVDGDVIALEGATTKY
LCKALDSPDVTYRLPIAMKYVA*
>RifSed_csp1_19ft_2_scaf_186_554_179_283 # 217246 # 219225 # 1 # ID=2_283;partial=00;start_type=ATG;rbs_motif=None;rbs_spacer=None;gc_cont=0.345
MTFPTVVFGSYEVGIGYTDGESIPTGGLRVFVVPTINVGPIPMDIGISYVDQFGNTKTTI
VTTSIPTATNGGTAGSHFQIVLNSGDSGIRDVTAVTVIGGSAGDKFNLESWNEGLGRIPY
SMTRSTPDQPWIDTEPIKDVMNFSRKFSSWEDFNNAIRDNVTVSGYPDAQLSLPTEVIEP
DYENNVYDFGFMQPISTVTKNNTTKKLRIDLKPSTSYLYLSPSEQSTILKWKWNPIDSQY
EYVGFYKLTFDYDVEFNTTYFILELLDINGTVVWSRTSTGIAANQVVSFKSLSWEFRLRC
KSNYTTSTSTTWHAQISNIKIERYQEFGTAELNYPVWMSNINKYDSVDIVSNIPIGTETF
LQLSFSDNGSTWSDWIGPNGTTSTFFEGIGQKISTPLPLGLTGYYYKWKLYLQSDGRDTP
ILYDTTLYMIIRIIPKILIYEHSSRYPDVLANPNIRVPIPLNTICPRMTPGFPVPPCTGG
DFFPEQPTGKEHIPRSFPYISLCPRTTPGYPVPPCAGGNYFPEQPTGKQLIARMYYMFGT
WLESVVGQVVSGYVHNVDGQVIRNAFSMVLMSTARTEITPGGVSTVANVNPNTGLYQTFL
KQVIYDKRYIIIKIGIKNIALEGAGIPAYIDGSQKLDIPYNLQFGCPIIDCDFNITRKV*
>RifSed_csp1_19ft_2_scaf_186_554_179_284 # 219243 # 219773 # 1 # ID=2_284;partial=00;start_type=ATG;rbs_motif=None;rbs_spacer=None;gc_cont=0.326
MTIKLNSFTLPNDVIRKMEDKLRESEKTGIEYGFNLCRKPGSDIIIDRTHCAGDECSIRL
KRTCGRLDEILVGDYHIHPVMGANPSFQDMITTYETGLGCIGSVEDNEIKCFVRKGEVPD
PTVIPNIRNIIETYEKPLEKMTFGDILAGKGEYLEKKLVDAAHHYRDHYFKKIKVK*
>RifSed_csp1_19ft_2_scaf_186_554_179_285 # 219825 # 220112 # 1 # ID=2_285;partial=00;start_type=ATG;rbs_motif=AGGA/GGAG/GAGG;rbs_spacer=11-12bp;gc_cont=0.372
MNDGTGDITIRTEPPGAMIYVDSILVTDNTGNPIVTPTKLTLTEGMHRFQLILSGYHEDW
EHEYIYCGSDILLERRLMIQPIPGGQMPASRAGFM*
>RifSed_csp1_19ft_2_scaf_186_554_179_286 # 220129 # 220404 # 1 # ID=2_286;partial=00;start_type=ATG;rbs_motif=None;rbs_spacer=None;gc_cont=0.315
MTCDEECVRSIVKEELSKISFAQTDMPKKTTRKNTWSIFLSDCSKRQPEGTPLGDRTKAC
SIEYKELKKNGSLNDFIAKLTISKNKDDEIK*
>RifSed_csp1_19ft_2_scaf_186_554_179_287 # 220569 # 220742 # 1 # ID=2_287;partial=00;start_type=ATG;rbs_motif=None;rbs_spacer=None;gc_cont=0.282
MRSNDDKDKRIHMKTINIVIQFPLERGLKRISLNPFITRIKTQQENNTIPIEQGLMN*
>RifSed_csp1_19ft_2_scaf_186_554_179_288 # 220958 # 221194 # 1 # ID=2_288;partial=00;start_type=ATG;rbs_motif=GGA/GAG/AGG;rbs_spacer=5-10bp;gc_cont=0.376
MKTGYLTIRTYPAGAKMYIDDTLVLDEKGEPGLTPAKLTIIVGYHDIKLTLSGYCEEFDG
EYIMEDQNVNIFRNFNIC*
>RifSed_csp1_19ft_2_scaf_186_554_179_289 # 221626 # 221907 # 1 # ID=2_289;partial=00;start_type=ATG;rbs_motif=AGGA;rbs_spacer=5-10bp;gc_cont=0.379
MDLLDGMQIGDSVRLKKSQECGDHTRITVTEGTHLQLISRGMYKGEREYCLVNGRGSARG
LAISIECSELRKALPEERTPRGGRLERLISKRQ*
>RifSed_csp1_19ft_2_scaf_186_554_179_290 # 221942 # 222505 # 1 # ID=2_290;partial=00;start_type=ATG;rbs_motif=AGGAG;rbs_spacer=5-10bp;gc_cont=0.376
MQPKQKGIVFFDTQPHGAKIYVDGQILLDPDTEESLRTPERVSLFEGRRNFTFVLEGHKD
ISGFVDIYPGVTVNIFRNMEPGKSEEGWGEPEPQIWLSTQNITQNTGTIRIFSEPFGADV
YLDGNVVRDQSGNIVKTPVTITDIPEGSHQVIFRMPGHLEETKIVNVYPGEWSDVTVTMI
PDYSRYA*
>RifSed_csp1_19ft_2_scaf_186_554_179_291 # 222537 # 223094 # 1 # ID=2_291;partial=00;start_type=ATG;rbs_motif=AGGAG;rbs_spacer=5-10bp;gc_cont=0.287
MSRRGSEDNNIMKSFFRGDIKMEDIDSKSRLVEIGHGIGIGHIDGSYSKYIRQLSERSKE
GNGIIYLGKAISEDKSFMSIVDETKNFDIGNIPKLLIMFNSIIKGMMLKVEWKNMNDDII
LEQYYKIPSPHSMKYDWWDTYSTYFIGPEDLEEGDYKVKITSEENRNKKIKGLSTTIGFS
VESKD*
>RifSed_csp1_19ft_2_scaf_186_554_179_292 # 223161 # 224252 # 1 # ID=2_292;partial=00;start_type=ATG;rbs_motif=AGGA;rbs_spacer=5-10bp;gc_cont=0.364
MTGKDSHSNSDNIIMPQKYLDKIVKLQQDQDKAHQQEYEILQTYLAQMNILIDELIKVSG
SGSTVASTKKFVPFQTGSQQVGQLNTRPSNPDSYPTVVDVYKINNNRVVPHMTLINDGPG
EIFFINTYGNDVFNTEEGHLNINDQRELFNVYEVRLRSNLPKTTFRLIEGIFRTGSFAPQ
TKANVENRPTIQTNEVLKVFDAVFDNTVPTVTITSPTIQTFPANYGFASFQNPLPPGQTA
ALVDTSNGAPMPFLIPTGFILEAFAFFGNTSTDATLRIWAEPIPNSASIFGTTIFTLRSV
LPFSFRGRPIEPQLNINFYSTEQIDPNGAPPPGRFALFTVTNDDPFSDMLGDPFFVAILR
QLS*
>RifSed_csp1_19ft_2_scaf_186_554_179_293 # 224346 # 224519 # 1 # ID=2_293;partial=00;start_type=ATG;rbs_motif=AGGAG;rbs_spacer=5-10bp;gc_cont=0.333
MADITTEGHKTVRCRSNREITIPLNTTGFKCAKNCPDCSQDHIVLVLYFGTIDGDFY*
>RifSed_csp1_19ft_2_scaf_186_554_179_294 # 224559 # 225107 # 1 # ID=2_294;partial=00;start_type=ATG;rbs_motif=GGAG/GAGG;rbs_spacer=5-10bp;gc_cont=0.372
MTLPTSILSRPSIDIAHHRIHEGNHFTVHKISTGIVAPKYFLIIPPPVQLGGRTIEMHLI
FEVDSDMGGTLEFFESPTITDNGIDLSSIIKNNNRRSSTTSQVTIFENPTVTNDGTPLFQ
QRKGTATTGTELGEFRRSDEEFVLNPSDKYILKFTPLGITGANITVELNWYDNRPSSPVP
IP*
>RifSed_csp1_19ft_2_scaf_186_554_179_295 # 225461 # 226540 # 1 # ID=2_295;partial=00;start_type=ATG;rbs_motif=GGA/GAG/AGG;rbs_spacer=5-10bp;gc_cont=0.344
MINDIDDRWSDEDSQHLQQKKIENIEKELEIVENIEKELEIVENIEKELEIVENSEQRPE
KSIQEYVPDNKLDIKYMQKSERLEKEESYITKSDIKSVIRLLQQIASGVIELQGIMPYMY
DEKGRDTTRRGRTHVYKYLNYYDITNTIKKAGPIDPQDFDSPVYNSERIFEILERYSDIL
YLINDGIEPLFCIISHEGRTNFSKESIILPGETKQYYNVYELRLRSTTIGHPYRVTEYML
VDVSETSLIPFQLTSLHDVDLPSADENWLEEDIIPIHPPTTFRIQVAVSVPGIFSATITN
GGNTQVVDFNVTSGPELIKDGVYVFELLVHKGDTVNFRFSEDNGKIKVLRIQEIDASTA*
>RifSed_csp1_19ft_2_scaf_186_554_179_296 # 226672 # 227547 # 1 # ID=2_296;partial=00;start_type=ATG;rbs_motif=AGxAG;rbs_spacer=5-10bp;gc_cont=0.331
MIEYRFVSTRSKKELSNDKECLLEFLRYFDKKEGRAPKQFEFAKNSKYPSYASYYSWFGS
WKDAIKEAGLLEKTEIVRERIYTDEELLESLRRFKGEEGRIPKQEDFVNNPKYPGFVTIV
KWFGSWNNALKLSGLVNIFTNYTDEELLEFLIKFERKEGRIPRQEDFIGNPNCPSHNLYK
SRFGSWNNAIKCAGLIPGQYISNEELLESLRRFKGEEGRIPKQEDFVNNPKYPGFMMIIR
RFGSWNNSLRMAGFVPNRYLTEDELLEDLVRYEIDHGEPPTAKDLVCNPIS*
>RifSed_csp1_19ft_2_scaf_186_554_179_297 # 227549 # 227851 # 1 # ID=2_297;partial=00;start_type=TTG;rbs_motif=None;rbs_spacer=None;gc_cont=0.330
MGTYIDRFGSFENAKRLVGLDIDSMIKKGVIKSPIQKGRQAELYVLENYEEGSKDLSGEN
WKSPFDGISKKSKEIYDVKLNYMQINTFFSILTNVSIRTI*
>RifSed_csp1_19ft_2_scaf_186_554_179_298 # 228062 # 228163 # 1 # ID=2_298;partial=00;start_type=ATG;rbs_motif=GGAG/GAGG;rbs_spacer=5-10bp;gc_cont=0.471
MGRLPSQGGCPKPPRHIRIPDTIDVEVVNAMRG*
>RifSed_csp1_19ft_2_scaf_186_554_179_299 # 228147 # 228605 # 1 # ID=2_299;partial=00;start_type=ATG;rbs_motif=AGxAG;rbs_spacer=5-10bp;gc_cont=0.362
MPCEVKQYYNVYELRLRSPQIGLPYRVTEYLLMSVSQASILPTELVSLLQDEHLPEKDTD
WLPEDITPLISPTTFRIQVAVSIEGIFSAAITNEGNTQVVDFNSTSGPELVENGVYIFEL
LVNRGDSVNFRYSEDGGKIRILRLQEIDSSTA*
>RifSed_csp1_19ft_2_scaf_186_554_179_300 # 228687 # 234242 # 1 # ID=2_300;partial=00;start_type=ATG;rbs_motif=GGA/GAG/AGG;rbs_spacer=5-10bp;gc_cont=0.376
MSKYCPQGTAVKAVPFYAGVSTLGHTEGKTGSVSSGLILQGGHNITLKEKRHLRECATVR
INARDQSVQTQNLFDMTLSGNTSGTLALISSGTITLAGGNNITLSQAGNAVTISAVDTDS
FYAGISTGGNTLGTSGTVRNQLVFAGGNNITLSQSTNGQSATITVSAGASILSHDSVYHT
GTIGVESQISFDTLSGHDHDGSNSRLIIIPQYVEVAISGKEFTSVKDAVDSIIDASASKP
YVVRIYPGVYTESPFSMKEYVTIEGSEYFGTTIQTNDNSNHFITGVPRSLIRNVVIIGPT
DLGRAAVYYATTSSAPFILQDVLIRRGYYGIWANPLSLGIVHLINVTNWYSAGGTQIHTF
IRATGHGTIAAIGSGFMCGASDAITKGFEADGMDTELYLDLCYFRNNPVANTIVGLYMDN
GAYIRLTACTFSRGTYAIQVGPNGTGGHLYSAACVIRNDSEYYFTTDIKIDNVNGHVNYS
GIASRTKLDITAGATFVGNFTDITIGTEGTVNLGEFYLGDLDNQLPLRDYGITTYFTGQK
TGGVVTTTGGLGVNIANGSGFINTGTAVKAIAWLDTPKSITANTTEYIYIDNAGTAQTSA
IKPDTNTNIILAVAYANATDVLFLAFYTRKLNNISAKIEHYAEEVMGPIWIEGLDVTENA
TPLRLDVTSGEYYITPEEQLPVGASPITFTYWYRGAVPGTWNSITSQTDIDVTQYDDGSG
TLAEMTVNKYKRDLLFIAVNDSGTQYHVVYGQEEFDNKELTENGANPTPPNFLESYSLQL
AGIIVQKSAANIDEILYQRNVAHYIPPGHNTLPGLQGGNSALSQYYHLNSTQHANIDQKI
VAAAGTQTGTSGTIVFSNSNNASFGMSNSSIITATVTLPCVQNLNGSSGIMSISGSNNIS
VTNDNSTISVYGPANIINSMSIGGNTGTTGSSNITGGGFVIAGGSNITLSQSNNSISIHA
QSQSEQPVVLELNGSSGTMSISNGDLIGITNNNSTISIINLLSSATTASAVTSTNVVGIM
ASRFALEGHQHAGVGAAGVSTIGNTYGNTKVIPGELVLIGGNNISLSQSTAANNAMSISI
SGFDLIDYNNISFGTNSNSVTASATFPSMSAGVSNIGTNDAGSTGLVSNRIVFAAGNNIT
LSQSTGGNSSATITIIGAAAGTGAAIQAIQAGTNTGTTGTIVFSNENNITFGMAANSSVV
TASASFAATNLLGGVAAGTQTATTGTVLLSNSNNVIFGMSNSSIVTASVSDSVNIIAAGT
QTANTSGTVVFSNSNNVSFGMTNNSIVTATATFNQTEQPGIQSLSAGTTRITTGEAVFSN
SNNISFGANGQTITGSVHAQQTGISSIVASNTTYTSGQVHFTGSNMVTVRSGTGQRVIID
ATQTVQSQNLHALVVSNNTSGPFTIGTSGTVSFAGTNLTITANTANSSIIGFSIHPEQTA
ISGIQASDTTFISGTVIFTGVGGGITVSSNTGQRIDLSVAAQSTQTQNLHGLVVSNNTSG
ATTIGTSGTVSFAGTNITITANTANNSIIGFSVANPVGAGIGSISAGTTRVTSGEAVFSN
SNNISFGVNGQTVTATVHPLQTGISSIFAGTTRATSGEVVFSNANNISFGAVGQTITASF
SQSIQTQSTYTVPTLSKWENVVIGDTQHSQSLAVENATFWLVDMSPGAPVFPGNMTVSTA
FIDVEATQTATSVNTAANSHSWKIGIYTRNISTLSLLNSVQTTWAFSADTNNTQLFSGIR
FITIHSSLWSAQPTFSQDNYYIGFLARSSGSNIGLLLRGNLYLITNDTRFGTMGISATAA
NTTMGHSPFVGVSSVSRTDLPVSIQLSELRKTGSLYGFLPRMIFYNISSNF*
>RifSed_csp1_19ft_2_scaf_186_554_179_301 # 234352 # 238503 # 1 # ID=2_301;partial=00;start_type=ATG;rbs_motif=GGAG/GAGG;rbs_spacer=5-10bp;gc_cont=0.374
MSKRCPQSKIAKTIPFLAGVCDLGHTAGKTGTVSHGLILKGGHNITLREKRHHRECATVR
INARDQSVQTQNLFDITLSGNTSGVLALISSGTMTLAGGNNITLSQAGNAATISGANQSF
LAGLSTLGNTLGTTGTVSRQLIFAGGNNVTLSESINGQSATITISAAAVGAGSFSAGIST
GGNTSGTSGTVENQLVFAGGNNITLSQSINGQSATITVSAFNQSEQTQNIIRDVNIIGNT
SGTTADITSGTLYLAGGDNINLLQDGNSITISMAENTFTNFSAGVSNLGNTSGTTGTVNC
RLVLVGTGEISLRQSVDGCSATVSISAEHEIDAISLSGNTSGTLSLISTGTAYLAGGNNI
TLSQDQDTITISAFNQSQQTQNIIRDVNIGGNTSGTTADITSGTLVLAGGENITLSQNAN
TLTIFAHHAFSGGMSNLGNTSGTSGLAHQELAFVGGNNITLIQSADINNESATITISGET
IHEPMSLGISNLGNTSGTSTVSDFHRFVFVGGNNITLSQSNDASSGTLTISAFTQTEQTQ
NRFDLTLAGNTTGTLAPVSSGTLTLAGGNNITLSQAGNAITISAFSNTVSQYSAGISTGG
NTSGTSGLAGRQLVLVGGNNITLSQSLNDGSATVTISAFTQTQQTQNIIRDVNIAGNTFG
TTADITSGTMTLAGGNNITLSQNGNAITISAAAVGAGSFSAGISTGGNTSGTSGTVANQL
IFAGGDNITVSQSVNGQSATITISAAAVGAGSFSAGISTGGNTSGTSGTVANQLIFAGGN
NITLSQSINGQSATITISASNQSQQTQNIIRDVNIIGNTSGTTADITSGTLFLAGGNAVT
LSQDNNSITISAMEFTAGVSNLGNTSGTTGTFDDRLILVGGNNITLIQSIDPTNESGTIT
ISAFNQTEQTQNRFDLTLAGNTTGTLALVSSGTLTLAGGNNITLSQAGNAITISAFSNTV
SQYSAGVSTGGNTSGTTVAGLATQQLVLAGGNNITLSQSTNNGSATVTISAPNQSTQTQN
LFDLTLAGNTSGTLALVSSGTLTLVGGNNITLNQAGNAITVSGGNSYSAGMSNLGNTSGT
SNLVSQQLILVGGNNVTLSQSTNGGSATLTISGGNSYSAGVSTGGNTTGTTGLVSQRLVL
VGGNNITLSQSTNGGSATVTISALSDPTLSYWGYGDQDLDVIATSNGTFFLFPLVPFTQM
LFPGNMTVSTALLDYSCTDSNASQSFTHSWKIGIYTINDATLSLLNSVAATWGSNQSSVN
TSLFSGRRFLTIHSSEWSASPTFSRTMYYVGIVGNTSGNSVNFSMHGYNNDILRNGIRSG
TIGVGNTTGNTSMGWVPWVGISVSSRNITAGLPTNIQLSQLVKTGALYGFIPHIQFNNIS
SNF*
>RifSed_csp1_19ft_2_scaf_186_554_179_302 # 238531 # 239271 # 1 # ID=2_302;partial=00;start_type=ATG;rbs_motif=AGGAG;rbs_spacer=3-4bp;gc_cont=0.367
MAEIKPQIVVENYEGHHNKDIEKSRDRLIQGNSYKDLSTIILVPTRGVIPAKVVQNWLGM
MLPMNQKVIRIFMIGMEVGDAYNSAIEMIMNHPDLSKWKYILTLEDDNMPPPDGLLKLYE
AINTHPGYDAVGALYWTKGPGGQPMIYGNPKEIPKNFIPQVPIPDTIQPTNGLGMGMTLF
KIDMFKDPKLQRPFFKTLQEHRPGVGTKVYTQDLRYFEDAGRLGYRFACDTRCKVGHFDY
ENDIVW*
>RifSed_csp1_19ft_2_scaf_186_554_179_303 # 239419 # 240213 # 1 # ID=2_303;partial=00;start_type=ATG;rbs_motif=GGA/GAG/AGG;rbs_spacer=5-10bp;gc_cont=0.309
MKEENIENIRRNAIPEIKENIKKLKLENRIYIHPCCKEFQNDIKNLRFDTGNRYIVWMQQ
NGILKNPTKVRQEGEDACAQKLGFENENDRYKTYKNDWKRNKRYSTGEQMPMSENPDCSK
WFGEFIAENYVMKTFEDYIKAPPNNPGFDWTCNKGQKVQHKARCLEIAGTTFGWGFPIRH
NHIPDYFILSAWKDRQSLAPMFIWIFRRDEIIRGYQFWMRPSFWITNKSEYIREFENHEV
KDKLEKLKEYIKEFKKENDIGQDK*
>RifSed_csp1_19ft_2_scaf_186_554_179_304 # 240218 # 240763 # 1 # ID=2_304;partial=00;start_type=ATG;rbs_motif=AGGA/GGAG/GAGG;rbs_spacer=11-12bp;gc_cont=0.377
MSIEIIEQYKKQNKPIKVNIACGQIKMDGFVGIDKEKTDATDIIQDLETYPWPFEDNSVD
EILCSHFVEHVKDLISFVDEIHRIMKQGAKATIIAPYYASMRAIQDPTHVRSICEATFLY
FNDGWRKANKLDQYLIKSDFDFSYGYQVSPEWANRSEEARVFAMKHYINVINDIHIVLTK
R*
>RifSed_csp1_19ft_2_scaf_186_554_179_305 # 240963 # 241559 # 1 # ID=2_305;partial=00;start_type=ATG;rbs_motif=GGA/GAG/AGG;rbs_spacer=5-10bp;gc_cont=0.263
MPIYKVFHFTIADSTFALKDRFTSNELQSAKYYLFEVSTSDTIIYFKFNTNLTSNVIIEV
FSNPTIGTNGTFLLNPLSLVNIYSDPIVSNNGTYFYKYDTNTIFIDIHTLELAASTNYLM
KITPLDYNDTTLGLKSKDELDSLKDILKDVSKINESKLELISMINSINNNSFSNSDIIPA
IKKLAIAEKNIINMLLTI*
>RifSed_csp1_19ft_2_scaf_186_554_179_306 # 241633 # 241920 # 1 # ID=2_306;partial=00;start_type=ATG;rbs_motif=AGGAG;rbs_spacer=5-10bp;gc_cont=0.361
MTYNDDLTWTDLSKIAGQQAADLISTLTDGLNNYNEWQSFRAGRSNTDIATALGKTDTQI
AEMDACFSAIKELYDAANNVLVAQSDRFYSMRKFS*
>RifSed_csp1_19ft_2_scaf_186_554_179_307 # 241972 # 242619 # 1 # ID=2_307;partial=00;start_type=ATG;rbs_motif=None;rbs_spacer=None;gc_cont=0.299
MSEKDIVEQFHRLYYSNGCRTWSGNTSWLGYKVLKCPLDLFIYQEIIYETKPDIIIETGT
GNGGGTLFLASICDFMNHGKVVSIDLENTNHKADLPQHKRITYITGSSISEDTINQFKIL
TNDYDKIMVILDSDHHKDYVLKELNIYSKLVTKDNYIVVEDTNLSGHPNPTDFEGPMESI
EEFLHTNKDFIIDISKHKFYLSFNINGYLKRIYNR*
>RifSed_csp1_19ft_2_scaf_186_554_179_308 # 242758 # 243834 # 1 # ID=2_308;partial=00;start_type=ATG;rbs_motif=GGAG/GAGG;rbs_spacer=5-10bp;gc_cont=0.357
MTLILDEHFTGTTLSNIWEKYDGPDYGAPGEDPADSYFLPRNLVINTTGTHYLSLMIKRE
KAPDGIGNYTGAGLETIPVQYQITNGRMEIKARFPPGNQGLIGYALAWPANQDWPPEIDF
AETTGSDTNLITFTQYGDNGDTYEESKTLDITQWHTYALDIDTINKKLVWWIDGQIVATQ
TQRFNTRKWIFGAGTWTCKCTTPPQYCGCPNNAQLPASMDIEYIKIWDSIPTPTPPVPPV
LTSIEISPTNVSLQVSSEKQLTSICKDQNNNTIQCPILTWTSSNNSVATVESGLIKAIST
GTINITATTSNITSNTSIVTVTSTPPSPQKTYTIVSGRLVTRDRTIDVKGGTITLREI*
>RifSed_csp1_19ft_2_scaf_186_554_179_309 # 243941 # 244327 # 1 # ID=2_309;partial=00;start_type=ATG;rbs_motif=None;rbs_spacer=None;gc_cont=0.287
MGIETVLRPDTVTIIKELGFPIASFVIMVSILMYVMKKDEKRQEKTESRYEKLVDKFIDT
AREMSVKQEKTIKDVTTELKNITVELKTVSINVNACKNIIEDKLEAQHVSYIFKEENEEK
TIKKLGEK*
>RifSed_csp1_19ft_2_scaf_186_554_179_310 # 244327 # 245100 # 1 # ID=2_310;partial=00;start_type=ATG;rbs_motif=AGGAG;rbs_spacer=5-10bp;gc_cont=0.314
MDDLSIEIINDVITLSTVIILILYLTHRDARRQSMIDARYDKLINNMIDNVVKQQYIFKQ
EIVEEVRMLTTAISTVFVGVESVTSSVKDVQLEVTKVTQSVNDVSTAVSKVIQSVNDVTK
AVDRVTEGVKEVQIEVSSVTKGVKGVQTEVTKVFTGVVGVELEVTKVTKEVNRVVNEVDI
VTLGIKDVVSSLEILTSIVDKELEAKKISYIFKEDDKSTVTNNDKSTVTNNDKSTVTNND
KSTVTNNDKSTVTNKKQ*
>RifSed_csp1_19ft_2_scaf_186_554_179_311 # 245251 # 248667 # 1 # ID=2_311;partial=00;start_type=ATG;rbs_motif=None;rbs_spacer=None;gc_cont=0.299
MISRYNSKSNRDLKILIIDNNNEDIELIQNLLKKSNKFKTIFEYTYISAIQRLEKEKFDC
IILDLTIPDATTALKIIIKRFPELPIIIITNNNENMSIESTHEGAQDYLVKGRIDSELLM
RSIMYAIDIKKADNELRNSEKKYKDFVDTILEGLWIVDREGKTIYTNKQLLDMLGYNQDE
IIGRPFFNFVHEKFREDAKKFFERRKKGLKDRYDFCFTRKDGSNIWVIVSASPIFDNEGT
FSGALGLFTDISKHKEIEKSLEQSYKEQLKLSKEWYATFNAISDVVCIVDVEGKISRCNS
ASKNLFKLSVESIVGKTCWELLNCPSERKDKCPILFATINAEKRILTTKVKNKWYRSSVD
PILDDDNNLIGGVHIISDITKYKEAQIELQESELALKKSQEVAHIGHWTWYPKTNIVTWS
EEMFNIFGITKEIYNSFGGNLDKVINDTVHPEDIESVKKANQFIVEQKYGAPMEYRIVWP
DKSIHTVYAVPGDISLDESGKVERLFGIAQDITERKNIEQEIINLKNFYENILDSMMDGV
LVMNKDDMIIYCNRGMANIMELSEKDILNKNILKDFPEYYIKFFEQNYLEAKETFKSIFY
PPINVITHSGKLLYQSGWIIPIVNNKKLEKIICTASDLTDQKIAQDKLQETTERYKSLFE
GARDAVIISDLKTGIILDANLEAEKLTKKNRNEIIGQHFTILYPTEDIPLIKTNVKKHIE
TKGNIPIYSNILTSDGIKIPIEINANIITLPNGKQTVQGIFRNITERKAAEEKLKKSEAM
LAEAQKVAHIGSWEYDLISKKITWSEEVYSLHGIDPKNPKKVEPSYEELLQMYHPDDIPV
FTNAIEKAIKDGTPYTIICRVFHPDGSIHYLEGRGEVILDTKGIPIKLYGTSMDVTEREL
AKKEIELTNKELARSNQELEQFAYVASHDLQEPLRSISGFTELLVLNYKNKLGPEADEFI
GYIINGTRRMQQLVNDLLELSRVNTRGKEFILTDLNITLNKVLENLYNLIEESKAEVTID
KMPMIKVDESQINRVFQNLIDNAIKFRKKDIPAKIHVSSKKVVNKWIFSIKDNGIGIDPK
NFPKLFIIFQRLHSREKYPGTGIGLAMCKKIVQRHNGEIWVDSKLGEGSTFYFSIPIE*
>RifSed_csp1_19ft_2_scaf_186_554_179_312 # 248671 # 249318 # 1 # ID=2_312;partial=00;start_type=ATG;rbs_motif=None;rbs_spacer=None;gc_cont=0.284
MNTYITDAIDISDTMIADTDITDTKDVTDTDITDTKDVTDTDITDTKDVTDTDITDTKDV
TDTKPDKNSVTIKPINVLIVEDNRADIRLIEEIFKKGKLYINLQSVENGQEAIFYLKKEN
QYKYTEFPDLILLDLNMPVMNGFEFLENIKQDENFKHIPIIVMTVSKSDEDVLKSYNLHA
NAYIVKPVELNQFISAVQSIENFWLTIAKLPPKTI*
>RifSed_csp1_19ft_2_scaf_186_554_179_313 # 249369 # 250445 # 1 # ID=2_313;partial=00;start_type=ATG;rbs_motif=AGGA;rbs_spacer=5-10bp;gc_cont=0.321
MENNNNIIESFKTIQVGRGQFDKIGIHRITKNKHRCSGTTIVMIPGSNSDFNTSFFKMAT
FFVNRGVDVWGIDFRYSFVPNDINSNPYCLATDCSFFKDQDTDLHVSDLDIVVKIAQMFS
KDDKVFLLGFSQGAYFVYRYASIQSNQENLKGIIPVDIAYNLDPTLTDVITNARSDVIAR
QAKIANGVYYEDVLTEKFIAGQAAQNPDESSPIIPGLTNKQAFLFALTATYQLPGFHVPG
YRFNQGTIAGLIYTDYDLMIAQTGKLNSFQSILPLTELREQYIEPMPSIPNITVPILHVA
AEFGFGTFGFYTPDRISAFNSDITKCLISDYGHADLVYSNTADIDVWDIICKWIKKHD*
>RifSed_csp1_19ft_2_scaf_186_554_179_314 # 250549 # 250782 # 1 # ID=2_314;partial=00;start_type=ATG;rbs_motif=GGA/GAG/AGG;rbs_spacer=5-10bp;gc_cont=0.274
MTIQIEELTPEDIKELQASLKTIKPIIEIRELVNEICDLPPDKAKDILCNMAKKAEEKTI
NKSGWEKYILDSIKKNM*
>RifSed_csp1_19ft_2_scaf_186_554_179_315 # 250850 # 251107 # 1 # ID=2_315;partial=00;start_type=ATG;rbs_motif=GGA/GAG/AGG;rbs_spacer=5-10bp;gc_cont=0.275
MSYINKKFSLPKDQQEFKNVMKHINECDILSSNIYEDLQGPEIEEVYRCQCGNILLKQKS
IITNIDSPEKDSIEMVHMESKECAL*
>RifSed_csp1_19ft_2_scaf_186_554_179_316 # 251104 # 251355 # 1 # ID=2_316;partial=00;start_type=ATG;rbs_motif=GGA/GAG/AGG;rbs_spacer=5-10bp;gc_cont=0.282
MMQEEVDLSKLTTQQLLDLKAKIRAARPIVKYKKLVREICNLTPDKSKEILCKMAKDVEE
KSIEGGWQKIVLNSIKNHMHESF*
>RifSed_csp1_19ft_2_scaf_186_554_179_317 # 251392 # 251838 # 1 # ID=2_317;partial=00;start_type=ATG;rbs_motif=AGGAG;rbs_spacer=5-10bp;gc_cont=0.282
MVMTDQEIIDSILKGLEKSHKVSLRGNDLLNYFIIGKDLISPYAYHLEVKILPELVQTDY
QYFRQKLINYLSNHHVPFIQGPEDFLDIFTNEETYRDYIKIYEFRHKIDDLDIIASDTIY
PDKERVIALEKMYELYNQERDILEKYGE*
>RifSed_csp1_19ft_2_scaf_186_554_179_318 # 252063 # 252893 # 1 # ID=2_318;partial=00;start_type=ATG;rbs_motif=GGA/GAG/AGG;rbs_spacer=5-10bp;gc_cont=0.315
MTLLKLVTSGVLGTLTVSGFIEKEMNSPDIDTIEPIDTVSIIVPSFNEEKFIKKCLSSIK
GQSIIQEYPQYFELILCDSCSTDNTVILAEPYVDKIINVPIRGKLTARNIAINQSKGNII
VSVDSDTIYPCFCLNTLLRPFNDIYNPNYDSSIVGVVGSTYDPYIPGIPTPIRNIAEIVD
RTILCPNQMVGRNSAFWKHSFYQSGRFDESINQLDASSMIQEEEKGFGNRLLQLGKVIFR
LNANCIHLGSERIGCRLGTVNKNICKEYGINIERFG*
>RifSed_csp1_19ft_2_scaf_186_554_179_319 # 252964 # 253542 # 1 # ID=2_319;partial=00;start_type=ATG;rbs_motif=AGGAG;rbs_spacer=5-10bp;gc_cont=0.304
MDSEIEIVQHLDTQYIHESMKLKLQMRKLWTDHIIFTRQFIVDLIDDIPSIDYTTDRLIK
NQEQTGNCFRSFFGDVAADNIVSLLKEHINIATDLLKAIKSGNVSEASNFEDQWTLNVEN
ISTFLGTINKYYCIDELSDVFKTQLILTKYQFIARMDGDYSADILYFDMGLNHILRISDY
LTDGIVNYRPLK*
>RifSed_csp1_19ft_2_scaf_1319_45_1029_1 # 3 # 170 # 1 # ID=3_1;partial=10;start_type=Edge;rbs_motif=None;rbs_spacer=None;gc_cont=0.423
PVPTETPIPVPTETPIPVPTETPIPVPTETPIPVPTETPIPVPTVNVTVNVTSII*
>RifSed_csp1_19ft_2_scaf_1319_45_1029_2 # 185 # 1153 # 1 # ID=3_2;partial=00;start_type=ATG;rbs_motif=GGA/GAG/AGG;rbs_spacer=5-10bp;gc_cont=0.294
MVTIMKNKEEIIKNPLLDIVDEDVSRMPIRLSFFEKIGLASALIIFIGIAILSSFSLIID
IFVKLDFISIFIDIFVLILCIAGIYFIFNIIRKKIVTEVLVDTAFQHGVYTRLQSLIGNI
AQAQVGTDVVIDRIANLDKKVENILKERREEKFGTRFLEESISLGTSVKFVIKTIFMIVV
TMALFMFLVNFNLGRITPYASLSIFILWWLFITNEYSLWQNTVAWSFAFFPIMIIPVMVI
IMANLVNYNILMALLYLSLSLYTIIYYSWAIYVTTGSLPFINPKEDQLSEKRDDFFASQQ
KGMVRELFKEMKHRVEEEKEKR*
>RifSed_csp1_19ft_2_scaf_1319_45_1029_3 # 1195 # 2622 # 1 # ID=3_3;partial=00;start_type=ATG;rbs_motif=GGA/GAG/AGG;rbs_spacer=5-10bp;gc_cont=0.308
MKFSQNGILVWIARVSRVARRAGIFGIMGILVILLVLPSQSSGLGDVRAKVVINVSGLQN
YQLHWNDRFPPGSTVMIYTEADDINHRRLVGVDYIFIIKDSNDNTVNASVIHSRYEDYRS
DDFIKYQKKIDENLEDGTYIAEIHIFDLLNDSVVEEHYKNITRSLLNEIDVDDDDDDDDD
NDDEIPDIPYMNRSDIMNSADLMAHQYKKIVQPFYVDKYANKYPVNRFTLENMSLDMVNI
APGVPIQINISAKNSFYDNGIISMDLILDGQIIDNLSSEIESYGSRDITFNVPTEVTSLL
EDGNHTIEIVPTSENTVGFDLSTTLQVIQMEIQVPAKFYYSDIQINKLRAEPNETVMVTV
KVENRGRAGNQSIGLLINNIPVEEKIVYVNSLEKKDVNFSIAKENAGEYRVQVNNSNLSK
IFFVESGEEILEPIKVKVEEKQIPRIFIVAGLSILVVLVYIIRKKVKTLLDKEKK*
>RifSed_csp1_19ft_2_scaf_1319_45_1029_4 # 2635 # 3054 # 1 # ID=3_4;partial=00;start_type=ATG;rbs_motif=GGA/GAG/AGG;rbs_spacer=5-10bp;gc_cont=0.262
MTDNNDDIKELGTIDYAILKLLTIGMWTIADVINLLQIRSLVIEKHIYSLTREGFIDFQL
QHFIITPKGQEITLSFERNNPIDKWKPVDDFIMNSIENRKTRKIKFYKMIDFILLILIVI
LIILIIYYGKDIDVNNLLK*
>RifSed_csp1_19ft_2_scaf_1319_45_1029_5 # 3135 # 5015 # 1 # ID=3_5;partial=00;start_type=ATG;rbs_motif=None;rbs_spacer=None;gc_cont=0.301
MTNKRVYQLVVLFIISFVIRMITYDSIFVGDRVRFLEFDPYYHMRRAVTFAQNFPHTWSF
DSFMNFPYGETVGWPIIYDWTIALISNIIGFGNPSRHLTEIVGAYFPVFLGSLSVIVIFF
VAKEIFDNWDENGEFKNIRRTKKTKIKHQAYEKIKINGTWKSLKSEQIGLISGLFLALIP
AFVQVSFLGFADHHVAEVLLSTTIYLFFLKTLKTQDIRVRYKFLALTILVIILAIYTWPG
TPIFIGIILIYLMFQFAIDKRYKHVFLIIGGLLVFYIVTYFIFPDVNNQLNSGVGFLFKE
RIVLQQVQETQPLFFTYAGKFNITPSWYAFNTAMYIALIGFILFIMEIIKNRKGGKSIIG
LDREKIFFLVWTIIVLILNLYQTRFAYLSSVNIVILCAYLITKLINSNINYFKMLGFIFV
TIIIVPSIQTDIILAKYPLMLSNDWFTSSEWLKNNTPDPNGNWNMPSRDKMPDYGIMSWW
DYGHHILYLSERPVVANNFQLGAEESAKFYSSENESDANQILNERRVKYVVVDYRIGLNL
VKDGGQTFLRGTWVSVAFLSGKPLSYYLDNRGLPNDKYMSTMYARLYLLDGKGLGNYKLI
YKSDTRYPDLFNKPIEEIKIFEYRQN*
>RifSed_csp1_19ft_2_scaf_1319_45_1029_6 # 5145 # 5771 # 1 # ID=3_6;partial=00;start_type=ATG;rbs_motif=None;rbs_spacer=None;gc_cont=0.359
MKTILVIEDEKEIRDGLIEVLKDAGFVVDYAENGHTGLEKIKIKDFDVVVTDLIMPVTGG
MEVLRETKSMKPKTLVIMITAFATVDNAVEAMKAGASDYITKPFRIDEIQTKIKRVLAEA
EFNKLQIFDSDIIKAISNQTRKDVVKLLYNAGKLKFTDIQRGLGIEDATRLNFHMRVMKM
HKIIVQDSEKLYMLTPVGKKLFETLRGT*
>RifSed_csp1_19ft_2_scaf_1319_45_1029_7 # 6808 # 8436 # 1 # ID=3_7;partial=00;start_type=ATG;rbs_motif=GGA/GAG/AGG;rbs_spacer=11-12bp;gc_cont=0.349
MSKFNPKYKTSADKIRDELSKRTDATKNYEGALAFKLDPLTELYLKAASTLVGEPKFYIG
GKESDKDLLNAIENVTKIDPEFILQLAVYCREELHLRSVPLMLIAEFANSDHCIGKVPNA
RRYVSRCIQRADELTELIAYQLMRNNVIPRKKTKLPMLIRFGIKNAFPRFDGYQLAKYDN
KKKAVKLRDAMFLTHPEINGPAQGIVFEKLANKTLESPETWEVMRSTGKMTWHEVVNKIF
YKNGRVNNYMAILRNLRNCLKDNSVTTEDIKLLCKMISDENAVLHSKQLPFRFYAAYREL
YDLKEGNFTPAGAMMVADVMDAIEIAVEHSANNFPKLSGSSTLIACDVSASMEKEISRNS
SIQRFDIGIMLGMMANKFAGHTITGMFGDSWKVVPMSRSSGILKNTMEMHSREGEVGYST
NGYKVIEYLLDNDIHVDRVMIFTDCQMWDSRPRRSFWFDNDDDDIVDETTFGEKFLLYQK
RYPDVKLYAFDLAGYGDIMIPQNTKGVCLIGGWSDRIFDFISNFEKIQESNMVIEEIKKI
RP*
>RifSed_csp1_19ft_2_scaf_1319_45_1029_8 # 8680 # 10014 # 1 # ID=3_8;partial=00;start_type=ATG;rbs_motif=AGGAG(G)/GGAGG;rbs_spacer=13-15bp;gc_cont=0.367
MAEGKSISTTAGQLKMLRQQKESLLKEWDVSFSINGEVLLNVLSFMNDINTEIPIKFYPD
RIFMHQKSADNIQYAELEISSQDVMDYKPNLEGDPNRRDAKSILKGPEGEFKGILVDLKG
IEEIQAFAQKDDIIEIRVDTTYYKRIEIHCPSSVIMWAQLLEPTALIKSLERLPETIRRV
RNNPEIKKASVIIEPQTFNRICSIGGKGGKKRDIDERVFIELDKKDGLFVSSGDRLKGKI
FALKPIDIVSQLEDYGGGGFDRGGVDRGGFDRGGFDRGGFDRGGFDNVNINEETYEGEIM
EGLEEVDMLKTGIGEITGIGEITGIGEIDGAGSVEKIIDSVDAPEIPDFAPSSYVPEKKE
EKQLEKKKPENRAQADQVLGMEVDSTQFIYLQQEFLEPFSKLKGLSPISIEVRTDRPIIL
EQRPFNGVNALLTIAPRIESDEDK*
>RifSed_csp1_19ft_2_scaf_1319_45_1029_9 # 10193 # 10711 # 1 # ID=3_9;partial=00;start_type=ATG;rbs_motif=None;rbs_spacer=None;gc_cont=0.407
MASIKETMDKMFGIDQGKIDKMASVNIATGGQLPLPEKGQSVNIRILSPPKHVANEKLPN
KEGMIVSRCVIFGRETEVQYDLILSSTIYKGILAELKKNNVPTDSDLKCIVNRIFTIAGK
EWGSAPKEMWRIDDLTKRPVAPKTYSVALRLDLESQMAPTEPAGSAPDLMSF*
>RifSed_csp1_19ft_2_scaf_1319_45_1029_10 # 10732 # 11013 # 1 # ID=3_10;partial=00;start_type=ATG;rbs_motif=None;rbs_spacer=None;gc_cont=0.351
MLGEVKTSLIHVLYNLIIMKYNPCQEKAKELGLTGHQYFQKLVEEGKLRSPTDIDRETNN
AIYQKIGYENSAHFLKEWRHENGIQAPMDENKE*
>RifSed_csp1_19ft_2_scaf_1319_45_1029_11 # 11049 # 11225 # 1 # ID=3_11;partial=00;start_type=ATG;rbs_motif=None;rbs_spacer=None;gc_cont=0.328
MFSGIEEEMPYGNPKFDFIVKNGIKIDIKSCSIRENEGWYGWELDLNHRLFRDSSYRQ*
>RifSed_csp1_19ft_2_scaf_1319_45_1029_12 # 11203 # 11421 # 1 # ID=3_12;partial=00;start_type=GTG;rbs_motif=None;rbs_spacer=None;gc_cont=0.269
MIVAIDNRMDLNLLHVWSIGRNEIIRGYKFYLRDSIKITNKTRHLLAFERYDWISKLKCI
KNIKIDPDIKGM*
>RifSed_csp1_19ft_2_scaf_1319_45_1029_13 # 11758 # 12102 # 1 # ID=3_13;partial=00;start_type=ATG;rbs_motif=GGA/GAG/AGG;rbs_spacer=11-12bp;gc_cont=0.313
MNKKSITIIGKPVDFVYMIKDVNIDQVGLEKYAVKCSSNIESAWEGSSANSEEQVIEVVL
QEKISNINLTARANVIEIASKNGGKIIKDYTTDRAKKGKKVYMSELSFFKETEP*
>RifSed_csp1_19ft_2_scaf_1319_45_1029_14 # 12153 # 12950 # 1 # ID=3_14;partial=00;start_type=ATG;rbs_motif=AGGAG;rbs_spacer=5-10bp;gc_cont=0.353
MPNKVPPLVSIQAHGLPDAWYKAIKECIKHGAINVRDYGKSIRTKVIVSTIEIGNPLLEP
MLHEDFPTKEMHLQEYLKQWERGYDWKKQGFEYNYMARLIGYPRTDLDSDDSGYYKYKAK
HCCERTIDQIKIVREKIADRIAKGGDCLVSNRDQIITWVPERDLFIDEDQPCMQRIQVFV
YSYPKMDGDILIPGKGEFHVDWRSRDLYGAWNSNMVGLTLMLKREIFDPNNIRIIRCVDR
CSSLHLYQGDWEAAEKVKPVAILVH*
>RifSed_csp1_19ft_2_scaf_1319_45_1029_15 # 13069 # 13275 # 1 # ID=3_15;partial=00;start_type=ATG;rbs_motif=None;rbs_spacer=None;gc_cont=0.280
MKQNVNNKKFKSIDIGNGINVGIVDGRDGKIVEINVSGQKKKLEDVDLLINALIICKQWL
SDNKLNDQ*
>RifSed_csp1_19ft_2_scaf_1319_45_1029_16 # 13312 # 13524 # 1 # ID=3_16;partial=00;start_type=ATG;rbs_motif=None;rbs_spacer=None;gc_cont=0.277
MSYVRINKKYYLTLDGKKVGIHTFVSHGTKEYGERLIGEMKKQIRLSKKEFIELIDCPMT
KEDYVLNLHF*
>RifSed_csp1_19ft_2_scaf_1319_45_1029_17 # 13479 # 13778 # 1 # ID=3_17;partial=00;start_type=TTG;rbs_motif=None;rbs_spacer=None;gc_cont=0.297
MSNDKRRLCIKPTFLSNNYAVSLSLDIMRENLRIIHLSVANTKGKTDIKMAESIASDIIG
EGCQMIGPMNLENVIHFMKVEKENTMVDLMNDIDNENNK*
>RifSed_csp1_19ft_2_scaf_1319_45_1029_18 # 13915 # 14133 # 1 # ID=3_18;partial=00;start_type=ATG;rbs_motif=None;rbs_spacer=None;gc_cont=0.329
MDWQTHLKNLGDMSRGYIYTGRLSELYGERYISIYKNPSRESKWDKFRVDEKPYNDAYHK
MDFYIKFFGECK*
>RifSed_csp1_19ft_2_scaf_1319_45_1029_19 # 14146 # 14970 # 1 # ID=3_19;partial=00;start_type=ATG;rbs_motif=AGGAG;rbs_spacer=5-10bp;gc_cont=0.339
MVTRSELQKKYKLKILLKGPTGTGKTMSAVKIAEEVAKRGWKVLYLDHERGSEEELMKLD
DKTLENIIHEDFKNYQEIMEAIKKHREENKDRLKLIIIDPMYLVEMTRLSARDAYLDQGY
YYLGEKKVDIDNKATFDLRGFMYQLGTTYQMKLANEIVSCDQDIICTLMTPNKHETDYDG
KFSVVFELFSSWIGNKIFYKAIPKKMRGVDLNAIPAIDDPYKKLLEGFIKKYDSTGSPSI
SLDDMGIKTETNVETNGSDSDTDELLKNKQSDKK*
>RifSed_csp1_19ft_2_scaf_1319_45_1029_20 # 14976 # 15221 # 1 # ID=3_20;partial=00;start_type=ATG;rbs_motif=None;rbs_spacer=None;gc_cont=0.285
MSEMTQSSINIGKLKIIIEKWREANVPGNTVDLNKLANYTLKVIESEPLIKEICNAFLCS
ISIQAIKDFDNIKKTQKNIKR*
>RifSed_csp1_19ft_2_scaf_1319_45_1029_21 # 15272 # 15376 # 1 # ID=3_21;partial=00;start_type=ATG;rbs_motif=AGGAG;rbs_spacer=5-10bp;gc_cont=0.257
MNTEKICIIDSDSIGTNESLENVHDRLFKYSERR*
>RifSed_csp1_19ft_2_scaf_1319_45_1029_22 # 15336 # 15581 # 1 # ID=3_22;partial=00;start_type=ATG;rbs_motif=None;rbs_spacer=None;gc_cont=0.276
MCMIDYLNIVKDDNVVNVVGKCKDCDNKSSCSFIMDIRSFVRERRSFDFIKEATISIFAC
KKYERGETNNNICPYCYDPYV*
>RifSed_csp1_19ft_2_scaf_1319_45_1029_23 # 15609 # 15974 # 1 # ID=3_23;partial=00;start_type=ATG;rbs_motif=GGAG/GAGG;rbs_spacer=5-10bp;gc_cont=0.306
MDENEKSEDEEKLNEKLNDIKHIMHEHGLGCGNEIANIVREVHPNALTVVPLYRSCIAIE
QTEEQKKEGVATIHAYGDPHWMGSDITLEALKSGDFYKKLLVSGDRQGPIVEYENEDKCK
K*
>RifSed_csp1_19ft_2_scaf_1319_45_1029_24 # 15946 # 16980 # 1 # ID=3_24;partial=00;start_type=ATG;rbs_motif=None;rbs_spacer=None;gc_cont=0.395
MKMKINVKNDFVEQVKNNLLGKLHIEDGNCGTTHKVLKEISRLGGKTIAWERPDGVYSKI
LDNEGNVVGEGEGITWPPSILFAMVEGGFFPKEIESRLVESLQCIIDMEKVADIYGYGRV
VTPVVSAYNEVWKNGGRVAIRRNSWGIEVVFIDKDDNEIAVGPISYCPTCGTASTIPRAP
ALAAKIKEELKDRRNTGKDKYERGMENHFFFKNDKVCCEIIENGRLLGRASRCCIAYAGV
VAEVHAGIAGTKWGALFKEYCKICPVKLCRQGKNTGEEGNNLLVTLEKRNLNTDVKMDTY
ITSIVKKGNEKVGEGIGTVCAFSSLMYARAKCIQLRSEIEVVRE*
>RifSed_csp1_19ft_2_scaf_1319_45_1029_25 # 17134 # 17415 # 1 # ID=3_25;partial=00;start_type=ATG;rbs_motif=AGGAG;rbs_spacer=5-10bp;gc_cont=0.326
MGKRGITKNDGVQIDIYGNPVHVLNAKELFRTVKCGNCGEIVKSSQAKLHLSFGKSLNIC
KKCLKEMDYRRYNTSIGDTSKICTTIESYCNLT*
>RifSed_csp1_19ft_2_scaf_1319_45_1029_26 # 17449 # 18036 # 1 # ID=3_26;partial=00;start_type=ATG;rbs_motif=None;rbs_spacer=None;gc_cont=0.294
MKQTKYEQFIDKMEMNGFRKVHSILDEIYAKLSDNDDIISIAALDCHMITIKGIKESITE
DKKETVPYILRMKIYSYDGKELEPNDTIQFSIVEMIKKELPTMKPDVHSSIYYQYPYRAI
SSRAGIKFKKGIAITKDKILEMKIFRGFTPLKIGKFEMNLECDKWFKIDKKIEKKLADLK
VAIESIRYVVTVCIL*
>RifSed_csp1_19ft_2_scaf_1319_45_1029_27 # 18138 # 18449 # 1 # ID=3_27;partial=00;start_type=ATG;rbs_motif=None;rbs_spacer=None;gc_cont=0.321
MGMFDWINFKIPCPKCGREISGFQSKDGDCLLRCLEFWQVDNFYSYCEHCEAMIEYTLNE
KTKEKIKETIENMRKVFTINDYELNFRERMGSSEMDKETDNTE*
>RifSed_csp1_19ft_2_scaf_1319_45_1029_28 # 18446 # 18643 # 1 # ID=3_28;partial=00;start_type=ATG;rbs_motif=GGA/GAG/AGG;rbs_spacer=5-10bp;gc_cont=0.298
MKTIYKRIIGLLMVMPGIGLFYLAYVNKLFSVEQVVIFIVGALISSIIIMLFFYGAWLLI
MGPED*
>RifSed_csp1_19ft_2_scaf_1319_45_1029_29 # 18718 # 18996 # 1 # ID=3_29;partial=00;start_type=ATG;rbs_motif=AGGAG;rbs_spacer=5-10bp;gc_cont=0.308
MELSIFLFGKPEWEIDLDKATCENIRDLGLDIKERLDNISTVIGKLENNGWSRYAGLYDI
NYYKEIELEEGMKELESLDINKDRLSIMEDNE*
>RifSed_csp1_19ft_2_scaf_1319_45_1029_30 # 19002 # 20453 # 1 # ID=3_30;partial=00;start_type=ATG;rbs_motif=GGA/GAG/AGG;rbs_spacer=5-10bp;gc_cont=0.363
MPIPIINSRDLVNTWRILDDKIGNFRSRGLPFKIPYVGAFSQSVAEYFIRVYSNPGDTVA
EPFGGRGTTAMQALWHRRNIIINDLSPYSNVICHTILYTPYMTDVIEFINRLEKYIKSDR
CNVSTDYAGKDSDNDVAKLYHKKTFEKIIRLRNLLNSRDVLLGHGDDLFGDIGYEYKDDL
KMAYTYRHEVTMFTRMIMSQLMLHSSRDMSFNGIKTRGTDNTYIKGILRYYDSLGETPVD
VDIFENMRRYVDHMGLDELGARNKFSKLNRKLISCDARKLDLPDKCADIVVTSPPYYSNL
NYGMANWLRLFSIGGIGDPLIGNHIDGKKVEIQDNSEIYGKVYDRITDRAGGTVDNPMSY
SSFTGQYLHELYRILKDDAVGIIVVGDYGNKRKVQAWRLVTDRAEIFGFEPQMVIMDELN
KQTKSSTQFQARHDGGKNDYDVCVVLSKGDYKQKNNPEDIDFRWTQKFVDKSQLDIESAW
GDI*
>RifSed_csp1_19ft_2_scaf_1319_45_1029_31 # 20434 # 21333 # 1 # ID=3_31;partial=00;start_type=GTG;rbs_motif=None;rbs_spacer=None;gc_cont=0.331
MHGETYSIDMAYYNRSNTCDRCGKELIPGHPCREYNKDGDWTGCWLCSTCYRKDREKNDL
TTNSNLRKMVNSYINDMNMKARKCCKCKKNDTYTKPGGGKQWRSCACGNENCTGWLCDHC
RGRINYVSLGKSGLLGRSNNRGKEVIGQWIAAKTFHLDDLNIKNDNFSESIDLSYHEILG
RPDVKTASLICDMWTFSHTDRECDTLILLGMDDNEPWKNVLRVYIVPYEKVCWSNIYIHE
DWSKVRGKSKFEILDTCRIDEKPFNNTYQRIEIPEFFNPFDLWKGLYDKKKVMKEKKYQ*
>RifSed_csp1_19ft_2_scaf_1319_45_1029_32 # 21461 # 21955 # 1 # ID=3_32;partial=00;start_type=ATG;rbs_motif=AGGAG;rbs_spacer=5-10bp;gc_cont=0.339
MPNWCYNKLVISGNKKNLTIFKDQVKCLETDLCLNNIVPMPKELYDTVSPGDDENWYEWR
IRNWGIKWDVEAHLVEESDNILTYEFESPWGPPHNWVRKVALIFPDLSFELYYREPGMCF
QGTISAQKDFFVDKEEDYFEEFDDEEEFFEDEDDEDKIEIIKRV*
>RifSed_csp1_19ft_2_scaf_1319_45_1029_33 # 21957 # 22454 # 1 # ID=3_33;partial=00;start_type=ATG;rbs_motif=GGA/GAG/AGG;rbs_spacer=5-10bp;gc_cont=0.281
MVDISKLLSRKDVNNKISKSLDRTKENNNEHAFDFCSENHTTDIEEGSEYHITIRNKCPI
GTKSVGNFHTHVHLSQSNNDAIPSSGDMMETIERDLNFVCVSGHNNNKHIIRCFNHNDIK
SEIGTILNVKKLEPNEDNVRKSSRLVTKRMMKDKDYLDKMSQIKI*
>RifSed_csp1_19ft_2_scaf_1319_45_1029_34 # 22473 # 22742 # 1 # ID=3_34;partial=00;start_type=ATG;rbs_motif=AGGAG;rbs_spacer=5-10bp;gc_cont=0.304
MVMENPKATYEDDKMIIEGEFDIEVELSGMHPAYPSEDEKLFNKCAFEIKSYGEIELKDV
SDLVKWINIKSRCKDPEKWPKWKITLERI*
>RifSed_csp1_19ft_2_scaf_1319_45_1029_35 # 22860 # 23324 # 1 # ID=3_35;partial=00;start_type=ATG;rbs_motif=GGAG/GAGG;rbs_spacer=5-10bp;gc_cont=0.381
MNNIEDMPTCTVPIDREDKHEMLRSLPENETMHKCHHCNLIFDMTQSGQLNILTILRDRN
YVYCPRCWTRNPDLMCKVDAYSTFLKIKGKDCRKGELMSGTDLCPVCNRSMCPECFNHSV
VSISRVTGYVSDIGGWNNAKRQELKDRQRYAIMA*
>RifSed_csp1_19ft_2_scaf_1319_45_1029_36 # 23476 # 24063 # 1 # ID=3_36;partial=00;start_type=ATG;rbs_motif=None;rbs_spacer=None;gc_cont=0.308
MVNKIKAPTPTKEQIEYEDAKKSFRVATAKARLHSAGIDMSKMSQQTIDKVMRIFDDMEH
IQQDTQQKISKLQHDTEIAIQKFNQDANQKFGDTQKKYQDLIDSLKEDKKEDISQIETHD
IQPVVIAEPATEEIREKTHEEKVAEITNILLNYLKEPISEKINEIMCTIDQKVNETVVNS
EQTPENIKNLNNYLK*
>RifSed_csp1_19ft_2_scaf_1319_45_1029_37 # 25301 # 26233 # 1 # ID=3_37;partial=00;start_type=TTG;rbs_motif=GGA/GAG/AGG;rbs_spacer=5-10bp;gc_cont=0.324
MSENDKWIEDRLNGIGGSDAAAVLGISPFKSRLQLWTEKISKKINPDSGDVLIFQIGNAL
EPIIANKYSKMTGRKLEMRPQKSHPEYPFMIGTIDREIVGDERGPGILEIKTKGAWIDWR
DDIPPYYMAQIQHYLCIFGYCWASFAVLDLGKREITHIDIERDDKQITKIIEEEKKFWEL
VEKRIPPEVDNSKVCGDFLRECYGQSENVTIDLLKNKDATKWAMMLRDIRSQEKLLKAQE
IECKNHLMSIMGSAEKGLGNLYSITWKSPKYKVIFDLEKFKIDHPKLVKKYIKYEHQSRR
FTVNFPKTGQ*
>RifSed_csp1_19ft_2_scaf_1319_45_1029_38 # 26346 # 26615 # 1 # ID=3_38;partial=00;start_type=ATG;rbs_motif=None;rbs_spacer=None;gc_cont=0.326
MYITKDRLGSPFKWSKKGKHRECEVVDKECVIRKCFDPQDCGTVDPKTQQKNIVGKCKTM
HDKGCPNDWNKPSNYLVYNDRYINNGKRY*
>RifSed_csp1_19ft_2_scaf_1319_45_1029_39 # 26651 # 27751 # 1 # ID=3_39;partial=00;start_type=ATG;rbs_motif=GGAG/GAGG;rbs_spacer=5-10bp;gc_cont=0.356
MGNVSVIIGFKGAPGKSDVDFVNRYGGIIKRTYKIINAISADIPKESLDIIVKSPNVEYI
ENDEKVFAHVPVGTCKEIQLLKQTVPWNISRIGATWVHSMGNTGKGIKVGVLDTGIDYNH
EDLKGNYRGGYNFVGNNNDPMDDNAHGSHIAGIIAAEDNDIGVVGVAPQAHLYSVKVLAF
DSTGLTSNIVSGLEWSVENNMQIINMSLGSDEDSISVSRAINNTNNAGILIVAAAGNAGN
NVGSGDNIDYPARYNSVVSVGATDINDNRAKFSSTGPSLELSAPGVNILSTLNGNKYGTL
SGTSMSAPHVSGVAALIMSTESGITNARVRIRMQMTAQKMSKISGGFSAKDWYGYGMVDA
VRSVSI*
>RifSed_csp1_19ft_2_scaf_1319_45_1029_40 # 27798 # 28082 # 1 # ID=3_40;partial=00;start_type=ATG;rbs_motif=None;rbs_spacer=None;gc_cont=0.298
MSRDDLPIHLKDSLTTAEDEIWQIQRDIDKLNDEKEHKTKENSNNKKQELLEERQALEEE
NKDLIRGVRSRRQLIDIIGLTDIVLVIIMILLLS*
>RifSed_csp1_19ft_2_scaf_1319_45_1029_41 # 28963 # 29196 # 1 # ID=3_41;partial=00;start_type=ATG;rbs_motif=None;rbs_spacer=None;gc_cont=0.333
MVNMAKTAQIPDEIHELIRDKQREMKNKYKISVKISDIIAACVADNIKEAERFFDINKIP
KSGKNIIDNDDSGKMDT*
>RifSed_csp1_19ft_2_scaf_1319_45_1029_42 # 29234 # 29428 # 1 # ID=3_42;partial=00;start_type=ATG;rbs_motif=AGGAG;rbs_spacer=5-10bp;gc_cont=0.267
MKIMISILVVIILLISGLLSSGCISKDNNFGNNNDSNKDEYGTDDGSVEEDDSVITEYDS
LDNN*
>RifSed_csp1_19ft_2_scaf_1319_45_1029_43 # 29514 # 31364 # 1 # ID=3_43;partial=00;start_type=ATG;rbs_motif=GGAG/GAGG;rbs_spacer=5-10bp;gc_cont=0.363
MTKNILFIIVTMIFVTIGIATVSGQTQIQAPPAINIQATGLLTYIENLGIPVITGDVPED
ATITNDAPEGNNFPIGINTVIWTIGNIDIIDSDIQVITVTEPTVDNIAPSINAPADITVQ
ETGTYTHVNLGNPIVEDNIDPNPTVNNDAPSGNNFPVGTTIVTWTATDNSGNSNSATQSI
TIEPAPIKLSIVNYNPNSSLIEERVPSQVTFSVTTNQPANMLWRLDGVSTTGGQSVTRDS
FPATFDKIGTHTATVIAQNGTDSASQTWTWNVKGTLEASAHPSSINVGQPTNVTIKVDRR
CGIEIGDDCTLLKRLPVSGASVSLTGIVNNGGVVNSTTGEFVILINTTTNGTINVTASKS
GYINGYTNISVGVPTPVTTPGGSGSSGNSGSSSGGSSGGSMGGGGGGTAEPYENIYKYEV
QEHTVSTIPVSFKYVSPELAVYEVLVTSLQSDIASLRIEVLKDASKLVGSPAPGIVYKNI
NAWIDYKRIKNATIRFKVENSWMNNNGLSDNNIKMNKWDNNNKKWIELMTTVKSKDDTYT
YLESQTDTFSSFAISATKSLPTFVTNNQPVATNSVTSPEQIDADMTKRKDYSKLEIGGVV
IISVLVLYMLRIKKNQ*
>RifSed_csp1_19ft_2_scaf_1319_45_1029_44 # 31538 # 33136 # 1 # ID=3_44;partial=00;start_type=ATG;rbs_motif=GGAG/GAGG;rbs_spacer=5-10bp;gc_cont=0.386
MKNLRNKLMYIMLATFILLNVGVAYAWINGVGSPSIDPYNPIIGTHDRMLNIAINMLPAD
LRDKIDIEAADYGTEMPDYNNTMCNCTYGIRDQRYHQVYYHRDGSLQDNSSARRAQEEYN
LAMAYLNVGDNYNFSLHVGMMSHYIADVSNFAHTMGNGSDWGGEGLTVHGDYENFVANTS
SKFFSSTSIKFDGVYNNITAYDATLDSANDTTFDNKFGDGTYNNTWMYIMVNNSPNLTYS
TADPEVIARTRQSLNYSVNLIADVIYTMVSQNITITPNATATLTATPTVVPTYTGGSGSN
GGNSGSSGGSSGGTSGGGGLGTAEPYQNVYKYEVQEHSVFVTPVSFKYTTPELGVYEALI
TSNQSNVASLRIEVLKNTSKLAGSPAPGIVYKNINAWIDYKRIKSATLRFKVENSWMNVN
GISADDLKIFKWDNGSNEWIELLTDVLSKDDKYTYVESETDIVSGSYAISSIKEENVPVE
GSTINLKVEQEVVQTEKESVSTEGKVQSPGFELLPMISILLIIYIREKKKMR*
>RifSed_csp1_19ft_2_scaf_1319_45_1029_45 # 33208 # 34302 # 1 # ID=3_45;partial=00;start_type=ATG;rbs_motif=GGAG/GAGG;rbs_spacer=5-10bp;gc_cont=0.347
MTMVSVIVPTFNERKNMYPLIERIDNSIKDINHEIIVVDDNSQDGTGQAVKELSKKYPVR
LIVRKNEKGLATAVMEGFKQAKGDVYAVIDADLQHPPEKLVPLIYEACNGTDIAIGSRYA
GGQESFGNFRIHRKIMSKGANLLAKVLVPKVADIKDIQSGFFAMKKDVIKNVELKPTGYK
ILLEILVVGNYKIVKEVPYDFCQREHGKSKLGAMIIFDYLHHLITLTFREKESRRLAKFL
ATGFVGILMSIGLLWFMTEKIGIFYLISAAISKEIGILMSFALNELWVFNDRITLNMKSK
KDYASRLLKFNANRMLAIFIVIATMVICTELLGINYLISNLIGIGIAFPFNYLVSNKQIW
KNGR*
>RifSed_csp1_19ft_2_scaf_1319_45_1029_46 # 34425 # 35423 # 1 # ID=3_46;partial=00;start_type=ATG;rbs_motif=AGGA/GGAG/GAGG;rbs_spacer=11-12bp;gc_cont=0.378
MLYNVHDIIKLESFTEILELKYFRDTSSIDVDIDCVDMVIGNDVSEPTYQDLLCSLSIES
GKNTYLGVSKLLDMSRHVLYVNLVEPLLRLLLVPKGYVLLHLASLEKDGKGMMISAPPDT
GKTSLILKCLKSSADNNMGLSLLSDDMVIASENGELFSFPKPFTISSHTLDSVFGKDTDL
WYKIRSNVHSKGGRSAYKCMGKMSWLPMMSVNALAQIVFEPPKLYPEDLLNVKIGRQAKP
ESLIFLSTAFDGEREISREIAAQMIRDNTDNAYITPPYDKIFPGLVVGDMTYDEILEREM
QITENLLENIVPVEIGRKDYSWYEYVLNGMAT*
>RifSed_csp1_19ft_2_scaf_1319_45_1029_47 # 35453 # 37990 # 1 # ID=3_47;partial=00;start_type=ATG;rbs_motif=AGGAG;rbs_spacer=5-10bp;gc_cont=0.332
MEDLKMEDLKMEKIDRPTDISENRSISLTKKVFNVIKSIDIALICILILTSMLYFYNLGE
LPFAPDEATYTSQSEILAGNNEARQNFIPYSRSATNFQVHQFITSLFLKKYGISEYYARM
PTALMGILSVFLVYIIARQLFNRRMALLSSLFVGINGYSLHFNRQINLDTPLVFFMILSI
MFIVAWRKTKSQWYFYLFLISIILSTMSKVIIIIPLAIAVFAYLYAEKDYKDGLKMLFKP
LSILIIVASIYYVYYFITTVVGLDDFIKTLSYASERETIGTPSFYIRTVFLLLGYAFPII
TIIGLAVSLKHRTEGDALILLWFASVLLFFTYYPLQGYNYIFPIIPPLCLLCGRAIDDIA
DHIKASTTVAVVLPLMIILSIYPTFNVLNNPDEVVYPVAPVRFDSMKYTALQDASIWLKN
NAKPDSKVATYTFADSHVIGYYSGLKIYSIVNFPGYYTPSENGVNNGYAKIKWESTDVYK
MIQDGKIDYIMYMDEQKTMKNMTKFYDNDGLGFSVVYRKVYKMPEWYKKGLLNITIFEVQ
KPTSFRMENISRSSFSVIAIPDPQEYSRNRPDIFMNQTRWIKENVESLNIKFVVQVGDLV
DSGKSANQWNVASRSMGLLDGTVPYLVVMGDHDYDSGSTLSPGMRLSTMYNTYFNYERFN
KYGWFGGNYPESSSQNMYGFFSSPGKEKDFIVIGMSYCPTDDVLSWADDVINNNADKKVI
LFTHAYLNNKGLRLSSTSVNGCTASGVAGNEGEEIWNKLVSKHDNIVLVVSGDQFGFGVK
VDYVGDNPINQVLENFQSVENGGNGYLSIYTFIPEENKIELRTYSPYLNEFDTTPEHMFD
FKYKT*
>RifSed_csp1_19ft_2_scaf_1319_45_1029_48 # 38135 # 38800 # 1 # ID=3_48;partial=00;start_type=ATG;rbs_motif=GGAG/GAGG;rbs_spacer=5-10bp;gc_cont=0.354
MKRFLTIFLVGIAIVTLFAVIATAQSEDEIQVTLKSKNLGPDPAWGGSRATITITTNKIG
DLTYVEEYYGVGGDGKPKFFNGNRHEEVMKDYTTSFDLIRPDHDHKQSWSMIKSKVIFDK
VMVYEVWINTSGTYRSFTGRAGWFNNSTIEIGKGRPTIQKKEPFDPMNNLAKVSESNVED
NLEDNSVNSDNSSTSVRSPMLEGYAIIGTVLFVYIFSRKKR*
>RifSed_csp1_19ft_2_scaf_1319_45_1029_49 # 38857 # 39789 # 1 # ID=3_49;partial=00;start_type=ATG;rbs_motif=None;rbs_spacer=None;gc_cont=0.375
MNIKEFLVKCGTDQRLSELILFFSEHGKEIKSGFLKSKNKAGTKNIYGEEQMELDKWADE
ILINGLRNTRLVRYIATEEQPDIIEIDNPKNQFGVVIDPLDGSSLIDVNLAVGTIIGIYP
GHVLARGENMIAAMYILYGPLTTLTLTIGRGNGVHDFVLDNDGEFILAEEDIKIPDGKIY
APGALRKDYLPEHAEFIKSLEKDGYKLRFSGSFVADVHQILHKGGIFTYPGFKKKENGKL
RLLFEANPMGKIISEAGGNVSNGWIDILSIVPRAIDEITPIYIGGKKETESIERFMRESQ
YFNNRCKHEY*
>RifSed_csp1_19ft_2_scaf_1319_45_1029_50 # 39779 # 40714 # 1 # ID=3_50;partial=00;start_type=ATG;rbs_motif=GGA/GAG/AGG;rbs_spacer=5-10bp;gc_cont=0.349
MSTKIDLKNINVQKMIVIALITGIVIIGYAMQPVNTTGNNGNNGNNGNNGNNGNNGNNET
IIGNDQELRELRFIVVGDPHIKSSNSGSDRGNDRLKQIVKFIDSANVDFVVLLGDITDDG
KNKTFDVAKNILQNSTKPYYTIAGNHDVTSGPVNYEANFGPMENMTNIKGYQLIFPGIYF
EGKGKLHWSFNFSKANRSEPTLIFLHGPTVKPPIDAKTCSWGADFFGYGQSMQPELENFS
GLIAEYSGHVHYSTDQTIKGVRYITVNGLVNKAGGCENEGASNYVGYSRVKDGKADYMLI
DYNGQFKDPFP*
>RifSed_csp1_19ft_2_scaf_1319_45_1029_51 # 40851 # 40970 # 1 # ID=3_51;partial=00;start_type=ATG;rbs_motif=None;rbs_spacer=None;gc_cont=0.217
MLYNYGWYENFRVNEDIVKSVSEIFYNIINSRTTNKKSE*
>RifSed_csp1_19ft_2_scaf_1319_45_1029_52 # 40982 # 42349 # 1 # ID=3_52;partial=00;start_type=ATG;rbs_motif=AGGAG;rbs_spacer=5-10bp;gc_cont=0.341
MKSIILAGGSGTRLWPLSREKYPKQFLRFGKTSLFQSTVERCLEISNAKDILVVTNNAQK
FLVLGQIKELGVDIPDNNIIIEPKGKNTLPAICLGMKEIEKRSGKSTVGIFPSDHILDKN
AMKTIADAEILSSEYLITFGVVPSYPHTGYGYISLAEPTGIGYKVADFIEKPKIEDAKKF
IEKGSLWNSGMFLFGTSLFFSELKRCQYEIFKLFENSNGLNEIYDGIPSISIDYGVMEKS
DRVSVVRLNEKWSDLGNFDAIYDEFQKDESSNVTYDCDKVMIDSKNNLVFSKTNKLVSLI
DTNNMIIVDTSDALLVCPRESNQKVKDVVAQLKAKKDSRASLHETVYKPWGSYSILGKSE
RHKIKNIIVMPEKKLSLQLHYHRNEHWAVVKGIALVQVDDKEFFLRTGESTFIKEGIKHR
LSNPGRIPLEMIEIQLGEVVDEEDIVRFDDAYGRV*
>RifSed_csp1_19ft_2_scaf_1319_45_1029_53 # 42541 # 42735 # 1 # ID=3_53;partial=00;start_type=ATG;rbs_motif=GGA/GAG/AGG;rbs_spacer=5-10bp;gc_cont=0.328
MVKDIVRLTHTKNGADKNSKVYGDKEYRKVLKELGFEKPEDEPLTAQELRQIYIHMQEDL
FVGS*
>RifSed_csp1_19ft_2_scaf_1319_45_1029_54 # 42839 # 43144 # 1 # ID=3_54;partial=00;start_type=ATG;rbs_motif=GGA/GAG/AGG;rbs_spacer=5-10bp;gc_cont=0.261
MNKILLILFSITFLIVSGCIEQNTQTIGDNSTVIKSTNDPILTLQPGEKLYYIDDSYDFI
KYTRDYIPNKIVEFSNTHNVTRIQSAYDSNGRKIGTYIIYR*
>RifSed_csp1_19ft_2_scaf_1319_45_1029_55 # 43144 # 44529 # 1 # ID=3_55;partial=00;start_type=ATG;rbs_motif=None;rbs_spacer=None;gc_cont=0.338
MINSTNIGMERTIMLFGTSGIRGDAKKFDNQFCFDIGRSFAKFLSNHHKEGGVAIGMDPR
ESSQRIKDGIARGILYEKRIVSDEGLSPSPAMNYILIADHDIAGSIMITGSHIRADFNGL
KFFINPGEILKEHEKEIEHIYEEVKDKIPFLYTGRAIIENRANEFYRKMLLGLTESYPRW
KIILDCGNGSQSGIMPSLFKELGMEPIMINNDPIPEKFIARDTEVKDAANDLILKVKDSD
ADLGIAYDGDGDRVVFVDSDGNFISGDYTGSLIAKYSTTDVVITPVSTSQVVDYIGKSVI
RTKVGSPYVVEAMEKYGSTFGFEANGGGISKEVMLSRDAGSATIKILNILNNTGMTLREL
VNTLPRFFIYKTKVDCPMNLYNTILEKVRRKFENNGSVIEEVDGLKIWKNSYTWTLFRPS
LNAPEFRVFAESLSEENAKNLCEEGIELVNNYIKQEVHNGT*
>RifSed_csp1_19ft_2_scaf_1319_45_1029_56 # 44519 # 45148 # 1 # ID=3_56;partial=00;start_type=ATG;rbs_motif=AGGAG;rbs_spacer=5-10bp;gc_cont=0.316
MGLKEWIIPQDKHFFNMLEEESKNVFDGSKVLLEMLKNYQQINEKQQKIKDIEHNGDRIV
HGICEELNKTFITPIDHEDISSLASAFDDVLDLIDGVATRLVLYELQKPEVGMINLVEIL
VMQTEELNKAINELRNVKNLKKIERRCIEINRLENVADDIYKNAVAELFKRTDAIEILKF
KEIYECLEHATDMCEDAANVISDIIVKNS*
>RifSed_csp1_19ft_2_scaf_1319_45_1029_57 # 45208 # 47208 # 1 # ID=3_57;partial=00;start_type=ATG;rbs_motif=GGAG/GAGG;rbs_spacer=5-10bp;gc_cont=0.353
MRIGKMLVILTILIIFINIVYAGDAEEISNLNNESYEINYINWTWKDPSSANFTKVMIYI
DGKFKTNISKGKQYYNATGFSSGTSHSIGTLAVDTSGNISTWVNDTKKTKDNIIRFITIG
DAHITSNVSNDAYQRLTNSVNYINNRTDVDFVVQLGDIADSATSNNFANGKSILDKLTKK
YYVVEGNHDIGTSGTLFVSYFGPTEHIESVSGHQLIFVGINKNGTKNMYNTTIAYDWSFN
YDNVDKNRPTIIFAHGPVQAKPGGSCRDWDANANNEIYFSYACNMKSETDKFTNLLGYYA
GHVHKGTNQMIGNTLFVTGDNLGGNGADSDYIGYTIIKNGVVVGYWLLNYSLGPDVLPSI
TSTPVATATPIPIATATPIPIATATPIPIATATPIPIATATPIPIATTGSGGGNSGGSSS
GGGNSGGSSSGGGNSGGSSSGGGNSGGSSSGGGSGGTAEPYENIYKYEIQEHAVFTTPVS
FKYLTPELAIYDVLVTSMQNDIASLRIEVLKDTSRLVGTPAPGIVYKNINAWIDYKRIKN
ATIRFKVENSWMSNNGISDNNIKMLKWDNNSKEWIELMTNVLNKDDNYTYVESQTDSFSS
FAIGYIKDENVSTNSSSPVNLAVDAREVEAENVPIDTENPKAPGFESILSIISILSIVHI
SKRIKR*
>RifSed_csp1_19ft_2_scaf_1319_45_1029_58 # 47257 # 48867 # 1 # ID=3_58;partial=00;start_type=ATG;rbs_motif=None;rbs_spacer=None;gc_cont=0.361
MKTEKMFVVLVILTIYANVVSAAISPPTNVVETLSGTSLTVNWTAAVGAAQYRVHIYVNS
ETTYRSALTRYVNGTSVVIPVPSATDCYTAHVRTWLPSQSTNSAVSAKVCGMASTPTPTP
VPDNTPPDSIDNLLNASFIDRINWTWRDPSNSDFDHVIVYIDGVFKANINKGVGTYTLAG
LTPGTEHEIGTHTVDSSGNVNQTWVNNTSRTNIPDTTVDNTPPDSIINLRNNSYLSDRIV
WTWTDPTTADFDHLIVYINGVFKENVDKGVRTYTSIGLNPGTAYKISTHTVDSSGNINQT
WKNYTARTARKTGLPTIRFITIGDTHITSNTSNDQYQRFTRAINYINSRNDVDFVVHLGD
IVDSGSDTSYTVARSIISKLKVPYYVLEGNHGSGSYFTKYFGKDEHMEYFQDINGYQMIF
PAYNSGEWSFDYSLADKNRPTLIFNHGQVQPKPGTTSCIDSWGSYYSYACDMKSEVDKFT
KLLGYYNGHVHSGTRQIINGSLYVTEDNLGGNGPDSDFIGYTVIQDGIVTYSTVRY*
>RifSed_csp1_19ft_2_scaf_1319_45_1029_59 # 48956 # 50125 # 1 # ID=3_59;partial=00;start_type=ATG;rbs_motif=GGA/GAG/AGG;rbs_spacer=5-10bp;gc_cont=0.295
MKEKHLLIIIGTIVILLIIGTIGLGLIGHKEDSSSNDRYNSILNDDNTISNNSNNDYDNK
INFSSFEDNININQPIGTFYYPWTGGNPEKSPIKKETWLHWRDDNHNPPNTWASNYIPDL
GNSSNFDPYNRLYSSKDANIIKQQLVLMKKSGINFVISSWWGQNHFTNEALDVIFNKVLS
AKDNPYPEVKFCIYYEKEGFADVPKSEIINDINYIKNKYANSSYYHKIDGRPVVFVYNTK
SGLFTETFQQEIQKWKEIRDETGIYTVLKISGGYKNVENYADSWHEYAPASNFKQIGNYS
AFVSPGFYKWHESPRLERENFSRFENDVISLKNADVQFKLIETWNEWGEGTGIEPAQKIN
HDDVNGFSISEDSYGTKYIDILGKYFGNK*
>RifSed_csp1_19ft_2_scaf_1319_45_1029_60 # 50426 # 50689 # 1 # ID=3_60;partial=00;start_type=ATG;rbs_motif=GGA/GAG/AGG;rbs_spacer=5-10bp;gc_cont=0.250
MILKYEISDKNGISDKNLEICQIHHKRKKLFSINKLFSLFSIRAWDFESIFYGIYGFYDV
KDYFYGICFYFSKGYVKSLRLCIVGIK*
>RifSed_csp1_19ft_2_scaf_1319_45_1029_61 # 50796 # 51941 # 1 # ID=3_61;partial=00;start_type=ATG;rbs_motif=GGAG/GAGG;rbs_spacer=5-10bp;gc_cont=0.386
MKRKYRRGIDIVDKSNFWLFLVIVIAIVTPIASANSEFFSALQNAFGTTGTSCGTCHIEP
KGGGQLTSYGSNFSSQLALGENASDALATIGAPIVAEVSTGNLTIIAPEDIVANDTNISD
LGAPNVTGGTPPYNITNDAPIGNFAIGETIVAWDVTDSVGATAVDTQTVTIEPTTGNLTI
IAPEDIIKAATGLLTTIADLGTPTVTGGAPPYNIVSNFAVGDTIVTGNFAIGETIVTGNF
AIGETTVTWSVTDSIGASAVDFQNVTITNESVEPTTGGKLTGKVFNDLNKDKALDTNEIG
IAEMPVKLTGTGKSTKGIHKRTKTDIDGNYKFENLPPGRYVIHSKFKHGWRSTTRVTKIV
LDLNNGETVSANFGKEKTSEN*
>RifSed_csp1_19ft_2_scaf_1319_45_1029_62 # 52148 # 52684 # 1 # ID=3_62;partial=00;start_type=ATG;rbs_motif=AGGAG;rbs_spacer=5-10bp;gc_cont=0.393
MKKEHKRSMKMVFTIFLLFATTIAVSAIEQIGVDTLNFQGSYADATGAGKLQLAAQYKDT
PSATPTTNVTPNVTTTPIVKVTSNVSSVSKNVSGRNVIGANASNETTVPIETNNVVPTVV
TTPTTAKTPANTLPKVVETPIKGETTPVAVPTKTSPGFEMVFVIAIFGAIFILRRMKE*
>RifSed_csp1_19ft_2_scaf_1319_45_1029_63 # 52945 # 53376 # 1 # ID=3_63;partial=00;start_type=ATG;rbs_motif=AGGA;rbs_spacer=5-10bp;gc_cont=0.301
MAELKLKQLYRGYVLTDFDGNEVAIKDKEEAIKEIKNLLNFDEKYKRSNSESYTQKTKPN
YAELHRNIFEKAKEQISLTGKVNGAKIARELTINNSTIHAHLNKMNAELEALIKNWHEQN
IKSTNVKDKDINNIDDPMLKTKI*
>RifSed_csp1_19ft_2_scaf_1319_45_1029_64 # 53635 # 53793 # 1 # ID=3_64;partial=00;start_type=ATG;rbs_motif=None;rbs_spacer=None;gc_cont=0.327
MNVIMEQNAELPIYVKCKCNNCGNTWETENWTRKCLKCNSTNINQDAMMRGL*
>RifSed_csp1_19ft_2_scaf_1319_45_1029_65 # 53793 # 54128 # 1 # ID=3_65;partial=00;start_type=ATG;rbs_motif=GGA/GAG/AGG;rbs_spacer=5-10bp;gc_cont=0.292
MIPEDLETKAYEVFVYPKLSIIEIIGKNLKLKEETIKHAQELAIEYIKKTYHQPRYSHIK
FLLPAFVYIAAILDNDRRTQYEIAQAFGVTESSVRKWYLHIKTIMDIKIIL*
>RifSed_csp1_19ft_2_scaf_1319_45_1029_66 # 54147 # 54392 # 1 # ID=3_66;partial=00;start_type=ATG;rbs_motif=AGGA/GGAG/GAGG;rbs_spacer=11-12bp;gc_cont=0.244
MLKEKILQILNLNKEQIKDVFSVDDDGIDKIKMFLKKDCSSFKEILDDIFLSDMGNREKM
LFSYLIGYANGMRKVQNEINK*
>RifSed_csp1_19ft_2_scaf_1319_45_1029_67 # 54598 # 55467 # 1 # ID=3_67;partial=00;start_type=ATG;rbs_motif=AGGAG;rbs_spacer=5-10bp;gc_cont=0.382
MKAKDLPMFKQKVLDMVPISQADMWKKLGIDSREGSSLVSIMLKENLIKRRKQDGRFILE
RANGNEELREQIKEDEELKRKEDEELKRKEDEEFKRKEDEELKRKEDEELERKEDEELKR
KEDEELKRKEDEELERKEDEELKRKEDEELKRKEDEELKRKEDEELKRKEDEELKRKEDE
EKKLKDTNSLKKKVLDLLPITQSDMWKELGITSSAGSRLVDSMLEENLITRKKYDKTFIL
ERVDKKVVDEEKKDYTALLSSKNRFAPCSGCVTDCEAGMCVLLAEWLLE*
>RifSed_csp1_19ft_2_scaf_1319_45_1029_68 # 56069 # 56608 # 1 # ID=3_68;partial=00;start_type=ATG;rbs_motif=GGAG/GAGG;rbs_spacer=5-10bp;gc_cont=0.311
MNVNENTIECISRKYRVKTKGGMIVEVESTKSLSGKMTNELLKEDDEINSFFSNNKIMSI
RQLVTTNTKNSQEKLIQDKLVPKKGRFTPRQRLNNLLKMTGEFTRKDYQKYMFDMYGVTI
AKFMAYDDIKEGLLAKRLEITEEIAGRSKKYRVLDPTDVDENLYKTMMKDHKIQMGVIH*
>RifSed_csp1_19ft_2_scaf_1319_45_1029_69 # 56632 # 57021 # 1 # ID=3_69;partial=00;start_type=ATG;rbs_motif=AGGAG;rbs_spacer=5-10bp;gc_cont=0.349
MEIKTDRNKKNAKILIILSIILLVAFAGCTTKKTTNTSNVDVKVPQVGSGPDWCKAGTKM
TSTGPSGEVSFEIKGIVNYEGKDVCSAEWSSGNGSMVQYFNEDQTYIVLITKDKSGTVVN
KIDMSQPKQ*
>RifSed_csp1_19ft_2_scaf_1319_45_1029_70 # 57051 # 57431 # 1 # ID=3_70;partial=00;start_type=ATG;rbs_motif=AGGAG;rbs_spacer=5-10bp;gc_cont=0.365
MEESVVGNIVEKKKTSLGLEENVEGALCYVLGFVTGIVFLILENDNKFVKFHAVQSIATF
LPLTIIGSIVSSSMIWSFSMMWIGGILASVIFLIELFLWLLLMMKAFQGEKFKLPIVGDI
AEKQSQ*
>RifSed_csp1_19ft_2_scaf_1319_45_1029_71 # 57575 # 58183 # 1 # ID=3_71;partial=00;start_type=ATG;rbs_motif=GGA/GAG/AGG;rbs_spacer=5-10bp;gc_cont=0.291
MVRCEDFYKYFERKGNFCGKSENVVKKVEDYIDYVKRNKLREFSGYRISNSALDPFISIE
DMKDGKVHDLALKELKKLLRKGKLLSEKVTRRVSIELINSANNKVAEEYKLEHIPNIRSR
MGEFEHEIGEIGYEVKEMFDAFKTDIDTKNNNDVLKIMLEWCIKNPEEIRKLRDKLNNNI
VDKNIEITAIEEDNYHQNENVL*
>RifSed_csp1_19ft_2_scaf_1319_45_1029_72 # 58204 # 58476 # 1 # ID=3_72;partial=00;start_type=ATG;rbs_motif=GGAG/GAGG;rbs_spacer=5-10bp;gc_cont=0.344
MICKECGHELGGDAKFCVNCGKPVSINKIICEECGHKMDSNFDYCPKCGKHSKYDKEKRK
RINRERGGDDDDDDEGVGGGIGDFLGKIFK*
>RifSed_csp1_19ft_2_scaf_1319_45_1029_73 # 58566 # 59147 # 1 # ID=3_73;partial=00;start_type=ATG;rbs_motif=AGGAG;rbs_spacer=5-10bp;gc_cont=0.352
MTKKRILMITGDYAEDYEIMVPFQALQMIGHVVHVVSPDREEGEQIITAIHDFENDDTYT
EKRGHNFTLNETFDNIDVTDYDALILPGGRAPEYLRLKDEVIDMVRHFSDENKPIAAMCH
GLQILISADVIGGKKCTGFPSLEDDIGNAGGKWIDIDRDDAIVDENLVTAQAWSGQPEWL
AKFLEVLGTKIEV*
>RifSed_csp1_19ft_2_scaf_1319_45_1029_74 # 59204 # 59386 # 1 # ID=3_74;partial=00;start_type=ATG;rbs_motif=None;rbs_spacer=None;gc_cont=0.284
MTREPAYLKNKEIPDQILLIKIKEMVQKGKSPNKIKREMPEKSLYTIRRRYYTKILRGIW
*
>RifSed_csp1_19ft_2_scaf_1319_45_1029_75 # 59455 # 59715 # 1 # ID=3_75;partial=00;start_type=ATG;rbs_motif=GGA/GAG/AGG;rbs_spacer=5-10bp;gc_cont=0.352
MSVDTSSIIFSPIYMIGHWIGSIIAWVVKGTYGVVLPNIIIDTVGLLAMITVLLILAGRS
SKLAWGILTIGWALIIMRIGMLTMGN*
>RifSed_csp1_19ft_2_scaf_1319_45_1029_76 # 59783 # 59968 # 1 # ID=3_76;partial=00;start_type=ATG;rbs_motif=None;rbs_spacer=None;gc_cont=0.425
MMGKPVISGTCITVEMIMEKLSAGDSIDQILEAYPKLTKVSIRAALTFSAQALRADILSF
N*
>RifSed_csp1_19ft_2_scaf_1319_45_1029_77 # 60087 # 60293 # -1 # ID=3_77;partial=00;start_type=ATG;rbs_motif=None;rbs_spacer=None;gc_cont=0.314
MPSHFNNKKCLRISTTKNAFAFQQQKMPSHFNNKKKHYTMRHLINCCFEGGDETLPIGIN
KPKLIAFL*
>RifSed_csp1_19ft_2_scaf_1319_45_1029_78 # 60344 # 61096 # 1 # ID=3_78;partial=00;start_type=ATG;rbs_motif=GGAG/GAGG;rbs_spacer=5-10bp;gc_cont=0.291
MKIDKIKLIFISLLVLVIVMGNSSSATNVEVTTEKLSSRLQEGKQAVIILKIKNYEDVNQ
LGLETSLVPISSDKPLWNFGDSEPIINTNRYQQKIALNTSSLPAILTVTISGKVPDGVDR
IKCDEIVLNKMHDTKLKYYEIRGDDKLINIESFDLIVNIKEDFENTLNQIRRKEFDNIKS
ETITVFNAGLTSEAQKIALEMNAIKWPGNLKLFGLFTIESDMTINIIIVVLILICLIIGY
LFGSRRTDED*
>RifSed_csp1_19ft_2_scaf_1319_45_1029_79 # 61214 # 64531 # 1 # ID=3_79;partial=00;start_type=ATG;rbs_motif=AGGAG;rbs_spacer=5-10bp;gc_cont=0.306
MNFPRYIFAVGGAGKNLLYMTLEKEWILREIIKPQFSPTAIDITIIDTAIDEENEDRERI
EKIENHIKILEDEYRSNIDSEGSEGRIIGKIGISYMLLTKDMILQSPYDLIGIGKEVKRA
TGADVWWINDPEKLGEDWQKRVINRENFKELNFTKGVYRKRAIGKAIYYKAVSEGKFDID
LLQTAQVDILVGLGGGTGSGMAFDLAKKFKSIQPTADITLFGILSTLDESPDEKANNYAM
ISEIEYGYLNRDTPFKDIIFIPMEVTRYPGRERASDEHERLLKEFDETIPYILMAYHNNP
AQLFFANVPGYAPFIIATSQLVRYNVASIKRLKDKLIDAFNNKDSSLKDEEDIYIAIKKF
IDEFYADIIKSGQLPDEDKTFIKDDRFSKFNTILGHKFFVELDYNSVKYLKRAVDAGIAG
ATGTTTEDIGKQISSIKGEVETISIGEDGYKEDADLRLHKILKKDIETIEVIKDLLDIVN
KIQNNIVRETLKTIIKADEYSLGRKLNQIREELDKFNGKKKQLEGNSKTLEEEIKNFDDS
IKKDIDKNNQEWQQNERKNIELLESIDDKVPVLINDFTDLKNKLKEFSLRINSLNNIKNI
EVEPIFGIEDAVNKISQELEKIGMYYDDRNIMVKNLINIKELKKAHIESKKRLPIVDKIL
GIVVKTDRIKKQKESTNKVLLKSTELNSDKIFEATINHGLSVSSVYQYNIEQKIENRKLD
IIDGIIKRTSEIFQNADPKFFSELKGPLLNPAKRKMVDIREIVKSNLGYVGDINKRNEIL
KERRIEIDNISNSIYQLKSLENILKNNTAVVKRHSVNLKDYYTKIANIEKDVVAMHSVSR
DVVKYIMEMQPTNIYKATLTDANINSILVDKDEVSSLKQNLKGGLERTIDNRYNVLLRRV
IETADNMKRWDRTKVMNTFVTLANMEPDDIDARRIITNAFSVTSNNYSQWKCPSGDIWEV
GIVLFVAGVPFDNIRNITDPRAGYHRYYENLSNSEMIFFHHSYMLEKGKFVKRVKVFNLE
NEEDKLMFLQSDKDVRSSFLQNYEEKDLGKAEVEKGVENAEVEKGVEKAEVEKGVEKAEV
EKGVEKAEVEKGVEKAEVEKGVEKK*
>RifSed_csp1_19ft_2_scaf_1319_45_1029_80 # 64701 # 66002 # 1 # ID=3_80;partial=00;start_type=ATG;rbs_motif=None;rbs_spacer=None;gc_cont=0.303
MKIGKEHTTFLIFLTVVIVLTPFLMDIISRAWRTELMEMMTGAIRSIDPNGISILMNIVL
GFYLGSLILLFVDRYKRVQAILLLIGIAVMSNYMFTIFNINWNIIYILVGMIVGIALGSG
LKTDRRNFKRAANNVSIFSALYAISSFLIIYISPDQDNSNFIKDAITMLAFAYFFGKLMS
YEVQGPKIFVLGPANAGKTMFLAGCYLRILNIAEIPTRPSRDLLNLVRQLHQKNIPWPER
TGKIHEYEFIYEIGTIFPRITTMRTIDYPGVFLENLAEHMFITKDINKISEEEKRYMIAA
KEIINADRLVFIVDGAKYPNFEEMGIIYYIEILNKLYENGRSMEPYIIITKSDLFMGEYG
NSEDYEGFKKFIEKKFSQNVFLMQLLNVASKATFYPVFFYTVKDGNDLIPMRDGNGNMYT
FGFDKFMGHLSEE*
>RifSed_csp1_19ft_2_scaf_1319_45_1029_81 # 66030 # 67451 # 1 # ID=3_81;partial=00;start_type=ATG;rbs_motif=GGA/GAG/AGG;rbs_spacer=11-12bp;gc_cont=0.291
MDITIYEDQTGLMLFPVEKTEKNIQIVSFFNNNIDLFLEKIGDNLAIYCHLIASKASSRP
IGYYVIFKDVYNDQIFSNFKKEINNVLFALEIIPRLGHSDNIIFEEIERFDDSYQYYKEE
IDIVREAIDYGYLEYSAGNIKDISSFCKDLLKTIRNIRISIMISTSSPKNELGNINILLN
KKQAEPLKRIGNTEQKINDVRQLSKEKKKKEDGIQGILKIKEGVDKVKEGSEILKKVGYN
NTEIRNEISNSINGIIGGFPTNGDKLDKENGDGNGIKIKHILIAGVVIMISLSIIYWPFV
SQSLLGLYNNYKTSNHQYDNIINNESKSPLPTIAPTVLESTVSIEPTATIVVTSDKTSTI
TQSNSAIENDVEMNKSGQNLRIIKHEPPNVTSSIIGGVTEFYIVINQKANVTWRFNDEVR
FYEDVNNSTYTNSDAAIGIWNVSVIAKNANGTVSNKWIWTIIGNNKTNQSIIK*
>RifSed_csp1_19ft_2_scaf_1319_45_1029_82 # 67458 # 68168 # 1 # ID=3_82;partial=00;start_type=ATG;rbs_motif=None;rbs_spacer=None;gc_cont=0.315
MQYEKCKIIFIIILFGFILPVESADNNTSADNNTIYKSYIDSSLGFYKVRDISEPAHKFE
YEDRILNINQGDIIIWENDAEKTSFTIVSEQGLWSSDIGYMKVGQQISYKFDEPGTYNFY
IKENTQMRQTIIVNHITDFPMQTNIPKITITSSPKYTPVPKYTPMTIPVTGTIVRTPIGT
NNSTMTPVNVPIDIDIPDIKFPDIKIPIKISAVSFVAGVVALLTLIITFRTGKNKR*
>RifSed_csp1_19ft_2_scaf_1319_45_1029_83 # 68304 # 68837 # 1 # ID=3_83;partial=00;start_type=ATG;rbs_motif=None;rbs_spacer=None;gc_cont=0.277
MLTITKLSLVTSGIVIITLFARLFDILDERYSNMILIGSLLIQTFLLIIGTVILIIKTRK
INVVKIPRYQLYGTMVKGDTNIIPENISPTNPRKRAIFKIFLAIENISDPPDIGIFKMNV
GRNIPIKDQIVNLNSGLVDNNFIFDADIIVEPGEKINFRLKKDTVVKLFFLGEFYSP*
>RifSed_csp1_19ft_2_scaf_1319_45_1029_84 # 68858 # 69313 # 1 # ID=3_84;partial=00;start_type=ATG;rbs_motif=GGA/GAG/AGG;rbs_spacer=5-10bp;gc_cont=0.276
MKMKDYRIWKEMKETKEKVGNKEEEKVGNKEEEKEETIVVTARCIDMTASSIDIDIMKCT
ECGEETWLSTSWREKKIDKIICKHCFDKNYMDRDYSVNITEECLNEVIKFARERLSIIRP
EKEIRKELIDMIQEKLGKQINIIEDYNKKGG*
>RifSed_csp1_19ft_2_scaf_1319_45_1029_85 # 69346 # 69504 # 1 # ID=3_85;partial=00;start_type=ATG;rbs_motif=AGGAG;rbs_spacer=5-10bp;gc_cont=0.314
MCSVGDAFNIDISEDIGLCKYECKECGSSFKGVRTGKQLKCPECHSENTKIV*
>RifSed_csp1_19ft_2_scaf_1319_45_1029_86 # 69627 # 70511 # 1 # ID=3_86;partial=00;start_type=ATG;rbs_motif=None;rbs_spacer=None;gc_cont=0.340
MKTKNLVLIAAIVILVASLGCLNKTEKISLETNAQISENITDSVQQGNKLPRSIGQYYQK
DPVYLFKMWELGGAMMGIVTDFQQKDMDNIKKSFGAFSKSYIDSSSMVPEWTEYYDLAAL
NKLEMALESGIPGDIFSSLDEVGKTCINCHKDTKAMVWAKYHWKDFKTINMSTINPEEPE
LPWAIAKMKYMAPSFDGTIVNIQERQQKNATDSWNQFNAMFFNMEKACAGCHKESPRSYV
SQDVKSLISTAGKQINEGDMDLAEKTMKQIGDSCYKCHIIHEPAQRIRESLDEQ*
>RifSed_csp1_19ft_2_scaf_1319_45_1029_87 # 70575 # 70703 # -1 # ID=3_87;partial=00;start_type=ATG;rbs_motif=None;rbs_spacer=None;gc_cont=0.248
MKGTMFKRTIQYCCDSGMLILTIYNSAQTKSNLYQNFYLNSD*
>RifSed_csp1_19ft_2_scaf_1319_45_1029_88 # 71240 # 73234 # 1 # ID=3_88;partial=00;start_type=ATG;rbs_motif=AGGAG;rbs_spacer=5-10bp;gc_cont=0.433
MKHLKIVMSALLLMAIFAGIGYAVPPPPPPPVPQNIGLDDISIDLLQTTSTDQSACRECH
RTSGTNITGGINITAVGGVPTRHHSLLPRGVINPVTNAPFVCQDCHPSTPGIGNGILLER
SCVGCHNGTSFTTSGARVGNITRPHHVNTSYASSNIGNPAANRTCNYCHGSYVANYNDGH
YKPSYATDFMITPYATFKVTNFTQPDGLGGNKVWGGCLSCHVNTSGPPVIGSNYYNHHKE
INGFARYGGTTAFQNASTPFNLAGAPGGRSCFVCHVVGATGSPLRFNRTNDFTGEFLLNT
MELRNSTIEAVGINEPGTTNITFNGTGCQKCHDVRSLHNIDNPPYVPNGPQGDGHIQNDL
DCYGCHNSWLPATDLVPGAIIPSVDSVNPSEIAAETATTVTITGGNFQSGGPNGMDYTSE
VSIDGGAPIAPSSISDTQIVTNMPALTAGTHTLQIVKGGDTLSKLSILTVVPVVTLSSAT
LDGETLTISGAGLGSQPTSNAEQYVIVGSAGYSASITTWSDTQIVATLSGAVASGDIATV
ITANGGQAATTIVVSAPTPTPTPSPTATPTPSPTATPTPPGITSAKLVSGVLTIDGTGVF
EAKPSRNAQNYVTTVQSGKTYTSSSITKWDTVKIVAKVNTKTWKVGQIVTVKTVSGKTYS
ATIT*
>RifSed_csp1_19ft_2_scaf_1319_45_1029_89 # 73433 # 75190 # 1 # ID=3_89;partial=00;start_type=ATG;rbs_motif=GGAG/GAGG;rbs_spacer=5-10bp;gc_cont=0.415
MKIKGKILIPIFAMVYLAVLAIAAIPPPPVNQNFGINDTMLTSYNEPLCRGCHNSTASPL
VTGGVPTRHHLLVSTSTINPLTSAPFVCQDCHPSTPGIGNGILLNRNCMDCHSGTAFNNS
GARVGGFTRPHHNTTQAQVRNCKFCHGASVDDYNDGHYIPPYPPSEITPNALYNENGINY
TSMRVWGGCLACHRENLAASPPIFFTHTDGFPPVASGTNNSHHNEILTITGGTSDGDKCL
WCHGNLPDVLDIRGCESCHSVRSIHNIQYDFANTSTKLGYGHIGSNTTDANGSWDCKGCH
AWYDAGDVNPFAGAIIPDVQLATPDVFLANTPTVVTLTGTNFVQDGSTTVVNIDDSTTLT
PDTISNGQITVTVNLAAGAHYIKVVKTDAVENVPKPSDIKPLTIVDKVTITSATLNGGTL
TISGTGLGSKPTSNAEQYVIAGSAGYSASITSWSDTQIVATVSGTVASGDSTTVITANGG
QATTTIVASTPTPSPTATPTPPGITSAKLVSGVLTIDGSGFETKPRNNPQNSVTTVQSGK
KYTSSSITSWTTAKIVAKVNSKTWKVGQPVTVTTVSGIKYTATIT*
>RifSed_csp1_19ft_2_scaf_1319_45_1029_90 # 75397 # 76881 # 1 # ID=3_90;partial=00;start_type=ATG;rbs_motif=AGGAG;rbs_spacer=5-10bp;gc_cont=0.348
MRQIMKNMQKYRKIIYFCIILILINGIAAAADRNVIIGFKKPIDQTDEKFVKDHGGKLKQ
NFSLIPAIAASVTENNISEMKKDPRIAYIEDEQIYNATDEYTNSWGVQHINSMPVHDQNV
TGKGVNVAILDTGMIYNHSDLINNYKGGYNFYNNSYHNNSDPWDDNCQTEAKTCHGTHVA
GIVAADKNDIGVIGVAPDANLYAVKVLHASGSGETSKIIAGLQWAVDNHMNIASMSFGGS
DSQALHDAVINAYDAGVLLIASAGNNYGGSVTYPAAYTDSVIAVSATDPSNQIATFSSIG
PEVEIASPGSNIYSTVEGGYDYRSGTSMAAPHVAGVAALIYSTNFQDVNIDGLYNNKDVR
LILHNSKDLGTVGRDNVFGYGLADSYMAVFGIPVPTPVAINIILQRTKGSEKEDIQSVNL
SKGTYSTNISSVNLTKVEMKVYENGVIQKRLSREFNFTPKRKYVTFDLTVNDSTVAFIPS
GKIGSIGYVTIKNK*
>RifSed_csp1_19ft_2_scaf_1319_45_1029_91 # 77255 # 78664 # 1 # ID=3_91;partial=00;start_type=ATG;rbs_motif=GGA/GAG/AGG;rbs_spacer=5-10bp;gc_cont=0.372
MKRKNHILMYYVMPMVVFIALIGLGLAFPPPPVEQRIGVNDSLFSSLTEFKCRNCHTSGG
TVYDPATTLKSDDSVPGRHHLLVASGKYVCTNCHPVIDGQGITMVRDCIQCHDTVFNNMT
IRRPHHETLDAQERHCSKCHGNLVDDYDDGHYIPPYDVSEVTPDTKFKVVNESSGKKWGG
CEACHEQNLASDIPSNNKSHHRLGSLSGFNPPNNSKCAACHDTHSGQFGPDFIRYCERCH
AVKSLHNIQWDFANTSGSLGNGHIGQNWDCMGCHAWFVAGDVAPGTDIIVPNIETISTNK
VLEGDTTSFTIKGTNFVTTVGGVTHSSVAVISNGISLNTINPTSISPTTMTITVPSLTRG
AYGIYLLTNGSVKSNKFSLVSVPKVIINSAKKSGSIVTISGSGFGTYDPVYNRYVNVTIK
DKTGAITRNISQVNSWTDNLIKVTSSTASVGDTATVNSIYGSKSARITK*
>RifSed_csp1_19ft_2_scaf_1319_45_1029_92 # 78692 # 82825 # 1 # ID=3_92;partial=00;start_type=ATG;rbs_motif=GGA/GAG/AGG;rbs_spacer=5-10bp;gc_cont=0.395
MAKMYQFNKHLMLAICSILIFSSMATLVVAQTLQVSTDRYSLFAPYLAGSKASVGSLSSD
FKAYALLLDDTGKPLSGINITFEIRSAAGLVKATKYNITQQNGLASVSYDTNADFTSGTD
TDYGTWIIKAFRTGSPTVTESTNMRIEAGGKAGGGCGQDNCHKTDTISGAKPLSPYTEHY
GQTSSRAVAAHKKNNHQNAGCPACHPGYASDKTAVGSDGKIYGKTADVHKNNTCEFCHGN
WEYIKGSGNGIPKMPSCTQCHPVYNSNVKNINTLANLLAGNGISVFSFNYDTKTPLVAHN
GTSDVLYSLTEAVPCISCHGPAHNNSKPYLSAGNSVTENENCWSCHTDRATTHKSNTNCV
GCHTQDAHNVSISISGGGGPDCISCHGTTGSATSKVDQNAMALGELAHANLNSGATATGV
SAENKKCWGCHQSDGSQPSSSSMGDKFSNPYKCYECHNTTKPYPNVTSALTVSEHFKSGT
DIKSAISASSDTASCLTCHNLSEMKVSYTDVTGTDSSFSSHYGKNRSELRINGDTDCAYC
HQNVNTAFSGAMSNVNNMNMTNHSTNGATTPGCTNANCHNTGKIHDASLGKPTDNSDTYC
KTCHISGKSEHKGLYCTECHANNTLGNTAGRDIHGIKYLQKDNTFSTSKTNVVDCTTCHQ
SNVVDSSLGTFTPEKIGALHHSDNVANGSRWDTYWTSSNPIEACIYCHNDTRHDLAPLGR
PLSWNSSYIMRTPVGSGTNCADCHFSGDSNYAGMSSTFTGAGLKIPPEITSGSWNGKPGY
FNHSLGDYTDATCKGCHYKGTGTTVGQVMHDVSEGGGGGSGGEPGNYTGSSSNCKGCHPS
QYDKWAASTHTSKLITKEDAMARGYPNPPGSYSWDNVSFVIGGKWKIRYVNDTGYIITTG
GKNQYNVDDQIWTDYNKDVVKKYNCGHCHTTGYLDNVSNVNKEPFKTLTLQGKIPNGVYN
NSLTPGFVGYWAENSIGCEACHGQGGDHINSPSKFNIRNASEVRNNPGICGDCHSRPRSS
QYGEYENFKQYPAGINDSFLDETLYDDSPMPTVNYSQVGGHHEQWEDWKSSGHANASTNC
VSCHGGHGVSDPAYAGGPTGKTKFTNGTVYPAAVNKSCIDCHSSLPKHGTYSSNSECINC
HMSMNRKSSNKIDLRSHWFDIKALKDNKNGDIHAYNFNTLTGVTESCTYCHNSSVINKPI
YKASIGMHKDVNKSEGIGLLNSSDCKTCHYTSTQTRICEDCHIDQVVTSPKVDEHNSRGL
DVKVLEQCSLCHNNSINAYVYTANASVAHYGTTTSLINTSNCIDCHNGQYTGDPKWGSPV
NISTSTKRIHTETTTAECDNCHKDSSVPTLAGVDFHNAAVRQGAGGDDCVGCHAGVE*
>RifSed_csp1_19ft_2_scaf_1319_45_1029_93 # 83061 # 85187 # 1 # ID=3_93;partial=00;start_type=ATG;rbs_motif=GGAG/GAGG;rbs_spacer=5-10bp;gc_cont=0.350
MINKNKRMVTVIAISFFSVIFYGIIVANATIYPTYDNEADCRGCHGLTANRHHFLVANGT
HQCTDCHAMKYDNQSQSYYPEVIRNCLTCHVEKNHTNVHHFLVQQGLFVCSDCHPMIYDN
ATQSYSPQVTWDCTTCHSTVLRLNETPPPSPTPAVPNPPTVSSFSPSSPVNDIIGATRKF
NISIDQIVNLTWSINGNPVQYDNNVTDASYTNTSTVLGLWNVSVNASNVNGNVSFTWAWN
VTLLPPSPSITSTFPGSSVNDSVGASRKFGITIDQIADITWYINDVPVQSDYNVMGSSYN
NTSASIGIWNVKTVATNANGSVSYSWTWNVIDIPNPPKMINFSPSSPINDIEGASETFSV
QTNQTTDMVWYVNDNPVQSDYNVIESSYTNNSAIVGTWNVKVNASNVNGSATNYWTWNVI
QNPKPMTIIDPPNGTNGWYTTNTIYLNATDTDSIKYTNYSVDGGSWISNPGSGTILKTPV
TLSDGIHSIQYYSVDNLNGIELTNTQTVKIDKTSPQITINSPVNGSIYTLNQNLIANWFV
NDITSGIATATGTYPNGGTISTSSPGTKNFSVIAVDNAGNTNTKNVTYYVRYGFGNFLSP
IKNDGSSIFKLGNTIPIKFQLKDANGNYITSAYATLTITKISSSITGRYYDSSTTLPASS
GYVFVYTENGHMYMYNLATKGMSTGTWQIRVDIDDGSYYTVNFSLKKG*
>RifSed_csp1_19ft_2_scaf_1319_45_1029_94 # 85270 # 85404 # 1 # ID=3_94;partial=00;start_type=ATG;rbs_motif=GGAG/GAGG;rbs_spacer=5-10bp;gc_cont=0.259
MGIGILIVVVGSLIYKGRDRVKRLFNKYRYNEKDQDIGCVEKIN*
>RifSed_csp1_19ft_2_scaf_1319_45_1029_95 # 85489 # 87327 # 1 # ID=3_95;partial=00;start_type=ATG;rbs_motif=None;rbs_spacer=None;gc_cont=0.319
MFFDRYRKFFDKDSDNKGIINSLGLVFGDIGTSPIYTLTVIFILLKVTEENVIGVLSLIV
WTLVILVTIEYAWLAMSFSNKGEGGTIVLKEILIPLLKSGRNISIITILSYVGISFLIGD
GVITPAISILSAVEGLRLIPGYEDTGYTALIFIASIIAILLFSFQKKGTEKVAWTFGPLM
LLWFITIAISGIISIIYTPSVFKAINPYYAINFMIEHGLSGFFVLSEVILCATGGEALYA
DMGHLGREPILKAWRLVFIALILSYLGQGAFIIRNPDTTNILFGMVLKQTSLLYIPFLIL
SIIATVVASQAMISGMFSIMYQAMNTRIAPMLKIDYTSGEMKSQIYISVVNWILLASVLF
VIFQFKESKNLAAAYGLAVTGTMTITGIMMTMIFYMKDNKSKVAIALFVTLADIVFLLSN
MFKIPHGGYWSIIISFATFTLIMAYTLGQKKLHKSLRSMGLEIFLAKYNAAYDTANKIKG
TALYFARDFHKIPPYIPLVMFKNEIIYENNIIISIFIRDTPFGVTSYFKSDLAKGLRAYE
ISMGYMEVIDVVKILKNEDIDEKTIFYGVEDIMTSNILWKIFSTIKKLSPSFVQFYDLPP
DKIHGVVTRLEM*
>RifSed_csp1_19ft_2_scaf_1319_45_1029_96 # 87896 # 89140 # 1 # ID=3_96;partial=00;start_type=ATG;rbs_motif=GGA/GAG/AGG;rbs_spacer=5-10bp;gc_cont=0.292
MKLYTIGKKLFSYMKVFFFVVTIIVFWLTLIGASPLINGQKYPIQIINTTAENRLLPILA
EKPKTENITNIVETPIISYFDNRSHKTFPPREKSIILRMDIEEYAMKDLVINLTDTILNM
NMSVTLVVPPDRNLHNDFNIRKYLIDKSKNPRIEIAQYGYDDNVTDDVTNITENNNNTNN
TENVTDGVITKITENNIENNNTNNTENVTDEKDVYKMIELGKKEIINDLRIVPVTFVLPY
DEYDRYLIEVLTRLNFKIISAKVNDLNFDAETDTNFTYENEDDNTIEISGATWEDGPTET
ILSNLNTTNSTNDDPINIINSTDIQLVGNVASIGYNVRTSAQDQLIPIRNVLKNCKVSLD
ERNICVILIHPQDYSMEDEWAIDDIKHAEFVSLLDELKKLNAKSITFKDLIKYN*
>RifSed_csp1_19ft_2_scaf_1319_45_1029_97 # 89164 # 90519 # 1 # ID=3_97;partial=00;start_type=ATG;rbs_motif=GGA/GAG/AGG;rbs_spacer=11-12bp;gc_cont=0.331
MKIYNKFIFAILALLILSAMTFANALDTKTPKNEVLVVSQTEDPTIISVQPTDTVPDITI
APIPDITITPIADITNTPISTPLPSTPVATIGTSSTSTPVATIGTSSTSTPVATSSTSTP
VGTSSTSTPVGTSSTSTPIATATIGTTTNGSGSNVTSDSATNVTSDNATNVTSDNATNVT
SDNATNVTSDNATDATYEESSEDSGDSTEDYENTDRNYGGGQGVTSSNVDPYSNIFKREV
RIKNLISNKDVDYTFVTPEFSIYQVFVNGKENEFDITSMIEDLIERSKHTKNPVPGTVYK
NENVWIGTKRLNNISVRFRINNSWISDHGINDDNYFISLLRWNGDTWLAYKTNLTGKDSE
YSYYSTPNINAPILKTGTASLSLFAISALPKKINNIDISLQKGNTIPIENSQNDNKSESS
ESNISNQGLIMYIVGMMNDFIDIMKNTIQNI*
>RifSed_csp1_19ft_2_scaf_1319_45_1029_98 # 90542 # 91402 # 1 # ID=3_98;partial=00;start_type=ATG;rbs_motif=GGA/GAG/AGG;rbs_spacer=5-10bp;gc_cont=0.283
MVKTNKKIYADLLTILLWNIAAFIFIISPTLQNSITRIILSVPIVLFIPGYLTIGALFPK
KDDIGTIERIAFSFGLSIAILSLLGFLLNFVFGIRLIPILISICTYNLVLIYITFNRRRE
LPENLQFSIKFDNISGIVQELNIPRDKIGLIVAAILLSSIALLAGMVNFIITTPSAGEKF
TEFYILGQYGKADNYSKELKLGYPATILAGVVNHEQSYVNYTLQIVLEKNIIFSENLLLN
NNEKWQKNVTFSPDKKGKDMKLELLLFKENNFAIPYRELHLWVDST*
>RifSed_csp1_19ft_2_scaf_1319_45_1029_99 # 91384 # 92025 # 1 # ID=3_99;partial=00;start_type=ATG;rbs_motif=GGA/GAG/AGG;rbs_spacer=5-10bp;gc_cont=0.279
MGGFNMKKAIYFPIIAMAIGEILILYDKVLVGLGIHVANLFGIIIIITFANLKLETKNIL
QTLILFPLLRTINITTPQLFTNIHLQQILMSGIMLMPMYYIVKSQQISFKKLEKDFDRIY
IYIFAIILTWTIGIIVRQYMSIYNVQTFAPAVVSDGGIFTGIFLMVSFPLSLIISDTKYY
DKHVSSTFGMCNNSLLMVFVAIVISGVMAIINI*
>RifSed_csp1_19ft_2_scaf_1319_45_1029_100 # 92063 # 92971 # 1 # ID=3_100;partial=00;start_type=ATG;rbs_motif=GGA/GAG/AGG;rbs_spacer=5-10bp;gc_cont=0.338
MMNNRKFQRMVVTVIIPALNEEISIGSMVIKAKKYADHVIVVDDGSTDDTAEVARDAGAD
VVKHPRNKGKGEALKTGFFAANQNGTKVIVTIDADGQHNPKDIPRVVEHIISGEADMVIG
SRYLNGNIPIYRRIGQKILDIATNMNCGKNCGISDTQSGFRAFAVNTLQAFQFNQNGFSI
ESEMLTEATTAGLRIKEVDIASRYDVDCNTDNPVIHGMTVLTDIIRDMEFRRPLYYFTIP
GIILFAVGFYIGMNFIKDFIRVPESEFWSILLMILLALIGIFLAFTGIISDSVLRLLHKN
RK*
>RifSed_csp1_19ft_2_scaf_1319_45_1029_101 # 92982 # 94175 # 1 # ID=3_101;partial=00;start_type=ATG;rbs_motif=GGA/GAG/AGG;rbs_spacer=5-10bp;gc_cont=0.305
MKIAFVTEYIAPRHKPYFGGVDSRTLNLARHLIKDNDVHIVTSLLEGTEKEENYDGITIH
RIGDVRKFTQRGDFIKRLKFNSDIVSEISKLEPDIVDASGFVAYDGGFKAAKKINVPAIV
TVHEVWQGDWVQNMGLINGFIGHFLEKNYLKYKFDGYVAVSDFTKQKLMYKMGIDSEKIE
VVRNGIDLELYNSTIVDKKYDDPTVVTVSRLVPYKRIDDLIKALKILKRDIPNIRLKIIG
VGPQEILLKNLSRQLGLEKNIDFLGKVNKTEDMIKILKQSHVFVLSSITEGFGMVVIEAM
ASGIPYVVSDIPPIRETTNGVGGLYFEPKNFKDLANNIRRILTDDLLQKCLTRNVKNYVS
QFEWDIISDKANSFYETLNNHNHNNNHNNNHNNNHDH*
>RifSed_csp1_19ft_2_scaf_1319_45_1029_102 # 94356 # 95507 # 1 # ID=3_102;partial=00;start_type=ATG;rbs_motif=None;rbs_spacer=None;gc_cont=0.302
MAKFKLMIVCAYFSPRVGGMETYVLSIIKLLIKKYDMDVVVVCSNWDDNYYKEEYVENIK
VYRIQYLFKISSTPINIFWTDKLSKIIDKEMPDVINGHLPVPYIADIASRIADKKNIPFI
LTYHNDLTGYNFLIRTLAKCYYKFIGNKTFDISRKIIVTSQYYASSSSYIKKYADKLEIV
SPGVDTEKYKIVENIFKDKHSILFVGQINKENQHKGLDYLLDAIKIVNYSLPTVKLIIAG
EGNYVEHYKMLIESMGLGNHVKFMGLIQNKELVDCYNRSGVLVLPSYNRAEGFGMVLTEA
QACGVPVIGTMIGGIPFAVKNGETGILVPPKDSKCLAKAILKLLTNENLLKEMGQNGRKR
VIEEFSWEKSADKMFKIISDVRV*
>RifSed_csp1_19ft_2_scaf_1319_45_1029_103 # 95570 # 97456 # 1 # ID=3_103;partial=00;start_type=ATG;rbs_motif=GGA/GAG/AGG;rbs_spacer=5-10bp;gc_cont=0.286
MKKEKNVSSQLKIIYILMPILTILGVYIDNTYGVNQFVMLVLILISISPIILIISKDNIS
NDTYSLVIYSIALSLLLHISLIGPFINGSDIQTEYFIANDVKTNARWNQNVTNNVNSMLS
IVMIAPMSSLMFGLDISTIFKGFYPILFALVPVILFQIYKEMLDIKISFLSVIFFMFTPF
FFLTMPFHARVQLVELFVALMIFIIVCGRLTSSMRLVGTMFLFGIAVSHYGMAYLFLFLL
ILPFLVQHLSNKFFNNKFFNIFDFNYHIKKNILFSFLITYTVILINWYLYTSGGRPFETI
VLMLDDIYYNIINDLLNPYSRDLVSLVVREEYSPVRSVVKWSNAGTILLILVGFVTVFFN
RKKYHFDRNFFIFSLGSIAILGASIVVPSFSDNLSFERLYQILLIFLSPFIIIGVMTIYR
PKNMPKFELVLSIILSIFLLFNAGVISEIVHDKFPINIALNRSIPSTSLAYYTQNDVIAT
KWLNKYGNDDGTYYGSRSQGEYIIGSFINRDLQVYNASTDVCYNSRNISRDTNDSYYDSN
YDSNNDSNYDRYYDEYYTNYILASNKENKYDQIVSLENQGTNEDKKFLSRVISYTGSPFR
HSLINADEIYDTNESKVYFCETYSQRNY*
>RifSed_csp1_19ft_2_scaf_1319_45_1029_104 # 97540 # 98958 # 1 # ID=3_104;partial=00;start_type=ATG;rbs_motif=None;rbs_spacer=None;gc_cont=0.302
MSIPLIYRDEVAETIPVKRTQRIHHQYEDSISYICHLSKNLWNQAHHLVYGYYKKFGHVP
SYEEVDSVLNKKSYYKKDGKYCEEYDNYHKLGGATAQQILKVYIKEWISYLKGKKGYFVN
PNKYTGKPKEPGYKKKDGEFILIFTNEQIKFKERKDGSIWMTFPKKIDNKPSRLKDLKIL
LGKVNDLDSYLLERLMWNKFDIVRIIPKGTGYWIEIVYDQEVLKNASDIYKLDEDIIMSI
DLGVENLVAITDTIGNRPIIIKTEILKANNQWYNKRRSELQAIYDRQKIGCLMKRDNNNK
DEKIRYLVNKTGGKMDIITENRNNSVMDDLHKVSRFLINHALSIKSKTIAFVRNVGWKQK
VKMGRRNNQNFVQIPHKKLIDMTRYKGDECGIDVVDDTEEYTSKCSFPDSEDICFHKEYK
GKRIYRGLFEASKGFRINADVNGSYNFLRKIAERTIKNKIKFDYVYPKFINK*
>RifSed_csp1_19ft_2_scaf_1319_45_1029_105 # 99045 # 100328 # 1 # ID=3_105;partial=00;start_type=ATG;rbs_motif=GGA/GAG/AGG;rbs_spacer=5-10bp;gc_cont=0.282
MKIMEIFKDSLFKNSIYLISTNFVSSGLAFIFWVIAARLYTSQDIGIASAIFSGLSLVSM
IGSIGLPVALLYYLPRNNDTNKIINSCIITGIISSIIFSFIFIFGLKIWAPGLLSILDNL
ENNLIFVISTVAVSVSLIIGSSFIAGKRSSFQMIKEASYHFLKMFPLVLFISFGAMGIFI
SIGIGLILSIIIGFILLSKVWHYSPELIIDTTIIKNMASFSVGNHVANIFYNLPVLILPI
MILNMTSAKFAGYFYIAMMMATLLYNISNSTSSAFLVEATDKEKFEDIINKTIKFNIMIL
IPGILFLIIFGRFILNIFNPDYGENATMTMLILSLTSLPLSLVGIFTSVRNAQNRVLSMI
KMDMFIALTTLILSIPLIRMMSIEGAAISFLIANTIGALIVIIRIKNPKEYTIRLLNDIK
NDVSHNL*
>RifSed_csp1_19ft_2_scaf_1319_45_1029_106 # 100498 # 101568 # 1 # ID=3_106;partial=00;start_type=ATG;rbs_motif=GGAG/GAGG;rbs_spacer=5-10bp;gc_cont=0.304
MRKNETVNIGMKMYEDNVINESIPNLLQMEKWISSEIFDQSGGLYSWQRGNEKGYLYNEI
TGYGVKLYMYLYDVFKDPRYLEMAQKSVKYLYSQMHDSGAISRGGIYYVFDASICLSGIL
SYYDGNSTRKRYMDENRTKKLLDFIYYSLLKKKPINLNGASQIDLDMNHWSLNYGSHLLK
CCISLSQSSNAFMIEKEKIDGLINNLCIDILHNFHDGHFYTHSNSQDVYTHSHCYATEGL
IYLNRYEHLNIIKESANWLAEIQNSDGSIYNRYFSLKDQEKVADVTAQAIRIWLWTDREK
FCNNIEKSFSFLKSLQSPEGGIYYKKGSMDINSWVTMFTINAILWYNNGVDTKWLI*
>RifSed_csp1_19ft_2_scaf_1319_45_1029_107 # 101593 # 102612 # 1 # ID=3_107;partial=00;start_type=ATG;rbs_motif=None;rbs_spacer=None;gc_cont=0.282
MKTNIKKLDKGDLPKYDELVNNSVEGTIFHKSWWLDSLKDYYGDSYRVNFYGIFEGDNLI
SGVPIPIHSKFGMNIIYNPKLTPYLGPFHVYKSDKIKNYGEKTRKKKINEDLAKILSDLK
NCMYYMFNYHTIDMQPFIWNDFNIDVHYTYILNLKDLNKVWNDIDKTRRHDINKCSKLGY
NVVLDTIDDFIELNKRTMERQGLEVLNKELWLAIFNGCKIHDSCKVFTIYKDQLAIASLF
LVWDNKRSYYLSGGINNNSEGTMSLLMWEAIKYTKEELGLNEFDFEGSDDIGVELFFRKF
GGDIKPFFSISKKSIKIALAMKFYYMFKFSKLYWLISGK*
>RifSed_csp1_19ft_2_scaf_1319_45_1029_108 # 102790 # 103779 # 1 # ID=3_108;partial=00;start_type=ATG;rbs_motif=GGA/GAG/AGG;rbs_spacer=5-10bp;gc_cont=0.283
MLIRELFYMATLPFKLLKEIVFDVYILSDGEKKIIYITSVSAGITPYYIKRLYEKDAKIT
KLKKIYIWNLRKFVDQQSEVMIDIYRPFVRFLDGGLLVPSLVDQVLDIEKKSVNEAIKLG
SRELKKTNQFGCEIISNDSDALKFFYEKLHVPYIKKRHGTYAYIENFDTIKKIYKKGEIV
FATLNGERVAAYLCEINGDIYFCNRNGALDESFVKKGALVATYYFAILRAKKIDSKKVSF
GKSRPFLSDGILRHKNQWGTKIYDDKTNKRFIYLKNVFFENPFIHIEDKKLIAVVFSEND
KLMKEFGASGLEFNIVKNRNYEGSEIEIK*
>RifSed_csp1_19ft_2_scaf_1319_45_1029_109 # 103782 # 104729 # 1 # ID=3_109;partial=00;start_type=ATG;rbs_motif=None;rbs_spacer=None;gc_cont=0.278
MTIQDIYNTAKLPFKLLKEIVFDVYILSDRKKKIIYITSLSAGITPYYIERLYDEDPKIT
KVKKIYIWNLRKFVDQQTEVLIDIYRPLVRLLDGGLLVPSFVDQVLDIEKKSVNDSIKID
KNNWKRIKKFSHEISNDYEDLKFFYEKMYVPYIKRRYKDSATIESFNNIEKIFKNGGLIF
VIFDGERVAASLDQKLGETYFLCKAGVIDDFYIKKGALVASYYFSILRAKEVNAKIVDFG
TSLPFLMDGVLRHKNNWGTRIRDDKSNKRFVYLKNCTFKEPFIYFEDEKLKTSVSSNNDK
LLEEYRMSGLEFNIV*
>RifSed_csp1_19ft_2_scaf_1319_45_1029_110 # 104798 # 105979 # 1 # ID=3_110;partial=00;start_type=ATG;rbs_motif=GGAG/GAGG;rbs_spacer=5-10bp;gc_cont=0.306
MKTFVIDLNKFDNLFKKAIKTKRNLAIIFILVLLISFIGIGISSLSRNCKNPSDSSFTTG
KEILGYYSLYMPQSDWENIRFDSVSTLALYNIAPTSRGDFREDYDSVIEKQLITQAHNNG
VKVIFSFGPPIGSTRVIDSILGDTNAKDRILNNILGLIQRHNFDGVDIDIEGINPTNSIT
GTSNKILMTNFVKDLRTKLNTVNPNYRIHLVIGSYYQHDDKVFDVSVLQDYVDYIMMMGY
DYNIGSIAGSNSPIDSYDDNPSIRDSLNHYSGLMNKNKLLLGVPWYGYERQTKTENILSP
AIGEGIQYDFQEMKDGASQHGRIWDNTWKTPWYRYQVNGIWYQGHYDDIESLSIKYDLAN
SQNLAGIGIWQLEYGDKVSELWQLIRDKFGKCQ*
>RifSed_csp1_19ft_2_scaf_1319_45_1029_111 # 106079 # 107275 # 1 # ID=3_111;partial=00;start_type=ATG;rbs_motif=GGAG/GAGG;rbs_spacer=5-10bp;gc_cont=0.312
MIEYIFRIIKMPFDLSIKTAEKLLPYSTKNYICNSFVFDMYSKNYFRLKFLNWKIENKFH
IMPSDMTVHWISTYNCNFRCKHCEASAGDKRVSELSTDEICNLITELSRMKIKKIVIGGG
ECLLRKDIFIIIGHILKMGLEYEIESNSYLVSNFKEEFRNMKPRTYFTSIDGLENTNDEI
RRPGAFRKTFEALEYFKSIDVETRIVNTVVIPDNIGQLPELREIIMKSAATFWRFAIPIN
SGRAKDDDKLYLNDGQIKYLFDFIEESRKKFAVGISEDAGYLGPLSMKLRSVPFFCGAGI
TRCTILPNGEVLACQLDYDDKYSEGNIRNKSFKEIWRTGFSRFRNPQLEEGECQNCEHYN
SCRGGCLGMRIGNRHCYKHIWGNNGNNGNNGNNGNNGK*
>RifSed_csp1_19ft_2_scaf_1319_45_1029_112 # 107427 # 107921 # 1 # ID=3_112;partial=00;start_type=ATG;rbs_motif=GGAG/GAGG;rbs_spacer=5-10bp;gc_cont=0.303
MYCSKCGKELRGDMQFCWNCGNKIEIIEEEIKPIEEKETETVEPEKEILEKTFCWNCKEE
IDKRMDVCPKCGTTVKLVISKNPGIAAVLSFLIPGLGHAYNGKITIGVIFPIVEILLIII
STYLIRTSKIIDGFILLILVTGIWIYGVYDSYKTAEKINNERYK*
>RifSed_csp1_19ft_2_scaf_1319_45_1029_113 # 107962 # 109002 # 1 # ID=3_113;partial=00;start_type=ATG;rbs_motif=GGAG/GAGG;rbs_spacer=5-10bp;gc_cont=0.294
MEVVTNIKEHEWKKFLDTCDTATIYHTPEWKKVIENTFNYRPYYIFARNDSGEIVGMLPM
FHVRSKLAGEILCCVPFAHECGPIGDMQEILVEEGINLYSNMENGSGKNHSNRQIEIKNS
INTGFQLENTFSNYTLDLSTVGNTWNLIHKSIRRYVKKSLEKVEISKSNCIEDAENFYDV
NCKNKKDKGIITHPKDFFFNLVRLIPPENIDIYLAKLDDKIIGGTMNLSFKNKVFYGFGA
TDPRYIDYHPLYGCLWKSIEDACLDDYRIYDFGIASYNDIGMVNFKKRWGTIEKKIYYSY
YPVTTTEKQASTRYHQVMTKVIRKMPMQIYKKFSDIFWINHWARYF*
>RifSed_csp1_19ft_2_scaf_1319_45_1029_114 # 109153 # 110229 # 1 # ID=3_114;partial=00;start_type=ATG;rbs_motif=GGA/GAG/AGG;rbs_spacer=11-12bp;gc_cont=0.316
MKIAIILGTRPEIIKMESIIRECENMSLDYFILHTGQHYSYNMDKVFFEKLKLPEARYNL
NMGSGNHGEQTGKMIIGIEKILMDERPDVVLVEGDTNTVLAGAIAACKLHIKIGHVEAGL
RSYDRRMPEEINRILTDHCSDYLFAPTRQSKEILLKEGIEEEKIFVTGNTIVDAIYYHSN
IENNLLDNIGLKDRKYIIATIHREENVDNIKRFKSILDGMNLVSQKLNIPIIYPIHPRSK
KMIQEFGISINHNIRLIEPLDYLNFVQLERHSILAMTDSGGVQEETCILGVPCVTLRDNT
ERPETIEVGANILAGIEQKRILDCAVYMIERRNSWKNPFGDGLAGKNIVDILLGKVHN*
>RifSed_csp1_19ft_2_scaf_1319_45_1029_115 # 110799 # 112079 # 1 # ID=3_115;partial=00;start_type=ATG;rbs_motif=GGA/GAG/AGG;rbs_spacer=5-10bp;gc_cont=0.328
MRQKILILILLFIILTGMPTALTISATVTILENTTNATVLGQNTTNATVLGQNTTNATVL
GQNTTVQNVQPSGENTEVQNLQPYGENNSSLNKKVVLGYYSIFAESDWENIRFDNLSTLA
LYNIAPTSNGSLREDYDSVISDHIDQLIIKAHNNGVKVVFSFGPPVGETEIIDSLLGNAS
AKNNTLNNILGFIQKHNFDGVDVDIEGINPTNSITGTSNKVLMTNFIKDLRTKLNTVNSN
YSIYLVIGSYYQHEDEVLDIGNIQNYVDYIMMIGYDYYIGPIAGSNAPIDSHNEDPSIRD
SVGHYSGLMNKSKLLLGVGWFGYERTTQTGNLSSVATDDGIPYGYQDMKEGAAQYGRIWD
NTWKTPWYKYQVNGTWYQGHYDDIESLSIKYDLVISQNLAGIGIWQLEYGDKVPELWQLI
NEKFGK*
>RifSed_csp1_19ft_2_scaf_1319_45_1029_116 # 112455 # 113366 # 1 # ID=3_116;partial=00;start_type=ATG;rbs_motif=AGGAG;rbs_spacer=5-10bp;gc_cont=0.337
MSITAIIPALNEEISIGSMVIKTKKYADNVIVVDDGSTDDTAEIARIAGADVIVHSKNGG
KGEALKTGFLAASQNGTKIIVTIDADGQHDPSEIPEVIKPIALKEADMVIGSRYLNGNNI
PIYRRVGQRILDHATNMNSGLHVTDTQSGFRAFAIHTVPTFGFKNNGFSIESEMLADAAN
AGLKIKEVDIGVRYDVDCSTENPVIHGFHVLLNILRDMEFNRPLYYFTVPGIILGISGLI
LGLSFLRVFYNGGSLYFGPTLLMMLLTLVGLTMTFTGIVLHSISNLMQHNKFNSNSINQD
KKK*
>RifSed_csp1_19ft_2_scaf_1319_45_1029_117 # 113648 # 114130 # 1 # ID=3_117;partial=00;start_type=ATG;rbs_motif=GGA/GAG/AGG;rbs_spacer=5-10bp;gc_cont=0.288
MTKKLWFVSIMIIIMIVGTTEALPEFLDAFNVKYDTKGMMLDNCDICHIRGKPPQSLFSF
IPEITIKNKKLFTRQKPNNNLNEYGMLFKKNLTYGVNEALTSIEPLDPDNDKVSNINEIN
NLTFPGNKTSKLGKPKNKINPLTQVKYVPNISAINNYQPP*
>RifSed_csp1_19ft_2_scaf_1319_45_1029_118 # 114146 # 118633 # 1 # ID=3_118;partial=00;start_type=ATG;rbs_motif=GGAG/GAGG;rbs_spacer=5-10bp;gc_cont=0.331
MSYENNKNRKNLPVTFLSVLILSSILILVGFSSSAMAYVPVTYTCCVNYSNIDGPQVENF
ESVPLGGTQLENFESVPLGGIQIDDFENASSWIPDPGVENPTADTINYKEGIQGLKLNVT
NGNKYLVDKAINLNLSTANDFGIWIYIPDATNFSYFRLYFTSSPSADFNSSYFTYSSFDG
FTSGWHKLVFDKSKFSNTNNENWNNVMTKMRVIIYATLGNNTSATIDDLRYNVNDDWMVE
GSSVYQQTDTVNFKEGNGGLKLGSNAGYRVSSDKVVNYDLSSTNNLGIWLYVPDPSSLDF
IRIYLTSSGADWNSYFTASAYGGFKTGWNKLVFDKSMFLNTNNESWNNRTNRIKIAVYPM
PGNKTNVTVDDLRYGVNNDWLPEGSGYIQDDTSNVKEGLQGLKLVGIADSRYPDGGTIYI
DKTINTNFSDLKNFAVWLYVENGTNTNFVMMYLTSDQDWNKFLYSRQWSSVKRGWNKLVF
GKNNFVNIGNESWNNLMTRMRIRTAPINGSVGITFDDMRRDLTGDRARLMFQFDDGDYTV
YANAFPIMKRNNQTGVAFVTTDFMMYPDQDPTDPFAMMIVPQLKELQDAGWDISSHTLDH
PDLTGIGNPAADIIGVSNESHLISELNDSYNWLIANKFQKSAGFIAYPYGRFNDLVINRT
KERYVLGRSTNPQNALQYFTPEDDAVQYIQGTINVYNDTSIQWLTDSINDSINSKLLGLV
LFHVIRNGTTIDPYDYLTPDFQVISDYVKNRSDDVELITYEDLVIPKINNFTPVINKTTR
ILANGSSVLITDNMYDEYMPNMTIVPSVDYVDIRITKYNESYNETFNMSVVEFNESANSN
NSNNSTNVSYSIGDRKPNQSYMVFINWTNGSSVQTINVMSNSAGYIGYESKLYGNIGNRY
QSIVLTNISSYTPPMPINVSSETGNFWINTSWKPGIGNKTDGYNVSINGSWFNSTNTSIN
SSLYPHAWQNKTIYAYNATGFGRLSPGVNDSTQIPNNPVIQLPIGNKAIFTDQLLVFTIN
TTDLDNDNMTYGTNASKGSLDNMTGQFSWTPNSSDVGTYNWIFDSNDGYGSIANEAIMVT
VVLPLSIVSFDPTNDPITTIGVIQTFEIGLNKMANITWYSNGSIVKTEPGKITSNYTNST
ANLGTHNITVFAEDGYSSISSSVSRMWNWTVIPVKEYNLSGYIFDNYGVGLDMVSVQNNS
HQNNTDSSGHYMIKGLQNGTYNFSYSKSGFDTDYLEVTINGADNNSANISIYDNTPPIQV
SGLSNDIPTQTTINLTWNNITDANFYEVFRDSASIGNSASIGNTKNNYWNDNGLTPDTLY
GYNVRANDSYNNWGLNSSILNVNTAQHLLSILSSSPITDPTTSIGASQTFEIALNKAANI
TWFSNESKVKTDSGITISNYTNSTATEGIYNVTALAEDGYSSVSRVWNWTVNACNNYWDV
NRDGIIDIRDIVIVGQHFGQITSAPYPLYDVNGDGIIDIRDIVIVGQHFGQSSCW*
>RifSed_csp1_19ft_2_scaf_1319_45_1029_119 # 118734 # 119330 # 1 # ID=3_119;partial=00;start_type=ATG;rbs_motif=GGAG/GAGG;rbs_spacer=5-10bp;gc_cont=0.352
MRRNNIMKICMLIVLVGIIIGTASATVLVKVEPSITHVDINDPFSVDITVEPIGDTVAGV
NADIIFNQSAMQVTSISGGNILNIFNPGTYDNSAGTITNYWASCFSPGCGATTKGTFMTI
NFVAIAPGDTLVEIVPHPPKAIVSDPSGYALEYVLNPGEVIAPIPELNTGILTSIGIFGL
VLLTRRNRKKIKEKLNDR*
>RifSed_csp1_19ft_2_scaf_1319_45_1029_120 # 119412 # 121046 # 1 # ID=3_120;partial=00;start_type=ATG;rbs_motif=None;rbs_spacer=None;gc_cont=0.258
MTRHNFIIYSLIFGSIFSWSISIMKSYPNMGDFGLVHSLSFFYFISLAMLLCSFLLAIKY
ESENGGRIKYFIIILLLISFIFLTPVLIEETARFRYAYKVYGYTDYINRNGEINPFDVWY
HNWPGAFFLISMLSKFIESNDFLFMTYFPFIIEILYFFPLYIFLKTLFQDEKKVWLGIWL
FYIFNFINQDYMSPQALAYLFYLIFLSIVVKIGMNKNYDINGDMPFKFICILLFTGLVIT
HMMTPMIILSILIFSVLFLPNSKRFLYKYILVCTFILIGWTYYGAHNYLNSYLLDFIDKS
YEMDLILEQNLENRVVGSPAHLIVSRLMIFTAFISIFFSAIGIFLSYYKKDKIFTTINLQ
MIALIGAILLSAFSSSYGGELIMRVFLFTLPFVSFFIPQIFGYSNTKIFLILLIILLTPL
NIVSHYGNEKYDYVSKAEIVSYDFFYNKIDDGNITGGFPSYAYKFPERYNYLYFKNMEWN
GNEYTVKTGNHYNIMIARGDKVEYELFNNNVSYINDIQNNILNSNNYVYFYSNGDMNMYK
NVNN*
>RifSed_csp1_19ft_2_scaf_1319_45_1029_121 # 121107 # 123302 # 1 # ID=3_121;partial=00;start_type=ATG;rbs_motif=None;rbs_spacer=None;gc_cont=0.315
MKNKKTLWLSSIMKYENNKENNKFGKFDKLFLFFIFFISILMIIIRPNNMIWSIIPLYGG
GAITSVTIDPLTPNIIYAGSDLSGPYKSIDFGNSWKPIRNGLKNEADWSVATLTINPKNH
NQIFMGTGVVFDHPTGDYGGLFRSDDAGQSWNLVTRSLKFSGHGDTRQFGDGLIIFDKKN
NNIMYAATIWDGIFKSVDKGNNWYYTGLSGLYITGLVMNDESIFASVAKREKINSIVNDS
ILIDSVSGIYKSIDDGNSWTKIFNGSVQKFVVRGNTIYAAVAGSGIFKSTDGGISWTARN
NGISIEGINALVGLTIDPSNPNVLYVISNLWSNKSITSIYKTVNGGGFWENVPYDESNIN
VNNLWSNDYSRFSSGAHSITIDPNNSNRIYLADSYTVWKSNDGGNTWFTGAKGLETTVTN
VIKVHPSIPGLIVIGTNDILGFISTDGGRSNKNLWGWRKGDIIDSDIWDVAYKKSDNETS
KAVIYVTTGRNGVGHLWKSSDGGISWKILNSLPYSGEKKAIAVDQTHSNIIYVAARNYDI
YKSTNNGKSWVRLTKGFPKNSDIIKIIIDPKNHTNLYALDIRYGIYKSIDGGSSWKLSNK
GIPNLEPNDFRCLAIDSNNTNIIYGGGEVYGLYKSIDSGNNWSVILSNFSCGGIFVSPIN
SAVYVGGMAEWWLNSNTGLMVSKDEGANWSQLGDLINNIPLPYVLNIEEDPFNTGHIYVG
TEGGGNYMLRH*
>RifSed_csp1_19ft_2_scaf_1319_45_1029_122 # 123502 # 124458 # 1 # ID=3_122;partial=00;start_type=ATG;rbs_motif=GGAG/GAGG;rbs_spacer=5-10bp;gc_cont=0.298
MEDNRRVSIIISTYSKGRYDDLIDLLGRINSQTYDNMETIIIVDNNKMLYDIIVENIVKN
KMFERLDIKVVINTTNVGLSYNRNIGINNSTGDIIAFIDDDAIPDYGWIENIVRTFNINY
KEIGAISGYMSPLWRENDNSMHWFPKELFWMVGCSYVMTPDHQCEVERGFGSNMAIKKDT
FDKVGLFNEELGVKGNKWVGGEDTDMYLRIKNSGMKIMFTPDAIVFHKIHKSKIGIINLI
KRAFNGGFSVAMMKSICKYEIKISTENDYFKKLLFEFYPSKIKNLIIRPSKLVSKQLFTV
SVVILSEGLGYLWYKFSR*
>RifSed_csp1_19ft_2_scaf_1319_45_1029_123 # 124740 # 126038 # 1 # ID=3_123;partial=00;start_type=ATG;rbs_motif=None;rbs_spacer=None;gc_cont=0.269
MDSLIKNSIYLMATNLVTSFIGFFFWIFAARYYTPDDIGMTSAIFSSISLISMIGSLGLN
RALIYYLPRDDNKNKIIDTCLTTGIISSIFFSIVFILGLKIWSPELISILNNFMNITIFM
LITVGISFSLLVGATFTAEKRSSLHMVKESIFHFIKIFPLFIFVSYGTMGILMSLLIGLL
ISIILGMVFLFKIWNYVPKFKIDPIIKNMASFSAGNYIADLLNNLPKLILPILILNLISV
KSAGYFYIAIMVAGLLYGISHGISNSFLAESYEETKFWSNVDKSIRFNMILLIPGIFMFI
IFGKIVLNIFNPSYGENATVSLIILVVASIPLSLINIYNTIKNAQNDIMSMIKMNLIVAI
ITMSLSILLIRFNIEGIAISYLIANLIGAIIVINEIERPKEFTMKLLNDVKKDVRHFTRY
ENIENFVFASKR*
>RifSed_csp1_19ft_2_scaf_1319_45_1029_124 # 126161 # 127633 # 1 # ID=3_124;partial=00;start_type=ATG;rbs_motif=AGGAG;rbs_spacer=5-10bp;gc_cont=0.375
MNKRMKSSKIRADEKTNRADKRKNRTTIDKIGTMITMVIALLLTSTVTLVVATENIVPNP
GFENGVNTPFNWNLISNNGNVPSWDSSYHSGSKSIKIGASRINAKSGYIKSDPIKVDPIT
DYTFATWIKTSGIRDKSPTIRVREFDTNMNLLRQDNLVFTKGSYNWRNKKLSIKTLADTN
YIDIYADTTGRGTFWIDDVEVIPLLTIPTPPTPTSTPTPTPTSTPTPTPTTPTPTSTQTP
TPTSTQTPTPMPPPQTDWNLVWNDEFDGGSIDTNKWDIFEGSADGNTCYMPNAVTVSDGQ
AHFAITRTNTTCIDYGNGNGEGKQVSHNYAGGGIGNYQGPRNGYVQSAGRWETRARFPLG
KGTTAYIALWPANNIWTAEVDFAEAAGLYPREMTFTQHWNGNIADKSEEVSIDTDISQFH
TYAVEMENGQLKWYVDDNLIATQVQHFGTTPMGFTAGSWAGNCANSWPGCPSNTPLPAYL
DIDYMRIYSR*
>RifSed_csp1_19ft_2_scaf_1319_45_1029_125 # 127718 # 127978 # 1 # ID=3_125;partial=00;start_type=ATG;rbs_motif=GGA/GAG/AGG;rbs_spacer=5-10bp;gc_cont=0.345
MKNKCNTIIIKGIIVQGIPIDTRFVGTHIVMYNVKDAAGNSADEVIRIVSIANAPTPPVP
ELGTFFLTITGIIGLFGIVRLSKKSK*
>RifSed_csp1_19ft_2_scaf_1319_45_1029_126 # 128256 # 128843 # 1 # ID=3_126;partial=00;start_type=ATG;rbs_motif=None;rbs_spacer=None;gc_cont=0.230
MKLEFYQFKELYMPIIGIIFGELMMLHGDVYYALTIRLIILLAIIFKVITKEFKETKIIL
QNIVLLILLQLINMSTPRGDDIIKNYLLIYGVMILPILLIIKNLETKNFRKHFYYIIVTI
LIGTLSTIFDYRMLSAHHDVKDILYFNGNILVVFLLLLVSISFLLSETKYWNKIIDICTN
SLIPVYIVIMISRIK*
>RifSed_csp1_19ft_2_scaf_1319_45_1029_127 # 128884 # 129324 # 1 # ID=3_127;partial=00;start_type=ATG;rbs_motif=AGGAG;rbs_spacer=5-10bp;gc_cont=0.315
MKISMMLISIVVIVMIIGTVSAHPEILDGFNTKYNTFGTKLDTCDTCHIPNKPQKPVCEE
VCHVPNKPSKEVSNLNPYGVSIKNNLNIEISQALSKIENLDSDGDKFADIDEIHNLTFPG
NKNDKQEKNNKSILSKVDNILGILKI*
>RifSed_csp1_19ft_2_scaf_1319_45_1029_128 # 129366 # 130235 # 1 # ID=3_128;partial=00;start_type=ATG;rbs_motif=GGAG/GAGG;rbs_spacer=5-10bp;gc_cont=0.302
MNIANIGIIGSGIVGSATGIGFQQLGNKVSFFDIDENRIENLIKQGFQATTDIEFLVDTS
EIFFICVPTPDNNGNIDLSIIKSATEELSKKCKNREDYFMIVIKSTVIPMTTENIIIPLI
EKLSNKKVGLDFGVCFNPEFLRDTNSYEDFMNPDRIVIGEYDKKSGDIIEELYSHFNCPM
IRTNLRTSEMAKYANNCFYAAKISFFNEMHLMCQKIGIDSNIIRKIVQTDKFYGIHPWEH
GHSFGGKCLPKDLNAIIHMFNEGHIYEPVLLKAVRDINNKIDNIIGGKQ*
>RifSed_csp1_19ft_2_scaf_1319_45_1029_129 # 130232 # 130684 # 1 # ID=3_129;partial=00;start_type=ATG;rbs_motif=AGGAG;rbs_spacer=5-10bp;gc_cont=0.327
MKLCLVCSHGGHFAQMMKLLDAFKSHEFFIVTFQSEGTKHLENAYFVKFEGWDSRGKLLL
VKTILSSIKILISEKPDIIITTGAGEIAVPFCYVGKSLGIKIIFIDTLSRITTSSAAGRL
IYPVADLFLVQWESLLKEYGPKAKYWGQVI*
>RifSed_csp1_19ft_2_scaf_1319_45_1029_130 # 130681 # 131202 # 1 # ID=3_130;partial=00;start_type=ATG;rbs_motif=None;rbs_spacer=None;gc_cont=0.278
MIFVTIGMMYGFDRLIRKMDEIAGMIEEEVIMQIGVGTYKPENGKYFEFLSKKDMDNFYN
SARIIVCHSGVGSIISALDYNKPIVVVPRLHSYGEVIDDHQIEIAKKLEDKGKIHVVNNL
DKLENVINNINGEYNNFNKKNELMNNGEYNNFYKKNELIDNLREYLDTLNIKK*
>RifSed_csp1_19ft_2_scaf_1319_45_1029_131 # 131218 # 132087 # 1 # ID=3_131;partial=00;start_type=TTG;rbs_motif=GGA/GAG/AGG;rbs_spacer=5-10bp;gc_cont=0.294
MDYILITPAKNEDNNISTLIKSIINQSIRPKAWLIVDDGSTDSTSQIIQKSIEENSWIMS
IRLDDNKRDIGLHIAKVLELGFEYLKNYCAKDISYNFVGIIDADMIPEQTYFEQLLKHFY
MNSKLGIASGGVYYNNMNKLIWEKSRSDHARGGARLIRNDCLEDIGHIPVYVAWDTVMNV
KAKKHGWEVRQFKDVISIQSRKTNSGQGLWKGWVLFGERMYYMNYHPILMIGATFSALIK
KPHFICIPLLYGYFISMIKKKDQINDKEIRDYFWNDRIKEIIKNLKYYI*
>RifSed_csp1_19ft_2_scaf_1319_45_1029_132 # 132092 # 134263 # 1 # ID=3_132;partial=00;start_type=ATG;rbs_motif=None;rbs_spacer=None;gc_cont=0.257
MDNLIKLNDWKIRRFLIFVLSIQIAFWSIQFFDTNFYVEFILTLIYITFIPGVTILRILR
IYKVDNIETIVYSIGLSISMLMFIGLFMNTVYPFLGIDKPISIRYIIITLGLFTSILFII
SFIRDKETLKDEESHERYKFMTKMSFTTSTKLVIILLISIFLSSIYGTYLANFYQDNFVL
MLMISLIAITVILITTMNITEKILPISIFIISLSLLYHDALISSYITGWDIQTEYYLSNL
VLNNSLWDMTIGSNVNAMLSIVMLAPIFVLLYNMKLIWIFKVIFPILFSLVPVGLFKVFQ
KQTNDKVAFLSCFYFMSMLTFYSEMISLGRQQIAELFLVLILVAMTSENINNTNKAIMYM
IFGISLIVSHYGLSYIFLFSMIVIYLFFSRIYGRDIVSHRFIFLYIIFALTWYIYVADSS
IVLTIAKIGNHIKESIFELFNPNSVEGMNTIVRKEVSPMREITKYLNIITQFFIMIGIFM
IAKYKYIFEKMKLNFQFQKNYMNFSYTNMMILILGIIVPFVASSLNTTRLYQIALIFLAP
FSIIGGLTLTYLINIGVKNSLTMLSIFFAIFLLFNTGFMYVIKAEPSASISLNYTADNYA
RFSESEVTTAIWIKETKANKNDSKVYSDAYRDLLLSSMIGNSTSRKVERNYLVGNENEEE
IITQPVQNNYIFLGNENIMNGKMTLLTRDYKRIKIDFKNSTFYNKILNMSKIYDTGDTQI
LLR*
>RifSed_csp1_19ft_2_scaf_1319_45_1029_133 # 134333 # 138328 # 1 # ID=3_133;partial=00;start_type=ATG;rbs_motif=GGA/GAG/AGG;rbs_spacer=11-12bp;gc_cont=0.321
MDKGIYMINGKKLAKIIVLFTFMVSIHMMKVDALVPVTYKCCQNYTDNNGIQLDDFENKD
FGGIQLNDFENLSEWIVGGGYQEIDTVNVHNGQQGLKLFASNGNRSYTDKAIDNNFSTTN
NFGIWIFVNDTSSLDFAVVYLTSTNWSNKYFSSRRLYLHNGWNKLIIEKSDFNYNVGGEN
WNNIMKRIRISIYPKPSQAANVTLDDLRFDVNYDWTGASQEIDTINVRDGQQGLKLVSVN
GASSYTDKPINNNFSNINNFAIWVYVDNASNSDMLFIYITSTGSTFNKYFFDNSYRVLKT
GWNRLVLNKQNFVNTGGESWNNVMNRIRIRIYPMAGKNVNVTLDDLRYDITGKRAKLILA
FDDGETDTLTEAYPVLSANDQHGVSFVVPYYVEDTDRWYMNLANLRTLQNAGWDISSHTY
NHTDLATLSDSMLISELNDSYDWLVKNKFQKTAGFVAYPFGTFNDVTLDKVKKRYILGRA
TKPESAQQHFTPDDEAIQYIQRIIGVYNDTTVQSVKNQINDTINSKLLGILMFHTIAKSN
PTQDRYTYLTRDLKSISDYIKSRSGDVDVITYSEYVIPNIRNFTPVINKTTRIYSNGTSI
LMTDNKYDEYMPNMTVFPLFDSIEIGIATYNETGGLIIINENSLSSNLQVSYDIGDRIPN
QTYNVKIYWANGTKYQDFNVLANTAGHITYDSVGFVNPRYQVIDKTVPLSIVSYLPVNDP
TTIIGIPQTFVIGLNKTANVTWYINGSIVQQNSSVTSVNYTNSSAGEGIYNVTAIAEDGF
NSVSKMWNWTVNPIDQARYNVTGYVSDNNDIGLEGVSVQNNSHNNISDISGYYMITGLSN
GTYNFSYSKIGYDTGYLEVTINVADNNSANISIYDNTPPMQVTELVNDIPTQTTINLTWN
SVADSNYYQVFRDSTSIGYTKNNYWNDTGLTSDTSYQYNVRANDSYNNWGQNSSILNVKT
DVQHYWLSIISSLPISDPTTIFGESQTFEIDLNMTANVTWYINGSVVQTDAGLAAIYSNS
TANEGIYNVTAIAEDGYGSVTRMWNWTVIPGAQPKYNLSGYVYNNYGLGLEGVLVQNSSY
QSSTESSGYYLITELSNDIYNFSYSKTGFITSYQNVAINGLDKSVNVILSPVPIPRIITA
TIFPANTTPQSIIDINVSISNNDGVEVKADNILLTNNNGFWIGSKTAPSSIGNYILNITA
KDVVGNNYQTNIPYKVLNRQGGASISIIPRTNNVMSGNSVTPIIKVKNTQNIDDKFRTYI
SIDGIPVANQPSLGWFGWTEKFIYIRAGQEISIPIIISVPSGISGTKTFRARLDSTILTK
VYSDTGSLRIT*
>RifSed_csp1_19ft_2_scaf_1319_45_1029_134 # 138450 # 139625 # 1 # ID=3_134;partial=00;start_type=ATG;rbs_motif=GGA/GAG/AGG;rbs_spacer=11-12bp;gc_cont=0.338
MNSADTEKMKHTANNKKNRADKRKNRFIRQVASICTLVLILAMPANAGWYPESVTNLKND
SYASNYINWTWKDPINTSNFKLRVYIDGKFIKNVQSGVQYYNASNLEPNTQYTIGIQTVD
IRRYKASPLIKDTERTQAPTNISIQAPTDRIDKFGIRQIYSTAYEGREWYSKWDNDHNRT
FGNSMDPDDSEFITKNGDGEYKTDGNGILKISGTVPRMYVMKSDLTGHWQNVEITIYGQR
ISDSGIDWGGINAIARTNHAIDTNYCDTRGYGGRFTYEGIIDFEKETKHDDTNGYYQVGG
NTYWSEGMIKNKWIGYKFVIYDLNDGNVKLELWEDETDGINGGSWKKVNEFVDNGNNFGV
GYTACKSGINPALRLTNSDIRPGSESVAPPN*
>RifSed_csp1_19ft_2_scaf_1319_45_1029_135 # 139746 # 141536 # 1 # ID=3_135;partial=00;start_type=ATG;rbs_motif=GGA/GAG/AGG;rbs_spacer=5-10bp;gc_cont=0.348
MTNETKYVLKVDGDGDYVEVPSNNDLSIARDMNCNRIGMTVYIEFRHDVLNFPKTEGTDP
FVSFMGKNNPNGNKREWSLRIYNNSSTKPNRIAGYVFTPDKTNGVGSYFQDPVTIGEWIK
VTMVVDSDYIYLYKNGILRRCRAYSYISPIKSGCESDSYRPIYPEFRDEPMRIASDYLKS
YFLGTYREIRKYDRPFSSAEVLSLSNGTFVDTKNLVFWHDYRLGNATDQSGRGHDGVLYG
NAHFEIDTGCIPLACTISCPSSVNQGDTGTLSMTISGGVAPFKYNWSITNPDSTIQTYVT
QNVSYVFYQQGIYAINCNVTDSCGINEQICNKTCSVSAVTPSTNIDKFGIKKLYQTASGG
REWYSKWDNGHVRTFGNAIDPDDSEFDCRNGSGTYKVDGTGLLKISGSVPRLYIIDPNKI
KMWHNVEITLYGKRISDANIDWAGIMAYARTKHYPDSDKCDTRGYGGRLLYSGEINFEKE
TSHPDSDCCKAEYKYWSGGMPKNVWIGYKFIVYDLTDGSGNVKLELYVDNADGLNGGSWK
KVNEFVDNGNNFGVGYTACKSGINPALRLTNSDIRPGSESADGLWYKKASIREIII*
>RifSed_csp1_19ft_2_scaf_1319_45_1029_136 # 141641 # 143332 # 1 # ID=3_136;partial=00;start_type=ATG;rbs_motif=AGGA;rbs_spacer=5-10bp;gc_cont=0.285
MIKELLGILFLLFLLVTLSDASIPVKYVCCINNAYNNGKLLDGFENISNWKVSGIGGSKD
IDTLNFKEGKQGLKIIAKNGNRSYIDKKINNNFSDTNNFALWLYIHNGDTFSYATMYFTS
TGSNWNKYFSSSIYGGLKTGWNEIVFGKNNFKNYRGEDWNKINMMRIAIYPKTGYGTNVT
IDDLRYDLSGKRAKIILSFDDGNVNNYNDAFPILNSNNQSAVVFITTSTIGKKGKMNLSN
LRDLQSAGWDISSHTVDHPHLTMQNETMQHSELNNSYDWLVHNKFQKSAGIIAYPFGEFN
DVLIGNVKQRYILGRSTVGDSIQQHFIPTDDSSRYIQRVIDVFNDTSVQSIEDKLNDSIN
AKLLGILVFHDIVERDPTRYQKTKIDLEKISNYLKSRSSDVDVVTYSDYLIPNINNYTPV
INKTTRIYSNGSVELITKNKYDEYMPNMTVRPLSGFVDISLDEYNDQLIKFRESGSANVS
YSIGDLIPNYYYSVKIYWENGTIYKDFILSNSTGYINYKLTISKINRYQLIRSVLPLNDI
IVAIMAIVFIFGTKIYFLRKKRK*
>RifSed_csp1_19ft_2_scaf_1319_45_1029_137 # 144035 # 144868 # 1 # ID=3_137;partial=00;start_type=ATG;rbs_motif=GGA/GAG/AGG;rbs_spacer=5-10bp;gc_cont=0.299
MKNDKTNNILFVILILVMGAFYYNTIKWLIISWIYNPYYSNGFVVILLSGYMIWGLRKEV
HKIEMKQSQMGLIFLIIGMILYFIASIWTIRFLSGFSLILTIYGGILFLYGWEFTKKISF
PILFLLLAIPVPFLDLATPPTQQISAVSSSGLANFIGIPVQREGLVLTMHTGKFEVGTEC
SGLFSIISLLTTAIIFAYILEGSLIAKLSIVISSIPLALAGNILRITSILAVANRYGHDV
AMNYFHDFSDILLFSTVLIGLFIVGRSFGRLKFKNIF*
>RifSed_csp1_19ft_2_scaf_1319_45_1029_138 # 144871 # 145626 # 1 # ID=3_138;partial=00;start_type=TTG;rbs_motif=None;rbs_spacer=None;gc_cont=0.280
MIGIISLSYVLIFLLSPKDITDFTVVDTEYWRETGNRLLIKTAYEYNNVEDVKTFPKILG
DWKSFDYKYNDNVYKLLNADILLTRGYTKDNNIIWIDFINSKVGESFHKQNICLEGSGWS
IDNDSIAEFKIANPPNPFTKLYANRLDTSKAGQQQIVIYWFMFKMFGAKDSVSMIRISAP
VSNGTIDTTFNRARDFIEGQLFTAMYKNSTSENVNNAEYIMEKYGKKGLSVMIMILLIPI
GITVVGIRQRE*
>RifSed_csp1_19ft_2_scaf_1319_45_1029_139 # 145792 # 146073 # 1 # ID=3_139;partial=00;start_type=ATG;rbs_motif=GGA/GAG/AGG;rbs_spacer=5-10bp;gc_cont=0.326
MDKIYRRIPSDLLIVLTWTMATFIFIVVPTLQNSIIRTILGLPLVTISIEFWAEHSDCPT
SWTIAQFYIWNKIDSYSCYIVYIYYCPYIYHDL*
>RifSed_csp1_19ft_2_scaf_1319_45_1029_140 # 146084 # 146584 # 1 # ID=3_140;partial=00;start_type=TTG;rbs_motif=AGxAG;rbs_spacer=5-10bp;gc_cont=0.287
MPEDSRFEVPFYKIYETIKTEVGNQNRTDKILTGVLILSIILAIGTLIYVIYTPKIGERF
TEFYILGPDGKADNYPTNLKSDSPSNITVGIVNHEFSPINYTLQIDLDKDRLKSEEVELG
HNETWERNITFFPNKKGTDMKLEFLLFKENNFSSSYRDLHLWVNST*
>RifSed_csp1_19ft_2_scaf_1319_45_1029_141 # 146566 # 146841 # 1 # ID=3_141;partial=00;start_type=ATG;rbs_motif=GGA/GAG/AGG;rbs_spacer=5-10bp;gc_cont=0.286
MGKFNMKKEISIPIIGIISGELIMFNGQILTGLGIHIINFLAIILIIIFTELDIINSVEN
DKSFNATILYQFINTISSDIWNYVFTCIYDH*
>RifSed_csp1_19ft_2_scaf_1319_45_1029_142 # 146813 # 147517 # 1 # ID=3_142;partial=00;start_type=ATG;rbs_motif=None;rbs_spacer=None;gc_cont=0.292
MFLPVYMTIKNQKMSLSDIGINFRKLYIYLPVAMAIGIIMAIIEYRIIDPIGLIEKIRLS
DIALISLVMFVFIGMTEELIFRSILQTRLEKILGLRYGLLLTGGIFGMMHIGYGILDEIL
FAIIFGIVLGYIFQKTRNLLIVASIHGATNVALFGILPITSMSIVANLQNVSLDIITTSG
KFVSIFLITIFAISLLVSDTKYCNEYISGILRTYSNPLLLVFASIVAFKIMLVI*
>RifSed_csp1_19ft_2_scaf_1319_45_1029_143 # 147551 # 148492 # 1 # ID=3_143;partial=00;start_type=ATG;rbs_motif=GGAG/GAGG;rbs_spacer=5-10bp;gc_cont=0.326
METKKILVTGGAGFIGSNLVRELNNRGHQVFSCDLYNTERENYIRCDVREYRQLERILNE
NKFDHVYHLAAEYGRWNGEDHYENLWVTNLIGTKNIIRLQEKLGFRMIFFSSAEVYGDYD
GIMTEDVMANNPIKDTYQMNDYAMTKWSGELICRNSAKMFGTETVRVRPVNCYGHGEHYT
PYRGFIPKFIYYALHGKPYVVYRGHRRIIDYVDDSVRTFANIIDNFIPGEVYNVAGKPEW
ETSIEEYSNIILKAVGINDSIVKYKDAEQFTTKIKTIDCSKAIKDLKHDPKIFPEEGIKR
TVEWMKWYYRLGE*
>RifSed_csp1_19ft_2_scaf_1319_45_1029_144 # 148494 # 149492 # 1 # ID=3_144;partial=00;start_type=ATG;rbs_motif=GGA/GAG/AGG;rbs_spacer=5-10bp;gc_cont=0.321
MENMFSEYENRTVLVTGGAGCVGSNLCKKLSELNVRKVVILDDLSSAYEWNIPKAKNIQF
IKGSILDEGMLKRAFKERPEYVFHLAAHFANQNSVDNPEKDLMINGNGILRVLQYAHLLS
VKRFVYSSSGCGVYGLESNMPFEEHDISIKLHTPYQVTKLLGELYTNYFHNLYGLPIVNA
RFFNVFGPGEVPGKYRNVIPNFFFWAMNKKRLPITGDGNETRDWTYVDDIINGLLAMGIK
EEAVGEAINLGSGKEHKVIDMANMVNKISSNECGVAYIERRDWDVKHRLLSSIEKAKRIL
GYKPKMEFENGLEKVHDWLIDNWYNINKNAEF*
>RifSed_csp1_19ft_2_scaf_1319_45_1029_145 # 149518 # 150693 # 1 # ID=3_145;partial=00;start_type=ATG;rbs_motif=GGAG/GAGG;rbs_spacer=5-10bp;gc_cont=0.303
MRILVLQETDWIKRGPHQQHHLMDRMALRGHEIRVIDHEFLWKSDKEKKIINRRKEIKHA
YKIFSNADITLIRPGMIKFTGFDMASILYYHNKEIKKQIIEFKPDIIIAFGILNAYLGMC
QAKKNNIPFIYYLIDQLHTLLPVRYARNIAKQFEKRTIKGADKILVINKGLKDYVVEMGG
NGDNVDIISAGVDFNNFNPEIDGSKIREKYGIKKGELLLFFMGWIYSFSGIKEVAESICD
MENDNIKLMIVGNGDLYEKLVKMKSDKNINGKLILTGKIPFQEIPSHIAAADICLLPAYK
NEIMMNIVPIKIYEYMALGKPVIATNLPGIRKEFGDNNGINYIIESKDTLKKAIWLASVN
KIKDEGKKAYSYVRDLSWDNIVKKFENSIFE*
>RifSed_csp1_19ft_2_scaf_1319_45_1029_146 # 150739 # 151908 # 1 # ID=3_146;partial=00;start_type=ATG;rbs_motif=GGA/GAG/AGG;rbs_spacer=5-10bp;gc_cont=0.307
MKILQVTKSFKPFWQHGGVAKASFEISKNLVEKGHDVTVYTIDGFSNTIKIEDNKLMYID
GVKTYYFKNVIRRISKNLEIISPGAIKIIKDNVATYDIIHFHDYRTSIAVVTAYYAMKYK
IPFVIQAHGSLCTFFQKKELKKIFDIVFGYNILKNASSVIALTEAEVLQYKSMRINSERI
KIVPNGINFSEYENLPEKGKFRKKYMLEKNEMIILYLGRINKIKGIDLLFRAYEILIEKL
DRCTLVIVGPDDGFLSCLKKQSESMRISDNVLFTGPLYGPDKLEAYVDADVYVLPSTYET
FPMTVLEACACDTPVIMTDRCGIANVINDIAGFSVEYDKEQLCSAIFKILTNDKLKESFG
NEGKKFVKENFEWNSIIKKLEDAYNDVLT*
>RifSed_csp1_19ft_2_scaf_1319_45_1029_147 # 151905 # 153404 # 1 # ID=3_147;partial=00;start_type=ATG;rbs_motif=None;rbs_spacer=None;gc_cont=0.255
MREFRIGIIIIAIITIFFFLFVYPDIDDFSYYHMAIAINIAKFGNIDMDQVNTGFYVFTS
ILQFMTNISYESLPTIPLLSLPIIFLLISIFRFFFKNKNIFVIIAIMIYLTQSLNNRYGL
FPHDVGLTLLLLAIFSCLYFGRRLKNKKVISILLVTIIISANFISYKTTSLILVFILVLL
YLEINEDRNLKLELRPIFLTGIVFIFSYNKWLYNNFVPSLIHSNEFASSTGIGKLLLEFF
YTKQDDISRFFFHRPYEITIFHTIWMIVIFINLLLLGRFLIKKILKNIKLSIEEKIIISI
GISGILVLIIYTSLGFAEIGTIVLVGLIGYGITYDINKKFIIISLITLLLLNFGINIVAN
NSGYYGGQKDQNNFLYISPLFNWYNGHVNNSRNNVAVMDIFTGGYFKKEYSKLDTYKPID
IFSRDRVLMILDPYNYSQLIKENPTIVSYNVYDIVNYNEHYFTINGWDLFKSWSNYRKDI
DENPYFKKIYSSGDIDVLV*
>RifSed_csp1_19ft_2_scaf_1319_45_1029_148 # 153743 # 153934 # 1 # ID=3_148;partial=00;start_type=ATG;rbs_motif=None;rbs_spacer=None;gc_cont=0.281
MKTDIRTLSPVKGRNQSIITFNNKILSESGFKPGDYVTAIFENGKIILVRDIEEYILEKN
KII*
>RifSed_csp1_19ft_2_scaf_1319_45_1029_149 # 153950 # 154225 # 1 # ID=3_149;partial=00;start_type=ATG;rbs_motif=GGAG/GAGG;rbs_spacer=5-10bp;gc_cont=0.319
MGIVKDIIMETVRRMPENVTFEDAAYHMLDIGSTFKDLKVSEEDFIKFHNLVDVWKEETL
LTSSVNEIESNKSYLEIIDMGKKALPLNSKI*
>RifSed_csp1_19ft_2_scaf_1319_45_1029_150 # 154543 # 155208 # 1 # ID=3_150;partial=00;start_type=GTG;rbs_motif=None;rbs_spacer=None;gc_cont=0.281
MIVSLKSDTEKIIKIIVLNIGIGVIDTILFSPGLLGIEIIGASAFETAFGATAILMSCIV
FVFGNYNLLVEKKIQASEIKTTDDYIDALSQNYGKRIFEKDITTILEQIEMFQKKRETIK
EVLLQKFDITEISYSKFDGVISDLENVFYMNIRSIINKLNAFDKKDYDRIKKEDRKFSNE
FFQEKLSIYNQYITFVKKAIEDNEQIILWINNNPTDYELKI*
>RifSed_csp1_19ft_2_scaf_1319_45_1029_151 # 155287 # 156009 # 1 # ID=3_151;partial=00;start_type=ATG;rbs_motif=GGAG/GAGG;rbs_spacer=5-10bp;gc_cont=0.322
MNGKNNPFKIVITLVVIAIIVFAIIYVGISYTKDIGKSQLNISTESAMDKLNSLYDDITV
NNIQARKGQVNINSVSLEESLPDISKYPPQVEKSTENYVEIFSSIEKTGTGKDGWLVDTA
KAFNNANIQVNGKTVSVRIRGIASGMGMDYIVSKKYLPDGYTPSNGLWGEILKSKGVKIT
VPENRLVGNVAGVVISNKKNDELIKKYGSINLKVITEGIYDSANERFCTVRSSRRIYFGI
*
>RifSed_csp1_19ft_2_scaf_1319_45_1029_152 # 155957 # 156793 # 1 # ID=3_152;partial=01;start_type=ATG;rbs_motif=None;rbs_spacer=None;gc_cont=0.336
MRDSAQSGVLDGFILEYNQYANTELESDYIFTPFGVRHDSPVFEIGDLSAEKKEILKKFI
EFAKSDKNQQLGTDYGFNGYNDYKPEIVNINGDIISQAQKLYKDKKNVNSDVIAVFVADV
SGSMEGAPLNNLKKSLLAGSQYISKDNSIGLVTFSSDVNINLPIGKFDINQRSLFTGAVE
DMKVGGKTAMFDGIIVATKMLMDEKAKNPKAKLMLFILTDGETNSGHSLNDVEGMLRTLK
IPIYTIGYNADIKMLQIVSSINEAASINADTDDVVYKLG
>RifSed_csp1_19ft_2_scaffold_719_1 # 1 # 432 # 1 # ID=4_1;partial=10;start_type=Edge;rbs_motif=None;rbs_spacer=None;gc_cont=0.400
KGDDKKGDDKKGDDKKGDDKKGDDKKGGDDNAGGDDNAGGDDNAGGDDNAGGDILILPSE
LPVIGQGPSTGGVAFVFGRSDIERYCYFKQQLDDNDEKNDARATYFLNIVTWGNGFYENQ
VKVFEQKYDIDCTSVGNIEMDRI*
>RifSed_csp1_19ft_2_scaffold_719_2 # 857 # 2095 # 1 # ID=4_2;partial=00;start_type=ATG;rbs_motif=AGGA;rbs_spacer=5-10bp;gc_cont=0.446
MNKKLAIVLIALVGIGLYALPSTMALFSGQHSFVNIDSTGNQIDCVKCHGDVKAELGTGK
VAVGTSGPAAETEGPHAAFKCEYCHRIEAGSSSGDNAYGIITYTSAKYLNTTGVEVSQSV
KLIVSVFDMEAGNIPESLTTVDGNGNVTTNYPASGVNMSGATISGKAREGGYSVSIAYGD
SENASGVVLETEPSNMRLAPTYNETTGVPLDTRGGIDTAFNPSKVTWDWAKDSRNRWGWQ
PNLSVAGYEAINPGSSYHAASLVSCMECHAKSEPMGHYSRVVDGTVNDGKADCENCHYGS
SSSSPNFNRMIWAGGFNMTEDESDTGVTEAHMEFVNKNDGMTRFSDKYQANNGACVACHT
HVAVDIKYDKPTTYQFDATFTTTGGVETLDNFVATGSNISYSDNDPVPAPGP*
>RifSed_csp1_19ft_2_scaffold_719_3 # 2182 # 2721 # 1 # ID=4_3;partial=00;start_type=ATG;rbs_motif=None;rbs_spacer=None;gc_cont=0.343
MIMKYIMLIIIVIATDINIVSAHPERAAQCMYCHDKLGQGFGWSSDDEDECGGCHAMQPD
THNPRICKVCHQIKDKDDYHLKHVNVTCDKCHDGTQKPNVVITSCTSCHAKPIHETHEDI
QNQCSNCHGGIASSRTESLMSILETQQVSNTITTIESLRPYTVSTIIQFFYEILKRGTI*
>RifSed_csp1_19ft_2_scaffold_719_4 # 2913 # 3323 # 1 # ID=4_4;partial=00;start_type=TTG;rbs_motif=None;rbs_spacer=None;gc_cont=0.380
MILAVIASIYAVSTSIYAVSTKIETKPGLRLDVAVEDYKVTNVTMEQLSLPFFYKQSSGK
VVFPDISVNAKLNGMESKPVSYWASESFKGDGKYVLTLTFEDASPPNATDILLLPIRVTD
MRGHVIYKTTAFYEWK*
>RifSed_csp1_19ft_2_scaffold_719_5 # 3325 # 3684 # 1 # ID=4_5;partial=00;start_type=ATG;rbs_motif=GGA/GAG/AGG;rbs_spacer=5-10bp;gc_cont=0.406
MKYILYVITLTGVLMWNMPASNSLFSGEHTFYNGSAPCEKCHIEEIDTELHTGTLNHTMG
CRVCHPRDGNSSHSAERGTCYDCHGDLWNATVVVDNVTDVSMETGTPIVNATVSEPIQV*
>RifSed_csp1_19ft_2_scaffold_719_6 # 3653 # 4228 # 1 # ID=4_6;partial=00;start_type=ATG;rbs_motif=None;rbs_spacer=None;gc_cont=0.356
MLLLASQYKYSPAELEKDTRIQDWFLLITLLVLILVMGLKLVTMMVIVSDSMRPNFERGD
IIITQSLSLSSLKEGDIVTFNVLNKQYGVTHRIEKIEESGRILTKGDANPWTDEYYTTQK
DVLYKAIIIDDKPIVIKGVGALFITDYSRTGVIYKWGDRFTFLQQLSVTIKAWGYVITII
ALLLFIISMKR*
>RifSed_csp1_19ft_2_scaffold_719_7 # 4333 # 5100 # 1 # ID=4_7;partial=00;start_type=ATG;rbs_motif=GGA/GAG/AGG;rbs_spacer=5-10bp;gc_cont=0.350
MKLTSMCSILLGGLVGLAGLVSILVDLFTLDIFKITLDFIVLFIGGMTMWQGLTNHMYEK
MVSKRMSAEWDYKIEPLIKLITDTAGKVNALETNVLETNAKVTHTIDYVMDMQKMDASKI
DIIPGASFKFVIKSMMLLVFTFSALVYVSEYPFGIVHYFLTLLYLLWWALISSEYKLWTK
NEVWVVGILPVLIIPTLAMLLDTVIGINNMIGVLFLGLFVYAYIYYEWASRTKTGYGLLN
IKPIAYMLKGKTRHK*
>RifSed_csp1_19ft_2_scaffold_719_8 # 5101 # 5823 # 1 # ID=4_8;partial=00;start_type=ATG;rbs_motif=None;rbs_spacer=None;gc_cont=0.331
MIDEEMEKEMDKMKKILLVILIVLISFSSTGGIYKVYIDREFGFWGVRDISNISNHVDYK
DKILNISTGDIIIWENVDTYGDRITIKNDIIWSGERVILGDSKRYSFTFYKAGTYKFHIA
ENNRVTLTENETNVERFHIRSQTIKVTGPTIFPNTTSIDTLNTLTTNERMNKTISTTSTK
VKNTRRYTARIRPNSTLAPIPTVTVPSMATMVDTAPIPLRVELTLYELFIRWYAGEMQIS
*
>RifSed_csp1_19ft_2_scaffold_719_9 # 6183 # 6371 # 1 # ID=4_9;partial=00;start_type=ATG;rbs_motif=None;rbs_spacer=None;gc_cont=0.265
MIQVLKKIIFQDLIDCSFLKLSAIASFSSVQIGAFLLWKVLYTYGTFEKYNSFDLITLWS
DL*
>RifSed_csp1_19ft_2_scaffold_719_10 # 6427 # 6984 # 1 # ID=4_10;partial=00;start_type=ATG;rbs_motif=AGGA/GGAG/GAGG;rbs_spacer=11-12bp;gc_cont=0.348
MVITIWEVKRSLITSVRYSNGDICRILTLRTPFPSDLLNDKEELEKLNSAVEIVNKFIAS
SVKCKGCGGERFLNINNANIMERKIDALQHEIIGELILRFIREPDKINQGWVGTMSELYK
LLYVRLGSLGISYDQKQFPKSHIALAKRINAIVLNLKAVVIIEKCRDRRNDGKVERLVKI
TYVER*
>RifSed_csp1_19ft_2_scaffold_719_11 # 7004 # 7963 # 1 # ID=4_11;partial=00;start_type=ATG;rbs_motif=GGAG/GAGG;rbs_spacer=5-10bp;gc_cont=0.333
MAIQIWEATEGKVISFLYEDGKNKKILHVRDSTEIGNLNMDMVDEIDNAMKTFVKYIARI
SDVEKIDKGKENVVNVIIENAERVDERGIDSIERVDEKCVNNIERVDEKCVDSTERDDEK
RDDEKRVDSIERYDEKMDNGNEIHEEAEDKLNLLKEVDKPVRDGVRDGVQYLIDVNARKN
ITDKNVETGSVTTGQGNIKIIPKEDVVGIKRKSRKSRSYHEYEEALKPHIQELLDKIKNT
GAIVVRISDMVEELGEQFSNKSTTSIYIGVRHALFNHGIKVEQCTLKEIDPVTQHGKKGL
KMRMFGENDSVPSSIRRLQ*
>RifSed_csp1_19ft_2_scaffold_719_12 # 8045 # 8344 # 1 # ID=4_12;partial=00;start_type=ATG;rbs_motif=None;rbs_spacer=None;gc_cont=0.277
MNNIVVICPKCSDEIKVKTQQNINEKISKLLKDKIEKIWFKVKLTSGEMNEHVWVRVIDV
NIKDETFYGIIDNDICIVGDKYACGDGIVMSFCEIEQII*
>RifSed_csp1_19ft_2_scaffold_719_13 # 8392 # 8502 # 1 # ID=4_13;partial=00;start_type=ATG;rbs_motif=GGA/GAG/AGG;rbs_spacer=5-10bp;gc_cont=0.306
MSCDNNKIDWDSLDICWEEEYKEDYGHLFSDHNRES*
>RifSed_csp1_19ft_2_scaffold_719_14 # 8465 # 8758 # 1 # ID=4_14;partial=00;start_type=ATG;rbs_motif=None;rbs_spacer=None;gc_cont=0.303
MGIFLVIIIESLEGYGKNVRMTKDKGVQMKKKETISVDMTEIIDTIKDDIRKKYDMDENV
QLHYTSKTSFLTFTVVRDNKSFCDCDDCTNIERDKVI*
>RifSed_csp1_19ft_2_scaffold_719_15 # 8805 # 11531 # 1 # ID=4_15;partial=00;start_type=ATG;rbs_motif=AGGAG;rbs_spacer=5-10bp;gc_cont=0.358
MSYSEITQKEFEDVLTQRGYKFQMVKDSYAKENVYLIESNGNFIKIFSSIENGVSRKVGA
DAIRVVAWDPVSNLPVMSSEARVYRTDGWRENLVTRIEGVNAKMSGAEKCKICGGILVER
MNSRTKETFMGCLNWKGHQQKKDIKEIKEEINVYNDSDNKNMEIVHKPIEKTGNESPVTS
SNVSKIDDSKDRKNAGSNIGSNIGINNIVSSFHDKMVSLSQRLNIRLQEVTGNEPLLETK
LFQWGNFPMEKFNPIQSKLVEFVSGDNNIVVEAKTSTGKTVMGEMFMWKVLGEGRKVIYT
SPLKALTREKWDSWSRKFGDKGFKIAIVTGDYRLTDKRIKELNEANIILCTSEMLDHRTR
NMTSEKSDWLAKAGLLILDEVQMIGMQDRGDKLEAGLMRFTIINPTCRLILLSGTMPNSG
EISGWIRDLNGKDTILVKSGWRPIKLNMKYEEYNDEGSYYDAKNNMFGKVIAEVKRHDKD
KILIFVHSKTDGRRIMGILEESGYTVEFHNADLEADERVNIEESFKNKTGGVRIIIATST
LAYGLNLPARVVIIAGMHRGLEEVSELDIIQMCGRSGRMGIDSEGDAIMVFPSKKLDEFR
RRIENPGDILSQINDPIIAAFHVIGEIGCKSIKTREDVQKWYSRTLAVRQGEKIDKEYVD
KLVDYLLKNNAIRDVNGQLVETELGRASVFFYLRPDLLKDLMVNWSKIFEIGVEENDFIV
SIGMSRLRIYQSVIVSKADREEIEKYYQASKAMSGTLGEISEGQAKVGMAYHNMLKGLGG
VKIIDGKKVANPLGGVQRGLTQDIERVMQALAYLDAKYARWLKGAFWNGMTIRFRYGVGP
ELVSLCRLEGIGGTYARKLYNEGIRQPVDLITKKKESIMALGAKYDGIIEKNKEMFKMLG
YEIKKETV*
>RifSed_csp1_19ft_2_scaffold_719_16 # 11628 # 11954 # 1 # ID=4_16;partial=00;start_type=ATG;rbs_motif=GGAG/GAGG;rbs_spacer=5-10bp;gc_cont=0.352
MAKKQEKKEEERKIVFVDVNDIMELAKKILMEKFGGIGYAEIEYADKIDKLKFTIPKKDR
KGLCNETEFFESEKIGKDGGCGETGGSCICIKKKGHKGEHECACGSDW*
>RifSed_csp1_19ft_2_scaffold_719_17 # 12026 # 12256 # 1 # ID=4_17;partial=00;start_type=ATG;rbs_motif=AGGA;rbs_spacer=5-10bp;gc_cont=0.299
MEKTKIRLNLIDICDDQSYYIIDSDTKSRTYVLCPNCGFIPISNIDDNTNLDLHCKCGSF
AVYETFTIEEIMEMIE*
>RifSed_csp1_19ft_2_scaffold_719_18 # 12275 # 12475 # 1 # ID=4_18;partial=00;start_type=ATG;rbs_motif=AGxAG;rbs_spacer=5-10bp;gc_cont=0.209
MSHKNKDIENIFIKAKDGFEKRMRLKSVRYRKSCGNFMEFEDFKKFMIYKFKLIGIEFKD
NKLLSI*
>RifSed_csp1_19ft_2_scaffold_719_19 # 12508 # 13344 # 1 # ID=4_19;partial=00;start_type=ATG;rbs_motif=GGA/GAG/AGG;rbs_spacer=5-10bp;gc_cont=0.323
MTIKTSDIFRCSRVKFASLLLVSIVLTVIIVDISNVTSKKNENIVTTVQYPDVTTTVSYP
DVTTTVSYPNVTYIPYQGVVETNIPSDGDGDVPEFHVTLWKYYADCEKNDFIGSCQPQKY
IMPNNEVIQFVASIMTISEQGRLVWKKCPFSRCGIFGNYYVSDEELFNHPPKGDYWINPD
FYFLNNMEGDCEDSAFAVASVLEAKGIRTKIVGGYTDNGRIRDWIVEYKINGTYYRYYGG
IFYDYGEVGFKKRDFYVDFFPIIMFDKDSYYQDYKYNW*
>RifSed_csp1_19ft_2_scaffold_719_20 # 13392 # 13586 # 1 # ID=4_20;partial=00;start_type=ATG;rbs_motif=GGAG/GAGG;rbs_spacer=5-10bp;gc_cont=0.344
MADPLRHHCKLDMAEEILDFIANNPDAKVVRETIKNCLELNDIDLEVAHEVVSEFNNLIR
DQEF*
>RifSed_csp1_19ft_2_scaffold_719_21 # 13701 # 14258 # 1 # ID=4_21;partial=00;start_type=ATG;rbs_motif=GGA/GAG/AGG;rbs_spacer=11-12bp;gc_cont=0.324
MIIDDKIMVNYDGYKIKPYRRIFRICPQMYKGWINKVPNNLVDKIPDSPKRKKCLEEEKV
KALLKGHVTIDEKIDGGVLGLAWGGFPLVVGKHSMVNYDKSSKKFYGLRQWIYDNYEKIA
EIPLGWVVYGEWMRAQHNIPYVDLYDYFIGFDIWDADKGKFLNFIDRSIFLDSLGFAEVP
VIYSE*
>RifSed_csp1_19ft_2_scaffold_719_22 # 14306 # 14482 # 1 # ID=4_22;partial=00;start_type=GTG;rbs_motif=GGA/GAG/AGG;rbs_spacer=5-10bp;gc_cont=0.299
MGKSIFNCDEIIEGIIIRNDNGHIGKYVRREFMESIEENWFKEPLVENKLINWKLRKE*
>RifSed_csp1_19ft_2_scaffold_719_23 # 14495 # 14707 # 1 # ID=4_23;partial=00;start_type=ATG;rbs_motif=AGGA;rbs_spacer=5-10bp;gc_cont=0.263
MKITSFSIILFSILLYTATMVMTIFWIIPTLKYRFKLEVELLTIISLLATLIYSIFTIML
MSYLARKFDV*
>RifSed_csp1_19ft_2_scaffold_719_24 # 14747 # 15460 # 1 # ID=4_24;partial=00;start_type=ATG;rbs_motif=GGAG/GAGG;rbs_spacer=5-10bp;gc_cont=0.291
MAIPLVRKEDVIPPKSKDKTIEYSRNKIGIQGVKKRTERPIRIIRIRYYEKISLPFMQDG
KLEHKDAFAVNRGLEDLLKALGYNTNIQGTTTSHDCILVEKGNRMGIGDKFLFIEIGAND
FYILKKQMENHTTICAYNQGEFMILDGKRSWLSETFDIPKILKEENNAIKKISDKNKIVI
LERLRYEIKDELRRYHLYDNEEIDKMTEKELINLKRLINRKVDIEDRNRKFYKDLLK*
>RifSed_csp1_19ft_2_scaffold_719_25 # 15478 # 16077 # 1 # ID=4_25;partial=00;start_type=ATG;rbs_motif=GGA/GAG/AGG;rbs_spacer=5-10bp;gc_cont=0.292
MEFNLMFEPIDKKDSDAYIIEETPNGYNIKYIAIDNDPESPRDCDNLGTMVCFHKRYILG
DEDHGYRRENFNSWKELKKIIEEKEDVAVILPLYLYDHSGITMRTYPFEDRWDSGQVGFI
FVSKDKVRKEFSVTEINDEILDKVKKLLESDVEIYNDFLTGNVYRLVKETFDKDKNQIYY
DIIGGYYGLQYAKEELINF*
>RifSed_csp1_19ft_2_scaffold_719_26 # 16148 # 16816 # 1 # ID=4_26;partial=00;start_type=ATG;rbs_motif=GGAG/GAGG;rbs_spacer=5-10bp;gc_cont=0.300
MEGIRLIDASEVHVKKKTSKIEIKKIPKIPINIIDDKNITESVGIRESDKGSEVDDKNIL
KKESDQNNKSVQDNVGMEIRAIKLKQEIYYGPKNVNKNKFMRLYKKLGLTWLEDISIGGM
IVSGWVNKDRSQYIIKLLEEGDYKRFKFYGCDAIYDYFMSLGAVTFDYTKETQISPSYQT
KTIVDIDKTIDKYEFIGADLWSGYMTRKLLKNMPDNWGVIWK*
>RifSed_csp1_19ft_2_scaffold_719_27 # 16853 # 17164 # 1 # ID=4_27;partial=00;start_type=ATG;rbs_motif=None;rbs_spacer=None;gc_cont=0.266
MKFKKEFKKNLKRLKKNLKRLKKNLKRLKKNLKKGDEKMGKNERTVHCPRCGNIIRRTSP
DIEPYKRLGFVVYDARCDKCDASICIEDKSSYEQEGKIVIIYT*
>RifSed_csp1_19ft_2_scaffold_719_28 # 17193 # 17399 # 1 # ID=4_28;partial=00;start_type=ATG;rbs_motif=GGAG/GAGG;rbs_spacer=5-10bp;gc_cont=0.319
MVKYARIVFETTIEDNASEQDILDVMESQLTEFMSKLWGIDDIEIHDRPYIADECNSDII
DDKKDSGE*
>RifSed_csp1_19ft_2_scaffold_719_29 # 17402 # 17695 # 1 # ID=4_29;partial=00;start_type=ATG;rbs_motif=GGA/GAG/AGG;rbs_spacer=5-10bp;gc_cont=0.350
MGMYDAAEKLRVEYKELFKDGLSFEQIWWIVKMMKAARLYCRSNVAFNNFMNDAFKEVAQ
FRQVEREAGGKKYMGLAVRMLKPDGTIAEEIVASTED*
>RifSed_csp1_19ft_2_scaffold_719_30 # 17811 # 18146 # 1 # ID=4_30;partial=00;start_type=ATG;rbs_motif=GGAG/GAGG;rbs_spacer=5-10bp;gc_cont=0.259
MGIKEDLDKLYGVTDEEIDKIILEQKIQDEEEKIEVFKELRKYDSFEGYVKCHEKDFDMV
EITDDFKMIIITNAVYPDINIEELKKMGLIADHYGIIIYIEPTIDKKIANI*
>RifSed_csp1_19ft_2_scaffold_719_31 # 18415 # 18930 # 1 # ID=4_31;partial=00;start_type=ATG;rbs_motif=AGGA;rbs_spacer=5-10bp;gc_cont=0.291
MDRKEKIDAILEFLDENNINIIDTTCIGSVTVDAEQSLDKVDDKNDYNELLEKGLSEYEI
ENFKKFLEKNTLMMIRLDEISGVSFENSDYYIEGLYDTDLWSEESVELTVEEAQLIAFEA
LRSLVTQNGWEDIKDMVGRQLDVTDEVLDQAVHLLFSDKNKKEIIPDKRKK*
>RifSed_csp1_19ft_2_scaffold_719_32 # 18956 # 19330 # 1 # ID=4_32;partial=00;start_type=ATG;rbs_motif=AGGA;rbs_spacer=5-10bp;gc_cont=0.253
MQEYFFDIVVILVLIEILDFTSALCRVEMYEKLIYLVNDKRNEIPIDLYSSVCFYLIPDD
KLIKLTKKFPLTYLFDRKIKSLLKNKTYDEEYILERLDRIKNIRWEDIKDKKICDYKRKF
EVNK*
>RifSed_csp1_19ft_2_scaffold_719_33 # 19347 # 19841 # 1 # ID=4_33;partial=00;start_type=ATG;rbs_motif=GGAG/GAGG;rbs_spacer=5-10bp;gc_cont=0.248
MTMIIFVIHKEDLEKLKLGDMSNESSDKIYSILDSHVDHFIYMNRNVNIGLVNFVSLSNN
KNLINDPILFIKIINRKMFFFSKANMTIIADTLEQNKISACSVDETFDMYSLIYEIIDDV
PEDYDDFSILLFENPIKVTTDRKNHIHEIININSSTDIKINNDV*
>RifSed_csp1_19ft_2_scaffold_719_34 # 19951 # 20127 # 1 # ID=4_34;partial=00;start_type=ATG;rbs_motif=GGAG/GAGG;rbs_spacer=5-10bp;gc_cont=0.339
MLRTWTKRLGQKHYVRDGMCETLCGMPMLGNNYADIIPESEQKECEKCVKFLEDNKDR*
>RifSed_csp1_19ft_2_scaffold_719_35 # 20340 # 20600 # 1 # ID=4_35;partial=00;start_type=ATG;rbs_motif=None;rbs_spacer=None;gc_cont=0.268
MRESENMNKQEEYNDTSRIVDILKESKNDAMDKDSISAVMVLEHEIDINKALIRLIKNGE
IKAKCKGDKEGTLKTEDFGFYLVKKS*
>RifSed_csp1_19ft_2_scaffold_719_36 # 21250 # 21648 # 1 # ID=4_36;partial=00;start_type=ATG;rbs_motif=GGAG/GAGG;rbs_spacer=5-10bp;gc_cont=0.351
MVAPIIDPSEVIIREETKGRKYGKYAQAIGSEVQWIKDAIIKSNDGKIRIKIRELAKSMG
PEFEKKQNKAIYWGTRFVLFHEGIVVGPGKNKNNEELLVMRMATSEDILPKSLAKFLEPP
EDQMPEPGIEES*
>RifSed_csp1_19ft_2_scaffold_719_37 # 22288 # 22632 # 1 # ID=4_37;partial=00;start_type=ATG;rbs_motif=GGA/GAG/AGG;rbs_spacer=5-10bp;gc_cont=0.301
MKKDKKQRKYRPMSDQEVRQLAEDMFKGLIFTDRNVQIKEDIPKVFVPLMLMGKEFINEL
QEIPVGMIYEYMDKAGPRSINGMPIFMSFKFIDVKDQKKVIEIYNKIREVVANV*
>RifSed_csp1_19ft_2_scaffold_719_38 # 22693 # 22941 # 1 # ID=4_38;partial=00;start_type=ATG;rbs_motif=AGGA;rbs_spacer=5-10bp;gc_cont=0.297
MTRIRELPDCNYRFGRTNFIESEDGKKKTAKFVLCCGYREVEPEECIMCTGYTNNVKFEF
EVISFMKFSKDLRFKSKKWGNI*
>RifSed_csp1_19ft_2_scaffold_719_39 # 22980 # 23204 # 1 # ID=4_39;partial=00;start_type=ATG;rbs_motif=AGGAG;rbs_spacer=5-10bp;gc_cont=0.302
MSLNTDGDNGDNGDIRKKIIEFIKNEGYQYTEGDQEFDDETNDLFGKDGTLIEISITIGI
DNEVMKQIMEVGHS*
>RifSed_csp1_19ft_2_scaffold_719_40 # 23324 # 24202 # 1 # ID=4_40;partial=00;start_type=ATG;rbs_motif=GGA/GAG/AGG;rbs_spacer=5-10bp;gc_cont=0.299
MIKEINIKVGKIYSIKYIIEEMKKYPDIKLGHIFALNKHLYHLGIEKLEELQKVIKKAEK
DNMAVYDLYGRRRIEPSDITILGIIDPYSKYEKYGKFYEAFYKQIEIAIDASDSGVVMAP
SGDILSEARKEGFEIEKSDDLFNGIFIYFSRRGIESRHVLKGKEGEREEYVIFGREGTIT
REEKVQKKVGDEEKGKLISLTEHEAQILKEKTKEFEPFYIDLVKNVVEFIEKSKERNAAV
EIVNIVEEAKKTIHNIEGKKEIFLRGLIQSFREMGISTEIRKADNYMIFRII*
>RifSed_csp1_19ft_2_scaffold_719_41 # 24268 # 25686 # 1 # ID=4_41;partial=00;start_type=ATG;rbs_motif=None;rbs_spacer=None;gc_cont=0.283
MIPLILNKDIYCPISTKEIVRTEQIWIESIDILNELCHISKNLWNESNYVVRQLFTQKDK
DGNNCGSYMKYSDLDYLIKNKSENYKKLNGATSQQILKILDRSWKSFFEGIKDWKSNPSK
YLGRPKLPGYKKKDGEFLLVFTNQQVKIKDGYLRFPKKLKKLNRDIKIGIEGIKTRLDDE
TNLREVRIIPKGNLEENIKKNKVGYTIEIVYNIEEQQLDLNKDRVIGIDFGLRNIVTISN
NIGEQPICIKGGVLKSINQFYNKKRSKIQSAYNRQPIMCLLKDKKIVCRKTGHAIQILTD
NRNRKIKDVMHKYSRYIIDYCLRWNIGTIVMGHNPGQKQEIGLGKITNQNFVNIPEYLLR
KMISYKGEEIGIQVLNQEESHTSCCSFLDDEPVGHSGRYMGKRIYNATCHGGLFRSSFSP
LCKGKIINADVQGAYNIIKKAIPKAFMNLTVIRTDGIEGVGLHPIRINPLIY*
>RifSed_csp1_19ft_2_scaffold_719_42 # 25792 # 26682 # 1 # ID=4_42;partial=00;start_type=ATG;rbs_motif=GGAG/GAGG;rbs_spacer=5-10bp;gc_cont=0.290
MVSAVVYKRYEERKKRPVVEEGDDKRERDIHVILDEIAKMNGYKEKLVGKRKVRPIVQYV
DHILEKKYGFKLIKRGEKYYDRKTKEYKIAEKSISPIEQYIDLLNELKIKGYRSAYEYNE
WIARQEGFKSLRDKEELEASELGLTIEEFHTFQAEERGFDSYDEYQKYLDSIYAIRGTYT
KLIPGKDFDAVFKLIKDKWTKEHEKFISFCTEFWNDSLGPYFDKTKKEEAAVFVEDITTE
LDKYHRSKPGSLNIYNIDDIAIGMSYCFEEKYIDTILSKNKKSITFRKKEKSIIFR*
>RifSed_csp1_19ft_2_scaffold_719_43 # 26994 # 27599 # 1 # ID=4_43;partial=00;start_type=ATG;rbs_motif=GGAG/GAGG;rbs_spacer=5-10bp;gc_cont=0.285
MRQLVKKVKNGQDVSFVCSQCGKLIYDTFVPVGKKCEPNWDKIPEKCSCGARLTNRQPII
DINESDVDDNYIDGKVKSVGVNYETSYEQNNNENANVGMNIHEDIEIVDRGYIKDLESAI
SIDFFDMRLNIIKKENIKIPDNIDYLRMECIKRNISHVESNAKHFSCTDDICEYENIQER
LIDLRERYDQLYKKLEDKKRF*
>RifSed_csp1_19ft_2_scaffold_719_44 # 27627 # 28316 # 1 # ID=4_44;partial=00;start_type=ATG;rbs_motif=None;rbs_spacer=None;gc_cont=0.272
MIIKRIHFPGDTYNQNNAEFKNILSKYNFLWAKSAFQTYCVNGRQIKSGIYYTHDQIQKI
LCIYEEIKRERKIQKDNMLLAGATFFYKTTGSGGNFLIDINSFCMAIGCFVDNKDEDYVN
NITLRLHDQEDINIFDEIKRERKIQKDKIELGRFKNDENVGNDENVGKTRISFLDLKIRY
IVRKHLKRYMINNVESLRRRGISTKVALFFKKKDIQNNIRWEIENGLTK*
>RifSed_csp1_19ft_2_scaffold_719_45 # 28326 # 29120 # 1 # ID=4_45;partial=00;start_type=ATG;rbs_motif=GGAG/GAGG;rbs_spacer=5-10bp;gc_cont=0.293
MELIDESEVIENDVIGYRIKKAKKMFNDLDREDFVTVTIHKPPEPDILADILRGLKKEFA
VKNMNNGCTEFVLAELGYRTCYKYLARSGFLEIQKITKRIKDTIGSKLVDGYPEMANFVL
SQRDNTARIYFHISQQQHRQLKEMSYDLYISIGDILLMCLVCVFNDLNGRLETCSRIDLK
YEKYCSADGYLSVIMNHTKEIVEKARLYIINSRPVLELGIREREGVITAGLKTPDNYKKK
LDMEQRLMDDMDKFIGSIHNALDI*
>RifSed_csp1_19ft_2_scaffold_719_46 # 29348 # 29656 # 1 # ID=4_46;partial=00;start_type=ATG;rbs_motif=None;rbs_spacer=None;gc_cont=0.340
MTEKVYGKDIILICDCIDCNNMAVWKQSFMTKKGFIVVNLCEPHHYILRTKVPNNFSLDE
DVLKWLMVQGTNPYKVAEYGTLHSLKNILMMEQLRKVELEFE*
>RifSed_csp1_19ft_2_scaffold_719_47 # 29799 # 30035 # 1 # ID=4_47;partial=00;start_type=ATG;rbs_motif=AGGA/GGAG/GAGG;rbs_spacer=11-12bp;gc_cont=0.300
MKLTIEDIRQFTERPNVEKIAAEKFLINMNIENGIPVIIENLVADAKLNNWNNETVEAIL
DGILTAGGLKRNDLMAKN*
>RifSed_csp1_19ft_2_scaffold_719_48 # 30084 # 30275 # 1 # ID=4_48;partial=00;start_type=ATG;rbs_motif=AGxAGG/AGGxGG;rbs_spacer=11-12bp;gc_cont=0.271
MSIETDNFCTIFDLSIDPEYNIIQEKFEIDEKPYDGVYQELMSDIKNNKFFGTEHIKKEV
RRR*
>RifSed_csp1_19ft_2_scaffold_719_49 # 30281 # 32722 # 1 # ID=4_49;partial=00;start_type=ATG;rbs_motif=AGGAG;rbs_spacer=5-10bp;gc_cont=0.322
MNVPLTISTYFDNSGASQKLKMWTNGKRIITTAPIKPYAYSKTRPMVPCIMNKVKRRLLS
NPFKEVDLYKCEFNSSGDVGRYCTNDDIYMENHINFTNRAMIDRPEWVKNFANTDDLKMM
SFDCEMMTDGRTFPMPARNAICGIGYKCTTGIQNTGTGGIDSDKIITMWSEKKGQDAEII
IKFLEEVKKFDPDILVGFNSNGFDLRYLKDRCNINGINFNKYIARSMDTKVPVEFIEKKN
LASRKKYVEVRIDGRISYDLYYPTIRDQSMFGIKNRTMKTVAEWYKIKDIIKEDMSNVNR
YLETDNGRNQINKYLRSDVNITDQLFKIYSANTLMLAEKLLIPLDEVVNATSSLLSNLIF
GRELMSKNIVSNGQVDSRYDKKHVANKRGGWVETYRPGYIKKLKKLDFKSYYPFLTVQFN
ISSETCFIVRYEEYKDELADYMFYWKEEEYKGIGKVKWFYAHIPDSTLGKTVVIRINMSE
EGFLPRYMRELFEERALLKKRMKDIEKEIGKDNTRESVEYAGLKSGETAIKIIINSFTGY
VGNQHALYGNLAAYVTITGMGRYFTQKIINRYKDLVVSSDTDAIYEDISERGISEADANK
YIESLVVGELGFQKCWIVMEEEGNFGSAFFMKTIGKNYYIHDIEKDIVIKHGVATKRSSL
AKFVDKSADEIVIALLKGGMSSKNEKLIQAIDKAYDMKNWTIKDIQQGVHVRKASDYKKG
TPIGLTIGQLAKQKWKIPDSDLDGMQVSYIKLRGNGRYAVVSDTDNIKNFDFDKDYYTGM
LDKLLENLGLKDFHPSNKGTVRTVQRGIEEAWG*
>RifSed_csp1_19ft_2_scaffold_719_50 # 32738 # 33013 # 1 # ID=4_50;partial=00;start_type=ATG;rbs_motif=GGA/GAG/AGG;rbs_spacer=5-10bp;gc_cont=0.264
MNLKLLNKSEVVEVVEEIEIKNDEIEKIENFEEIGKERIEEKLNMKDLEIISPGRIIECE
RRDIGLIGNCVLCQGINKEIFGRCKNRWTDY*
>RifSed_csp1_19ft_2_scaffold_719_51 # 33014 # 33136 # 1 # ID=4_51;partial=00;start_type=ATG;rbs_motif=AGxAGG/AGGxGG;rbs_spacer=11-12bp;gc_cont=0.309
MIHDDIDYWNNFDLVFCQELGDMCDTRIDCVFCLYRVDYG*
>RifSed_csp1_19ft_2_scaffold_719_52 # 33220 # 33582 # 1 # ID=4_52;partial=00;start_type=ATG;rbs_motif=GGAG/GAGG;rbs_spacer=5-10bp;gc_cont=0.380
MRILVCGSRHWRDVGIIERELKKFPLGTIIIHGAARGADTIGGIVANKLGFEIVNDGKGF
PADWKRYGNAAGPIRNQQMIDEGRPDLVLAFHENLKESRGTTDMVNRAKGVGIKVEIIKK
*
>RifSed_csp1_19ft_2_scaffold_719_53 # 33656 # 36187 # 1 # ID=4_53;partial=00;start_type=ATG;rbs_motif=GGAG/GAGG;rbs_spacer=5-10bp;gc_cont=0.309
MLKEEIWIEKYRPKKLDEIVGQTEVVKRLKSYIQSRNVPHLLFSGPPGVGKCCKGNTLIL
TDRGIIKIEDIVHRKSDFGNKYINHDQTNLYDHLYDNKDIDETLKEDRERDDDNIKNVHN
IISISPKLNYEKYGIVERYDMGYNDVITIKTRIGLEISGTSEHKIVIIDNNGKLRFKKLE
DISTSDHIAVSYNTNIFNKRLKLNFFYSRRRQDNTSQILTNINYMNPDIAELLGYIIAEG
NDGDDYVNITNFDKEIVDRILKICKDFNIEAKENYETEKMVGVKIGSIALNEFIYYLGYR
KLAQNKEVPWSILQADKDSQISFIRALFDGDGTVGNYNGHMSVEYNSSSYELCRQLQIML
LNLGIIGRLYIKKGAINEYRGEIREYEESFRLVIMGGEILKFSEIINFFLSRKKEILDRC
VEILENRYRWTDITYPNIEKFINKLYDELKILGQKGKIIKKWQEDFIIGNKTIKLNRQKA
VSSKEYLKKEKQSMYGLTSGKRKIYGLKHILSVMEPVNYLPEYKYLESLSEKFIFDDVVL
IKNEKIRVYDISIEDVHSYIGNSIINHNTAAAICVARELFGENWMSSFTELNASDERGID
VVRTKIKNFARMAPLGETDFKIIFLDEADALTSDAQSALRRTMEKYTSTCRFILSCNYSS
RIIEPIQSRCAVYRFKPMTRAAVEERILYIAKAEGVTLTKDGLEAILYVAAGDMRRAINA
LQAAAMIDKTVNMDAIYKTTSTAKPTEIIELIRNALDGNFAGARSKLDNLMIEQGFSGED
IVGQIYRAMIEMTISDKLKIELIDKIGEIDFRIAEGSNERIQIEALIANFILCGANEKLM
LKT*
>RifSed_csp1_19ft_2_scaffold_719_54 # 36220 # 36849 # 1 # ID=4_54;partial=00;start_type=ATG;rbs_motif=GGA/GAG/AGG;rbs_spacer=5-10bp;gc_cont=0.327
MKDELIDIREWGTQATDYPEKQIGSVKIMRGFYNRGYYHNYGVRGYQFFRVTKPIPVTSL
EIKDDKGDWKTWMVDDPPHWWSMHDYAKNSYGKVLVAGLGLGLVTGELLKNVDVDSVTVI
EYNKDVIDLISPLLPDAKDVMFEIINKDFYDFIHESEEYFDRIIVDIWTTGSIEETKKIL
EEEVRPLSIYLKIRFPDASIVFHGFGLSW*
>RifSed_csp1_19ft_2_scaffold_719_55 # 36912 # 40484 # 1 # ID=4_55;partial=00;start_type=ATG;rbs_motif=GGAG/GAGG;rbs_spacer=5-10bp;gc_cont=0.318
MVGLADLIKHFGIVKKCQMTLNDKYCYFSLSGVNTLDFLDLVNYKSWVYRTFQKMVNIRY
VYIIKKLENGNTIVRTSVGFAPLLLRYLKIKGYQIRDEDIEVFRARHIVFPDLKIKLYDF
QDRMVNDWLAAGSIGVLKAPTGSGKCSKLGTLILTDRGILKIEDIICGITDSRNRDKDCG
QSNLYDALDCPEDGITDNAKMVTNVISISGKSGKFSYGRHNISGRYDMGMDDLIYIKTSM
GYEISGTLEHKVVIIDKKGELRFKKLEDINDNDYIALAYNTNVFNEKLKLNFQFRKSKFD
SNSHILKNLEYMNEDIARLLGYVISEGTDSNSLTITNYDKEVQDDIVRICEKLGIDYVRI
LSKEGCDNIEGSDDIEGSNNISVGTNISSVALADFVYYLGYRHGAKNKEVPWSILQADKN
SQIAFIRSIFDGDGTVYYGESKDNETQRIKTKTLVEYYSSSYELCRQLQIMLLNMGIISR
LNIKKGTSLEYRGEIRNYDDSFRLSMTGGDILKYAKLIGFGINRKKDILNKCINEMESHD
RWTDIIYPYIDKKLKILYERLKLMGKRGELIKTWEEDFISGNKNTRIIRKKRVSSYEYLA
GYDKTMWAYISGERFPSKETLEKILNILDPTSDMNEHKYLKMLCDKFIFDKVDKIKNEKE
NVYDITVDNVHSYIGNGIINHNTILACSAIKHIGRKTLILVHTSDLLINVWNESLLKAFG
HGIMGQVGIVGGGLTDKDRVAMRLGVRSGDFDENVRKDIVIATFQTLMNRMDDLTQYKFG
LMIVDECHHVPASMFRKVNAVIRAPYKLGLSATTTRLDGMEKDCFGQLGDIRSKVSIREL
INRGILAEPRFQSPIIVDHEITDQLQDSGLSGLNYSRLVKKKSAASQKKKDYIVNICKNI
AARDRKFLLFTDYVNAEDVFVRDNYAESLLKEEVRVSIIDQGMASDERSSVFNFLETGDI
SGIVFGKLGSEGVNIPSVDVVVMANAIKCVSGNILVPTDKGLIRAKDLVDIRPNYVLTID
PDNLSVIPAKINEFYNFDEEDTIKIKTIYGYEIEGSVNHMVVTGWSQRNIIYTPLSDIDI
GNRVLIYGDVYNHKGLIFYDRIISKKKSRNKLYDINVDKYHSFIAGGFINHNSPITFTQR
VGRTMRRIPGKDWCDVYEVLLDLPTEIRWSDFNFSEYRAEGFQKLVYKVE*
>RifSed_csp1_19ft_2_scaffold_719_56 # 40527 # 40721 # 1 # ID=4_56;partial=00;start_type=ATG;rbs_motif=None;rbs_spacer=None;gc_cont=0.344
MTDNNIDYTKRKRRHRIAFESGEPRERSACPKCGSILVKRRNRTCDYMCPSCKWEGETVK
KVIW*
>RifSed_csp1_19ft_2_scaffold_719_57 # 40737 # 41180 # 1 # ID=4_57;partial=00;start_type=ATG;rbs_motif=GGAG/GAGG;rbs_spacer=5-10bp;gc_cont=0.284
MGRDTYEYDKMKQIAILTAIEQLKLRGENAIKARKVDRFDIFINGKEIRIKIKFSKPIKR
SSTVEHCWEFTKISHKSRLWPNDIYHYYLLMGLNENGGVEKIWKVSTDDDVIYRKNQIFI
PLNQNAEFYKYEMNIIDCDDGQLQWIE*
>RifSed_csp1_19ft_2_scaffold_719_58 # 42406 # 42663 # 1 # ID=4_58;partial=00;start_type=ATG;rbs_motif=None;rbs_spacer=None;gc_cont=0.322
MNNFKSKFPRDVLNEVKWKYHELSRCKIHYINRGSPGDVAIVEGSQIREIDKGFLILEGI
PYEKYIPYHRIIKIDFKGQTIFEHY*
>RifSed_csp1_19ft_2_scaffold_719_59 # 43358 # 44110 # 1 # ID=4_59;partial=00;start_type=ATG;rbs_motif=GGAG/GAGG;rbs_spacer=5-10bp;gc_cont=0.371
MKKAMSICILLVLFTSTTGIAMAIPANDNSKADEHNPVITVVDPVHGIAKAEFIHYDKKH
QKKIVTSSIVPGSGTCWSTFATWNNNLPVSYVINPTNSQGLSSSFIASTISTSAETWDNA
TSRELFRNTYGTDSRAKYGKYDGKNSIVFGGLNPGTIAITSTWFYTTTRQIVEFDMKLNT
YYTWGNADLNPRLMDLSNIVTHELGHGIGMNDIYEASCADVTMYGYGDFGETNKRTLDPL
DIEGLLSVYP*
>RifSed_csp1_19ft_2_scaffold_719_60 # 44178 # 44372 # 1 # ID=4_60;partial=00;start_type=ATG;rbs_motif=GGA/GAG/AGG;rbs_spacer=5-10bp;gc_cont=0.349
MELDSVKKQLERQGFEYYEGDYINGTQAYHFIRGTEIINILYTEWADEESLEEIKGIKKQ
IKTK*
>RifSed_csp1_19ft_2_scaffold_719_61 # 44476 # 44946 # 1 # ID=4_61;partial=00;start_type=ATG;rbs_motif=GGA/GAG/AGG;rbs_spacer=5-10bp;gc_cont=0.295
MKEKVDIESGQGFNIGEETVGDGQADQSVKIGEGIVQHLTFHPTREFTDGNIKLFGITVK
QQRRKLIIIIKIYEESKRNEIIDKSRMMTEMMKFMVKNEIDVIHVVDSKDILDQISKYKL
TVDKIEKDICRSNVIIETMDIITGEFVSVEFNVRTS*
>RifSed_csp1_19ft_2_scaffold_719_62 # 45429 # 45881 # 1 # ID=4_62;partial=00;start_type=ATG;rbs_motif=None;rbs_spacer=None;gc_cont=0.267
MSKNVVCIILIILSIIISGCTTVDSPKTGTILKNSIQNGDGTLTIKNELKDDAIVALAMS
NDAKLSVFSVYIRADDSYVINNISENNYILYYKIGDYWNKDSGKFSVTKENSRFENNITI
TNDNITSVELNHKTDGNMRKKHIYEEDFPK*
>RifSed_csp1_19ft_2_scaffold_719_63 # 46183 # 46290 # 1 # ID=4_63;partial=00;start_type=ATG;rbs_motif=GGA/GAG/AGG;rbs_spacer=5-10bp;gc_cont=0.250
MDDNIENKEDCFDCDCESCVRKQKQHLQDLYSKKE*
>RifSed_csp1_19ft_2_scaffold_719_64 # 46405 # 46608 # 1 # ID=4_64;partial=00;start_type=ATG;rbs_motif=None;rbs_spacer=None;gc_cont=0.221
MINKLSKDLFILYYNLIFLLSFLAIIFLVDLIVLGPAHIRGIILTSVIILSYILIILLII
KEKHENR*
>RifSed_csp1_19ft_2_scaffold_719_65 # 46595 # 46771 # 1 # ID=4_65;partial=00;start_type=ATG;rbs_motif=None;rbs_spacer=None;gc_cont=0.215
MKTGDKKYNMDKEDILKNENNYCAELKFLDNTEVNMTTLNSMILLVIFLIFNIGINKV*
>RifSed_csp1_19ft_2_scaffold_719_66 # 46919 # 47599 # 1 # ID=4_66;partial=00;start_type=ATG;rbs_motif=AGGAG;rbs_spacer=5-10bp;gc_cont=0.263
MVNIKELEIQGCRKFVCPNLCLLDEKGKELNLKEETIKRSKNIAIDYFKKTYHNPNYSAK
KVLAAILYIASILEGEKKSQKDIGKKFGVTVVTINKWYHNVMIILDIKKLEEERQFILSD
NELAEIDKEGKALSLKDDTINRAKNIANRYFDIVRFSSYDHSIRQLWPAFIYTASIIEND
KRTQLEICQVSGVSASVISKWYRDILRVLGMKAIYHNLITVSILEN*
>RifSed_csp1_19ft_2_scaffold_719_67 # 47748 # 49217 # 1 # ID=4_67;partial=00;start_type=ATG;rbs_motif=None;rbs_spacer=None;gc_cont=0.271
MFKEDVLLDHNSNKIFIDVMIDDKEICDMLYNKDSNEKIDLIRRSIKIGMIALKNAVITI
DTDYVKRELERLTIDVEKVLKENLGNEGMKGNLENIFGRNGSLESNLKDMFKNHESMIND
VLSENNFNSPLYKIRKFIEENSRQTDNKIYDMLDPGNKDSLLSRLKEDILRKMEDIKKSS
DIDIINKSMENIKIANRGDTESIKRDFQGFKDDYTNKFIDIKKSFHEEIGDVKNIVTGAN
LELSKLVKEKQVVDITTLKGMKFEDILFEFLSTKALTKYGDTIDIVNLSGGDKAGDIIIN
INGSQEKIVINAESTNKENVQMNDTIFKRLNSTMKERSTEYGIKVYENELPERIGPILIG
DNKIICSYLRGYSFEGYPLEVAYEILRSTILKKSLGIDKKDVKLHIDNIVRSMNSIQHIT
GNLTKMENICTNTKSQIEDLRQSIGCELDQMLTKSTTDNGGNRYKGKGERGGNINKKRLD
KKKEREVEI*
>RifSed_csp1_19ft_2_scaffold_719_68 # 49266 # 49595 # 1 # ID=4_68;partial=00;start_type=ATG;rbs_motif=GGA/GAG/AGG;rbs_spacer=5-10bp;gc_cont=0.300
MEQIKGIVNSIYEDFYTGEQVIKERAVAFLLEIDKNKKVIVVYDKNAFKLGLIKVGEPLT
CIGSFNGTIVAIDSNGKVIEDKMFLCRGIIGNADINEEELMKQGAVRLR*
>RifSed_csp1_19ft_2_scaffold_719_69 # 49624 # 50016 # 1 # ID=4_69;partial=00;start_type=ATG;rbs_motif=GGA/GAG/AGG;rbs_spacer=5-10bp;gc_cont=0.293
MILTRKQMDMFKCGDPDCKDPSHELVIHSKCHIDFPSLALISDEILELQCIICGNLIFHI
AIALGYGDNVNFEEIKCKDENCKQKHYIIFPKCHEAPVWAFYFKKTGVLEIICVECGKPV
YSIEVKNNLS*
>RifSed_csp1_19ft_2_scaffold_719_70 # 50264 # 50803 # 1 # ID=4_70;partial=00;start_type=ATG;rbs_motif=None;rbs_spacer=None;gc_cont=0.333
MKTKINKIEKLLLAIFGLLLITGIVTAEIMNIKGTLEAGVELGCIILKGDDGKMYQLTNL
SIDTIPFGSRVSVNGTIETDVVSYCMQGTSFKVSDISLLNKTKGDVDKDGVVTTADALLY
LRYAVGQNISPYKIDNSDYVTCDNKITVADAFYVLRESMGQDPNYSYKGSPICNDATKV*
>RifSed_csp1_19ft_2_scaffold_719_71 # 51017 # 51685 # 1 # ID=4_71;partial=00;start_type=ATG;rbs_motif=AGGA;rbs_spacer=5-10bp;gc_cont=0.380
MKKKILLGIIIMVIGIGILPQTVALFAGQHDWYDTTQSGNQVPCEKCHSDINTELSQPGT
TNAIHKVMGCEQCHVTAAPNSEGIFQGPGRQFHAAATAACIDCHNTTLLYGTFQHTPEVG
RLGCLTCHKNPTAFPGNFSAVNILTGPEEVHKAFANQAINARLLKGANEACISCHTHVRV
NITWIRATSMEFSATEKVEGGSRTWTIENFSGIGSNITKTSG*
>RifSed_csp1_19ft_2_scaffold_719_72 # 51815 # 52429 # 1 # ID=4_72;partial=00;start_type=ATG;rbs_motif=GGAG/GAGG;rbs_spacer=5-10bp;gc_cont=0.420
MRNKIWLAIAVFAIGIVILPQTIAMFAGQHNWYDTIQSGNQVPCAKCHTDIFQELSQGAS
TSVNGLHRTQVGDTTGCDSCHITTAPGIEGITQGPGGQFHAAASPACLDCHSGRGGGGRS
ALEIVNGTEEVHKAFVNESVRSRFLKGANEACISCHTHIGVNITWSRATTIEFNAAEVVL
SDGSHSWTVDNFDATGVNITRTSG*
>RifSed_csp1_19ft_2_scaffold_719_73 # 52748 # 54322 # 1 # ID=4_73;partial=00;start_type=ATG;rbs_motif=None;rbs_spacer=None;gc_cont=0.307
MALYMIKKIGQNMRLTRIIILISIGLILIFLSKELILSSIFIGMAAGKINVPEGNIEWVD
PQEKTLSLGEHFIRDNFIIEASDFYENMTLITIYDGSTPQSCIPSCSGKVILSTVGKIGD
SWNVTDENNIPLMNFYIKDLKEIRGTIGAYEGFNVVVDQRVTIKTKVVGRPAPILSILPL
EKKIKNNRTLIDRIFLPGSEISINFSVRNEGKAVLRNVHLLINKSDIKDLPLLFSGEILD
RELPELKANETTIVNIRFIAPSVDKRKIFNISANVVGKDVFEREYNATDSTYIIARPDVE
KLIDVKKYVPERIYMGDLVYVTLYVKNNGSANISGINLIEDIPGGFESLDDAWNLTNFTL
KGNENKLIVYKLKPKKPGIYTFPEKSSIIEWNDNNGLDSGIEYNKKSSRVIVSGPFVELK
KSGFVKDGIINVRIDAKNIGDRTAVVRFTDFVPGIGNKSRSLIVRSGSLVTYSYTIDKNN
VTDIVDNGKVTLLPVDGLILDQFLFKNERYIQTARSNDLVLNVD*
>RifSed_csp1_19ft_2_scaffold_719_74 # 54381 # 55034 # 1 # ID=4_74;partial=00;start_type=ATG;rbs_motif=None;rbs_spacer=None;gc_cont=0.326
MKKDTIILPMIMMMILFYGFVSIASSAYERTAYDQALTASWHPGSYCIPCHFSIMDVKKA
QNLSNTCRCHEYRPVGKSSGYSVNMTTIYNMHKDIICIRCHIGMKNQQNVTAQDFHRIMQ
IDCSNCHKYVNGTYQIPEKKNCSDCHADGNPHIVHGTKINRLCIACHGEEFAKKYINKTI
EISDKGMVILPSNVTIEREYPTITEFLGKILGIIMRI*
>RifSed_csp1_19ft_2_scaffold_719_75 # 55100 # 55585 # 1 # ID=4_75;partial=00;start_type=ATG;rbs_motif=GGA/GAG/AGG;rbs_spacer=5-10bp;gc_cont=0.311
MKYMKIYSLNKIGKFILMISIILFTIFLNGCVNPAKDVPIIKVNVTYSEREGIVEADTYS
FVQDNVSYINRPKKTVADSFPAIIGRATINKKIIKDNEKVNETIIGPWEAVTYKGDGSYS
FDLGFHEGNYPEPGDQVHISIIVVDNKGERIGYIVADTIWK*
>RifSed_csp1_19ft_2_scaffold_719_76 # 55736 # 56443 # 1 # ID=4_76;partial=00;start_type=ATG;rbs_motif=None;rbs_spacer=None;gc_cont=0.261
MVYFFIDDIIIILLLLMFLIIIYRRIVYNWNFIEKIEQRYYESDINRRIKNRIKYINRQP
IDKEKEIFEDFSLLGIVLLAIILIGTKTIFLAVVVSDSMSPTFGKSDMILIQNIDRKYNV
GDVIMFKRPDTSVPTSHRIISIDEEGSIRTAGDATESIDWWKLNKDDVIGKAIIIQGKPV
TIKGFGNYFIVENKNQRFGPFDYQNYYLFISIIKIYGYAIAIISLIIYIILTIKR*
>RifSed_csp1_19ft_2_scaffold_719_77 # 56486 # 57628 # 1 # ID=4_77;partial=01;start_type=ATG;rbs_motif=GGAG/GAGG;rbs_spacer=5-10bp;gc_cont=0.344
MELRYIFLLIAMMATGMIIIPSVYSIFSNEHSFYDEGGKRCSSCHSDIKGELDSSTTHST
IDCENCHIDPNLKNSGSHGNVIIPRCVKCHTNIIHSLDIDSHKPFVLGANTSKLKYGENE
ACILCHSNTNKVITFTRPSFVEWDVIDDNGTWLIQNLKLGNNKDIKTSTNLGNGIHSISK
DNGCINCHDDIRSAVIQGGHSNEAWRRRHDQSRYSDMSNYCRSCHKPDTSSVLGTRPYPA
IPFNSLVHSSMTVSCLDCHTRADLTANINGDLRMAPYDGGSMGNIAISMAKQPLNVQSYL
CIACKNMANPDPTNGSLHFKVLTEPEIFITLKITPKTTPVPNVTATPNVTATPNVTATPN
VTATPNVTATPNVTATPNVTA
