# Supplementary material for: Borgs are giant genetic elements with potential to expand metabolic capacity
Source: Nature. 2022 Oct 19;610(7933):731–6. doi: 10.1038/s41586-022-05256-1 (PMC9605863; doi:10.1038/s41586-022-05256-1)
Supplement: Supplementary file 6 — Protein sequences of the genome sequences in FASTA format. [file 41586_2022_5256_MOESM6_ESM.zip › Borg_Mp_proteins/Orange.faa]

>SR-VP_26_10_2019_2_100cm_scaf_3_12-*_1 # 1 # 225 # 1 # ID=1_1;partial=10;start_type=Edge;rbs_motif=None;rbs_spacer=None;gc_cont=0.258
QNKVLSMIKMNILISSITIILSVLSIRTMNIEGIAISYLIANTVGALIVINRIKNPKEFT
LKLIREVKNDVIHV*
>SR-VP_26_10_2019_2_100cm_scaf_3_12-*_2 # 209 # 739 # 1 # ID=1_2;partial=00;start_type=ATG;rbs_motif=AGxAG;rbs_spacer=5-10bp;gc_cont=0.254
MSYTFSHAFIPLAILFIFSNKLNINPRNIIIFSIFGIFPDFDVIFLHRMTFHNIFILIIP
LLVFTFTKKKEISFIVGFYLLSHLVLDLFNGGISALYPFYDKIFFINAEIMSSYNIDGIM
YTLNYGIRGDFVNNIAKAGNGYGIVSSENVGIAILLIFMILISFLKDKIKIEGESK*
>SR-VP_26_10_2019_2_100cm_scaf_3_12-*_3 # 736 # 876 # 1 # ID=1_3;partial=00;start_type=ATG;rbs_motif=GGA/GAG/AGG;rbs_spacer=5-10bp;gc_cont=0.270
MSEKEIVEKKCENCDKTIYVQKEFIRDKMYCTLGCMNPKDDKVRDI*
>SR-VP_26_10_2019_2_100cm_scaf_3_12-*_4 # 1604 # 2800 # 1 # ID=1_4;partial=00;start_type=ATG;rbs_motif=AGGAG;rbs_spacer=5-10bp;gc_cont=0.370
MERHKNRIAAGIILGFLISMSVISIVPAIAEEISLNPMQPIPAGSFDQISWSYTGIFEPN
VTLELFKDGILKRTIVSETPLVVGSYYWAIPLSLGGLHQINITANTTTGQELTNTTDINI
TTPTEQGCRYCHTTTGTNNSGVFNNTVGSVATRHHNLIIISTINPLTNVPYICADCHPAI
INSSGVVIERNCLNCHNGTAFWANPSKINPGVPHLNILQPVPVINSVTLSTNTPNTGVLI
LVTVNVTDGISVASVMANGVSLTKQSNDIWNGSITAIEGTHSVNVSAIDVAGHITWDNST
SYTTPNIIVTSPITGDNWVRWTTQTIRWNYVGNLGNYAKIELLKQGIVDQTWNNVPQSNG
IGSYSWPIPSGFKISTYQIRVSAGGFSNTTGNFNIVKK*
>SR-VP_26_10_2019_2_100cm_scaf_3_12-*_5 # 3003 # 3227 # 1 # ID=1_5;partial=00;start_type=ATG;rbs_motif=GGA/GAG/AGG;rbs_spacer=5-10bp;gc_cont=0.258
MNKKQAELIRKEVERKKAEFCQAIEKIIPKLKKELEEKDTILISIKDLAKDMGPKFEIML
PKNFYLAVKLYIMG*
>SR-VP_26_10_2019_2_100cm_scaf_3_12-*_6 # 3279 # 3449 # 1 # ID=1_6;partial=00;start_type=ATG;rbs_motif=GGAG/GAGG;rbs_spacer=5-10bp;gc_cont=0.363
MDELKEEELRKIFSNTLDGLHEWYNRYGGPTVENRKMVKKKFHDIDTAAAVYSLIP*
>SR-VP_26_10_2019_2_100cm_scaf_3_12-*_7 # 3735 # 4178 # 1 # ID=1_7;partial=00;start_type=ATG;rbs_motif=None;rbs_spacer=None;gc_cont=0.295
MIIEKANISDAKEILLLQKLAYSSEADIYNDFGIFPIVQTLDQIEKDFEKWTFLKAIIDG
RIVGSVRAHEKEGTCHIGRLIVHPDFQNRGIGTKLMKEIEKIFGSKRFELFTGDKSQKNL
YLYQKLGYKIFKEQKIDNINFIYLARY*
>SR-VP_26_10_2019_2_100cm_scaf_3_12-*_8 # 4352 # 5125 # 1 # ID=1_8;partial=00;start_type=ATG;rbs_motif=GGA/GAG/AGG;rbs_spacer=5-10bp;gc_cont=0.372
MIKKYYFETMAVTRRILTELLHMRSSLFFWMLFPFLMLMLFGLIFARNEGTSRSFENSAP
GILIGAALFFSCLGGPIATIFTERKQLTLKRLLISPLSGISYFLGIFMAYLAIAFGQTLI
VYGTAYLFGGTFNGSILLGGLIIFLSVASYVGLGFFFGSIFARTTEDVNGPVAAIGVPLL
VLGGTFFSPSELPPYLLKIDYLNPIFHMNEALIGVSANNLGWSENYDHIIFLVIFTILSL
LIGIYSYKRMLNEEKRL*
>SR-VP_26_10_2019_2_100cm_scaf_3_12-*_9 # 5106 # 6035 # 1 # ID=1_9;partial=00;start_type=ATG;rbs_motif=None;rbs_spacer=None;gc_cont=0.337
MKRKDCDILATLEIKDLIKSFGEKKVLNGLTFNVFENEIYALLGPNGSGKTTVVNIICNL
LEPDSGTAAINDISISKVSKNQIGIVPQEISLYENLTCTENLWFFATIYGLSGEHRNKQI
KKCLDKVNMTENADTLVGKLSGGMKRRLNVIIALLHYPDLLILDEPTVGLDVISRNQLWK
LILNLKNQGKAILLTTHLLEEVENFCSRIGIIKNGRIVAEGKMEDLRKIILAAKLAIIQS
NNRIAIYKRAEENGLTYRLYGDDLIIWLQKPMELREVVDLFDGISVSSISLKPVSLEHIY
LEVIQNEDY*
>SR-VP_26_10_2019_2_100cm_scaf_3_12-*_10 # 6057 # 6206 # 1 # ID=1_10;partial=00;start_type=ATG;rbs_motif=AGGA;rbs_spacer=5-10bp;gc_cont=0.300
MKPSPLSPEWRKKRQEMTEKLIRKGDAFFNKQELIQELNRRIKNMNRFK*
>SR-VP_26_10_2019_2_100cm_scaf_3_12-*_11 # 6581 # 6829 # 1 # ID=1_11;partial=00;start_type=ATG;rbs_motif=None;rbs_spacer=None;gc_cont=0.261
MPRKSLLITEENDKRVQKIRSRFLGRDEPIDINYTTMTNILIETGDLILTNRTINIEDMI
NIITKYSSCVDKDQLKKLLEKN*
>SR-VP_26_10_2019_2_100cm_scaf_3_12-*_12 # 7117 # 7455 # 1 # ID=1_12;partial=00;start_type=ATG;rbs_motif=AGGA;rbs_spacer=5-10bp;gc_cont=0.260
MKELIDKEGNIIRVGITGDGIFKITRSSVRYINKTLSEEEIMKMYNNYRDAIIERRKRYI
SKTGRLCTLINLTIIPYNKFRQIMIEDYQLIGIPYIDKKKEIGKETMNPTSF*
>SR-VP_26_10_2019_2_100cm_scaf_3_12-*_13 # 7579 # 8016 # 1 # ID=1_13;partial=00;start_type=ATG;rbs_motif=GGA/GAG/AGG;rbs_spacer=5-10bp;gc_cont=0.345
MTNKELEIQGCKVFVCPNLKMIYEKGNELQLSGITIKKAEDLAVRYFKKTYHAPKYTSAK
FLLPAFIYIASIFESQKKGLEHERRTQREIATVFGITELVIRKWYSKITNELNIKVFGNA
TSLRLTWDEYDVKMTTQRNKYNKGE*
>SR-VP_26_10_2019_2_100cm_scaf_3_12-*_14 # 8018 # 8593 # 1 # ID=1_14;partial=00;start_type=ATG;rbs_motif=AGGAG;rbs_spacer=5-10bp;gc_cont=0.269
MKNDNVLIYLSGRYISQDIYTKNYLYSLRKQQLIKPNKIEKVDIDFRWEDLYYLLPGKYL
IIETNIDNIQHNCVCKTLKIFTIDDYLFDMKEKSPNLDMKDSKSLYHYGGWEIKEWEGFV
PDWVELPCNCLRHMKKLNVEDYYSISSEIEETEEDRQKRISYNQPKEVEDKLAALLLKDE
KKVTAKFLIKK*
>SR-VP_26_10_2019_2_100cm_scaf_3_12-*_15 # 8630 # 8752 # 1 # ID=1_15;partial=00;start_type=ATG;rbs_motif=AGGA/GGAG/GAGG;rbs_spacer=11-12bp;gc_cont=0.301
MVYKIEAEIYYFSGTGNSLVIARDIAEKINSKITNSKCNE*
>SR-VP_26_10_2019_2_100cm_scaf_3_12-*_16 # 9473 # 9850 # 1 # ID=1_16;partial=00;start_type=ATG;rbs_motif=GGAG/GAGG;rbs_spacer=5-10bp;gc_cont=0.423
MKIEEILKTVTEEIANMISTKTVIGEHITMEGRTIIPVTKVSFGFGSGGGEGKDKTGQEG
FGGGGGGGGTIEPVAFLVVSKEDVKLYSVKEKGILSQLVEVIPEIMEKCKCSEEDEDDKK
EEKSG*
>SR-VP_26_10_2019_2_100cm_scaf_3_12-*_17 # 9972 # 10433 # 1 # ID=1_17;partial=00;start_type=ATG;rbs_motif=GGAG/GAGG;rbs_spacer=5-10bp;gc_cont=0.351
MKEIQKIFLVGAIFLLTAGIALAATVPIEKTEKLGPYNQGHRYYIRLYNVDDVAKAYVND
KLVLTENFLQDSGWVEITDNMDKGKNIIEFDTENIIVGWTYGYEIRQDDSNIIFQDECGT
VGISGCFNNDLTKGLVYHNIITIIGAGEHTPKH*
>SR-VP_26_10_2019_2_100cm_scaf_3_12-*_18 # 10629 # 11393 # 1 # ID=1_18;partial=00;start_type=TTG;rbs_motif=AGGAG;rbs_spacer=3-4bp;gc_cont=0.315
MIQLIDEEDVVKKKITRNVKNGGESIGTIGTIQLIESDEVIDESKVPKINKKEKVIIKEN
AEKNKKYHLLRWKIKRFLIRDNIIKRCVGWQTILDVFDSEIVNKDDLTDTEIKKIFRRHG
FELIEHHTKYKEIHGVDESLWMTHSEHRNLHNRLRREGKCNIDPEELKRISLMATGRTDK
RKKYMEEYTKTEKFRGPKSEYCKANIMRITFSDTLTLNVILREEIAYNIATNTLTVSSGF
TGGHGKKLLIMEID*
>SR-VP_26_10_2019_2_100cm_scaf_3_12-*_19 # 12229 # 12765 # 1 # ID=1_19;partial=00;start_type=ATG;rbs_motif=None;rbs_spacer=None;gc_cont=0.311
MIDKKIKIIGQYYFTDREVQKMNEMLKKTNKFNFEFAARISSSKSYPGELKLTCIRLGNE
SSVEMPNNCGKTRISLGVFHTHARGTDNLSISDLQSHTNSKHKIECVGGDGKISCYKRKK
IKNFQENILSDIAMAKNRCSSIWTIEGSADLIAKEVSQTAAKFSAELTEKYFDRIRLL*
>SR-VP_26_10_2019_2_100cm_scaf_3_12-*_20 # 12941 # 13306 # 1 # ID=1_20;partial=00;start_type=ATG;rbs_motif=None;rbs_spacer=None;gc_cont=0.314
MSEEYESKNIVKIGAIVGGVWGFVNGLFLILSSVDSVPNTTFFGKSIFSYLFLPYVITAK
ILTTRLVQEIFSIMNVGTNEAGGLFMNNIIVVPVMITIPTLIGAIVIGGIVMLVVITRNF
I*
>SR-VP_26_10_2019_2_100cm_scaf_3_12-*_21 # 13393 # 13779 # 1 # ID=1_21;partial=00;start_type=ATG;rbs_motif=GGA/GAG/AGG;rbs_spacer=5-10bp;gc_cont=0.339
MILTRKQMDMFKCGDPNCKDPSHELVIHSKCHIDSPTQALMSDDILELQCARCGGLVFHI
AIALGYGDNVSFKKVECKDEFCKQKHYIIFPKCHEAPIWAFYFKKTGVLEIRCAGCRKLV
YSMEIKKE*
>SR-VP_26_10_2019_2_100cm_scaf_3_12-*_22 # 13991 # 14146 # 1 # ID=1_22;partial=00;start_type=ATG;rbs_motif=GGAG/GAGG;rbs_spacer=5-10bp;gc_cont=0.250
MDEELYKIVNKLESIGKRIDRKIIIKDDIDDLKNISSQIFKIAESLERNRL*
>SR-VP_26_10_2019_2_100cm_scaf_3_12-*_23 # 14212 # 14499 # 1 # ID=1_23;partial=00;start_type=TTG;rbs_motif=GGA/GAG/AGG;rbs_spacer=5-10bp;gc_cont=0.323
MNDASDDFITEVIKSFKKIVDYGRTKCCVCHHDLDDHIDEGNFWRCHALGLDHYQCECIL
NKHKAKNDINFYDLALRAEEQIEELRKSNEIIEKL*
>SR-VP_26_10_2019_2_100cm_scaf_3_12-*_24 # 14640 # 16013 # 1 # ID=1_24;partial=00;start_type=ATG;rbs_motif=AGGAG;rbs_spacer=5-10bp;gc_cont=0.369
MNKMNLTNVLEEKSIEELKKNLRGSLLRPGEEGYETACKIFNAMIDKRPGLIVKSIGVAD
VITTVNFVRENNLLLAVKGGGHSVAGHALCDGCIMIDLSNMKGIRVDPKERTVRAEAGVI
LEELDHETHIHGLATTLGTISVTGIAGLTLGGGIGWLMGRYGLACDNLISVDIVTADGRY
ITASERENQDLFWGIKGGGGNFGIATSFEYKLYPVSQVLAGLILWPFDKVKEVLQFYRDF
TKDEPDELGTIFAVATSPDGVPVIGVAVCYSGDIENGKKVLKPLREFGSPIVDAIGPMQY
DQAQKMLNETAPSGKLNYWKSAFLKELSDDVIETIVSYSKDKPSPITMVHIWSHHGKVNK
IKTEDTAFSNRNYQYNFHIVSIWEDKNESEKNLQWAKSFWKEMEPFMSNQVYLNFVGSEE
EAKIKAAYGDNYERLVALKNKYDPTNLFRMNQNIKPS*
>SR-VP_26_10_2019_2_100cm_scaf_3_12-*_25 # 16294 # 16530 # 1 # ID=1_25;partial=00;start_type=ATG;rbs_motif=None;rbs_spacer=None;gc_cont=0.262
MIPGESINRYKNCIICGNSIEFDHHFGRCWECICKERLKYYEEGLKRYEKFEKKDELYKS
MIKKEIEKWKLEIESIHD*
>SR-VP_26_10_2019_2_100cm_scaf_3_12-*_26 # 17366 # 18082 # 1 # ID=1_26;partial=00;start_type=ATG;rbs_motif=GGA/GAG/AGG;rbs_spacer=5-10bp;gc_cont=0.305
MEELDITKYKPYRNYKEQCKFKSIKEKKMSWPIIEKKNILNNKFVLRLIKEQEIEEIVQV
YREGFPDLYDNNVYDAVLYPERLYKKLQSDNGFMRGDCILIVAEKIDEKLVGSAIMTKNV
SNMSIHWETGVIHQDYRGHKIFGELLKFLDEITENTGAEYANGTSVTFHSATQKILESLG
WRTRGIFPGAVATWNYDDKYYRQSLIYFDKFYNGGEELVPKDMELTPKMEKIVECLKL*
>SR-VP_26_10_2019_2_100cm_scaf_3_12-*_27 # 18203 # 18979 # 1 # ID=1_27;partial=00;start_type=ATG;rbs_motif=GGA/GAG/AGG;rbs_spacer=5-10bp;gc_cont=0.425
MNILKLSMLSAIIISMVLVGNLPTIAAEATSIRPIEDFVNNQGTLCINDGTGRCIFPPGD
NFVTWTAPGQEREIAVDYAGLWSNRLSLGTTTDGKITERPLADGRAEVTVLLHTKNALTW
VTRFDPNIGFNPNDLSTYQFLFQPLLFGHRPSDILDGKDAALGDSFLKVMFINTEPGALI
PDLAKLAFFPEQGQELLSITFNGQAVGTLRDAFGVPDGTPGKADVIETGLIFVAGRANPA
SRVALDGFPAEKIDLSVV*
>SR-VP_26_10_2019_2_100cm_scaf_3_12-*_28 # 19172 # 19393 # 1 # ID=1_28;partial=00;start_type=ATG;rbs_motif=AGGAG;rbs_spacer=5-10bp;gc_cont=0.270
MKVGNITKIFKIFIMLVILIVSSYPVSAFYDDQSIPTSMGEIIVEFTYPMNIADYYALQN
IIIGIVDFDPPKN*
>SR-VP_26_10_2019_2_100cm_scaf_3_12-*_29 # 19826 # 21934 # 1 # ID=1_29;partial=00;start_type=ATG;rbs_motif=AGGAG;rbs_spacer=5-10bp;gc_cont=0.464
MEDMVNNIIEYRMNRRTFMKMAGVAAAVLTLGRGGINIVDAFSQNSSLIKFGQPLRGVFP
LDPNGIPVAVTDGTLGVGGALHYKIDIKQYTDTLHPNLGVTTLRGYKPQDTLGGPVLQRH
LGGIIVVNRGTPIQITFTNMLSGDHPIPIDQTIMGANLGQNRISTHLHGGFVPWISDGGP
HAWFDPNGNYGQSISLDMYKILNPSLQAGQAEYYYPNDQSARLAWYHDHSWGITRMNAYV
GIASAYIIRDTFEGNLRNKGLPDYIENGGYEIPIVIQDKIFVNSTTINDLDPTWVAQGLP
TSTGSLWYAHTYDRWDQGPTLLQLPDPSVIPEFFGDTMLANGTVFPEATVEARRYRFRIL
NACNARFLNLQLYVDDGSPDGITLNPKFVPTNEQGPNFLVLGTEGGFLPKPVIIPSNNTF
KSKTLSGSLITAPAERWDLIVDFKGFDGKKIILYNDAPAPFPEGDQSNDYFPGAPNNPVQ
PVPGFGPNTRQIMRFNVIPTTSKDSTLTISPGTDLTVGNDPLPVPLGNTTPPIPITRILT
LNESFDDYGRLIQFLGTDVSTDHGFGRAYIDPTTETVILDPISRKKDEVWQIINLTGDTH
PIHFHLVNVQIISRQPFNVDNYNGGIPMFTGPAHPPDPNEKGWKETVRMNPGEVTTVYIP
FKLPTVPFTVPISPRTGGNEYVWHCHILEHEEHDMMRPLVIK*
>SR-VP_26_10_2019_2_100cm_scaf_3_12-*_30 # 22613 # 24790 # 1 # ID=1_30;partial=00;start_type=ATG;rbs_motif=GGAG/GAGG;rbs_spacer=5-10bp;gc_cont=0.438
MNEKYRKNSLKKRKLGIGTTVSILLLTLVIVAMVMVPNAVAVPGDVLASFHPSPNGDGRA
VAHDPATGEIYWTNEGDNHIYVVDTTGNPIRTLSPDAVYGSLSWDAKRKVLWGGHYDGTG
DVDNIDPITGVATHIFTFAFKSGDSCYGVNGYIDGLAYDGDDSLWLSDDGGTILYHTDLS
GGLISSSAISSGRCNNGITVDDKYMWLALQSGKAVGPHDIVRVDKTNPTVILSSFQYSAN
SPGAEDIELDVTTFPGKCAIWTNQFTENDIKALELEKGIKQECGGSISGTKFEDVNHNGV
FDSGEPGLKGWTIVLTKPDGTTEKQVTDSNGNYKFTEVDGVYTVGEEIQPGYIQTTPAIS
EAGSATYSVTLSGGNDVVGKDFGNYKLGEVKGEKFNDLNGNGIKDQEDTGLSGWQINLVG
TDTITGKPVSKTTTTDPSGNYQFPDLTAGTYTVSEVMQPGYIQTAPGASQSGTASYTVTI
SGSGTVVTGQDFGNFKLGEVDGQKFEDLNANGIKDANFVSETGLAGWDITISGIDTITNT
PVSKTVTTDANGNYQFTGLTAGTYTITETPQDGWVQTAPSGGSYTVIITSESVIKGQDFG
NFHKGKITGGGWIPAPGDPKATFGLVGQYPDSKSAAQGNVEYQDHSAKLDIKSTEIDTVA
TTLDKKKGVITGFVQVNGAGKYYFEVYVEDNAEPGKDIDVFKISIPGLPYLNGAVLSSGN
IQIHE*
>SR-VP_26_10_2019_2_100cm_scaf_3_12-*_31 # 25063 # 27981 # 1 # ID=1_31;partial=00;start_type=ATG;rbs_motif=AGGAG;rbs_spacer=5-10bp;gc_cont=0.398
MNKYKILMSLVILMVIVSTSIMVDAKPFSITITRVACKDPCDETGLEGLGEGTPDFYAKV
GINGVTQTTTRWPDDQVDVRDPKTVTQEIPDNLINVPVSMQIWDHDGSSGDDLADANHLN
NKATLDFVVNTNTGLFVGDISPHDSFALFDRSLVGKRITNDFGYCTDGNGEPSGGPLGED
PKPAVTVCFKIDQDSDGDGLFDSWETNGIDYNGDGNVDLQLNTDPFHKDIFVEADWMDCI
AGGCSSGDKHTDKPETGAIDDVVNTFANAPVSNPDGKDGITLHVLLDEAIPDIPNILFAS
NGPGATDDFEDLKLGNPVGQCTGTFGTVSDRQSLNCVNILGAKKSVYRYMIFGDNHIENP
TSTGDAENSQIGGYTDGVIITKPISISVGGNDFIVTLGGRSKKFIISSGGKRAAEAGTFM
HEFGHTLGLDHGGDDRINCKPNYLSSMNYIYQLPIIDTNRPLDYSRDVFFTLQEFNLNEN
SGILGPAGRLAIYGVNGIQKTAPANGPIDWNGINGAGETGINADVNYFNTINECGSSPNQ
VLVSFNDWRNLVYNFRVGFDFDDGIHQTEEGISGSSELTEEDVLHMNPLADLKVEKSVDK
ADAVGGDTLNYNVITTNIDFGKAVSISLTDTLPNSPPQTKSLPDLNKDETNTQTFNYAIT
CAVKDGDIFTNTVSVTGTNERGFQDPDLSNNDAKVSTKVHAPILTLSKTATASVNAGEAI
TYTISYQNTGSGDANNIVITDTLPNGIYYSKALDLGTGPQPNSVVVNGDGTRTLTWLVSS
LPANSGLQTIQYTARPSLLFLGGEILSNKAILTFENANGCKYEPLTVSASTKITVVSPTK
DPVTLGFWRNHLELATTEILARVQATDQRYDINGDGALSSSEEEAMFEPGGNQPKVLQMQ
LLTTYLNLATRRINAATVISSKTADKLGLHNVAQAATYAMNTLLLPVNTNTERYDDVTKV
LDEINNNKNEVY*
>SR-VP_26_10_2019_2_100cm_scaf_3_12-*_32 # 28542 # 30266 # 1 # ID=1_32;partial=00;start_type=ATG;rbs_motif=GGAG/GAGG;rbs_spacer=5-10bp;gc_cont=0.380
MNKKTIGIYIIVIMAMISSTDTARADTSNWIRVDEEGMLEQGSQSFVELQAFGSDLYAQA
ENGLFKFRSNPCLEWTKQTISLKDLSPFKSADLSQFPSGTTVKPILLFNGQLYAEVYAAG
STTFDIWRSPDFGKTSMIWNKVVSNGFGDPLNHKLGLLIEYNKKLVAVTTNTRTNPSASF
GDEDFYGTGIEVWESPTGDDGSWYQINKDGFGTELTGFGGKTFRTNQDLGAGAIYKSYLY
IGTKAHYGGQVWRYDGTGLNGWKDTTPNTMGVGKGPSRAMSMVVYQNFLYLGEGYPTGNL
DKFDGSNWEIVIPSDPFAPTNVGIASLAIVDEKLYASTLGDPFYQNVGYYFSQVWGYPFL
FKPATCSALAGATISMSPNSDTNELGTSSIQIHTVKAKVEANGAGVSGVEVNFKIISGPN
AKPENVGSGATNSNGEAPFNYSAVQGQAGLGTDVIEACFTDVNDNKVCAQATKKWVDTTP
PEAKCLKTTGDKKIGWYELTAKDLVDPNPKIFVVDTGSSDEFGPFTSGTMIQYKENSGKP
TQKKNEKYIDIKGNGKPAIRTVDASGNEAKASCI*
>SR-VP_26_10_2019_2_100cm_scaf_3_12-*_33 # 30586 # 30804 # 1 # ID=1_33;partial=00;start_type=GTG;rbs_motif=GGAG/GAGG;rbs_spacer=5-10bp;gc_cont=0.329
MKVKILKDDCSWIPGWVPRWKVGEVGELLENDSEKYDYKVLLSGTDHIDDLFGKGPIDAI
RIYYFYEGEIEF*
>SR-VP_26_10_2019_2_100cm_scaf_3_12-*_34 # 31635 # 32411 # 1 # ID=1_34;partial=00;start_type=ATG;rbs_motif=AGGA/GGAG/GAGG;rbs_spacer=11-12bp;gc_cont=0.311
MNNKINCFSAIIGIILISIFAGCINKEQYISQNIFTFAAGSGEYPPFNFRENGEIKGFDL
DIGLALSEKMGMKANPVTNKWESIIPGLEAKKYDAIVGSVTITDARKQIVNFTKPYYRSG
AAIFTMKNNTDIKSESDLKGKIIGVVKQSTYQEYAKNYTNDVRGYTSDIDALNDLPSRRI
DAVITDKFVGLPIIKKGTLDIKLVTNIQSEEIGIAVRKEDTALLTKLNNALDEIIADGTY
DKISNKWFGENILYTNKT*
>SR-VP_26_10_2019_2_100cm_scaf_3_12-*_35 # 32421 # 33089 # 1 # ID=1_35;partial=00;start_type=ATG;rbs_motif=None;rbs_spacer=None;gc_cont=0.314
MVDFVRTVIEIIFRHFNDFGMATFLTLGLTISSLLISCVIGIIFAFFRISNIRILHYITH
VYITVIRGTPLIVQIFIFYYGIVNIIILSPFWAVVIALSIHNGAYITEIFRGSIQSIESG
QMEAARSLGMSYFLAMRRIVLPQAFRRAIPSLGNQFIIGLKDSSLAAYVTLNELWGTATS
IAYTSFQVLETYIVVGLYYLCLVLFFSYLVNKIENRFDVGEI*
>SR-VP_26_10_2019_2_100cm_scaf_3_12-*_36 # 33086 # 33808 # 1 # ID=1_36;partial=00;start_type=ATG;rbs_motif=None;rbs_spacer=None;gc_cont=0.325
MIHIKKLNKSFGKTHVLKDIDLEINHGEVVVIIGPSGSGKSTLLRCLNFLEAYDNGEIWI
NDKRIDPKKDNLNKIRENVGMVFQHFNLFPHKTAYENITEALIHVKRYKKEEAKKIANQL
LEKVKLLHRIDNYPSQLSGGEKQRIAIARALAMKPGIMLFDEPTSSLDPELIDEVLQTMK
TLANEGMTMAIVTHEMGFAREVADRIVVIDKGIIIEEGTAEQIFDHSQHKRTNEFLSNIL
*
>SR-VP_26_10_2019_2_100cm_scaf_3_12-*_37 # 34051 # 35535 # 1 # ID=1_37;partial=00;start_type=ATG;rbs_motif=AGGAG;rbs_spacer=5-10bp;gc_cont=0.391
MKTKRKILIPIFALVFLAILAIADIPPPPVNQNFGIYDTTMMNYSETLCRGCHNSISGPV
TGGVSTRHHNLVLNGAINPATNLAFVCTDCHPSIPSIGNGILLDRNCIDCHNRTTFWGDS
IGAQVGNFTGPHHNTTQAQTRDCKFCHGASVDNYNDGHYISNNPPDATMPSAMFKDFNIT
SGRVWGGCLACHAEDASRNPPIFFTQTNPTPIDGRYSSAPIPDGINNIHHNEIIAVDNPP
GVTAGDECIWCHPDLSNVLDIRGCEACHSVRAIHNTQFDFTNTSTKIGYGHIGSNNTADI
ENNSWDCKGCHGYTFSDVNPFAGAIIPDVQLVTPAVFRSNSPAVLTLTGTNFVQTGSTTV
VNIDDTTNIIPDTMTNGQIIVTVNLAAGNHYIKVVKTDPIENVPKTSDIKPLTVVNKVTI
TSAKLKGGIITISGSGFGTTGYVTIKHAGNVYYSDSISSWSNTQINVKKTSTPAAIKGDI
VTVITNSGEDSSKI*
>SR-VP_26_10_2019_2_100cm_scaf_3_12-*_38 # 35676 # 36047 # 1 # ID=1_38;partial=00;start_type=ATG;rbs_motif=None;rbs_spacer=None;gc_cont=0.323
MEAKDEIVVITVRCIDMASPRNDSDKIKCDICGEMTWVSHSWRGKKIDKIICENCFYNSE
EFKKDEFKANVTSKSLQEYTDWARRYYHISSFITDEEIKNDILRRFEMKIGKKIKIIESV
EEQ*
>SR-VP_26_10_2019_2_100cm_scaf_3_12-*_39 # 36197 # 36952 # 1 # ID=1_39;partial=00;start_type=ATG;rbs_motif=AGGA;rbs_spacer=5-10bp;gc_cont=0.373
MKVYELFTELSSENRLGILQILNEQPMTFTNLIKEVGINSTEASRQLSRLIEAQLIEKKG
DGRYYNTLFGKLVISAISDMNFISEKSGFFLKHDTAHIPLDLLRQIDALSTGEIITGVYN
ILNTHEKLGDGIKSYMWYMSDDFPRHHLPDIEKKLEKGLEIRVILPKYMCATKPFSRPLS
EKNRKKVEIKALDEIKISVIVSDNFSMLELSGPDGKIDQDTAIFGNDKDERLREWCKKLF
QYYWEKCCPCT*
>SR-VP_26_10_2019_2_100cm_scaf_3_12-*_40 # 36992 # 37609 # 1 # ID=1_40;partial=00;start_type=ATG;rbs_motif=None;rbs_spacer=None;gc_cont=0.282
MVSCIILVGPKRWCENHKKVIQDNGESWLLYDKFPINEIDIKHLRFFMQNGDFITCICIP
KQFGGNRNIEYIAYSPKKTDKNIIEMPHSEGGYYFDEELIKNYPEINSTTKKRFNIPVKP
PGPCPPWEDYDFINMKIKDKVERLPRPYNVAIKITRIQALEVPLSEFRNLRKESPINEGQ
LQKSFIIARTNNLSIENFRKNNRKL*
>SR-VP_26_10_2019_2_100cm_scaf_3_12-*_41 # 37660 # 38265 # 1 # ID=1_41;partial=00;start_type=ATG;rbs_motif=GGA/GAG/AGG;rbs_spacer=5-10bp;gc_cont=0.254
MPKLTYREFIGKMEKDNYVRKNNDSIILDDSYHIFTKYTVKKDTIGKFLELVCPDNTIIT
CCGRKMNCDKEYEFKLKCYDNILKEPFGNPLRSSLLVSEKSREFPGIIVNYQMVITKVGN
KIYEIPSGWEKMITNTLKIISSKNPNEYPLWSGAYDCIYSFYDNGLYLESGQKIVFYTVN
PDINIENIDLKMELDVFEKKT*
>SR-VP_26_10_2019_2_100cm_scaf_3_12-*_42 # 38976 # 39725 # 1 # ID=1_42;partial=00;start_type=ATG;rbs_motif=AGGA/GGAG/GAGG;rbs_spacer=11-12bp;gc_cont=0.435
MRREINIKAICLLLALAMVAAPVMPVVAQFNDVSPSSSVAPRIASVITPKQDDQVLERGA
CGPIDLAIMLDNTGSMGGAINSIISQLPNIVATADTASAGDLNIGFITFRDTVEVKEPLT
PESSGGVTTFQSLIGAESAGGGGDAAEPSDEAKNTAINNLLSGPRADVEGYSNSQIGDFN
VPWRPEAVKLAVLITDAPSNGFSETAGYNTVGFGDPTYVAHMANLGTQAAGKGIKVYDVF
VPTDGNYAG*
>SR-VP_26_10_2019_2_100cm_scaf_3_12-*_43 # 39735 # 41156 # 1 # ID=1_43;partial=00;start_type=ATG;rbs_motif=None;rbs_spacer=None;gc_cont=0.440
MQTDALNSGGTLTVTAADGDGTGQAINTIVGTCGKISGVKFDDTNGNGVKEVGEPGLDGW
TITLTNPNKPTQTAVTAPGGSYSFRHLEDGQYTVSETLKPGWIQTAPGVSETGSATYIVD
ILNSNLAADRDFGNFKLGTISGQKFNDNDGNGIKDQGDVGLKGWQINLVGTDTITGKPVS
KTTTTDPSGNYQFPDLTAGTYTVSETMPAGWIQTVPAVSATGSATYTVTISTSGQNDVKD
FGNFKLGEVRGIKFQDLDANGNIDQSLGEGGLSGWQINLVGTDTITGQPVSKTTTTDPSG
NYQFPDLTAGTYTITETPQDGWVQTLPSTGSYTVTITSGTVKDENFGNFHKGKITGGGWI
TIPNGDPKATFGLVGQYPDAKSAAQGNVEYQDHVANLNVKSIEIDTVATTLDKKKGVITG
IAQVNGAGSYPFVVYVEDNGEPGKSVDVFKIFLPTYPYTNGDILSSGNIQIHI*
>SR-VP_26_10_2019_2_100cm_scaf_3_12-*_44 # 41294 # 41683 # 1 # ID=1_44;partial=00;start_type=ATG;rbs_motif=None;rbs_spacer=None;gc_cont=0.321
MIKQLKISHHNKAYIQSELEINRPYEACGILIGTIDVNIVNVEKVQPVTNIRRSKVSFEF
EPMEFYNIWNTSEKEGKDIVGIYHTHPFSSAIPSIWDRETMENNSLVWLIAGIDGIKNYI
WDNGIKTID*
>SR-VP_26_10_2019_2_100cm_scaf_3_12-*_45 # 41684 # 41899 # 1 # ID=1_45;partial=00;start_type=ATG;rbs_motif=None;rbs_spacer=None;gc_cont=0.347
MRNICANYDKRLQKVKEVRIMIKYRCTVCGYIYDPEVGDTPRIKPGTVFEDIPGDWVCPQ
CGVGKDMFERI*
>SR-VP_26_10_2019_2_100cm_scaf_3_12-*_46 # 41938 # 42270 # 1 # ID=1_46;partial=00;start_type=ATG;rbs_motif=None;rbs_spacer=None;gc_cont=0.267
MKNINVPISDDLVPRMEELKIFCNVNWSEISRECIGQYIKQRTSGFIYEKIKGKNKDFKS
GFCFLIRSIDDFDLKSIEDIANNRIIDNGKNEEFNKGMREAANELLSRSR*
>SR-VP_26_10_2019_2_100cm_scaf_3_12-*_47 # 42581 # 44017 # 1 # ID=1_47;partial=00;start_type=ATG;rbs_motif=None;rbs_spacer=None;gc_cont=0.413
MTNNLEIPRILIAGDRSSAGKTTISIGIMSVLRDMGYIVQPFKVGLDFIDPSYHTEVTDR
YSRNLDGFLMKELTVREVFSHAVEGAGIAIIEGVRGLFEGLDATSDIGSTAQIAKILKCP
VILVINARSITRSAAALVSGYKSFDPEVNIVGVILNNIGSVRHGEKARTAIEMYTDIPVI
GEIPRNDSMKISMRHLGLIPAMEGRRRLSDFDENLRRIKNIIKEGIDIERFISIARTSEP
LPKPEENIFKPQAPENNIKIGVALDEAFNFYYRDNLELLELADAELVYFSPVNDKSLPDV
DGLYIGGGYPELFGQELEDNSAMRQTIRQVSSDGMPIYAECGGLMYLTQDITTYVSRNGN
YHIAEMKGGTYEMVGAIPGRTLMGNKRVVSYNVGSFVRNNVIGRVGATFIGHEFHHSEII
DIPEDTTFAIRLERGIGIKGELDGILFENTMASYAHLHTASYTDFARSYVEFCSGKSV*
>SR-VP_26_10_2019_2_100cm_scaf_3_12-*_48 # 44453 # 44644 # 1 # ID=1_48;partial=00;start_type=ATG;rbs_motif=AGGA;rbs_spacer=5-10bp;gc_cont=0.276
MFSIDEIKKKRGIYERKIEDILSQFEKELPPEIRIENMVAVRHMGETNPLKCSIKLVVED
LNK*
>SR-VP_26_10_2019_2_100cm_scaf_3_12-*_49 # 44655 # 44792 # 1 # ID=1_49;partial=00;start_type=ATG;rbs_motif=None;rbs_spacer=None;gc_cont=0.275
MGIMCCIPNDSHEEYIEKRYKEFVLYFRKLDKIGIPYGTRQKLKN*
>SR-VP_26_10_2019_2_100cm_scaf_3_12-*_50 # 44900 # 46237 # 1 # ID=1_50;partial=00;start_type=ATG;rbs_motif=AGGAG;rbs_spacer=5-10bp;gc_cont=0.369
MSKILIIGLGSGGFAASLAIRRTDQEAIITIVEKRTYEMFSPCGLPFAIEGIVSLDNLKF
YLPEDKQVTKLLGYEARAIDTAKKVLITKNLKTEEMISIPYDSLIIAFGAKPYIPPIKIQ
ENIDNGVFVLHDIESAQKIIDYAKNIKRAVVIGAGPIGLEIAVALHEKKLYVTVVEMLSN
ALPRALDRDMAKLVEKSLEDDNIKLLFNKTVKSIDGQPVESVSMGDDIIKTDMVVLASGV
KADLDMAINAGIHIGKWGIKTNASMETNIKDIYAVGDCVETVSLIDHRPTMMQLSSAAFR
QGIVAGTNAAGGYDTYQGALSTFASIIGKVEVATTGFNEFFAKSAGFETISGKAQGKNKP
VYYPDAKDITVKIIADAKTGKVLGGQAIGEGAGARINVVSLGIKCGIDVYSLSQIEMAYC
PMIAENYDALNKAADFAVRKLEKNR*
>SR-VP_26_10_2019_2_100cm_scaf_3_12-*_51 # 46277 # 47599 # 1 # ID=1_51;partial=00;start_type=ATG;rbs_motif=None;rbs_spacer=None;gc_cont=0.302
MTKILIIGSGGREHALGWKISQSDEVSTIFYSPGNGGTAENKGINIYIDGTKKENFEKLY
EFIINEKIYMVIVGPEAPLVDGIVNYLNTRGYNRVFGPSQRASLLESDKFFSFDLMNKLN
IPQAESIKCYTIEEAKRAINQYCRTNGIVIKARGLTGGKGVSVCDSKDDALKEIESYSIK
YGHEFLIAERLFGNEFSVFAISDGIKVFPFEIAFQDHKRLMDEDKGPNTGGMGAYGPVSF
VSREIIIDICKNILTSIIQELKKMGIIYKGFLYAGMIMTKNGPKVLEFNVRFGDPECQPA
MMMLKSDLYDLLSNALDGNLKNNPVLSDKSEKHIQFHSGAACCVVLASKGYPGDYKKGFP
IYGLEDVERIENIKVFHSGTKKEGNIFVSNGGRVLAVTGYSQNNIKDAKRIVYDAVSKIN
ITEGFIYRKDIATEKNDKRQ*
>SR-VP_26_10_2019_2_100cm_scaf_3_12-*_52 # 47769 # 48422 # 1 # ID=1_52;partial=00;start_type=ATG;rbs_motif=AGGA/GGAG/GAGG;rbs_spacer=11-12bp;gc_cont=0.405
MKYVTKIALLVTMAILLAQSTVSADTVAVSTSKVVAIDDSTAISTSKAFAVDDSIAESTS
KAVAVDDSIAWATSVSKATDDSIAESTSKAVAIDDSTAISTSKAFAVDDSIAISKSKAVA
IDDSNAEALSVSNAVDDSIAISKSKAVAIDDSNAEALSVSNAVDDSIAISKSKAVAIDDS
IAIAGAFTLAIDDSIAKCKAKAIAKDGSIVISTCYAN*
>SR-VP_26_10_2019_2_100cm_scaf_3_12-*_53 # 48631 # 50136 # 1 # ID=1_53;partial=00;start_type=ATG;rbs_motif=GGA/GAG/AGG;rbs_spacer=5-10bp;gc_cont=0.309
MQRHDFMSIPLIYQDEVAETIIAKRTQRIHHPYDEDISYFCHLAKNLWNQVHHLVYPEYK
KSGYVQSYGEIDAVLNKKNYYKNNPDFDNYHKLGSTTAQQILKVYFKAWTSFLKGIKDYS
INPEKYTEMPKEPGYKKKDGEFELIFTNQQIKFYENKIGNVFMTFPKKIDNKQSKLKDLK
IKLGNVNDLDPYLLKRLMIGKFDIVRIIPKGTGYRIEIVYDQEVIKNASEIYGLDEDIIM
SIDLGVENLAAITDNIGNRPIIIKTERLKADNQWYNKRKSELQAIYDRQIFGCFLKRDKK
GKIRYLINKTDKKMDILTENRNNIVMDDLHKVSRFLIERALDIKSKIIAFVRNPGWKQKV
NLGKRTNQNFVQIPHKKLIDMTRYKAEEYGINVINDAEEYTSKCSFPDSESIKYHDVYMG
KRIYRGLFQASKGFRINADVGASYNFLRKIADKVLKNKTKFDYVYPKFDIYDIIKGVAVH
GLVPKRLSISDLMTKNYQNLS*
>SR-VP_26_10_2019_2_100cm_scaf_3_12-*_54 # 50198 # 50392 # 1 # ID=1_54;partial=00;start_type=TTG;rbs_motif=None;rbs_spacer=None;gc_cont=0.328
MNRFVNDVNRFYRLEVSSIEDYLENIEKSGGKLVTPKTPVGDFGFYAEVLDTENNTIGLW
EDKE*
>SR-VP_26_10_2019_2_100cm_scaf_3_12-*_55 # 50566 # 50865 # 1 # ID=1_55;partial=00;start_type=TTG;rbs_motif=None;rbs_spacer=None;gc_cont=0.287
MIFLFFLKSKGEITYRKLNKDNHEKLLSHSREYGEKNTVKIMKIDESVIDNIINSIIEMD
LFDFEITCAEISTPIILDEKEGIFEVPVKIKMKQKFKKK*
>SR-VP_26_10_2019_2_100cm_scaf_3_12-*_56 # 51108 # 52007 # 1 # ID=1_56;partial=00;start_type=ATG;rbs_motif=AGGAG;rbs_spacer=5-10bp;gc_cont=0.321
MKKKILVFLCVVALLFSGCIDQKTFKNETTKNGTVKNGDKISIDYIGRVEGGKVFDTSNE
SVAKQNDIYVQTRKYGPISFTVGTGKVMKGLDEGVIGMNIGETKTLTIPADKGYGQIDPR
KINVIPILQSIPANTSLSRIMEIPANTFASSFGSNHSVGDIVQVPDTNINLTVKSIGTNI
SLMFNLHVGDKISQKGAPWNQTVISIDDKNITIKPDLKQNDIVQFPNVVWNSTVIGLNNT
EITLRHNAIPDKEIKNQLGSTMIHFNETSITIDQNNKLAGKTLIFDVTLLSIGKNNSTK*
>SR-VP_26_10_2019_2_100cm_scaf_3_12-*_57 # 52333 # 52590 # 1 # ID=1_57;partial=00;start_type=ATG;rbs_motif=GGAG/GAGG;rbs_spacer=5-10bp;gc_cont=0.411
MAKFVIEASHTDAECLKALDEGIKMGSLDKCVFGCKAGEHKSWSYVEADNKQKAIESVIP
TFLRSKAIAHEVAKFTPEEVKAAHK*
>SR-VP_26_10_2019_2_100cm_scaf_3_12-*_58 # 52744 # 53184 # 1 # ID=1_58;partial=00;start_type=ATG;rbs_motif=GGA/GAG/AGG;rbs_spacer=5-10bp;gc_cont=0.333
MKRKKLIIVMIILIATLLIINEVVAYWPYFVMGPPLGVFGISNRDSTNHSVNIQVFDSNN
KFLLNKTYELGHSQPGQWVPEQFIQYPENGWKSVYDKDRLFPKGNYIFIITLDNNVAQTF
QEKLDTWRVAGITIDNNGLSIGAVVS*
>SR-VP_26_10_2019_2_100cm_scaf_3_12-*_59 # 53277 # 53507 # 1 # ID=1_59;partial=00;start_type=ATG;rbs_motif=GGAG/GAGG;rbs_spacer=5-10bp;gc_cont=0.329
MSEGFAIGTDICNRRNMPRGQADCYKKKKKEAFSIIDKEPTISIKELAVNMGVSYGYAGN
WFVSYRRHRRVNEKIR*
>SR-VP_26_10_2019_2_100cm_scaf_3_12-*_60 # 53537 # 53803 # 1 # ID=1_60;partial=00;start_type=ATG;rbs_motif=AGGAG;rbs_spacer=5-10bp;gc_cont=0.348
MEISKGPFCQSCSMPMEKPEDFGTDESGNRVNNYCHYCFQNGEFTNPDITLGQMTEIVVK
NMVEEMKIPEERAMQLTQSFLPKLVRWR*
>SR-VP_26_10_2019_2_100cm_scaf_3_12-*_61 # 53806 # 54045 # 1 # ID=1_61;partial=00;start_type=ATG;rbs_motif=GGAG/GAGG;rbs_spacer=5-10bp;gc_cont=0.383
MFGMPYGMMGGYGMGYGIGILGLIFSILVIIGLVLLIRYLWTTGGTKREQESALEILKKR
YARGDINKEEFEDKKKDLL*
>SR-VP_26_10_2019_2_100cm_scaf_3_12-*_62 # 54137 # 55210 # 1 # ID=1_62;partial=00;start_type=ATG;rbs_motif=AGGA;rbs_spacer=5-10bp;gc_cont=0.296
MTLLDQSIYGIPIEGIALFFVGVLSTFIIRYILLHIVRLKIIKLDEIIINAIIDPLGYFI
LVQGFYISIMYLHLPVKIGPFETASMLYNTYFLIVSFIVLYFVFRLIDVIGLYFNKHIKK
RRTGILDEQLVPLIVRSLRIVVIIIGILSILNNFGYNIISLLTGLGIGGLALALAAQTTL
SNLFGSITIFSDRNFHIGDWVKIGDTDGTVEEVGLRTTRIRRIDQALVSVPNSQFINTEV
INYSAMKKRKIEFHLSIKCGTSAKMIKEIVAGIKKLIEENEKFDQSLHIVRFSDFEESSL
DIYIYCFTKTTNMVEFYATKEELNLKIMELLERLGVEIAVPSRTIRLEKESNIDVNI*
>SR-VP_26_10_2019_2_100cm_scaf_3_12-*_63 # 55248 # 56078 # 1 # ID=1_63;partial=00;start_type=ATG;rbs_motif=GGA/GAG/AGG;rbs_spacer=5-10bp;gc_cont=0.331
MIENKAKLELIDLEWLLDHHKSKEYERRQMVNDLNIKSGDLILDLGCGPGLWTALLAEKV
KPNGKVIGIDSAPELLNYAVKNLKKEPLRDLIEFKKADFADIPYRDDIFDLVFFGNCFAY
VSNHSQILSEMKRVTKPGGRVAAKDFDGGVFIVHPIDPDLTMRIMAATARVLKENPLEPI
FDNYTGRKMHGLFLRGGLKDVSTTSYAIQKLHPLTPEVKNYITGNAEWLIKIGDPILSEE
DIQQWISYFDPNSDRYILDLEEFYFCMLEIMTTGTV*
>SR-VP_26_10_2019_2_100cm_scaf_3_12-*_64 # 56128 # 56268 # 1 # ID=1_64;partial=00;start_type=ATG;rbs_motif=GGA/GAG/AGG;rbs_spacer=5-10bp;gc_cont=0.270
MDKEMKERIMNMVDLHLKMDEDEKNEKGDGIYIIPIYSELNTMILS*
>SR-VP_26_10_2019_2_100cm_scaf_3_12-*_65 # 56280 # 56585 # 1 # ID=1_65;partial=00;start_type=ATG;rbs_motif=GGAG/GAGG;rbs_spacer=5-10bp;gc_cont=0.314
MDEMMGEMMDNSNLKVGNKIQVKECTECPDMKHLDIGGWKGTITEIAKDDQNKDLVLIEW
DDITLRNMPHYFLEHGDELGLVNTKMYLYVDEVELITSPNL*
>SR-VP_26_10_2019_2_100cm_scaf_3_12-*_66 # 57081 # 58565 # 1 # ID=1_66;partial=00;start_type=ATG;rbs_motif=GGAG/GAGG;rbs_spacer=5-10bp;gc_cont=0.341
MQETNKTLVVQPSELDKIYRGGKVSPDVRSTFSTSLEKGLSGEGITIDQYMETNKRLKIE
MKEYLDRYKLQRSMMQSVIYYLKNPGYAPVRFADKITGMFGRKTQLEAKRIANDPQAIRK
LFEEMALSIEQSRGKTLELEQQAISLYNASLFQRENIDKDITDLLQKISVNKDKTIKLEE
EVNKVNESMDRLLIYMEKLGIVIKSGRPMLEDSEKNIGESKTDVATPIAPSTSYEERLNK
LINQNEIGDIKEEKRIERTKPEETKPEEAKPKDIRIIEKKKIEAIQVYHTINNEIIKVEN
FLRDVRNEKLVLHQNYERAKENLVLYEKVLITQVNEARNYFAMLFAIYDAEVKYTLPSAR
LIASLASLQEVASQLAQQLYDARNIFNSLVDNVTSGALEIQEGIQLLAINPSWDPERIEK
SEARTIELARRTKEFSLEMDRRLTEIEAVYKNPSLQGRIKDRVQLESGVGDDFLKKLLTE
DGTEDRSGKGKSSL*
>SR-VP_26_10_2019_2_100cm_scaf_3_12-*_67 # 58656 # 59723 # 1 # ID=1_67;partial=00;start_type=TTG;rbs_motif=None;rbs_spacer=None;gc_cont=0.301
MGGIKNDDTIKKSEWDRKVYEEVAWILGSHIFPLIYLLKRVVNAKDYNHNFGIYKELVLS
NGGLPEFFNYRQLFDDKNFADQRSKQILDSELVSSKEDMVKKWIHIANNDMLMCNTEKRK
YLLETIPDKFQAIEFYERIKREEIFDIRNPMSRLSINNINGMDKYRNKNNKGYFLSWFNY
VTSFGVWNIYVAHIEESKVIERKGFLDSLTKDDTINILSNKKGIFLFKKFLEDHMNSGAF
FLARDMDKTFETIYPKRISFFQFGPMLTNGLCSDDLDLSHIFTENPDAYFLTATREDIEN
IGLCNKEDPIEKLIGTKCMWKANKIVEQRFGVCSRELETPLKAFIKFPNMRFYVT*
>SR-VP_26_10_2019_2_100cm_scaf_3_12-*_68 # 59984 # 60301 # 1 # ID=1_68;partial=00;start_type=ATG;rbs_motif=AGGAG;rbs_spacer=5-10bp;gc_cont=0.327
MSEISEIFRKMALFGIGAIAISQEKIEEFTQEMVKKGEMNREEGKKFVLEVLSEKDRQRK
EVEEKINKKVKAVIESSGLAMKKDTDDLSNRMEKIEAAFERLKQI*
>SR-VP_26_10_2019_2_100cm_scaf_3_12-*_69 # 60309 # 61511 # 1 # ID=1_69;partial=00;start_type=ATG;rbs_motif=None;rbs_spacer=None;gc_cont=0.278
MEKIKEVYLELYTSNNYFFRDIEVSKDSRDKNSNIPFFIAIGIKGKPFEEDLVIPVTKDY
LDNLTLKKLLDDQIIDKNEDIILESLQLGYIVEFDRELNRKLKKTFNQLKDLMTDPSTAK
EIYSEPLNFGKWQINGHLIKEKKVDLAEFVLLNLVYIEINSPAEGYNNIKQYIARFKIDS
YNKKNYKYNVERNNRIVPKSRYQFRFGPYETPVIDYTTDKYDMMKILVVKKRIEERKKWL
SEYYDEDILFLIFSPIRFLRFKHMQNRLTKDYTEKGIKKLKPSIVKDIRENALFDGVWDY
KDIEYLLQIDLLVDNGILVPTDFNYCSPPYAIVYKAVKDGILLVGGIEHYFQSSKVNKQG
HFITYTCNKKMGRDGTQVLIKYRDEIGNTNKVLTCEDMDM*
>SR-VP_26_10_2019_2_100cm_scaf_3_12-*_70 # 61556 # 63109 # 1 # ID=1_70;partial=00;start_type=ATG;rbs_motif=GGAG/GAGG;rbs_spacer=5-10bp;gc_cont=0.320
MGLCGELSDYINKKLHRKVSRQDEIENARIEKQIRIERQKVEKEIRTNEWFNIKDQIYSR
YQLPIADDAKNIVKDLLKEYSTLAKYFGKSLDTVSTFFITDERVVMQRYIEGGDEAIDEY
AKNLIQHAFIGGPITATLLRRLKLLEDAKRERKVIDTEIDIDGFVPHASIKYAVDEIELD
GQIIPAKRKFSIRCEMTATITEGFRVGPFVLYDELYISTKEEMEQITDEDIETDILNSKM
LPENNDSLAGEKYGKRYHIEVCPHGNDITSYCSQCQGDIIVNPSKKKVIGICLDISGSMQ
GRKLSSAKRAVITVLERIPVNSNINVVLIIFSTDLRGDYEDIIPFGTNYTESIRSLAIER
INEIFAGGSTPLYDTINYFLDGIWGPGERHFLLDKNRIFFPYTYLIIVSDGDENQSQLKN
LIYKGKIGSDAFFAKLKAYREAGLVTEIIPFAYGEYGDEGTHIRLIRELRNISGKKFINE
IYPDNIIEALVGNVDTILCGTDNLKMMGLSISRKNKN*
>SR-VP_26_10_2019_2_100cm_scaf_3_12-*_71 # 63111 # 64514 # 1 # ID=1_71;partial=00;start_type=ATG;rbs_motif=None;rbs_spacer=None;gc_cont=0.282
MSTRFYEKDNGLSIADRTISLQYRQFRTPRKDLKQLIYNNKKTYILSEAEIQKYLKGSLN
GNLNGNSKENILNFMKEQLKLSDEICVDIEGFSMTIAKKLGNNYIRNSCVLVSTKQMECD
SIRDSYFSKYIRKVFNIHRNTIEQILTGEALIGIVNQKDLSLMIDNPESLFNIEIVFDTP
NNAISKLKNIRKDERILLENGHKIKDRAFLKNLLQNIEDVSAEHGSLDRIPDKEINLKEK
VDFNKLRLDAINGIPSIDIYCLRSTDGANIFVYFCDDEKEIYMKDNLIILNGKDIESLNI
LMELGMVGYNPYLGLERAVNMILRNRKENPIIKENPIENINGEEHEKIPERAKELLAAVE
LLVENERDKDFFINLGQIKMYMTYPLIQNEILYELLTRMENDEYKSCYMDTEKFIHTVSS
MNEEQLREFIEKILDSLEFREENNRMANIWLMENRQNVCNDLGIKFV*
>SR-VP_26_10_2019_2_100cm_scaf_3_12-*_72 # 64727 # 65275 # 1 # ID=1_72;partial=00;start_type=ATG;rbs_motif=GGAG/GAGG;rbs_spacer=5-10bp;gc_cont=0.353
MVKAVVIMAEGFEEIELISIVDILRRGGVTVTIAGLKNELTTGSRGIKIQPDVSLDSIKE
LYDIIILPGGSPGYINLGNDKRVLDLVSKYYTEGKLVAAICAAPAVLAKTGILSGKNVTI
FKGMEAELKDAKYINKPVVEDGNIITSQGPGTAMEFALNILKRLTNEKNAIEIKERLIYK
GI*
>SR-VP_26_10_2019_2_100cm_scaf_3_12-*_73 # 65492 # 66781 # 1 # ID=1_73;partial=00;start_type=ATG;rbs_motif=GGAG/GAGG;rbs_spacer=5-10bp;gc_cont=0.358
MSNVITSCKAKVVNIGNVIGLKCRECGTEYPSEIQNTCYECFGPLEVNYDWDYISKNISK
DKINKGPKSMWRYADLLPIFPGSRIIDLGAGFNKLHHAKNLGEIIGLEQLYILDESVNPT
NSFKDRVTSIAISKAIEFGVSAIGCASTGNLAASVAAHAAKAGLPAYIFIPNTIEMGKIV
QMLIYGPNVIAVEGNYDDTNRLASEVADSHPDWAFVNINIRPYYTEGSKTLAYETAEQFG
WETPNHIVAPMASGALLCAISRGYKDLERIGFVNDGKIKYSGAQPLNCSPISTAVQNNTD
IIPIRDFETIAHSLAIGNPADGYYAKEVILNSGGYAASPSDQEIIDAIHLLARTEGIFTE
PAGGTTIAGLKILVENGYIHKDERVVAYVTGNGLKAQDTILDSLERPPTIKPTLSEFENI
LNNFEVQKW*
>SR-VP_26_10_2019_2_100cm_scaf_3_12-*_74 # 66775 # 67068 # 1 # ID=1_74;partial=00;start_type=ATG;rbs_motif=GGAG/GAGG;rbs_spacer=5-10bp;gc_cont=0.293
MVKIRFSSALKGITKTNEKILEVDNTTLKSILDKLIEEFGDDLRNRIIDRGEIRRFVNVY
INGEDVRYLKGINSDVVNNDEISILPAVSGGQGKKFI*
>SR-VP_26_10_2019_2_100cm_scaf_3_12-*_75 # 67155 # 67442 # 1 # ID=1_75;partial=00;start_type=ATG;rbs_motif=None;rbs_spacer=None;gc_cont=0.351
MNEIVMGKDKKVGDSVFVTEIEEGVSVIGKPDVAKNPMTGQLERILHVIVTDIKTYCPKC
KKENGPGIEITITETELCIYACERCNQFVWFRLKT*
>SR-VP_26_10_2019_2_100cm_scaf_3_12-*_76 # 67529 # 68548 # 1 # ID=1_76;partial=00;start_type=ATG;rbs_motif=AGGAG;rbs_spacer=5-10bp;gc_cont=0.334
MAISVEGIEKIRDYVLKQIMKENRCLIIGPEDLMNRFCDDNGIRIDYIMTDSLNIDNEIE
SEPVKIYNAKSREVLLLSLTDKGSLINVITRGRRMIGVKATNEENIFLKHLLGVELVKKL
YQDSYQPSVDIICASSNKEKIKMINSIFRRPPEKTISDMRTLLEDKSIIELDKRFDRIIK
QNPQIHHADPNEELRESLGIDENRFNDLQKILLQLSKLSISSGNLDDILEINHKTFLDLL
EKEEGINNKERLYMAFSLGKLLQSFATEMNEKISRLEEDRDERIKSIGKRYACEITKSLT
LSKIDNLGGLNLREKLKSSFWAGVHNERFYGEDKRRDEN*
>SR-VP_26_10_2019_2_100cm_scaf_3_12-*_77 # 68605 # 68859 # 1 # ID=1_77;partial=00;start_type=ATG;rbs_motif=AGGA;rbs_spacer=5-10bp;gc_cont=0.333
MKWIELKPGKGSKINEQAKTLLTDQSVTCVVLFGVKENNDGSKSPVFLVSKNFRDPQFFI
DDFMKLLGEHAKFNQVIRKEEDEK*
>SR-VP_26_10_2019_2_100cm_scaf_3_12-*_78 # 68859 # 69428 # 1 # ID=1_78;partial=00;start_type=ATG;rbs_motif=GGA/GAG/AGG;rbs_spacer=5-10bp;gc_cont=0.300
MIETDIKIKCTIKNFDFEESNKNTDEKIRQVFKYLDTKHIECRNSVDTCCHESCDKLPTE
YMVVKFFGIKYLIPLCRRHAEQLEQLRSREIGFEEPVNDKGLPIIYCKDNGIHYYFYCRY
CQTIHKHGTGEGHRMSHCSEGSSPYREMGYILRLAPGEYHCYGLDEDDKWKFSIMEEYDL
DYLGILDIQ*
>SR-VP_26_10_2019_2_100cm_scaf_3_12-*_79 # 69621 # 69890 # 1 # ID=1_79;partial=00;start_type=ATG;rbs_motif=GGAG/GAGG;rbs_spacer=5-10bp;gc_cont=0.333
MIMGLEYLVSMSSDKIIGSGRIILEENELSQRTVVNLKQLEKVVEIAKDLEWDTVAIRIQ
KDYPLFVSDMREDKQEVIGILIAPIVDIE*
>SR-VP_26_10_2019_2_100cm_scaf_3_12-*_80 # 70004 # 72577 # 1 # ID=1_80;partial=00;start_type=ATG;rbs_motif=GGAG/GAGG;rbs_spacer=5-10bp;gc_cont=0.325
MSIFRSPRNRSRLQLKKTEKPEGPEPEKEHNEPEKEHNEPEKEPRILDKTRKEPDKPKQE
SRIVDKPRKEAQQTGDNKLKNLCLTLANANTEKEVIDILDRAGYWSNPNVWTYYGDNENN
FATVGNQQASPDTALVEKIINSVDAVLMRECLRTDINPEGPESPNSLKEALEILFGISNG
ILTNVPSKKRLELAQNIMLVATGEKSNPCYSIIDKGEGQTPLNFSRTFLSLIRSNKLRIP
FVQGKFNMGGTGSLQFCGSHNIQLIISRRCPDIADEEDDTSKYWGFTVVRRDNPIKGLRS
SSFKYLAPNNNILMFDSDNLRLLPGDYPIACEKLLEWGTFIKLYEYQLVGLKSPVSFDLY
YRLSLLLPNIALPVILYERRPGYESQTYHTILSGLSVRLDEDKFDNIENGFPSSSTIKIK
GQEMKVQTYVFKKDKKRHYAREEGIVFIVNGQAHGFIEKTFFTRKNIGMSYLADSIIILI
DCSNLDGRIREDLFMNSRDRLRKGELKNGIEAKLEDLLKNHQGLRELNNKRRRDEIEDKI
TDPTQVVGVIEKVIKSSPTLSKLFIEGVKITNPFKLVSTGVKEGEYKGKTFPTFFIPKYD
FTKEKPKHCPINQRFRIQYETDAENNYFTRETNPGDNKLVFGENGTSPDSIVNIWNGMAN
VTVELPKDSKIGDLIEFSLEIKDISKTEPFLSKFFVLIDPAIEKRPGGKGERIKQPDDRP
GDKRKRPLSLEIPSMKEVYQEQWDKHGFDKESALKVIDSGEDGYDFYINMDNIYLLTEIK
GRTNMKPDILKSQYKYGMILIGLSLLRSEEITEKEEDKEEKVKSEKGEPIYERIGKTTKA
IAPILLPMISTLGELEG*
>SR-VP_26_10_2019_2_100cm_scaf_3_12-*_81 # 72605 # 73012 # 1 # ID=1_81;partial=00;start_type=ATG;rbs_motif=GGA/GAG/AGG;rbs_spacer=5-10bp;gc_cont=0.260
MSEKNENEEENKKNLNRLKQILDYLYDIDMLDFILGDELFYHLFNELDGKYLVDIDPKDS
SSFSDDDEVVEDIKSHIIEWFGEDSGLGVKDGEYFLLSFDMKDDDMKYWYVSKMKVDNLE
TAKKVGSLLQLLNDM*
>SR-VP_26_10_2019_2_100cm_scaf_3_12-*_82 # 73022 # 73153 # 1 # ID=1_82;partial=00;start_type=ATG;rbs_motif=None;rbs_spacer=None;gc_cont=0.326
MKTQCPLCGYKFDSKDREACKVCPHFMKCDLLMCPNCGYEFPI*
>SR-VP_26_10_2019_2_100cm_scaf_3_12-*_83 # 73157 # 73315 # 1 # ID=1_83;partial=00;start_type=ATG;rbs_motif=None;rbs_spacer=None;gc_cont=0.327
MSNKEGRIVATGVNPQGVPWKEISFVEENKQEKRQSSKKKVKEKSSENTMKI*
>SR-VP_26_10_2019_2_100cm_scaf_3_12-*_84 # 73349 # 74494 # 1 # ID=1_84;partial=00;start_type=ATG;rbs_motif=GGA/GAG/AGG;rbs_spacer=11-12bp;gc_cont=0.316
MKMITEIKFRNLSIEERIDFITKIYNLSEDKTNILKSRNSITDKILQQIGENPISIYEHP
LRFSDKISVNGEEYYIPMITEEASVIAGLSYGAKICGSIEAKVLESYGIGQAQFIDIGDT
KKLASYMKHNENKIIEEINKFHSHVKVYKFEIKNWELNRYGNSVVVDIYFDPKNVMGAAV
ASKIADEFVKIVSSDYSDKLSYQKGMFSNNSGRLTTAKVKIPKEKLERGEFTGDDVKRRI
VYLSEFANIDINRAATNNKGIMNGIEAFALALAQDTRAIFTANDNRSSWSKWIADDNYLY
GELKMKIPCGTTGGGIGKYPKTKILLEDIINPKDANQLAEIMASIGLIQNFAALSMNGTI
GVTEGHDIFKQRLEQTAKCCS*
>SR-VP_26_10_2019_2_100cm_scaf_3_12-*_85 # 74526 # 74687 # 1 # ID=1_85;partial=00;start_type=ATG;rbs_motif=GGA/GAG/AGG;rbs_spacer=5-10bp;gc_cont=0.321
MKCRNVMEGKCILEGFPVVKCNGKFSNETKYCFCPSTKLMEKYYGKRSPNTGD*
>SR-VP_26_10_2019_2_100cm_scaf_3_12-*_86 # 74732 # 75097 # 1 # ID=1_86;partial=00;start_type=ATG;rbs_motif=GGAG/GAGG;rbs_spacer=5-10bp;gc_cont=0.339
MRKMTEIIILVLVSTVLLGCIDQKGSLGGKTIDIEGKSIDNLTGNDWCKTGTNLTSVGPE
GNLVPFEIKGITSHNGMQLCEADYDNNGTMVQYFNKNKSYNIMVIKSGNGTQEIDVNRAK
Q*
>SR-VP_26_10_2019_2_100cm_scaf_3_12-*_87 # 75123 # 75581 # 1 # ID=1_87;partial=00;start_type=ATG;rbs_motif=None;rbs_spacer=None;gc_cont=0.303
MEIIDYKRLFEIKYDGGWSDDNVWYAKCRFCEALPIFNIYTIKNWNILNSDQRKKRFYTV
IKHHIKTYHPELILPKRTKTLEQREIAYDKALHFLKNFPFRPIKEEVPLEALHFLKNFPF
RPIKEEPLKVWKPGKIVLPHSGKEKKESKPAP*
>SR-VP_26_10_2019_2_100cm_scaf_3_12-*_88 # 75715 # 75903 # 1 # ID=1_88;partial=00;start_type=ATG;rbs_motif=None;rbs_spacer=None;gc_cont=0.275
MTDVVMMCSQCGLFREVKTLGINDLGRIDVIFKDCLHNRILIPKNKFNLEDRFNEENIIR
DE*
>SR-VP_26_10_2019_2_100cm_scaf_3_12-*_89 # 76063 # 76230 # 1 # ID=1_89;partial=00;start_type=ATG;rbs_motif=GGA/GAG/AGG;rbs_spacer=5-10bp;gc_cont=0.339
MQGINEMHQLIKKKKIKEFNATNEDELLEQVMLWPKVDKEWNKGWKRIEPKKNKG*
>SR-VP_26_10_2019_2_100cm_scaf_3_12-*_90 # 76436 # 76531 # 1 # ID=1_90;partial=00;start_type=ATG;rbs_motif=AGGAG;rbs_spacer=5-10bp;gc_cont=0.302
MITVEETKKSMENDISAIKPFRAYKKGQVKK*
>SR-VP_26_10_2019_2_100cm_scaf_3_12-*_91 # 76528 # 77475 # 1 # ID=1_91;partial=00;start_type=ATG;rbs_motif=GGA/GAG/AGG;rbs_spacer=5-10bp;gc_cont=0.376
MKVKSITIVVFLALTGFILVSIPAFASENSCIDCHKTLSPFLEVQKQFNQIRIQHLERNV
ACSLQCHEDRVRQLATANYQQWSESVHALKDVTCDVCHGGDPKQTTKEKAHVTIKNSTDQ
ESPVYYTNVPQTCGKCHSNELEGFEKSNHYKKLEALQLAPTCTTCHAPHTFKVLNPEEFR
NFCGNCHSVYKKVAPYDIPVQAEYLLGKVNILKFNIEITRQDIFLAKKNGTDVATAEQYS
DSALKTVQDLSPMWHEFNLTHFEDSVNFANNEVKKAEDIVKPTPGPTKTPVSSPGFLSMS
VVISLLIVIYLLRRK*
>SR-VP_26_10_2019_2_100cm_scaf_3_12-*_92 # 77534 # 78502 # 1 # ID=1_92;partial=00;start_type=ATG;rbs_motif=GGxGG;rbs_spacer=3-4bp;gc_cont=0.338
MFLKTKKQENDLYRIYGVIALIFISLIIPVKATHLDALNNSCVDCHRSLSPFTDEQIRFN
EIRLNHTQRNISCSLQCHEDVIRKRATDNFQQWSDSSHSKYFVTCDACHGGNPDKNSEFE
AHSSMKNISDPESSIYFKNIPDTCGKCHVDELQHFKNTMHYQRLRSTTKAPSCITCHQPH
SFKILKASEITTICNICHNLKDLTMNANVPKDAKLALENADELKLEIFNAKKSLTDAKTA
GKDVSLAQMDLDKAIAVMDNIPSLWHSFNLKDFGEQIQIGNDWVKKAEYKTSGVEPTVPR
VPEVRIILVLGIFAIIYYIRKR*
>SR-VP_26_10_2019_2_100cm_scaf_3_12-*_93 # 78511 # 79614 # 1 # ID=1_93;partial=00;start_type=ATG;rbs_motif=GGA/GAG/AGG;rbs_spacer=5-10bp;gc_cont=0.371
MDKISLTLAIKGWISRHKLPIIIALIIPISAMVLVADKMLEITENPAFCGKNCHIMRPYY
DSWRTSSHNDVRCVECHYEPGLIGHVKGKINGLLQFYSYETTVEEYSGKLYAKVMDNNCL
LCHEKRIYSSDVSYMGVNFSHNNHLLQQKRGIGLTCTSCHSMIVIGMKEHQSVTDPSCNQ
CHPNIAQGEKGHIVVTTSTCFTCHFRDVVGNTSISGCPSCHGPPKQTRNNYTNFNHTAHI
NKGYNCLTCHTNLSTNANDIVPKDKCFSCHNIKERVDKYDDFNFVHKNHVTKNKIACYQC
HSNVKHEPKLKENLCATCHSNEHPKDWLIIHKKEVLIGKVCSDCHQPKFCSDCHAKIVTG
RKKINTS*
>SR-VP_26_10_2019_2_100cm_scaf_3_12-*_94 # 79644 # 79991 # 1 # ID=1_94;partial=00;start_type=ATG;rbs_motif=GGA/GAG/AGG;rbs_spacer=5-10bp;gc_cont=0.293
MKHIKLFKTDIKVGESIYIPVDIVYYKEEKDDIAKYRLTRIINEEFLEMSKYPGIFMTML
STLGYYAPDIIEGELITYSYKDIHIKTDDCSIYILLKDTENFHFVGRQGINENYI*
>SR-VP_26_10_2019_2_100cm_scaf_3_12-*_95 # 80352 # 80516 # 1 # ID=1_95;partial=00;start_type=ATG;rbs_motif=GGA/GAG/AGG;rbs_spacer=5-10bp;gc_cont=0.273
MIEPLENININKQDKENRSDCVLIKIGHYLDTVKEKEMNVEMSMKNFIGGYYEI*
>SR-VP_26_10_2019_2_100cm_scaf_3_12-*_96 # 80506 # 80778 # 1 # ID=1_96;partial=00;start_type=ATG;rbs_motif=GGAG/GAGG;rbs_spacer=5-10bp;gc_cont=0.286
MKFETKTFTKEEIHLDFNEFINCKFIECNIIYHGYGLVRLNNNSFENCRHSFSDSAAKTL
NFMSAIYFGGGKQLIEDTIKNITTGQYLKV*
>SR-VP_26_10_2019_2_100cm_scaf_3_12-*_97 # 80790 # 81173 # 1 # ID=1_97;partial=00;start_type=ATG;rbs_motif=AGGAG;rbs_spacer=5-10bp;gc_cont=0.281
MQPIETIDADNTMFTSNILSFSISTLRMPLIDIISSEYIGFMIKLDDKDKTLLQESLSSV
RSLPFVEKIEFEDTGPTILIRLSEMNIETEEKIYQIEYNLLKNFKEYIDFIVFPIDKVID
NVIDYVK*
>SR-VP_26_10_2019_2_100cm_scaf_3_12-*_98 # 81163 # 81528 # 1 # ID=1_98;partial=00;start_type=ATG;rbs_motif=None;rbs_spacer=None;gc_cont=0.301
MSNEMEHRYKADHDEDFLIMIEKVDNKLTFIDWRYIALYYAALHFGDAYLARKKRIIRVK
NHEVRIKKYSDNLPPDAFTSYKLLESRSIIARYHPELSNVLTDSDFRELYTKHFPKLKSL
I*
>SR-VP_26_10_2019_2_100cm_scaf_3_12-*_99 # 81952 # 82566 # 1 # ID=1_99;partial=00;start_type=ATG;rbs_motif=GGAG/GAGG;rbs_spacer=5-10bp;gc_cont=0.275
MVRKYEEFIDFSFYIPSRRASVLLMLLEEYTNQAIEQYERINDGNKKVKELANDLDSHKS
DIKTVQTIHHEIIRANKLIFSDCHFYFISINKVSELLFKFYEVTGFEEIVDILENNKSYF
QMYDKIRNHYEHIEERTTSIKKEFEKPKRYLQDFGNIQGNKYSFGGEQYDISQNSIDNLR
KIYENLVSIIKEHEIDYIGLISKR*
>SR-VP_26_10_2019_2_100cm_scaf_3_12-*_100 # 82816 # 83040 # 1 # ID=1_100;partial=00;start_type=ATG;rbs_motif=GGA/GAG/AGG;rbs_spacer=11-12bp;gc_cont=0.240
MRRKDDKMFKLYKIHDELTDKKLLKTITKVEEKELEKIRDEIESHGNDSSLTRFYKNRVV
IYQKILDELERLKN*
>SR-VP_26_10_2019_2_100cm_scaf_3_12-*_101 # 83295 # 83516 # 1 # ID=1_101;partial=00;start_type=ATG;rbs_motif=GGAG/GAGG;rbs_spacer=5-10bp;gc_cont=0.347
MEKTTLNIAGMRCGTCSIGIELALAKKNGIKSAKISYNEKIAKVEYDPAIVTTSDIIKIV
NDLGYIATLSHGM*
>SR-VP_26_10_2019_2_100cm_scaf_3_12-*_102 # 83929 # 84048 # 1 # ID=1_102;partial=00;start_type=ATG;rbs_motif=None;rbs_spacer=None;gc_cont=0.250
MRELIEKEPTISAQEIKRITGYNWPIIIRYYMKLKIELR*
>SR-VP_26_10_2019_2_100cm_scaf_3_12-*_103 # 84085 # 84600 # 1 # ID=1_103;partial=00;start_type=ATG;rbs_motif=None;rbs_spacer=None;gc_cont=0.300
MSEIEDFRKKIEELTENLGDDFLLGYSEAVLNILGEFTNGPCDDCPFSDEIEIYSPDFIY
PEYDLKCKLDNCWIYTVKTLIRNTGENNMNHIQMLVSCAYMRGVVDLQHRTIAEFAQFVE
DVMSDKPEYQKYRFDWNSHDAIEKWVEMFYKYCKKTYKDIEERLCIDEEYL*
>SR-VP_26_10_2019_2_100cm_scaf_3_12-*_104 # 84597 # 84950 # 1 # ID=1_104;partial=00;start_type=ATG;rbs_motif=None;rbs_spacer=None;gc_cont=0.305
MTTQAIISLVKKGHVLIKIVCGCNGYNTEKLVKIIKDIRPEKIQYIYKIATENKLGCREC
LVVMDDKNVVFKGEEELEPLYRETFNDPSFNPRWKCGKADIVTILKIDNPEWIEQVL*
>SR-VP_26_10_2019_2_100cm_scaf_3_12-*_105 # 84929 # 85174 # 1 # ID=1_105;partial=00;start_type=ATG;rbs_motif=None;rbs_spacer=None;gc_cont=0.309
MDRTSFIGDVAMQDIKKLLDKITVDNVIRQIENRLQSPFFIAEYIVGLEVWKSLSRDDQR
ILAAHVRRIMIDNKLLQHNDT*
>SR-VP_26_10_2019_2_100cm_scaf_3_12-*_106 # 85171 # 85815 # 1 # ID=1_106;partial=00;start_type=ATG;rbs_motif=None;rbs_spacer=None;gc_cont=0.301
MIIENKRVMNKSNEISTIYGQEKLKITCVERTYKVNGSRVSYTISAKKELDENVTERLLH
EDMELKTFLANYEITNIILPVPDSPRLEVIKEKIPVKKPENITVRTKAQARRELIDFLNL
PEEFTTKDYEKALQEHGIKVSNTAMSNEDLRFLERKGEVIKTGKKKKVGKYCHPTFLFKR
LKKDEDHSKSEMEINKTIQSLKDGNKVLIGTFKD*
>SR-VP_26_10_2019_2_100cm_scaf_3_12-*_107 # 85886 # 86182 # 1 # ID=1_107;partial=00;start_type=ATG;rbs_motif=AGGAG;rbs_spacer=5-10bp;gc_cont=0.310
MVTLEEAKKLMEDEINRAKKLLTISAGLETHKWLEATPEHSFGKEEHMVRILVLEGSPPK
GYILADYTYGLIKTLRGTDLRTIKTFKAYKKGDTLGLA*
>SR-VP_26_10_2019_2_100cm_scaf_3_12-*_108 # 86211 # 86510 # 1 # ID=1_108;partial=00;start_type=ATG;rbs_motif=GGAG/GAGG;rbs_spacer=5-10bp;gc_cont=0.297
MSDTLRKMGLFGIGILALTQEMIEEFTLSMIIKGEMNREEGKKFVLEVLSEKDKQIRDIE
EKISNKVKDMIETSGVATKKDIQVLEKKVENLEKDITVK*
>SR-VP_26_10_2019_2_100cm_scaf_3_12-*_109 # 86651 # 87235 # 1 # ID=1_109;partial=00;start_type=ATG;rbs_motif=GGA/GAG/AGG;rbs_spacer=5-10bp;gc_cont=0.311
MNKTSEIDTGKDKLKVTCIERRYKVVGPRVSYLVSAKKELDEDITEKLLHEDMELKTFLT
YYEITNIMLPVVERQQHIETITDKTSQRIISSSTAARREIFDFLNLPEEFIIRDYIKALE
ENGIKITNTAMPYDDLNWLRKQGKVIKLEKKNNKSLYKRLKKDEAHDIRSEMETNRTIKS
LKEGHKVLMGTFKD*
>SR-VP_26_10_2019_2_100cm_scaf_3_12-*_110 # 87268 # 87417 # 1 # ID=1_110;partial=00;start_type=ATG;rbs_motif=None;rbs_spacer=None;gc_cont=0.320
MCGRELEEFGAILLGPPDENSKVEKFHLCRECYEEIETIIKCQRSYLLD*
>SR-VP_26_10_2019_2_100cm_scaf_3_12-*_111 # 87448 # 87660 # 1 # ID=1_111;partial=00;start_type=ATG;rbs_motif=None;rbs_spacer=None;gc_cont=0.300
MRVNINNTESIKINNREEAVDIIKEKMKTWMQEGDYLGWYKSDSNLDMPNIAAVYNKFHE
ETDSFARIIG*
>SR-VP_26_10_2019_2_100cm_scaf_3_12-*_112 # 87662 # 87988 # 1 # ID=1_112;partial=00;start_type=ATG;rbs_motif=GGA/GAG/AGG;rbs_spacer=5-10bp;gc_cont=0.294
MKIMIPILGDRQGQPVIDDFFDNICNATGIDTDIIIGCQGNNQEDNARPFILVKDKVVIQ
KRYENTPKEILDIYPDRPNKRLVHFFEIQIDDDNLVLLTDEELKLLRE*
>SR-VP_26_10_2019_2_100cm_scaf_3_12-*_113 # 88287 # 88751 # 1 # ID=1_113;partial=00;start_type=ATG;rbs_motif=AGGAG;rbs_spacer=5-10bp;gc_cont=0.340
MVTNQDIEKEMEKERRQMGKKGVRQLGISIQYGNLYEPNYIVMTMEREDRNGFVSRQFIP
EEAEQFAYDLGMKTQSDPKTAGIAIEGEDGEIEMVALPPEGAIQLAENMMMMANKARYLN
EEKGFILKDEYKGHKPFVYKDVKKRTLKKRLNRK*
>SR-VP_26_10_2019_2_100cm_scaf_3_12-*_114 # 88924 # 89385 # 1 # ID=1_114;partial=00;start_type=ATG;rbs_motif=GGA/GAG/AGG;rbs_spacer=5-10bp;gc_cont=0.359
MFEEFRILEETMNRMFEEIWGIPVNRSLLLPGERILLPTMSGPIERYRKPFIDIGETDKE
VIATAEMPGLNKEDININITEDRLEISAETKQEEEKIEKGYIYRERRSGSYYRALSLPST
VDPDNAKASYNNGILEIKMPKTEIKKKTPLKVD*
>SR-VP_26_10_2019_2_100cm_scaf_3_12-*_115 # 89525 # 89719 # 1 # ID=1_115;partial=00;start_type=ATG;rbs_motif=AGGAG;rbs_spacer=3-4bp;gc_cont=0.303
MKAKELIEKLNKLIKLKPDANIYFYADGETVELIGKRGKSLSDIELVLSRSYEGGEGLIG
IDTG*
>SR-VP_26_10_2019_2_100cm_scaf_3_12-*_116 # 89751 # 89867 # 1 # ID=1_116;partial=00;start_type=ATG;rbs_motif=AGGAG;rbs_spacer=5-10bp;gc_cont=0.248
MIDEEKKKEIRKNNNENIQLSESELNVEWQCYKDTGSC*
>SR-VP_26_10_2019_2_100cm_scaf_3_12-*_117 # 89883 # 90353 # 1 # ID=1_117;partial=00;start_type=ATG;rbs_motif=AGGAG;rbs_spacer=5-10bp;gc_cont=0.380
MTVIEALVEGGKATPGPPLGPTLGPLGINVKLIIDKINEATKAFNGMKVPVKIFIDDKKQ
FTIQVGTPPTSSLIKKEIKVELGSGTPSEKFVGNLTIKQAVNVARMKKNDSLSKTLKNGV
KEVVGTCSTMGVTIEGMKAKEAIIAINSGRFDPEFL*
>SR-VP_26_10_2019_2_100cm_scaf_3_12-*_118 # 90565 # 90945 # 1 # ID=1_118;partial=00;start_type=ATG;rbs_motif=GGAG/GAGG;rbs_spacer=5-10bp;gc_cont=0.331
MPILKIEQTEDTLTIEGEIDIEFDITGMHPGFPTEDEDIFNKATIEMKTYGDILLKDIEG
LMEWINKKSVCKEPSKWPEWKITIQRKVLEQRLEEYVILEEKGLEEQVIEEKGLEEQVIE
EQRLEP*
>SR-VP_26_10_2019_2_100cm_scaf_3_12-*_119 # 90947 # 91171 # 1 # ID=1_119;partial=00;start_type=ATG;rbs_motif=None;rbs_spacer=None;gc_cont=0.258
MNIILIGLAIFLLLDSFLSIIFGKRYILWGLESTPSRYKNYIENVSLLPTRTLLNIRLIE
IIIGTIFLWMGIFL*
>SR-VP_26_10_2019_2_100cm_scaf_3_12-*_120 # 91205 # 91873 # 1 # ID=1_120;partial=00;start_type=GTG;rbs_motif=AGGA/GGAG/GAGG;rbs_spacer=11-12bp;gc_cont=0.288
MISGTLPNNTVWWISKDGKKVWIESKELESQKFIDKGYNIIKDRIFSSKIKKQIGELAGS
RLERRLYEDSWYITLDAFLDIYPDLVKEIGNKNIEEKKKKKQTKSKTKSKTPKILHQEIE
KNNIEIDNIEKNKEIGHEKIEKSWFDITYPYVEWIKGEIDKSPDGELKILSDDMKEKMGK
EYQNMHIMRIYFGLKKVLPEIGIEVELGKLKGKSALIMKKIR*
>SR-VP_26_10_2019_2_100cm_scaf_3_12-*_121 # 91883 # 92188 # 1 # ID=1_121;partial=00;start_type=ATG;rbs_motif=GGAG/GAGG;rbs_spacer=5-10bp;gc_cont=0.330
MCNIKKKQFYDVVTGDIARAESYGSDASTRKKVDNVDMIFDSRGSYLGIRTSRGKFENGK
YIIKKGPYDFKSFLDLKIWAGKRCNSMDFIETKDGTFLQIE*
>SR-VP_26_10_2019_2_100cm_scaf_3_12-*_122 # 92215 # 92859 # 1 # ID=1_122;partial=00;start_type=ATG;rbs_motif=GGA/GAG/AGG;rbs_spacer=5-10bp;gc_cont=0.346
MIKWIIFDAMGVVFTESDDVHNILIPFVQERNPISKDEIYTVYRRAGIGEISSREFWEDV
GLGHKYPQIETTYLDSRSDLDSGFVPVARALSKKYGIGLLSNDISKWSTFLRNKFSIDFF
DVVIVSSDVYCRKPDPQIFAHFLKDAKAYTEECILIDDRSKNLAVAQSIGMKTIHFLRQD
EKSDFVPDGHITSFEQLEDTIEKIRLLSAKSTNK*
>SR-VP_26_10_2019_2_100cm_scaf_3_12-*_123 # 92856 # 93803 # 1 # ID=1_123;partial=00;start_type=ATG;rbs_motif=None;rbs_spacer=None;gc_cont=0.350
MKLKYEKYEIMKVLFFLIVILLILPIQVVAEKDIACYHCHTNVVDQFRNNVHYQMGFTCA
NCHGGDIGNNNTIISANAMTGDFVGRPTRNNITDICSKCHPKETKDYKQSIHWEQIQKGH
SEAATCTDCHGIHEIRRIKDPQSPTNHQNSPETCAKCHSNKEMMSAWYYGIKTDRLDTYK
ESFHWKALRNGYSVVATCADCHNNHITKSHTDPTSSTYPDNLPKTCGKENCHPGAKFDIK
IAEGLIHDKESLHTGKLMFNKTGMDHRLTSYYIGPFDLAYWIALLFKILTTGVIGIFAGM
VILDFASRLKINRRW*
>SR-VP_26_10_2019_2_100cm_scaf_3_12-*_124 # 93797 # 94552 # 1 # ID=1_124;partial=00;start_type=GTG;rbs_motif=None;rbs_spacer=None;gc_cont=0.347
MVDINRRTKIKLEKEISLEKEQHGEVTFKRFTFNQLVQHWVMIATFMILVVTGMAIKFPD
SWWSPVIINLLGGFEMRTQIHHTAGMIMVLLGIYHVVYHVFVDKDSLLERKIWPTLTDAQ
DFWKTILFYFGKDEHPKYGRYSWKEKFDYWGAFWGMVMLCVTGLIMLFPFIAMSYIPYAY
VHLATIIHTDEALLATLFIFIVHWWNVHYSPEVFPMSKAWITGTLSEEQMMHEHPLEYED
AMRQAHMKDYK*
>SR-VP_26_10_2019_2_100cm_scaf_3_12-*_125 # 94549 # 94650 # 1 # ID=1_125;partial=00;start_type=ATG;rbs_motif=None;rbs_spacer=None;gc_cont=0.157
MMIMILLKNIINDYYIMTMILLYYDRVIIKKDK*
>SR-VP_26_10_2019_2_100cm_scaf_3_12-*_126 # 94655 # 95182 # 1 # ID=1_126;partial=00;start_type=ATG;rbs_motif=None;rbs_spacer=None;gc_cont=0.352
MTKIGELRTEKSIESAIKEIKKWLSLIVVYGIDLEYDARSNIAVLRLRYNDKDYEFRSIN
QKNCRLNMWGIARVIEFKVRSHVMGIEDFGASMESYKLLVGNVEPVQESINEMNYVRLGI
SSLASNDEIRKKYKQLMKSFHPDMALSVEAKKEFQKRAAEINQAYAEIKKERRME*
>SR-VP_26_10_2019_2_100cm_scaf_3_12-*_127 # 95225 # 95542 # 1 # ID=1_127;partial=00;start_type=ATG;rbs_motif=AGGA;rbs_spacer=5-10bp;gc_cont=0.299
MAIATHLIRIKGVYDDKKWTEEQLRSFVNDKIEDEIERFYHPDLELFQVKDKTIEVWVYI
SNLTSLKLLEKNIGDWLKNHIKEEGITVENVEIEKSGNDFYVVIP*
>SR-VP_26_10_2019_2_100cm_scaf_3_12-*_128 # 95769 # 96260 # 1 # ID=1_128;partial=00;start_type=ATG;rbs_motif=GGA/GAG/AGG;rbs_spacer=5-10bp;gc_cont=0.305
MSGDKYMSEWKCGKCGKIYTFEEFIMLKKVKAVESDTNPSKEHGFTGVCDCGYRFHTDKW
RLHDKVKIKTDEGYINVTVSTVDLEINNGFEKGEYIWYETMIFPGGLGDNRLERFKCNYV
NNYETKGEAIKDHDRIVNLLKEGKYKIEDSDEDEKELIILEEE*
>SR-VP_26_10_2019_2_100cm_scaf_3_12-*_129 # 96290 # 96505 # 1 # ID=1_129;partial=00;start_type=ATG;rbs_motif=GGA/GAG/AGG;rbs_spacer=5-10bp;gc_cont=0.245
MENDLKESIDKHIQLINNLSSLSNIQAIVFVNILSIDNPDMFNKLKEITEWESKVLSGFM
QSERIRNNMEL*
>SR-VP_26_10_2019_2_100cm_scaf_3_12-*_130 # 96542 # 96706 # 1 # ID=1_130;partial=00;start_type=ATG;rbs_motif=GGA/GAG/AGG;rbs_spacer=5-10bp;gc_cont=0.333
MTIEYHCNNCGKRFKPREYGKLEIISVSEDKASQGRKCGSCGREIKADDKIVKA*
>SR-VP_26_10_2019_2_100cm_scaf_3_12-*_131 # 96759 # 97388 # 1 # ID=1_131;partial=00;start_type=ATG;rbs_motif=None;rbs_spacer=None;gc_cont=0.306
MNKVNEEKIEFNIAEFKPSCITVIEGSSIVLHILFRLCIYSIISLNKDVLYVDGYNSFDP
YIIQRMIKPLRIEQRKILSRIHIARAFTEYQMNALVKGLGAAIKEWDAGILIISYLPNLF
YSSNNNSNKNSKKLLESSIKHLRSITTSSNMITVITSFGSPCFEDKLLASKADRVVHIKK
TKNIIRIIDDGKVSEHVPVPSGQSRFSDF*
>SR-VP_26_10_2019_2_100cm_scaf_3_12-*_132 # 97428 # 97679 # 1 # ID=1_132;partial=00;start_type=ATG;rbs_motif=AGGAG;rbs_spacer=3-4bp;gc_cont=0.290
MGRTIPSYRNQLEEIIKELTVYRRALRGDDKIAFDNIMNKARQHASSCTLLPLFDPVDCL
LLSILLEQEKEIKSLLKDKEKLI*
>SR-VP_26_10_2019_2_100cm_scaf_3_12-*_133 # 97693 # 98766 # 1 # ID=1_133;partial=00;start_type=ATG;rbs_motif=AGGA/GGAG/GAGG;rbs_spacer=11-12bp;gc_cont=0.316
MKVVNNLNKLRPKIHYDDIEYYLHGFDERQVENDKVYTLAEELTNLAYPTYEDVDKRWEY
FYIPVERNRNTIAVPMWIMEYKEEFFVIVQSFGSIHIKKGDKETENFYRNTKKFYRNIIS
EALRFVPILKKDETVLKKMIPYDIRTGKIKGLHILENLLSQDRKKTILESYEKHIEKNLQ
IADISLNEYLNVASICYKATYQKEVENLSNLEMYKKWADGRDGGMLSINDWDSKKEFTEW
HNSGQHMGSHPFEIVFSWHEHGIHLYPPNEQSHYYNLRVTNYTYAWDFLQMVDILIKNEI
PFSAGKLEDVLDFLAGDTYFTVNKMEEHHFRYILSREYKQKYFPHIEWDEIKVVKWK*
>SR-VP_26_10_2019_2_100cm_scaf_3_12-*_134 # 98801 # 99457 # 1 # ID=1_134;partial=00;start_type=ATG;rbs_motif=None;rbs_spacer=None;gc_cont=0.297
MKHQSTKEHWNEIYSWLETEELGWYEEFPEPSLRLLSICDINKDEQILDIGAGSSTFIDH
LIDLGFKNIIAVDISEKALDKLKRRLDNNKGEEAIEKVVRMIIDDITNPIHVQKLRDIAI
WHDRAMLHFLLKEKDQSEYLSLLKKIIKKNGYVIIATFSLTGAKKCSGLDVKNYDQNMLA
KFLGEDFRLIEYFDYIYHMPSGAARPYIYTLFQKVDPT*
>SR-VP_26_10_2019_2_100cm_scaf_3_12-*_135 # 99617 # 100006 # 1 # ID=1_135;partial=00;start_type=ATG;rbs_motif=AGGAG;rbs_spacer=5-10bp;gc_cont=0.405
MNYEETLEDIEKTLGIVPGFMKALPEDVIVQEWPLFKTYNFEETKIPAKYRELMGLAVAA
NIKCPYCQLFHKGAAEMNGATEEEMAETVFLASYTARWSAIIHAQHYDYQKFEEEFEQIG
EYLQKMMKK*
>SR-VP_26_10_2019_2_100cm_scaf_3_12-*_136 # 100059 # 100457 # 1 # ID=1_136;partial=00;start_type=ATG;rbs_motif=GGA/GAG/AGG;rbs_spacer=5-10bp;gc_cont=0.373
MLGEMIGELTGKITGNRVLPNECCPKMESSLQDMGKILDVDVTDIGTFWTLFKEGGGLYG
EGQGILMTNDGEIVTWTAQGIGKMKGKGTEYRASVFFNTSSKKLERLNNTMGIVEYSIDE
VGDTREKIWEWK*
>SR-VP_26_10_2019_2_100cm_scaf_3_12-*_137 # 100469 # 100753 # 1 # ID=1_137;partial=00;start_type=ATG;rbs_motif=GGAG/GAGG;rbs_spacer=5-10bp;gc_cont=0.358
MVYMLVRHKIKDYEKWKPVFDENVTMRKVGGSEGGRLFRNIDNPNETIIIWKWDTIENAR
KFAKSEDLEKAMERAGVIEKPDIYFIDEVEKIAV*
>SR-VP_26_10_2019_2_100cm_scaf_3_12-*_138 # 100773 # 101063 # 1 # ID=1_138;partial=00;start_type=ATG;rbs_motif=AGGAG;rbs_spacer=5-10bp;gc_cont=0.347
MVDEIEIFPEVCVDHDEEKYHLEIELPGVKKEDISLQMGDTSFCIKAPKGDLTYSACYTL
AHSIDTSNVKANFENGLLTILAPFQHSLHGVTIKID*
>SR-VP_26_10_2019_2_100cm_scaf_3_12-*_139 # 101219 # 101731 # 1 # ID=1_139;partial=00;start_type=ATG;rbs_motif=AGGAG;rbs_spacer=5-10bp;gc_cont=0.394
MTKAVVIYLSTSGNTKAMAEAIAEGIMSRNVGVMTMNFHEARIEEIKSADAIVIGSSTFY
YKMLPPMEKFIESLEKANVAGKVGAAFGSYGWSGEAPVDVAEKMRKLGIEVIDPVLRIQY
QPTEKDLEECKRLGKDLANKMKKITEKPKAGGPKSEGTPIQEVKMGEGGH*
>SR-VP_26_10_2019_2_100cm_scaf_3_12-*_140 # 101891 # 102445 # 1 # ID=1_140;partial=00;start_type=ATG;rbs_motif=None;rbs_spacer=None;gc_cont=0.308
MAKLQSDDLTLEIKFNSFENEWVNYEIKFYWKGDVIINDNILKRDGEWWCKRNYGTFLAD
DYEKDHLIKTIRQILETNKADYWEPLEPDVKIAVYPKEFFPFLKSHWTLIDNDEEEQIEN
EAQEKCEDLFTVIIFIDSYSFKDSESYSGEGISLHMVVRRKDLEKFVADLEIEYNNLSNF
PILK*
>SR-VP_26_10_2019_2_100cm_scaf_3_12-*_141 # 102593 # 103192 # 1 # ID=1_141;partial=00;start_type=ATG;rbs_motif=AGGAG;rbs_spacer=5-10bp;gc_cont=0.345
MNGPKIVVPFYTQERWQNWIDKVKESGFKYDDQDKGAIFVYMEDDIVLACLKVIAKSDKK
LMSKEQALKNLTDIKEIVLKKIESIDEDIDMMLESTQVSLMGVFVSCECYINNEYQKTKK
FDKLLNAALKAEKEDDMGVALENVAEIGANIIAGGKFKEKDFENMPEGIVAEWVDGVDCI
SAAMIGDTSYKDDEPDEED*
>SR-VP_26_10_2019_2_100cm_scaf_3_12-*_142 # 103388 # 103672 # 1 # ID=1_142;partial=00;start_type=ATG;rbs_motif=None;rbs_spacer=None;gc_cont=0.305
MIYSQTIGYAKIVDIQFMVVILMMKNKGKKRKEIINWLTVKDKEPYKMKIIHVQSVLPQE
DVVALKEKTGESSIKEAISKAVYHYLRCEKILEN*
>SR-VP_26_10_2019_2_100cm_scaf_3_12-*_143 # 103875 # 104981 # 1 # ID=1_143;partial=00;start_type=GTG;rbs_motif=AGGAG;rbs_spacer=5-10bp;gc_cont=0.304
MNNLMTTVHDIKNEIGTKDNTISIDVDNIEKAIEKAKELFNYCKYNDAEQIFSKMKGSDA
AAWRMLCHIITGDIGRKGGRIAILLQESIKNQDADINETVTLLKALIDNHGGAIDRKIKN
KTMASLYDAFNYIIKEKMITTIDNTSKIALGMIKEKGYTPSIHDDKIIPLNILNSKLKKY
KYRIRHYKPDDIVQALKIMNGDNFVQEVVNEYICMAQCDITNTDKDRLDTRVPYTLKYIR
GLYISNIVHERQLKITKSMDRLQFIDILNKLNQSGWLRITMMTIENTRHFNIANDEEKAI
CMTDIERTPIANVVTLLEHGDMIEKRAYLIYDSIVNQISKEDVAIGDVTNRYTQEYIGPV
PGTVYCDN*
>SR-VP_26_10_2019_2_100cm_scaf_3_12-*_144 # 105012 # 106157 # 1 # ID=1_144;partial=00;start_type=ATG;rbs_motif=GGAG/GAGG;rbs_spacer=5-10bp;gc_cont=0.344
MKRIFVVKRIFIYIILMALINYGISGITGEDISLNIPQVVAGSSSCNPIPHGPIQITSDS
DFTNANGVIAGTGTTTDPYIIGNWQIKDLSNGYGIKVDNSGGKIAKSFKIQCIQSNFDQI
QSSGTGTKFINIINIHSPTTISDIQGNSLDAHEVIGVELDSSSNIILDSLSLNRIGKHAV
LLQSSDHIGIFRSKLKADGDGLRAENSHHLTIGSLCNLAKGTDCNEFTYDDEKGIWLQNS
HDVLVQYTITSADDSGGIVIDGENSYNVKIVNGTASGNGPICRTNPSTGNREPTGVKIDF
IAGIAIINGAHDVYVKGYTIQGDSHYGIMNGGDGIYLNPCRTGPETLPVTPKGGKNLYLD
GNCYSTEFGFDPQPTKSCKKG*
>SR-VP_26_10_2019_2_100cm_scaf_3_12-*_145 # 106361 # 106882 # 1 # ID=1_145;partial=00;start_type=ATG;rbs_motif=GGA/GAG/AGG;rbs_spacer=5-10bp;gc_cont=0.358
MMETIRAINERRSIRKFRSIDIGENILSILLDAAQMAPSAGNIQGRDYIIVTDKEIKQQL
VKAASNQKFINQAPVIIVFVANIERSSSRYGGRGVLYAIQDATSSVNNLMLAAHDLGLGT
CWIGAFDEDSVKAILKIPINLKPVAIIPVGYPDETPIAPQRLELEKLLHWQTW*
>SR-VP_26_10_2019_2_100cm_scaf_3_12-*_146 # 106876 # 107298 # 1 # ID=1_146;partial=00;start_type=ATG;rbs_motif=None;rbs_spacer=None;gc_cont=0.258
MVICEKKDVKNIRIMFKEKEGRQSIVPLDVDIGTINYLHEDKYGNLYKIDALVDFKKGNI
IKVNGKIVHYGPFLKRWPEHIFVVIITLVIGLFLKYILVIGDIFYYILGIMTVRILNEIY
MRRVNKKYEKSHSIEIVKNK*
>SR-VP_26_10_2019_2_100cm_scaf_3_12-*_147 # 107462 # 107689 # 1 # ID=1_147;partial=00;start_type=ATG;rbs_motif=None;rbs_spacer=None;gc_cont=0.307
MKEDIYYFCTSCGHVHLRNSEIGKLHYGLSFKTQKQIKQMNDSEKGIESIGDVKLKKRSF
SKTSKTKKSKSRTNS*
>SR-VP_26_10_2019_2_100cm_scaf_3_12-*_148 # 107866 # 108480 # 1 # ID=1_148;partial=00;start_type=ATG;rbs_motif=AGGAG;rbs_spacer=5-10bp;gc_cont=0.350
MKYDILASKESIERTMKGLKTRGINPIFVDTKEDALNRLKELIPAGSEIMTGGSTTLDQI
GFTEILIHGKHRWKNLKDAILKEKDPVIQNELRKKSVTAGYMIGSIHAVVETGEVLVVNA
TGSSIPSYSFSSDNVIWVVGTQKIVPTVEEGFKRLREYCFPLEDNRMKSLGYTGSALGKF
LLFEKEINPDRKVTLIFVNEKLGF*
>SR-VP_26_10_2019_2_100cm_scaf_3_12-*_149 # 108491 # 109015 # 1 # ID=1_149;partial=00;start_type=ATG;rbs_motif=None;rbs_spacer=None;gc_cont=0.316
MWPSKRKEKIEDKQKIKAVKLGDKFNLEPGETASVDIPIPIEIIDGRIDMPGNIGKIVAR
FGDKYGNIYEIETNVDIKDIIEKGTKKKIKGDARIIYYGPFKKRIHMILITILSVGLVGV
VAYLVTNSLIPIIIGMGVVIVLTIITEIFRKKVNEKYKRAHRYDNVRIDIVKEV*
>SR-VP_26_10_2019_2_100cm_scaf_3_12-*_150 # 109157 # 110113 # 1 # ID=1_150;partial=00;start_type=ATG;rbs_motif=AGxAG;rbs_spacer=5-10bp;gc_cont=0.305
MIRKMGNIDFDNICIVGAGAIGCAFGSFLSDAEYKVNFLEKDENIVKQIKEIGISVSGVK
EIHCHNVSISSSPGGINQKQDLIFYAVKAYNLEEAVKNSLSMIGKDTYVICLQNGLGISE
VVNKYIDKRQIIEGIVWFPAITIKPGHIQLLTFYEQSIFGGFYTPQEYISKLVLLLNSIG
IPARSADDISYEIWRKAIPIIAGNSINALTRKHLGIISEIPELRESLMAVVQESLNIAKA
EGINLKEEDLIRSMDNALEKGYEHKTSMLIDILNNRKTEVDFFNGKIIELGKKHHIQTPL
NLLIYGLIKAIERSDLED*
>SR-VP_26_10_2019_2_100cm_scaf_3_12-*_151 # 110169 # 110468 # 1 # ID=1_151;partial=00;start_type=TTG;rbs_motif=AGGAG;rbs_spacer=5-10bp;gc_cont=0.303
MDNEKKFVGGEFEEITDQEDEEDLDKLFDLVLPPGMPHKIIMEAIDKFNLEIITRKVALK
TIDVENENLLVLRGKLEDVNNAHDYIYQKLSEKYNYKRT*
>SR-VP_26_10_2019_2_100cm_scaf_3_12-*_152 # 110550 # 110888 # 1 # ID=1_152;partial=00;start_type=ATG;rbs_motif=AGGAG;rbs_spacer=5-10bp;gc_cont=0.304
MTYLVIENMKLVVEIAEIEDIETFEKNALDEMVNEKNTDEFDIDIDETEVSDLTFSEAVI
LYKSHDIVKTLIGINADKMLLYWLKDRDIEYSIEADIDVSGYQRDGYVILEK*
>SR-VP_26_10_2019_2_100cm_scaf_3_12-*_153 # 111064 # 111432 # 1 # ID=1_153;partial=00;start_type=ATG;rbs_motif=GGA/GAG/AGG;rbs_spacer=5-10bp;gc_cont=0.320
MQLNEINRNEIIEHKKRVEKHKKAIEIDVKEVVPQVKTAKENPKKKDTIKKRTKKAIKDR
QKAVAEKVMDDVRKGKINIDKDLLEEEPEEPKTTSITKEERAERFKKLHAMVQDMIKKRE
VK*
>SR-VP_26_10_2019_2_100cm_scaf_3_12-*_154 # 111458 # 111619 # 1 # ID=1_154;partial=00;start_type=ATG;rbs_motif=GGA/GAG/AGG;rbs_spacer=5-10bp;gc_cont=0.358
MGELIKVRKSYEGLTIVLPKEICERLSIVEGSQIDIEPYNSYGEFGARMKLKK*
>SR-VP_26_10_2019_2_100cm_scaf_3_12-*_155 # 111814 # 112023 # 1 # ID=1_155;partial=00;start_type=ATG;rbs_motif=AGGA;rbs_spacer=5-10bp;gc_cont=0.381
MTDIKILVNRNKCCYCGACVAVCPVLEGALDLEEVILKVNHNICIECGMCTQICPVGALS
MTKNRISLN*
>SR-VP_26_10_2019_2_100cm_scaf_3_12-*_156 # 112138 # 112401 # 1 # ID=1_156;partial=00;start_type=ATG;rbs_motif=AGGAG;rbs_spacer=5-10bp;gc_cont=0.364
MLFILWFKWAPECTSQLLDLWKNFKYPEEVKLMGRYLLIGRHISVAIFDAPNEDAILKIT
YPFRELGIPHIAPAMPLEDAIEKMEKM*
>SR-VP_26_10_2019_2_100cm_scaf_3_12-*_157 # 112559 # 113212 # 1 # ID=1_157;partial=00;start_type=ATG;rbs_motif=AGGAG;rbs_spacer=5-10bp;gc_cont=0.376
MNKDIYEKGAIVQRDGETFAVAPHIPGGIIQPDKLRRIADVAEKYGSVLKITSAQRIAIV
GIQEHNIDNVWEELDMKPGAAIGLCVRSVKICPGTTFCKRGQQDAVGIGLKLDEKYHGME
LPFKLKMGVSGCMNSCAEPVIKDIGLMGTSKGFRLYAGGSSGVTPRLGDLIAEELSENEA
LELVDRIMNFYKRINQKKRLGKIIDEIGLDSFKSEIL*
>SR-VP_26_10_2019_2_100cm_scaf_3_12-*_158 # 113367 # 114173 # 1 # ID=1_158;partial=00;start_type=ATG;rbs_motif=GGAG/GAGG;rbs_spacer=5-10bp;gc_cont=0.468
MKIIAIMGSPKGKGSGHKIVKMIEDRMIAMGNVEFEYLFLKDANLKPCISCYNCMAKGED
KCPLKDDRAAIEQKLLAADGFILSSPVNMQSVSWLMKNFMDRFAYLSHRPRFHRQKMLIV
VNMMITGKKEALSTLKIALGHDRGTRIVQELAIATPPWPQREQAVTEKERAINVAAKKFY
LSCLDTSLPLPTFNSYMDFLVMQKFSLKCQQYMPADYTFYDGKVYYFDTKVNPIKAAVAK
AIVGIYIYMMKDMGPGNVSWPAIKKEKK*
>SR-VP_26_10_2019_2_100cm_scaf_3_12-*_159 # 114235 # 114696 # 1 # ID=1_159;partial=00;start_type=ATG;rbs_motif=AGGA;rbs_spacer=5-10bp;gc_cont=0.325
MARIFKCDRNNLRNDMASICMNGIILQVLSITIIDDTPKPKATLTTDKKIYKLGETVTFT
ITNTGTEQYSIDVPVCPSYSILSQGKTYTVGPNPDTVCAMSIMLVVLNPGQTYSWTWDQK
VVLNNKQAQIPWGMNYKAVAYSLTSNDFSIFPY*
>SR-VP_26_10_2019_2_100cm_scaf_3_12-*_160 # 114785 # 116320 # 1 # ID=1_160;partial=00;start_type=ATG;rbs_motif=GGAG/GAGG;rbs_spacer=5-10bp;gc_cont=0.278
MNFDMGFWNNFIDKTEENHRKIFDVDVVDLAKKYGTPTYVLFEKIIEENFKNYNESLKNL
YDNYLICYAVKANPSIYLLNLLSKLGSGADVASEYELQLALDAKIPNEKIRANGNCKSEV
YLEECIKKGIVINVDPEDELKIINDISEHLGKNAIINIRLSGFPIKNITSRAISTSTNWS
KFGIDYKRANLVFQKLLKNDRLDLNGLMVHIGSQITNINSYYTVLSIMIKLFKDAQKIGF
DISEIDIGGGLGIRYFESKDWKIIKEKIKNTRNVNYTWANEFIGYEYNPELDSIEWIGEE
LSCEYTPYTFIQKLFDGKYSDGKYSDGKYSDGKYSDGKYSDGKYSEEKSFKEELIDIGNP
RFVIEPGRSIIGNACVTITKIGHVSKIPSGENIIHVDAGVNTYTTFGVAEQLHRIEIANF
IVEGEEFDTFVAGNLCFTGDLLGKIKNKLMRKPMRGDYLLFYDTGAYSDFFASNANSFPR
PAKVMVTKDGFCKLLVKREDFSEIIKRETEI*
>SR-VP_26_10_2019_2_100cm_scaf_3_12-*_161 # 116382 # 117026 # 1 # ID=1_161;partial=00;start_type=ATG;rbs_motif=GGA/GAG/AGG;rbs_spacer=5-10bp;gc_cont=0.285
MPEILLENKGIVYEIFQEKDLEETANVIAEDFSRAEPMAKSQRITAEEFHYFAEIYCKKA
IIDGLSIVAKDKGKIIGFIISEDLESNPPEGIENINIKFNPIMTLLNKLDEEYLKSYKKI
HDKIFHLYMGGVDEQHEKRHIVTTLTEESLKIAKLKNFTVAIGEATGLATQHILRDRLGF
IERVVIEYKKFLYEGKNVFNIDEPISCILMEKRL*
>SR-VP_26_10_2019_2_100cm_scaf_3_12-*_162 # 117108 # 118238 # 1 # ID=1_162;partial=00;start_type=ATG;rbs_motif=AGGA;rbs_spacer=5-10bp;gc_cont=0.264
MIKPNVDTIKYLDSNIKGYVDKFIGIEKFEDAIKEKYKLDKVIRFDLGENSDGPPIKVLE
ELENIKKNPLLISEYPDSNYYKLKNKLALFHGIDTDNIAVGAGSVELIKNISKCWLDKGN
CVIYPVPSFYAIENSIYEFGGIPIYIRLKEEENFQWTENTTNELIRVSKYVNPKLIWLVT
PNNPTGGIIPLEDILKIIKNNQNSIVIVDEVFGEYIYGASTINIFREFENILILRTFSKA
YGMAGLRLGYCIGSKELIKILEQIRSDFPITSISERLGIIALEDKDYLEEMREKLLKRKK
SIYKALENSKIKYIPSDTNIMLIKHDNKNLFKELMKRGILTAIMDTEGLKGKGYIRITIK
NDEENDVLIKSLSELN*
>SR-VP_26_10_2019_2_100cm_scaf_3_12-*_163 # 118297 # 118935 # 1 # ID=1_163;partial=00;start_type=ATG;rbs_motif=GGAG/GAGG;rbs_spacer=5-10bp;gc_cont=0.336
MVEKEIDIEKNKILDEIIVNRRTIREFKPDIPPKELIDEILNAGLQAPFAAIAVIGEKHF
RRFFILKEGDSMNRLAEIIQKRVKVISNNLSEQANVIPNAEEFLKILKDIADKGFNLRPP
YLIIVAEKEGFPPVAQLSLAHCLENMWLKATALGLGFRLISLISEISKDPEFCTLIDIKP
EYALNGCAIGYIKTVPPKVERPSLDEITTWIR*
>SR-VP_26_10_2019_2_100cm_scaf_3_12-*_164 # 119132 # 119434 # 1 # ID=1_164;partial=00;start_type=ATG;rbs_motif=GGA/GAG/AGG;rbs_spacer=5-10bp;gc_cont=0.310
MEFCLKCKSMMIPINNVYRCKKCGFEKSIEKNFVSKTEIKEREVTVLEQREMGLPTTKAI
CQQCGNNIAYWWLRQLRSADESEVRFFRCTKCGNTWREYN*
>SR-VP_26_10_2019_2_100cm_scaf_3_12-*_165 # 119522 # 119734 # 1 # ID=1_165;partial=00;start_type=ATG;rbs_motif=AGGAG;rbs_spacer=5-10bp;gc_cont=0.371
MVIKKYEGDNATIEIDEDKCIGAGECVNACPTSVFELVNGKAQAIRIEDCSECCACVEAC
PTKAIKHSSC*
>SR-VP_26_10_2019_2_100cm_scaf_3_12-*_166 # 119831 # 120595 # 1 # ID=1_166;partial=00;start_type=ATG;rbs_motif=AGGAG;rbs_spacer=5-10bp;gc_cont=0.537
MTIGNEVIGTGPHKVIVLSSWLGDHNIWSLTYPFLDGQKFSYAFLDYRGYGASREYCDGE
HTMKEISSDAISLADHLGWEKFSVIGHSMGGMAAQRFGVDAVSRVQSIVGVMPVPASGVP
LPPEVDQMFENAVRDDETARMLIDQSLGKRLTPTVTEYILRHARSTTTPDALAHYYTAWS
KTDFSTEAKHIKCPMLVLIGEHDGILTEDFVRASFPPLYPHVQIEIIPNSGHFPMLETPA
YLVTRAEAFVSEYE*
>SR-VP_26_10_2019_2_100cm_scaf_3_12-*_167 # 120654 # 120821 # 1 # ID=1_167;partial=00;start_type=ATG;rbs_motif=GGA/GAG/AGG;rbs_spacer=5-10bp;gc_cont=0.357
MSEVAKIQKLGDDLVIIFPKEVVEKLNLEEGCLVEIESYICSGTSGVRIKPKADT*
>SR-VP_26_10_2019_2_100cm_scaf_3_12-*_168 # 120894 # 121358 # 1 # ID=1_168;partial=00;start_type=ATG;rbs_motif=AGGA;rbs_spacer=5-10bp;gc_cont=0.383
MKTKLLKNSTPIIGAWKLILFEIQKENGEVIYPFGINARGSIIYTDSGYFSAQVMRPDRP
RFTSGDQMKGTADEIKTNYEGCVSYYGPYEFDPENNIIIHHVEGSLFPNWEGYEQKRFFE
LSGNRLKLTTPSILWGGEEIIAMLIWERIEPGTY*
>SR-VP_26_10_2019_2_100cm_scaf_3_12-*_169 # 121463 # 122005 # 1 # ID=1_169;partial=00;start_type=ATG;rbs_motif=GGAG/GAGG;rbs_spacer=5-10bp;gc_cont=0.389
MKQKNTQNVKTKTKKFSKKKGNSKLIIAAVVTIFLIGMAYALTVPAKDSQKTAVSLKEIR
TQIDSEYGKKGGMGTNTPAVIDNYNPILSPRKAGKLPDYVYTNAMTLKAYKYATEHPATL
EQIPCYCGCGEHGSEASEGKPHRFLRDCFINDNGVYDNHASFCDVCIGINLKVQNALPSV
*
>SR-VP_26_10_2019_2_100cm_scaf_3_12-*_170 # 122029 # 122436 # 1 # ID=1_170;partial=00;start_type=ATG;rbs_motif=GGA/GAG/AGG;rbs_spacer=5-10bp;gc_cont=0.402
MNKKHRLMFGVSIVAVLLGYLAFTAGLTSSQYEVSEVVAAKQNLTDKIVIVNGSVVIGTE
KWDALNRTFTFKLTDGKKIIDVNYTGEKPNIPPDYTSIQAVVTGKFNGEVFEAYKMLTKC
PSKYEASVDSFSKKN*
>SR-VP_26_10_2019_2_100cm_scaf_3_12-*_171 # 122575 # 123057 # 1 # ID=1_171;partial=00;start_type=ATG;rbs_motif=AGGA/GGAG/GAGG;rbs_spacer=11-12bp;gc_cont=0.364
MKTKKLISIAVLILLITMAYGSYNISLTNFKLSDSNFSYLGGLNWSRNLTTSFDIAKQEN
KPIAVYFWAIWCQYCAKFQSDTLGNPQVKKILKEDYVLVAMDLDIDRDTARKYGVSYPPY
VLFLDGNDKVIERIAGAVGPETFLPIVTRVRDQLKLSRDK*
>SR-VP_26_10_2019_2_100cm_scaf_3_12-*_172 # 123081 # 123611 # 1 # ID=1_172;partial=00;start_type=ATG;rbs_motif=None;rbs_spacer=None;gc_cont=0.337
MRMNENMNENMNEKGIISISISRRKLVEALIGLVTIFLTSGMVATIFKYLWPISSTKSGT
SELLVAKVDDVQIGNPKKFVFNGKAAILLKTESGYRAFGAVCTHLGCIAYFKNDENLIFC
PCHIGKYDRNTGAVLSGPPPSPLPAIDIIIKEGSIYALNWRDPNYVKSISFYAGAV*
>SR-VP_26_10_2019_2_100cm_scaf_3_12-*_173 # 123723 # 124043 # 1 # ID=1_173;partial=00;start_type=ATG;rbs_motif=AGGAG;rbs_spacer=5-10bp;gc_cont=0.364
MTKEMKEVPPYVKVLQVLRESDPVFAESLARTIKDIDGALDKKTRELVKLGISSVLGQKE
GVKIHSQKAKEFGALKEEIAEVVRIVFISSGVPGLYSAINAYDEEN*
>SR-VP_26_10_2019_2_100cm_scaf_3_12-*_174 # 124113 # 124610 # 1 # ID=1_174;partial=00;start_type=ATG;rbs_motif=AGGA;rbs_spacer=5-10bp;gc_cont=0.325
MKEKESKETRYRDYTSKLVPWIKEQIDKSPDKIVRIKAEDVIDEMGPIFKKDISIYKSKK
DINIRALWELKYLLWPDEIVVNGAKSKNDEDLITFRETTPEDESPVPGLTEFKEDTYYFR
SIVVEIVTEDPFTVSDSDIIDAIDNVNIPEGSISTAKLGDWKIAK*
>SR-VP_26_10_2019_2_100cm_scaf_3_12-*_175 # 124689 # 125198 # 1 # ID=1_175;partial=00;start_type=ATG;rbs_motif=GGAG/GAGG;rbs_spacer=5-10bp;gc_cont=0.304
MNEMPIKLNGFKLRDNTISTMKGLLRDTKQDKLERGFDLCSNITTKELLARNICTGSRCQ
IMPKRKCRFGEGLEGGFHTHPDLTSKPSLADLVMGLQFGIECVGGVKDNSIKCFVKKQFP
FREEQNITTMAVDLLGKYHKQILTKEDIREFTKLEKKIRTEYFKEFRIS*
>SR-VP_26_10_2019_2_100cm_scaf_3_12-*_176 # 125226 # 125555 # 1 # ID=1_176;partial=00;start_type=ATG;rbs_motif=None;rbs_spacer=None;gc_cont=0.291
MNFDEYQRLASTTAIYPRIRNNIYYPALALAGESGEVCDKISKIMRDYNDIITDEMKLEL
EKELGDVLWNLSQLATELCLSLDEIATNNLRKLKSRKDRNKLHGTGNNR*
>SR-VP_26_10_2019_2_100cm_scaf_3_12-*_177 # 125591 # 125722 # 1 # ID=1_177;partial=00;start_type=ATG;rbs_motif=GGA/GAG/AGG;rbs_spacer=5-10bp;gc_cont=0.295
MIYDTKFLAYKKLDYIRYGMETHGVVARIKEFAKIFDLIVYLS*
>SR-VP_26_10_2019_2_100cm_scaf_3_12-*_178 # 125829 # 126272 # 1 # ID=1_178;partial=00;start_type=GTG;rbs_motif=AGGAG;rbs_spacer=5-10bp;gc_cont=0.268
MSTVTSISGWIEIDCYERDYNNKVLKELTYDDEFIKMFCSPEETGNKNASYILFGASINH
CNLEYWTERFEEFIKKLKAFRAFVFIDTENIYERVFAIGYELNGKFIKDEITFGESCEYS
IRSKDKDEFTFPLIFRVLKKLYNKSHK*
>SR-VP_26_10_2019_2_100cm_scaf_3_12-*_179 # 126269 # 126454 # 1 # ID=1_179;partial=00;start_type=ATG;rbs_motif=None;rbs_spacer=None;gc_cont=0.210
MILMLNKMKILDKRTIKEIIKLIESENYYITDDEIIISDEEGIVLTLKAILKGKHGNYKV
K*
>SR-VP_26_10_2019_2_100cm_scaf_3_12-*_180 # 126613 # 126810 # 1 # ID=1_180;partial=00;start_type=ATG;rbs_motif=AGxAG;rbs_spacer=5-10bp;gc_cont=0.298
MKTENKRNEKFRFSEEMESFLKEQLKEGCSIAEVTITVKGLDFTATQKLTKKESINEWLK
DTFRT*
>SR-VP_26_10_2019_2_100cm_scaf_3_12-*_181 # 126864 # 127250 # 1 # ID=1_181;partial=00;start_type=ATG;rbs_motif=AGGAG;rbs_spacer=5-10bp;gc_cont=0.307
MNIEKVGELISRNLIYINSDSNTIKAAILMRENNISCLIVKEKGEFVGIVTEKDIINKVV
AEELYPGDVKIDTIMSKDLVSVPKNERIEDAAKLMRKKGVRRLVVLEDDRIIGIITETDI
TKIVGNIR*
>SR-VP_26_10_2019_2_100cm_scaf_3_12-*_182 # 127294 # 128340 # 1 # ID=1_182;partial=00;start_type=ATG;rbs_motif=AGGA;rbs_spacer=5-10bp;gc_cont=0.358
MSDVYFKDAKIEKPDDAQTEQIKKIFPHISPVREGDIVAIKIHPGEYGNTTHIRPIIART
VVDLVIKVGGIPFVTDTTTLYKGMKLNAVNLINCAAMNGFTHASTNAPFIVADGLKGEEG
KDIQINGEIFDNITVASAIADADSMIVISHAKGHPGSGFGGAIKHLGMGCVAKIGKMKIH
EVGKPSIDPEKCIICGECVKICPWDAIIPPNIDHSKCLGEQSCVETCPEEAIICPPDTSE
KMQKRLGEAAFGPIRALNGRIGYINWAYDITPGCDCFNFSSEKFVEDIGIFGGIDPVALD
SATINIINDRMKIKGKTVSNIWDVNPWIHIEAAQKIGCGKIGYKIKNI*
>SR-VP_26_10_2019_2_100cm_scaf_3_12-*_183 # 128360 # 129931 # 1 # ID=1_183;partial=00;start_type=ATG;rbs_motif=GGA/GAG/AGG;rbs_spacer=11-12bp;gc_cont=0.355
MEAEKVKLNIFRYDPTKDEKPHYEIYSVPWKQGLSILDALDYIQDHIDSSISFRQSCRHA
ICGSCAIRVDKRGCLACKTRIKEKTDYIVIDPLNHFKIIKDLVVDLEPFYEKMKQIQPYL
VRSNIIPEKEIILSEALREAKSLAECILCGSCYSDCNTLDVDNSFCGPAALIKAMRFVAD
PRDTNDNRLPQSVELGLYKCPVNQECEFACPKEINIRRGTIERLRYLAVKKGYAPLPEHK
KLINSVLETGGVVPIVNKPATEIFPEYIKEFDDNPQSEILLFLGCIINRRKQNVAKAIIN
IFKNNKVAVHMPRKVTCCGSPFMRIGQRDNMRPFVEKNFNIFNEYADRGITNVLTSCSGC
NSTFRHDFPILAKEFDIPINFKIYDVGEYMYNHIDLNIEHLKLKKIRAMYHYPCHIRASG
LAEEIYIDLIQKIPGVQLVKVPKSGYCCGGGGGVRAAFPNLADKLAIRRIEIAKEFGIDS
LITNCPFCVLSFERVLHLKEEAGETMGFRIIDFYEMFSNAYNS*
>SR-VP_26_10_2019_2_100cm_scaf_3_12-*_184 # 129968 # 130168 # 1 # ID=1_184;partial=00;start_type=ATG;rbs_motif=None;rbs_spacer=None;gc_cont=0.284
MRTDLPKNLKQDKKNRQDAISMNQNKVTCIIFGSFTLAKNSYYEKQKELNWTLTSFEIEK
LDDKII*
>SR-VP_26_10_2019_2_100cm_scaf_3_12-*_185 # 130257 # 130529 # 1 # ID=1_185;partial=00;start_type=ATG;rbs_motif=AGGAG;rbs_spacer=5-10bp;gc_cont=0.381
MRNLKLAVEILLLISIMFAGPAQALVKPISADEKSYEANWLIGEGLFNHVFGEFDMVGEF
TPTNPGDSSGDPIKNEWKAEQGRLFEYYNI*
>SR-VP_26_10_2019_2_100cm_scaf_3_12-*_186 # 130647 # 131075 # 1 # ID=1_186;partial=00;start_type=ATG;rbs_motif=AGGAG;rbs_spacer=5-10bp;gc_cont=0.371
MNILSLAAVLLTLLLSGQPVIADSVEHSSPVPVPEGFEVFLNVTNDGTIGIPITDFHVTI
EGQGVIIPLGSFGSISSPPGWFAELLSLTNLQWIATIGNGIKNKDTQEGFSVITNTIPYN
LTWQTTHNDKFLPDGEGNFTVS*
>SR-VP_26_10_2019_2_100cm_scaf_3_12-*_187 # 131227 # 131583 # -1 # ID=1_187;partial=00;start_type=ATG;rbs_motif=GGAG/GAGG;rbs_spacer=5-10bp;gc_cont=0.336
MYVFLLYLFLFSYSISFISIFFIFYFVYFYFSLFLIRLSPPLSRILQKLAFQKSLSFKPV
NLRTGVFPDDIGLFILKRPWNNNNYVPLANPYPFFHFTGNAGEPCHTIHTPYSQFICS*
>SR-VP_26_10_2019_2_100cm_scaf_3_12-*_188 # 131623 # 132213 # 1 # ID=1_188;partial=00;start_type=ATG;rbs_motif=AGGAG;rbs_spacer=5-10bp;gc_cont=0.377
MTYDAKNFDNLLGTKGFSDQLLKNHFTLYQGYVTNSNKLADTLNIMTKEGKMSTSEYAEL
KRRFGWEWNGMRLHEYYFGNIIKGGKGIDTNTNLYKKIVEEFGSYESWEKDFKATGAMRG
IGWIILYYDDIEGRLFNTWINEHDTGHLSGAKPLLVMDVFEHAYMIDYGLKKTDYIEAFF
KAIDWTIDPKIDSWIE*
>SR-VP_26_10_2019_2_100cm_scaf_3_12-*_189 # 132269 # 132577 # 1 # ID=1_189;partial=00;start_type=ATG;rbs_motif=None;rbs_spacer=None;gc_cont=0.379
MKSIIIAELEIVVLGTESTSMSIHVSEAVKAIEKLGIKYQLTPMGTVMEISSIEEAFDAI
KAAHEAVIKKGAKRVITHITIDDRRDAQKGMDEKIKSVKNKT*
>SR-VP_26_10_2019_2_100cm_scaf_3_12-*_190 # 132637 # 133185 # 1 # ID=1_190;partial=00;start_type=ATG;rbs_motif=AGGAG;rbs_spacer=5-10bp;gc_cont=0.359
MKKMTEQNLINAFGGESQAHMRYLHFANQAENEKFNNVARLFRAIAHAEYIHAGDHYREL
KHLDGGFVANSMAAFGPGDTKKNLKLAIDGETFEIEEMYPVYIDTAIFQGEKGAQRSFEW
SYGTEVQHKILYVKASDSVIAGIDMKLDRIQVCEVCGYTLEGDAPDICPLCNATKDKFIE
FK*
>SR-VP_26_10_2019_2_100cm_scaf_3_12-*_191 # 133431 # 133562 # 1 # ID=1_191;partial=00;start_type=ATG;rbs_motif=None;rbs_spacer=None;gc_cont=0.242
MSFIFNYREWSDWKINKINKGDVNMKEYEEKLRKIEKISIKGR*
>SR-VP_26_10_2019_2_100cm_scaf_3_12-*_192 # 133566 # 134357 # 1 # ID=1_192;partial=00;start_type=ATG;rbs_motif=GGAG/GAGG;rbs_spacer=5-10bp;gc_cont=0.413
MDKPYQATSDIIVLPAHFPVPGMGLIPINAFVIKGTEPILVDTGMGKESEEFMSALESVI
DPHDLRWIWLTHDDADHTGSIQKVMKVATNARLIANAVAILRMNTAWQVPMDRVYYLNPE
ESINAGDHKLTAVRPPLFDNPTTIGFYDHKLEILFSVDSFGALVSAPTQNTDNIEEPDLA
KGMTLWTRVDNPWIHIFDTNKFSQKLDKIRQMNPKMILSSHLPPARGKLEQFLKILADVP
ASEPFIPPNQTALEEILAQMKGS*
>SR-VP_26_10_2019_2_100cm_scaf_3_12-*_193 # 134453 # 134911 # 1 # ID=1_193;partial=00;start_type=ATG;rbs_motif=GGAG/GAGG;rbs_spacer=5-10bp;gc_cont=0.307
MLKFRFNDTTQKYKIKKSLDFVCKLFNKNQITDAYIVGSVEKGNTKKESDIDIILINPDL
NPTFPISADMPPFRSLSSRPNKKEKQAEELRMQIVDTLRDDIGMEFKELPRKEDVPFWYQ
LYKGDIFHIMTTRSKEFIKDGIEINRSQCRRK*
>SR-VP_26_10_2019_2_100cm_scaf_3_12-*_194 # 134960 # 135289 # 1 # ID=1_194;partial=00;start_type=ATG;rbs_motif=GGA/GAG/AGG;rbs_spacer=5-10bp;gc_cont=0.273
MFVLSKIFGEYPQVKILEVFADHFDDKLSIQDIIWLTDMPEITVSEYISKLLNEKILLKG
DKIGNTQFYYLDKQKQEVQIVVSLVNYIVSEKLTEILEERGLEPIVKKE*
>SR-VP_26_10_2019_2_100cm_scaf_3_12-*_195 # 135357 # 135893 # 1 # ID=1_195;partial=00;start_type=ATG;rbs_motif=AGGA;rbs_spacer=5-10bp;gc_cont=0.302
MKILEARGKIKDIKEARNVAEKIGGIFKGYYSAADIIFKAKETDPEKGKGVIDLRIFKIN
NRQTKNYIFTHKIAEWSDKTKTDKIIIKGKFDTMEEVLDFMIDHYGDVLKEDYKYSREGW
EYHLEKGDIFIECIETLGPTMEIEADNKSDLENLFKFFDISERFSESTPEIMRKLQKR*
>SR-VP_26_10_2019_2_100cm_scaf_3_12-*_196 # 136410 # 136733 # 1 # ID=1_196;partial=00;start_type=ATG;rbs_motif=GGA/GAG/AGG;rbs_spacer=5-10bp;gc_cont=0.241
MTKLYKEYADLKANDYFIGKITIIELVEKYTLKDKYTYKDTDIRKYKTIGYIPFFHSKKD
LEIGETYEIRGYMYEDGYLRILMMNKLKDNKSETEKPIDINKCSKLS*
>SR-VP_26_10_2019_2_100cm_scaf_3_12-*_197 # 136760 # 137206 # 1 # ID=1_197;partial=00;start_type=ATG;rbs_motif=AGGA;rbs_spacer=5-10bp;gc_cont=0.362
MQQHVKRALLLLGAMIIGFLVVRSVMVPDSFGKYGWYRGDSVNDSMNFKVGYSNSNKCTD
CHKNIYSVWTNASHKTVNCETCHGPSEDHINNARIMPQPVNDSKEFCGLCHFKRVARPSE
FPQIDPESGHGEGLRCTYCHNPHKPWFL*
>SR-VP_26_10_2019_2_100cm_scaf_3_12-*_198 # 138069 # 138563 # 1 # ID=1_198;partial=00;start_type=ATG;rbs_motif=AGGAG;rbs_spacer=5-10bp;gc_cont=0.467
MNRRINIVVKLLLILMLTISMTIPVSSESDTVVGDNLDAVSCHKINAKGIGEDLGGGTTQ
ANILGGGLLHGTTEGNFIITGFAGTVASFEGTVKFTTNQGTLTVAVKGTLDTATGEFSAF
GPVTDATGKLAGAIGTLNFNGVEDLSNGSFVEDVTGSICIDLAP*
>SR-VP_26_10_2019_2_100cm_scaf_3_12-*_199 # 138733 # 138924 # 1 # ID=1_199;partial=00;start_type=ATG;rbs_motif=AGGA;rbs_spacer=5-10bp;gc_cont=0.281
MDYNFVLDVQSMACDARNLSDRLFNRWYGIENKTDGMTDIFIKTTKDELIELRNGLDRLI
NSI*
>SR-VP_26_10_2019_2_100cm_scaf_3_12-*_200 # 139139 # 139327 # 1 # ID=1_200;partial=00;start_type=ATG;rbs_motif=GGAG/GAGG;rbs_spacer=5-10bp;gc_cont=0.317
MKIDTMHDYGIELIAETESDKELLSLFHIKGVRVTGYDIINHKMTIEKNLEKRVLIDIIG
EK*
>SR-VP_26_10_2019_2_100cm_scaf_3_12-*_201 # 139353 # 139559 # 1 # ID=1_201;partial=00;start_type=ATG;rbs_motif=None;rbs_spacer=None;gc_cont=0.261
MNKMNRNILKIYFLTIISTEIGVLLYRWNILPEWFSMSALLMFILMIISILSWNIIEKKI
DNMDNYKE*
>SR-VP_26_10_2019_2_100cm_scaf_3_12-*_202 # 139637 # 139915 # 1 # ID=1_202;partial=00;start_type=ATG;rbs_motif=None;rbs_spacer=None;gc_cont=0.272
MKEDFVNTHKRIMSALKEMVEKNNNGVVKIGILANIANADTRTVRKHLEIGQIHNIGKFI
DNDKTIFYVRRYEHLFDDDQQLFLEDIRNDTK*
>SR-VP_26_10_2019_2_100cm_scaf_3_12-*_203 # 140201 # 140530 # 1 # ID=1_203;partial=00;start_type=ATG;rbs_motif=None;rbs_spacer=None;gc_cont=0.291
MDIPSFKQIREYIPNCTEIRACPDLPTCIKKNMRTCTESEKPCYITYKKEELEGIIRIDF
KNNIIAVHRLNEDHDYAGIIRPDGVHVEFEGKEPKEKLKKLLKSLMEQQ*
>SR-VP_26_10_2019_2_100cm_scaf_3_12-*_204 # 141170 # 142558 # 1 # ID=1_204;partial=00;start_type=ATG;rbs_motif=AGGAG;rbs_spacer=5-10bp;gc_cont=0.440
METKNKIKEGESQKDIIPITRRSFLKAAGTVTLVVLGGKLLLKIPEAMAAKPAPSSRNPL
YLPPTVSPSGLTLTEAPTTVNIGGKNSNVWAYNGSMPGPTIIASSGDPATINLVNELSEN
TITHWHGMVVDHDNDGHPSQAIPPGGTKSYNFAINQRAALNWYHPHTLLLTNEQVAMGLA
GAFIVRDTVESGLGLPSGNYEVPLVVRDASFDTSYNMIYRSAGGDTPMVNGTLNPYLNVD
TTRYRFRVLSGAQNRIFGLVLNNGAPFTLIGNDGGLLETSISLAQIDLGPAERADIIIDF
RGYAVGTSIMLRDLLEFRVTRSVSDTGTIPTALSTITKLSNPVRTRNFSFDGMSRINGKV
YDINRIDFKVPLGDTELWHFTTKAAAPHPVHIHGASFQIQSRTGGRGQLYPWEQGWKDTV
LLEDNESVDILIRFNTFRGIYLIHCHRLEHEDNGMMSNFEVI*
>SR-VP_26_10_2019_2_100cm_scaf_3_12-*_205 # 142862 # 143095 # 1 # ID=1_205;partial=00;start_type=ATG;rbs_motif=AGGAG(G)/GGAGG;rbs_spacer=13-15bp;gc_cont=0.265
MKSKKINADPFIIVRKDKIGIMPIGALNIAFANYIRIDTFIESRKTHYRVGEKLKIYSYD
EPKEIILTEKNYTNNIH*
>SR-VP_26_10_2019_2_100cm_scaf_3_12-*_206 # 143176 # 144033 # 1 # ID=1_206;partial=00;start_type=ATG;rbs_motif=None;rbs_spacer=None;gc_cont=0.272
MIGKTLEYVVSIKQHDDINNIDFNSYIPKFMMLSNGIYFDEVTNYITKIFEYLDGNIIEE
IKGNFIRATTHQTGIRMKENEDNIFKPGSKGNITIAGGSKQSRERIINLLGHKADYPVYD
MGIEYRKIEFDKALINLSLNAVQLSFLFDDEDTVRSLNYGDLTSDIKMRDMCKKIVRTMV
SIGVKTGIYKNGYMSQKQLIDLISQKNLEYIEEKSKKDNIHICSSIATMIERNRQVKSKN
EHFKIPPLEENIISYIINLSNENNLVEEKKVIEELRDSILKVCKK*
>SR-VP_26_10_2019_2_100cm_scaf_3_12-*_207 # 144271 # 146004 # 1 # ID=1_207;partial=00;start_type=ATG;rbs_motif=GGA/GAG/AGG;rbs_spacer=5-10bp;gc_cont=0.295
MSIPLIYQDEVAETFIVQRTQRIHIHYDEDVSYFCHLSKNLWNQAHHIIEGYYKKYHTIP
SYKELDAILNKKSYYKNNPDFDNYHKIGSATAQQILKVYIGEWIDYFKARKEYPINPEKY
TGEPQPPGYKKKDGEFILIFTNQQIKFYENKIGNVFSTFPKKIDNKPSKLKDLKILLGNV
NHSKMLFNDLDPYLLNRIMKGNFDIVRIVPKGTGYWVEIVYDQEVLKDNSIYNEIYHLDE
DIIQSIDLGVNNIVTITDNIGNRPIVINSDIVKEMNQWYNKRKAELQYKYDRQILGCKLP
EIEIDKNGNVIKDVDNSNMLSNGKVKRKFKIGFIGEYIKDRYGQNIGCKLPDMKNKNIIG
PIIRYITNKTGKKLDILTENRNNIIIDALHKISRILIEHALNIKSKTISFTRNPFWKQNV
NMGKRNNQNFVNIPHKKLIDMTRYKAQEYGIDVIDLTEEYTSKCSFPDTEDICFHTKYMG
ERIYRGLFVASKGFKINADVNGSYNNLRNTAEKIFKNLTKFDKVYPKFDILDIYASKDAI
EGVAVHGLVPKRINVSDLMTKSYESLGFIKNVNSITN*
>SR-VP_26_10_2019_2_100cm_scaf_3_12-*_208 # 146651 # 146827 # 1 # ID=1_208;partial=00;start_type=TTG;rbs_motif=None;rbs_spacer=None;gc_cont=0.271
MNEENGKLVFGEEIANTKFAEEFGKTLNEKMPEIIDVLVQNFGKEKTTQLLSAILKQD*
>SR-VP_26_10_2019_2_100cm_scaf_3_12-*_209 # 146979 # 147284 # 1 # ID=1_209;partial=00;start_type=ATG;rbs_motif=AGGAG;rbs_spacer=5-10bp;gc_cont=0.350
MSTEIETIADAILREIDKSKSGIVDLDEVHEFSKYKRKLPMHKYGWLRKWDSEFAPQLLD
EANKRNICFETGKTMGKKEARGFAWAENDEIRRIFVIAKRC*
>SR-VP_26_10_2019_2_100cm_scaf_3_12-*_210 # 147284 # 147970 # 1 # ID=1_210;partial=00;start_type=ATG;rbs_motif=GGA/GAG/AGG;rbs_spacer=5-10bp;gc_cont=0.322
MSNNKFYGKILTSDNLLETRLIQFPNHEDLEILLGFLEDRKTVLDLGCGTGFTCEYLAKR
GKKVTGIELTEDYIIAAKRRVRDLDIIDRLDFQIGNMEKYQPQSNFDAIIFLWSVINEIT
TKDAQLELLKKYKTYLRPNGLLYIDTIYIPEESQRPFIIEDPISGRIFELINDEFNIRIK
HHDRGSHIIRCDTPSGWDNMFNLAGYDTISCGYKCPNETKRLVVAGIR*
>SR-VP_26_10_2019_2_100cm_scaf_3_12-*_211 # 148321 # 150825 # 1 # ID=1_211;partial=00;start_type=ATG;rbs_motif=GGAG/GAGG;rbs_spacer=5-10bp;gc_cont=0.413
MKMRIKILISLIILLATIDQTSAFDNLNTACDIPSGGCHASPSVFLKNTVSISNINVAPG
QTFPVTITWTGGVTNGTNTVSKWPAVADNALFIPNPQISTIGVFPTGTLVSTLTAPNTPG
SYTLRAYTSDGIGTPNSAMETDFKNITVTVQAVQGQPAISLTKTPSATQVASGASVTYTY
VVNNTGGTTLSNVLVTDDKLGAIGGPITLTTGASQTFTKSQVLTTDTTNVGTATGTSNTT
TVTSTATATVTILVSQAPTIFEASGATADDIKSTVDSYRNALGDNNGVGGTSTKGRREIN
WDGLPDKFSSPNWLPANFYNKNSPRGVIFATPGKGFQVSANSSNPTNTLVRFGNINPEFP
KIFGTFSPQRLFTALESNTIDVRFFVPGKDLRAIVNGFGAVFTNVNDKTSTKIEYFDVDN
KLLFSKNVLPGPTSTQSLSFLGIQFNSPKISKVRITSGNRVLKDTSIDTVVMDDFIYGEP
QAFPSNGIFLNFSEPDVIGINNDDTATAYYAAIDPTQAKDNFAKWKKVNGFINKDVDAIT
IYSNANDLGFGRGMHMKKGACDSTGCDIAYWVSNFPTIDDARLNRNTIATVAMDYSRVTP
SGPRFTKFYIFDKNDARVNSAKLDDFGDKFLPNLCVICHGGTPQSDASVKVNGYANNGNI
NANFIPFDLESFTYSKAHGFDRNVQELAFKILNVGILDNTDPPAAVKELIRGWYGNTLSN
HKQNSEFVPTGWAGKESLYNTTIKTSCRACHIMMNSAKANAEGLNFTSFDSLKKNGGETR
LQVCTALVMPNAELTFENFWYGTGPFQNTAFGARAAALANGGLNGWSPSDQCPK*
>SR-VP_26_10_2019_2_100cm_scaf_3_12-*_212 # 150995 # 151591 # 1 # ID=1_212;partial=00;start_type=ATG;rbs_motif=AGGAG;rbs_spacer=5-10bp;gc_cont=0.420
MNNKILLIIIGIIMIGTVVSGCIKIPPTEIVVATPTPPYTTPTPYGYTATPAYTPTYTPT
YTPTYTPTPTETYTPYPTDTTEYSSSNAATPTYTATPTYTATPTATPTYTATPTYTATPT
YTATPTYTATPTYTATPTYTATPTATPTYTATPTYTATPTYTATPTYTATPTYTATPTYT
ATPTYTATPTYTATASTY*
>SR-VP_26_10_2019_2_100cm_scaf_3_12-*_213 # 152099 # 152386 # 1 # ID=1_213;partial=00;start_type=ATG;rbs_motif=GGA/GAG/AGG;rbs_spacer=5-10bp;gc_cont=0.340
MKLEEKMSAEDNGNKCLAKHHFTFPWSCEYRCGKCFAYLGENIGTIIDSLGVKCPDCGCI
NKGSTNKISLDEYPRIIGQIENEVKELERDNRIDK*
>SR-VP_26_10_2019_2_100cm_scaf_3_12-*_214 # 152900 # 153154 # 1 # ID=1_214;partial=00;start_type=ATG;rbs_motif=GGAG/GAGG;rbs_spacer=5-10bp;gc_cont=0.322
MLKDEDCTKWAKRLDKSKEGVPFLEDNEFDEVLPLLPGQGGWEGIVDRLKNKGYSEFKIG
FTIGELRQKILKLDSDIIEIEDIQ*
>SR-VP_26_10_2019_2_100cm_scaf_3_12-*_215 # 153173 # 153355 # 1 # ID=1_215;partial=00;start_type=ATG;rbs_motif=None;rbs_spacer=None;gc_cont=0.350
MGNLMGRMHSREIIAINTYKKVLQLVEELHHHSNATETTFLIDIEIFLKDKIDYYESGGT
*
>SR-VP_26_10_2019_2_100cm_scaf_3_12-*_216 # 153371 # 153613 # 1 # ID=1_216;partial=00;start_type=ATG;rbs_motif=None;rbs_spacer=None;gc_cont=0.267
MLEEELKEEVLIYLRIKRREDMAGHISKTLFKNGDIRYFVNMKCIDCGHEIFGFYEESID
INKCPDCSGNKIRTFNPDIE*
>SR-VP_26_10_2019_2_100cm_scaf_3_12-*_217 # 153850 # 154524 # 1 # ID=1_217;partial=00;start_type=ATG;rbs_motif=AGGAG;rbs_spacer=5-10bp;gc_cont=0.276
MNKSTDMQFETQERPIWQIQIMKQREVVCCYYCDTKIIKNLKYYGSPIQYKLENSSMMLN
EGEKLMLEFLDRSNLEFERGYLFKLGYECIGKEGGMNVFEKSEDESKIKKKYNIGPPTSV
PEVPDFFIKCNIFISNTSLYKDLKDKLDDCLPNYKENYKEFLECIKDKGIIHEEMTINKY
DTPVDTEESDRGIRRTYKYICPKNSIIIINSKDINEGIDGINIQ*
>SR-VP_26_10_2019_2_100cm_scaf_3_12-*_218 # 154544 # 154747 # 1 # ID=1_218;partial=00;start_type=ATG;rbs_motif=None;rbs_spacer=None;gc_cont=0.284
MKKFVVIILDLEDEKKMKDLCFQIEHLLLKPEFTRSAYYKFENEENKDRLKYVIDNPNEY
KEFSHVC*
>SR-VP_26_10_2019_2_100cm_scaf_3_12-*_219 # 154798 # 155073 # 1 # ID=1_219;partial=00;start_type=ATG;rbs_motif=GGA/GAG/AGG;rbs_spacer=5-10bp;gc_cont=0.330
MNKITMINKYIIPREEFLKFMDEVKGLHHIDIIDKIAEKDWTIEQKLNVATTVGEMEWRE
RERRKWIGANGYIKNPEERGIGAPLGETTFI*
>SR-VP_26_10_2019_2_100cm_scaf_3_12-*_220 # 155147 # 155383 # 1 # ID=1_220;partial=00;start_type=ATG;rbs_motif=GGA/GAG/AGG;rbs_spacer=5-10bp;gc_cont=0.359
MKCIVCNKDMMDKDIFMMITIDMRRLIYDSICEDKNNFFIPDGPVHLTETLVLCGNCGSE
DMMKLTPRDIATVLSQIK*
>SR-VP_26_10_2019_2_100cm_scaf_3_12-*_221 # 155410 # 155544 # 1 # ID=1_221;partial=00;start_type=ATG;rbs_motif=GGA/GAG/AGG;rbs_spacer=5-10bp;gc_cont=0.341
MTEEIYIITDGEYSAYQGQIVDYGRVNEELLVIYGKKFCLGSLQ*
>SR-VP_26_10_2019_2_100cm_scaf_3_12-*_222 # 155510 # 155740 # 1 # ID=1_222;partial=00;start_type=ATG;rbs_motif=None;rbs_spacer=None;gc_cont=0.333
MAKNSVWAVCNKCYEIGLYRKDNYWTQIVPSPYSWGDFMDILRGGEIVIRCKQDLHDIII
QRVWFAREGMREIKII*
>SR-VP_26_10_2019_2_100cm_scaf_3_12-*_223 # 155998 # 156546 # 1 # ID=1_223;partial=00;start_type=ATG;rbs_motif=GGAG/GAGG;rbs_spacer=5-10bp;gc_cont=0.383
MEINDKDEVEWRKPLHMRKLTAEQMCDEFLTELQATNKNLQYNKHLFENDRLAACSIDFH
DPKLEEFLSKKGLTDAEKTYGTRGSLEVSYTKSMPESGYEAHMHVPFILTGHPDTKLTSM
KKVGGFVSNEQCKINGLHVYKESTPTVLVSVVCSSFNRVNDVIKYINEGSRLSRIAARME
RT*
>SR-VP_26_10_2019_2_100cm_scaf_3_12-*_224 # 156747 # 156887 # 1 # ID=1_224;partial=00;start_type=ATG;rbs_motif=AGGAG(G)/GGAGG;rbs_spacer=13-15bp;gc_cont=0.340
MVDILIIGSGGREHALGWKLSQSNEVSTIFYAPGRVCKIWTLTKKY*
>SR-VP_26_10_2019_2_100cm_scaf_3_12-*_225 # 156863 # 157504 # 1 # ID=1_225;partial=00;start_type=ATG;rbs_motif=GGA/GAG/AGG;rbs_spacer=5-10bp;gc_cont=0.302
MDIDKKILITGLVVIVLTNIFWFSNDQNLRYWNDIKDKELHEKDRLLQDNNYWFQIKDQQ
LQEKDRQLGNPIIHTSDIGPTSDPAKYIIVKYRAQIIDRFRDKYWNDQNFVYPKPGNIFL
IVTFEITNIGYTEFSTGGTDWVLSVSTQDNPNAYIKADVAPQVWGYVDMEYKGATIDNGG
YYKAQVPYEVPKNMVNYKLKYGQYSAYNIRWNP*
>SR-VP_26_10_2019_2_100cm_scaf_3_12-*_226 # 157582 # 159570 # 1 # ID=1_226;partial=00;start_type=ATG;rbs_motif=GGA/GAG/AGG;rbs_spacer=5-10bp;gc_cont=0.363
MEDRKYLVIGLIIILVLSMGCIGNTSPKSEETTPTNQINTASAGQSIASAPVQDAIKQAV
ISGNLSLSDIDGPPEYTTEVVKKNDSYVELKSTTKLKFKNPKGAGNVDNKWPKIQATTGN
IAVDYDQQIKNSITAEIATIKDDSERTKMNDSWNNYSFDSGSRTYEINETYGATYSNNSF
INALPTGPISTSNYNILMGFTVPIRWSYHKEETIGIAMFASVWGEVYASVDGALGLRLPT
KVRLDGPNIANHQSYTLNTDMSGQDWNAGEYSIANVPPENGNEFVLRGRFILSAHAKIRG
FLGITIVDFGLIDLNEGFDYSRSFKTPFGPNEKFPIPEMILSPDQTRLKISNGILWVGAG
LKFEPMLGSTKITAKWYANGDAIGEGPIEYQSPNTIYSFSMNVGDYDKSTNYANVKLSNY
NYYLNRCILSFDTNIQGGLTSVPKFVLKSPYINIYSYNCGGFTQDIHLGIHPGTNADSVT
RHIEVIPEASVLSGNIAIDNSTVENTSGLGTVTVIPTKIIVVNTPTVTPTKIIVVNTPTV
TPTKIIVVNTPTVTPTKTIVVNTPTVTPTANIPTVTPTKTIVVNTPTVTPTKTIVVNTPT
VTPTVNTPTVTPTANIPTVTPTVNIPTVTPTVNIPTVTPTVNIPTVTPTVTYGIGNDARA
TI*
>SR-VP_26_10_2019_2_100cm_scaf_3_12-*_227 # 160422 # 161021 # 1 # ID=1_227;partial=00;start_type=ATG;rbs_motif=None;rbs_spacer=None;gc_cont=0.313
MTEIKIDKHLRKMKNKKNCSIPKISANHPTKRHQRSSFFCAYRIFKLKSKPNLTEDEKIE
LEELTEFIKEDNKRQTKNLNKRFGLPEDTPPEVSHRLLEEEILKSQKKIEEIKIKNRSIM
REYKEREKEFKRDIEQMKKDTWKAHELLYKDYKGTHYVENISIFGSEEKIECSPCISSTC
PPPLKNKAKKNKLLNMVTG*
>SR-VP_26_10_2019_2_100cm_scaf_3_12-*_228 # 162095 # 162319 # 1 # ID=1_228;partial=00;start_type=ATG;rbs_motif=AGGAG;rbs_spacer=5-10bp;gc_cont=0.396
MNNRVHILRSLVAVLVLLATIGSPITIVRAEDCSNCEDFPEEPIYGSPFIWAWICNGTYC
IAIDPFDPDDPILL*
>SR-VP_26_10_2019_2_100cm_scaf_3_12-*_229 # 162741 # 164018 # 1 # ID=1_229;partial=00;start_type=ATG;rbs_motif=GGAG/GAGG;rbs_spacer=5-10bp;gc_cont=0.281
MMKNEYEVQEIPIELLEDNPYDKRKKYGDIEGLAKSIQERGLQNPISVIKSDNRFVIIHG
HRRTHAFRYLKAKTIPAIIRKESSPQEIMLDLAIENIQRKDLLPVEKGATLEQLFYEIPS
VKNIHDVIRLMNQVKIKYEMKRRFGKMKKRNKDANVFNEEDIDKAKNILDILSMSSSTAI
MNIKLLLLPQEIQGRIISAGNATIPEGMIGFKTGYELTRITDPNLQDQLYEKILKEKMTH
AKTKMIINRILEEDKYKINISDSSPIKTELTESSSSDKSKIESHPSEYEINKSKDNTGIS
MLIEDLYLFNVKIENISSKFPLIVQYKDVNKDEFSLKKTELDASLDKIKISCLEIISNID
NIINEDLKNDKLLQYFKDVNLEVEISEGYRWRLPSNIINLLGIKKGDVLMLKIDAIKKLS
EQVLN*
>SR-VP_26_10_2019_2_100cm_scaf_3_12-*_230 # 164131 # 164361 # 1 # ID=1_230;partial=00;start_type=ATG;rbs_motif=AGGAG;rbs_spacer=5-10bp;gc_cont=0.359
MVTGVTFVKVIPGQEKTVHKELLEIKGIKDLYHIFGEFDFIVISKVDGLSALNKLVDTIR
ESKNIIATNTILGAEL*
>SR-VP_26_10_2019_2_100cm_scaf_3_12-*_231 # 164444 # 164743 # 1 # ID=1_231;partial=00;start_type=TTG;rbs_motif=GGA/GAG/AGG;rbs_spacer=5-10bp;gc_cont=0.287
MKESYKIKARGIGVTERCLWLMEECEKFLKENDEILHNLGKDMGSDSPESIIEKVERLEK
ISEKFEWFEEQIKLEKEKSIRPYRYLIKDKNYMKNNVAM*
>SR-VP_26_10_2019_2_100cm_scaf_3_12-*_232 # 164889 # 165431 # 1 # ID=1_232;partial=00;start_type=ATG;rbs_motif=GGA/GAG/AGG;rbs_spacer=5-10bp;gc_cont=0.263
MIKDIDIRKHILKLSPTQGEKLVEIISNFNNYEDTYVELTHEISKEFSSVDIYKVEKAME
NIEEREFIDLDMGKRWIIYNMVDSIFLQNFMKLEKRTSPIKNNFDKYNNTTSEIIDLVAA
LHPDLDKEKMKKVACDIYKEIFNHRNESDYLTFGEGWLTYNGLSELFLRELMGDIDMQCK
*
>SR-VP_26_10_2019_2_100cm_scaf_3_12-*_233 # 165945 # 167600 # 1 # ID=1_233;partial=00;start_type=ATG;rbs_motif=GGA/GAG/AGG;rbs_spacer=5-10bp;gc_cont=0.297
MDKQYTLDYLLLGEVPRYSVKDFFDWIKKEIIPPSKKIKIIGETSKIRPYTFYTAFNLLD
KDKSFVKCIIAKKYLKKDMKEGIKIEVTGTPKISESYSDVSFSADNIEIIGEGELKKSLD
TLKDNFQKRGYFDRKRQLPKFAKNIGLITSELGLVKSDFQKHLVNQGFKIIFRDTKMQGP
SAVEDIVKAIEEFNEYNKLNIDILVLTRGGGSWESFEPFNSEEVGNAIFNSKIPIICGIG
HETDESGIRRETLTDLISDYRASTATDIANILSQEWVLAKQKLKILEIEFWKNSEDWLNL
MFMEFNRLNRNFLYNYNIWMGIHRLEKEKLEKLEIEFWKNSEDWIIVCNNRIKQTEKDFG
SDLTILLNKFDRLEREFWRYSEGWIIVCNNRIKQTEKEFWRYSEGWIIVCNNRIKQTEKE
FWRYSEDWLIFTFREFDWSNRNFLNNYDTLIDIYDAEKDRLDRLEIEFWRNSENWVKYME
EKLTYQEKIFESSNPKNLLKQGWSIVADSSGDTINDITQLKTETIEIILNKGSWIVDRTY
LKIKDDKYDRR*
>SR-VP_26_10_2019_2_100cm_scaf_3_12-*_234 # 167587 # 167814 # 1 # ID=1_234;partial=00;start_type=ATG;rbs_motif=AGGA;rbs_spacer=5-10bp;gc_cont=0.294
MTEDEFSKNIEDIEEINSWFRKQSVNLSEGMRRIKDGDEKIKKSRELLEEFKNEYDDMKP
KSQNDSEQDKNNSKT*
>SR-VP_26_10_2019_2_100cm_scaf_3_12-*_235 # 167777 # 167905 # 1 # ID=1_235;partial=00;start_type=ATG;rbs_motif=GGA/GAG/AGG;rbs_spacer=5-10bp;gc_cont=0.248
MTQSKIKITLKRDLINEYWIKFGKYLIKIYDVSNLTVISMYI*
>SR-VP_26_10_2019_2_100cm_scaf_3_12-*_236 # 168205 # 168819 # 1 # ID=1_236;partial=00;start_type=ATG;rbs_motif=AGGAG;rbs_spacer=5-10bp;gc_cont=0.358
MKQTRMFGILAIFLLLVAIPSASAFVTISTDKRTYSQGEPVVFTIKNLGPDSIDWRDQDM
TVLDTTGGIIYQFVCNADICLDDWLVVKPGTSVKWTWDQTDSKGNQVPNGGYQGYFDGYK
SNVFRIKGNNQDSTITVIGHIESGVEAGCTVLITDSGSSYELRYDGSLPPIGTYVLVTGT
IMKDAVSICMQGPILKVQRIFVIG*
>SR-VP_26_10_2019_2_100cm_scaf_3_12-*_237 # 168988 # 169410 # 1 # ID=1_237;partial=00;start_type=ATG;rbs_motif=None;rbs_spacer=None;gc_cont=0.286
MTLLKINFEPIYVIKRTYTSRWRGSYGPGVYVFKNGSEILYVGSSEEINRRLRQHTEFNN
KIYYIRGGEIFTEIDQYSTEDSFEAIMLEYWLQKHLRPNFNKEKNRMGFDIKDIYDNILN
KSRMEIKDIKDLYNVRLNKK*
>SR-VP_26_10_2019_2_100cm_scaf_3_12-*_238 # 169407 # 169496 # 1 # ID=1_238;partial=00;start_type=ATG;rbs_motif=None;rbs_spacer=None;gc_cont=0.300
MSYSMQFGNIIYPEIENRYDIRTTTGKNV*
>SR-VP_26_10_2019_2_100cm_scaf_3_12-*_239 # 169462 # 170112 # 1 # ID=1_239;partial=00;start_type=ATG;rbs_motif=GGA/GAG/AGG;rbs_spacer=5-10bp;gc_cont=0.252
MISEQLQERMSSISSTEFLEYIKNILGKEFLIYITDDTLEILKENRFEIKSISMVDIGFQ
VILNKGDKEYEGFGELVEEAIAEAIGYEFFVIQHIKEEEIININLDDINLDDIDLDDNKE
KSGSIENNAELMDIKIMDKARTTLAYYKNNCMYIRLTQKDIKKYLGVPYYNNIYEMIIDI
INHECMHHIISLEIGHESSFLYNEICNSIEDKNDFK*
>SR-VP_26_10_2019_2_100cm_scaf_3_12-*_240 # 170228 # 170704 # 1 # ID=1_240;partial=00;start_type=ATG;rbs_motif=AGGAG;rbs_spacer=5-10bp;gc_cont=0.264
MTKEEAMIAMDKAIKKTDELKENFIKFKIAAECEGKLNKFADDIDQTLKDIDEIIKLIEW
WSEGDKYTEKYTIRIKNFEEEPELIKNIGKWLINNYHIKYYLKEFYIYKKTDNMKRYNKI
DRSDLEKIIENVNRLQSECKNDQDVFNYVDNFLDQIIK*
>SR-VP_26_10_2019_2_100cm_scaf_3_12-*_241 # 171012 # 171389 # 1 # ID=1_241;partial=00;start_type=ATG;rbs_motif=None;rbs_spacer=None;gc_cont=0.267
MKFLEIVIMMKIQQMDNNLDKYCYIQLTGLTTYEFLDILNYKLLKYKTYQKTVIIRYVDL
IKAMRNGEATIRTTIEFAPLLLQYLREKKIQYSTFKMIYMKKMKKAKRKIIGNGLVIVIE
IKASG*
>SR-VP_26_10_2019_2_100cm_scaf_3_12-*_242 # 171544 # 171810 # 1 # ID=1_242;partial=00;start_type=ATG;rbs_motif=None;rbs_spacer=None;gc_cont=0.307
MSFKGLTIKEKMRIAESVVPFDMSFNRRCPGIFASPCPCIGFDESNYRECKFNSTETICG
FSMLYRELEDINKNRKYLTYNEKISLTQ*
>SR-VP_26_10_2019_2_100cm_scaf_3_12-*_243 # 171994 # 172905 # 1 # ID=1_243;partial=00;start_type=ATG;rbs_motif=None;rbs_spacer=None;gc_cont=0.292
MAEGVIMEKTIAYIPLVSEEQMQNDIEKNIDNKILKKLEVEMKLRGFSEKTIKSYLFYNQ
KFIEYIEKSSENVTEEDIKEFLANKLSEPVSNGTINLIKASLKFYYGELLDKNITLIKTP
RTVKKLPIVLSKKEIKKLLKTKNIKHRLLIELLYSTGLRLSECVNLRYKDLDINENIGWV
RNGKGGKDRIFIISELFKKDLLYYMEKRGYAENGYIFTVNGKQMSPRGIQHAIKISVERA
GIEKNVHVHTLRHSFATHLLENGTDIRKIQHLLGHSSLQTTQIYTQVSSEEIKKIKSPLD
MLI*
>SR-VP_26_10_2019_2_100cm_scaf_3_12-*_244 # 173291 # 173776 # 1 # ID=1_244;partial=00;start_type=ATG;rbs_motif=AGGAG;rbs_spacer=5-10bp;gc_cont=0.329
MEIKFISAENVEKKEIRTMREVIEKAKPVMDKSSNHRAYMSFSDIEKLFPSSRVEDRYPE
STIGQLRKYVKFFNYKYCSNGIYYHLGTVWARNGEQVVYLQELKREKIAFNIIDEADIDI
DEGDDEIKAGNNVTIGGVPIKNLDLSKISDDVKERLEPSNE*
>SR-VP_26_10_2019_2_100cm_scaf_3_12-*_245 # 173830 # 175209 # 1 # ID=1_245;partial=00;start_type=ATG;rbs_motif=AGGAG;rbs_spacer=3-4bp;gc_cont=0.325
MKNGRIIIPSSLSKEEDTGIRPIKLDEFIGQKPIIDQLKVLINSSKKRDEPLDHMLIAGP
PGLGKTTLANIISYEMKTNIRSTSGPAIDRAGLVTALLELKRGDVFFIDEIHRLNQVLEE
ILYPAMEDFYIDFVTGEGYEKKSMKFKIERFTLIGATTKIGNLSSPFRDRFGFTARLNLY
QVDDIIKILYRAASIIRYPITHEGAKEIAERSRGTPRIANRLLRRVRDYALVSNASEINK
EIADAALKLLSIDQLGLDEIDRRILKVIINDFNGGPVGVKNIAISIGEEIRTIEEVYEPY
LIHAGLIKRTMQGREITPKGMEYLNIKKTELIANIKKEEFKTTLSGIAFLDGGRNKQRKY
KKYGDAITNIIPELRDSITKSNDRKIRIQAIDLARNMGKNFEYMDEKTFLTGIRYSLFHN
NLYLEHTGRSQDDKTLLVIRERMSEDELPRYLDDKKKLK*
>SR-VP_26_10_2019_2_100cm_scaf_3_12-*_246 # 175516 # 176031 # 1 # ID=1_246;partial=00;start_type=ATG;rbs_motif=None;rbs_spacer=None;gc_cont=0.256
MKYEVYNSSREVHLIESRISFYMKVIFLTLDKNKLIKLLKMTTSSHDGEILNAIKLVNIH
LKNNNMTWDDIIGNGYNRRRIKLTNIIIDYNKKYVKIPQERKDMFGMIESLARMHRYSRE
FSTLLLFASFKILYGNLNEKEYEELKKIYEIEMLKKREKDEKWMKKYGIRM*
>SR-VP_26_10_2019_2_100cm_scaf_3_12-*_247 # 176061 # 176564 # 1 # ID=1_247;partial=00;start_type=TTG;rbs_motif=GGAG/GAGG;rbs_spacer=5-10bp;gc_cont=0.280
MRCKIEGKSSVDCFLENIPGTILCTRPKIRNYIKYKLLSGYVLMTGNIDCMENFLFQMNP
DWAEYFRYVQPMCAMTKYGMRYFYIVENNNKMRDIFKNYEKYYDTEELNSIIYCNFHDLI
SEGCVSEIIGINPDFKGDLQEKIDKLLDNFFMEDNEYENMDPEDVGK*
>SR-VP_26_10_2019_2_100cm_scaf_3_12-*_248 # 176561 # 176692 # 1 # ID=1_248;partial=00;start_type=ATG;rbs_motif=AGxAG;rbs_spacer=5-10bp;gc_cont=0.280
MTIENVKYYLEEFYIYKKTGNIKGYNKIDRNELGGCGPSEKRL*
>SR-VP_26_10_2019_2_100cm_scaf_3_12-*_249 # 176729 # 176911 # 1 # ID=1_249;partial=00;start_type=ATG;rbs_motif=GGA/GAG/AGG;rbs_spacer=5-10bp;gc_cont=0.251
MIKTTGAFTCERKDDKTLMILLEKFENVHKENMKRCKFIEDCINEHKIICHHERRLCFNV
*
>SR-VP_26_10_2019_2_100cm_scaf_3_12-*_250 # 177030 # 177170 # -1 # ID=1_250;partial=00;start_type=ATG;rbs_motif=None;rbs_spacer=None;gc_cont=0.340
MYATGTGHKYRYPESGRTGDGKSVSIEYPIREVDDDAIIRQTKIHI*
>SR-VP_26_10_2019_2_100cm_scaf_3_12-*_251 # 177649 # 178260 # 1 # ID=1_251;partial=00;start_type=ATG;rbs_motif=GGAG/GAGG;rbs_spacer=5-10bp;gc_cont=0.317
MSKRKYLVIGIIVLIVLLGIGCVENTSPKSTPKSTIERKEMIADSADPVVTKTVEKLEKS
TPIPNKILVQYNTQRVDKLTKSVSYDGQPEYQYPSTGMTYLVINLKITNKGYPLVKINKY
LWILKVSTKDNPNTYTETDQIFISYGKEDGIECKGTELENGGWTICKVPFEVPENYDRYK
IYGGLGLNNINIEWVLNQTQTLN*
>SR-VP_26_10_2019_2_100cm_scaf_3_12-*_252 # 178273 # 178557 # 1 # ID=1_252;partial=00;start_type=ATG;rbs_motif=None;rbs_spacer=None;gc_cont=0.302
MSIKKLFDKTEISTDKRCLYRNEIYCNPEIFGTENCDLCLKGQIVETLMTIVSHLDEIND
TLSSGLGVMGPIACEIQGICEAIKEEMGINREII*
>SR-VP_26_10_2019_2_100cm_scaf_3_12-*_253 # 178554 # 178757 # 1 # ID=1_253;partial=00;start_type=ATG;rbs_motif=GGA/GAG/AGG;rbs_spacer=5-10bp;gc_cont=0.284
MTEEYINLSKIVEILQRILDAEVDPEIPMDEPMTMRKLLSLDYVKIQKAIERGENIPGIT
PIIDLEE*
>SR-VP_26_10_2019_2_100cm_scaf_3_12-*_254 # 179132 # 179920 # 1 # ID=1_254;partial=00;start_type=GTG;rbs_motif=None;rbs_spacer=None;gc_cont=0.260
MTGKIAILSRLVKRMKCIELKINQLHYSPKVIEYIKGKKDAEIESLRISLEKCESPKEYI
LSVYYYETKEGLDIYHVCGQEVKSDNAFILGALIDIYNKNDNIPFIGKLYIKGVIYDKNN
HKSNTELSQLNEMFKGFTFKKNPRTNEIMPVFSLEGKLIKSYIRNNIDIGEIKIKNETKS
DEEYIRDLKKRYEIYGYHDTKCPKGSPFCVHFCDYYDKITNGCTFKCPFDRDKCNAECKY
YVDSRQLNCVYTKIKIIRNENI*
>SR-VP_26_10_2019_2_100cm_scaf_3_12-*_255 # 179917 # 180447 # 1 # ID=1_255;partial=00;start_type=ATG;rbs_motif=GGA/GAG/AGG;rbs_spacer=5-10bp;gc_cont=0.303
MRPTRTLDREDPECRFFAEKKHPNRKNKKEFSLTINPEKMEGIIKAVKEKTFPSKDLSRT
FFITPSNVDIAWLKLIFDVDRPMENLESPKSRILKIRYINNKGKNRPKEIYFDGHLKGKG
WVYWFDVQNIEEAEYLLPFIERYFLSEEIRIFNPEYRESNRNMWKPLDGFNRNYVI*
>SR-VP_26_10_2019_2_100cm_scaf_3_12-*_256 # 180594 # 180815 # 1 # ID=1_256;partial=00;start_type=ATG;rbs_motif=GGAG/GAGG;rbs_spacer=5-10bp;gc_cont=0.279
MREHLLNKEVAKFTSEELIEYIEDFYKENPDHKATRFAANLAINTWIMKSSHISKSEMEN
TLERLKMKGLIKK*
>SR-VP_26_10_2019_2_100cm_scaf_3_12-*_257 # 180987 # 181181 # 1 # ID=1_257;partial=00;start_type=ATG;rbs_motif=AGGAG;rbs_spacer=5-10bp;gc_cont=0.364
MTEIPANLTNEQIRKLLEKDLSKAELKEIARQRSISVGKYTNEEIKRRILRNLERQEGYA
RLSR*
>SR-VP_26_10_2019_2_100cm_scaf_3_12-*_258 # 181481 # 181831 # 1 # ID=1_258;partial=00;start_type=ATG;rbs_motif=AGGA;rbs_spacer=5-10bp;gc_cont=0.254
MKILIHQHIGKNVSALTEFMKKPEWASKSHSNWMKFVNKDIYSIEFEFIWENEKDFKNYW
LYAWRFQDTIKSYIENILKGEEFNKEIQVDNLDLRLSKIEDDIAAIYSINLNQELI*
>SR-VP_26_10_2019_2_100cm_scaf_3_12-*_259 # 182060 # 182272 # 1 # ID=1_259;partial=00;start_type=ATG;rbs_motif=GGAG/GAGG;rbs_spacer=5-10bp;gc_cont=0.413
MESNQSCKFAGTINITPKWIDLYHLYSEWIDSGRPEQKQLVKDELLKLCRLADEVNKSNA
TKAENGTQKV*
>SR-VP_26_10_2019_2_100cm_scaf_3_12-*_260 # 182850 # 183410 # 1 # ID=1_260;partial=00;start_type=ATG;rbs_motif=GGA/GAG/AGG;rbs_spacer=5-10bp;gc_cont=0.278
MYSERVMQSKLSKIRKELEDHFNKRNEYMLDKIFEGNIIILGPKDIIEYLKKDRNIKIEP
FKFESELTGYMFGDDRREFHTLYLAEKNEELKQFLIDVSKNHDHDNFVGFTIFNDKDTKN
FGIMAYDLKDNEFSRDNVKKVIENVLPKTSDMFNSTVKDSVQEFTEKVMLAELVNLAAKN
KKKVAK*
>SR-VP_26_10_2019_2_100cm_scaf_3_12-*_261 # 183570 # 183905 # 1 # ID=1_261;partial=00;start_type=ATG;rbs_motif=AGGA;rbs_spacer=5-10bp;gc_cont=0.286
MSFKGLTIQEKRDVAESVVPFDRSFNRRCPGIYASPYPCIGFDESNYRECKFYSTETICQ
FSKLYRELENDRKNRKYLRYSEKRIMISVLQRFNVLWEPITGEIIIDDSNW*
>SR-VP_26_10_2019_2_100cm_scaf_3_12-*_262 # 184037 # 184378 # 1 # ID=1_262;partial=00;start_type=ATG;rbs_motif=AGGA;rbs_spacer=5-10bp;gc_cont=0.246
MPYRDRTGKIKLTSREKESKEKESIFGELIDFDKLELKEKLMEDVNIINKEKLDEKEIKI
KNPEKRMTKDDKYIYEKFKKDIEDASEGTIETAIYYDKEDWEPHLLIKKKVKS*
>SR-VP_26_10_2019_2_100cm_scaf_3_12-*_263 # 184479 # 184946 # 1 # ID=1_263;partial=00;start_type=ATG;rbs_motif=AGxAG;rbs_spacer=5-10bp;gc_cont=0.303
MAKISLTKIPKLPMPNKFQSITIRVTGVMRIRNKIVYVCELYGIEDGIYQLTPTDAMQRS
LTNDFWTKDKYIDDTNFENIEGHILTIRGIEADFSRKTKNGEVFKPKVYEFHLRDDIECM
QTHGPKEKLETTKLNIIKENKDVINNKIKDEHGGQ*
>SR-VP_26_10_2019_2_100cm_scaf_3_12-*_264 # 185227 # 186138 # 1 # ID=1_264;partial=00;start_type=ATG;rbs_motif=None;rbs_spacer=None;gc_cont=0.311
MAKGVIMEKTILSIPLVSENEMLNNTEKNITDNKILKKIEIEMKLRGFSTNTIDAYLLYN
QKFLEYIKKSPEDVTEDDIKEFLVHKMEDSVTNGSLSYIKSALKFYYGEILGKNFSWIKT
PRSIKRLPVVLTKNEIKELLDNTENEKHKLIIELLYSTGLRLSECINLKYSDLDIKENIG
WVRKGKGSKDRIFIISETFKRDLIRYKEKNGASEYIFTVNGRKMSPRGIQHAIKVSVERA
GIDKDIHVHTLRHSFATHLLENGVDIRKIQSLLGHTNLQTTQIYTQVSSEEIKKIKSPLD
LLR*
>SR-VP_26_10_2019_2_100cm_scaf_3_12-*_265 # 186451 # 186615 # 1 # ID=1_265;partial=00;start_type=ATG;rbs_motif=GGAG/GAGG;rbs_spacer=5-10bp;gc_cont=0.285
MCQVEYVNLNNGFAGAYTEKYYTKDHSYEDQVDYNEKGNRKGKGRPKIRKKYSR*
>SR-VP_26_10_2019_2_100cm_scaf_3_12-*_266 # 186644 # 186991 # 1 # ID=1_266;partial=00;start_type=ATG;rbs_motif=GGA/GAG/AGG;rbs_spacer=5-10bp;gc_cont=0.342
MKNRRNGCGTFFFPPRWIGENIELPAIISEDDFEKLKPLFEKYREIVYETNYQDLSIIVC
RDGFVGICGIGGDYFNLVWQQQFLQMLQVITAIGLFLNKGMLMVRTRYISIRYRQ*
>SR-VP_26_10_2019_2_100cm_scaf_3_12-*_267 # 187122 # 187622 # 1 # ID=1_267;partial=00;start_type=ATG;rbs_motif=None;rbs_spacer=None;gc_cont=0.267
MLINIDDIEKIINKAKNHFETKFLDDLITLLEAFSHYYYGEFKQSFSLSWPIIEAWIDIK
WEDLIKDYNNIKQKDNEEPKISTIIKNISNDWSTSHKSLALFLNSKFDIDKFMQINKLRN
MRNKFIHPFDKHGKLKPITEDEKRDGSYSCFEFTKEIIIEKLNLDV*
>SR-VP_26_10_2019_2_100cm_scaf_3_12-*_268 # 188117 # 188551 # 1 # ID=1_268;partial=00;start_type=ATG;rbs_motif=GGA/GAG/AGG;rbs_spacer=11-12bp;gc_cont=0.359
MMVNKMSKEHGLFISHSWAHSNTYKGLVELLDERPYFKYKNYSVPIDDPLHTDGTDAELY
DAIKDQIWPCHVVVILAGVYASYSKWIDKEIKIAKKEFSYPKPILAIEPFGSEKTSTTVK
NNADMIVRWNTESIVSAIRELSRG*
>SR-VP_26_10_2019_2_100cm_scaf_3_12-*_269 # 188557 # 189504 # 1 # ID=1_269;partial=00;start_type=ATG;rbs_motif=AGxAGG/AGGxGG;rbs_spacer=5-10bp;gc_cont=0.357
MRKALIIGLNNYPSSPLSGCINDAKNINELLEENGDGSPNFSTKLVTDQYNMVTKAILRE
SIENLFNGDNEVALLYYSGHGFISSTGGVIVTPDYKKYDEGISMTDILDLANKSKARDRI
IILDCCHSGTFGTINFSRDCASLLSDGLTVLTASKASEKALETHDSGIFTALLVDALKGE
AADVRGYVTPGNIYSYIDAALSPWDQRPIFKTNVSRFTPIRKVNPQIQPEKLRKLAEYFE
NPDKEFKLDPSYEDTEINADKDNVAIFKDLQKFESVGLVRPVGEEHMYFAAIHNKSCRLT
ALGRQYWRLANDKRI*
>SR-VP_26_10_2019_2_100cm_scaf_3_12-*_270 # 189732 # 190688 # 1 # ID=1_270;partial=00;start_type=ATG;rbs_motif=GGA/GAG/AGG;rbs_spacer=11-12bp;gc_cont=0.265
MYPEIRQLLKRGKYTAEEIINMIELKNEELRTKIQYTKLLYSAKMNLQSSKVLYEKEIYA
DSFNLFIQSVEKIGKVFEIFIARKTLSENELKRKIGHEIIRFYERRAHEQADKYKLVKTS
LKEDPELGNKFNKLKEISFFKDVDLDKVSNSINSFLSHTQTIRKNRKDLIYISEKDLNEF
INTINKYYKEFKNYELMSYKKFSEVEWKEFKESMKKWYELEEGELSKDEEDIFEKMILQN
EEIYYLIGQQLIRIYLIYVSILGLSIITLHHYEITKYPDSEDYDLWPVIYTEELPIIIKL
PELFKIILYEFNELKKMA*
>SR-VP_26_10_2019_2_100cm_scaf_3_12-*_271 # 190806 # 191120 # 1 # ID=1_271;partial=00;start_type=ATG;rbs_motif=GGAG/GAGG;rbs_spacer=5-10bp;gc_cont=0.321
MKNIDKTIKNMTGKDYLERQSHQDSLLDHDIGVCGNCYSNYIWAQTARDMIKEGKHGDLK
TIVNEHMERFEKKWKESKYIRLWVSEKNAGRDPHNAFKAFGWTP*
>SR-VP_26_10_2019_2_100cm_scaf_3_12-*_272 # 191206 # 191403 # 1 # ID=1_272;partial=00;start_type=ATG;rbs_motif=None;rbs_spacer=None;gc_cont=0.288
MKKFVVLDSKDEKKMKDLCFQIERLLLKPEFTRSVYYKFDNEQNKDRLKYIIDNPNEFKE
FSHVC*
>SR-VP_26_10_2019_2_100cm_scaf_3_12-*_273 # 191430 # 191732 # 1 # ID=1_273;partial=00;start_type=ATG;rbs_motif=None;rbs_spacer=None;gc_cont=0.340
MYSFSLTPKLGPCEQIRFDKILRVTKRGEIKMNVYINTKGLISGIIVGDAIFAILGVFGI
MSIHDAIALLIWLPVVMLLLAVTITIYDYCLGKIDKYMNR*
>SR-VP_26_10_2019_2_100cm_scaf_3_12-*_274 # 191738 # 192148 # 1 # ID=1_274;partial=00;start_type=ATG;rbs_motif=GGA/GAG/AGG;rbs_spacer=5-10bp;gc_cont=0.304
MEIGDRVNKTINHFKEGYNCAESILKGMDYEPNIATAFGAGISRKGSTCGVITGGILVIN
LKYGRKSVKEDKEKAYKVALEYINEFEKEFGNIMCYDLIGCDLKTSDGQKRFKDLNLSDE
KCKKFIGRAIEMLQTI*
>SR-VP_26_10_2019_2_100cm_scaf_3_12-*_275 # 192339 # 192572 # 1 # ID=1_275;partial=00;start_type=ATG;rbs_motif=GGA/GAG/AGG;rbs_spacer=5-10bp;gc_cont=0.359
MGKTLRWWNKPSNRARLNIRLVAHIHPWKVINPFYFKHERKEVRIEIHRETRHANRIRIK
KGMDIENEIKTNGWETY*
>SR-VP_26_10_2019_2_100cm_scaf_3_12-*_276 # 192688 # 192996 # 1 # ID=1_276;partial=00;start_type=ATG;rbs_motif=GGAG/GAGG;rbs_spacer=5-10bp;gc_cont=0.388
MKSLITAELEIVALGTGDTGMSKYIAEAVRTIGKLGIKYQLTPMGTVMEVGTIDDAFRAV
KVAHEVLIKSGVKRVVTHLTIDDRRDNPKGLTEKMDAVKGKL*
>SR-VP_26_10_2019_2_100cm_scaf_3_12-*_277 # 193186 # 193317 # 1 # ID=1_277;partial=00;start_type=ATG;rbs_motif=None;rbs_spacer=None;gc_cont=0.341
MNQKWTPEGYEWDWRTDIVDRFEKNPHWSKENEIEFKERKKYA*
>SR-VP_26_10_2019_2_100cm_scaf_3_12-*_278 # 193851 # 193955 # 1 # ID=1_278;partial=00;start_type=ATG;rbs_motif=GGA/GAG/AGG;rbs_spacer=5-10bp;gc_cont=0.219
MNTNNNDAIEDKKKLTNVIKEIKNENKNDSQCHK*
>SR-VP_26_10_2019_2_100cm_scaf_3_12-*_279 # 193952 # 194536 # 1 # ID=1_279;partial=00;start_type=ATG;rbs_motif=None;rbs_spacer=None;gc_cont=0.342
MKRIYGLDNKKEITVSLLIANLSTVLIAIVVTVIFLIPFIYIWGPIEIEITFKDGWFSIV
EMVGIFIIPVGGIVLHEFIHGISWHYFGKKPWSTIKFGVNWKRLTPYTHCTELLTIRAYR
LGIMIPGLVMGVIPVIVAFINGIDWLAILGAFFILSSASDFLVLFLLRNIPENYLAEDHP
TKAGCYVYEMNVKQ*
>SR-VP_26_10_2019_2_100cm_scaf_3_12-*_280 # 194882 # 195337 # 1 # ID=1_280;partial=00;start_type=ATG;rbs_motif=GGAG/GAGG;rbs_spacer=5-10bp;gc_cont=0.423
MNKILSIAICVGMFSLILPAASAGATVVRQGAIWNDGTLYGTVVTPTNLPDDTPVLSLDK
LYNFDNSGLTGQRSVSEAAIGDTDYNGGRWMVFAATFTDTGKSVFDTNANGVVDFELKSD
GEVLYHQSLGHIIISEEPVKRFVCPLFKLNS*
>SR-VP_26_10_2019_2_100cm_scaf_3_12-*_281 # 195539 # 196441 # 1 # ID=1_281;partial=00;start_type=ATG;rbs_motif=None;rbs_spacer=None;gc_cont=0.268
MLHMENKIYQNEQITWKKFESHSFSIYIPEGWSIKSISNDESQIVLMPIGNSETEIAITA
WYFINKATMTATECLPIMMKYFKRNYYLKTGRFPDIRYNDSSDFAPENYKNISYDFYNLD
LEENDIIYVQNTRDDTLGKYHNFSILTNLISSKEKFSNLRYLAAQLIGSFSPNENWLTKI
KNDIDYGLKQRLHLTDAIIKKILVSIKSNYETIRTDLTHYYIYDQIRSDILTMFDIKKLF
WIHFLGLTKYMKDPITGIIHDVDNRYNYYYINSNGNIIGSKNPKKDENMNELDILNPYIY
*
>SR-VP_26_10_2019_2_100cm_scaf_3_12-*_282 # 196489 # 197796 # 1 # ID=1_282;partial=00;start_type=GTG;rbs_motif=GGA/GAG/AGG;rbs_spacer=5-10bp;gc_cont=0.334
MKGLKIWNKPKIEGNMCKECEKWKEKASSIWKQVFKQMETFQFMVNFLSEDMIDDYRNQK
PNHSLEEINGNIDRLAEHPYDNDEYYEIYGFDKNELYNNLMKEREQIITIGQKWIDFFKK
QIDWAINVMAQKERRKKLINLEETKLIKEESIEWGNTANSIWNQVFVELIRLKTLVQRLP
QPIKENLETTVIQKIDLDPEKINKSINEMCHPPGMITQEEWNKTSQNRNEIISNAQKWLD
YLKDGCERIEIYPKIKEAANEWGIAANIIWNQVFTELTRFKTLVQRLPQPIKENWETNII
RKFDLDPAKINKVINEMRNPQIGISLEDWNKTSQIPLSNAQKWLDFFKIHSEDIETFLKQ
GHVTMLNQHNQEISLMEMQNRNHMFNEIMSTINSMNAENARTQEHAFRALHESAQGYVDA
LGGRPVIDLRFRRYL*
>SR-VP_26_10_2019_2_100cm_scaf_3_12-*_283 # 197851 # 198075 # 1 # ID=1_283;partial=00;start_type=ATG;rbs_motif=None;rbs_spacer=None;gc_cont=0.333
MCNMRTSNEMVEAVEDDETDILYSILILNQMHYDDYDIFHLSPNPSDCWVSFRVKCFTVW
YDNERLGNKIPVKI*
>SR-VP_26_10_2019_2_100cm_scaf_3_12-*_284 # 198612 # 199691 # 1 # ID=1_284;partial=00;start_type=ATG;rbs_motif=None;rbs_spacer=None;gc_cont=0.296
MLVNPWIKAIDRRKINGKYMKVIIDDENRTINENPKKEDLKCLPRYLPTIREILKLQEDE
CKRYLIEFIRHWKRKNGRVPREKDFNNNRGYPSYITFVRIFETWNNAIREAGLQLHNRGG
GLLCTDEELLEHLIKWYEDREEPPSKEDFLYNSKYPSFTPYNRFGGWQNSLKILGLDTDS
IVRRGIIKTIQQKARLGEILVNNCYKDIIGRIDLSGKYYKSPFDGTSREGNDDVKTSKLY
ADYNYWSFKLLNINIDKIQWLYLLAFNEDYTKLLYAWKVPKDKLRIEDIVVVIGSRTTYE
YNIENMKEYVTDEIRPIFEKWLENIKKQDNSKEALVREAKERLRKYVENKNKDMIKSNM*
>SR-VP_26_10_2019_2_100cm_scaf_3_12-*_285 # 199783 # 200520 # 1 # ID=1_285;partial=00;start_type=ATG;rbs_motif=GGA/GAG/AGG;rbs_spacer=5-10bp;gc_cont=0.299
MSWQKSKVIKILGLNIGIAIIDTIVFSPGLLGVAIGTGAFATALGVTTIFMSIVIFGYGN
YNLLIEKEKTIQVGEIKTADDCIEALNQNYDKKIFEKDIDTILEQIEMFQKKREAIKEAL
LQKFDSTEMSYSKFDGVISDIENVFYINIKSIINKLNAFDERDYNRIRKDEKTFSDEIIQ
TKMRIYSEYITFVKEAIEDNEQIILKLDKILLELSRFFSIENGKIEEMSAMKEIDDLINK
IKLYN*
>SR-VP_26_10_2019_2_100cm_scaf_3_12-*_286 # 200534 # 202228 # 1 # ID=1_286;partial=00;start_type=ATG;rbs_motif=AGGAG;rbs_spacer=5-10bp;gc_cont=0.337
MNGKNNSFKTIIILAGIAIIVFGIIYAGITFTKDLGKSPQNVSKESAIDTLNSLYSDITV
NNIQARKGQVNINSVSIEETLPDISKYPAQVEKSTENYVEIFSSIEKAGTGKDGWLIDTT
KAFNNANIQVNGKTVSVRIRGIASGMGMDYIVSKKYWPDAYTPSNGLWGEILKSKGIKIT
LAEKRLAGNVAGIVISKKKNDELIKKYGSVNLKTITEAVANNELEMGYTNPFASSAGLNF
LVSTLFTFDEKDPLSDKAVKGFEAFQTNIPFVAYTTVQMRDSAQSGVLDGFILEYNQYAS
SGLQSDYVFIPFGVRHDSPLFEIGDLSPDKKEILAKFIQFAKSDKNQQLATEYGFNNYND
YKPEIGEPNGDIISQAQKLYKIKKNANNDIVAVFVADISGSMEGAPLNNLKKSLLSGSQY
ISKDNSIGLVTFSTDVNINLPIGKFDINQRSLFTGAVEDMNAGGSTAMFDGIIVGTKMLM
EEKAKNPNAKLMLFVLTDGDTNSGHSLNDVEGMLRGLKIPIYTIGYNANIKTLQTISSIN
EAASINADTDDVIYKLGSLFNAEM*
>SR-VP_26_10_2019_2_100cm_scaf_3_12-*_287 # 202261 # 203331 # 1 # ID=1_287;partial=00;start_type=ATG;rbs_motif=AGGA;rbs_spacer=5-10bp;gc_cont=0.297
MEEKFSKFRDYRQVDKDWKKVIIDICGNIIRKNPSKEELENLKPYPGSSWKCIENLPDDE
KKEYLLEFLRYFYHKKGRVPTVGDFIYPKYPDVRTYKKIFGSWNNAIREIGLQPNTGGGH
NRKGVSIYTDEELLRYLIEFYEENGRSPTEKNFENNPKYPGYRTYIRRFGGWQNILKIVG
LDVDSMVRYNIIDNTYQKARVGELFILDSFEQMGAIDLSGKDWGSAYDGICPQGYNYDVK
TSGLRVTYWTFDLTNEYIDEIEYLYLIAFDKDYTKVIYAWRIPISDFIEYMGKILIIGLN
FYRRGYDVQDMKKYEITEKIIPIWEKWINRKKWTKEEIGADVNRRLKIYIENKEGE*
>SR-VP_26_10_2019_2_100cm_scaf_3_12-*_288 # 203335 # 204489 # 1 # ID=1_288;partial=00;start_type=ATG;rbs_motif=GGA/GAG/AGG;rbs_spacer=5-10bp;gc_cont=0.337
MSFTMEVANTEKIKKDIIEQVKSAPEEIAEVKKQAEQNISEIMALDMDSLEKRKLMLKSI
ESFGMNTMQDSAKRNSILQVSVGNFSKMGDEGGSVAKGLLDLQREIKDLDPSIVDFAKTG
FFSKFFNPLRSYFARYQKADGIINDIINSLEKGKATLKNDNTTLEIERQTLRDLTKKLSG
EVEIGASMDEAIAKDIENANTRNEDPEKIKFVTEEIQFPLRQRVMDMQQMIVVNQQGIMA
IEVVRRNNLELIRGIDRAKNVTISAMRIAVIVASALYNQKIVLEKIEKLNATTNELISGT
SRMLKEQGAEIHKQSMETNISVETLKTAFTDVISAMDAISTYKQEALPKMKETINQFKEL
AEQGEKQIQRLEKGNSNVEGMTLK*
>SR-VP_26_10_2019_2_100cm_scaf_3_12-*_289 # 204545 # 205399 # 1 # ID=1_289;partial=00;start_type=ATG;rbs_motif=AGGAG;rbs_spacer=5-10bp;gc_cont=0.377
MYEKILVPTDFSGYTQKTLQCIGDIPGVKEVVLLHIVDATHPSKHGWTHGPHIEDAKIHL
EEQKEHLKSIGLTANTKVEIITEGSIPDTILETAKEEKVSLIVMNAKGNSLIKGLLLGDT
TLGVIRHAKTDVLIMRHKLVEGLEGQKFEKFCPRILSKVLCPTDFSEPAEDALSFIKNLK
GIQEIVLAHVVTKGDTTEEIDANITDAKKKLEEIKDKFAGYKVKNHVRIGHPAEEICSLA
EEEDVSLIAMSSHGKSWLKELLLGDTTFDMVKIAKRPVLIIRSK*
>SR-VP_26_10_2019_2_100cm_scaf_3_12-*_290 # 205506 # 205646 # 1 # ID=1_290;partial=00;start_type=ATG;rbs_motif=GGAG/GAGG;rbs_spacer=5-10bp;gc_cont=0.270
MYRWYISINVNGIEKIVRSNTESYDDAKKEIAKIMGYVETKRRKIF*
>SR-VP_26_10_2019_2_100cm_scaf_3_12-*_291 # 205779 # 206027 # 1 # ID=1_291;partial=00;start_type=ATG;rbs_motif=None;rbs_spacer=None;gc_cont=0.317
MKKKTGFTDCSNQEIYVGDKVRIYPNCEYRKLGCFSLNNGYEGIVEEDNDKKEDRYRIIH
DMGNASLAWECSPQRKEFIEKI*
>SR-VP_26_10_2019_2_100cm_scaf_3_12-*_292 # 206344 # 206949 # 1 # ID=1_292;partial=00;start_type=ATG;rbs_motif=GGA/GAG/AGG;rbs_spacer=11-12bp;gc_cont=0.261
MIKTNFEELKSAIFPDYCEWLRTNISESKLNDTKKFLARYDNYFDHNKTGMIEIVYRGIK
NSIKIEHAYFESITFLSYLIYLFSDNKKPDRENIERDLLKVVDEKSFLFNFYKQTKDSRK
NVEKKGHYYLCDKVTLTYLGSNVMFYYILTSIVDTIDKAMRDKEYKLEGTLDWKEGIALY
VVSEIRYKDFGIKKIANFKFK*
>SR-VP_26_10_2019_2_100cm_scaf_3_12-*_293 # 207030 # 207239 # 1 # ID=1_293;partial=00;start_type=ATG;rbs_motif=AGGAG;rbs_spacer=5-10bp;gc_cont=0.395
MRNLKLVVGILLLFVVLISEPAQAVKVFTGDDTIQITKPISIAIVQPLSPPDFDLVIERV
VALPPEEEW*
>SR-VP_26_10_2019_2_100cm_scaf_3_12-*_294 # 207295 # 207507 # 1 # ID=1_294;partial=00;start_type=ATG;rbs_motif=AGGAGG;rbs_spacer=5-10bp;gc_cont=0.385
MRHLKLVIGILLLLLLIAGSAQAAKDRESELQAVSPVQFSEIGDFWSDIWILEYHIPVQA
TKSIDVIGHE*
>SR-VP_26_10_2019_2_100cm_scaf_3_12-*_295 # 207679 # 208131 # 1 # ID=1_295;partial=00;start_type=ATG;rbs_motif=GGAG/GAGG;rbs_spacer=5-10bp;gc_cont=0.353
MIEDKQKVDKNLPEDIVISGLGESLLRCDGESFKDQIEGLSQDELKKLLKDDDTSEDIMK
DVLQRYLETISIEQKESKILNIGPKVENGGSLVVSQIKYDDDFDRLMHMPDHEFKQDIVS
MSDSGFERYMKKLGLSSWQKADVRGRRNEQ*
>SR-VP_26_10_2019_2_100cm_scaf_3_12-*_296 # 208147 # 208566 # 1 # ID=1_296;partial=00;start_type=ATG;rbs_motif=None;rbs_spacer=None;gc_cont=0.343
MTVETREIYVIGKEDCGIVDITEKISEEVKSSKIRNGTVTIFCVGSTGTITTMEFEPNLS
IDVSEILDKLIPLNKNYLHHKTWGDYNGGSHLRALIIGPSLTVPFVERKLIIGRWQQIVY
INFDRIEKERKIVLQIIGE*
>SR-VP_26_10_2019_2_100cm_scaf_3_12-*_297 # 208947 # 209969 # 1 # ID=1_297;partial=00;start_type=ATG;rbs_motif=GGA/GAG/AGG;rbs_spacer=5-10bp;gc_cont=0.436
MEKTIDERNKITPEKIFETYSAFMSTGVLVSSVDLEVYTHIKNGHNTVVEIAKAAQTSPR
GMEILLNSLVALNFLTKSSDVYQLTPLAEKFLVKDNPAYLGDFVQTVDMPQKDFTHLTES
VRTGKPYLHIEQEQEEGQEYFKKLVPGLFPSTYPSAKAAAEALGIGKTWKNLNVLDVGAG
SGVWGIAFAELDIDTKVTALDWPGILEITRKFVDRFGLNERFSYIPGDLQKIDFGREKYD
LVILGAICHGLGAETNRSLFSRVHLSLKRGGRLLISSFIPDDERRSAVIPLLYAAIMLTA
TTEGNTYTMKEYREWLQGAGFQSIATMDIPGPSPLIIANK*
>SR-VP_26_10_2019_2_100cm_scaf_3_12-*_298 # 210023 # 210235 # 1 # ID=1_298;partial=00;start_type=ATG;rbs_motif=AGGA/GGAG/GAGG;rbs_spacer=11-12bp;gc_cont=0.413
MSHLKLAVGMLLLFTVLIAGPVQAVKIDFGDDAESVQIAIPISIDIVQPHSPLDFERVVA
LPPEEEWITL*
>SR-VP_26_10_2019_2_100cm_scaf_3_12-*_299 # 210810 # 211424 # 1 # ID=1_299;partial=00;start_type=TTG;rbs_motif=GGA/GAG/AGG;rbs_spacer=5-10bp;gc_cont=0.259
MKKDKNDSIISESELRTILDNLSRKYSIKVVVENNEEKMPRHIGYHINKNAVIVNIPIFL
DMIAKQRKFLKYHQIENLIEAKFLHEYHHSKINRKYSTDEMPLINFCEDYYIENILMKNN
ESLINENSYLREIYTERIEDDKLSIMFQDLNVICVLCYIYDKEELKNIYGDEIIDYKKIF
DTIKSENDIWDASSELLKLYLLRA*
>SR-VP_26_10_2019_2_100cm_scaf_3_12-*_300 # 211663 # 211755 # 1 # ID=1_300;partial=00;start_type=ATG;rbs_motif=AGGAG;rbs_spacer=5-10bp;gc_cont=0.312
MHRNKGRTFLLILMTIMLSVTTAQEYTGGK*
>SR-VP_26_10_2019_2_100cm_scaf_3_12-*_301 # 211757 # 216121 # 1 # ID=1_301;partial=00;start_type=ATG;rbs_motif=AGGAG;rbs_spacer=5-10bp;gc_cont=0.416
MREKIYEKKCKDFLKRTGIKTIITALVVMFAIIGITVAQEFIPANISGMKFNDLNDNGIK
DPEEPGLSNWTIELSQPGQEFPTTTLTDNNGNYIFPGLASGNYAITEVIQTGWKQTAPQE
GVYKVNLNGEDATGLDFGNFNTSQAIPEEVRQDEMSDLVAVELIPSTAYPLPGEQVDLQL
KILNRAINSEKNVEIILLADGKKVDSRVADIDPESTKTINLVWQATQGTSKLVAVVDPDH
KLTEQNAQDNVVSVDVAVAQQPPREADFAVVDLQTDVGVLRATLSNHGTVAAQAPFVLQA
DGQIATLQLLEIEPGQSMTIEIPWSSQPPVAQLSGEINSRYRAAEKNPDDNILSRDLRPP
VDIRVEGLSVSAEKFDPSRPRQITVSFRIVNGGQQAITTPFRTSVFPGAITDENLDTFYV
DTPILPAGQTVYVSRTLVSPVGEFDVRVGADVDHKITEADESNNIATAHYKNPSPDVGRW
VSIGPRLITNNIGYPFKNSVGVLFSIAVDPTDPSTIYVGSHGSGVWKTINGGASWQVITD
SLPIMAISAIAIDPSDTSRIYVATPDYGVFRSEDGGTSWVQLDTSWTPRNIKLRITDCCD
VLLVNPNNPDILYLTSLNGVYRSIDRGLTWGISLSTPSQAVTSLVKDSSNPDILYAGVYG
DGIYKTTDGGSIWNKLTSPNLPTTDIKKVLLALSRDNPNTIYTIFGKTAGGFDLFRSDDA
GGTWSKQSTLNFYIAILGVDPANPNVVYLGGVDFYRSADGGKNFGITSGPDGPHADHHGF
ANHPTDLKVIYVVGDGGIYISSDQGKSGTWTFIGEGIINVELYDIANAATDPNMVIGGTQ
DNGNIKYDASSTVWKMIRGDDGGTVDVDPTDAGIFYTMGQYAGSIAKHHGNSIDGIAKNL
PTASGVCFNLHFQVHPATPTTLLASCDSLWRTTTSDPPGDWKEILTPSSEVILRSAVDPS
ADLYYAGSNNGRIYAGPAGANWQTVFTNPIGFGVTDIDVDPNNPETIYVSFSGAGITRVY
RLQRSSPTPTTMTSQDITSNLPIGIGVNTIVVDGMTPLTIYAGTNKGVYRGHSNDGGATW
FWVPYDKGLPFANIRTLIIQPTTKIIRAGTFGRSAFEVITGPLGKISGTKFNDINGNGIK
DIPSDTGINNWRVILTRQSDGTKLSTKTDPNGNYAFSALDADTYTVEEVLQPGWIQTAPA
ISATGSVTYTVPISAGEDITDKDFGNFKFGEVHGQKFEDLNANSIKDENETGLTGWNITI
NGTDTITNTPVNLITTTDINGEYNFTGLTAGTYIISETLKSGWVQTAPVTGNYTVTITSG
SNITRQDFGNFHKGKITGGGWISIIGDPKATFGIDGQYPDSKSEAQGNVEYQDHIKNLNI
KSTKINTVATTLNKKKGVITGLATVNGAGSYPFEVYVEDNGEPGKGNDVFKISLPGLPYS
NGAILNGGNIQIHS*
>SR-VP_26_10_2019_2_100cm_scaf_3_12-*_302 # 216230 # 216370 # 1 # ID=1_302;partial=00;start_type=ATG;rbs_motif=AGGAG;rbs_spacer=5-10bp;gc_cont=0.333
MITVYVRIPVYDHYGYGNRDPEEVADDIIDKIKKAGFPDAELDDIL*
>SR-VP_26_10_2019_2_100cm_scaf_3_12-*_303 # 216389 # 217162 # 1 # ID=1_303;partial=00;start_type=ATG;rbs_motif=None;rbs_spacer=None;gc_cont=0.357
MKIISITYFLRLYKEIPANLKASIILLSLIILIGTVGFHFLEKVDLFTALYWTVVTVATI
GYGDVIPHTLGGRIFSIIIIISGVSVALYTFTALMTFSMEGELKTILGMSHMQEKINQLK
EHIIVCGYGKVGKNIVSNLIRGNIPFVVIEKEPTVLEILNRNNLLHIYGDATYGEILDMA
GISKGKILISCLSNDADNLYVILEAKERNPNIRLILRASRPESVRRFLKLGADKVILPEE
AGANQMAELAIEYFKPS*
>SR-VP_26_10_2019_2_100cm_scaf_3_12-*_304 # 217159 # 217674 # 1 # ID=1_304;partial=00;start_type=ATG;rbs_motif=None;rbs_spacer=None;gc_cont=0.281
MTKYKTKILSDDEKKRIIIKSIKPIWVEGINMGIKVVRTHVDGTKEIFVISRELVKGFIK
GFVIERDYSKNFLVLSESENGNNRLVFACVCNIPTQNIKYISMIKQNSIIGIFPENHLFE
NNAYKRYLNFELIAFLKEFVPQINTGYIKNNLVERNISFVSHKFEHIKIIR*
>SR-VP_26_10_2019_2_100cm_scaf_3_12-*_305 # 217904 # 219274 # 1 # ID=1_305;partial=00;start_type=TTG;rbs_motif=GGA/GAG/AGG;rbs_spacer=5-10bp;gc_cont=0.296
MELRKVRSEVSENMIETKKEEINLEKVKEIYQELYSQDNPYFKNRENIPYYIVIGIKGKS
FEDDLAIPITKDYLQTSLTLKKLLEEHILNKNEDTILASLQLGDIIDVDASLRQKLKKTF
NELKNSLANSPLEMEIYSEPLDFGPEWQIKGHNIKQKKVNLDDFILENLMYIEINSPTEG
YTNVKQYMVRLKIDSIKIREELSKTKVIVRSKEEGKFGPIETPVINYTPEKSKIMKMPVV
KTRIEQRKKWLQTYSEEDLFYLIFSPIRFLRFKHMQNKLIKDYVEGGKSKPSIISDIREN
ALLGGVWEYKDIEYLMQIDLLVSNGIIVSTDFNYCSPPYSVLYKAIKDGVLMVGGIEHNF
ECPKEEEIIKDDIKEKIKKPGHFITYTCMKKMGSEGTQVLIKYQNEIRTTNRMLTCKEMD
MEMVEGDMGNIDDSSSMSNEKEVNKNENKGTKMGRM*
>SR-VP_26_10_2019_2_100cm_scaf_3_12-*_306 # 219303 # 220988 # 1 # ID=1_306;partial=00;start_type=ATG;rbs_motif=GGA/GAG/AGG;rbs_spacer=5-10bp;gc_cont=0.352
MGFLDFLAELLFGKKSQPMSRTTQTTTMSEQRKSKGNKDNDMENGNKKEKRMDKKEMKDP
EKEKRAIEWPNIKNEIFAKYQVQIEDDAKPLAEQLYGQSDSLSVFFVTDERAVRQRYIEG
GDNAIDEYAKNLTEHAFIGAPITATFLRRLDALNKAKQEGNVVDTEIDIDGFTPNAKIQY
AIKDIDLDGQKIPARRKFSPRCEMTATMTEGFHVGPFVTYDELYFCTKEEMEQMTTEGDM
EKKGMKDKGMTNKSGGMKKDGMGGEEGGMKEERSKIYAEGRSKIYAEGRSKMEGGTEICP
HGTDKKLYCGQCQGDIIISPSKKKVIGICLDVTGSMQGRKIENAKKAVINVLEKIPTNSN
IDVAMTIFSSDISGNHTDIIPYGTTFTGEIKERALEKINRLRADGGTPLYDTINYFLDKT
WPAGTLDKDKIFFPYTYLIIISDGEENQSKLRDLIYGGKRDKDAFFAKLRAYRDAGLVAE
IIPFAYGEGADNNIQLVRDLQDISGKMLVNETDPYLITEALVSTVDSILSGSSSLKMMGI
PVGGKKKISSDKKESSDMNSM*
>SR-VP_26_10_2019_2_100cm_scaf_3_12-*_307 # 221003 # 221596 # 1 # ID=1_307;partial=00;start_type=ATG;rbs_motif=None;rbs_spacer=None;gc_cont=0.283
MHIPYWIKSKDDKIEEKEENKLYKFSSDSLVSKTREYINQYCAGIADRTIALQFHQFKTP
RKEINELVLENRKTYNLSEAEIEKYLEAVKKISEKDLINLGRDILDRDINVDLGGFSLEI
AQDLGMNYLRDNYILVSTKQRECDTIRKYTSFTSPLIRKLFDTHYKTIEQILLGEALIGR
IYTPATKDIKKIKDIKI*
>SR-VP_26_10_2019_2_100cm_scaf_3_12-*_308 # 221653 # 222606 # 1 # ID=1_308;partial=00;start_type=ATG;rbs_motif=None;rbs_spacer=None;gc_cont=0.262
MMTNNPESIFNIEMIFDTPNNAISILKNIRENERKLLNDVDKFKDREFLKYLSDNIENIT
IKHGSLERIPDKEIILKDKVNYYKLNLYSLDVYCLRSKNGTPIFVYFDPDDIMKESCKRE
DSIILNGTDINSINILIDLEMVGYSPYLGLERAVNIIVRNRREKLRKFLEKDSKDSESSE
ETKKLFLEELMYEEKVPEKAKELLSATESLVKNGRDKDFFYNLGRSKIYMVYPLTQNEIL
YEVLFRIENDEIKSSYINTDKFIEIVSKMDNGQLTEFLQKILNSLEFKEEYNPTVNFWLN
ENRNEVCKKLGIKFITR*
>SR-VP_26_10_2019_2_100cm_scaf_3_12-*_309 # 223302 # 224846 # 1 # ID=1_309;partial=00;start_type=ATG;rbs_motif=None;rbs_spacer=None;gc_cont=0.320
MVGKSDKQSFNEDFICDAVPESTGRQHSCRGTSSAFYLKGEGTSKEKSKDKSYNSGVYPP
NPNNNVDVFGPDNKKLKNTNENRANKWVKNKKAEWLEDKTGKNRKAIRLFKPPLGRGKDK
QTRVSVLAPDGEPLMPTVSSKARKWIKQGKAKVVTNDMGIFQIQLINEPSNRNKQPIVLL
NDPGSRFTGVAVCSKKHVIYGCNLELIADEKKNPFASIKYRMDKRRELRRSRRHRNCRRR
PARFNNRSKTGKMAPSIKTRKQLELRINKELCKIYPISIFGEEDVKFDHYSKRWGKNFSQ
IEVGKKWLYEEMKKLIPDVRLIKGFETNTRREQLKLKKSGKKDDRNPSSHVNDCIAMGSI
ILGIGIETKTRLIQNINFDIITRPKYSRRKLHNEKVNPQDKRLRENGHRIRKRFGGTTAD
WTNIRKGDYIEAIIDKRDGNDMMYRGWVGGFENDRKFISLYNFDWEVVGQFDSKKLRLLD
RNNGLMIKSNDIEENRINICKYGTEQRNIEDAWK*
>SR-VP_26_10_2019_2_100cm_scaf_3_12-*_310 # 224984 # 225427 # 1 # ID=1_310;partial=00;start_type=ATG;rbs_motif=AGGAG;rbs_spacer=5-10bp;gc_cont=0.419
MNKEILSILSLLLISIAGIGIVSAADSTANSVAIASDGSFANADSNALAIDNGVANSNSV
AVASDDSFANADSHALAFDGIATADSQAIATYDGVANAGSVATALNGGSADARSLADAIN
CVADANADARGDGGDAHSTAISQCINP*
>SR-VP_26_10_2019_2_100cm_scaf_3_12-*_311 # 225686 # 225850 # 1 # ID=1_311;partial=00;start_type=ATG;rbs_motif=GGA/GAG/AGG;rbs_spacer=5-10bp;gc_cont=0.309
MDNNGIPRWVQNKMNKLEQRKLIVRPDVAKNIQREIDQLNQKYQPANEVSNEEE*
>SR-VP_26_10_2019_2_100cm_scaf_3_12-*_312 # 225847 # 226308 # 1 # ID=1_312;partial=00;start_type=ATG;rbs_motif=GGA/GAG/AGG;rbs_spacer=5-10bp;gc_cont=0.377
MISLSDNEMLLLKGKDGTIGIVKVGDNNQFFLETEKEEIILALEPDDLLVASGFGTDNKT
INGLKCVLYMIREVGSPFIVLPKNHPASKRLKIVVSAGNSVRLSCNITPGTHPEQDILCG
ADEFDGIEINGVKGGLDFKNLKNGLFEHIPFEI*
>SR-VP_26_10_2019_2_100cm_scaf_3_12-*_313 # 226347 # 226895 # 1 # ID=1_313;partial=00;start_type=ATG;rbs_motif=None;rbs_spacer=None;gc_cont=0.299
MNERKTEERKDKLLDGLKCSKCGSNKLELKFERNLHTGYIRCKDCENFDTREWGDGKPGD
LLKCDLCGSSTTEIVTEKGYSYPNWIHTEFDYIDNMTLCQKCFEEHVEELSQKDIETKNK
NPIIMYIFDGDELKYWRKGDDDDLLGKIEIDCDSGKNRYKKTLKEMKSRFPKGTKFIDID
EE*
>SR-VP_26_10_2019_2_100cm_scaf_3_12-*_314 # 226986 # 228278 # 1 # ID=1_314;partial=00;start_type=ATG;rbs_motif=AGGAG;rbs_spacer=5-10bp;gc_cont=0.315
MYQKEESIIPYELKTFLKYIVDSKYGYKLGEPWKYSEEALGVVVPILRENSPEREYITMY
EVLDQLNMKDTGHINLVELQNNSGKAIFIRAGTIFAGKTQNRAVQHSGIYQEKTTNINVN
CVYQTHGIRQGVEMKFGDIAPPSITMNLMTGNQSKVWESVHRYGSEINISPSPSPSPCPP
SPVTTNSQISENLSKAFESIQRYGDNWSGINCEVRTSREGTVRISRVRPSEGITQIWRGS
LSEKEIEELNKYANNINSSSRERTRTYGFMSTSDPNYSSSSNTYNRSETSSDNLLEHLQK
IKDQSILDDMMQRVPLFNNQVGAIIFNPVGVIAIETFDHPKSWESIKKEIIEKYGDKIKN
EQAEHLFELKPEMILPAFRKFIKGLDKFTERIVKKDNFSETREVCGEGIIGEYTLVKHQP
IHVLLLREIK*
>SR-VP_26_10_2019_2_100cm_scaf_3_12-*_315 # 228281 # 228463 # 1 # ID=1_315;partial=00;start_type=ATG;rbs_motif=None;rbs_spacer=None;gc_cont=0.219
MSRIKRIYGEKTSVEIYKMNIVKELCYKNKETIKEYLNRLIKEDIMRSNNEYFSIRYFKE
*
>SR-VP_26_10_2019_2_100cm_scaf_3_12-*_316 # 228533 # 228721 # 1 # ID=1_316;partial=00;start_type=ATG;rbs_motif=None;rbs_spacer=None;gc_cont=0.259
MRTTTRDVEEWIEKLKGNKIKEFRYKDLPDDLKKIGMIKKSKAIGLIKMKKKIKDIVLWE
IL*
>SR-VP_26_10_2019_2_100cm_scaf_3_12-*_317 # 228706 # 229602 # 1 # ID=1_317;partial=00;start_type=ATG;rbs_motif=None;rbs_spacer=None;gc_cont=0.355
MGNFVTFGKKFPDTEPKRTKKDKENCGGINIYKKYIGHVDPEYLQILATRIGPLKKRSYE
LMHIRNGHRILDLGCGPGIDTIPLANFVGSIGQVIGIDIDREMINIANEKAKEANVTDRV
IHKHYDAESIPYNPNYFNSCRCERLLQHLLHPERAISEMIRVTKPNGWIIVSDTDHSTLT
IDSPDIDIEWKLRRFHTELYKNGYIGRQLYRLFKQQNLEDITVEIFPLSSTEYMLTRYIA
LLDKTEKEAISTGTITDEELKRWQNNLERADKDGVFFSSVIMVLIAGRKSYSTAETIC*
>SR-VP_26_10_2019_2_100cm_scaf_3_12-*_318 # 229739 # 230827 # 1 # ID=1_318;partial=00;start_type=ATG;rbs_motif=None;rbs_spacer=None;gc_cont=0.455
MANKRDYYEILGVDKKASSGDIKTAYRRLAMQYHPDRNKAPEADEKFKEMSEAYAVLSDQ
NKRQQYDKFGHAGIDMRYSQEDIFKGAAPDIEDIFSFGGDSRRGGGIFDILFGRDRREGP
RRGSDILYELAIDFEEAASEKKVELEVPRTETCDICHGSGTRPGTSRKTCSTCHGTGHVS
RAQNTPFGRFMTTSTCGTCRGTGNVIDSPCTTCNGSGTVKTKRKLEVKIPPGVETGSRLR
VPGEGEAGKKGGPSGDLYVEIHVKPHSIFNRQENDIVMEATVSFTQAALGDEIVVPTLDG
HAKMKIPSGTQNGHVFKLKGKGFPSLRISGRGNQLIKIKVNIPTTLTERQRQLLLEFAEI
SG*
>SR-VP_26_10_2019_2_100cm_scaf_3_12-*_319 # 230832 # 231641 # 1 # ID=1_319;partial=00;start_type=ATG;rbs_motif=None;rbs_spacer=None;gc_cont=0.316
MVNYNPMSKEFQEEAKKRGISGFRYMQLLRQKSANNKGYQTYQNYPGRIKQMLIEKYQGK
NLEDIINGNVINTTKGTCYHIESQEQTSPIDIGDTRSLILDIETMGFSSVPIILIGLARI
KDNNIISIDQYLSRNIREEPAMLMALVRYLRKNDTVITFNGGRFDIPFIEERFSFHKIKE
SLYTKTHHDALPLSRHAWKKKLPNCKLATLEKYILGIERKDDVPSRSVPNFYNAYIRQKN
VGPLIPIISHNKQDLITLAMIFSKLRELE*
>SR-VP_26_10_2019_2_100cm_scaf_3_12-*_320 # 231578 # 232015 # -1 # ID=1_320;partial=00;start_type=ATG;rbs_motif=None;rbs_spacer=None;gc_cont=0.393
MTSHVIENSAIFSRFTSKIVMSSGSWFLGSKRFMARCMSFFNFSISWNCSIRLSPSLNTT
ACDNFCPGIFFLHWCFLHPKKLMIPLLAPGLGKACFACYNPCALAKNSVMTILFVFYIYF
LHYLTHSNSLNFEKIIANVIKSCLL*
>SR-VP_26_10_2019_2_100cm_scaf_3_12-*_321 # 232508 # 233740 # 1 # ID=1_321;partial=00;start_type=ATG;rbs_motif=GGAG/GAGG;rbs_spacer=5-10bp;gc_cont=0.336
MLSKKNKIQTFVVLCVLISTLVTTVYAQQTEPFNVTTITSVPHIMPGDRNIELEFILQNN
ENLPISNIKIHLFLRSPFSASLSPNNKLGEISYPGYLISSEGSGNEYTPYFNIDSESSHK
TFFKLDVDRNAAYGLYDLPYTIIYENNKEYSGKITLPVNGNTLIDVKNVKMSNGSQIEPG
DSFKINITLANVGDNEIKWLKLSLNPNDKAIIPLSSTSEHIFKDIPNLAEIESEFAFSLE
KEASIKNYPIDLILNYMDERGVQYNETKLIGIAATGRAELDIAKKITDPTRIEENKPFTL
TLKIENTGTGDAKGVTASLESPIIGDTIAYLGEIKKDDYSNALFTLNAIGNGKKSGILRL
VYEDDFGKHEIQKDLILIIAPAERSNMLPVVIGTIVLAIAVFLWKRKKKS*
>SR-VP_26_10_2019_2_100cm_scaf_3_12-*_322 # 233763 # 234932 # 1 # ID=1_322;partial=00;start_type=ATG;rbs_motif=GGAG/GAGG;rbs_spacer=5-10bp;gc_cont=0.401
MNSWLFLSIKDISKRRRETAMVIFAITIGVVGPVVTTAINNGMQDAFVGNFVDVVIGHMQ
LQPNTGEISINKSDSTVDKVRGISGIKGVAPRIIGGIEFRTKDERGGLNIVGIKPSEEEK
ASLLADRMERGEYLDDKDKNEILIGTSLANEFKIDVGDKLTIQYRDEPQQQFDIKGVIST
GTWDFDRFTIIAPYKIVQELIHKEDASYIVVRLDNPSSSKEYKTILQKETNLQNVKTWQD
LSAGLAGTVEVLGTISLVTSIISVFVAAISISLIIYTNVKNKMRQIGVVKAIGARSSMIL
KTYLAEALFIGITGTLLGTLIGLFLISMLNQNPIVMQPVEGVKLVLRPWISPLSIFSADI
AILLTCVIGGIYPAIIAARTNIIKAIWGG*
>SR-VP_26_10_2019_2_100cm_scaf_3_12-*_323 # 234954 # 235604 # 1 # ID=1_323;partial=00;start_type=ATG;rbs_motif=None;rbs_spacer=None;gc_cont=0.401
MIEIKDLKKTYYMGKIEVPALRGADLNIDKGEFVALMGPSGSGKSTLLNMIGLLDAPTSG
NIIIDGVNVSSLNENERADFRLKKLGFVFQFFSLLMELNALENIVLPIIMAERRYDHATS
LLESVGVGDRAKHFPNELSGGQQQRVAIARALGNEPAILLADEPTANLDTESSNQIVGLF
RKLNDIGQTIIMVTHEPDLGEKADRIIKIRDGKVVQ*
>SR-VP_26_10_2019_2_100cm_scaf_3_12-*_324 # 235803 # 236324 # 1 # ID=1_324;partial=00;start_type=ATG;rbs_motif=GGA/GAG/AGG;rbs_spacer=5-10bp;gc_cont=0.270
MTFEGDIVIVILPGKMISKYIHIKNYVYSLDTKKLLEPDKTEKNTSGKYWKDLYYLYPGK
YLIIEVDVNNCAYKCLTVFTKKDYLSNKRKQFPDANIGNFKKIYQSCGLDIVEWIGDIPN
WAELPYKYIPEEEYKQPQEVEDKLSSLLKEDDVKKSTIRYLSEKNKTKKVSFV*
>SR-VP_26_10_2019_2_100cm_scaf_3_12-*_325 # 236442 # 236858 # 1 # ID=1_325;partial=00;start_type=ATG;rbs_motif=GGA/GAG/AGG;rbs_spacer=5-10bp;gc_cont=0.367
MEPLDDEIHNCKECKIYKEHGVTCSLQPELEVPSCKYCDTRMCCRSPALPLMECEQNTIL
DKIDEGEYVEFEGIIPFNIKTRYCKHMDMKTMNCKVYYQRPVACRTSGYDCLGDFWVKAI
KEQHEKIKDSEMREHSDN*
>SR-VP_26_10_2019_2_100cm_scaf_3_12-*_326 # 237049 # 237186 # 1 # ID=1_326;partial=00;start_type=ATG;rbs_motif=AGGAG;rbs_spacer=5-10bp;gc_cont=0.297
METVNLEDVRIILQTHEGATLYPIMISNIIREIRKRDLEQKNKGI*
>SR-VP_26_10_2019_2_100cm_scaf_3_12-*_327 # 237241 # 237906 # 1 # ID=1_327;partial=00;start_type=GTG;rbs_motif=None;rbs_spacer=None;gc_cont=0.359
MYKRIIHTEGGNMGLKEWIIPQDKHFFNMLDNESQNVLDGSKAFLDMLKNYENIKEKQQK
IKDIEHQGDNFVHEIFEELNKTFITPIDHDDISKLASAFDDVLDYIDGTAMRLVLYDIQT
PEENMIKLAEVLLHQTTELRHAISGLRKIKNPKEIEKRCIEVNRLENVADDIYKTSVAGL
FKRKDAIEIMKLKDVYERLEYATDMCEDAANVISDIVVKNS*
>SR-VP_26_10_2019_2_100cm_scaf_3_12-*_328 # 238040 # 238546 # 1 # ID=1_328;partial=00;start_type=ATG;rbs_motif=AGGA;rbs_spacer=5-10bp;gc_cont=0.266
MIENWLKKLQTKGIEMYNIEKWKEQLYDTRGRRKDYLGDIITIVARRLENLDDKDIDDIK
NRIPDPEYGIIKPKVKTSYFGEYKINIGNDRDFDTLLIIGLNREKKIVEKVYAIPSHQLD
GKSSISILKNGKYDKFRIDEKPFNEVFQMIYDNRIKSITETLDNIDLD*
>SR-VP_26_10_2019_2_100cm_scaf_3_12-*_329 # 238600 # 239109 # 1 # ID=1_329;partial=00;start_type=ATG;rbs_motif=AGGAG;rbs_spacer=5-10bp;gc_cont=0.290
METVILEDIKAILQTHEGAKKGDINNYKSTLNIMYIDFHETQIGNFEAGTGKEFLIINML
SIENQGHRRIAIKPENFKLLYNEVEYSYEKKITDILKDRLKHVVVYHGKRTTGWLAFEVP
RYTFDFEIVYDRTSAHSENLWKKWAQTLTEGGKIITKYFTSKSKDIIDY*
>SR-VP_26_10_2019_2_100cm_scaf_3_12-*_330 # 239167 # 239469 # 1 # ID=1_330;partial=00;start_type=ATG;rbs_motif=None;rbs_spacer=None;gc_cont=0.271
MVIPKEDIESFEKKLYDLEESIDKFNEKISRCVLYGMIDITHNIESNIEKLDSEMARIAM
AENTPIEEIRDLRLEDKLNQLKSRYYNEKSRFEDGCLYSI*
>SR-VP_26_10_2019_2_100cm_scaf_3_12-*_331 # 239533 # 239832 # 1 # ID=1_331;partial=00;start_type=ATG;rbs_motif=None;rbs_spacer=None;gc_cont=0.243
MIKIPYSKENFYRNLEEFIYKGIELEVSSSPFGCKEGYSKIYIRRKDIPYNSIELYKFYD
KFYDKFHFPLPEEYSRCRRDSEIKLLKQEIKVRLNSMMK*
>SR-VP_26_10_2019_2_100cm_scaf_3_12-*_332 # 239839 # 240297 # 1 # ID=1_332;partial=00;start_type=ATG;rbs_motif=None;rbs_spacer=None;gc_cont=0.309
MQYIECPNLEPPLYKSVFLAGGIIGCPDWQSEIVRLLKDEDITILNPRRKVFPTDSSNAV
SEQIYWEYLMLRQADLISFYFPRQTLCPIVLFELGSWLDTKKPIVIGIDIDYKRKLDVEI
QTKLVRPDIKICYTLDELGSKILYEIYEISPV*
>SR-VP_26_10_2019_2_100cm_scaf_3_12-*_333 # 240330 # 242231 # 1 # ID=1_333;partial=00;start_type=ATG;rbs_motif=None;rbs_spacer=None;gc_cont=0.279
MEMKISMTKKLKKGERPNNQTKQIIKSIDIKKISEKIKKIKKISEIEVIILLFIFSLGLR
LMYMNPGLFEGDSVGVASAVEETFKTGILHGIFNGRYGSVIVNLITYTPYHLITGIESAE
KSILFTEILFASFSVIILFLFILKIFNNKSIALVAALLFSISPIFLSVTTYGNAIGIEIF
FILTSFYLLSSFHKNNSQLHLALSSFSIAFSVMVRESALIFVPFYFLLYVNPIIKINRDF
ISLDREVLKIKNLISVFFPFLLTFGIYTYYVFYQILYKTLFVPDDGSGSIVSFMGIFSPI
LHISIKDLSFNLTIIGAVFVIGGIIIFIDSFENKFYFIFFLLWAGLFFYFGNTNTYSPYY
LAIVSIPFYLFISIYLNALYNINRPIGIICLLFLIFILFSQIQPILDYRHKFSGEKEFAL
WVKSEIPPNSAVIVMNDAAFFGYYANLKTLSHPIGDPERTKTWVKEINLLLKNDTNIYIV
DSAFSYDPGLIFMNALYQNFDIESVGSHIIEDYHKATIMDNRYTSFLMKVNRVITPEELL
NENIVYKTHFTNKGNRVFFEFTNTDKTPLKNTKLKIEKMRNGNYFFNVEPLGDINSGQTT
EIEITPNYPNPTKIMIWNEDLKSWMIIYRGHII*
>SR-VP_26_10_2019_2_100cm_scaf_3_12-*_334 # 243447 # 245963 # 1 # ID=1_334;partial=00;start_type=ATG;rbs_motif=GGAG/GAGG;rbs_spacer=5-10bp;gc_cont=0.305
MKKLIDKKDQRDENKDVQMAGILHDIGKFYQRAYKKYHHTSHEKLSKTFVKSISLGNDVE
NMVLSHMGKDYSSSLSQKDKFLAEIIQKSDSYSSKEREDRIKGVGDTRIEPLVSIFSKLR
LNKKNDADEYFYPVKKLELKNFSFPVKSKKEAVGKVWENLQHSYGIAWEEFVNDVKKVPN
ISFDTMYHTIKKYTAFMPSAVYVNYPDIALFDHLKTTAAIATCLYMYLIEKGEHSISDKT
KYFTMISGDISGIQNFIYDISSPQFAQRGMAKRLRGRSFYINLLNENLARIIVDRLELTD
ANILWCGGGHFLIIAPNTNKAKNIYEDYEREISEFLFKKYEDKFFLSLTYQHISGKDLDN
FIALKENMIYNNSRKNRQKYLNNLDMVFEEEESIPSNICKICGSVSNGDICKQCVTHEDL
GDKITRADFIVRVVTKDDSTRNDFDIYELNIGYLILKKENLLEKIEKIHKSSSKIQVFTL
NNTDFLDKDIIRKFEEKNIIASFGFSFLGNTIPYHDKYGPLDFEHIAKISKGTKKLGILK
VDVDNLEKLFETGLDNTSISRISTMSSLLDIFISGYINELMKEYYILPDVCPECREKVDD
IQLTFSEDTIKVYREKEREGKTEKVCDKCVEKKIPILYTSYSGGDDLLIIGPWDIIVKFS
KDIRDKFKKYTCMNPDINISAGIHMCGPKFPIDRAVRIADEMLNKSKTLGKGKNKISIFS
ETVMWESFDRFKGYDELLQLSSRLESLVETEKVSRSFVYSLLTLLRQTFGDLKESEFDYK
NIARIERKRYEHTLKYRLTRNVKDNDIREELNKRLIIDKMLSWIEIPASIAILKWRQK*
>SR-VP_26_10_2019_2_100cm_scaf_3_12-*_335 # 245990 # 246463 # 1 # ID=1_335;partial=00;start_type=ATG;rbs_motif=AGGAG;rbs_spacer=5-10bp;gc_cont=0.321
MRDYRTDKQRSSNNSYTPLDMKCLSLGYFSDTERQKLREDLIGTDAEKLAKILATLEPEL
TSTQLRKFFNEVRSIEERMKEDNFQKALILMLKSKVRYAVGKKTSKVPKQFKDFIDACVD
KINDEKDFYGFVKFFESVVGYFYYFKEEFKPNRDESK*
>SR-VP_26_10_2019_2_100cm_scaf_3_12-*_336 # 246460 # 247212 # 1 # ID=1_336;partial=00;start_type=ATG;rbs_motif=GGA/GAG/AGG;rbs_spacer=5-10bp;gc_cont=0.351
MRLLKHKIIRGEIECVGGVHIGGSADTMEIGGMDNPIIKDPITGFPYIPGSSTKGRGRSL
LELKYGLIEKDGSVHKYCGIENCFICRIFGTSADSRIKIGPGRLIIRDANLTKDSIEILK
KLKRDKGLPYSEEKYENVINRINATAVPRSIERIPAGIKLNLEMVYSIYDTDDGGETDIE
NIKYIKEFLREIQNTTLGGSGHRGSGNVRFNNLTIFDTEDKTTEDFNIEDFDIGNPPLES
EGDDEAAHKA*
>SR-VP_26_10_2019_2_100cm_scaf_3_12-*_337 # 247235 # 248233 # 1 # ID=1_337;partial=00;start_type=ATG;rbs_motif=GGAG/GAGG;rbs_spacer=5-10bp;gc_cont=0.304
MKLILETITPVHIGSGETIDPYEYIITDKLYKINLWKFISSLNAKDEETFLEISSSDMIK
TRLFIKEKADLPNVTEYSMNVNRDTYNTYADKIRDPNNQLSIQTFVKTLDRPFIPGSSVK
GPIRTALLFSMADKPISDTWNIQQNVFKFKNAQDDPFRALSISDSLPIDLNNMFVCSVKT
YAKNKKKEYKFEESGYIILIEGTNSFYTDKAIKISHNITIDHRLQKQNNFIDIDVDKIAS
SCNEFYQRVIEDELNFYDNSETSYAYDVYETLEKDLHNFEKEKAFILRLGWGSGYNSLTI
NLAKKIPDSKISRRLISGEFPLGWVKAKILEN*
>SR-VP_26_10_2019_2_100cm_scaf_3_12-*_338 # 248236 # 249201 # 1 # ID=1_338;partial=00;start_type=ATG;rbs_motif=GGAG/GAGG;rbs_spacer=5-10bp;gc_cont=0.295
MKEVLVRIIPISDFPFVHSDRLFGALCVATKDLYGEEKLIDMLQSFKKEPPFLLSSTFPC
INYDGSIIYFLPKPIEDIKKIDDHRKYIDNYKILNSVKYISDDIFNDWTNGKINEAFIYK
NMDKYKIKAGLLFPKEKKLQFDIATCDTTRNRINRMNNLSEDIFYFNGNSYKNVNLFFVI
RIYDHEYEKLLKDLLNFLRDYRGFGKDLSVGKGRFEIAEFSESRIFKSAKDNKRFITLSR
YIPSIDEINTFKTRNNAYYEIVTKRGMVPGDKPKKQVHFFSEGSTFPNLKNIDAKAIYGR
ILSVHEKAIEYGFAFNVGIFI*
>SR-VP_26_10_2019_2_100cm_scaf_3_12-*_339 # 249198 # 249902 # 1 # ID=1_339;partial=00;start_type=ATG;rbs_motif=GGA/GAG/AGG;rbs_spacer=5-10bp;gc_cont=0.312
MNNDSNFVTLKTSLLTLHTDKPITENANKLKGFIANQFREYPIFHNHYGGRCMFTDSRIQ
YKIIDRIGYVLGIEEGAESIKMLSDMNELHLGNSIYNVIPIFCDKEERIAKTDELIQYDL
ASYWLPYNSENYEIFKTLKDWKEKKWFINSMLRNNILSMCKGYGLDVDKRKHAIYVHSRF
KESMSFYKVSRISYIGEFRTNMIMPDFFGLGEKVSAGFGVIKRRLDNDHYLTTR*
>SR-VP_26_10_2019_2_100cm_scaf_3_12-*_340 # 252456 # 252647 # 1 # ID=1_340;partial=00;start_type=ATG;rbs_motif=None;rbs_spacer=None;gc_cont=0.328
MLMKYEILPLEQRLNQAAGIDQSTANLRDTSIRIRIKTIASFFIGQFLFWFSFPYLKIEV
EIN*
>SR-VP_26_10_2019_2_100cm_scaf_3_12-*_341 # 255041 # 255664 # 1 # ID=1_341;partial=00;start_type=ATG;rbs_motif=None;rbs_spacer=None;gc_cont=0.338
MGKIIKTDINLIDVRIKLDTLALDSHPIDTKQGRSVAKRTIKLGYIKDGGIIKVPANKWM
LGWLKLVFKSKAKDTVVLLPDNMDDWSLGSAKDLLVGRKLEEWKASGDKTVDYELGDELK
DIGLYPYHEYVPIQSKKASIVKYFYKINEKSKPITLLIYTMIPPEMVLGNMKSFGRIYGL
GSKAGGYRIGTFNVLESKVDKIGEVIV*
>SR-VP_26_10_2019_2_100cm_scaf_3_12-*_342 # 255963 # 256541 # 1 # ID=1_342;partial=00;start_type=ATG;rbs_motif=GGA/GAG/AGG;rbs_spacer=5-10bp;gc_cont=0.311
MDIDNNIDKEEEIEMIERMAHYAYLTIDEPDDFGILFDKGVKRLLIDLNGRTSIYKKMEK
SFEELGMKLMDHKFVEVKRSDLEIKNKNDLFGILNEYRKNGAANLFATKLVVEWNNGDMQ
EWKRVVMYTKDKEINRDSNSGRLNVLAIEFPFDQSEKLMKKYGADLVNYTKCLYVETKTK
KRICIGTMTRAT*
>SR-VP_26_10_2019_2_100cm_scaf_3_12-*_343 # 256618 # 256920 # 1 # ID=1_343;partial=00;start_type=ATG;rbs_motif=GGA/GAG/AGG;rbs_spacer=5-10bp;gc_cont=0.287
MEKLVKRSKLIYYADMFNEEDIIIEMKLGNRYEVETYAGETGDTVCKFTSELENITIDDD
WINKEDYPDGFITKLSFKNGVIIYEPQYDHNAVNICESED*
>SR-VP_26_10_2019_2_100cm_scaf_3_12-*_344 # 256973 # 257221 # 1 # ID=1_344;partial=00;start_type=ATG;rbs_motif=AGGAG;rbs_spacer=5-10bp;gc_cont=0.293
MIYKWRPGIIIRNHDGTESNSQLKYGDRTKTKKMINRYVTIENGIPIDLPDDIEILGENT
HFGFVLVGLKLVDKLKHDVFES*
>SR-VP_26_10_2019_2_100cm_scaf_3_12-*_345 # 257298 # 258443 # 1 # ID=1_345;partial=00;start_type=ATG;rbs_motif=AGGAG;rbs_spacer=5-10bp;gc_cont=0.317
MYTIQDIDIDLLRDNPYDRRKKYGDIEGLAESIKERGLQNPISVVKVEEHFVIVSGHRRT
HAFRYLKRKKIPAIIRKESTPTDLATDLAIENLQRKDLLPVEKGETIQQLFFTIPNIQNN
ANRIFTLLGQVKWYGKKDSTGEGFIEEDIINAKRLLNIVGISSTAANRYLRICQLPENIQ
NNVVSADNASNIPEGKIVTHVAYELTRLKDPNIQTELFERAVKNKMTHGEVKHAIDEIID
KNEIIARNIKNATKSIEGDIDMPKLAKELDTTSLKVGNLRSKLPLLCERFEKLQLKSSLD
KMKESCLNLIRNINDLLREDLKIEELLEYANTDLEVKVKKDLRFNFPTKIAETLNIKEGD
SLLLKIEGIKRSPNEVINVKV*
>SR-VP_26_10_2019_2_100cm_scaf_3_12-*_346 # 258487 # 258762 # 1 # ID=1_346;partial=00;start_type=ATG;rbs_motif=GGAG/GAGG;rbs_spacer=5-10bp;gc_cont=0.286
MKNITTGNITTEDIIQAHRCSINHRSKIIKDKKCGCFYCLKIFSPKEITDWIEDKNGTAI
CPHCGIDAVIGESSGFPLTEEFLLKMKNYWF*
>SR-VP_26_10_2019_2_100cm_scaf_3_12-*_347 # 258957 # 259169 # 1 # ID=1_347;partial=00;start_type=ATG;rbs_motif=GGAG/GAGG;rbs_spacer=5-10bp;gc_cont=0.310
MDRLEIYMNISRNEGGNMKCEICGESTIEERSICDRCTKIMDDVIRSIDPDIWKGITQDV
INTLLKGETD*
>SR-VP_26_10_2019_2_100cm_scaf_3_12-*_348 # 259334 # 261502 # 1 # ID=1_348;partial=00;start_type=ATG;rbs_motif=AGGAG;rbs_spacer=5-10bp;gc_cont=0.348
MKNISAMLISIIILTMIGGMALASGIDSLYVGGATQGSNGDNVNIFINTTNANNIGNLAI
DLLFDKNVMVANSAIEGSLITGSTFTYDINNNTGNIAIDVVNLSGISGNGTIAKISFNVV
GSEGNSSRLNISVTNITDPDNNQIIPQNITNSTFEIISSAPTTTTSISGTAGENGWYISN
VAVTLTAIDHSGLGINKTQYIINDMPPNTYKTPFGITNDGVTMVDYYSIDNSGITEATKE
LTVKIDKNKPTIIAPANITTNATGQLTHINIGIPIVNDTVDPNPNITNNAPTGDLFSIGN
VAVIWNAIDEAGNANMAVQYINVLGPDYPFISDFNVTPNTHISNTNPAIASATINKSKDD
INEVDFGIVDTNNLTGDDMSVLVVYKNFSGAEGLYNTEPWNGNYAVIGNMAISDIGNITA
SNIVNMVLPDIGNMSISDIGNMAISDIGNMSISDIGNMAISDIGNMAISDIGNMAISDIG
NIAVSGPITIDQESDAPEHILVRGLFKGNDTDNGTEAMLWFNKTTGIMSNITNLITEGGI
PLHINEGNSTFQTEIYKYVNGLNNSPEYVTGNGNIFILYDIKGNLRGANPRIMSVQVPNG
NYKVYVNARDTNGDITKFVDIDTIPVQISTGGGGSRGGGSSGGFNSQGNGTYRTNRTPIL
TPMPTPTERRPTVISTPVTTIPEQAVPKKTAVPAPTKKSPGFEIVIAIGTILTIYIYRRM
GR*
>SR-VP_26_10_2019_2_100cm_scaf_3_12-*_349 # 261744 # 262256 # 1 # ID=1_349;partial=00;start_type=ATG;rbs_motif=None;rbs_spacer=None;gc_cont=0.324
MYKNGNDTIIRRDDNRTKNSVKQYGFFMKGVYVLILKLDQEIDIQIGKLGKFHFKKGFYA
YTGSALGTGGFKRVERHFNVATGKNPTRKWHIDYLLPKSKIVHAILLPTEDAIECKLARR
LRKISGISIISGFGCTDCRCDTHLIYAENELKGVILDVCDNFGIKSIIIK*
>SR-VP_26_10_2019_2_100cm_scaf_3_12-*_350 # 262273 # 262581 # 1 # ID=1_350;partial=00;start_type=ATG;rbs_motif=AGGAG;rbs_spacer=5-10bp;gc_cont=0.301
MKDEIDTIPIEPDSCEIKTPSDHKLMFKTLMNPIRRKIIKIIGESGKTKEEIMKDVNISE
SQLNFQLDYLVKECYTEVNGEIYRLNEKGKDELLVNVVTPLK*
>SR-VP_26_10_2019_2_100cm_scaf_3_12-*_351 # 262597 # 262881 # 1 # ID=1_351;partial=00;start_type=ATG;rbs_motif=None;rbs_spacer=None;gc_cont=0.263
MENFFRKTNNYRLWIDNLGIGHIIKRTNFKIIISIFEEIYSEVKKRNDKEIKIIFYTSKS
IYEQMSTNTKEFLGFCQSCIGIKFELILLELDKS*
>SR-VP_26_10_2019_2_100cm_scaf_3_12-*_352 # 263349 # 263702 # 1 # ID=1_352;partial=00;start_type=ATG;rbs_motif=AGGAG;rbs_spacer=5-10bp;gc_cont=0.458
MAGKAKTLEDLLKLKGVVAAGEFTLDGKLVSYKTNKGYDLTQEQAELTAQFSATVTQVFN
TLAGAYTKIKEEEWVPQKGWAYAGGDWSIAVGGTRGVFVKTAEADYNQLFETLVGPR*
>SR-VP_26_10_2019_2_100cm_scaf_3_12-*_353 # 263792 # 264151 # 1 # ID=1_353;partial=00;start_type=ATG;rbs_motif=AGGAG;rbs_spacer=3-4bp;gc_cont=0.381
MSSLLYVQTSGIDRPERLYAPLILAQTAKAMGVEASIFFLGMGVTVVKKGNVENIKVGNF
PGLKEILDNTIKGGVKLYICEQSTQLINLQRGDFIPEGEIAGAGTLNDLVLDADGTMWF*
>SR-VP_26_10_2019_2_100cm_scaf_3_12-*_354 # 264252 # 265235 # 1 # ID=1_354;partial=00;start_type=ATG;rbs_motif=None;rbs_spacer=None;gc_cont=0.380
MTKEEEIKSRILTAEELKSGGFIPQRQKDLVAIRCRAPGGRLEGYKLRKLADVAEKYGDG
TVHLSTRMSPEILYINMKDINNVIDELGSLWRSPIATCGSRVRVPTACGGCEYNPRGWTD
TQKFAVDADKKYFGTNTYHKFKIAFTGCVIDCMRTREMDLGFQGMVKPKLVEDLCTSCGL
CAHSCNSGALEMVNEFPKRMWDMCISCGDCINICPSNALIAENVGHAVYVGGKHGRNPHV
AYPIAEFLPDNKVFDVIDGTLSWYKLNGKPRERIGFTIDRVGIDSYREYMKEIIGIYLLS
QKDIEKTKWRDIFWRGVADRFPIYGNI*
>SR-VP_26_10_2019_2_100cm_scaf_3_12-*_355 # 265403 # 265609 # 1 # ID=1_355;partial=00;start_type=ATG;rbs_motif=GGAG/GAGG;rbs_spacer=5-10bp;gc_cont=0.300
MTTKEYLEASKDAEASKDEEIYLERARFLLNIDDILEQILEDNDNFMSTPIYQENNIMIE
ANIPLILV*
>SR-VP_26_10_2019_2_100cm_scaf_3_12-*_356 # 265661 # 265966 # 1 # ID=1_356;partial=00;start_type=ATG;rbs_motif=None;rbs_spacer=None;gc_cont=0.379
MTELDPVVEIKSDHAMVRDALLDLIEAVEKKDATTALEILLKLDKLTGPHFRWEEESFYL
AHEYLLGVHDRIIRRGKELAEILGTGKNMTYGGRSTIHYAA*
>SR-VP_26_10_2019_2_100cm_scaf_3_12-*_357 # 265956 # 266816 # 1 # ID=1_357;partial=00;start_type=ATG;rbs_motif=None;rbs_spacer=None;gc_cont=0.304
MPHKAWIFVNGRTRWVIKEDGKIINKNPTKEELRGLGVEPYKIKTGRLGRCGYKEGDVCH
RCIEDKDVTDKSVLCRGNVCLEKNKDGKETGKYVCHKHWIRDYNKYDPNSCNNIQKSLRN
CRTENQDPNHSSTKGDRNLDIVCEANGYENLNKTYDNYITTIDCIDRKTGLYYQVQGICY
NPINGLWSFSHLDDEWGKRYEEMILVCNSDDGNIIERIYRIPSKEIDKKRKSIGIYKHPS
KGFQWYEQYRVKDTKGEEELKRSNDILQKKLEKEKNKRQIILTQIF*
>SR-VP_26_10_2019_2_100cm_scaf_3_12-*_358 # 266930 # 267454 # 1 # ID=1_358;partial=00;start_type=ATG;rbs_motif=None;rbs_spacer=None;gc_cont=0.364
MTKLDPVVEIKSDHAMVRDALLDLIEAVEKKDATTALEILLKLDKLTGPHFRWEEESFYL
AHEKFFGRKYLEYLLGVHDRIIRRGKELADILGTGKITDEQAKILPDVIRFDVLAHPIEC
EGITLFTEKLPKEEIDKMAVEFERCRAEDIPLLEWGDTIKDKSRAEKGLTAASV*
>SR-VP_26_10_2019_2_100cm_scaf_3_12-*_359 # 267491 # 267868 # 1 # ID=1_359;partial=00;start_type=ATG;rbs_motif=AGGAG;rbs_spacer=3-4bp;gc_cont=0.312
MAKGKEIFMVVDTSFYSRIHFALGIASSYASLGYHVEIMFGYEGIKRLRKGFIDHIEEGA
EIGFQKLSKISEILEGIRKLRGKIYACPTAMALHNLTRDDLIDGIDNVMGVVEFTIQAGD
KIIYI*
>SR-VP_26_10_2019_2_100cm_scaf_3_12-*_360 # 267983 # 268456 # 1 # ID=1_360;partial=00;start_type=ATG;rbs_motif=GGAG/GAGG;rbs_spacer=5-10bp;gc_cont=0.281
MEEKFLHFLYQDWIHEVTKVVQGARAKDDELRKYTSDYSLNLVYVISALPEKLKEIYSEQ
LVLFVKLDKGVVQKLEIGTEIPEENIDFTVFSTHDTAKKIFTEKLNPASAFIRKQLKVEP
IGKIYKMPRFTARSIITGNMILKYARQVPTKYVDEES*
>SR-VP_26_10_2019_2_100cm_scaf_3_12-*_361 # 268462 # 268722 # 1 # ID=1_361;partial=00;start_type=ATG;rbs_motif=None;rbs_spacer=None;gc_cont=0.330
MNKEEKNNYENKPDRVLDCVGLYCPIPIFNTALEIEKIEPMQVLEVINNDPAAVQDIPRW
AKRTGHQLLKLFKEGDNFHFLIRKGI*
>SR-VP_26_10_2019_2_100cm_scaf_3_12-*_362 # 268768 # 268950 # 1 # ID=1_362;partial=00;start_type=ATG;rbs_motif=GGA/GAG/AGG;rbs_spacer=5-10bp;gc_cont=0.279
MKYSIGDIVKFKVGRNEIHKGNVQFVEEEYSQHILYINSFSGWAYKVPENKIITVEKDNI
*
>SR-VP_26_10_2019_2_100cm_scaf_3_12-*_363 # 268967 # 269875 # 1 # ID=1_363;partial=00;start_type=ATG;rbs_motif=None;rbs_spacer=None;gc_cont=0.358
MNSKISIQSLNAFYIDHQALRDINVEIPEKQITAIIGPSGCGKSTLLKCLNRLIDFTDGA
RISGKIIVKVAENTEGVNILDRNTDIIDIRRRMGLLSQKPNPLPMSIYDNVAYGPRIHGT
HDKKKLDKIVEKYLKMASLWNEVKDRLKSPSISLSIGQLQRLCLARGLAIEPEIILCDEP
TSALDPRSSEFIEQELLKLKKDYTIIIVTHNIHQAIRLADYVIHIYLGEITEQGPAKEVF
ENPKDERTKAYINGTFLDDLMDTESEVKGIHKALISYMYDLRKVKFRKNLEKKSYIENEN
VL*
>SR-VP_26_10_2019_2_100cm_scaf_3_12-*_364 # 269876 # 270106 # 1 # ID=1_364;partial=00;start_type=ATG;rbs_motif=GGA/GAG/AGG;rbs_spacer=11-12bp;gc_cont=0.312
MNIYNFELDIRNEVSPYSLLRIKSLIDKLQKGDVVKIIADDPVALRDIEMWTEKSGNELL
SIEINGSTYIIFIRRS*
>SR-VP_26_10_2019_2_100cm_scaf_3_12-*_365 # 270739 # 271164 # 1 # ID=1_365;partial=00;start_type=ATG;rbs_motif=GGA/GAG/AGG;rbs_spacer=5-10bp;gc_cont=0.319
MSNIMHTLNIDSLTIDAGFGLEYYLLGDIDKAKPLLSKGIQFCDMIQKGNLATTQEVITS
SDLDAWEDIQILVKCKSPEQLKTIVEEAALVKIDLMKMTQENIVYPKYEIRKIQRFFIDT
GKPYLSRAHNLMRRKERCRYL*
>SR-VP_26_10_2019_2_100cm_scaf_3_12-*_366 # 271227 # 271631 # 1 # ID=1_366;partial=00;start_type=ATG;rbs_motif=None;rbs_spacer=None;gc_cont=0.286
MKKFWYLDIIEEIEAKGFVETPNNSSYVLIKLRERLGENLKIFNAGFNISVGRTGARYGT
YDIFGDRICYYYDIRRDKEFVDFLIKKFFDKNPDPDKEIRKIFTRILHYYRLHWFGCCHS
GKSRYGKNVEKLKE*
>SR-VP_26_10_2019_2_100cm_scaf_3_12-*_367 # 271714 # 272079 # 1 # ID=1_367;partial=00;start_type=ATG;rbs_motif=GGAG/GAGG;rbs_spacer=5-10bp;gc_cont=0.279
MEKEENETVCWICKRGLIESIEEFNKIILASPYIGDEIKSEYKKGKKEFFPLVTDKFVKF
LFADVDKQRYSMSGRVLQDVHIPLCPICGGLLESLIEDEEEKLNNFISKEDLENVSIQIN
D*
>SR-VP_26_10_2019_2_100cm_scaf_3_12-*_368 # 272054 # 272449 # 1 # ID=1_368;partial=00;start_type=ATG;rbs_motif=AGxAG;rbs_spacer=5-10bp;gc_cont=0.301
MFLFKLTIKLKIYSLVIMSNTKFEAIKGIICTVYEDFDTGEPIIKNKAIAFLLETDKKEE
IIVVYDKNALKLGLIKVGDLITCLGRKDGTIIGKDQKGIIVEKQRFLCRGIMTDADITEE
QLMKEGAIRLR*
>SR-VP_26_10_2019_2_100cm_scaf_3_12-*_369 # 272590 # 273909 # 1 # ID=1_369;partial=00;start_type=ATG;rbs_motif=AGGAG;rbs_spacer=5-10bp;gc_cont=0.387
MIKSRSKPITVKYAILFLATIIIAATIGIASANPDTTTWNVVVGGQTQDMAIQGMAFYPG
IITVNVGDTIQWNIGGNFHTISFLSGQTPPPDGSPLQLAPSGGSEYDGTGFISSGILPTG
GEYSLKFTEPGIFSYRCLIHPGMQGIVIVQPSGSQYPYTQKEYDIKGKADLFRDIDVGRL
LVIKTENSVTSSPGPDDTTIWKAFIDIPLPEMVKVNIKQIEHSHAKGRATLEMIDPTDLN
VKMNVDGLEPNSVHPTNIKIGTCDTPGSIVYPLGNIAVDSNGEASLTTDINVPPPSGIMN
RGWIVSVDKGLSDTEPVACGDVVKHDAAYMRFTPTELTINQGDSVTWTQLNPMEIHTVSF
LAAGQIPPEFVLPGFIINPIAAGPSGVDGYSGTGFYNSGILIPGATYSLTFKEPGDFTYL
CLIHDEMNMIGHIKVKPKS*
>SR-VP_26_10_2019_2_100cm_scaf_3_12-*_370 # 273952 # 274455 # 1 # ID=1_370;partial=00;start_type=ATG;rbs_motif=None;rbs_spacer=None;gc_cont=0.296
MASIHKIDKIFKPSPVNDEGKPIKGYSIYLEGELPKFLLNEQIIAKYKIIRPNGSTLAIV
STTFRKDIREEFIKLGYKLVSVSKKVTIPVKFIEGIRVSISNANWKHKYAIIINKGDIKQ
IIDDTTKVLEILLDNNVDIEKENICASYCGIPIRNMDDVEKVIDYKR*
>SR-VP_26_10_2019_2_100cm_scaf_3_12-*_371 # 274467 # 275099 # 1 # ID=1_371;partial=00;start_type=ATG;rbs_motif=None;rbs_spacer=None;gc_cont=0.306
MLDRHSKYIDQIKIQFDRKFINSLSLLTKRTIEPIIVNKDNEDIIIGIKCPVIMDEETFN
DDKKIVESDIVKAFANVLNSEVCNKKREDTIYNRISQKRALEYTPFPCPVCGSTDTVGYG
RRKTNIGLKPKRLCRKCGKCYTNQENAIWKMKNSRQVVEDAIELSKQFSLREAARKIREK
YNIKVSHSAILIWRKNKSELFKNVDRQNKT*
>SR-VP_26_10_2019_2_100cm_scaf_3_12-*_372 # 275293 # 275715 # 1 # ID=1_372;partial=00;start_type=ATG;rbs_motif=None;rbs_spacer=None;gc_cont=0.357
MISLAQCKKRIVYKLISRNLSFGVFDGKTRFIGIRTKFDRRFLDTEDHWDTGPPFGTARP
EEDTGIVVPEDIILHICENEGIPVDKITGRDVSFDKSVSEGGKGWFFKDTGESNDNISPI
IFQNRKLFEFLEKIELENKS*
>SR-VP_26_10_2019_2_100cm_scaf_3_12-*_373 # 275922 # 276143 # 1 # ID=1_373;partial=00;start_type=ATG;rbs_motif=None;rbs_spacer=None;gc_cont=0.378
MKVQRCATFWTIVFFTDIREQPRKSSHCPRFNISISETISEINSGLVMCRLVNRGLERRG
NIMSGNVQLGEAW*
>SR-VP_26_10_2019_2_100cm_scaf_3_12-*_374 # 276407 # 278173 # 1 # ID=1_374;partial=00;start_type=ATG;rbs_motif=GGA/GAG/AGG;rbs_spacer=5-10bp;gc_cont=0.274
MIKNFSKNDILILNGILKQNQIPELSDQENFEIFTFEQVLKDYELSYEELILGKIGGDSG
IGLFVFLNDELVDDEFIEEDIKIEDIKNLHMQVFIISAKNSFSDIYTDKTIDIIRDMFDF
HSKTGIKRFRDTFLKFFPPKELKIHLVAVSKDYKEEDIHQNIDIIRKIIIDGLPKVNFDY
RLINPSELVRLTYKEKSYTLKLRFKQQISEKHSSFILATLANYGKFISDENGKLRRYLFD
SNIRDYQKHSTVNKDILDTLRNPIEDTDFWWFNNGVTILTKRGSIESGNIIELDDVQIIN
GLQTTNVVYEYLNETKEKDERLKEKDERLIGIKVITTSNPKIRDGLIKSTNFQNAITTTS
LRASDDIQYNIESYFINNGWYYDRRKNYYKNMGKSLDKIISIGYLAQAIISIVYREPNRA
RKNPTSLTHADKDYYHIFGSQNYRVFLYCIKTMKLVDAYLKSCRYDESYRTNLRWHLVTL
VTMKLLKRKDYTEKDIESILDIKPKYELIDDTMFELVDISKKYLDIHNITIDGMAKNREF
IIFMIEKFKIDNIPDLDIKEYGLDSIKPDSIKIDLIKNDSTDHIKKLI*
>SR-VP_26_10_2019_2_100cm_scaf_3_12-*_375 # 278254 # 278955 # 1 # ID=1_375;partial=00;start_type=ATG;rbs_motif=None;rbs_spacer=None;gc_cont=0.311
MKSKKQIRKLFDMKEVIYDREWLSHNNNMELYYMYREFCFNNKDLFKMREHGLRYDITFI
PPRMLGCEFVKTAGHYHSMVSGTDITFPEIYEVLAGEANYILQKLDNDNIKDVILIEAKK
GDKVIIPPGYGHLTVNSSDKVLKMANWVALNTESIYPPIAEKGGGAYFLLREGLVKNSNY
TNIPEIRIMKPFDLKIGLKKGQYMYDLLKDIKKLEFLTKPQEYIGLFEELYPN*
>SR-VP_26_10_2019_2_100cm_scaf_3_12-*_376 # 279008 # 279121 # 1 # ID=1_376;partial=00;start_type=ATG;rbs_motif=GGAG/GAGG;rbs_spacer=5-10bp;gc_cont=0.272
MTEKNKHSMIQRILSIGKEKDLGEYNRKLLNKIWGKR*
>SR-VP_26_10_2019_2_100cm_scaf_3_12-*_377 # 279211 # 279954 # 1 # ID=1_377;partial=00;start_type=ATG;rbs_motif=GGA/GAG/AGG;rbs_spacer=11-12bp;gc_cont=0.310
MKDMKEDRKEFDISKYKPYRDYRGLTKFKSLKEKKMSWPKIERKSVLNGQYIIRPIWEYE
IDEIVNIYREGYPELYGNTEMEVVLYPDSLLEYLHSKNGFMQGNRLMVVIEKVEEKRLVG
AVIIKIDPGNMSVFWEHGVIHPKYRGNKIFKELLTYCDKLTENTGAEYVSATAITSHSAS
QKLLEELGWKTRGIFPGAVAIWNHDDKYFRISIVYFDKCYNGGEELIPQDMELTPKIEII
SSCLELK*
>SR-VP_26_10_2019_2_100cm_scaf_3_12-*_378 # 279961 # 280704 # 1 # ID=1_378;partial=00;start_type=ATG;rbs_motif=GGA/GAG/AGG;rbs_spacer=5-10bp;gc_cont=0.323
MKILSWEVKIGIILILISIAIYRIKFAILGDPKDSYIFILNALGFIPIEVLIVTLIIHQL
LIMQSNKEKMEKLNMVIGTFFSEVGTKLLIYFSDLDPDLDKIRRSLIVSKHWSDEDFNRM
RQELKQHKYIVNVEPDRYILLKTFLVGQSSFMLSLLENPVLLEHAEFTEILYATFHLTEE
LNNRDDLANLPITDYTHLAGDIHRVYRQLVSQWLEYMKYLKNNYPYLFSLAMRKNPFDKN
ASPIVRE*
>SR-VP_26_10_2019_2_100cm_scaf_3_12-*_379 # 280808 # 280978 # 1 # ID=1_379;partial=00;start_type=ATG;rbs_motif=GGA/GAG/AGG;rbs_spacer=5-10bp;gc_cont=0.251
MRIKINKIIRRKPRDKEESECFFILMKAKLDDNIKKGKVKWISNREMERTINIPQT*
>SR-VP_26_10_2019_2_100cm_scaf_3_12-*_380 # 281002 # 281328 # 1 # ID=1_380;partial=00;start_type=ATG;rbs_motif=GGAG/GAGG;rbs_spacer=5-10bp;gc_cont=0.242
MKIEININEIVQKIDINKLIEEKIISDISEAIDIENIVDEALDNKEVKNHMNKKVVNIID
DYISSEEGRNRIISAFNDSITNNDMADILADDRVIELLTEFLKKNLRI*
>SR-VP_26_10_2019_2_100cm_scaf_3_12-*_381 # 281350 # 281781 # 1 # ID=1_381;partial=00;start_type=ATG;rbs_motif=GGAG/GAGG;rbs_spacer=5-10bp;gc_cont=0.269
MKISLILIFLIIFSFVIVLTDGSQEKELHITSLDIKFDKTDAIFTVNYDFDKLSKTFLLI
FGAQTLEPRIRYIFSDFEYEIIKIDPERTILRVNNISILNKGYYLHYSHKFGDTIDTVYI
SDPSSTRIREYTNINSTPNYFYR*
>SR-VP_26_10_2019_2_100cm_scaf_3_12-*_382 # 281880 # 282161 # 1 # ID=1_382;partial=00;start_type=ATG;rbs_motif=None;rbs_spacer=None;gc_cont=0.227
MLKDNIIKILNDYRDGIKNSFSIDDNEINNIKEFLNREHNSFKIIIEDMSTSNLGDRGKM
TLCCLIGYVNGIYNTKLFENRKILEKIRRDKKK*
>SR-VP_26_10_2019_2_100cm_scaf_3_12-*_383 # 282326 # 282649 # 1 # ID=1_383;partial=00;start_type=ATG;rbs_motif=GGA/GAG/AGG;rbs_spacer=5-10bp;gc_cont=0.287
MEDNIGFKELWILAKKYGFDNILDFSLWVEDNNLAETLGIKGEYEEDDEIIEEDKNSRKY
RTKVLALKILQLPEVQKELKQNPDIKIDKWQEWARKAREITIKNGKN*
>SR-VP_26_10_2019_2_100cm_scaf_3_12-*_384 # 282636 # 282872 # 1 # ID=1_384;partial=00;start_type=ATG;rbs_motif=None;rbs_spacer=None;gc_cont=0.321
MVKIKECIIWTNGMVLSFDEKGEQIPEYQGFILDIADKLKDNCDENTKWSLGKWQEWAYD
ANFNWYWEEKRKNKNLSD*
>SR-VP_26_10_2019_2_100cm_scaf_3_12-*_385 # 282879 # 283430 # 1 # ID=1_385;partial=00;start_type=ATG;rbs_motif=GGA/GAG/AGG;rbs_spacer=5-10bp;gc_cont=0.335
MRYDKIIVIDIESTCWKENTSKEENDIIEIGICPVDTKSGNVLEPRSIIVKPTYSTISEF
CTNLTTLTQEDVDNGISFSDACSILVNEYETKKYVWGSYGFYDRNQFDIQCERENVEYPF
SYAHINVKILFALVNSLRRQVGMVEALKILKIPLKGTHHRGGDDAQNIAQILSRVLFSKD
KAV*
>SR-VP_26_10_2019_2_100cm_scaf_3_12-*_386 # 283555 # 285126 # 1 # ID=1_386;partial=00;start_type=ATG;rbs_motif=AGGAG(G)/GGAGG;rbs_spacer=13-15bp;gc_cont=0.341
MNTRDRRPTPTGASIAAGWPDAVPESTGSPEKVDDTASAFYLDGEGTSRKKENEKEEEKS
KSQSESGNKDKYNEIISNKTYSSNPKNTVSVFGPDKKRLKNTTQSKAKKWIKENKARQVK
DKFRPGEFAIQLLDKPVGKIRVPVINPDGSPAMPTLSSRARRWIEEGKAVPKRTKTGIFY
VQLIEEPSGRSKQDVVLLNDPGSRFTGVAVVSKKSVLYGCNLELIADEKENRFASIKYRM
DKRRELRKSRRHRNCRRRPARFDNRTKTGKMAPSIRSRKQLELKVNKELCWIYPISIFGQ
EDVAFNHYTKRWGKNFSQVEVGKKWLYEEMKKIIPDIRLIKGFETNTRRQQLGLKKSSKK
EERDVSAHVNDCIAMGSIILGLGIETKTRLLNGANFDIITRPKYSRRKLHNEQPSKGGIR
RRFGGTTTGWTNIRKGDYVEAIIDKRDGNDMIYRGWIGGFENDRKFISVYNFDWKVIGQF
DNKKVRLLNRNHGLLIKSLDTEENRINICKYGTEQENILDAWR*
>SR-VP_26_10_2019_2_100cm_scaf_3_12-*_387 # 285632 # 287290 # 1 # ID=1_387;partial=00;start_type=ATG;rbs_motif=GGAG/GAGG;rbs_spacer=5-10bp;gc_cont=0.365
MAGQIGQPGQLAGTPIFILKEGSQRTKGKDAQYNNIIAAKAVAAAVRTTLGPKGMDKMLV
NSIGDIVITNDGATILQEMDIEHPAAKMIVEVAKTQDDEVGDGTTTAVVLAGELLKNAET
LLEQGVHPTIIASGYRMASIKAKDILKNITKIVTINDKDLLMEIASTAITGRTSELTKDI
FAKLAVDSILSVVDITGESRKADIDNIKIEKKVGGSLESSELIKGVVIDKERVHSNMPKK
IKDAKILLYNEAIDIKKTETKAEISIDFPNQLQLFLDREDQMIQDMVNKIVNIHANVVLS
EKSIDDIAQFYLAKKGIYAISNVNKKDIEKLARATGGNILNTLKNISESDLGKAGTVEEK
KLGENTMTIVSDCHNPKAVSIIIRGATQQVVSEAERILHDALRVVGVAIEDGTLVAGGGS
PEIELALRLREYSSTLVGREQLAVSKFADALEVIPRSLAENAGLDPINMIVEMRSEHEKG
NKTAGLNVFLGKIVDMWKEGIVEPLRVKTQAINSGTEAATMILCIDDVLTGKKSAPPTGA
GGPGGGMGMGGM*
>SR-VP_26_10_2019_2_100cm_scaf_3_12-*_388 # 287454 # 288293 # 1 # ID=1_388;partial=00;start_type=ATG;rbs_motif=AGGAG;rbs_spacer=5-10bp;gc_cont=0.317
MDNDNILLSKLKKDIENWEGQEIEFKEDFPENASDLAKEMAAFATSNDAIIYLGVDKNRE
ITGLSTVNGIGDIKGKDNILNRLAGITQRSIKPSIIVISNFIDIDIKDKNMVVLRIDISK
GIEPVYYSNDIPWIRNLSTSERASPDQVKELHRRYFLEQGLLKAVERPFLDFRIMKRDRD
NERLCLHSKNITNITAVDICIEFIGEYFQQIFGSQGHIRTNPLQKDEGWRCLISITDYNR
YDRSNSKIIVHYKDMNGKEYKQEIPLNHIVCSPYEYPQK*
>SR-VP_26_10_2019_2_100cm_scaf_3_12-*_389 # 288544 # 291210 # 1 # ID=1_389;partial=00;start_type=ATG;rbs_motif=AGGAG;rbs_spacer=5-10bp;gc_cont=0.365
MDEFERERDRLRRDGMVRDRDLIITQNQFATVLDKTKGIIGVCVGPFKTSLAGTDQPVRY
DEDKGEFVECDIQIAIKQFPVAKDGSYLVLENPAKDDRHPKQGASGMEELDYGRKVNIRG
PVTFPLWAGQIAKVIPGHNLKSNEYLLVRIYNEDEAIKNWTEAVIKPQSGISTEEKGGKG
DIDKEEKGDEKGEKKQHPKKEDDIQKEKLDLTTGKQLIIKGTEVSFYIPPTGIEVLPEAD
GNFVRRAVTLERLEYCILLDEDGNKRYVKGPAVVFPEPTETFIIENTSKKFRAIELNEIS
GLYIKVIADYKDEDGTEHKVGDELFITGKDGMIYYPREEHAIIKYGDQEKHFAVAIPVGE
ARYVLNRLSGEIVLKKGPCMFLADPRNEVIVRRVLDPKIAAIWFPGNEEAIEYNRRLMDL
TRSKRAEEFVTERDAFRGLSESLKASYTADINVLSAIAPKEKFAGDVMERRTSFTPPRTI
TLDTKYSGAVSIDVWTGYAILIIGKGGNRRVVVGPKTVLLEYDESLGINELSTGKPKTDN
VLIKTAYLRVTNNKVSDIITVETKDLVKVEIRLSYLVNFTGEPEKWFDAENYVKLLTQHL
RSVISNLVKKKGIEEFYDNSTDIIRDTVLGTSDGTNERSGLLFKENGMHIYDVEVLGVKI
TDDSIATSLVKAQRDVVSQTLALAAKRRELDATKEIETIAQDIASLRSTTKIEEFKLQIK
ETEERLKANIKRLEADIEEKDKDIEINELRLVPLKDNANQEIEIATNKQKLQIEKIKADT
EEAVSILKAIQPELIATMKAVGNQELAKVLAQNLPKAAGSFGLLTNKGGIDALMSMVKGT
PLEEGLTTLLGIEQDNTRNKDDKTGNKDDKTGNKDDKTGNKDDKTVKK*
>SR-VP_26_10_2019_2_100cm_scaf_3_12-*_390 # 291224 # 291514 # 1 # ID=1_390;partial=00;start_type=ATG;rbs_motif=GGA/GAG/AGG;rbs_spacer=5-10bp;gc_cont=0.333
MKIQELIDELSKIRDKDPENPEKDVVIEVFDIKKSMITRGWMFDIVIEHTKEVVKIRQKK
FRGWNVYIGSRTKDIEDLEKSLCTSQPQEGGGHITI*
>SR-VP_26_10_2019_2_100cm_scaf_3_12-*_391 # 291511 # 291690 # 1 # ID=1_391;partial=00;start_type=ATG;rbs_motif=AGxAGG/AGGxGG;rbs_spacer=11-12bp;gc_cont=0.311
MKKRHKTINPNRLIDNIFHPLFKENKTFVLIDGAMHFMVEQNPPVSMKKFLRYSLKHLL*
>SR-VP_26_10_2019_2_100cm_scaf_3_12-*_392 # 291717 # 291887 # 1 # ID=1_392;partial=00;start_type=ATG;rbs_motif=GGAG/GAGG;rbs_spacer=5-10bp;gc_cont=0.322
MSENTKIYDEIERKRAAQKKEEGQQLKNQIKADATNRALGIRKRNQSSLFDSLESK*
>SR-VP_26_10_2019_2_100cm_scaf_3_12-*_393 # 292020 # 292175 # 1 # ID=1_393;partial=00;start_type=ATG;rbs_motif=AGGA/GGAG/GAGG;rbs_spacer=11-12bp;gc_cont=0.256
MMKKDANINTDQRLQQIENNQRKIIEQNNKIISLLGRINSSLINIYRKRQN*
>SR-VP_26_10_2019_2_100cm_scaf_3_12-*_394 # 292223 # 292549 # 1 # ID=1_394;partial=00;start_type=ATG;rbs_motif=GGA/GAG/AGG;rbs_spacer=5-10bp;gc_cont=0.297
MKSDDSWKQEAIERDMMGTIKKLGKGKNVIISRYYKIKSLGEDKLLKIEMRAELYNLLMD
LGINFDDFSKGEKIFEKDRGRFIDMIEMMGGKTEIVDNNTIMKTNFAV*
>SR-VP_26_10_2019_2_100cm_scaf_3_12-*_395 # 292585 # 292815 # 1 # ID=1_395;partial=00;start_type=ATG;rbs_motif=AGGA/GGAG/GAGG;rbs_spacer=11-12bp;gc_cont=0.351
MGEIRQLARVGDIKISWNSENDKEIAVAREIFDKRIKEGWTAFREKGGFKGDKIRIFDQD
AERIILVPSITGGINF*
>SR-VP_26_10_2019_2_100cm_scaf_3_12-*_396 # 292825 # 293019 # 1 # ID=1_396;partial=00;start_type=ATG;rbs_motif=GGA/GAG/AGG;rbs_spacer=5-10bp;gc_cont=0.338
MKYEYRILEIDDLKNGDIVDIPKGSLILSKHTTSEQGYIYDPGKPGFITTITMLVPIKEE
PIGM*
>SR-VP_26_10_2019_2_100cm_scaf_3_12-*_397 # 293024 # 293626 # 1 # ID=1_397;partial=00;start_type=ATG;rbs_motif=GGA/GAG/AGG;rbs_spacer=5-10bp;gc_cont=0.338
MTTWPYIITDGTSSTTTNDYFSDWTRSLTTAGTGTTYTPFAQTYTYDPLYTGRQESYYQR
IQLPYHQGCNPQEPVHQQVPQKSPEQIKEEAGATERAKILLLEYLDDDNKQKFYDKKHLE
ISSKLFGGVKYHVPLSKLGRIKAWKDNKIITELCLSVKEDEQLPTEDVVLTKFLHVLHDE
KNMLKVANHSNVQENLLTGL*
>SR-VP_26_10_2019_2_100cm_scaf_3_12-*_398 # 293626 # 294141 # 1 # ID=1_398;partial=00;start_type=ATG;rbs_motif=AGGA;rbs_spacer=5-10bp;gc_cont=0.312
MDTDIENHIENHIENHIENNYDTTKSSLNDYISDEERQHLISELHRLLIWVGESLPDTID
INGKIVGVHDIIWQCIHKKDFTDQEKEYFNKLIRLLETKEKNYEDILRTANLTHEEAEKL
YHEIASITRAIMDIRECETGKVKLKECNEDVKQKIEDTKRWIGFLKNIGRK*
>SR-VP_26_10_2019_2_100cm_scaf_3_12-*_399 # 294227 # 295027 # 1 # ID=1_399;partial=00;start_type=ATG;rbs_motif=AGGAG;rbs_spacer=5-10bp;gc_cont=0.343
MSENEKENLMFCYQCSQTAKGTGCTVKGVCGKNSTIARLQDNLLITVKGITPYLYHAREL
GYVDDSINQFMERALYSTLTNVNFNAEDFVNLAIEAGQNNLKAMILLKKAHIDTYGEPQP
TNVKTGTVKGKGIIVTGHSLKCLEEVLKQSDGKDINVYTHSELLPAHGYPGLNKYKHLIG
NLGKSWDDQRRLFSKYPAAILGTSNCVLLPKEEYIDRMFTTGVVGLPGVSHINGYDYTSI
IEKAKSLPDLKDTAGETVLTTGFLAL*
>SR-VP_26_10_2019_2_100cm_scaf_3_12-*_400 # 295057 # 295539 # 1 # ID=1_400;partial=00;start_type=TTG;rbs_motif=None;rbs_spacer=None;gc_cont=0.344
MVNDGKISHFFLVGGCDSPVKNMEYYREFVQKLPKDTIILTLACGKFRFNDLNLGDIEGI
PRLIDIGQCNDAVVAIDIATELSKVFGGLDKLPLTLIVSRMEQKAVSIFWTLLALGLKGM
YLGPNIPAWINADILKVLVDNYDLRPIGDPEKDIKEILQK*
>SR-VP_26_10_2019_2_100cm_scaf_3_12-*_401 # 295595 # 295747 # 1 # ID=1_401;partial=00;start_type=ATG;rbs_motif=AGGAG;rbs_spacer=5-10bp;gc_cont=0.320
MCLADSSVSIDIDSEDIGIQYKCIDCDTKFRGLGKKIKCPTCESINIKKI*
>SR-VP_26_10_2019_2_100cm_scaf_3_12-*_402 # 295799 # 296233 # 1 # ID=1_402;partial=00;start_type=ATG;rbs_motif=GGA/GAG/AGG;rbs_spacer=5-10bp;gc_cont=0.356
MNQKNQKIVELLNKDRADELSAIVQYMKHHYEMEGLESPEIIELAKKIAKDEMKHAEKLG
ERINYLGGIPTKSMSSILEGGDLKKMVEDDLTKENGAIKQYKEHIKLAVEEEDFTTRLML
EEILSDEEGHANTWETVLGIKKNR*
>SR-VP_26_10_2019_2_100cm_scaf_3_12-*_403 # 296260 # 296730 # 1 # ID=1_403;partial=00;start_type=ATG;rbs_motif=GGAG/GAGG;rbs_spacer=5-10bp;gc_cont=0.365
MSDMFDEFIRFEETMNRMFEEMWRVTPGGRPLLPPLLQSGERAIGPSTDVRRPFVDVVET
DKEVIATAEMPGLNKEDININITEDRLEISAETKHEEEKKEKGYIYRERRSGSYYRALSL
PSTVDPDNAKASYNNGILEIKMPKTEIKKKTPLKVE*
>SR-VP_26_10_2019_2_100cm_scaf_3_12-*_404 # 296800 # 296937 # 1 # ID=1_404;partial=00;start_type=ATG;rbs_motif=AGxAG;rbs_spacer=5-10bp;gc_cont=0.254
MTPNRLNKFYMKVKMQINNIILYPLGFSNTIIRIVEMKEMKRERK*
>SR-VP_26_10_2019_2_100cm_scaf_3_12-*_405 # 297035 # 297742 # 1 # ID=1_405;partial=00;start_type=ATG;rbs_motif=AGGAG;rbs_spacer=5-10bp;gc_cont=0.297
MIGYEKNFDEKRIMERIKAPRITQICPKEEIYLKEDILYILYKSNDLTYPDVGKVTTKFY
HNRPVVEHIWGKEVLNNIEKFLKINCREKDKAIKLIEDLCRLLNVDTIKIEEIFDRHKNI
LKPTCQLYKMCYYLPTEMHMLDIRYYNGEPTRINRSCMMYGIIGFAKRKLTKEQALDIWH
MIIDGLDPTETIENIECVIIPEHTRNLKADRYHKKGEIKVDSYAKLNIKTIQYGN*
>SR-VP_26_10_2019_2_100cm_scaf_3_12-*_406 # 297849 # 298034 # 1 # ID=1_406;partial=00;start_type=ATG;rbs_motif=GGAG/GAGG;rbs_spacer=5-10bp;gc_cont=0.323
MTKTIRWYHKLGISYNPYWLRHEVRYIRTLLHRRFRHNNKIAIRKYLDIQIEPKTRGWIT
Y*
>SR-VP_26_10_2019_2_100cm_scaf_3_12-*_407 # 298209 # 299162 # 1 # ID=1_407;partial=00;start_type=ATG;rbs_motif=GGA/GAG/AGG;rbs_spacer=5-10bp;gc_cont=0.319
MILEDKKLIFVGGKGGTGKTTSASAIALHLSEIVKQRELGEKILLFSTDPAHSISDSFNI
KIGDTPTRITDTLDAVEINVDQLMGEFKVKHKGAIQELLTKAASLDQQEADHALELAIPG
IDEFMSLVKLSTYLEQNIYKTIVVDTAPTGHTLRLLSMPNAVNSWLIFFSGLHNKYKGIM
RFLTGINTNDVENFISTLTEGIYKTHMLITDKDKTEFIIVTIPDLMAIEETKKLFINLYS
AGIKVNNLIINHIQASTDCIFCQSRRNYQDKYIYMINNTYHEINKIYVPLFPTDINGLAY
LRSFENILFGNNSVIQK*
>SR-VP_26_10_2019_2_100cm_scaf_3_12-*_408 # 299188 # 299445 # 1 # ID=1_408;partial=00;start_type=ATG;rbs_motif=None;rbs_spacer=None;gc_cont=0.376
MTTIELYYSDTCKNCHQVRTLLMDILPKNMKFKEVNIFHPEGEHRASELNILSVPTVVID
GDVVFVGRISKEELLREINLRKVTF*
>SR-VP_26_10_2019_2_100cm_scaf_3_12-*_409 # 299503 # 300711 # 1 # ID=1_409;partial=00;start_type=ATG;rbs_motif=AGGAG;rbs_spacer=5-10bp;gc_cont=0.347
MYKMIYKVEDIPIDLLRDNPYDQRKKSGDIEGLAESIKERGLLNPISVVKIEEHFVIAHG
HRRTHAYRYLKRKTIPAIIRKESTPEDLMIDLAIENLQRKDLLPTEKGSTIEQLFYTIQN
VQKSTDRIQSLLSQVKLYGKQDNIGEGFTEEDILIAQKFLNLVGMSTTSASIYIRLLSLP
EDIQQKVVSANNTSLIPDGHIVTKSAYELTRIGDPETQKELFQKAVKDKMSHTELKHVVD
ELIEKNDTVARKSHRGSAKRKTEDDAGIIRLTEELLTLSSSIENFRSKYLPIVSGRIEKA
KWAASLNNMKKVCLDTAKNINDLLHEDMKNDEILEYVNADLEINISSEMRYRFPYRVADI
LKAREGDILLLKIEAIKRLPPKLDEIRTDEIIDVTKTTEENI*
>SR-VP_26_10_2019_2_100cm_scaf_3_12-*_410 # 300729 # 301424 # 1 # ID=1_410;partial=00;start_type=ATG;rbs_motif=GGAG/GAGG;rbs_spacer=5-10bp;gc_cont=0.335
MTLELISADDMSNETQSIEEETKKRFEFVIEYFQKTNPNPKTELKHKNPYELLIATILSA
QATDKRVNMITPALFEKYPIVDMLAKATPEEVYSFISSINYANNKSNYLIRMANMVITKY
NGKIPEDTEELQNLPGVGRKTAHVIAATLFNKPVIAVDTHVHRVADRIGLTTGAKNPLET
EEQLIQYTPKEVMPKISHWLILHGRYICTARNPQCSRCEINKVCRYYEMNF*
>SR-VP_26_10_2019_2_100cm_scaf_3_12-*_411 # 301647 # 303242 # 1 # ID=1_411;partial=00;start_type=ATG;rbs_motif=None;rbs_spacer=None;gc_cont=0.309
MVGKSPQKDLFDFNCDAVPESTGPSEKVIDTSSDFYLKGEGTSIEKSKDKYSNSIISKPK
QPTQPVSSNSISDKYYPPNPKNDVLVFGPDKKRLRPTNQSRADKWVKHNKAIWLGEDKTR
KNRKAIQLLQSPLGREEKQLRVPVLYPDGTPWMPTRASKTRRLLKQKKAKIVKNDLNIFQ
IQLLYWPSKREKQDIALLNDPGSRFTGVAVCSKKVILYGCNLELIADEKDNKFAVIKNRM
EKRKELRRTRRYRNCRRRECRFLNRSKTGKMAPSIRSRKQLELRVNKELTKIYPISVFGQ
EDVAFDHYSKRWGKNFSQVEIGKKKLYEEMKKLLSDIRLIKGFETNTRRQQLGLKKSSKK
EERNPESHVTDCIAMGSIILGLGIETKTRLIPDINFDIITRPKYSRRKLHNEQPNKDDKR
DTKKGHRIRRRFGGTTTNWTNTRKGDYIEAIIDKRDGNDMMYRGWVGGFENDKKLISLYN
FDWKVIGQFDNKKVRLLNRNNGLMIKSLDMEENRINICKYGTEQMRIEDAW*
>SR-VP_26_10_2019_2_100cm_scaf_3_12-*_412 # 303353 # 303625 # 1 # ID=1_412;partial=00;start_type=ATG;rbs_motif=AGGA;rbs_spacer=5-10bp;gc_cont=0.289
MKKSEWKDNLKIGDKVEVKKGIKCPDYKDLDISGWKGEVFEISEDDEDNVLIGIYWDLKT
IQNMPENFIKQGDEEGLDNDSMFLSYEDVN*
>SR-VP_26_10_2019_2_100cm_scaf_3_12-*_413 # 303891 # 304361 # 1 # ID=1_413;partial=00;start_type=ATG;rbs_motif=None;rbs_spacer=None;gc_cont=0.291
MEIKYYLEKAKELLQRDKHLMPVLFVETEDQILVLGLAMDIGKVDKRKMMMDLGRDFAKK
HKEKRIKSLSFIFEAWVTRIDTRTNLSEKVEAIVVTKWDIKTDQKDVITQDYEISNDNVI
WKGEPQEVGETKAYILEAFIQGYNQNLNYKSWALIL*
>SR-VP_26_10_2019_2_100cm_scaf_3_12-*_414 # 304404 # 304634 # 1 # ID=1_414;partial=00;start_type=ATG;rbs_motif=AGGAG;rbs_spacer=5-10bp;gc_cont=0.238
MEYKEGKIIFNKDMSIKLHNIDLMVARLIYNEIEKLELDERDKIMAHYYVAKNYLDGIQK
TMKDIGIEDVIVKKIQ*
>SR-VP_26_10_2019_2_100cm_scaf_3_12-*_415 # 304927 # 305643 # 1 # ID=1_415;partial=00;start_type=ATG;rbs_motif=AGGA;rbs_spacer=5-10bp;gc_cont=0.325
MKFSVVSLKNTQRIVQVLEMFGHDIDNNKPDFVITYGGDGTVLFSERKYPGIPKITVRAG
SVGFKCMYSEEEFEDVLIKIDSGEYKLKEEIKLETTYQGRKYLSLNEVQLHNSSPIKAVR
FSVYIEDEILFENVIGDGVVIATPFGSSAYYSSVGGEKFDKGIGIALNNPYNVKNKPVII
DEGYDYNINMKILQKNSKMLPDDGLLLFDNDNNIIKVKAGEDNIIVKKSKDTAKFVSI*
>SR-VP_26_10_2019_2_100cm_scaf_3_12-*_416 # 305743 # 306162 # 1 # ID=1_416;partial=00;start_type=ATG;rbs_motif=None;rbs_spacer=None;gc_cont=0.383
MIGSDFMNSFAVVRADDMSKVRTTLCDLIRYAHLSFEKKARILEPAFADNILIHVMNSPL
RLACEAASIVPLNEDASAAIGRLVKIHPPGHVIIVSPRHEIYNELATFIDILPEIELNME
WGIDSLGREDTELQTALTR*
>SR-VP_26_10_2019_2_100cm_scaf_3_12-*_417 # 306382 # 307047 # 1 # ID=1_417;partial=00;start_type=ATG;rbs_motif=GGAG/GAGG;rbs_spacer=5-10bp;gc_cont=0.312
MENYDKENKENDNDVIKISEWKTPATDYPERQIGSARVVHGFYNYGYFHNYGVRGYKYFE
VTKQIPVTSLEIREDKDKRVWWTWMVDDPPHFWSMQDYARNSIGKVLVAGLGLGLVTHEL
LDNVDVDSITVVERNKDVITLISPLLPKAEGVKFQVINKDFYDFIHESEEDFDRIIVDLW
TSGSLEETKKILDEEVLPFSYYLKIKYPDASIVFHGFKIDQ*
>SR-VP_26_10_2019_2_100cm_scaf_3_12-*_418 # 307078 # 307377 # 1 # ID=1_418;partial=00;start_type=ATG;rbs_motif=AGGAG(G)/GGAGG;rbs_spacer=13-15bp;gc_cont=0.277
MSDDLDITKVRLSITELAYDMEETIRLNPEFLLANDSLKKEVIKAFIDKMTEVNRIINLP
AKEQYLDQCLLFLAIRILELRKKIKEIKGYRQDDWSHNI*
>SR-VP_26_10_2019_2_100cm_scaf_3_12-*_419 # 307444 # 308010 # 1 # ID=1_419;partial=00;start_type=ATG;rbs_motif=None;rbs_spacer=None;gc_cont=0.326
MTQTKLIENEDDKIYQCCPLWRTRNNIVWQRSTTDKDVDVLFIGEAPGKDEDLQGKPFVG
KAGKKLDEWIFELDLLSYAIINIVKCRPPGNRKPYPEEIRSCLPHLIKQVQQFNPKIIVA
LGATPCLVLINRKEVIVNIGKTFQTRYGKVIVFPHPSFVARGADIYVPIKELKDILKDIE
KDRRQQII*
>SR-VP_26_10_2019_2_100cm_scaf_3_12-*_420 # 308074 # 308214 # 1 # ID=1_420;partial=00;start_type=ATG;rbs_motif=AGGAG;rbs_spacer=5-10bp;gc_cont=0.284
MKKKVEFEVNAEYIDWKEMLEKLNEITEETCKDISSLEISYTECEE*
>SR-VP_26_10_2019_2_100cm_scaf_3_12-*_421 # 308288 # 308587 # 1 # ID=1_421;partial=00;start_type=ATG;rbs_motif=None;rbs_spacer=None;gc_cont=0.287
MHKEEETTDEIIIIPLRELSYEDAKKEIINFLKKFGKRRVYVSEVVEKLNLDIELTEEII
YEWRNQECTNLCAEDGFIGYTSYTCPIIDCRFNNYLVRK*
>SR-VP_26_10_2019_2_100cm_scaf_3_12-*_422 # 308614 # 309462 # 1 # ID=1_422;partial=00;start_type=ATG;rbs_motif=None;rbs_spacer=None;gc_cont=0.302
MSGELKGEWKLLKVWECHKCKALIRDGRKISEHRCEIKENELTISNKTIDEQKRIVEEQK
KVVEEQKGIIEDQKRTLEDRNQYIEKQNETIKIYKETIENQRKTIGGQNKSIEYNKKTID
SQKVVIDEQNKIIKEKAEEDQNKIIEDQKRIIEGHRRAIESQKRSIDDRDVFIEDQKRII
ESQKKIIKDKEIEEKTVNKIPEISNKDNDGIHVHVWEQDKPIKDSKDVGYREDIEIEIFE
KGKGKDRIIIKNGKLTKKPDNIEIIGEQTTEGFIMKGIYKNQ*
>SR-VP_26_10_2019_2_100cm_scaf_3_12-*_423 # 309485 # 309784 # 1 # ID=1_423;partial=00;start_type=ATG;rbs_motif=GGA/GAG/AGG;rbs_spacer=5-10bp;gc_cont=0.340
MTEENKDQVEKRVILMDFAATWCGPCRMQDPILEDLKKKLGDKVEFRKIDIDENNELANK
YLIRAVPTLIIEKDGKIFKKYVGVTSLKELEKTIGDALQ*
>SR-VP_26_10_2019_2_100cm_scaf_3_12-*_424 # 309974 # 310288 # 1 # ID=1_424;partial=00;start_type=ATG;rbs_motif=AGGA;rbs_spacer=5-10bp;gc_cont=0.286
METTQTTNEDDLECPNCHRILYKTYFIKHHSIPRQKGGSHSEKIILCQSCGQHLHNLYPN
SVLKRDFNTLEKIINDPGMKKFGEWIRKRIIIRIKHTNKGGFHK*
>SR-VP_26_10_2019_2_100cm_scaf_3_12-*_425 # 310417 # 311136 # 1 # ID=1_425;partial=00;start_type=ATG;rbs_motif=GGAG/GAGG;rbs_spacer=5-10bp;gc_cont=0.314
MSNKSLYDIHMEFVAELFKRGESVLMPIKGKPMGGTPLGYIKNVDNPPAGYIYRNRYGKY
ELHYDHLQASFTGIDWKDIGLCDARCWYEWRETEANIKGDYKDTTSEYKMPENFRWKIEC
PECDTGMDADGHNSMSCMDAWLSGHIGTFGHTHYDLNIYGSEIDEIKKMITENRNKIDIE
KIQNVVIDNITKNEWDILDDINSRKIATFYTRDLATFFIEKCLGMELDKNRYGVWTKKK*
>SR-VP_26_10_2019_2_100cm_scaf_3_12-*_426 # 311247 # 311429 # 1 # ID=1_426;partial=00;start_type=ATG;rbs_motif=AGGAG;rbs_spacer=3-4bp;gc_cont=0.328
MSEERKLIKVIMEYDNGDREYIEGDDVEKWQKALNDAIILDFTHRGHAQDVLKDIVWRRA
*
>SR-VP_26_10_2019_2_100cm_scaf_3_12-*_427 # 311429 # 311563 # 1 # ID=1_427;partial=00;start_type=ATG;rbs_motif=GGAG/GAGG;rbs_spacer=5-10bp;gc_cont=0.311
MFEELFGSSEETYRRKICEAREAIREHKGREPTEKEIEDYLYTD*
>SR-VP_26_10_2019_2_100cm_scaf_3_12-*_428 # 311629 # 311868 # 1 # ID=1_428;partial=00;start_type=ATG;rbs_motif=AGGAG;rbs_spacer=5-10bp;gc_cont=0.317
MEETVIEEMIDGQLKYIRRMALLTDDQIRTVIRQKIVERPEMINHYQDTSQKKLLDDIAK
MSRDIKGDPTKFARRVDNL*
>SR-VP_26_10_2019_2_100cm_scaf_3_12-*_429 # 312032 # 312775 # 1 # ID=1_429;partial=00;start_type=ATG;rbs_motif=AGGAG;rbs_spacer=5-10bp;gc_cont=0.317
MTLELVKDEDIRYNKRKNEIKCRLCKGNETRIASDGEPIWIRDKNIRWDWTGKFLCYDCY
YKKDKICHECGSEQITESVRMFRHYSRGMWTGKYICQDCYGRKNIDYKNRNIILKIGEGG
GSLLDMVVSTVLEVPTYSIYIADKRLPFGIIHEYYGIVGIKASTLRYNCWYFNINDYISA
DTYFLIGFDKGLKNIRAIYVVPTEERKNNIGRFSIYENSKKYWELKIDHQPYNDIYKDLI
NTDQYID*
>SR-VP_26_10_2019_2_100cm_scaf_3_12-*_430 # 313041 # 313268 # 1 # ID=1_430;partial=00;start_type=ATG;rbs_motif=AGGAG;rbs_spacer=5-10bp;gc_cont=0.303
MLQVIDKTEIAERKPYKYSDKVSEKMRKEKKVREMKRKNMARNITKIDTLTEIVGDIIND
DGIFNGNVLNSILEN*
>SR-VP_26_10_2019_2_100cm_scaf_3_12-*_431 # 313601 # 315400 # 1 # ID=1_431;partial=00;start_type=ATG;rbs_motif=AGGAG;rbs_spacer=5-10bp;gc_cont=0.402
MAEKVSVIIKYKDTVIKTNTDFLVGELDAELKHVISSINAIIVDIPANKVGKIRLDPSVV
YVEYDQEAHVLGFTGEDIQHHQKRLMPLSQTTPWGVQKIRADQVWPSGNKGTGIKVGIVD
TGIDYNHEDLKNNYKGGYNFVANTSDPFDDYGHGTHVAGTVAALDNGIGVVGVAPEAWLY
AIKVLDSQGSGSYTNIISGLQWCLDNGMQVVNMSFGGSSFSQALSDICDKLNNAGILLVA
AAGNSGGSSGQDTIGYPAKFPSVMAIAATDSNDARASFSSVGPELSVAAPGVNVPSTVPT
GSCKLCDTSGYKQLSGTSMSTPHVVGTTALIMKANPNMTNTDIRKAIENTAIDLGNQGHD
DLYGWGRIDALNAVNQTPPPPPGPLASITVSPASLSVNVGATGQLTATCKDQNNNTIICP
SLTWVSDDTSVATVDSTGKVSGIATGTANVTASSGSIVSNASSITVNIAPIPVLTTIVLS
PTNSTVLVGKTVQLTSTCKDQNGNTITCPTLTWTSNNTAVATVDSTGKVTGVAVGTANVT
ANAGSIVSNTSAITVTTVVGSKFDVQVLGQFGIFVTKTPTGKYDASQACIIVCQALKNM*
>SR-VP_26_10_2019_2_100cm_scaf_3_12-*_432 # 315540 # 316337 # 1 # ID=1_432;partial=00;start_type=ATG;rbs_motif=None;rbs_spacer=None;gc_cont=0.289
MAEYYKSLRIIDGKTIWVIVDMCGYIINRNPTKDELKSIEKQLLSFHGILKLPEDEKKKH
LLQLLMYFYEKEGRPPTQKDFAYNSRFPSDTTYKRVFGSWSNALKLVGLDVDAIVRKGII
KTESQKGRLSEILVKEHFIEINNVIDLSGNNCRSPYDGKCPKDQTYDVKSTKFTKRNSWS
FSIHNTQKYEIEWYYLLAFDENYSELIHAWRIPAEDFIEDIEKGWITISINNNRNKNNIE
SMIQYEITERIKLIFKNWLNNVQKY*
>SR-VP_26_10_2019_2_100cm_scaf_3_12-*_433 # 316375 # 318393 # 1 # ID=1_433;partial=00;start_type=ATG;rbs_motif=AGGAG;rbs_spacer=5-10bp;gc_cont=0.378
MTQTCNAGEHIKKGNFEINNNQWGGNTAQCVYDSPVPGWNWKNNGSNVQYPSIVVGNNFC
SWPSTWSKFPIQWKNVNSWNITLEWSYIQPPSGDWNLSFDIYFWNTSNCGSDSDKKMNNM
VWIQGGGGLFYPTGQTIVVDGKTYYLDDPSAAWPRHNFILKDGPTGAGTYTVDLKKLLST
QSGLDGNWYIDSIHFGNEYGSGSSGETHITRYDMEMNGETISLNGSTPTQKYSCTGAPNY
QCVQDANGPYNSLSECQAACVKPTTKYRCTGSPDYQCVQDANGPYNSLAECQAACVSIPS
GYVLKFEDNFDKSTLDTTKWRITGGNVSVSNGNLVLGANGQGGEVRGYGTNQNYLFAFTY
GYVEFRAKLADAGSNKGFSNQLWLAQFGDQWEIDVTETATGPIDNGDNFYGINKMNSTYH
WGHYSGSKESKYNTGLNLSNDYNIYAVEWTPDFVRFLFDGKETLRVTSGQAPITNTDMCI
IMGLCAKTNTGDPNDCWPTTQAPSGNVSLYVDYVRVYQKGTATKYRCTGSPDYQCVQDAN
GPYNSLSECQAACVQPTTKYRCTGSPDYQCVQDANGPYNSLAECQAACVQPTTKYRCTGS
PDYQCVQDANGPYNSLAECQAACVQQTKKFTVHTIGSPNKPSGILIMKTTRGDYTADEAC
KLTCDTLKNMDQ*
>SR-VP_26_10_2019_2_100cm_scaf_3_12-*_434 # 318468 # 318707 # 1 # ID=1_434;partial=00;start_type=ATG;rbs_motif=None;rbs_spacer=None;gc_cont=0.300
MSIYQQESPRIRLIKSQVCDLLKEAIKNESDSEYKYAKIKENMPIEYMEYYVDLDIIRAN
RGRDKLRLIDIAKKIGCSL*
>SR-VP_26_10_2019_2_100cm_scaf_3_12-*_435 # 318777 # 319025 # 1 # ID=1_435;partial=00;start_type=ATG;rbs_motif=AGGAG;rbs_spacer=5-10bp;gc_cont=0.321
MPDIRDITEEKIFKTFGRGVPMCTTMNEADANTVKSMILIDQAMKQMPVKEKEHIRGLEI
VRDRQRLNLEEIRGIRKSLGCK*
>SR-VP_26_10_2019_2_100cm_scaf_3_12-*_436 # 319038 # 319652 # 1 # ID=1_436;partial=00;start_type=ATG;rbs_motif=None;rbs_spacer=None;gc_cont=0.307
MIKNRITPEIKNAFLEEIKKTRDSGKEQGFLICLDKNNNKNGRLSVSEKRCTGNECGFVI
ENVREYCPDKVQGAFHTHPYFINVERFYGRKPTEKETDNAIKLYKKHFDRKGINLTTPSH
HDLVDTLLSQCIGESEGTVCTGNDLDLEKVECWTVKNDEKVKIKDCTQANQEHKERIAAE
PRKWIKPLFDREIINLKTKKWWWI*
>SR-VP_26_10_2019_2_100cm_scaf_3_12-*_437 # 319659 # 320084 # 1 # ID=1_437;partial=00;start_type=ATG;rbs_motif=GGA/GAG/AGG;rbs_spacer=11-12bp;gc_cont=0.289
MVLEELLVESEYIRRRSVSRTTYTYEYYTKSLEKYIPWMKDQINKSKEGFIRIKRGDLAI
AMKKELAIIMGDRYRDKTFNSLFGIIRIVLFDKGIFTELGHYNRERVFVMRNRIPNDCLI
PGLAILQKNMKGITDDEETIT*
>SR-VP_26_10_2019_2_100cm_scaf_3_12-*_438 # 320166 # 320528 # 1 # ID=1_438;partial=00;start_type=ATG;rbs_motif=AGGA;rbs_spacer=5-10bp;gc_cont=0.325
MIKRKKVCTCRDTDIQVDESNAKEIWVTTSWKYDKYAKRTVPYNKKSIGYVERKILHEID
PRWAPDWRKINDTVMEPYQIMDGLVEIAVFDYNKKDTEQNFYADKEQLLDAIKKIAVKRP
*
>SR-VP_26_10_2019_2_100cm_scaf_3_12-*_439 # 320566 # 321651 # 1 # ID=1_439;partial=00;start_type=ATG;rbs_motif=AGGA;rbs_spacer=5-10bp;gc_cont=0.346
MKKIRCCVIGCGNCASALIQGLEYYKNVNNNEESIPGLMNSTLGGYNISDIEIVVAFDID
KRKIGKDVSRAIFEQPNCTKKFSDTPTIGIEVMKGPVFDGIADHMHDYFQTDENQKELSK
DEILSILKDRNTDIIINYLPVGSRQATEFWADIAIDAKCGFINAIPVFIASDPEWSKKFE
YTNIPIIGDDVKSQLGATEMHRILTQMIIDRGGKIDSTYQTNFGGNTDFLNMTDSNRLTS
KRISKTESIKSLIPYDAYVYAGPNGFIGCLNDNKICYIRIDFRIFGDVPCSLDLKLSVED
SPNSAGIVIDAIRMAKIALDRGIGGPLIPACAYYMKHPPEQMRDEDARKQLDDFIDGDIE
N*
>SR-VP_26_10_2019_2_100cm_scaf_3_12-*_440 # 321668 # 321952 # 1 # ID=1_440;partial=00;start_type=ATG;rbs_motif=AGGA;rbs_spacer=5-10bp;gc_cont=0.312
MTYNNKIVLVGFMSEWCGACHAQNPILDELGKIVGNTAEIIKIDVNDHHDIVREWKVDAT
PTLFILKNDSIFKKFIGFTDRNILEYTINNALYI*
>SR-VP_26_10_2019_2_100cm_scaf_3_12-*_441 # 321967 # 322248 # 1 # ID=1_441;partial=00;start_type=ATG;rbs_motif=None;rbs_spacer=None;gc_cont=0.291
MTDNKIVLVMFLSEKCGFCNKQVPILEELGNSMGNQIEIIKIDIDKERYMTKELDINATP
TLFILKNGNVFQKYVGLTYRNELESAINNALKS*
>SR-VP_26_10_2019_2_100cm_scaf_3_12-*_442 # 322450 # 322650 # 1 # ID=1_442;partial=00;start_type=ATG;rbs_motif=AGGAG;rbs_spacer=5-10bp;gc_cont=0.279
MTNDITEIGYKCNMKKCKSTSLEIGRFISELSSKAMSQPLPTIYDKDIDRLGHYLWYSRR
SYEKYK*
>SR-VP_26_10_2019_2_100cm_scaf_3_12-*_443 # 322974 # 323516 # 1 # ID=1_443;partial=00;start_type=ATG;rbs_motif=None;rbs_spacer=None;gc_cont=0.306
MHKIAIIGSQSTGKTTIGNQLSKKLNIPLITELARKWDIEKATQIELIYIQKELLKLQIK
EENRNGQFISDRSTIDNLSYWLHNVSAIVDKEENELYVKTALDNVKNYSHIFLLTPEFYP
VNDGFRNTDIVYQMRIDATIQTILHLYNISHYRLSGTVENRVKEAMKILDGKSNNIQDYR
*
>SR-VP_26_10_2019_2_100cm_scaf_3_12-*_444 # 323676 # 324443 # 1 # ID=1_444;partial=00;start_type=ATG;rbs_motif=GGAG/GAGG;rbs_spacer=5-10bp;gc_cont=0.298
MAKYKILVSIDEANFFWVVVDWGIVIWNPTEDDLKGAIPKYYSKTNICSACREENNIADD
IILYSGNAFRDIDKNGNKIEKWVCRRHKNKHYQKYAANSQHNIIKSMANRRIGNLTYDRH
IFGDHCEELTSRVFGIKNLNKEDDNYHSPIDHSPIPKGISVMTKERLIDLSGKIPQTKGA
RITIRRIGILEYEDWHVSFTNEHKKKFDHLIIYCASEDGNIIERIYIFPYSDIIKKEQIT
IVKDPMRGASHITPW*
>SR-VP_26_10_2019_2_100cm_scaf_3_12-*_445 # 324566 # 324994 # 1 # ID=1_445;partial=00;start_type=ATG;rbs_motif=None;rbs_spacer=None;gc_cont=0.240
MTRDKNINLTHKMVNGKIEKSFEIINILYKNDVITDAYIIGSVAKGTANQYSYIEINIVN
PLFEIQDISDLRPITGKDSSNIKTVIDQLKEIGIKFKIIKIQDLEFWYQIHRNELFHITL
TKDEKFSIKPRIRVTKDEMIIE*
>SR-VP_26_10_2019_2_100cm_scaf_3_12-*_446 # 325022 # 325447 # 1 # ID=1_446;partial=00;start_type=ATG;rbs_motif=None;rbs_spacer=None;gc_cont=0.254
MNEIEYGLSGEMHDIIGSIRDLLRESSNTAQNINTIMVELDTIRKKYRGEKISKGDYDIE
GRQGTIYDKYEAELLKNVLNIKTEYWNPSWIFVSWEELFSKIDKINKILDKIRSQKEELE
TILIKSSEIKTRIDTIFKYLP*
>SR-VP_26_10_2019_2_100cm_scaf_3_12-*_447 # 325534 # 326121 # 1 # ID=1_447;partial=00;start_type=ATG;rbs_motif=None;rbs_spacer=None;gc_cont=0.298
MIKDKISPELKKKFKHTIKKTIDTGKEQGFLLCKDNKDNSSLYASRSSIDGEGELNFAKI
KSECPIKIQGDFHTHSYLPDIKSRLKEGFPKENIPEHAIRDITIQLYHRKNMSVTEPSHG
DLLGVLVLKGNNKIIGTTCSGSDTEPDIVECWTAKKNIAKKYYNRANIEIEDPRLIRNSP
HEWIRPLFTKEVIQL*
>SR-VP_26_10_2019_2_100cm_scaf_3_12-*_448 # 326183 # 326413 # 1 # ID=1_448;partial=00;start_type=ATG;rbs_motif=None;rbs_spacer=None;gc_cont=0.307
MSNKISCERIWVGKYKDDLGTFEILVPACNRDQAIYDIKTCLNNIKKGKMGVTQKIVGEP
DLLYIEEVGKCDYIRQ*
>SR-VP_26_10_2019_2_100cm_scaf_3_12-*_449 # 326432 # 326620 # 1 # ID=1_449;partial=00;start_type=ATG;rbs_motif=AGGA;rbs_spacer=5-10bp;gc_cont=0.249
MTELNKISNQQLIEDFGIIGDYYIDMIHEFYLRYQSDKVTDEELKKFKKIGDRVKDSWIT
RF*
>SR-VP_26_10_2019_2_100cm_scaf_3_12-*_450 # 326654 # 326854 # 1 # ID=1_450;partial=00;start_type=ATG;rbs_motif=None;rbs_spacer=None;gc_cont=0.299
MPNKKIQECLSINKKDIDVIGNALEEYWSLEYHNGHTINQINDTRMRVKKIKEQMEKLGE
IKICWG*
>SR-VP_26_10_2019_2_100cm_scaf_3_12-*_451 # 326920 # 327288 # 1 # ID=1_451;partial=00;start_type=ATG;rbs_motif=None;rbs_spacer=None;gc_cont=0.309
MVDELPIVKIDGEEYIMDTRLREYRKKVKLGELIETKSFSQVFNTSEVVELIEPRKRVED
DTIMSCLTSQEFDELDSLGIKNQKKLYKTKICGKRKESEDIDISEVREPRRESEEPGTMG
YF*
>SR-VP_26_10_2019_2_100cm_scaf_3_12-*_452 # 327296 # 327925 # 1 # ID=1_452;partial=00;start_type=ATG;rbs_motif=None;rbs_spacer=None;gc_cont=0.310
MIKDNITPKLKERFKDAIKKTIDTGKEQGFYICKNKEGKLFADKGCEGEQCDLMIGRPQD
ACQGEINQGDFHTHPYTSLQPFERMFLIKTYGYDRVEEDLKNVIKEEFKYLHEKEGLKNM
TISTPSYIDALKTLGFKCDNLTRGTICIGTDIEKDKVECWTVRETDKDTNIKNCNKMEEE
WKHTTRLGGDIPVKKWIVPIFDKEVIDLK*
>SR-VP_26_10_2019_2_100cm_scaf_3_12-*_453 # 327961 # 328284 # 1 # ID=1_453;partial=00;start_type=ATG;rbs_motif=None;rbs_spacer=None;gc_cont=0.315
MKTCHQLFTNIILTNNIITTEDGEYVSLLQWIQQQIDASPDKTIRMKFTDVKKALGPEFE
NKRYFVIWEGLKRALLHYGIDVRSGRYKKDESQILMMLPIRYEHDKR*
>SR-VP_26_10_2019_2_100cm_scaf_3_12-*_454 # 328265 # 328960 # 1 # ID=1_454;partial=00;start_type=ATG;rbs_motif=None;rbs_spacer=None;gc_cont=0.284
MNMIKDKKIKDKKIKDKITPELRSRFIEDIKRSKESGKEIGFFLCENKEEKLIPSKSCEG
TECDIHLGDPKKGCPTETTTYGEFHTHPYLYSIRQELRKERYPKAEFILKERYPKAEFIF
DEELKNIISKNIRDAHERIGVKGITINTPSYTDIMRALLSKFINVTNGTVCTSTDIETNK
VECWTIKDVRKDKLKNLTIIGISELEKAKPKGSQLIKKWIDDVSDRETIEL*
>SR-VP_26_10_2019_2_100cm_scaf_3_12-*_455 # 329013 # 329282 # 1 # ID=1_455;partial=00;start_type=ATG;rbs_motif=GGA/GAG/AGG;rbs_spacer=5-10bp;gc_cont=0.252
MSKAMINAQINTITEMLQEFNEKTDKCDNKDILSFAKTIGENFEYLTEQIRRSSSLQIIE
KVLLSQEVERLEHEFGNINDNFSKCKYNR*
>SR-VP_26_10_2019_2_100cm_scaf_3_12-*_456 # 329311 # 330825 # 1 # ID=1_456;partial=00;start_type=ATG;rbs_motif=None;rbs_spacer=None;gc_cont=0.298
MTEDINITIGSDPEFIILCGEYIETAGDIFTQISNHQFCGECEVCSNCKACEFEIHINYE
DVENITNTVMEIIDKEIDKIRDIVKTGIAALYYTEEYIDINRHVLPYLDIEKLKQFIIND
ITKQHYDRDFMQRREHKEEILKSSFIHPIDIEKSEKEYLTEQQREIIASYFRYGLHLILK
IIQYIYDKVEIREEEPTCKYDFTVCGVCENCQICKEKLTEEKAEIGCDEDMAIGELRPVS
APEPLKHFEEIKLLIDSLFDMLSSYGVCGPDSLYQIRAGGFYGYGYPYGQQTYSLGGHIH
IGYPKRFLDYTYLEEKGKIDNELGKYLSYFAGIPLKRLESVYDIEGRERRNVGFFNDWKV
KDYGLEWRMPASWLIDPEICIGAICLAYVVAYEFWWLYFNNGNKLERDRNTINDEMFMER
VLPPTVVNSERYDSYVKSSYIDFRTRIDYIIGTVAEMKLYNRYSRYIEYIFGMIIDNKKW
NPDIDIFTSWIEPNKLEKAVVIRQ*
>SR-VP_26_10_2019_2_100cm_scaf_3_12-*_457 # 330837 # 331007 # 1 # ID=1_457;partial=00;start_type=ATG;rbs_motif=GGA/GAG/AGG;rbs_spacer=5-10bp;gc_cont=0.222
MFTFRVRITLDEDQFYSISNYLKHSENMTDELNEQLKSHIYQQIIDQIKNINSNYY*
>SR-VP_26_10_2019_2_100cm_scaf_3_12-*_458 # 331015 # 331155 # 1 # ID=1_458;partial=00;start_type=ATG;rbs_motif=None;rbs_spacer=None;gc_cont=0.255
MTDDNKNKKLSKIEKDMITNGKSHIRIELKTKKCGRKIFLVEPEKT*
>SR-VP_26_10_2019_2_100cm_scaf_3_12-*_459 # 331157 # 331303 # 1 # ID=1_459;partial=00;start_type=ATG;rbs_motif=None;rbs_spacer=None;gc_cont=0.306
MIAMIGYSHKGERCKYKDILCQEGVCSGCGIAIDNRKYDIVDDICEKI*
>SR-VP_26_10_2019_2_100cm_scaf_3_12-*_460 # 331415 # 331861 # 1 # ID=1_460;partial=00;start_type=ATG;rbs_motif=None;rbs_spacer=None;gc_cont=0.260
MPNDATHRIINYLALSIFIVINFYFGLEKDFKIIIIFMGSYVLGTEIFTPDLDTGSKPGQ
RLGILSYPIRKLSRHRGLGHNIFLGWFLKALYILLILTIIGIILKILGFNIYMILDHIDI
KTIGAFLAGMFLSNAVHIILDKIADNKI*
>SR-VP_26_10_2019_2_100cm_scaf_3_12-*_461 # 331874 # 332410 # 1 # ID=1_461;partial=00;start_type=ATG;rbs_motif=None;rbs_spacer=None;gc_cont=0.251
MTITDKKIKVGEYTFTEPSSQIIRLMIEETHKNNIEFGGLLCAKLDSLHELYIDNIFSGT
EVSIKNVERICEKGKIVLGDFHTHTYKYEPEEFVFSPEDLYYVLDNDITGVGFIDGTLVF
AIRILKDDKAYLEELVNDNITLKSLIYNFDKTEEEDKEYTTIEDKIYYKFTSIYITHI*
>SR-VP_26_10_2019_2_100cm_scaf_3_12-*_462 # 332452 # 333039 # 1 # ID=1_462;partial=00;start_type=ATG;rbs_motif=GGA/GAG/AGG;rbs_spacer=5-10bp;gc_cont=0.350
MTIKDKTTPQLRKRFLQEIKNSKETGKERGFHICIEDNGKLSAGNTCIGGECSMKFQNVS
VSCPGKKVQGDFHTHPYLADVRKSFGITFKASDELIRSATEIFLEKRGLTPTIPSHADAR
SAILGKCSKRTEGTTCVGSDLDLNKVECWTIKQMEDNDCVRALVEHISPDEEEQKLPKDW
VRPLFDIEMIRLKRG*
>SR-VP_26_10_2019_2_100cm_scaf_3_12-*_463 # 333052 # 333489 # 1 # ID=1_463;partial=00;start_type=ATG;rbs_motif=AGGAG;rbs_spacer=5-10bp;gc_cont=0.258
MKIDIDFNSEDLNRRLKEYDLYFFEIAIDHASFKEKYFRELVKKWELSPQLGKKGTREDD
VITYCNDEYSLAITGLNENEDDIPFWYISLTFSKDMKLKDVIEFLRDFIDSLHDYKGPKL
AIGINQNDYIGQTKEIVEKMLLNLK*
>SR-VP_26_10_2019_2_100cm_scaf_3_12-*_464 # 333486 # 334697 # 1 # ID=1_464;partial=00;start_type=ATG;rbs_motif=None;rbs_spacer=None;gc_cont=0.252
MINMKKRNSSQHTTKRDVRIIGGIAKVVDMENGKIIKVIRDYKRSNKYQNKSETFVDIAQ
NKSETFIDIANRFYDNIKEFVSTHGEEYYNYRNNILEEFNKDYPENRRISYSEYKELFDN
YKNVKLEKLPSKKFRKMICNYIIERLRFMCETYKIKIPYCKNERDDMESWFKKKCGYFFD
LGIISRHNDGIDYLCEYEFDPLILSFISKDKKVSEFFNTFIDQKDTHKECGTKHLQIELE
YQSGNFILHKHSIDSTDMVICFEKNRHLDVPILELCQWSEKKPIKRDIDEYLEDLDHHLA
TDWNLSFECRLKYGNKEEIIGHTYELLRYIENHRSRDNKEQEIKKFLISDHRLRMILDAL
SMIDIIKKDHIDDIIDNGVVNIEFFVDKDILSMLINENKVIYS*
>SR-VP_26_10_2019_2_100cm_scaf_3_12-*_465 # 334715 # 335632 # 1 # ID=1_465;partial=00;start_type=ATG;rbs_motif=GGAG/GAGG;rbs_spacer=5-10bp;gc_cont=0.316
MDKKLFYKDLTYEEWAVQQDKNSLEFRAMEACHNTHHEYDLEEIKNFIYINIIETETNQK
LSLESFSTRHINSQKLNEQMSKLCRIIFSANNEYKSVDKRGHGDSVSIRFGGRNKDAESI
NFRIEEKAIRYAHYLIEHNLVGEPTVTDLVRKGFSKYMEMLPTINELRDAVTNRFIVDIQ
IERENLERVRVTEMLKGFEARLITEEEDLMQALRHIDNKDELIEIRDWTINFIKDALSYN
GPTKKEIARVREFIMGNPRLYNILLTLERQGLITKEYIDDVRQKGMAPLFVDTFPKEDIK
YNGGH*
>SR-VP_26_10_2019_2_100cm_scaf_3_12-*_466 # 336465 # 336596 # -1 # ID=1_466;partial=00;start_type=ATG;rbs_motif=None;rbs_spacer=None;gc_cont=0.318
MHKAVLIVHEIFVVGLWIRIFVDYANESCLNMVKIELENRKMI*
>SR-VP_26_10_2019_2_100cm_scaf_3_12-*_467 # 336602 # 336781 # 1 # ID=1_467;partial=00;start_type=ATG;rbs_motif=None;rbs_spacer=None;gc_cont=0.322
MHRCFIEFPTQIPLHNRLQALFGHVSEFNTIKHVTQGLYTRYTYISTIRCGSVSIEYQI*
>SR-VP_26_10_2019_2_100cm_scaf_3_12-*_468 # 337204 # 337389 # 1 # ID=1_468;partial=00;start_type=ATG;rbs_motif=GGA/GAG/AGG;rbs_spacer=5-10bp;gc_cont=0.382
MDIVPEANFGIEICKNGTPARNAIFLATETDYMLTYQTTRLPKPVQLFRHLDNNSAGIVK
E*
>SR-VP_26_10_2019_2_100cm_scaf_3_12-*_469 # 337427 # 337603 # 1 # ID=1_469;partial=00;start_type=ATG;rbs_motif=AGGAG;rbs_spacer=5-10bp;gc_cont=0.260
MDIFDVLKAVSKRKVEFVHVGMNEKEALKNAEFDISSEFHIRLQDIRKLYNGYNIKAI*
>SR-VP_26_10_2019_2_100cm_scaf_3_12-*_470 # 337860 # 338018 # 1 # ID=1_470;partial=00;start_type=ATG;rbs_motif=AGGAG;rbs_spacer=5-10bp;gc_cont=0.277
MDIFDVLKDISKRKTEFICAGNNEYEALKNAELNTSKEYHIPLCDIKRLCGV*
>SR-VP_26_10_2019_2_100cm_scaf_3_12-*_471 # 338132 # 339232 # 1 # ID=1_471;partial=00;start_type=ATG;rbs_motif=AGGAG(G)/GGAGG;rbs_spacer=13-15bp;gc_cont=0.349
MAESETERKGTEQNENIFNTWIESYTAISRMWEESYLKLYKPWLESTGELFEKAIDAASS
NSSEKYKEFYDTWAKTFQGKVDFRQIPTAETNKEILEKFLVGAEKSTDIYKNWITELDEN
SKLTREALKGDADPVKYKEIYDLWIKSYSKIFDELLTLPFRDNIREMFEKYTGIPDIYSD
TFIKISKLWNDSYTKLYGTWMESVLELSKKSEEISKGKVGPEAYKEFYNLWTNVYQKTYG
KLLNIQSVKGPTEGKEQLKATFETFAQSTQVYTDLYKSWMTTLEKLSIKSKELAKQPSNQ
ETYKETCNLWIKLYQKAFESFFDNMPTASPFKECLAPVKNVANIYMENIKKISDFWLQSY
GTAYRT*
>SR-VP_26_10_2019_2_100cm_scaf_3_12-*_472 # 339275 # 340210 # 1 # ID=1_472;partial=00;start_type=ATG;rbs_motif=GGA/GAG/AGG;rbs_spacer=5-10bp;gc_cont=0.282
MEESKEKQNKRTASADPLKTCLESTQDFFDMWLNSYQSTFGKLTQIPAFGPIREKQEKMM
KGFPVYVNLYNTWVESNINFQTVFTEAMRKTYEKMITETKGEITTEKYKDFYKIWLETYS
ETLKEFMKSGHFTSDMGKLMTHFMDYQKYNKEMIEENILKPGNFPTKTEIDEINKDLYTL
RKTYKDLDKKIDEISKKTVEISKKTDEITEKIEEKSNLDNKNNEMSKRIDDATLEVDKKL
AELDKKLAELDKKLAEISKKTKTEIQLDIDKKIIDASKKIKTEIQTNYDKKINEISKKVN
EQNQSPDSRST*
>SR-VP_26_10_2019_2_100cm_scaf_3_12-*_473 # 340207 # 341283 # 1 # ID=1_473;partial=00;start_type=ATG;rbs_motif=None;rbs_spacer=None;gc_cont=0.310
MNNKNDINLNNDFNKFVKGIEILMKSTDFSIGATPSEVIYTEDKMRLIHYIPVVEKPNPT
PVLVTYALVNRYYILDLQPDKSVIRKLLSEGFDLYVIDWGYPSGSDRYITLDDYVNDYIH
NCVNKIKEIHKIDKITLLGVCQGGTFSVMYSALHPDNVKNLITVVSPINFDTEKCLLNIW
AKNLDVDKIVDYYGIVPGDLLNAGFLLLDPFRLLIDKYIGLFEKVDCGEDATCTLTNEEN
IKNFLRMEKWIFDSPDQAGEAFRQFMKDCYQKNLLIKNEMKLNGKTINLKNINMPLLNVM
AQYDHLVSNDQSIPLNDAVSSTDKELLIFPTGHIGIFVGSKSQKEVCPKIAEWLKLRS*
>SR-VP_26_10_2019_2_100cm_scaf_3_12-*_474 # 341506 # 341736 # 1 # ID=1_474;partial=00;start_type=ATG;rbs_motif=AGGA;rbs_spacer=5-10bp;gc_cont=0.325
MKVELTTELENELYKVQIKELELDGRYLFIRGIVLDIDKKEAFEFEDSIDVSDFCWADNI
EEFSNVSDEDPDKKET*
>SR-VP_26_10_2019_2_100cm_scaf_3_12-*_475 # 341738 # 342499 # 1 # ID=1_475;partial=00;start_type=ATG;rbs_motif=AGGAG;rbs_spacer=5-10bp;gc_cont=0.367
MRLKDKVVIITGAGSGIGRETAILFVKHGAKVVVADINENAGNETIIEIMKVLEDNPDYK
GDAFFAKLDISNREQTKQVVQDVLNKYGEVDVLINNAGIIQDDLITKMTEEEWDKVIDID
LKGPFNCTQAVVEDMIKHGNGEIINVSSIVGIYGNIGQVNYAAAKAGLIGMTKTLAKELG
KKGVRVNAIAPGFVHTPMTANVPEKILEMMKEKTPLKRLGEPKDVAYTLLFLASDEASFI
NGAVIPVDGGLLI*
>SR-VP_26_10_2019_2_100cm_scaf_3_12-*_476 # 342718 # 343542 # 1 # ID=1_476;partial=00;start_type=ATG;rbs_motif=GGA/GAG/AGG;rbs_spacer=5-10bp;gc_cont=0.442
MRQIAIYGKGGIGKSTTTQNLTAALTSMGKRVMQIGCDPKADSTRMLLGGKVQATVLDTM
RDNGPAGVTLDAVRHTGFGGIKCVEAGGPEPGVGCAGRGVITAIKLLEELGAYNDEFDFV
FYDVLGDVVCGGFAMPIREGYAKEIYIVASGELMALYAANNICKGIVKFAENGDARLGGI
ICNSRKVDNELELLTEFSKKIGSHLIQFVPRDNMVQRAEINRKTVIEFDPACTQAEVYRS
LARNIIENRNFVIPKPMAMQELENMMIEFGIVEK*
>SR-VP_26_10_2019_2_100cm_scaf_3_12-*_477 # 343539 # 343880 # 1 # ID=1_477;partial=00;start_type=GTG;rbs_motif=None;rbs_spacer=None;gc_cont=0.418
MNNGEDNNMKMIRAIIRPNKEENVVDRLEKDGFYSLTKMNVFGRGKQKGIRVGTVCYDEL
PKVMLMLVIEDEDVSKVVNIIKNSAYTGNIGDGKIFVTDVSEAYTVRTGESGL*
>SR-VP_26_10_2019_2_100cm_scaf_3_12-*_478 # 343889 # 344266 # 1 # ID=1_478;partial=00;start_type=ATG;rbs_motif=GGA/GAG/AGG;rbs_spacer=5-10bp;gc_cont=0.447
MKEVIAIIRRHRLQETKTGLLGIGIPALTMVSVEGRGKQKGLPGWNYELDPTLTEVEEKN
TGVSMSFIPKRMVYAVVEDDDVPKVVETIIRINQSGHIGDGKIFVCPVEDAVRVRTGENG
EQAIK*
>SR-VP_26_10_2019_2_100cm_scaf_3_12-*_479 # 344333 # 345712 # 1 # ID=1_479;partial=00;start_type=TTG;rbs_motif=GGAG/GAGG;rbs_spacer=5-10bp;gc_cont=0.438
MTTILPECDIPIPQRQPHIVCYEPGSNILPMCNVQTVPGDMTERGCTFAGCRGVVGGPVK
DVIQLVHGPIGCAYYTWGTRRNLSDTKLHRKYCFSTDLTEESVIYGGAKKLLNSIIEAHE
LFPEGKAVFVYSTCVVGLIGDDTEAICKQAQAKIGIPVVPFHCEGFRGVSQSLGHHIANR
TLFEKVVGTEEPDTTTPYDMCIIGEFNIDGDAWIVKPLFERMGVRVLSVFTGNAAYHDIP
PMHRAKLNIVQCQRSSTYIAKMIQDKYNIPYINVSLFGMAQTTEALRDVGKFFHLEENAE
KVIAEELAKYQPKIDYYKKKLECKQCFIYQGAPRAWHWIDPMRELGIEPILTATTFGHKD
DYEKIMAKAKPGHICIDNPNALEIEEYLVKLKPDFFIGGLKEKYLSYKLGIPFINGHSYE
EGPYAGFEGFVNFARDIDVAVNSPVWKFINLPLLQLKAN*
>SR-VP_26_10_2019_2_100cm_scaf_3_12-*_480 # 345667 # 347064 # 1 # ID=1_480;partial=00;start_type=GTG;rbs_motif=None;rbs_spacer=None;gc_cont=0.445
MEIYKPTTPTTEGELNDANYYDQSSQVCQPMGAILAYMGVHGCVPLVHGSQGCSTYPRYN
IARHFRESAEVAVSSLAEDAAVYGGAKNLTEAIKNIKSRLNPAAIGICTTCMSETIGDDV
KLIAKKALDHSKMPLGDTVLTGDTMKIFPASTPSYVGTHLTGYDNALRTLVETLAVKSEP
NNKINIITGVINPGDIREIKNMLRLMNVQSIFISDISETLDTPILPGGHKPILPEGGTSL
GDIADSANSLGTIAICRTAGSAATYLKNKFNVPSVLDPAPIGIINTDRFVQNICKLSGVS
IPEEIIKERGRLIDSMVDVHHYMFGRKVAIFGDPDIVSAIVRFCAEAGMNPTVAMTATKH
KDFAPDIKAVNSEYNTDTQILEGTDLYEFHEVVKIHGAELILGNSKGKDLADDEDVPLVR
FGFPVYDRVGVYRYPILGYNGSIYLLDLMTNAILGHKYDPNKLHQ*
>SR-VP_26_10_2019_2_100cm_scaf_3_12-*_481 # 347126 # 347308 # 1 # ID=1_481;partial=00;start_type=ATG;rbs_motif=AGGA;rbs_spacer=5-10bp;gc_cont=0.377
MKGTVLDIEKGDLMAKVKIQIEPATITAVITKEAVESLDIKKNDKVNAIIKATEVMIGKE
*
>SR-VP_26_10_2019_2_100cm_scaf_3_12-*_482 # 347368 # 348549 # 1 # ID=1_482;partial=00;start_type=ATG;rbs_motif=AGGAG;rbs_spacer=5-10bp;gc_cont=0.375
MNNVVIVSAVRTAVGKFGGSLKDFNPGQLGSTVLKEALKYVDFKGEDVDEVIMGNVLSAG
HGQNVARQAAMSAGISQNVPSYAVNKVCGSGLKSIVLGTQSIMLEDAEVVLAGGVECMSQ
APYLIKKARWGAKMGNDELVDSMIYDGLWDIFGNYHMGMTAENVAKEYNISREEQDDFSA
KSQNKTENAIKDGRFKNEIIPIEIPQPKGDPIIFSQDEFPRFGTTKETLAKLKPAFKKDG
TVTAGNASGINDGAAAVLLMDEEIAKDEGIEPLATIESYASFGIDPKIMGIGPVHAIILA
LEKAELTLDDIDLIELNEAFASQSLAVIKELELDQEKVNVNGGAIALGHPIGASGTRILV
TLLHEMKRRDCEYGLSTLCIGGGQGISMIVKRL*
>SR-VP_26_10_2019_2_100cm_scaf_3_12-*_483 # 348566 # 349213 # 1 # ID=1_483;partial=00;start_type=ATG;rbs_motif=None;rbs_spacer=None;gc_cont=0.278
MKKLPTGNTCYRCGNKAEKRERDKDGISTGNFLCKNCYQKDYWIFNKDRINKDKKSLTRC
RNGELSPYSNTGKGYIFEQIICITLGVNNCNIEKDNWNSPIDIGKHEKYGYISCKGANIR
YGEWHFTSIRRGIIREKFDTLILICMSKDRKNVERVYAIPVEEAIRRDNITIYDNPSRTT
WYEKYRIDEIPFNSTYHNMNLKNCNVLKDINKYEL*
>SR-VP_26_10_2019_2_100cm_scaf_3_12-*_484 # 349269 # 349664 # 1 # ID=1_484;partial=00;start_type=ATG;rbs_motif=GGA/GAG/AGG;rbs_spacer=5-10bp;gc_cont=0.343
MRLEAKKSPCSVIKFSANDGKSTYSYNGEFYADCENCKRTEIENPYPDCKANHAEWGVLT
KLSQKCKQTDELYIYCMTPDEKDYPFTRFWCRTCAILIPMFGVKAVFMWDGKKWLGRDAK
NLIVEAEKMEN*
>SR-VP_26_10_2019_2_100cm_scaf_3_12-*_485 # 349736 # 350602 # 1 # ID=1_485;partial=00;start_type=ATG;rbs_motif=AGGAG;rbs_spacer=5-10bp;gc_cont=0.344
MTKMTGRQKLSLEGKVALVTGGSRGIGKAIALRLAEEGADVAINYQSTKEHAESVSRLID
QMGTIDELDKLSMMVDQIDTKESAKEVSKLIDSIGSHSEIYQANVNNFEEVNKMRDEIVK
KFGKIDILVNNAGIVRDKSFVKMTPQMWNEVLSVNLDGTFYCTKAVIEGMLERKYGRIIN
ISSVIGRMGNRGQANYAASKAGIIALTQTLAKEFANKGITVNAIAPGFIETDMLKSVPKE
IMDKILAQIPLGRLGKTSEIAGAVAYLASEDGDYITGQVIDINGGLYI*
>SR-VP_26_10_2019_2_100cm_scaf_3_12-*_486 # 351076 # 351375 # 1 # ID=1_486;partial=00;start_type=ATG;rbs_motif=GGAG/GAGG;rbs_spacer=5-10bp;gc_cont=0.383
MDNRTKYIVAAVTAAMFMGSAYIFPAETFLVFTVGWLFFIPAAFIVYMVWGYLSYMKERK
HKIVIAVQPTDAMRAIARREAELKIEKERLLYQEYEKLK*
>SR-VP_26_10_2019_2_100cm_scaf_3_12-*_487 # 351460 # 352962 # 1 # ID=1_487;partial=00;start_type=ATG;rbs_motif=GGAG/GAGG;rbs_spacer=5-10bp;gc_cont=0.279
MISRHISIDEEYFDRIKPYIEKHNGSLGAALREIINQVEMYNSYTNIDTSLSDWIFKEAE
GRLVPDSVIDEIIDPNLINSMKKLDEYLNDRFSKSEWNININLEADGEVLPSHILVDIRG
SSPKISVVAGILSKYLIRHSSERSPLGIKSVTTFDESIRIEFCMMDKNKSIESLSTFFGS
TDDILKIIKEKPTFWKTIIERHVISNYNMVTIHRNHLEELLANDMSILGEITIEILKKKV
IQDIPLTELLNLIKYTYENSRIVDIIEIDKHDMIVYHSYRNQKAIDKLKTILVALLENSG
HLYDAKSTSNSIILKYKPDIDIKLDQIISNLKISESDIDQELAKFIICLNGLKDMSDLGT
LSLTSLGRKIGKSLMQEYEKEEYAKEEHEKENNQNQNKENQNKHDSYNWDMKKFKKAIEA
IDLKFHRISEWKLENGNILYIIKKCNIAKDENKINPYICRTIREIFKGALDYAFGDKVKL
EIKKLISHGDNYCEVIIRTK*
>SR-VP_26_10_2019_2_100cm_scaf_3_12-*_488 # 353007 # 353861 # 1 # ID=1_488;partial=00;start_type=ATG;rbs_motif=None;rbs_spacer=None;gc_cont=0.311
MAIGEIKDDTDISCIHCHSKEVKEFQQSIHFNKISCIGCHGGDITINGTISINAMNKNFT
DIKTNIIDICYNCHSDVVKLYNQSVHETAFKEKGVASCIDCHGTHDILSYKDPNSMTYFE
NVPTMCGNCHENQTKMSAWYYGIKTDRFDTYKKSYHYKAIILSKVSNKNNEKSNGKLSGG
KGLATCPDCHENHNTRNESDPNSAIYPTNLVRTCEKTGCHSEQKALIYGGKIHEGQSVYL
LSTRIDLKMFVTIFYIVMIVFELGFTIGLIFLGIYSKIDIKKRN*
>SR-VP_26_10_2019_2_100cm_scaf_3_12-*_489 # 354134 # 355006 # 1 # ID=1_489;partial=00;start_type=ATG;rbs_motif=AGGAG;rbs_spacer=5-10bp;gc_cont=0.324
MSKEENLKFKRFTLNQRIQHIIFFTTFILLAYTGFPLKFPDEWWSRWMITSVGGFDNRTL
IHHFSGLLMIGVSVYHVVYHLILEKPRFDILFNLKDIKDFWQQTLYSLKYTNIHPNFGRY
TWKQKFEYFGAGFGAVIMGFTGILMWQPFEAMKYLPIGFIQIANLFHTWEAVLASLAVFI
GHFYDEHFEKFLNMSWLTGNISEEEMRHEHPEEYEIVMNEQKKIDNKEFENAHSYNSTNN
SIKNISKTTNNKATKILSKFIFTIIFLIICIWMLWISYNVLIEAVNTYIL*
>SR-VP_26_10_2019_2_100cm_scaf_3_12-*_490 # 355555 # 357141 # 1 # ID=1_490;partial=00;start_type=ATG;rbs_motif=GGAG/GAGG;rbs_spacer=5-10bp;gc_cont=0.352
MAFPKYKPASPPKNKLIVEKRIIDGKMRKVETYNGKVARVYDDDWKLVEDRSEKLKITLP
TPPLEPRVRQENISDDAPPQEDRPKEESKEESPILNIPNLSSTSTQIDEKMMSGTGGLQI
ISEDEVIKHEGTDTMTNNVSKGEVSKIEDASKSDPSKIEDVPKSEHSKSDVPKSEHSKSD
VPKSEHSKSDVPKSEHSKSDVPKSEHSKVEETPKIEGTIDSELSQRLENIINIQDISNKV
DIPKIEPQKETPKKVEIPKETPKKINIPEEARDMGVPGVPIKKMENRIEKLIDKKTSNTQ
PITTNDKPKEDKITEVTKAEQQKKSAGDKITKENKNMVEELLEEYKREQWAKKRDFEKNI
EDMARVASENKSQIKEMSQKIEGVSGKVGEVDEKIGGLQENFQEKFGTLQENLQERLGDE
KKPVSDVLGELCTGVDCIKTDLKKSQEYQQSLEKQLEGKFQELSERLQKLEEPSYVCDNC
GAESIKPLSSFCPNCGAPIHSWMDPETGNPVSGWAPFWKRSQRYPGQE*
>SR-VP_26_10_2019_2_100cm_scaf_3_12-*_491 # 357209 # 357586 # 1 # ID=1_491;partial=00;start_type=ATG;rbs_motif=AGGAG;rbs_spacer=5-10bp;gc_cont=0.291
MTGDEEHGTKINNIMDSNAIKQLKNTVDAFNIIRDLSSNISPDPFKKAMEERIQRSIVEN
IENFPIIGKTNKEESKSHEDIPVHEKLSPGDVYILRIANGELEVIENHGGDIIYKMVKLS
IGRLV*
>SR-VP_26_10_2019_2_100cm_scaf_3_12-*_492 # 357609 # 359606 # 1 # ID=1_492;partial=00;start_type=ATG;rbs_motif=AGGAG;rbs_spacer=5-10bp;gc_cont=0.393
MTNGDQVPGGGGGQRTYSEEDVMALMNEAARRAATEATKNMQKANEDEDDAAVSVINPKV
VKQLKDTVAVFTALKDLSSNPLQKTIEETVGGMAASVVQSAFAPRGPSPKQDIVDKLLNS
QFAFGLGSGLGQRAPELVETMGRTFGTDKAGQMMDNIIGKYGSGGGQGGQSRHLNPGPST
GPSSGPSSPPSAPEQKAADKQSEKELLLSLDPNNPEHVSAYAETQGGVPVDVARKMLMIH
QDAFIEQLKRDGMNIDQISTQRGSRAQSGQSAQQPSPVQQPVQPVQPVPPPPIRQDVPPT
YPESYPGGHIEQPSNPGDIEYTEYNDITQPGLGTGPQPNLQSGHQSSSPGNTDGQQVEMM
KTFATDIGKVMGEMLNKIETLNNTVFTLQSEMNDMKTQGPKQPPPVHREMPPRVPPHVTE
YPPAMTGVPISNISTPSLETIDTPSFGTPSLETFEDQAIENPKVGLNIKRSEDFFEENII
DIGTFQQELEREAKLSVQKVQQQVPFPDNVQPIVQPVPPPVAQPVPPTIIQPTPPTVAPT
PPMSQIVKSISQPPVIQQPTIQPIQQLQSVTKPIEQQPIKEDNIVDTPKIELDESRPDIG
INDLKEIPIIPGDKIDDKTSKDIDGNKFVNIKKAGVHKKADYRNIKPSFKKNGGEENKEG
INREV*
>SR-VP_26_10_2019_2_100cm_scaf_3_12-*_493 # 359609 # 361129 # 1 # ID=1_493;partial=00;start_type=ATG;rbs_motif=GGAG/GAGG;rbs_spacer=5-10bp;gc_cont=0.373
MAYPKPGFRQTDEDIRRTVDQQVAEKTRAIEQKNKTDLEILLEQRSKSIEEKAKADAQEL
ARKEAQTLIDQRFKEQDERRQKLAEEQEKKVRDEQEKKVRDEQERKLRDEQDRKSREELE
SKLRQDISQKLREELEQKLKDVQDKKIKEEEERKLREDQERKTREEQEKRTEQERKTREE
QEKKFKEDLEKKFKEEFESKFKLDLEPKLKQEFESKFKLDLEPKLKQEFESKFKQDLEPK
LKQEFESRLKQDLEPKLKQEFESKFKLDLEQRLKEVQERKEQIVPIQQPVTHTPVAPPFT
QVPPLTQTPVTPPLTQTPVAPPFTQVPPLTQTPPPLTQVPPLTQTPPPLTQTPVTPPLAQ
TPVQPPTTESSSKIAKMIEEIKKRKAATPVVPEQPSQPHIPLISPDQAIDDKDIIHCPTC
HTGHVHNMETDGVTYKCTGPECGKEFVMVPKDSDYKCVGCGSPIKKPEDEKLKIDSCPFC
HGKKAVKFDWGKLWKLKPQMVTPKAG*
>SR-VP_26_10_2019_2_100cm_scaf_3_12-*_494 # 361304 # 361630 # 1 # ID=1_494;partial=00;start_type=ATG;rbs_motif=None;rbs_spacer=None;gc_cont=0.291
MALKNLHSSLEKHKIVSRSHEANIQENIDSKVACDVVDHIFRYIDICLKEDKSKMKLSLF
AKSFIRGILTESVRNGINDFVLNMNDKEVKAMLDDMQKELNKRRLDGK*
>SR-VP_26_10_2019_2_100cm_scaf_3_12-*_495 # 361634 # 362296 # 1 # ID=1_495;partial=00;start_type=ATG;rbs_motif=GGA/GAG/AGG;rbs_spacer=5-10bp;gc_cont=0.296
MSNDSIMKSDSMIFVDKCLADDLINVIEKMVNYHIDKNYKEVRNTILGYDSKNGEWRSRY
GESIEKKISGTEQTITYTSQSICSFFLNTESFTKQGMIFYEDEIYNTVRLQLDEGMKRVL
DVMFTLSDRVIEYRHIIDIIISEWNLKNIKDSITPIKLKSDPDICGDLYFHQLEVRANAW
REFRSISRHKGLMLRDSFKQAVIGFLEDRVDMLREKDSLI*
>SR-VP_26_10_2019_2_100cm_scaf_3_12-*_496 # 362340 # 363881 # 1 # ID=1_496;partial=00;start_type=ATG;rbs_motif=None;rbs_spacer=None;gc_cont=0.309
MELTRTSPIIFNIRPISGSTLILKFIVKESRYIIKVDIRIIIHVKNPIHRTMTDMVSSDI
LSIPTFAEDKAYKTLIKIPEFKNYTQSYITFTVDPKESLYKKVFIEDINIEISSQKIDGP
IIEEIQLPSSHTTSDIFGQMIYQYNRDLPKDSKQRISYIYSLYANDSFAIVASNHIKYLK
HKYLNDDEHIEIEGIDWSQLGSISWNEKRNVLLHPFLYPFASTGSFSQNSRNFAKLLGMK
NKIGGFDVADSNRISNFAVNLVNKIDLMIVPSGFARDAFISSGVNTPVEILPHGIPDEFF
RDGPVSTNNSDIIKLRKAKESGYILILFFLIHSEHRKGADIVRNVLKRIQKKFENVYLVV
KGPSCSYFSGVKTIHITSWMSNDDLVALYDICDACVCPSRGGGFELNALEAVSRGIPTLV
TGKGCFLDLINYFIPIRISNIATQSLPGNVVHIGFGCEPDIDDFEVKLTDVISRTYYWKN
RYKEISKEVKDIYTWKMIAKKLDNILRNYEFIA*
>SR-VP_26_10_2019_2_100cm_scaf_3_12-*_497 # 363900 # 365567 # 1 # ID=1_497;partial=00;start_type=ATG;rbs_motif=GGA/GAG/AGG;rbs_spacer=5-10bp;gc_cont=0.311
MTSRNKGQLKIGQSGSVVIGKEKRESSSKAKIGQSGTIIIGGRGEDNRKSLKKEKQEIVK
KIKHSKKEKSEIISEEDYDGENQIIIKFAKKINEFNVLVQDNKSSGRSWYHGLEGNWWWG
MTEERARIKIESEQAIEDQKLEIEPEQAIEDQKLEIEPEQALEITPIPELQIRTVSEMID
QMTAQYDRDLPKDQEKRISYIYPLKSTHSFHIVAVNHIKHLKDKYLNDGQHIKIEEIDWS
ELSNIDWYEKRNVLIHPFLYPFASAESFIQNSKNFARLLAMKNKIGGFDVADSDKISKSA
ADLINKIDLMMVPSSFVKDTYIKSGVTIPVEVLPHGVSDEFLSKKISETENKKLIKLRKL
KKKGKILILFFLIHSAHRKGADIVKKVMKRIQKRFKDVYLVVRSRNCSYFSEINSVCVSS
WLSDEDLVALYDSCDVCISPSRGGGFELNALEAVSRGIPTLVPNGGCFTDLIEYYIPVRV
SDKVVQPLPGNPIHVGTGVETDIDDFENKLIDVIERLDYWKNIFHKRTEEIRDMYSWRQT
TKMLDKILRAHGFIE*
>SR-VP_26_10_2019_2_100cm_scaf_3_12-*_498 # 365691 # 366734 # 1 # ID=1_498;partial=00;start_type=ATG;rbs_motif=None;rbs_spacer=None;gc_cont=0.334
MINRHRGQLKIGLSGPIVIGDEKSFEQEHKQQIISEKADSMNIKRHSKHKKKGKKKEIIR
SVNKIDRFNILIEDNKVSNKPWYYGLEGDWWWGMTEDQARARLIEVEQAFEKNSKIAITS
IVRNEASNGSLKRFLNCCHKLEKRYKDIIYIFIEGDSSDNTYEILQNWLTPKKNYILKKI
DRNHRPFAKDRNPKRTVYFAELRNMLIDLALSIPEVSEVLMIDANYGWKDDLISSLRATD
ADIAAPLVVMHKDQHGKYLFYDTWAFRKGVIQFSHWYPYMKGLGHSPLDIDSAGGGYLVK
RRVLEAGVRYNGDRDCEHVGFCQRAREMGFTIKINPRVYIRKGGHEE*
>SR-VP_26_10_2019_2_100cm_scaf_3_12-*_499 # 366749 # 367381 # 1 # ID=1_499;partial=00;start_type=ATG;rbs_motif=AGGAG;rbs_spacer=5-10bp;gc_cont=0.288
MSKERSKNKEDKHKIKKITDSDPKTKEDKHKIKKITDSDPKTKEDKHKIKKITESDPKTN
KEYPNDNELNKFDRLVKRNKSSGKPWYYGLGGKWWWGMTENDSRKHIESDQIKNSKKIVT
TSSVVQNKEEIKTDIDKEEIKTDIDKEEIKTDIDKEEIKTDIDKEEIKTDIDKEEIKTDI
DKEEIKTDIDKEEIKTDIDKEEIKTDIDKV*
>SR-VP_26_10_2019_2_100cm_scaf_3_12-*_500 # 367435 # 368331 # 1 # ID=1_500;partial=00;start_type=ATG;rbs_motif=None;rbs_spacer=None;gc_cont=0.324
MENVDESNKKEVGENKKEVDKFNRLVTKNKTSGKHWYYGLEGRWWWGMTEEQARQKIESG
QIPRHKVAIASMIRNEEHNGNLKRFLDCCEKLEQYHKDIIYIFIEGDSSDNTYNVLQEWL
RPRKDYILKKIDRAKPRFQKDKSLERTIYFAELRNILIDLALTIPDITEVLMIDANYEWK
GDLISPLRDINADIVAPLVVMRKDEKKKYLFYDVWAFRKDGKHFSHLYPYIKGLEFGKPI
RIDSAGGGYLVKRRVLEAGIRYKGDRDCEHVGFCRKARKKGFVIKINPKIYIKKSGFK*
>SR-VP_26_10_2019_2_100cm_scaf_3_12-*_501 # 368470 # 369498 # 1 # ID=1_501;partial=00;start_type=TTG;rbs_motif=None;rbs_spacer=None;gc_cont=0.329
MEGQWWWGMSEGEAIRYIKKGLVPEIEFDRIVLVSTWNINCGIATYSKYLWDELNKISPI
SFVVNPINDGKLKHKIRGGLTHLQHEFGIVPELPRIKGKMIVTWHTVPKNINDTIKRFES
TYHIVAHIVHSECSRSNIDSSKDIWTVPHGSMLIPEMKKEDARKLLGINKDIPIGFVFGF
QSGDKNYMRLANAAKNTGIHLMISGAPHNIVNSMNITNDKNVTFINRFLTENDVNLYALA
SDILLFDYIGKDHYSVSGALHRIIGAGRPTICSDVRHFNDIMHENSCLKFKNQARLEECI
RRALENSERLSLAARKYAEKTSWEKIAKRHIEIYKKYIDINI*
>SR-VP_26_10_2019_2_100cm_scaf_3_12-*_502 # 369541 # 370149 # 1 # ID=1_502;partial=00;start_type=ATG;rbs_motif=None;rbs_spacer=None;gc_cont=0.325
MGKNEKRHHKHEHYKIIHKDCGHGARSKVSIVERESDGKLLIWKQPLFDDKWHHESLRKE
IKKAKLWRKFGISKVKASWHPDGRSLLKTYIKGDTLDEILKKTPGFFVKKSRPLEALREF
VGLLIDSKYFVKDLIGENLVFDGKKWHVVDSGSVHDRENRSEAKQEYKKEFLKSWSKGFS
SQEEVRYLESFLNSVKAIKYRK*
>SR-VP_26_10_2019_2_100cm_scaf_3_12-*_503 # 370172 # 370645 # 1 # ID=1_503;partial=00;start_type=ATG;rbs_motif=None;rbs_spacer=None;gc_cont=0.287
MRKGSVYKKYIFGEMTKIKECNIDHLEAFVNSLNNDQARILCKYLSYNRKNNVYNYVSKG
PDHWKVNDINISDIYVEKVNPLINPYLERNNWSLEKIADDRDISFHEEFQGGDVTIDNRL
IVFIAKKIDRKYRIVDGIHRVIRLSCDGERKFKLIYY*
>SR-VP_26_10_2019_2_100cm_scaf_3_12-*_504 # 370686 # 371789 # 1 # ID=1_504;partial=00;start_type=ATG;rbs_motif=GGA/GAG/AGG;rbs_spacer=11-12bp;gc_cont=0.343
MGNKDIRTLSEFEKLVTKNKSSGRHWHHGLKDKLRRMSEVDARNYFVKFEEEEKALVDKI
VLASTWHINCGIATYTRYLFDSLDVIAPGSFVVNPINEGVLKYKSIGRLTHLQHEFGIVP
EPPKIKSKLIITWHTVSKHTYKAIKEYESDYDVVAHIVHSEQIRSSINSSKDVWTMPHGS
MLIPEMKKEDARRLLGINIDMPIGFVFGFQSGDKNYKRLIGAARHTGIHLIISGAPHNVA
SSVYIENDRNVTFINRFLVENEVNLYALASDILLFDYATKDHFSVSGAMHRVIGAGRPVV
SSDVRHFSDVEHGHDCLKFKDQNGLEKCIIYALENGEQLGLAARDYAQRTSWENIARRHM
EIYRKYL*
>SR-VP_26_10_2019_2_100cm_scaf_3_12-*_505 # 371805 # 372638 # 1 # ID=1_505;partial=00;start_type=ATG;rbs_motif=None;rbs_spacer=None;gc_cont=0.344
MKEISGQWLFGIFGKRKRFKLIGDIMSSIPDKFDSSYYDEKYFADQKGKEFRRPDGSISN
WGYQNLTGEWLGCKPITEAWKELFKLKKCKTKQCKVLDVGCGRGQFVTYLRDIGVEACGF
DYSNWAVTNRYPRCQNGWIIQQDATTTWPYRHSSFDLVLALDLFEHIYLDDIDKVTKEMY
RVTKKWIFLQIATVDRGSGNGGYILKKGESVPVELEGMAVAGHVTVQIKEFWVDKLMKGR
NNKWKLRDDLVAEFIRKVPSDVISNWVKNTLLIIEKV*
>SR-VP_26_10_2019_2_100cm_scaf_3_12-*_506 # 372703 # 373626 # 1 # ID=1_506;partial=00;start_type=ATG;rbs_motif=None;rbs_spacer=None;gc_cont=0.334
MRPVQIFITHYVNKDMLVLNDILVEEATYLEKITNYPHELIIVENSPDGSSDELYERLPG
IRIEKNNRPGRNDIQPSMRNKVIELANQGDGEWFILLHNDVRVTVWWLHNLLSDMRNAEG
KYGTGNVIITPRYIPYWYVDGIITPKYPSLWEELRKNVVRLDIGHMRNWCKGWQFKMDNE
GRVYSPENISYITDDGNSLMMFISSKKCFDDRNGGIGDCDESFLGWGYDDNDWGIRALMT
GKKNLKSQGCLMGHIEGLTFYNKDFPPKKFSHNADIFIKKWGRNIWDEMETGQLWIRLHN
EQKQKGL*
>SR-VP_26_10_2019_2_100cm_scaf_3_12-*_507 # 373626 # 374156 # 1 # ID=1_507;partial=00;start_type=ATG;rbs_motif=AGGA;rbs_spacer=5-10bp;gc_cont=0.290
MIKDVADLLWDTIKDIEVESIIDIGTGVNGVVGLHYIEKKNIKRKYAIDIYSIKPLPSDW
TCIIMDGRDIYKKFGDKSVDIITAYDFIEHLSKEDGIKWIEDAEKMARKLIFLFTPISNN
GEIPPSPSANLRPENIYEKHKSGWTYEEFEKLGFRTGKNDPENLWKNTNIIAWKIL*
>SR-VP_26_10_2019_2_100cm_scaf_3_12-*_508 # 374153 # 375400 # 1 # ID=1_508;partial=00;start_type=ATG;rbs_motif=GGA/GAG/AGG;rbs_spacer=5-10bp;gc_cont=0.294
MKMNFVVLPSPFLIDDLIFPNLGILYLSTILKQNHCDVSIIDLHGHANDWKNELYKYLNA
TNSNNNMWGISCTTPEFPMAIQVLKEIKSFDANAHVHIGGSMATCDPEICISSGFDQVIV
GEGERAIIKTTIQCCKDKIIKEPLIRNIDNIPFPDRNSINLHRYNYYINNKRSTSIITSR
GCYWSKCRFCCQTWEKRIRYRSAENVLKEINLLNKMGFDGVMISDDEFFSNKKRDFQICK
GLKELDMTYRCLTRPVLVNEDLAKLAYDSNCHEILLGLESGSETILNTLNKGMTKEQYKK
AIKILHDYGIKVKGLFVIGLPGESHKTIDETKEFIKETCPDICEFTIYTPYPNSDFWNNQ
WHYDIIFDKEKILNQGAWYKGKKGEYNCYVQTSSLTAEEIIERRDEMESRFNRVE*
>SR-VP_26_10_2019_2_100cm_scaf_3_12-*_509 # 375366 # 376517 # 1 # ID=1_509;partial=00;start_type=ATG;rbs_motif=None;rbs_spacer=None;gc_cont=0.286
MKWKVDLIEWSRLNTMNTMKILFLSGNCVDFASDLLYNGIVEIYGQDSIIDFPYREWHHV
KDITGFLSSSSIPMHIPYVYWCSTIDKNTDSRIKYDINDINNLNEIKRMISQDNFDLLIV
SNRAVDLFKELFKGIDRFQIDRFQAKIILINGEDSSELVYHHLKDVLSEYWGNIDLLLQR
EYRQNSNYDEKVIPYPCVTIPTNLPNLDFKSNKEIDVFCRHGPSHPFRQKVLDRIKQIKG
INIEAGYAELPIIDYFKHINNSKISISICGVGGFETPRYVEIPYMKSMLLGQFPKNALDL
NLSVNPVVYPNDFKDRYSAVSYKVDLSDIENLIRYYLKNDKEREEITRRGYEHVINHLTT
KKVVEYVLKNLEDNNYWKSINNL*
>SR-VP_26_10_2019_2_100cm_scaf_3_12-*_510 # 376557 # 377399 # 1 # ID=1_510;partial=00;start_type=ATG;rbs_motif=None;rbs_spacer=None;gc_cont=0.256
MVNTILGLAFGFGFDILKPFLYSLTRTDFNGELCLMVTNISSEIVNSLSILEKNYKINII
SFNFKDMDWSLYRHVLYHNYLIEHVKDKMNGSEYEKHNIMLTDTRDVVFQKDPFDFDINN
SLCCFLEDKSQSINSCPYNSGWIKDIFGNNMLDEIGSNMISCAGVTIGDYKSIIIYLETM
IDCINRIGKKNCVDQGIHNYIIYQKENRENNLRNKINLRLFETGKGPVFTMGYVKEKDII
FNNDGFIINNDGSIANVLHQYDRHPGIYEKANVFQKKMTF*
>SR-VP_26_10_2019_2_100cm_scaf_3_12-*_511 # 377435 # 378493 # 1 # ID=1_511;partial=00;start_type=ATG;rbs_motif=GGAG/GAGG;rbs_spacer=5-10bp;gc_cont=0.326
MDTSDKILVTGAAGFMGSWICRTLVEKGYTEVYGIDDLSGGDIENVNIYIKSGDLYFYLN
DLSNISKTNELIIDIKPDIIFHLAANAREGASFFQPLEIVKRNYLAYMNILEPAIKEGLD
KIVLFSSMAVYGYGMEGKEKGTYVTGPFYEFMERKPVDIYGINKTAMEQSTETLSNVHEF
RYTILRPHNVFGPNQSLSDPYRNVIGIFMNRIMRGEPIYVYGDGTQQRAFSYIEDSLDCY
VKCIDNKYKTDGEIINIGGTKHITINTLAKTVCNKMGVGISYPIKHLSERFGEVKNAFCS
WEKSRELLGYEEKICWEKGIEIMASWALKKGKQEWKNEKLSLWNEKAPITWK*
>SR-VP_26_10_2019_2_100cm_scaf_3_12-*_512 # 378719 # 379672 # 1 # ID=1_512;partial=00;start_type=TTG;rbs_motif=None;rbs_spacer=None;gc_cont=0.319
MIIVDGLHHLRPNLFEGQPFDKKKLPFKVRHVPIALTPKFNHRFWMDNRRWNVCGTLNTG
IIHAKGELLVRIDDCSEFDSDYLKKFWEGYQNGYWPMAMHIRYLEGKPARLDNRYMEIGY
EANSSFTFEPNRDELLKRIYGQGGLIRDTRYEIVRKEGGRKIGPHEWFYGYSSVPLKAAL
KVNGYDELFDGDKSLEDSDMGSRLNMAGYENKFLLDINHQVIEHEHGPIAENLIDNNIKP
IKCNYAVYLVNRKRNKCRANSNILSEEDVEYIRNESLKPPCSPTPNFYDENCRGKMFKMW
TRNQPIFDLKKERKFYD*
>SR-VP_26_10_2019_2_100cm_scaf_3_12-*_513 # 379693 # 380667 # 1 # ID=1_513;partial=00;start_type=ATG;rbs_motif=AGGA;rbs_spacer=5-10bp;gc_cont=0.317
MKISVIIPTIRSEKMVDFQLPSFSKQNFPKEEFEIIIIDDCPINRKDQIENFGNVNNLNI
KWMRSKKPYYRSNANIGCARNTGLIHAQGKLIVFIDDFSVVRHKYLESVWEIYKQDKSFS
HIGPVISVEYQDNPPENINELKIRHTDPRSTKGKNSKIGHHLRKCKSDWFFTSNASAPIE
DLAKINGFWEMADLTREEDVLMGLALERRERKLCFVDSPDISVYHMTHDTYKMERRYKEI
TFKDLGWEDAVIKGRTIVGYGGHGRNGLNTNPDEIQRITKNIFNTKNPGSWALIEHFKKN
KHLKFNQEIGFDLAEERRKIGNLV*
>SR-VP_26_10_2019_2_100cm_scaf_3_12-*_514 # 380678 # 381682 # 1 # ID=1_514;partial=00;start_type=ATG;rbs_motif=None;rbs_spacer=None;gc_cont=0.339
MKVALVSTEALITPPKKYGGVESVVFDLCKGLAEKKIDITLFACNGSSSPNGKLIQVIEE
GWGRTGQCEEFEKRMINMKHELKKFDIIHDNSHIKPCWKIHKRVVNTLHWEQNPRQCHHN
NVVAISEQLANWARSRNKGRKVKVVHNGCDLSKYAFKKDKTDRFLFLSAMTPAKGADVAL
SIAKDNNLKIDFAGLGGSTSVAIEQESKINPNICYLGEVTEEQKISLYQNAKALIFPTGV
HGNWVEGFGLVTIEAMSCGTPVITWNNGAMPEIVVNNQTGFICNTIEELKNAIRNIDNIR
PENCRNHVEENFTYQAMAKKYIKLYKKILKGDTW*
>SR-VP_26_10_2019_2_100cm_scaf_3_12-*_515 # 381714 # 382331 # 1 # ID=1_515;partial=00;start_type=ATG;rbs_motif=GGA/GAG/AGG;rbs_spacer=5-10bp;gc_cont=0.359
MSIEIIKNIFETIPGMISEEEGLFLYNLAARCTKGAIVEIGSSSGRSTICLAKGSKSGGN
MTVYAVDPQNGGGSTPDPTWFDTSDSGTPDPKYYINQGDSLPQFKERLYQHRVDDIVAPM
VDYSELVYKKGWIRPIELLFIDGEHRYNYVKMDVEMWGKHLISGGILLMHDSSTPGVRRV
INEFVINNPRFTDIKESPIFNATVI*
>SR-VP_26_10_2019_2_100cm_scaf_3_12-*_516 # 382435 # 382584 # 1 # ID=1_516;partial=00;start_type=ATG;rbs_motif=AGGAG;rbs_spacer=5-10bp;gc_cont=0.387
MTEYKKGDVYTCADPSCQIEITVSKSCTGKECSISGPLICCDKPMIKKD*
>SR-VP_26_10_2019_2_100cm_scaf_3_12-*_517 # 382706 # 383002 # 1 # ID=1_517;partial=00;start_type=TTG;rbs_motif=None;rbs_spacer=None;gc_cont=0.172
MKEICNRLEKKLKEICNRLEKKLKEICNRLEKKLKEICNRLEKKLKEICNRLEKKLKEIC
NRLEKKLKEICNRLEKKLKEICNRLDEICNKEKGTKEE*
>SR-VP_26_10_2019_2_100cm_scaf_3_12-*_518 # 383060 # 384358 # 1 # ID=1_518;partial=00;start_type=GTG;rbs_motif=None;rbs_spacer=None;gc_cont=0.341
MAKNLAIGLKKLGHDITYTGMQTAYGPEYGFGIEELPIQVGHIDDMTQYMMTLDRIKPDV
VMNIFQADYEYNDFPKVFKKSVWYPPVEGRNIPQKMANDLLAVKMNEGEIVAQTKYGQDE
IKLALGGIDIPYIYHGFNDKIFKPLKTQNIDGMRYCYYKTENGKLNSDPIILHNNGCYDC
LLNNTEQVKCQHYKEEHVSILKFISGKWTEESIPITKLPGITKGKYVFGFIGQNLGVRKR
IERLLNAYYLFIKDSRQLKDRTILHLHTMPIAVSGINLIKIIQELGIYDNVIFSYGNYRS
SAWTNEAMNILYNTFDINISASSSEGFCLPVIEGFAAGIPMIAPNCSSFTELIGEDPKTR
RGLLALVIDWQMIQDGSMRAIVSEEDLANQMKTLYQSGDLRNTFSKNCIEYAKNYTWEKI
CKQWDQLLKKMI*
>SR-VP_26_10_2019_2_100cm_scaf_3_12-*_519 # 384672 # 384914 # 1 # ID=1_519;partial=00;start_type=ATG;rbs_motif=None;rbs_spacer=None;gc_cont=0.292
MDRYIPWKNVERIYAIPEIDVYGKRSITIYKYPSPSLGSKWEDYILDEKPFNESYHNLTV
EDCSSLRRDRFEEWLRFMRT*
>SR-VP_26_10_2019_2_100cm_scaf_3_12-*_520 # 385101 # 385622 # 1 # ID=1_520;partial=00;start_type=ATG;rbs_motif=GGA/GAG/AGG;rbs_spacer=5-10bp;gc_cont=0.266
MNKVISDIHGNRKRISNVRDGINVLSISNKKNISDRPDSVNSIISVPRNKFLIPDTKKKT
DKPVEKVALADKPIEKIKSEKVGKTKPLPGKSVEKIKSEKVDQNKLLVDETVEKIKSEKV
DQNKLLVDETVEKIKSEKVDKENKGQLIDESTENISTNKTIEKTDKTDKSIQA*
>SR-VP_26_10_2019_2_100cm_scaf_3_12-*_521 # 385741 # 385944 # 1 # ID=1_521;partial=00;start_type=ATG;rbs_motif=AGGAG;rbs_spacer=5-10bp;gc_cont=0.294
MEIECPHCSGTGKLILKKDGAVDRQFDNIISVPFGWFEEYEELQNKMIYHVHLLKTLRKY
TIKNEQR*
>SR-VP_26_10_2019_2_100cm_scaf_3_12-*_522 # 386015 # 386161 # 1 # ID=1_522;partial=00;start_type=ATG;rbs_motif=AGGA;rbs_spacer=5-10bp;gc_cont=0.265
MNDGTDIEREQKLLDDLGNIMGFETVQTRSIRILNKIFEELEKEIEKE*
>SR-VP_26_10_2019_2_100cm_scaf_3_12-*_523 # 386405 # 386989 # 1 # ID=1_523;partial=00;start_type=ATG;rbs_motif=AGGAG;rbs_spacer=5-10bp;gc_cont=0.279
MKTINTTKSIKEDIVKDSIIKNYIKYIEYLGDHNYIRESVTIYENLSRLVTINSLKANHE
GIVFDIMCPPGRIISISGIKSYPEDYRIEDIRPFELKLTKSTGEEIDPETRIKILKNKIL
RKPFEICNISYKDVSMTNYSKSPNRFKTYSELYRFEYGIELKSEDHLKIYIINPDIDIDI
VKFNLGIDLWTQTD*
>SR-VP_26_10_2019_2_100cm_scaf_3_12-*_524 # 387006 # 387551 # 1 # ID=1_524;partial=00;start_type=ATG;rbs_motif=AGGAG;rbs_spacer=5-10bp;gc_cont=0.300
MNIMNQKQKISMPEYSEYVQYLRDQGYSREQLNIDENSEIVSIRSLAKGSIGTVIDIRCP
CGHKMIITGRTQLPEGHALALRFADIDNIEIAPDTRIKILKEKISQEITIVESMFYKDIT
TTEYLKTPPNKTKPYEKFYRFNRGIEINGEEHLKIDVINPDIVIDAKNVKLSLDIDFWEE
E*
>SR-VP_26_10_2019_2_100cm_scaf_3_12-*_525 # 387556 # 387819 # 1 # ID=1_525;partial=00;start_type=ATG;rbs_motif=GGAG/GAGG;rbs_spacer=5-10bp;gc_cont=0.273
MENIKSPFAIYEDKFCNKCDNYSGCIGLVSSTSTSIGIEDNEKQINTKNIGDKMFLDMVK
GMGVSLYTHKFKMILECMEARKLMKDI*
>SR-VP_26_10_2019_2_100cm_scaf_3_12-*_526 # 387878 # 388258 # 1 # ID=1_526;partial=00;start_type=ATG;rbs_motif=AGGA;rbs_spacer=5-10bp;gc_cont=0.289
MFEVLGADRYGINIQKIDDKLYNMELIFFFDRNNKDHRDIFQNSIPYFVNAVKAMSIIGH
SISEIDKENLILKLSLTTTFERISDTIVGEFINHGSLGKATISQLFAMVSCATVDAVNNM
KDSLSE*
>SR-VP_26_10_2019_2_100cm_scaf_3_12-*_527 # 388443 # 388925 # 1 # ID=1_527;partial=00;start_type=ATG;rbs_motif=GGA/GAG/AGG;rbs_spacer=5-10bp;gc_cont=0.313
MRFEFLDKYEGILPNLPRSYGRICCVCGKDITYSRDGTPVWYRYKDENENYTGEWKCHNC
NRKKKGYKFKKFKCRLCGSNETRIRSNGKPIWIRDLDIHQEFTGEYLCYRCYYQTEKRCY
KCGKTDNINKEYVNKHWIGRFICHNCRLGYETVYCSFCNI*
>SR-VP_26_10_2019_2_100cm_scaf_3_12-*_528 # 389235 # 390026 # -1 # ID=1_528;partial=00;start_type=ATG;rbs_motif=GGA/GAG/AGG;rbs_spacer=5-10bp;gc_cont=0.313
MVRYNIDDIRKNAMTEIREKTKKNPKYLSPMNKERQEDMKKLGFISGNDFTYWMQQNGIV
KNPTDLDRNMVENTLKNARCKTIKEYRDKKAIDAGFIDNADKIRNWRHETGRQIPMIVKR
DCSSYIGIIIGENIAYPILIEIFGGVDEKMPYGYPGYDLVVRGGYKIDVKTATLNNKNQW
VFSIWNNNMADYFLLLSFDNRECLNLLRILLIIKDESIRGEPFWKRESITITNNAKSMLE
FQKNDWINRLKCLDETKKIIKMI*
>SR-VP_26_10_2019_2_100cm_scaf_3_12-*_529 # 390028 # 390177 # -1 # ID=1_529;partial=00;start_type=ATG;rbs_motif=AGGA;rbs_spacer=5-10bp;gc_cont=0.300
MQEPIIRQSRKSGGSIIISLTDFIEPNKYYVISKEDGSVILKEAEIKVK*
>SR-VP_26_10_2019_2_100cm_scaf_3_12-*_530 # 390397 # 390789 # 1 # ID=1_530;partial=00;start_type=ATG;rbs_motif=GGA/GAG/AGG;rbs_spacer=11-12bp;gc_cont=0.402
MSGTHICICKYPLMIIDERDGQSIEYLAMPVEIIKDGDIRVPEIDYEETEGFDGVTRGYI
SVKWQEIKDGMVMKKYDVVGHIVFAGCDPSETSKGEDGNLICTDKSIFTVLHPAEEWVEK
HVIELGKIST*
>SR-VP_26_10_2019_2_100cm_scaf_3_12-*_531 # 390903 # 391214 # 1 # ID=1_531;partial=00;start_type=ATG;rbs_motif=AGGAG;rbs_spacer=5-10bp;gc_cont=0.497
MALRREVPTSAIDIAEAKRGSNVDAVVPVGKGAEVYIKPMGAGKAGSGGRIVVRGTRVKP
SHKLGTKAKAMRACAGKRGCEFQSCLEAAGITAPRSIRKACGH*
>SR-VP_26_10_2019_2_100cm_scaf_3_12-*_532 # 391250 # 391576 # 1 # ID=1_532;partial=00;start_type=ATG;rbs_motif=None;rbs_spacer=None;gc_cont=0.382
MHKCMSDKVEIPIDTAQLVLARKNAGMRRSSVSVGRDGELLPNGNENTEYTVTVRSKGSN
EPSLKAAGLKTCRGLKGCEFAKCAEKVFGRLPKKLQGLCPTNFTGPHI*
>SR-VP_26_10_2019_2_100cm_scaf_3_12-*_533 # 391625 # 392587 # 1 # ID=1_533;partial=00;start_type=ATG;rbs_motif=AGGAG;rbs_spacer=5-10bp;gc_cont=0.496
MDWEQLREKTLGEVGTSLVAEGAGVTAGFVGAAIVGRQIQNRVKQDVDIVTSTDKIMAWS
ANNVPKIALWYLLRKYAAVEPGEALTPMKEATVDAKKAISGSIIYDTLIRLANGGKNPGN
VTLWGYQIMSNEPQKSVQSSSQADIQRLIQENSALRAELNKALQRLATPAVPPVPQVAQP
APQVAAPPPVQTAPAVQVQPPQVFQQAPPPVIRYQPAPPVISYTPVQQPAPVGAAAPIVQ
VEQRPPPPRVRAEEITQVPYSPGQPFAPYAAQPAPPVVQERERRYGFMDSVTPPVVQERQ
KRYGFMAGEEKDIASMFGML*
>SR-VP_26_10_2019_2_100cm_scaf_3_12-*_534 # 392600 # 393196 # 1 # ID=1_534;partial=00;start_type=ATG;rbs_motif=AGGAG;rbs_spacer=5-10bp;gc_cont=0.449
MAQIRNLQEPAAPLSAKPDYTSYVDYLESRGWTREQITLDELNTNLVTLFGLAAGATGTV
IDIRAPAGQKISIMGTQQIPRGADARSAHALRIRLADTADVEIPIFSKIRITKEKTSEAI
VQLARVFYADVNLTKMAGTVGLATQKTDLEWYRFKQGVELNGEQHLKIILINTESPLTSV
DAAHIKFALDLDLWTREE*
>SR-VP_26_10_2019_2_100cm_scaf_3_12-*_535 # 393517 # 394158 # 1 # ID=1_535;partial=00;start_type=ATG;rbs_motif=AGGAG(G)/GGAGG;rbs_spacer=13-15bp;gc_cont=0.310
MIPLVDINDSKSKKDVLIGRKCFRCGSTTTFVDPKTGVAAWRKRKINEKWDGENYYCDSC
HHKLKKQSRDGTLDRNSNKAKGNRVERAFEKVGFRNCNKEKDNYNFVYDLYDSVKYKRIQ
VRSTEIKPKIRHWKDKEYTYFGWHLGLDMEREYDYLFAVCMSENYEDIDRIYVIPVNRLP
DSEGIIIYRDQYTQYEDCRDEELLKKVKEAYRM*
>SR-VP_26_10_2019_2_100cm_scaf_3_12-*_536 # 394545 # 394721 # 1 # ID=1_536;partial=00;start_type=ATG;rbs_motif=AGGAG;rbs_spacer=5-10bp;gc_cont=0.316
MTNTNDRKFVKLSRDDEDKTKIMAGHTVFTVRQLEDEIKSDSEIGRKLKSIEKELLKY*
>SR-VP_26_10_2019_2_100cm_scaf_3_12-*_537 # 394753 # 395517 # 1 # ID=1_537;partial=00;start_type=ATG;rbs_motif=None;rbs_spacer=None;gc_cont=0.388
MTKIRRCYGWLPDLPDHRDIMYSAVHKIPAELPPLVDLRSTCSPVENQEELGSCTANALV
GALEFLENKDKIPYTDLSRLFVYYNERVIEHTTSSDSGAMIRDGIKTLAKQGICSEKIWP
YDISKFSDKPGHSCYKEATKHKITTYSRLQVIDEMRTCLADGYPFVFGFTVYQSFESQEV
AQTGIVQLPQPGEQPLGGHATLSVGYDDSQKRFTVRNSWGLDWGIQGYFTIPYDYLANNN
LADDFWTIRRGEHI*
>SR-VP_26_10_2019_2_100cm_scaf_3_12-*_538 # 395645 # 395896 # 1 # ID=1_538;partial=00;start_type=ATG;rbs_motif=GGAG/GAGG;rbs_spacer=5-10bp;gc_cont=0.353
MVHWHEDKKNVIELAEFLVESEELTTAKELLEYFRHPEKYTEVWGTYQEEVLGKPHVSNI
GSICLYKHIPALVSLVHPSAQCG*
>SR-VP_26_10_2019_2_100cm_scaf_3_12-*_539 # 395912 # 396238 # 1 # ID=1_539;partial=00;start_type=ATG;rbs_motif=GGAG/GAGG;rbs_spacer=5-10bp;gc_cont=0.287
MVEINIDKNKLIINLPPISGGTRRRSTRLEKNLATEHLTAKRPIRNIVDTELDDIINEIK
DMETASLAKYEKINEVIEEARLINNILKTVEEIRNDNIVEIYHELLSD*
>SR-VP_26_10_2019_2_100cm_scaf_3_12-*_540 # 396346 # 397194 # 1 # ID=1_540;partial=00;start_type=GTG;rbs_motif=None;rbs_spacer=None;gc_cont=0.267
MHKVEALIPFQDGEISGKTNGENMKENIYNIIKEIREKIKNDPKYLHPCNKEFQEDIKRF
EFKNGNEFVSWMQQNGILLDPLKDNRRHHANTYNRYNCGSATEYMNLCAQKFGYKDRRER
RNEYEWNNGIRSPISENRNHHSYSGVEIAQKIVAKMILPMILGNIKDEMGHNNPGFDYIM
ENDIKIDIKSAQLKDNRHNFIIMENNIADYFLLIGFNYGYNRKLEILHIWLFNRDELVRE
RRFFKRSGFQIINDEKELSEFSKYELRKELEEFKKICPSLEV*
>SR-VP_26_10_2019_2_100cm_scaf_3_12-*_541 # 397196 # 397972 # 1 # ID=1_541;partial=00;start_type=ATG;rbs_motif=GGAG/GAGG;rbs_spacer=5-10bp;gc_cont=0.347
MNTATILITMPRKKGDPTEYTYQWAADSSKIAKDLGYKVFEIKEKDNTYNNVTEAIKKYK
PRAYIHYGHGCPSSLQGQQECIVVRKYDVNELICMAESPFIEERQRLLKLLNPLGELSCP
GICSIGDVDPCSPLCTHDTNINLLKGSIIFSVACHSLSQLGKCSIKYGVETYVGYNDLLM
FPVDTINSQDMFGEVQLTFLKELLMGKTVQEAEQTMSELEDSYIRRFKKIKYISLPMLWN
KLHRKILGNSNNLIYNQE*
>SR-VP_26_10_2019_2_100cm_scaf_3_12-*_542 # 398016 # 398372 # 1 # ID=1_542;partial=00;start_type=ATG;rbs_motif=None;rbs_spacer=None;gc_cont=0.305
MSKYIGSIFVKKPGARKTYERDIKMTYDVDKDPEIQKEITELEALTTSIRSDAHHCNMTD
IFLDNIGTIGGLHRKYTKFTFLPKGSESSKRFNDAIRKARDAKTVFIRDCECKYRKKI*
>SR-VP_26_10_2019_2_100cm_scaf_3_12-*_543 # 398453 # 398665 # 1 # ID=1_543;partial=00;start_type=ATG;rbs_motif=AGGA;rbs_spacer=5-10bp;gc_cont=0.352
MVNLPSVTPTEGATYFNLLVTSGVGVIATLVLAEKLKNKTDVPISSLIFWGTVFTIVTAA
GVYSIYKTSK*
>SR-VP_26_10_2019_2_100cm_scaf_3_12-*_544 # 398667 # 398843 # 1 # ID=1_544;partial=00;start_type=ATG;rbs_motif=None;rbs_spacer=None;gc_cont=0.362
MMIMRGKMNGNLDLKNENLGINTLQTTPTSIYVLGALFTAGVVIGSIFGTMMTKAKER*
>SR-VP_26_10_2019_2_100cm_scaf_3_12-*_545 # 398847 # 399062 # 1 # ID=1_545;partial=00;start_type=ATG;rbs_motif=AGGA;rbs_spacer=5-10bp;gc_cont=0.384
MVSLPTYVTPTQATSWYNLILIGTVGGLGVMALSELIKDKRTVPVSEITKWTLIFGAVAA
ISIWDIDRSSK*
>SR-VP_26_10_2019_2_100cm_scaf_3_12-*_546 # 399072 # 399272 # 1 # ID=1_546;partial=00;start_type=ATG;rbs_motif=AGGAG;rbs_spacer=5-10bp;gc_cont=0.289
MENIIKLEDFNNKSLDDIIELYRSGYILEGTQSIQQIQLPSYSTAIAIFLAGTLVGLAIT
LILRRK*
>SR-VP_26_10_2019_2_100cm_scaf_3_12-*_547 # 399284 # 399745 # 1 # ID=1_547;partial=00;start_type=ATG;rbs_motif=GGAG/GAGG;rbs_spacer=5-10bp;gc_cont=0.323
MNNNILTLEQMQIMSIEEIVDAYRNGYILSERSETLPQTSQTLTNTNTSQTLTNTNTPQR
LTTPQTLTNTPQIYSASNGSHYTTSDIGVIAAAIGISVGLLGLLTWYIIKKEEDRIVSQI
KDAVKSATSKVGLIERLIPLAERIGERILPPKA*
>SR-VP_26_10_2019_2_100cm_scaf_3_12-*_548 # 399849 # 400235 # 1 # ID=1_548;partial=00;start_type=ATG;rbs_motif=AGGAG;rbs_spacer=5-10bp;gc_cont=0.393
MVEKTPSQRLLFNLDNLERSVNICNPLALEDAANVGIDMEKMSAQDSSRFRVLINRYRED
CTCVRIPAPTKARAERTISEIKGMIETARERAAPTVEKIKKRIAPTIEAAKERAAPTIEK
LRRGLPSY*
>SR-VP_26_10_2019_2_100cm_scaf_3_12-*_549 # 400273 # 400866 # 1 # ID=1_549;partial=00;start_type=ATG;rbs_motif=None;rbs_spacer=None;gc_cont=0.293
MSKRINSFILSDNIISNMKDKIKETKKLKTELGFALCTDKDNSNNYKGNSEIITKGIECV
GTKCSIKVGKCKEYQINIGNYHTHPRSHPTMSITDMVTGCSEKIECIGSVPLNSIRCFIR
KTEESRCLDEISPFEEEEHKILEKGEEIRTILRSPKSIIKTGIPKILREISQYDTNIAKY
HKNRFKLLYNNFNRIDI*
>SR-VP_26_10_2019_2_100cm_scaf_3_12-*_550 # 400929 # 401066 # 1 # ID=1_550;partial=00;start_type=ATG;rbs_motif=GGAG/GAGG;rbs_spacer=5-10bp;gc_cont=0.326
MSHKKCCKVHLTDKNQEKKLFPKEKIAFCNQTKSFPVGNRVCSGA*
>SR-VP_26_10_2019_2_100cm_scaf_3_12-*_551 # 401182 # 401331 # 1 # ID=1_551;partial=00;start_type=ATG;rbs_motif=AGGA;rbs_spacer=5-10bp;gc_cont=0.307
MSKHRCHKSKCIYGTFKDGNEKIILQGNDPKFAFCDQIRAYPIGHRKCK*
>SR-VP_26_10_2019_2_100cm_scaf_3_12-*_552 # 401586 # 401759 # 1 # ID=1_552;partial=00;start_type=ATG;rbs_motif=GGAG/GAGG;rbs_spacer=5-10bp;gc_cont=0.391
MSEREIVRKEGVPVAFKDAIVQYVRCGKKCNPQEYTPNKKPHGLKCRKPHHKRCRRD*
>SR-VP_26_10_2019_2_100cm_scaf_3_12-*_553 # 401848 # 402435 # 1 # ID=1_553;partial=00;start_type=ATG;rbs_motif=None;rbs_spacer=None;gc_cont=0.325
MSKKYHHHDHFEIVHENCGHGMHAKVSIVKRESDGQLLIWKRPVSSNPEHQEAFRNEIKR
SKYWRKFGISKVKVCWHSDKHSLLKTYIKGKTLTQILKDDSQFFSKSKRLSLKALGKFLR
FLVDSKHYIQNLSCENLVFDGKKWHVIDSSDVHERESRSRTRREYKRKFFGSWSKRLHSN
NEIHYLKSFLEKYCR*
>SR-VP_26_10_2019_2_100cm_scaf_3_12-*_554 # 402558 # 402812 # 1 # ID=1_554;partial=00;start_type=ATG;rbs_motif=None;rbs_spacer=None;gc_cont=0.310
MLTETEKKIVERISNRIIDDCVEDRPDSPSTCIKDASIGVSYIVDAIHNLPKDHTLKPHL
SKISEIVNNIKEDTTKWAVLRGIT*
>SR-VP_26_10_2019_2_100cm_scaf_3_12-*_555 # 402849 # 403148 # 1 # ID=1_555;partial=00;start_type=ATG;rbs_motif=None;rbs_spacer=None;gc_cont=0.313
MISKVVLDSNPSGAMIITQVDIGKTPMTIDQNILASIPSGTFKMTYPKYKDLTMKINLKE
QNINIKSIGEIDIELITGPPYPPGITQDTANVTVTLRRS*
>SR-VP_26_10_2019_2_100cm_scaf_3_12-*_556 # 403150 # 403473 # 1 # ID=1_556;partial=00;start_type=ATG;rbs_motif=GGA/GAG/AGG;rbs_spacer=5-10bp;gc_cont=0.330
MPNSCVYATLVSKPAGATIFANGTNMGITPKIIDQAFIDSIPSGSNTFKLIYRGYQDATL
ILDLATKKLNIKSIDELDIIMAIGMIDPTTGLPSCMSSLVTISMAKK*
>SR-VP_26_10_2019_2_100cm_scaf_3_12-*_557 # 403494 # 403787 # 1 # ID=1_557;partial=00;start_type=ATG;rbs_motif=GGA/GAG/AGG;rbs_spacer=5-10bp;gc_cont=0.306
MVLSEDCTHELLGAIITIAEEIKSETMKIPKGSLYEPHRTQINGITKAYVKLAHKILDRP
SAEQLIHYLYFEFEKPISEYLGFAMSIRMPYEYMIVK*
>SR-VP_26_10_2019_2_100cm_scaf_3_12-*_558 # 403819 # 404172 # 1 # ID=1_558;partial=00;start_type=ATG;rbs_motif=GGA/GAG/AGG;rbs_spacer=5-10bp;gc_cont=0.311
MISEDIKRRCACGFEAAEFAFGLASIENKIGELRVYDEKLSQDLIKLHQQVAGHALEHLH
NVKDSCNINTTEEEKLLIKIQTDLPQINNFEKRNELADSTSRIIIGIREKLYKCKQK*
>SR-VP_26_10_2019_2_100cm_scaf_3_12-*_559 # 404263 # 404817 # 1 # ID=1_559;partial=00;start_type=ATG;rbs_motif=None;rbs_spacer=None;gc_cont=0.265
MSEQSDDLIKLNKEIDNIFKNIEGIAKSYLEISYPEAPDPDVYITKIQDQIEKYLKITQD
NIPINKQTIKSIDRSANKSTEKIDILLMKDLVKEIGINVQRIEKRVKSCETRGIIEDFET
TNEFIKKTGPMIAEMRLKDPENKEILEMAQNFASINNRYSNTILEFENNCICMEKSIYEK
LSYK*
>SR-VP_26_10_2019_2_100cm_scaf_3_12-*_560 # 404860 # 405162 # 1 # ID=1_560;partial=00;start_type=ATG;rbs_motif=GGAG/GAGG;rbs_spacer=5-10bp;gc_cont=0.327
MAYPGVYPDDDKIIPHSPRREFGFASPISEITTYKIIKLESMKNMSIDQIVDLYKHGYKI
EDTSPISPIIATAQGGVSISTGALLLIGIGILAYLYIKKK*
>SR-VP_26_10_2019_2_100cm_scaf_3_12-*_561 # 405264 # 405557 # 1 # ID=1_561;partial=00;start_type=ATG;rbs_motif=AGGA;rbs_spacer=5-10bp;gc_cont=0.293
MTHDVTNVCLRALPREYGENVDILLRLIHTELKEPKINVDTIVDNIASLGAFNQKNLTRC
AILSEFPEEREECENNIRIISETARKEMINLISKRLK*
>SR-VP_26_10_2019_2_100cm_scaf_3_12-*_562 # 405565 # 405975 # 1 # ID=1_562;partial=00;start_type=ATG;rbs_motif=None;rbs_spacer=None;gc_cont=0.321
MATKKECKCLDAIAHVVSDAVGLEELAVIQQHFGNLKFKKEEKYIKPPGDSIRDLIKRDA
INLKKNIQKLDKECDTAGLDVYRKELYIEGKKALEITINSNGIATMAAFMAGSQINDFIQ
DNIYVGKFMRCIKYQD*
>SR-VP_26_10_2019_2_100cm_scaf_3_12-*_563 # 406030 # 406194 # 1 # ID=1_563;partial=00;start_type=ATG;rbs_motif=AGGAG;rbs_spacer=5-10bp;gc_cont=0.279
MVVDLLRETDKGYTYLVPKQVSEMMKNLDPLVEKFDTDYPSKILTKNSKKIVNV*
>SR-VP_26_10_2019_2_100cm_scaf_3_12-*_564 # 406306 # 406509 # 1 # ID=1_564;partial=00;start_type=ATG;rbs_motif=GGA/GAG/AGG;rbs_spacer=5-10bp;gc_cont=0.348
MTNNFDEYWQKYKHIPYHCKPIAEWLEEIGDDMQHGMVLDESQQHRLSIAMRHAADACKK
CKCPEEE*
>SR-VP_26_10_2019_2_100cm_scaf_3_12-*_565 # 406535 # 406912 # 1 # ID=1_565;partial=00;start_type=ATG;rbs_motif=GGAG/GAGG;rbs_spacer=5-10bp;gc_cont=0.312
MADNNNSKMLSQKLCKCGNAIADLLGRIDGFSENLGRVKFGESPHVLKAYKESVNYVYGG
ITNVESFCNIDTREEQQHSMNIFNKVSEIGTTTNLIMFRLRRSETLNDLSKIRSGIKEKI
RQCSI*
>SR-VP_26_10_2019_2_100cm_scaf_3_12-*_566 # 407076 # 407219 # 1 # ID=1_566;partial=00;start_type=ATG;rbs_motif=AGGAG;rbs_spacer=5-10bp;gc_cont=0.354
MAREILEVNPDNLTGKDCSEFSKNPQLRKKYESKWGDGITEVCNIDK*
>SR-VP_26_10_2019_2_100cm_scaf_3_12-*_567 # 407268 # 407384 # 1 # ID=1_567;partial=00;start_type=ATG;rbs_motif=GGA/GAG/AGG;rbs_spacer=5-10bp;gc_cont=0.299
MVLETLINCSCLRKLEKDIISELQVNLHIVKDLLRNRL*
>SR-VP_26_10_2019_2_100cm_scaf_3_12-*_568 # 407622 # 407909 # 1 # ID=1_568;partial=00;start_type=ATG;rbs_motif=AGGAG;rbs_spacer=5-10bp;gc_cont=0.292
MVDKDNLERSVLEVPVKRLVSLTKDIRKYEEHVNKCNISETNVLAESIGADIDFLRYTEI
RTTEEQKQELKRLENTFTNHMNNLKRCRCVKKIGR*
>SR-VP_26_10_2019_2_100cm_scaf_3_12-*_569 # 407926 # 408423 # 1 # ID=1_569;partial=00;start_type=ATG;rbs_motif=None;rbs_spacer=None;gc_cont=0.313
MQILSTDICRLIYYSFERHIETFKVSRTHPETCTIDFDSYKLIKYIEKQIGAWEIDENIR
HITIVDLTRMSTSPDLTKGEYGIYNVNFHIAIPSNTKELKRLFDTLQRHDALKYATGHLY
IDRIEFTDKPATYFLQLKVRHTEEEPQMVPKFIDALADYYDTIII*
>SR-VP_26_10_2019_2_100cm_scaf_3_12-*_570 # 408463 # 408768 # 1 # ID=1_570;partial=00;start_type=ATG;rbs_motif=GGA/GAG/AGG;rbs_spacer=5-10bp;gc_cont=0.330
MFPILHKELPKETEERRTAVAQMKRVGIIAESLYNRIIRCDVRGIETDIIEMYQMHAGLA
RLGHNLTHDEKQIVLKSYDKYKSSIDMLEKKCICSPIVMSR*
>SR-VP_26_10_2019_2_100cm_scaf_3_12-*_571 # 408805 # 409122 # 1 # ID=1_571;partial=00;start_type=ATG;rbs_motif=None;rbs_spacer=None;gc_cont=0.362
MILMAFDCDGTLDSSDGPIPVSRLYELNIPPYIQIVIVSASPFCAQLPFPRFVSENTRLE
NLLAAAIRYPSTLNIYVSDNTGDDMVARMSGFVYCHPKDFNFPLK*
>SR-VP_26_10_2019_2_100cm_scaf_3_12-*_572 # 409138 # 409323 # 1 # ID=1_572;partial=00;start_type=ATG;rbs_motif=None;rbs_spacer=None;gc_cont=0.269
MKKTHTKKFVLAILMISSIVLIAASINGLKNDPHPAYLVEFIFAIILVLLRDSVKRGIIA
L*
>SR-VP_26_10_2019_2_100cm_scaf_3_12-*_573 # 409348 # 409521 # 1 # ID=1_573;partial=00;start_type=ATG;rbs_motif=None;rbs_spacer=None;gc_cont=0.264
MTDQLTAKSSLLIIAITLLTLSTEGLKNGVHTEDIIEFVFGVLLIILREFIKNENNK*
>SR-VP_26_10_2019_2_100cm_scaf_3_12-*_574 # 409566 # 411215 # 1 # ID=1_574;partial=00;start_type=ATG;rbs_motif=None;rbs_spacer=None;gc_cont=0.344
MTSTSIIEINTGCSDIAFKSCEAELYLNDKFVGYTPIQLFVPTGSYNYKIIKPGYFPPPP
PPPPLTTGIANVQYGLKFELSVNLINTSVSGSLSINSSPDGANIFIDGKDIDKITPAIVT
GLTSGDHKYKITLPGYTDIEGSFTMIFGQITSVYGTFVQLQDYGTLYIYPTPFLHGRIIP
YILQGAKIYIDNIDTGKVMQSTITGLTKGVHTFRIERSGTIDRGGMFVVNGGDVLLISVY
PILQQKTGMLVIRAVPFVGDVKYAKVFIDGKDTGQVTDVRYALPEGIHTYRLQLEGYQDV
EGKFDIVTNRITRVTAYMNRIRTIPLGKINISSNPNGALIAIDDVYLGQYTPTTVENLSD
GDYTYRLSKSGYTDTTGTFTIADGQAIDLNPTLIQSDTILDISCNVIAAMIYIDNHTAGW
TTPAEIIGLPPGDHIYRLIIPNTYGDGFEDATGTFKIEDKKTTFVNVDMYPVKDQGKGNL
IINSVPIGAKVFIDDINTKSVTPDSVIDMDPGIHTVKLTLVGYQDWMGSVNIISGSIVSL
FETLIPEKV*
>SR-VP_26_10_2019_2_100cm_scaf_3_12-*_575 # 411285 # 411521 # 1 # ID=1_575;partial=00;start_type=ATG;rbs_motif=AGGAG;rbs_spacer=5-10bp;gc_cont=0.409
MPTGIILAYSIPDGADVYVDGISLPTRFGTARTPAMIPGISAGTHDISFRLSGYRGETKT
VRIEQGGYATVYAVLRPA*
>SR-VP_26_10_2019_2_100cm_scaf_3_12-*_576 # 411557 # 411862 # 1 # ID=1_576;partial=00;start_type=ATG;rbs_motif=None;rbs_spacer=None;gc_cont=0.330
MKEEIEWSYKDFQKLKEKIKNDLEVDMPEILKDCKCLDKEDKELFIQALNDAIGSNAHRI
RITKERGVPSQIPEEVKRLTIKVRAFDELRDIIKNTPICKT*
>SR-VP_26_10_2019_2_100cm_scaf_3_12-*_577 # 411882 # 412160 # 1 # ID=1_577;partial=00;start_type=ATG;rbs_motif=None;rbs_spacer=None;gc_cont=0.269
MEESKKIISGIGKCLCLQSPYKHFIMVSLGESIENREKEIDIIRKSGEDIRKINITSYKD
AEAMIYFLRLTKEELTKVRNMVDNIPDCKNDI*
>SR-VP_26_10_2019_2_100cm_scaf_3_12-*_578 # 412172 # 412516 # 1 # ID=1_578;partial=00;start_type=ATG;rbs_motif=GGA/GAG/AGG;rbs_spacer=5-10bp;gc_cont=0.348
MVYRLKNWQLAIDIMRTDPDMMMKMIDSALEMEGLPPSSTAVRLLIDKCKTVTSQDGLEM
CLTIGRDDLNSFFIGKTESIPEYENFLEHLDSLLGDVLHIIAQQHQLYVPRENQ*
>SR-VP_26_10_2019_2_100cm_scaf_3_12-*_579 # 412535 # 412885 # 1 # ID=1_579;partial=00;start_type=ATG;rbs_motif=GGAG/GAGG;rbs_spacer=5-10bp;gc_cont=0.311
MTNPDITVFFRDTSKWKSPSPDSKEPELDNSKMLSVEIISDRDVKNLYDLSMCILHIRKR
AKDENRETIYDNRVLEQFMDEFTLMIGEISRKKNIKDYISHVMGARFGIDVPVKYQ*
>SR-VP_26_10_2019_2_100cm_scaf_3_12-*_580 # 412919 # 413182 # 1 # ID=1_580;partial=00;start_type=ATG;rbs_motif=None;rbs_spacer=None;gc_cont=0.292
MSQRFKFTSAVEKFVVVFMVEDELMFAEIRNFSTEKELWEAEILFNPDLRNYIIMIVTEG
DHVWDSSQLTKEQSDIILQDVREKYFK*
>SR-VP_26_10_2019_2_100cm_scaf_3_12-*_581 # 413233 # 413655 # 1 # ID=1_581;partial=00;start_type=ATG;rbs_motif=AGGAG;rbs_spacer=5-10bp;gc_cont=0.355
MPLELVSAKEIAKKAPGKKDVPIKKEPTPIRRAGGIPLIEAEEVIPAKLTREPTGARPVI
PAGDTCCVGVCTHLNTEIDGLGQAIKIRQEELKFMTMSSARLKTKRQIMALTNEISSLKD
LRFTLANKNVCKCIEIPKGK*
>SR-VP_26_10_2019_2_100cm_scaf_3_12-*_582 # 413762 # 414463 # 1 # ID=1_582;partial=00;start_type=ATG;rbs_motif=None;rbs_spacer=None;gc_cont=0.333
MPLEIIPPEEQKVRKKAEEKPSVLKIHEPVRIPKMIVSEKERRAGVPIIPGEPCCAKICE
TLNDNIDKNRDVLQTTVALAGERIYKSAIYRSLIYQIEALEEHRQDLKDQKSCQCIAETG
AVSIIVPLIQARRAKEGTLTRGIKFVTPSVKKLKRTHLGEKSIIPPTNSCCPESCKILNK
EIDLSTKILDNMELRGGYEATKNPRYEALLNKSHALQDYRIELKNKGSCKCVQ*
>SR-VP_26_10_2019_2_100cm_scaf_3_12-*_583 # 414512 # 416473 # 1 # ID=1_583;partial=00;start_type=ATG;rbs_motif=GGA/GAG/AGG;rbs_spacer=5-10bp;gc_cont=0.351
MINLYVGVYSLIYGRWLTSADGASVSITGPGYPSISYFYTDINGVATIPANAYSTYHLGA
EANGHATQSKDFITGNTNVRTDFYLTSAGVDIRCESINVNPTSIRQGDVFDIIVSYKNYG
MSGTQQKNVYSDTIIIKTDYINLNTGTTTTATYHFSSGACPQLCEGIHTISCDNRSTTLT
IGSMPLNIYIDIQVIENTPGAWPIPGATVTIAGVSKTTGIDGIAGTWTLTTGTDYTFTVT
VSGYNNYSRSFRYDQQISATLLAQMIPSAPTDPCLGHTCSDICVNNNRYSQTCQNAGGTA
TCVQGSLIETNSYYCISTNYIEYDVSFLPQLIIDYVVADVVYISNTIMTYLPLFDNVQYV
GSTFTNGKFRMYINYTPVLSASIMSDNPIKILETHKQLREINSLALISLESFAAFVSGVV
IFLICVYFGTRAALVLPIPYIGIVTAAIVAGIALVAIRYVVYDILLASSSSTTKTVDPAL
QIDLVKTYTNDYGIKACNDLYSTCAVTPPICSTTDMAGYNKCVGSWRLAQEAHADTTSGT
YSQTAYDTTKNRIEEKSDCVIAGTCTPEDVKNFLNDLGNEANTNSDTKKELVTCPEGQLY
DVNLKKCVTDCSFTNPLTGTCLVSKSALDTLVMGVGILIGAYILFKFWPKKST*
>SR-VP_26_10_2019_2_100cm_scaf_3_12-*_584 # 416564 # 420004 # 1 # ID=1_584;partial=00;start_type=ATG;rbs_motif=GGAG/GAGG;rbs_spacer=5-10bp;gc_cont=0.383
MPCGCADKKLNLEDMKNMSVDDIVRLYKDGYRLEGMSNDLPSVVDLPTKHNNIFSATPDP
VTVLFAQGYQQNDGLHITVDLLIRSHNTTNLVIKFDFNSTDATPIPMGYGVACIVPYSQN
GCSQIRFTNLLQKDPFTIKTYRCITTPICAGPSCATFSSVWDDFYQAEVVNYGLNVVPAQ
IFGDPAHPIPSSINMAVECASCEPSWTCMKDAFNRNTGDKYDSCTGQTVRDTTLCPLPTI
PTSQISIFADKLSPFDKGASVTFYGVLQSAASPYGNIAGSDLHILIKLGVDEVTQTDVHV
TTTQATTGNNWSYIWIVPSTIAAVDTAGMNVKIIVDFGGNPNYQASSSTNLFGIGGITCQ
NISIATTKTLATQGDSIAIRVVTNPPGYSFPVRVNANNIPVAPIPSGHTGQCTTTPSLSG
LGRLLGLSDLSILSGYEMETKNRIYHMADSVTIENPPSVVVPGEQLRIRVSYDVTVAGFP
GDVVRIRICDTTAGKPVREIGSLSPWWWGHTVGFTDINVTIPTDASISITLRAEVSHSAW
EGRCGMDLIVDSLPIDIPVVQRPANSIVLLTQPITVVKGQDIDFKISYNLPIAAWTFVTF
KICSSIGVLGYNSWVLIGSESRDILVSSKIPDTAPSFFDIWAEVTQDEGATTICNDPQTI
TKTDPIRVQTSTQTANTLSFVELPTSVIADQNVDIKMAYNITGLSAGGEFVRFRVCSGGS
EIGNSIVILSGNASGTVTVNVKIPSGATTSISMIGEATKDEANTTCGDAQVVARTTVTGT
ISVFPPLPGSCTVTWDTNKWYNPQVENSPWPAGTYNIIGHVIGACTSETVVVQLAARRLP
CTRVSIGIDKIEPTIGDEVILTAVTEPVTQSYEAIFKLDGKAIGQTCTTSGGRCTTTTKW
KIPTSLSVGDHSLTAEIVGPSGVIECKSVAITITIGAAPTTHVGTVTFVVTCAGSPCDGA
SIINTATGKPIGNPTGADGKTTVQNLPAGALNFKAVKSGYNDGSGSVTVVEATTTIANTV
NLTVSTASKGTLHFIVKTEGNPLDGTKVTLISARLTGTTDVSGIIEFPDLTMQSSYTYKV
EKSGYNTRTGAVADTVFTTSPTNVPIDMILSSVTPTAGGGGGAMMIAAIAAIGIAYFTMK
KSSTKP*
>SR-VP_26_10_2019_2_100cm_scaf_3_12-*_585 # 420172 # 420390 # 1 # ID=1_585;partial=00;start_type=ATG;rbs_motif=AGGAG;rbs_spacer=5-10bp;gc_cont=0.352
MTKGYIHVITSPVKGDVLINGEYRGTGDINIELEQGTYTVSFGNVAGYITPQPLNITVNP
GLVALVTVEYTK*
>SR-VP_26_10_2019_2_100cm_scaf_3_12-*_586 # 420396 # 420701 # 1 # ID=1_586;partial=00;start_type=ATG;rbs_motif=None;rbs_spacer=None;gc_cont=0.275
MVEEERRIKGKIVLCDVAAHNIKKTIMKNVKETESDIAVACTIFHRKHELKTGRPINTIR
EFAEVTKEFSKLSRSEIEKLIKEGKEEDKKRYETLKEMRKE*
>SR-VP_26_10_2019_2_100cm_scaf_3_12-*_587 # 420706 # 420870 # 1 # ID=1_587;partial=00;start_type=ATG;rbs_motif=None;rbs_spacer=None;gc_cont=0.315
MIPPSPDLLRKYRNTDDLVKSGKSYMIPDLISRYPTDYVDIATYESIKRTMQMM*
>SR-VP_26_10_2019_2_100cm_scaf_3_12-*_588 # 421006 # 421521 # 1 # ID=1_588;partial=00;start_type=ATG;rbs_motif=GGA/GAG/AGG;rbs_spacer=5-10bp;gc_cont=0.314
MAEYFKSIRILDGKPNKVIVDDTGKIVKKDPMKDELACLEMEPYTKNKTLKKYNEPNTCD
ICRENGKTIILTSENARQERDKNGNPTGRWTCDVCYAIYDRYGTYEKPEKCINTLGWFRE
QKIKANIDGFGDIEKLRWKSEENIIKNEKRTLGWFREQQKIKTKKDGFGIC*
>SR-VP_26_10_2019_2_100cm_scaf_3_12-*_589 # 421502 # 422173 # 1 # ID=1_589;partial=00;start_type=ATG;rbs_motif=None;rbs_spacer=None;gc_cont=0.312
MDLEFADWARENKDKIPKWWLDSGCKTQMKYLNKCAQDLGFKDFKEQNREYARNYTHKTG
RCVPLEFSERLPLRFGDFTEKLMIHHYPGAKRMPYGNPGFDYLWKDDKGKEITINNKGRC
LTYRYDQSPYLSFGVRWNIKTKKFLLSGWDNLDDLNPLIAWQFDKDDLVRKGYGKNTPKV
KFWKRDVFLVTYTPEGLEQFEDYKIDIGWLEKLCRDKDIYDIY*
>SR-VP_26_10_2019_2_100cm_scaf_3_12-*_590 # 422276 # 423637 # 1 # ID=1_590;partial=00;start_type=ATG;rbs_motif=AGGAG;rbs_spacer=5-10bp;gc_cont=0.369
MVAPHPTLLRKLRNTAGIVMANKSHVVPDLHSKFPEDYVDLNVHNTIQKTVPWAEIPSPI
ARETFGFMSGQKSLQPTVIDKILILCVDFNDRPAQIPTEMIYSRFFGDYQNSLKEYYREI
SYGRYIPRGEIHGWYRAPRLSSYYTDEQNGFGKYPSSAEKLVEDVVDIATNDPDIDWTSF
DNNDNGYIDNLIVVHSGAEAAWTGDVNDFWAHVWIIPEPKIIRGRYVWIYALTSEYLGKP
DDPQIIGGDCHEHGHQLGLLDLYDYTDQSNGVGIYSLMGSGSWGNMGMTPTHLDAWSKYI
LGFADAIEDPTIPQYIDNAETSSTIFKYTTNDPKQYFLMENRQKISYDKFLPSEGLFVWR
INENQIDNKIYNNDKSCYLVGLVQADNLKDLENRANNGDLGDPYPGIMNNRSFGKNTSPK
GELCDMKILDILIDNISDSANTMSFESLVPGPL*
>SR-VP_26_10_2019_2_100cm_scaf_3_12-*_591 # 423767 # 424003 # 1 # ID=1_591;partial=00;start_type=ATG;rbs_motif=GGA/GAG/AGG;rbs_spacer=5-10bp;gc_cont=0.363
MSNDELPKRLSQMVNKAIRELNSDLAKADHPITKLATIARHEGYGIALKELGADTKKLGI
LIEDEAKKIEPSIRPLFK*
>SR-VP_26_10_2019_2_100cm_scaf_3_12-*_592 # 424076 # 424489 # 1 # ID=1_592;partial=00;start_type=ATG;rbs_motif=GGA/GAG/AGG;rbs_spacer=5-10bp;gc_cont=0.348
MKYLALTVECETIRVSISSGISFSSIPPGADIYVIASGGGPPIYIGLQTPNIINLPVGDY
DYILKLTGFEDYTGTVTVNSDITEVNANLIPKPLISAPVLVVASSVSILGLILATTAKEV
IPITTGILGGNVVAVKL*
>SR-VP_26_10_2019_2_100cm_scaf_3_12-*_593 # 424528 # 424854 # 1 # ID=1_593;partial=00;start_type=ATG;rbs_motif=None;rbs_spacer=None;gc_cont=0.312
MTSIIETIPISTSLLHIITINGDDEEHITAVDMIINPLDCDEPCNSVIIVTWENIGKKPG
KFRPAIKVNETKIELGTEITLTKNHTTTQTFNLTNLMEGTYTICPYPN*
>SR-VP_26_10_2019_2_100cm_scaf_3_12-*_594 # 424884 # 425174 # 1 # ID=1_594;partial=00;start_type=ATG;rbs_motif=AGGAG;rbs_spacer=5-10bp;gc_cont=0.419
MPVTCETITVWKPAHITAMTMTIDPTDCDEPCDTTVTIIWKNTGGRTQTITPGIKVDGIT
TTAAAPITLAKDETATVVFHVTGLMEGPHSVCPDPN*
>SR-VP_26_10_2019_2_100cm_scaf_3_12-*_595 # 425243 # 426361 # 1 # ID=1_595;partial=00;start_type=ATG;rbs_motif=AGGA;rbs_spacer=5-10bp;gc_cont=0.365
MACWRQTQDHIGCSTQWWGREYQISNTIDNPLLPYPDYITHVIQNCQNPAGDGCLIDTYW
GQYCDPPRHPYPIVNVGSWPITRSPITLDTFNSRQSTTTAPVEYYLDRGFAIACRIAPTA
KCLPYVVLHDVLNMATGTNIVVEIRKNDPTTSLPKGIPQDNNPNNLYEIVETGFAANSCG
NVYGSVPVNAMIDTVGEDVWIVLYSKDYACSSAYVGTRRLKLKKSDVGINNLAVFSPTNG
CQWAIDNTVKSIALATYIATSCNGSMVVNDFAFAKIGNPSVYLNSNCFVSLSEVQDSKVA
VGIIYTNPDPIRTWKRVRLSFAYLKPDLRYFTQTIDIFDVSPGQHEAFFEMNDSYFPGKY
DQLAVSAAVIQV*
>SR-VP_26_10_2019_2_100cm_scaf_3_12-*_596 # 426358 # 428016 # 1 # ID=1_596;partial=00;start_type=ATG;rbs_motif=None;rbs_spacer=None;gc_cont=0.374
MTEHNYMSNNYIFDNTIENTIETLQAKCRTLTVERVYTAGFTITANQYEGIGPFTTVLHI
SYPSGANKTISIIQVRTIGSDVCVRDAILSSTGTVDLADYNVTDTHMIYAIIKSVLVGTT
TIQCCNPPIDYTNCPTSNYILFTVTDTGSVQFLSNPSSAHIWLAPTGQISTDTTQTTPGT
ITSLPIGNYDYILKLTNYNDYISTTPITVVKNQTAIVGPISLVPAEGCIYFTSSPQGARI
WLAPVGQTPVDTGYNTPYIICGKSLGDYTYKLILSGYEDVIDTVTLVSGHGEIVTKTLRG
LPLLTDIIISPPSPSVAVATDQQFSATPLDQYGNPIAATVTWGSSNTYVGIIDPNTGMFS
ALHTGTSVITAASGIVSKTTTVTVTLIVPVLHTITVSPATVSIVMGNATVFTASTLDQFG
NPFSTTIAWSSSNMGVGTIDQNGVFVALSAGSTIISATSGLIVGIAVTNVTSGAPPTGGI
AGDITTGLNLLGKNMIWAASVLGIAMVGAVISYKGYKEKEIEKKAEIAKKEIDKAIEMEK
IKEREITMLSKR*
>SR-VP_26_10_2019_2_100cm_scaf_3_12-*_597 # 428092 # 429231 # 1 # ID=1_597;partial=00;start_type=ATG;rbs_motif=GGA/GAG/AGG;rbs_spacer=5-10bp;gc_cont=0.340
MVNCWSLVTGSSGGCVTSSGYYDWGATISPPSITPVLPIPTYVTATIWDSVHCALRSNAE
PRLNSRGTILWGSFCTPSITQFQTSTGPYVIDIPRQPSQLGGLFLDRGIAYACRFIPSGV
CIPYIVFHNAFTRYTTSPGNKTIIEIREEDPNTNLPVGTLKDPITGIPDNNILARVLVDF
SIQSSGDQYNFAVPINAILNTFDVPHWIVIYSEDFQCANAFTGTGYRRVEFSPSTIGGNN
LAKFIQSGPVCGWALDTSFPSISYVSYKTDICQGIVIVDDYGFAIDNQFVIDNCFKALLD
VQNKNVIVGIKYTAPRTYRRVTFDIVYRRPNGTYFVGTKETMATQYGSNVVFFDIGELYV
PGPELIYTQLSVIARVIQV*
>SR-VP_26_10_2019_2_100cm_scaf_3_12-*_598 # 429244 # 431046 # 1 # ID=1_598;partial=00;start_type=ATG;rbs_motif=AGGA;rbs_spacer=5-10bp;gc_cont=0.367
MTICRDLRIGRTPTTGFVLTSDRYANIGPFQANLSISYPAGANSNIIIVVVGTPDSCVQN
ATVTLNSVGIGSLLYNVTTTQTIYAMVNTGTCCSTFSYPPCLVSNYVQFNIIEMGSIRLL
SNPSGAQIWLAPTGQTPTDTGKVTTDTVSDLLVGDYDYTLKLINYNDYISIQPITVLKDQ
IAVVGPISLVPAEGCIYFTSSPQGARIWLAPAGQTPVDTGYNTPYIICGKSLGDYIYKLT
LAGYEDKIGTVTLTTGHGEIVTQTLRGLPTLSDITISPINPSVAVNTDQQFSATPLDQYG
NPIAATVTWGSSNTYVGIIDPNTGMFSALHTGTSVITASSSSITKTTIVTVTLTVPVLTT
IIVSPATASIVANNAVIFTATTLDQLGNPIFSTVIWNSSNPIVGTINQNGVFLALSQGTT
IITASSGDVSGIAIANVTSAVPTGQPILTKITIEPLITSILVNNSTIFVASTLDQFGNST
ATTVTWSSSDTNIGTIDQNGIFSALNIGKTTITASSGNIFGAALVNVVKTLPGQATGGIL
GNINTAALILGTAIVGAVISYKGSKEKEIERQAEIAKKEIDKEIEIERIREREIKDLTKK
*
>SR-VP_26_10_2019_2_100cm_scaf_3_12-*_599 # 431126 # 432244 # 1 # ID=1_599;partial=00;start_type=ATG;rbs_motif=GGA/GAG/AGG;rbs_spacer=5-10bp;gc_cont=0.347
MPAHCWKCLTDRNCCPYQGCYWPSYRCSIDNVRDNPPLPLPDYINKGGGTGDNMWWYCPN
YSGEPYATTQYWSQYCNPATTEFQISPGPYIIDVPSSNARAPSQTGGIFLDKGNALACRF
IPSGICIPYIVFHNAYYRASTANIRTIIEIREQDPVTLFPKDTFGDNNILARVSVLFPSD
LYSFAVPINAILNAVDVPYWIVIYSEDILCTTGNTGTSFRRVEFSPSNTGGNNLATYSQS
GATCGWSMSTAFPSISLVTYRSDTCRGVAIIDDFGFAIDNIFIIDNCFKTLAESKNKNVT
VGIRYRVPRIYRRVRFTVSYIRPDRTIFGYLTDVMNTAYGNNEVFLDSGELYKPGIDLEY
TSLAVSAEVIQV*
>SR-VP_26_10_2019_2_100cm_scaf_3_12-*_600 # 432300 # 433769 # 1 # ID=1_600;partial=00;start_type=ATG;rbs_motif=GGAG/GAGG;rbs_spacer=5-10bp;gc_cont=0.374
MVLCKILRIGRVPITGFQLSAGKYTSLGPFATNLTIAYPAGAGKRVVIVTTGDATDSCGP
EEVVLDPSGNGTIPSYSVQTIKTIYAMIKEGTCCTDFTYPPCLVSNYASFTVTPAGNVQF
ISIPESGAEIWLAPSPGQVPEDKLLTTTNTISNLIVGTYDYILKKTGYNNTSGSVTILEN
QTATVTVPMTPAEGCIYFDSTPQTADILIDGSATTVVDTGFNTPKLICGLSLGSHVFKLK
LAGYDDAIDTAILSAGSGLIITKTLRQSPILTDITISPTNPSVVINGTQSFSATPLDQYG
DPFPATVTWGNSNSFVGNIDSNTGLFTALHTGTTIITAVSGNVSKSTTATVSLVVPVLIT
ITVSPATASIVEGTGTIFTATTLDQFNNPITATITWNSSNPAVGTISQNGVFQAISRGTT
VITASSGTISGVAIANVTPSVITPTTQFGLFGNINSAAFILAGAMIASVMITKYQKVQIE
NIPELLKKK*
>SR-VP_26_10_2019_2_100cm_scaf_3_12-*_601 # 434116 # 434796 # 1 # ID=1_601;partial=00;start_type=ATG;rbs_motif=GGA/GAG/AGG;rbs_spacer=5-10bp;gc_cont=0.411
MEEIITLDGKQFKLTTDVPLTAEQKVQTIAEIRKQTGCGTCGQPRTAKMSNDWQYGGVRN
LVDTDTGTGSSCTAVVKADGVGITMTSTPTQGVAPYSLEFRRSKANDPSTAITVANYVGT
TDAILAARLGTGLTVGGPYPANPDVLTGSPQANPVTGVTENTTITRTYVMAIGDINDAVS
RNPGFEGASLLFGTVIIDSCATPQKCVTYCKVFVACPVPVCDFTVA*
>SR-VP_26_10_2019_2_100cm_scaf_3_12-*_602 # 434954 # 435544 # 1 # ID=1_602;partial=00;start_type=ATG;rbs_motif=None;rbs_spacer=None;gc_cont=0.281
MISYKEFIDLMKGRGYILKSPITIDESNPNIKTFPVKKDTIGKFLEFSCPNNTIISACGK
THPGDCNGSYYSVNIKCFNEDNEESFQRDSYQSIPLTPDSQIVAEIIVTKILQKELDKNV
QENSEINNAILKIIGSENPYEYPMRSGVYKFLSRDFLERSFNLHSNEKMIFYAINPDNDI
IKTKLQMKVDVLGLNT*
>SR-VP_26_10_2019_2_100cm_scaf_3_12-*_603 # 435628 # 437061 # 1 # ID=1_603;partial=00;start_type=ATG;rbs_motif=AGGA;rbs_spacer=5-10bp;gc_cont=0.363
MAWLTGWNYRKSKTVNGSTAGIQTDYQLKLKVHKGPGIDTATDIYLGTNIRDDFGDIRFT
QPDGTTLLNYWIESFVSGSVANIWIKIPSIPISPGTVIIYIYYNNPIVITTSNGTGTFIG
FGDFNTDEGYTWINNGVAIPYGTCGQVCSSNQRAELVRAYADSIEDVYKSIPSVYNFVYE
GKVTWDAANSNPGGFEVMTVSDSTVAPYVNPSTKSLGIQFDPYPTHLHVYIFARNGAGGL
IWGVIEPSIDSGSWTYWVVITRLGTSVTMKFYTDQAKTNLRGQTTLTLTAGYDNSFTYIH
PIYYDAYDPGKYVSGYIDNVSLRKYASPEPTFGVTSVEESPICPTTTKNIGNILTLNATP
IQGVAPYTVEFRRANSENNVNIIDTVNINNETYLIPLERFGGLSNPVYDVVEGFTTTRLY
IIDVTDINDATSKAPGEGASLLFATKMIDSCTPSQSCVKYCKIFVACSVPVCDFIVT*
>SR-VP_26_10_2019_2_100cm_scaf_3_12-*_604 # 437194 # 437328 # 1 # ID=1_604;partial=00;start_type=ATG;rbs_motif=None;rbs_spacer=None;gc_cont=0.326
MKWIIQYKMLDAAKNFGKVTVSTGYNNIDTVIVLDSGDGDFTVT*
>SR-VP_26_10_2019_2_100cm_scaf_3_12-*_605 # 437474 # 438724 # 1 # ID=1_605;partial=00;start_type=ATG;rbs_motif=None;rbs_spacer=None;gc_cont=0.306
MRFSIVTAYMSQIEMTIDLLDRLQEMKTDDENIEVIVVNAGGQPIYHPFINKRVDLPKNH
SFSNSMNAGIREATADFIVVLNNDGFPTQKGWLTKLYGYWNRTKAMIVCPNNTRPGLMAY
NHSLVENKDDYTIMEMFPAICYFLPRSTIQTIGYFDERFIPAYYEDNDYCKRVTNVGGKI
IVTKDIYIDHLLSKESSSANIDINAAMKINYKRFVEKWKLSSLVDSIDIMRDVKYMSESN
IEYVIETLKKIRFTGEDFKWHWGFVNWKNKSILDLGADIGSTAECFLDAGSNKVIAVEGN
KNLYDQLSKYAKTNQMTVPIHRYIANKDDFIYLFSLYSDFVDIVKIDIEGAEIFLLELPD
DILKSIKEYAIECHSNDILKDVSNMFNNLGFKIATTKFLTTDISVIHAINKSKLIS*
>SR-VP_26_10_2019_2_100cm_scaf_3_12-*_606 # 438848 # 440227 # 1 # ID=1_606;partial=00;start_type=ATG;rbs_motif=AGGA/GGAG/GAGG;rbs_spacer=11-12bp;gc_cont=0.307
MVSNIPVIIIAHNQLSYIRNMVFQCLPLTKKIYIIDNASTYEPLLHWYQKLLRFKSVELI
SHSENGGHLVWRKYLNRFPDEYIITDPDLLFNPEMPSNAIEILSSIGKKFGARVVGLALD
INGHHDFIDIKHKGHSIYDWEMQFWRNKIPGEEIYIAAIDTTFALQSKRRRGNSLRVAGK
FTCKHIPWYQDAKSPLPISTEEKTAYIENNRSTNWYATRNLDIPFDIVKHNDTVIKIVSS
DKGNWFNFMKISYNGWEQRTFDIIDILANNDKIFIDIGAWIGPISLYCADKFRCVYAIEA
DKDSINILKQNISLNNFYNIIAIDKAIYSDNKPLYFGPSEFYPIKEMNISVSQSREYRIY
DSDYKVDGITFREIIDMYQISNIGIIKCDIEGGEENIIHDILTYSYTNNIPVWMSFHYIW
WKKHKLEDFKDLFGIYYDDPENIINDIKNDPFKTILFYK*
>SR-VP_26_10_2019_2_100cm_scaf_3_12-*_607 # 440326 # 440973 # 1 # ID=1_607;partial=00;start_type=ATG;rbs_motif=AGGA;rbs_spacer=5-10bp;gc_cont=0.353
MIINPCIIDTSTGINAINSKMLPVDQFIIEDVHGEISQTQNLNGGVTKKFTSLAATSTIF
RWKFGDTHQNPTEETTENPYYHTFREAGTYIISHQSCYPCGGYGGQLVCSNGWCTQSITI
TPPGKDLTALAIGSIFGFLVFKGIDCGDRGSKQECDELRDYCRWVEKEKKCVRKCNEGYK
LEKERADDIKKPFRLGCVPTRKRPEERSKSLKEKK*
>SR-VP_26_10_2019_2_100cm_scaf_3_12-*_608 # 441001 # 442005 # 1 # ID=1_608;partial=00;start_type=ATG;rbs_motif=GGA/GAG/AGG;rbs_spacer=5-10bp;gc_cont=0.351
MGYSTGAKFTADIVDDIANGLIATTDPVDGLPKWSDIITVDSGAITWNTTTRTGNSARRA
LRYLNGSETIYLSLEVLNASTQVKAYSSGGYTYYTQSKGIRITFSQSWDSITHSYPVSNQ
QSFIQFETNPYSAQNSNPGAYADLASLYVYYYLWIESNGFVIMGKPDVYSSDANQQSFIL
VVERNPSKEYVDGYTNFYAFMWQNIFRGGYDSYPTARFRSILRPFAYQYPDTGNYDDVTQ
SGAGISFVAMPSYYAYKSVGDNKVYYVKPLIHDVAGQNAPIFQGDLFFLWTEMVGLISGD
VIAIEGTSKKYVCWGLDSPNHTQRITFAMKYASG*
>SR-VP_26_10_2019_2_100cm_scaf_3_12-*_609 # 442020 # 443021 # 1 # ID=1_609;partial=00;start_type=ATG;rbs_motif=GGAG/GAGG;rbs_spacer=5-10bp;gc_cont=0.356
MAGIYDSGAKVIADLVDQIANTLMTSADPVTGGFYWSNADTTWNTTTRTGNSARRALVYN
NPTTIPAEAPIYIALEVINVSTQVKAYSSGGYTYYTQSKGIRVTFSPTWNDTTHIYSGTY
QQSLIQYESASYSYQNSNPGVGGDLATIMTTYYLWIESNGFVLIGRPEPTGDPYQQSFIL
VVERNTTKRYADGQSNFYAFCWTNIFQSAWDAYPAAKHRTIMRPFAHQYPDTGNYDTETL
SGAGISFLPLPTYYAYKSIGNGKVYYIKPIIHDHSGQMNPIMQAQLFFLWTESVGLIDGD
IIAIQGQPVKYLCKSVDSPDSATRLTYALKYLG*
>SR-VP_26_10_2019_2_100cm_scaf_3_12-*_610 # 443074 # 444093 # 1 # ID=1_610;partial=00;start_type=ATG;rbs_motif=GGAG/GAGG;rbs_spacer=5-10bp;gc_cont=0.351
MAFPTVVFGTASVTAPSTVTFTPGSSIPAGGYYLYIVATVNIGPTPMDIGFIYTNQYGVL
KTTTVTTSVLGGTTSGTHIRVALNAGDTGIQSLVGLNSFNGGTAGDALSFESWNEGTGSQ
PFDYTLSDPIDRSIPGTFLPEPIIAQFDGNSFDPTIIIPDFYISEPPNVVMDITASNLVA
FIPELIIDRGINIKDEDVSVRDMVGWIPETLTRTFTGLDFFIFKSWLESVVGQVVSGYIT
NTNNEIIANAIKLVLVSTATADVDTVTTVDPATGLYQAAIKNVVYDQRYIIIKAGIKVTS
LEGGGIPTTVDGTQKLSIPYNIQFACPTVICDFDMTRKQ*
>SR-VP_26_10_2019_2_100cm_scaf_3_12-*_611 # 444205 # 445380 # 1 # ID=1_611;partial=00;start_type=ATG;rbs_motif=GGA/GAG/AGG;rbs_spacer=5-10bp;gc_cont=0.378
MGFTTGAKSTQDIFEEIVTGLLASGVWSNVDTTWSSSTRLGDNNCRRVLAYGAAGGAGKG
NTTLSGSISPNTKIIPVVSELNFTIGDKIVIGTGNTAEVRLVSAVTTGQITTDANINTAH
TLGDPVKGLNFEIYMAVEIINQASGMNYYYGAPWYYGKGFRFVFSASWDAVAHTYPTSNQ
SSFIAFETRYNAGVIADLATTMVTYWLWIEDNGNGFVIMGKPEPTGDDYQESFIIVVERN
PTKEYADGYTNFYLYKSGNIWPQLYDGTNQTSIWRDRQILRPFAYQWSDDTSRNTTFGNG
YGISFIPTPSYYAYKSNGDNKVYYVKTLIHNVSGQITPIFQSSLFFLWSEGVGLIDGDII
AVEGQTTKYLCKGLDSPDSTGRITYAIKYVA*
>SR-VP_26_10_2019_2_100cm_scaf_3_12-*_612 # 445392 # 446366 # 1 # ID=1_612;partial=00;start_type=ATG;rbs_motif=GGAG/GAGG;rbs_spacer=5-10bp;gc_cont=0.376
MVFSSGAKITADIVEEIATKLIATTTPGAYWTDITVTDAGATMWTTTTKTVDNAKRALKY
DNGVETPIYLALEVLNSSHGVYYGAPWYYAKGIRVVMSSAWNSTTHTYSGTIESTFMPFE
LCYNCGAGAELATMLVTYFLWVESNGFVAMGKPEPTGDTYQQSFILVVERADTIKKRYTD
TYSNFFVYKACNYYTSLYDGTNVGTLDRDRQILRPFAYQWSDDTGKYSSLYNGTGISFPP
LPSYYAYKSTGNGKVYYLKPIIHNQANQLAPIFQSELFFMWSEGVGLIDGDIVAIQGQPT
KFLCKALDSPDNTTRLTYAIKYVG*
>SR-VP_26_10_2019_2_100cm_scaf_3_12-*_613 # 446482 # 447519 # 1 # ID=1_613;partial=00;start_type=ATG;rbs_motif=AGGA;rbs_spacer=5-10bp;gc_cont=0.358
MTFPTVTFGSISVTGSGTYTYTDGGSISTGGFILYIVPTINIGAAGIDIGFTYINQFGMT
KTTSVSTAVASGTTSGTHVRVVLEPGDTGIRDLIGINYFAGGTAGDNLSFQSWNEGLGAP
AFDLILTDSFDRSVPGSFMVEPYLFQFTGNAHDLLSVIPELYYSNPQVQMELPSLNLVAY
LPELAIDRGIPIREEVVTKTTGIIEWITEPTTRTLTGYEFVLFKSWLESIVGQVVSGYIT
NMSNQIIYNAIKLVLISPTASTGQPAGISDALPVDPVTGLYQAFVKNVSYTDRYVIIQAG
VGKYTSLIGGGTPTYIDGSKTLSIPYNLQFACPTIECDFDVTRKQ*
>SR-VP_26_10_2019_2_100cm_scaf_3_12-*_614 # 447536 # 447784 # 1 # ID=1_614;partial=00;start_type=ATG;rbs_motif=None;rbs_spacer=None;gc_cont=0.353
MQLNTGTIRMYSIPEGAETYIDGNPLRDTSGNIAKTPLILTDVNTWPHWVIFKMPGYFDE
IKLVGVIEGRTSDIYAIMSPIL*
>SR-VP_26_10_2019_2_100cm_scaf_3_12-*_615 # 447920 # 448414 # 1 # ID=1_615;partial=00;start_type=ATG;rbs_motif=GGA/GAG/AGG;rbs_spacer=5-10bp;gc_cont=0.372
MADYTFTTGKELKLHGKDTEFFHYWDFGDGTPISNAQNPTHIYSTTGFYTINHWAQSPCG
TCTIKTHTVEIVTILPGPGIADFEFALGEEVYFNRKDTELAHAWNFGDGSPISNLPSPTH
IYSTQGIYTITHTAQNSCDTCIAITKTIEIVMVCAAPVCDFIVM*
>SR-VP_26_10_2019_2_100cm_scaf_3_12-*_616 # 448483 # 449547 # 1 # ID=1_616;partial=00;start_type=ATG;rbs_motif=GGA/GAG/AGG;rbs_spacer=5-10bp;gc_cont=0.368
MVDYTYTAGQTIRFGRKDTELTHLWNFGDGNISTLPNPFHTYSSLGIYTVTHTSWNSCGT
CIGGIIHTAEVVPNLSTPSTADYKFQLGEEIHFNRQDTELTHLWNFGDGNTSVLPDLFYI
YTTPGIYTVTHTAWNVCGTCVGGANHTVEILQAPGNLDTSSVPPGAKIFVDNIDTGFITP
TIMPGLIPGSHTIKLTLAGYEDSISTIDIISGQTTVLSVTLHIISCTTTTKFVGDIVTLS
ATPVQGVAPYTIQFRKSPAQSMGNDETAATEVIPDVRILGGNNVPDVPEGVIITRIYTLD
SNDLEGATTKVGDTGPSIIFAVETIDSCTPPQSCIKYCKIFVGCTVPVCDFTVT*
>SR-VP_26_10_2019_2_100cm_scaf_3_12-*_617 # 449831 # 451375 # 1 # ID=1_617;partial=00;start_type=ATG;rbs_motif=GGAG/GAGG;rbs_spacer=5-10bp;gc_cont=0.368
MAIINGDFGSGLTGWTTITTPCGSWVQSISPEAPNVHLKAQVCAMAIYQDFTIDNTTLTF
DWKYAEQWSFSLGGCDAYSSWSLIRLSDSAVLKGGNLTGSECNTINSGMVIEDVSAYLGT
DVRIRFNLFPSLEVASFEADLWIGNVCISPNLGTLDISSAPAGASIYVDGNPTGFLTPKV
ITDVTPVSHTILLRKAGYYDNYTIVITKPCRTNIINPVLTLIVGLINGTFNTDLTGWNYN
PSGYWPYCGATTRYTTWESGRAKIWAGYCNAAGGAYLNQTFNIAYSTLKFDYQTSTPSPW
RYASSWSLVVHDPILPDVTAYNTSLPLNGTGTIQKDVSQYIGKSATISFNTGGLLSGVCY
GAYCGGSDWQGQYIWIDNVNVFEPACTTTTKYSGDTVTMNATPIQGVAPYTIQFRKSPVQ
SMINDWTGATEVISDSRIPGGNNISGVSEGTTITRIYTLDNADLEGATTKSGDTGPSIIF
ATEIIDSCSPHQSCIKYCKVFVGCTTPVCDFTVT*
>SR-VP_26_10_2019_2_100cm_scaf_3_12-*_618 # 451643 # 452500 # 1 # ID=1_618;partial=00;start_type=ATG;rbs_motif=GGA/GAG/AGG;rbs_spacer=5-10bp;gc_cont=0.366
MTRFGKIIANTRPNNVEIYLDGIPILDSEGQIAKTPTIILNVSEGVHNVTFSKSGFDSTT
IMVNVREGLDTDARAILATKFMRYPMMLSHTEELKPSIESSQPAPGWPALPIPQIPYGYL
VANTIPDGAEIYVDGQPIFSTVGKVLATPASILGIVVGKHTVTFRKKGYSDTNIEIYIEN
GLYSDASAVLIPIMVGSKPIVILGPTNGEITIDTTPEGAQIYIDSRLMMDDTGTPIRTPV
TLTLNEGYHDLGVYLEKYCREFGPIHVYPNAKTYVHRDLYGPPCE*
>SR-VP_26_10_2019_2_100cm_scaf_3_12-*_619 # 452507 # 452761 # 1 # ID=1_619;partial=00;start_type=ATG;rbs_motif=GGA/GAG/AGG;rbs_spacer=5-10bp;gc_cont=0.365
MQYPRTGDILINSSPQGASIFIDGNVLIDINGHSILTPVRITAVREGLHEVQISLDGYYS
KKIFINVIPARINNVSVILQPIWG*
>SR-VP_26_10_2019_2_100cm_scaf_3_12-*_620 # 452994 # 453605 # 1 # ID=1_620;partial=00;start_type=GTG;rbs_motif=None;rbs_spacer=None;gc_cont=0.315
MTGIKEKVKKNPKDENNGVASIKIYGVEYTFWTHAKIVIDHVKDYLKKKFPDKLVIRELN
QIDLSIPEENLPIEIQSTHIIKGGLHYSGWEERIRKQIDQDIIYGRYLFFFDEALLRAMK
NAGRGISINMDWFRKYMKEGKLEVFTVTYDGIVEPKEYKDFNFLAKISQTCPIAAQNDDM
ILNKNKMKIYIRVIKGMVLLRKK*
>SR-VP_26_10_2019_2_100cm_scaf_3_12-*_621 # 453683 # 454213 # 1 # ID=1_621;partial=00;start_type=TTG;rbs_motif=None;rbs_spacer=None;gc_cont=0.262
MFLKRQTDERAKLYGTILQAMGGFSKINQILCRNIYKDISTYTGSKYLAKILGILDIRGY
THSSTTKFIDRFDICKYFPGYLRNKEIWDKLRERNLNGRQFDNVITGKTDVIKGIDYYFG
ENSNTNSNKEENIIKEIDQNQNCDDKEVNIKIGNKDQIINISIKTKQKSIEDAWSN*
>SR-VP_26_10_2019_2_100cm_scaf_3_12-*_622 # 454244 # 455629 # 1 # ID=1_622;partial=00;start_type=ATG;rbs_motif=None;rbs_spacer=None;gc_cont=0.367
MQPKEFGIVFFDTQPHGAQIIVDGQILINPDTEESLRTPERVLLVEGRRDFILRLEGNND
SIGYVDVLAGTTVNIFRNLTPGTKEEWTIPQPQIYLTGPNTGVLRIYSSPDGADTYVNRR
YTGKAPLVVTDVPTGMSTVIFRMSGMMDEEKIIDIVEGALSDTHSTMKHVLPKLQSYYQN
RGKAMNEYESGSVYESGSVYISSYPAGASICIDSNTITDELGNPVMTPVTVDLPLGDHEI
ILSLDGYFNGYEDIYIYYPGEETCISINLYQKPPEIIQTSIGNVTISSYPEGAVIYIDGN
TVTDGLGNPIITPSTITLLEGYHYIVLCIDGYFNGYEYIYIYPGAELDVSINLSQKVLTT
LQPYAPEGPEIPCVFPETPGQTATQGSTVLTTYPPGGSIVLDGKTVIDLDTGAPITTPVQ
LVMSFGFHDLRFHLDGFFDESAGVYITPAHISFIHKNFNVQ*
>SR-VP_26_10_2019_2_100cm_scaf_3_12-*_623 # 456534 # 457094 # 1 # ID=1_623;partial=00;start_type=ATG;rbs_motif=GGAG/GAGG;rbs_spacer=5-10bp;gc_cont=0.314
MAYEQDTNIMKAFFGGRIRNDIPELKRVELGHGKGVGHIYGSYNQYIKELSEQITKGNGT
ISIGKYVIEKDIFSISDPTDKFATGDIPKLLITYGNIINSIQLKVVWEDSDDTILEQYYN
IPDPYSMGNDWWDQYSVYFMGPEDLEEGDYRVDIISEEIISREHTIGEKKDNIKTLSASL
EFSVEN*
>SR-VP_26_10_2019_2_100cm_scaf_3_12-*_624 # 457278 # 458027 # 1 # ID=1_624;partial=00;start_type=ATG;rbs_motif=AGGA/GGAG/GAGG;rbs_spacer=11-12bp;gc_cont=0.304
MIDLVEEPDIKKERKRSRKYTDEELLEYLRNFEKDNGRIPAQLDFNNDPKYPGFNTYVTR
FGSWNSAIKIAGLDINDEKMLEYLRNFEKENGRSPTRRDFINNPKYPGFNTYVRHFGSWS
KSLKLVGLDIDSIIKKGILKTMQQKGRLFEICILGHFTEESIDVSGDNFMSPVDGICPKG
HIYDTKSSAFIDDRYWMFHLDKREGVDFYYLGAFDKNFRKLLYVWRIPGNFIEAQRFYIG
TNNNYTYKY*
>SR-VP_26_10_2019_2_100cm_scaf_3_12-*_625 # 458287 # 458382 # 1 # ID=1_625;partial=00;start_type=ATG;rbs_motif=None;rbs_spacer=None;gc_cont=0.281
MNVIIVIDKEKPPDDVRKMIEENLPKDIQDN*
>SR-VP_26_10_2019_2_100cm_scaf_3_12-*_626 # 458550 # 458825 # 1 # ID=1_626;partial=00;start_type=ATG;rbs_motif=GGA/GAG/AGG;rbs_spacer=5-10bp;gc_cont=0.370
MEPKYFTTEQAIQVGEKLGIKWDKFDIEQFRIGMNVELEHGTRDHATNVTNDDNIITGKI
ALAHLNEFPDYYTRLEKMEKEADQFWKKMEK*
>SR-VP_26_10_2019_2_100cm_scaf_3_12-*_627 # 458986 # 459357 # 1 # ID=1_627;partial=00;start_type=ATG;rbs_motif=GGAG/GAGG;rbs_spacer=5-10bp;gc_cont=0.306
MGPNKSSNNLPDNMDVVVVIDKDKLPADVRKLLEENLPKDVQEKVLKMLERPPPVSDKKV
PGKLDNSISNNIDNTSDNKLEDNKLFAIQTGSVVGNIYTDGIYKKEEDSYVKKKDINHSG
GCC*
>SR-VP_26_10_2019_2_100cm_scaf_3_12-*_628 # 459399 # 459581 # 1 # ID=1_628;partial=00;start_type=ATG;rbs_motif=GGA/GAG/AGG;rbs_spacer=5-10bp;gc_cont=0.377
MGFTVGAKITADILDEIVNGLIGTNLWHNVDTTWTTQLKTANNARVVLCYGTAGAKITKL
*
>SR-VP_26_10_2019_2_100cm_scaf_3_12-*_629 # 459547 # 460056 # 1 # ID=1_629;partial=00;start_type=ATG;rbs_motif=AGxAG;rbs_spacer=5-10bp;gc_cont=0.349
MARPVQKLPNYNDTIGDISVVGGATSYIFAILVPLSPTTGAISISTIPQNADIYLDGVLQ
LDNNRQPLKTPATLMNLDPGTYTIKLKKTGYFDFTTPTPIDVIAPIDVIAGQTSYLGVTL
STLQVMEAGVPWWFILSLSAGTIYGMLQPKKEKEKNKEKIYTLPTPFRK*
>SR-VP_26_10_2019_2_100cm_scaf_3_12-*_630 # 460134 # 461195 # 1 # ID=1_630;partial=00;start_type=ATG;rbs_motif=None;rbs_spacer=None;gc_cont=0.373
MIYQKYLEKIVKMQQDQEGARQQENELLRMHLAQMNILLDQLVKVGESGSTVAATKKTIP
FQTGSQSVGQLNNPPTNPDLYPTRVDVYSINDSRTISHMTLINDGPGDVFFISAYAKNVF
NLQEGHLNVNDQRELFNVYEIRLRSTLPKTTFRLIEGIIRTGSFAPQTKASVEIRPTLQA
NEQLLILDAIFDNAVPTITITSPTVQTLVANYSRPAFQPPLPPGATATFTNVATGAPMPF
LIPTGFIAEFFAWFGNTSTDCTARFYAEPVPNSASIFGSTVFTLFSVVPFSNRGIPFNFV
PNINFYSTQFFDPNGAPPPGRFSLATITNDDPFNSMIGDPFIVAILRQLSSIP*
>SR-VP_26_10_2019_2_100cm_scaf_3_12-*_631 # 461269 # 461436 # 1 # ID=1_631;partial=00;start_type=ATG;rbs_motif=AGGAG;rbs_spacer=5-10bp;gc_cont=0.333
MADFNAEGNKIVRCCMGHQNTMSFQTTFFKCSTCGCYTMISFFGVLTDKDGNYIY*
>SR-VP_26_10_2019_2_100cm_scaf_3_12-*_632 # 461577 # 462635 # 1 # ID=1_632;partial=00;start_type=ATG;rbs_motif=AGGAG;rbs_spacer=5-10bp;gc_cont=0.348
MNGDLTVSTKIIQVGPGPFDKIRIHRITKNICGCQPASVVLMPGSNSDFDTSFQKMATFL
ASRNIDVWGIDFRYSFVPDNTDSNPYCLVTDCSFFRDQNTNLHLSDLDIVVKMAELTSRD
GKVFVGGWSQGAYFAYRYAINNPNLKGIIPIDIVYNLDPTLTDIADKTRADIAMRMTKIN
SGIYYEDVLASKFIAYQTLTNPDGPSTIIPGLTNKQVALLAATATYQFGVNPIPNYRYNQ
GDLTGLKYTDLNFVMQQGLKLNNFQSILLITELRQQWLIPEIPNITVPILYVGAEFGFSS
FGLYTPNMIHTTNPDVGTYIVPDYGHADLMYSNTGESDVWNTIYEWIRRHTP*
>SR-VP_26_10_2019_2_100cm_scaf_3_12-*_633 # 462653 # 463180 # 1 # ID=1_633;partial=00;start_type=ATG;rbs_motif=None;rbs_spacer=None;gc_cont=0.411
MTLPTSIVARPRVDLPHHRIHEGRMFTLTTTAQNLPANIPKYYFGTSPPIQIATAHVIFI
ITVNPGANFELFEGAVASGGTQLFSVNNDRNNPVLATGTFFEDPIVTSEGTTKLWEEIIG
SSTTGGTGGPKNRDEDEIVTASAKNYLLKITPLTNNTNLTVEIPAYSQAGPTGPP*
>SR-VP_26_10_2019_2_100cm_scaf_3_12-*_634 # 463312 # 464094 # 1 # ID=1_634;partial=00;start_type=ATG;rbs_motif=AGGAG;rbs_spacer=5-10bp;gc_cont=0.342
MTKNKKCEKGTLGWLREQAKKDGFDNIGKWQNWKREQLKYIVGQSSWTKEKIIDIIRRTY
DKKKRIPTRADFDSNPNCPSINTIRKLLGGWNNAIIEAGLWNKRDFSKYTDEELLEFLRQ
FYRENGRPPIREDFNQNPTYPNYRIYDRFGGWQKALKLVGLDVDSMVRKGVIETEDQKAR
LAEILVRDSFSKESIDLSGENKLSPYDGICPNGKVYDVKSSKVQSLLAFNEDWTELLHAW
DSYMEFHRTYRKRRIESWKT*
>SR-VP_26_10_2019_2_100cm_scaf_3_12-*_635 # 464239 # 464763 # 1 # ID=1_635;partial=00;start_type=ATG;rbs_motif=AGGA;rbs_spacer=5-10bp;gc_cont=0.406
MTLPIAITPSPRVDLPHHRIHEGRYFAVTATAAGLSVGVAKDYLIISPPATISIAHVIII
INVTPGATFEIFEDTITSSDGTPLGAVNQDRNNPVIATGFAFEDPIILFEGSRIFVQIIG
STTEGGTGGTRNRDEEEFLFKPLTKYLLKTTPLANNTFLSIQMRAYRQTTALGT*
>SR-VP_26_10_2019_2_100cm_scaf_3_12-*_636 # 464875 # 465426 # 1 # ID=1_636;partial=00;start_type=ATG;rbs_motif=AGGA;rbs_spacer=5-10bp;gc_cont=0.366
MTLPTSIVANPRVDLPHHRIHEGNFFSTHTISTGLLIANPKKFLFVSPSMIPPPFTADTI
KVHLIFIVSTSPGIKIEFFEDTIVSSNGVAVPIINQNRLSPTPPVGQVFQNPIIVSEGTL
IFSQFVGSTTEGGTGGLVDRDEQEFILKIGTNYLLKVTPIIDNTDITTHFKGYDARPSSP
IPL*
>SR-VP_26_10_2019_2_100cm_scaf_3_12-*_637 # 465590 # 466702 # 1 # ID=1_637;partial=00;start_type=ATG;rbs_motif=AGGAG;rbs_spacer=5-10bp;gc_cont=0.335
MENDKFEGDYRWNDKESAPKIPKRSGTVGRDNITVNGQYQIMTDNQILRERRVEKISNNS
EEQEKLENREINDKIDNEDQKSEDLEKLEKIKKLEKEEPVISKSDIKNVINLLQQIALGV
IELQGIKPYTYDDRGRDTTRRGRVHIFKYTNYYDVTNTIKRVGSKDPQDFDSPVYNSEKI
FDVLERYSDLVHVINGGTNPLFIIVSHEGVSNFSKESIIFPGEVKDFYNVYELRLRSPEV
GLQYRVTEYEIMSVSQTSLIPIELATLQDVDLPEKDTHWLEKDIIPLVTPTTVRIEVAVS
IPGIFSAVITREGNIQIVDFNVTSGPDLIADGLYTFEIMVHKGDSINFRYSTDGGKIKIL
RVDEIDAATS*
>SR-VP_26_10_2019_2_100cm_scaf_3_12-*_638 # 467049 # 467810 # 1 # ID=1_638;partial=00;start_type=GTG;rbs_motif=None;rbs_spacer=None;gc_cont=0.403
MNNLGGLPSQGGGGPKDLRHVKVHGHVHTSISGDIVQISGQAVVTDSGSVTSVSGNVVQI
SGQQIDISGQPVTISGNIVQISGQAVVTDSGSVTSVSGNVVQVVNLSGQTLSVNISGQPV
TISGQPVTISGQPVTISGNKVSVNTVSGDYVVISGTVSISPPTTVRTINLKTVTGTSGGV
VLGSGVITACILKAWSANVANIWVGGSISPFANSGVGMFLAANDSIAMDTSNFNNIFVFA
ETSGEKVATIGIN*
>SR-VP_26_10_2019_2_100cm_scaf_3_12-*_639 # 467976 # 468290 # 1 # ID=1_639;partial=00;start_type=ATG;rbs_motif=AGGAG;rbs_spacer=5-10bp;gc_cont=0.333
MKDILFNKQVVPWKLHKELVASGFDIAGVSYDAGTNITTTHLNDTETKDPSNVVNSHTYF
VEKNIDWKAELQKKITDIDKITVIGKNLGIIGLTDQEIIDGILD*
>SR-VP_26_10_2019_2_100cm_scaf_3_12-*_640 # 468290 # 469534 # 1 # ID=1_640;partial=00;start_type=ATG;rbs_motif=None;rbs_spacer=None;gc_cont=0.358
MTLLTFNSKFVITSAVAVSTTSSTPVDDTQASKTFTLTATQTVLAIYQAHNNFNSIEEPN
GKGILINIDGTQTLVQVNSPFSRNYPNGNTTFWIGTLASGTHTIKGQFRADLAATTVTIN
ERVLLIYILNGNEFSYINDSTLVSTTSGTFVNDTPASITFTPSGDCKALIMYSTTSFDQT
EDSAGTKIAINNLTTDLSQSEKSGHAINQSVNVFTLHFASLTAVSNTVNGRFASNASPNT
VSIQNRQFGVLLFGNSTLADYITSDIQVTTSTTYPVNDTQATITRTTIDTRELLVVAMGT
VRTGSHFTNIAGVAYGIKNDANDRVKSRNSPFDSLSALSSSTAYAEQLASGAHTVQGRFG
RNNGAGSTIIDSRRIVALWLTISTSGQSIKKSMTTKSSMSSNTKSMILSRSHMK*
>SR-VP_26_10_2019_2_100cm_scaf_3_12-*_641 # 469553 # 470266 # 1 # ID=1_641;partial=00;start_type=ATG;rbs_motif=None;rbs_spacer=None;gc_cont=0.336
MQAWDNNIPNTTNIPNTSIPKIAIAVSYTGNWHPEWVEHTYSHIRYYPTDWCTKVAFLCK
VPSLSVSRDILVNQAIDAKCDYIFFMDTDHVFESPTDPNMALKQLYQCINKDKKNKDAKI
VSGLYRAKQKIGFNYAMWIKHTDDKIKGFIPIQSWTGNWLQVDVIGLGCCLIDMQIFREI
PRPWFKWEMKDDISEDFYFFELAKKHGYRTSVFTDVKLSHLGNLKVKCDGSITTVDM*
>SR-VP_26_10_2019_2_100cm_scaf_3_12-*_642 # 470389 # 471753 # 1 # ID=1_642;partial=00;start_type=ATG;rbs_motif=GGAG/GAGG;rbs_spacer=5-10bp;gc_cont=0.392
MGGLPSQGGGGPKELRHVKTSVSGNIIKVHGHVKTNVSGNIVQISGQCVCTTISGQIVTI
SGNIVQISGQQVDISGQPVTVSGNIVQISGQAVVTDSGSVTSVSGNVVQVVNLSGQTLSV
NVSGITVSISGATLVTTVSGQPVTVSGDIVQISGQAVVTDSGSVTSVSGNIVQISGQAVI
TDSGSVTSVSGNVVQLMSGGFVQISGQGVLISGQAVITDSGSVTSVSGNVVQLMSGGFVQ
ISGQGVLISGQAVITDSGSVTSVSGNVVIIASGTSVTITSGQSVGTFTANNPNWVGVYSF
ALLDQAGITTTENHFVTLFNPTGNSRSLILLEATVSRYSIAGANNTNSLHLERITSISGG
TVISSSAINKYDTNYPVESADVRTSNPSVIEGADITVFGNNENLNVQGAINGFRQTFTPR
AIFILRQGEGVAFDQENSGDVDQRNNFEVIWAEQ*
>SR-VP_26_10_2019_2_100cm_scaf_3_12-*_643 # 471761 # 472462 # 1 # ID=1_643;partial=00;start_type=ATG;rbs_motif=None;rbs_spacer=None;gc_cont=0.346
MPTAWDSSNATKNIPDNIPKIAIAIPYNGKWEPEWVERIYGNLRWKPTNWCNKMVFYSKV
PSLPVARDTLVNQALQNNCSYILFLDSDMIFESPQDPNEALDILYQCMNKDKSNKDAKIV
SGLYRAKQKQGFGYAAWMKVHEKGFTPISQWTGNWIEISVTGLGCCLIDLDVFRNIPKPW
FYWEIQGDISEDFYFFQLAKKFGYNTHIFTDVKLSHLGDLKVKIDGSITTPDM*
>SR-VP_26_10_2019_2_100cm_scaf_3_12-*_644 # 472548 # 473297 # 1 # ID=1_644;partial=00;start_type=ATG;rbs_motif=AGGAG;rbs_spacer=5-10bp;gc_cont=0.365
MVSIPTPLPAKIGYNTSLNTTFFIPLSNNLSIAQPTGQQVQVQSTLSTDSSTGVGVQKVL
ITYLDTSWTLNTEIVTMNATDGTIPVLTTAMNISRIEDFEAFKVGSMGAAQGIITLTKVG
DTGTKFAQIDIGFTKFLRAVHFVRPGHVAIMADITANCPNPSPGGAFFSAFVTNDNSPIG
GSQIGIPENAFILAANVIHIPLTSPVLISTTFPIVCDARSSSEAIMMGIAAKGLAAAQTA
IASFHYLEV*
>SR-VP_26_10_2019_2_100cm_scaf_3_12-*_645 # 473393 # 474457 # 1 # ID=1_645;partial=00;start_type=ATG;rbs_motif=None;rbs_spacer=None;gc_cont=0.337
MKLYITTDYIGSQSGGGIVTSNELEALKFTCKNYEYVSQLDAKSVSPTKFGLPDTPFLSD
YLAIDKISHYNTKIDLAHFYSGTFTQTIRLLHNKDTRVTYTCAAHDRKISINEFERLGYN
YPYSHIKDDKLWSIYFGGVKEADVIIAPSKISAEFLKNEGCKKVEIIPHGIYIPDKVEPI
PNQFNTGYLGALGPDKGIVYIIKSWSSINYSDSTLILAGRGTEQLGPFINKYATGGKYHL
MGYVNNISDFYNNIAIYIQPSVTEGWGIEVGEAMAHGRPVVVSNGAGAADMVTDGIDGFI
VNKRDVKDIANKIQYFKDNPREIERMGKNAREKSFKYDWSIIRQKYIDLWESII*
>SR-VP_26_10_2019_2_100cm_scaf_3_12-*_646 # 474551 # 477565 # 1 # ID=1_646;partial=00;start_type=ATG;rbs_motif=None;rbs_spacer=None;gc_cont=0.301
MTIIEIDNKDNFDLLFDNSKENRRFVDVGGYNGDTVTRALDINPNLRIIVIEPIKSLADI
IKQKFQSNKNVTVINKAAWFDKCHIELNEYEGWAKGLSTIQPIMTQLRPFTNQILKYNIE
ADTLDNILSDCHIDTVDYLKIDTECSEEQILKGFSKYHDGTRFHIEHHITNLSNILQRLL
EMDANIENITVSRDPNIPEHIIGNVIGKFTSVKKLTAPTATIIQSDSSDSNTQQHNQQYN
QNNYQYHQFDRSYFEGIGYVGLYYDFPVHWYTLEKILDEKPQSVIDIGGARGYLIKKLND
IGIPATCSDISEHCFHTRATNNFVLHDITKIPWPFKDKEFDLCFSIATLEYIKEDKLYDV
IKEMNRISRRGLHGITFEITSQDIDKTISTIRPKEWWSDKFNSIVPEYSVKIVSKKDLES
GPINIPSSPDKLVKLNIGPYINMYHSWQNIDILDLNDFAKNNGYIFKQMDVTKGLLYENN
SVDIIISSHFIEHLNREEGFNFLKECYRILKSDGIIRLTVPDTELLVKKYLDNTIGEYKH
VNIGVENSPDNTQSLFELLLAGHKTIYDFNSLSKLLTKTGFINIEKKEFNKSRSKEIETQ
TIDICPTLSLYIEAAKSNTTIIEDIIKEPIITQGPIITQEKPIINTKYQLSNNTPLRIAL
ISTPFFGVPPETYGGLEQIVWDLAEGLDELGYEVTIFAPEGSQSPKHGHLIITGPSISSV
NVNWFEEEKKQSDVYSRIINDKNFDIIHGHGWFGFEYLLKMNNPNIKIIHTHHGGLNWES
SPPFPKPNLVAISDYMRKYTEQYFKSKNFDISCRFVYNGIDINKYIFNILNKSNRLLFVG
RFSKFKQPRVAIIVANKANLPIDLIGGTFVDDPAYIKELESMCDGNKVVMYKDVPHDFKI
KKMQEAKALLFPSNMGEAFGLVALEAMACGTPVIALNDGAISEVVIHGKTGFICNDMEEM
IDAIGKIDLIRNEDCRKRAEELSREKMAENYAKLYLDILNGLEW*
>SR-VP_26_10_2019_2_100cm_scaf_3_12-*_647 # 477565 # 480576 # 1 # ID=1_647;partial=00;start_type=ATG;rbs_motif=GGA/GAG/AGG;rbs_spacer=5-10bp;gc_cont=0.295
MKISVIIPTRKRIDPLVTTIKSLLDNISQDNDIEILLRFDEDDMNTLYSVKQKVDDAAQY
ATTKYNGNIKYFIGQKYDYAGLHRYVNELAIMADGDWLMMMNDDAMMQTKNWDKEIEKYN
NQMVFLDSHTNHNRFSMIFPIIPRKIIDIWGHFSLSRHNDGWINDIGNMLGINIVTPINI
LHDSEELTGHNADETWKNRVGEPVYANPEDETLRKYDAKLLKKYIDTNSQYIIDRFNEGY
YSNYSVEYFSIDKAENTPYFKKQLRQGDMLPAIYYTLGGTSYREKEEKDFATYNTLEKQI
EMLKKLPRKPRKVINIGSGRGEIGAVLYLLGIECISVDPSPGAAIMYTQTMDKWANTRDY
KLINKRFINKRFINKRFINKRYKDSLSDIGDDFDTIIFCESIEHIPTNEFESVWPFIRNI
LKKNNGLFITTNWAEFHPIYPSNWDHVRIIDDKFYDYLSIEAKVIFRRGSHIVLQFGDTD
KQLNKQLNDTPKHVNIEGHYILLDRNNSTGLSSGQIYEPEVTLTAKRLIKTGDIVIDIGA
NIGYYTLLFAKLVGNDGKVYAFEPDPDNFTLLKKNVEINGYKNIILEQKAVTNKNGTINL
YLSETNFGNHKIYNSNEKRRHIEVECIKLDDYANKYFKNKKVNVIKIDTEGAEYSVIEGM
TSTLQNNDIKLLTEFYPYVMKTFMKTFDMVPNDYLNILSKNGFEIHDLQRNEPTDKLLEV
YNPERDIVTNLLCCKQSYIPNNILKLNYNFERQQVAWSRPPVDEIGYLHSNDLLQYDDDD
LKHLILKMEDNRYNINYERNFKNMWRGYLGLDTTVGKRILDYGCGVGLESLQFAKKGNEI
ILGDISESNINLAKKVLKIFGYEPYQTCSISKDYPYVDVEPIDIFYCIGVLHHIPYARDV
LKRASEILKKDGEIRLILYSDRLWKTWFGCIPPIDYPIHNDPNFEKFTKSCDAVGEYTDW
YNKEKLMYYFGDFLTLNFFSYITPTDKYCIAILKKKDTCYYRN*
>SR-VP_26_10_2019_2_100cm_scaf_3_12-*_648 # 480615 # 481898 # 1 # ID=1_648;partial=00;start_type=ATG;rbs_motif=None;rbs_spacer=None;gc_cont=0.310
MKIGMIGCGKLGLMVALAIENKGHDVIGYDTDSKIEEYLQKKKIPFKEEHADKLLANTKM
RIVSLKELIYQSEIIFIAVQTPHEPLYEGITRLPNIKADFDYSYLKESVKQVNDCLNNIK
EDRIIVIISTVLPGTIDREIIPLMGPYFKLVYEPLFIAMGTVYQDYLNPEFVLVGVDDKQ
SDDKQPKQSINKLEEFYKTIHNAPIFKTDIRTAETIKVFYNTFITSKIVLANIYGEMAHK
LGANVDDIYNALSMCSNRIISSKYLKAGMGDGGACHPRDNIALSFIAEKIGLSYNIFDTL
MKARETHIEWLSDVIIEKHKEYGLPIIILGKTFKPESNIILGSSAILLSNIMKEKGIDHI
AYDPYIDRQKEFKDRAVYFIATMHDIFSQMKFRSGSIIIDPFRYIPDQENIEVIRIGNNA
NKILLSL*
>SR-VP_26_10_2019_2_100cm_scaf_3_12-*_649 # 481895 # 482488 # 1 # ID=1_649;partial=00;start_type=ATG;rbs_motif=None;rbs_spacer=None;gc_cont=0.338
MSNSKHHHKHKYKVIHKDCGHGARSKVSVVKRKSDGKLFIWKRPKSHNRQESFLKELEKV
KQWRKFGISKVKARWHPDRLSLLKTYIKGPSLKQVLRKNPEFFSREQGKYFEALKKFVGL
LVDSNTYIHDLKGSNLFFDGKNWNVVDTGPIRKIPTRSETIREYRKHLLEKWSKSLYSKE
EIKSLVSFLEKYCPEKK*
>SR-VP_26_10_2019_2_100cm_scaf_3_12-*_650 # 482566 # 482784 # 1 # ID=1_650;partial=00;start_type=ATG;rbs_motif=GGA/GAG/AGG;rbs_spacer=11-12bp;gc_cont=0.365
MSEEQVNIQNLSEIKSLIEENNTALREAIQALKILSNQISLQETPQLIPQPSERHYPGYT
TPPRFGFMSGNI*
>SR-VP_26_10_2019_2_100cm_scaf_3_12-*_651 # 482924 # 483346 # 1 # ID=1_651;partial=00;start_type=ATG;rbs_motif=None;rbs_spacer=None;gc_cont=0.277
MAIDVFDPEYIAKVGFPIAAFVAAFGIVATIVTLIIRSQIKRQEKLDSYYFTNFSNKLDE
HNKSLKEIHSELTNVVVEMRCVSTKIDTYVNKLDRHFESKSVAYIFREDKIGKIKNIQNI
IEEIDVTKDIERKVLNKSSQ*
>SR-VP_26_10_2019_2_100cm_scaf_3_12-*_652 # 483395 # 486061 # 1 # ID=1_652;partial=00;start_type=ATG;rbs_motif=None;rbs_spacer=None;gc_cont=0.317
MKNNKLKVLIVDDNSDDVYLIKELLKDITIVQFELLYEKSLNSALELIEKENNKNNKFDC
ILLDLNLPDSLGTDTLKTVLNKFPGLSIVVLTVLDDEDVALKSLQDGAQDYLVKGKINGE
IIYRSIRYAIERKKVENGLRESEKKYKNIADTILEGLWTTDAEGKTTYVNIRLAEMLGYI
PEEILNQSFFNFVDKPLQNDAKQFFERRKKGFKDRYDFRFVKKDGVILWVIVSASPIFDE
KGKFTGTMGLLTDITERKLNEQLLEKSIKAWDSTFNAIVDTVCIVDLDGKITHCNKAADI
LFKKACEEIIGKNCWEVLTCPPERLKDCPIIKAKKSKKREILTVQVHDRWYRSSVDPIID
VKGDIIGGVHIISDITKYKLAQNELRESEEKWRIITENSAEYISTVDLDGIIQFVNRTVS
IPKEKVIGTLYYSYFSDKFKRVIKDCFERVQNTRKLDSYYTEYINPKDGNVLSFEAHVGP
IIKSDNIIGFVISSLDITERKKAEDALRESEQRYRTITEYSNDMIWTLDTEGNFLFFNRR
SEILSGYKLEDLKGKHFSPLIIEKDLPKVNDVLYNVLHGQPQQYEFTFKNKYNKYITLSV
NTAPIYSKGRIIGTVSFCRDITQNKRSEEKIKKTAEELKRSNKELEQFAYIASHDLQEPL
RSVYGFTELLKRRYKGKLDNEADEFIEYIVTGTKRMQQMIDDLLSLSRVGIRGKEFKPTN
TADILKIVLENLHDLIKKNQSIITYDDMPTIIGDETQLIQLFQNLIDNAIKFRRKEIIPE
VHISTTLSTKQDNGNRQDNGTRQEGDEWIFSVRDNGIGIDHKDFDKLFTAFHRLHSREKY
PGTGIGLATCKKIVERHKGKIWLESKLGEGSIFYFTIPVKIDNNHNNN*
>SR-VP_26_10_2019_2_100cm_scaf_3_12-*_653 # 486080 # 486538 # 1 # ID=1_653;partial=00;start_type=ATG;rbs_motif=AGGAG;rbs_spacer=5-10bp;gc_cont=0.292
MVMIIPKRQIKPVNILIVEDNEADIRLIEEAFKEGKLYVDLNVAEDGVEAMAYLRKESNY
ENINSPDIILLDLNMPRKNGYEVLEEIKSDNDLRRIPVIIMTISKAEEDILKSYNLHANA
YIVKPVDLSQFTETIKSLEDFWFTIVKLPPEI*
>SR-VP_26_10_2019_2_100cm_scaf_3_12-*_654 # 486636 # 487229 # 1 # ID=1_654;partial=00;start_type=ATG;rbs_motif=None;rbs_spacer=None;gc_cont=0.345
MVEKKHHHQDEHFKIIHKDCGHGVHGVISVVERKSDGKLIVWKRPRSNSYRHIESFRQEI
KKSKLWRKFGISQVKVCWHPDNVSLLKTYIKGKTLKQILKDDPHFFSRTKNQSVKALGKL
VKLLIKSKHYIQDVNRQNLIFDGKKWHVIDSSVIHAKTNRSDAQYKYKKAFLRSWSKSLH
SEKEIHALKSFIGKYCH*
>SR-VP_26_10_2019_2_100cm_scaf_3_12-*_655 # 487315 # 487890 # 1 # ID=1_655;partial=00;start_type=ATG;rbs_motif=GGAG/GAGG;rbs_spacer=5-10bp;gc_cont=0.337
MNNDEEHFEIIYKDCGTGRSKVSLIKRKSDGKLLIWKRARSHSSRRLESYRKEIDKSKYW
RKFGISQVKVCWHPDNVSLLKTYIKGKTLKQILKKRHRFFSKTESKPVKALIRFLGLLVD
SKYYIHDLKGTNIVFDGSMWHVVDSGQAYSKNTRSATRREYRKNLFEKWSRELDSKFEVK
SLKSFLKKYCR*
>SR-VP_26_10_2019_2_100cm_scaf_3_12-*_656 # 488103 # 489386 # 1 # ID=1_656;partial=00;start_type=ATG;rbs_motif=None;rbs_spacer=None;gc_cont=0.306
MKREDIEKEFEEIVSRSQHLFNQPIKVEKSPSPLGTYIEPRIAQKPLLPELDTNIDLISR
VTRLLVAHDYVRESIYRYQREKGILCITIIKELQDLSDIEQFRNFLNQLNKFLRDAYVDP
ESEKRGCVYQVDITNYEEKHPYKKFLTELNNILQNIHTLSLEILQEYDMISVQYTSKTGI
DETKILYFSIGNVRIINIEPYNLPKHIVDFVNNFNEEVNSSGYATYLNVLYMKLDKKYRL
DLTLGAAFNHRSLIVYDPDPSIDTFEHTYIDGNYTRVVAWKKYLSDFSPNIEKEPIHIIE
KRKEITKSVSKEAGGTNKINTEERDLEKALAWRDSLLKVQIPKEVILDMVLIIYLINWDG
VINHSSRRDIMSIEDEANIIYYYGLYPLYNEQKKRYIPRYNVDTQNIIRSAIRDTVKGIE
NFLLPEE*
>SR-VP_26_10_2019_2_100cm_scaf_3_12-*_657 # 489424 # 490281 # 1 # ID=1_657;partial=00;start_type=ATG;rbs_motif=GGA/GAG/AGG;rbs_spacer=5-10bp;gc_cont=0.323
MNTLKWAISGILGTLTVNGFIEREMNNPDIATIEPIDTVSIIVPSFNEEPFIKKCLSSIR
GQSIIQECPQYFELILVDSGSTDNTVTIAEQYIDKIITTTVRGKLTARNLAIDQAKGNII
VSVDSDSYYGPFWLNTLLRPFFNIYNQYYDPNIVCVVGSTYDQSIPGVPTPIRNIAELID
RNILTPKRIVARNSAFWKHYYYLVGRFDESINQMNVHEMMREEEYLFGEKLSKLGKITFK
MNANCIHMGGQRIGCRIGTENKTICNKYGIDIKRFDNMNPTCISC*
>SR-VP_26_10_2019_2_100cm_scaf_3_12-*_658 # 490759 # 491784 # 1 # ID=1_658;partial=00;start_type=ATG;rbs_motif=GGA/GAG/AGG;rbs_spacer=5-10bp;gc_cont=0.288
MILFLTGNRPDLAPDLLFNGLVELFGQDKIIDFPYAEYRHKKVITGYGRDFFCITTDKDV
ENRNIYSFGDVKQLLDKEFFDLCIVANRAVDTYIRLIKNITKSPRTIIVNGEDDSDTSLK
NISRYLEKKHNENIDLILQRDYKYNGKYNENTVPYNFSCPINILPKFNFKKDKEIDVFAQ
FPVTHRFRSRVIERLKKIKGINTNIGYGGFKILDYFRFMNNSKISISITGAGWDTPHYLE
IPFMKSMLLAQHNMDAMNRDMTKNPVVYIKIFLDKYSATFYNTNLDNIEELIRYYLDNNK
EREQITKRGYEHLMNHLTTKNAAEYMFKCLDDNNYWRSNIV*
>SR-VP_26_10_2019_2_100cm_scaf_3_12-*_659 # 491835 # 492680 # 1 # ID=1_659;partial=00;start_type=ATG;rbs_motif=GGAG/GAGG;rbs_spacer=5-10bp;gc_cont=0.306
MYSIIIPTYGIKGISMVDNLLDSISRFDNPSLDEIIISDDGSSAYTINALCALIYKYENV
FKKIIPVFNPSYHSFSKTVNSGMKISNFNNAVLILNNDMLALTGFEYFPDFMKQNNKVGI
IGAKLLYPIGTIQHAGMVRMRLINHFRHIYKYRNYNHSPTNVPKRYISVTGACLYINREV
INKIGYLDERYILSYEDVDYCINTQSNGYDVWYIPYVMMIHYESATRTDPYKGQNRSLFW
RKWNSVYEQIRTSREIQDDDLDVKVAGASGMTALLYLISKK*
>SR-VP_26_10_2019_2_100cm_scaf_3_12-*_660 # 492738 # 493427 # 1 # ID=1_660;partial=00;start_type=ATG;rbs_motif=AGGA;rbs_spacer=5-10bp;gc_cont=0.288
MFTLNDFIFGGIIHTGIHEARMNKLRENNIVLPKSIFRIAGTDNAIFHIDDNAFTIEQAM
TEYNFDDLRPTDNVLDIGACIGAFSLNVYNRVNHVYAIEPLMTDSLIRNIILNNAKNITV
LDCALGSGKTTVSWNHTTKTIQALSLENIIKLCDTNIDFIKCDTEGSEWCISLSEIFNIR
RIEAEVHNFTGLYKFKDFEKLISSSGFDYTSKMTNKNTMLISAKNRYIS*
>SR-VP_26_10_2019_2_100cm_scaf_3_12-*_661 # 493466 # 493636 # 1 # ID=1_661;partial=00;start_type=ATG;rbs_motif=AGGAG;rbs_spacer=5-10bp;gc_cont=0.257
MEIKNKIQKVELLFGTFNMLKEDIPKSIIKEGWTDILPMGCTRKNNSIRTLQVERE*
>SR-VP_26_10_2019_2_100cm_scaf_3_12-*_662 # 493697 # 494524 # 1 # ID=1_662;partial=00;start_type=ATG;rbs_motif=GGAG/GAGG;rbs_spacer=5-10bp;gc_cont=0.344
MDHHIYSYEEVKIKVTMRKLWEDHAIWTRQFIVDLLANLPSIDKTTERLIKNQEAIGNCI
KPFFGDTAGDTLASLLKAHIAIIADFLKVIKAGDITKSSNLETDAVTNAENIATFFATIN
PCYSRDELIEMLDTQMILVKYQFIARMSGDYNADVMYFDMGLHHILMISDCLFRGIIERF
FEEQILDQYQPPQEQILDQYQPPQEQILDQYQPPQEQILDQYQPPQEQILDQYQPPQEQI
LDQYQPPQEQILDQYQPPQEQILDNIPCQSEFSEI*
>SR-VP_26_10_2019_2_100cm_scaf_3_12-*_663 # 494591 # 494911 # 1 # ID=1_663;partial=00;start_type=ATG;rbs_motif=GGAG/GAGG;rbs_spacer=5-10bp;gc_cont=0.293
MIPDKEITSDYIQEHGIYTSNIIVQEKVPGEGHKVFLEKLEPKEKEPPLKIAENISFVHL
YGVRPATNDILPICIIERGVIYVTNYIFYQIHEKEGSRDLKLYMTI*
>SR-VP_26_10_2019_2_100cm_scaf_3_12-*_664 # 494931 # 495158 # 1 # ID=1_664;partial=00;start_type=ATG;rbs_motif=AGGAG;rbs_spacer=5-10bp;gc_cont=0.320
MSTIREPKFDCRCIDAESLANLRLSLITAKDTYNDVASKLIGMELYKPSPEVKNIQEQAR
KFDALLHELDKIPPC*
>SR-VP_26_10_2019_2_100cm_scaf_3_12-*_665 # 495208 # 495489 # 1 # ID=1_665;partial=00;start_type=ATG;rbs_motif=AGGA;rbs_spacer=5-10bp;gc_cont=0.294
MTLVSLTKPEIKHKEHFDQDLIRSALIAELDATSLYQSFLDNLNSEEAKKVVEHIMLEEK
EHISEFQCLLMKLDKEQMDKMEEVNAYTCIANS*
>SR-VP_26_10_2019_2_100cm_scaf_3_12-*_666 # 495523 # 495831 # 1 # ID=1_666;partial=00;start_type=ATG;rbs_motif=GGAG/GAGG;rbs_spacer=5-10bp;gc_cont=0.359
MEQISIDKQSLLEPQEYKVPSVSLIVTTYELSEKKTPVKPGDNSYEWLATTTHIFHGDTV
ERVYQIMNSHKETDSFFKASFEGRFPWKGGVIILKNSEPQIV*
>SR-VP_26_10_2019_2_100cm_scaf_3_12-*_667 # 495866 # 496342 # 1 # ID=1_667;partial=00;start_type=ATG;rbs_motif=AGGAG;rbs_spacer=5-10bp;gc_cont=0.340
MPNITFEEIDKIEKTCLRRVETTMNYEKDPNIQRQIEDVGKALCKCMSENSANPSVIHRV
MAAATRAIPTYTIERQEKKKIAWSGNSKTQVSDKLRKYAMRTFGVEIKTFGLTEEDKVLL
CKIQESKRIADLKKGRTRKPTDFEIDEEFSRLCSKQLE*
>SR-VP_26_10_2019_2_100cm_scaf_3_12-*_668 # 496550 # 496789 # 1 # ID=1_668;partial=00;start_type=ATG;rbs_motif=None;rbs_spacer=None;gc_cont=0.296
MPKKKIITECLTETTKSGVLRAIDASTICAKMKSDELKKNLELGIRPVKDMENAIISLDN
YITESQLLKEKILTIRICI*
>SR-VP_26_10_2019_2_100cm_scaf_3_12-*_669 # 496794 # 497036 # 1 # ID=1_669;partial=00;start_type=ATG;rbs_motif=None;rbs_spacer=None;gc_cont=0.276
MAISSYIIKILTNNLEIMIPVCDPKTVNQFVDMATHIERAFFKHEISDKEREKHYRHLYE
SITDFRTKCIHKQTQKLGIL*
>SR-VP_26_10_2019_2_100cm_scaf_3_12-*_670 # 497036 # 497626 # 1 # ID=1_670;partial=00;start_type=ATG;rbs_motif=GGA/GAG/AGG;rbs_spacer=5-10bp;gc_cont=0.305
MKIRELLDKITDKWRHGHLMILFFSDLDKDIKDVIREYQSWNPEYVDHLRRIMKEFGIEE
DTMNNMSNNTVEFTGNGREILELMKNALCEFKNVYVINAFLHPHHGFADTGRATLNILIN
IPDEKKWIEITYRHHESPISENGSGSISYKDHYYHRESFPQDWVDKAKNDKFTWGYSTYT
GEYILTEILERKKCKH*
>SR-VP_26_10_2019_2_100cm_scaf_3_12-*_671 # 497663 # 497878 # 1 # ID=1_671;partial=00;start_type=ATG;rbs_motif=AGGAG;rbs_spacer=5-10bp;gc_cont=0.370
MAENIASTTWRKVKDVKIICEKDALTIEKEVRNAIEAGWDLETIMNGCPGSCPSVCMLMV
DRRLPPGEQII*
>SR-VP_26_10_2019_2_100cm_scaf_3_12-*_672 # 498005 # 498517 # 1 # ID=1_672;partial=00;start_type=ATG;rbs_motif=None;rbs_spacer=None;gc_cont=0.261
MTNNTAFIKRNIYDILKELGPEEIAISTKVLINIRSYNQMYQYMTEYILTEYSNIDTDKI
SKISGTIDDNLSSLGYGERLFIYNKLNRPFIVDFFQKELKDEKYLKHLWIDDINIMKLSI
GSEMDMKYIEKVIKETEEKLKILKYEEKWLIYNTLGHMLIQDFIGELEKS*
>SR-VP_26_10_2019_2_100cm_scaf_3_12-*_673 # 498554 # 499108 # 1 # ID=1_673;partial=00;start_type=ATG;rbs_motif=None;rbs_spacer=None;gc_cont=0.332
MPTKLNSYILSDKIIQKMRADIEDTKKIGLEIGFNLCTKDTTEELQDEKHCVGSSCSLTG
WKPGCELKGKQVGIFHTHPIIPKKSKGDSSPSMSDMISAYQYGIMCVGGAGDNKIQCSIR
KDKEADIKTIRSIRADVEMYEKPLKRKHHITTRKGYEAYMTKHRDAQYVRNKLHEKLFNI
IDIQ*
>SR-VP_26_10_2019_2_100cm_scaf_3_12-*_674 # 499455 # 501068 # 1 # ID=1_674;partial=00;start_type=GTG;rbs_motif=GGA/GAG/AGG;rbs_spacer=5-10bp;gc_cont=0.304
MKRKSDRSQIEKFQRDTQGMTNIQKLEYLRMNDIEKVKFVTYIQNIKLKEENKNNINQPV
KIIKEGQISVIVLNMRGKPLMPTSPRKARLLLKKGKAKVVNRNPFTIQLKYPTGEAKQPI
ILALDPGYKNVGFSATTNKRELISGEVILRTDIPDKLKEKKMYRTNRRSRNTRYRKPRFD
NRGIPKGWLTPSIQHKLDTYINLVNKFNNILPISQINVEISPFDIQKMQNADISGIEYRQ
GELQGYEIKEYLLEKWHRQCAYCKIENVPFETEHIIPTSRGGTNRVSNLTIACHQCNQKK
GNMTATEFGHPDIQLQAKQSLKAAAFMNVVRSRLVDIIKKEFPQYICNKTYGYVTKHNRI
KLELEKTHANDAFVIAHHNNKLNFDQIRSKPYQVKQIRRNNRSLQLNRKGFKPSVRTKRY
KYSPGDLIKRPSSLQTTGWGDKIYKKDRSKVYTVKGVFNYGKWIRLENPIPGEKDINIDI
KDTKILKYGSGLLFQLVKEDKGDKIEKKDIEIVKKLNKKEQKIIDMNRQMSIDDAWN*
>SR-VP_26_10_2019_2_100cm_scaf_3_12-*_675 # 501271 # 501543 # 1 # ID=1_675;partial=00;start_type=ATG;rbs_motif=AGGAG;rbs_spacer=3-4bp;gc_cont=0.293
MSTGRFIPARFKSSDLAEIEIAKLKHDTQNCEPRTPEVAVLSSKYIEQAFYEKEITEKEY
NEKIKILNSETDRFKNNCSCLIKTIAGKYN*
>SR-VP_26_10_2019_2_100cm_scaf_3_12-*_676 # 501598 # 501876 # 1 # ID=1_676;partial=00;start_type=ATG;rbs_motif=GGAG/GAGG;rbs_spacer=5-10bp;gc_cont=0.290
MVKEKVEVGTPLYFKKKVNSLEYMVDDFHTKITKCDTKHLIDDAIEIEDKIISMRTDFRQ
KNASPIFVDGIIGLHARFNDLKSSFEKDCSCK*
>SR-VP_26_10_2019_2_100cm_scaf_3_12-*_677 # 501932 # 502396 # 1 # ID=1_677;partial=00;start_type=ATG;rbs_motif=None;rbs_spacer=None;gc_cont=0.308
MTWICHLSLLLLKRKNNKMTNNTPNNLRGWQNKAKIAQQLQDLISEYEIRKSKFIKFIPT
EKELREAMRFYRFMLELSEEGDPNATKLKEILDSVSEIPEEQIKFTGFMEESLRNHPTGE
IPHEFLMNKAEKWDVLEYVVEDIIRALGIKLKKS*
>SR-VP_26_10_2019_2_100cm_scaf_3_12-*_678 # 502434 # 502919 # 1 # ID=1_678;partial=00;start_type=ATG;rbs_motif=GGA/GAG/AGG;rbs_spacer=5-10bp;gc_cont=0.298
MSDIIQSKQQTEQQSEPEQQTITEEEKEQTQEIIDCITLVISALTRASYIVQLDQIRVIY
ILNDDIRTRIDSIIIDEIEEILDDISIISPCEIFYYVDTEELQKLLEELGELDVNKAKIY
GEHAWNIFSKLITDYVISTWNCRRYVVETNEAVHVQEKNNE*
>SR-VP_26_10_2019_2_100cm_scaf_3_12-*_679 # 502992 # 503435 # 1 # ID=1_679;partial=00;start_type=ATG;rbs_motif=AGGA;rbs_spacer=5-10bp;gc_cont=0.264
MNIKGETINSILKELNISNERYIHIISYIQRMIKDYKGQPIDIMKEIPLNLKGNERYFAI
FYVGNSFSPLFSEMDDKEKTDFIVNITNALKLSDKRVDITADYMSDTVRKQMKENIPTIE
IIKGIIDSKFTDIEKDYIIFVFGMILL*
>SR-VP_26_10_2019_2_100cm_scaf_3_12-*_680 # 503441 # 504811 # 1 # ID=1_680;partial=00;start_type=ATG;rbs_motif=None;rbs_spacer=None;gc_cont=0.344
MYEQIQKVFNILIDNGYECFIAGGAVRDIVRGVEPSDYDFATNATPSKIIEAFESSGYKT
VPTGIEHGTITVIVDNISFEVTTYRVDTNCDGRHCQVQFTTSLEEDIKRRDFTVNALAMD
INNNIIDLVDGIGDIHRKLIKAVGDPDQRFTEDYLRILRAIRFYTKLDFEIDPPTYQSIK
KLYSNLIKISRERIRDEFNEILLSPNRIKGIMILYETNIIDIIIPDFSKLTDVQQPLEFH
PEGDVFKHTIMVLSKIEEGDSLHLILAVLLHDFGKFFTYVFDMEKQRITFNEHDIVGAQQ
TKDVLFNLKYDNDTIDKVYYIISNHMKLHQRLAKSTIKRLMLTKTDTGYIYNPVFDELLK
LHKYEMDASIKSFTEEEKNTEEDLLRNVREIKGELEEELKKQTLKRLITGYDVMAQGIEP
GPIISEIMTRIEDAQLEGTIKTREDALKYLNQIIGK*
>SR-VP_26_10_2019_2_100cm_scaf_3_12-*_681 # 504933 # 505439 # 1 # ID=1_681;partial=00;start_type=ATG;rbs_motif=GGA/GAG/AGG;rbs_spacer=5-10bp;gc_cont=0.284
MIDISKIDVNTIELMKEASRSRKEYVIPLIYTNDIISAYDVTECTNSKMLSSESFVCAID
PSLLPNMIAQFHNHPGEIKVYVSTQDMTMYDKFNIPLIIGGKTEIKLFELKLQNTFKEDL
ENLKHIQDNVLTNLSLGNPIDDHLRNKYRNIYEKTLSNFNITFIYLEQ*
>SR-VP_26_10_2019_2_100cm_scaf_3_12-*_682 # 505466 # 506395 # 1 # ID=1_682;partial=00;start_type=ATG;rbs_motif=GGA/GAG/AGG;rbs_spacer=5-10bp;gc_cont=0.313
MEERKQTEETAEEYKQRMERYFRREFLPVPAYQFFMQYLETIEIVGEKELPSYLPGFTEE
ALSYLAEFHERVSAQARQDINKELRLVEIEKDLIPLIENTDNKIFYRPLFFPTVFINNDF
IFENFIIKGLLIEDVPTQRDLLIYLIAMDTNNYEFMVSIIVLTAEKVETQAYRVPGTETE
ESSERFNKYVKTLVCNIIDMVEGNDEDLEVVTIHTTKEQNLKRIKRGKVPFPTKVFIRAN
KEFKQYVKDFNEADEECKETKYTYKFLVRGHWMHFRAERYVRKKGEKTWVKPFYKGQGIV
VAKPYKVIK*
>SR-VP_26_10_2019_2_100cm_scaf_3_12-*_683 # 506453 # 506707 # 1 # ID=1_683;partial=00;start_type=ATG;rbs_motif=GGA/GAG/AGG;rbs_spacer=5-10bp;gc_cont=0.329
MNNRKLTMAEEHLYADVKQAISAIENILKTAKIGYENSIKTGEGINNVSNSLAKDIMWFV
PNRCPDLLTYAQQVRDEEYKRMKK*
>SR-VP_26_10_2019_2_100cm_scaf_3_12-*_684 # 506720 # 506824 # 1 # ID=1_684;partial=00;start_type=ATG;rbs_motif=AGGA;rbs_spacer=5-10bp;gc_cont=0.305
MSTDISKQLFGKESLKVVGLIVDHSKIRKRGRNL*
>SR-VP_26_10_2019_2_100cm_scaf_3_12-*_685 # 507005 # 507253 # 1 # ID=1_685;partial=00;start_type=ATG;rbs_motif=GGA/GAG/AGG;rbs_spacer=5-10bp;gc_cont=0.249
MPNIENVVIAHTKSIAEHYKQLSDLEIRLQRIEKQNQLFKQQIDSIEALFIEFNTIINKD
IGNIMKRIDEINLKFSEIAVKK*
>SR-VP_26_10_2019_2_100cm_scaf_3_12-*_686 # 507350 # 507559 # 1 # ID=1_686;partial=00;start_type=ATG;rbs_motif=GGAG/GAGG;rbs_spacer=5-10bp;gc_cont=0.300
MVNEERKLSECRCISNDDKEVLLEALDARRDAAIRASTIVRLPESIERIESRLDKVEKMI
KTIKKIPIC*
>SR-VP_26_10_2019_2_100cm_scaf_3_12-*_687 # 507616 # 507936 # 1 # ID=1_687;partial=00;start_type=ATG;rbs_motif=None;rbs_spacer=None;gc_cont=0.299
MAVMINPLCNMVEIRDERMTYYSDQFMKELTDSINKCSPEVPRLLMKFINKGYWHPSPGI
PDEIFNNIERLAYQFRNNCGCKMLHEFERGILKPPSEYVGTPKKKK*
>SR-VP_26_10_2019_2_100cm_scaf_3_12-*_688 # 507972 # 508550 # 1 # ID=1_688;partial=00;start_type=ATG;rbs_motif=None;rbs_spacer=None;gc_cont=0.292
MKTEEFESKLTRIQNIVPWQEEERVGLGECRNLGKLPTTTLSDIDNRSKKLPKDVDIFVV
GGLADRGITRHDIDVFILNKTDKSKDEIDLTVKQIFLNGKGRMFRIYNLDKFEKDMNHLK
NIIDEFDRSDIQQRTNLCEKINPILEIHSHCKPEDKEEEWTEGECRAKNIENIPDFNVYK
CNKEGCKLVKKH*
>SR-VP_26_10_2019_2_100cm_scaf_3_12-*_689 # 508600 # 508722 # 1 # ID=1_689;partial=00;start_type=ATG;rbs_motif=AGGAG;rbs_spacer=5-10bp;gc_cont=0.309
MKKRVVINGKDPIIDEILLLAILPFLRGKKKGKKNGGGKK*
>SR-VP_26_10_2019_2_100cm_scaf_3_12-*_690 # 508719 # 508940 # 1 # ID=1_690;partial=00;start_type=ATG;rbs_motif=AGGAG;rbs_spacer=5-10bp;gc_cont=0.266
MRECLSNKNKLGIIEVLKEDIKRDTQSIRSIEQNVELVEELSVMAPKELLLMYRDHLGRR
ENFLDDVRNIRVC*
>SR-VP_26_10_2019_2_100cm_scaf_3_12-*_691 # 509015 # 509209 # 1 # ID=1_691;partial=00;start_type=ATG;rbs_motif=None;rbs_spacer=None;gc_cont=0.313
MINNKMKLLEDMSNCMKLLDNAIDMHQMHIDHPETATPVSQYEMMGLMLGARNCINSQLK
FYGK*
>SR-VP_26_10_2019_2_100cm_scaf_3_12-*_692 # 509199 # 509564 # 1 # ID=1_692;partial=00;start_type=ATG;rbs_motif=None;rbs_spacer=None;gc_cont=0.314
MENKYDEGLNIVYSGIICEKHMMTKGQMKKQFAEFCDVIEKLVPRLKKEIEEKKTISIPA
RDLAKEMGPKFQAKHPISFYMGTKVCLWDNDIHVVAKTKDDEPTLLMRARTPEDKFFKLF
K*
>SR-VP_26_10_2019_2_100cm_scaf_3_12-*_693 # 509630 # 509875 # 1 # ID=1_693;partial=00;start_type=ATG;rbs_motif=AGGAG;rbs_spacer=5-10bp;gc_cont=0.337
MTNNKDMILGECNFCLTKYEKDTLTTALNSAMVDAEKTLSQTYRGEVTVGMPKAEVEEGL
TRLIRDYRQLKDRVEKTPICP*
>SR-VP_26_10_2019_2_100cm_scaf_3_12-*_694 # 509918 # 510172 # 1 # ID=1_694;partial=00;start_type=ATG;rbs_motif=GGA/GAG/AGG;rbs_spacer=5-10bp;gc_cont=0.345
MPNGEFAMMDKIELMAQNLPSELYNELYPQKLEEKIMMQLTEFRLTVLAKYEGMGIILQK
LGADISTLEYMIEEEGKKIIEGKY*
>SR-VP_26_10_2019_2_100cm_scaf_3_12-*_695 # 510276 # 510647 # 1 # ID=1_695;partial=00;start_type=ATG;rbs_motif=AGGAG;rbs_spacer=5-10bp;gc_cont=0.309
MTKIETTDELVQIEKLEVAENEMIVYLMKIADVPIRPYITEVEANRVADYMKKIVNTVIE
KIDENKDLTGKDLVDIKQLSTKEGTFYLLTIADLSLRGYIEGYEALVHKNFLVGVVDNII
EQS*
>SR-VP_26_10_2019_2_100cm_scaf_3_12-*_696 # 510740 # 510922 # 1 # ID=1_696;partial=00;start_type=ATG;rbs_motif=None;rbs_spacer=None;gc_cont=0.240
MTLKYEKKIATKIDKDFKEIIELTEYKQTDFNRIQHFPKDCSCIDSIVHHKMTNYNEGEN
*
>SR-VP_26_10_2019_2_100cm_scaf_3_12-*_697 # 510923 # 512140 # 1 # ID=1_697;partial=00;start_type=ATG;rbs_motif=AGGAG;rbs_spacer=5-10bp;gc_cont=0.380
MTQTSFKRMEHFPDCECTNNIDHESHARPGIHPFPDRLYVITTVFNPLRFRNRYWNYFSF
QNMVEKSGAILYTAEIAFGDRHFEITDPSNPRHLQLRARDNQEIWLKENSLNLLINRLPP
DAKYIAWLDSDISFARTDWAQETLHELQRYDFLQLFSHAQDIGPNYEPLTVTPGFIYSTF
EDQLTDFQNNSNQNKDSNSNNQNSPETEAKKAIKGLGLTNCMEECLEEAFDECLEECHYY
YGVIRMGKEGKPLWKFYHSGFAWAARRESLNKVGGLIDYCLLGSGDWHQAHGLIGQMKKT
LNVGYSDTYKRLCLEWERRAEKNIRRNVGYIPGLINHFWHGRKGNRRYDDRWKLLVNTKY
DPITDLKKDTQGLYQLDDNGDPRFIQLRDGLRQYAKVRDEDNPNL*
>SR-VP_26_10_2019_2_100cm_scaf_3_12-*_698 # 512240 # 512482 # 1 # ID=1_698;partial=00;start_type=ATG;rbs_motif=GGAG/GAGG;rbs_spacer=5-10bp;gc_cont=0.267
MTDTIGKCECINHSDKFEIDLINNIDELDLRLVRLAGTRNARKELIEFGANPDELTRRYE
SQKSKLKNLLIRIRNTPDCK*
>SR-VP_26_10_2019_2_100cm_scaf_3_12-*_699 # 512519 # 512803 # 1 # ID=1_699;partial=00;start_type=ATG;rbs_motif=AGGA;rbs_spacer=5-10bp;gc_cont=0.277
MKESIKRPRVTEKDLHLLASLDQLHRRDILCNTIDVVIKDEEVAIPTYEDLKKSLYTYLL
ISDVNDIINPIISDENRHKKVLSKLASNIGCKKF*
>SR-VP_26_10_2019_2_100cm_scaf_3_12-*_700 # 512833 # 513192 # 1 # ID=1_700;partial=00;start_type=ATG;rbs_motif=GGA/GAG/AGG;rbs_spacer=5-10bp;gc_cont=0.283
MTTDRQKICKCGINVAEFLNDISIFEENLRRVKEEESTTYIPAFKSSINSIYSNINKIED
DCSIDTSDTKWGHADIFNKIEKMEVMKDPIKFNEKKSDIFSDLGRIRYGIVQKVKGCSK*
>SR-VP_26_10_2019_2_100cm_scaf_3_12-*_701 # 513283 # 513828 # 1 # ID=1_701;partial=00;start_type=ATG;rbs_motif=AGGA;rbs_spacer=5-10bp;gc_cont=0.313
MDIIKELNTLSGNELTELETRLKITSEMRIHLSKDPIYKLEKKYYIQISHHKPDGFWYGF
GNEWIDWTEVAGPKYKGEYVYEVDINGSNVLQIKDYSEIIEFTKEYRSNEQIAPGIIFFI
DWPRIELKYDGIEINPYIGQARLNHKTLWYYSWDIASGCIWNLDKVKIKLVGLLKDDIIS
K*
>SR-VP_26_10_2019_2_100cm_scaf_3_12-*_702 # 513861 # 514043 # 1 # ID=1_702;partial=00;start_type=ATG;rbs_motif=GGA/GAG/AGG;rbs_spacer=5-10bp;gc_cont=0.393
MKERYRPKTYGEAMKELCDVLTPEFVQQLKECSPDRRGRLGKVLGLCQLAKSRPRRLEGY
*
>SR-VP_26_10_2019_2_100cm_scaf_3_12-*_703 # 514090 # 514620 # 1 # ID=1_703;partial=00;start_type=ATG;rbs_motif=None;rbs_spacer=None;gc_cont=0.258
MLTKINSYILPDKTKKEMVDAISKTIRSKTEHGFKLCLNKDNNIRPGKLCKGRKCYIETA
EFNCKENEKPVGVFHTHIKTLNPSVSDLAIGYSNDMNCIGNYEGIRCFKRKREDFDALEY
AEIRLAENRENFMRWELDRLETKEITYKEYKEELEKYRKEINRLTNSYFRIININK*
>SR-VP_26_10_2019_2_100cm_scaf_3_12-*_704 # 514692 # 514952 # 1 # ID=1_704;partial=00;start_type=ATG;rbs_motif=AGGA;rbs_spacer=5-10bp;gc_cont=0.333
MSSPEIAKKLIQHIVEDCTQTENKGNVCSCVANQVSGLLALETIPETKELYHIEIYPMRN
ELLTNIGFLCDRRKIGSIGEIHMKSM*
>SR-VP_26_10_2019_2_100cm_scaf_3_12-*_705 # 514996 # 515259 # 1 # ID=1_705;partial=00;start_type=ATG;rbs_motif=GGA/GAG/AGG;rbs_spacer=5-10bp;gc_cont=0.341
MAARHAADIVFRLDNLKRSIDDCHSQVPSLVIETALYIERHASAGNIDEVFTDKSFEELN
DATRLFEHTCTCERTVTPIRREKQQIM*
>SR-VP_26_10_2019_2_100cm_scaf_3_12-*_706 # 515304 # 515501 # 1 # ID=1_706;partial=00;start_type=ATG;rbs_motif=GGA/GAG/AGG;rbs_spacer=5-10bp;gc_cont=0.288
MTRIESECINSIIKYIGAVQDIKIALHTSTTHEFGKGRGYLIDKKNKALKDMRNSCNSPD
IKDIF*
>SR-VP_26_10_2019_2_100cm_scaf_3_12-*_707 # 515521 # 516051 # 1 # ID=1_707;partial=00;start_type=ATG;rbs_motif=GGA/GAG/AGG;rbs_spacer=5-10bp;gc_cont=0.341
MNEEKLQVKLEATGIVKGIFFSLGTTPTSDPKFDCAKAVIDLINNANDTIHIAIYSLTEP
QIVDTIIAAHKRGIKISIILDAHESKVHNEALMISKLVNAGVDIHIAVRQKSLMHNKIAI
IDNNIVCTGSFNWTVSAEKLNDENLIVIEGTDVAADYEKYVFERILQNETLIMPKG*
>SR-VP_26_10_2019_2_100cm_scaf_3_12-*_708 # 516119 # 516415 # 1 # ID=1_708;partial=00;start_type=ATG;rbs_motif=GGA/GAG/AGG;rbs_spacer=5-10bp;gc_cont=0.266
MVEEEVIKFKQSYLQMKIDNMKTFIKEYKKSIDDCHPAGISSAAIFIGELGELLKNEKQY
LSRNQEEDIDNLKREYSIQFQRLNIDKVCECRPKVKKI*
>SR-VP_26_10_2019_2_100cm_scaf_3_12-*_709 # 516448 # 516693 # 1 # ID=1_709;partial=00;start_type=ATG;rbs_motif=AGGAG;rbs_spacer=5-10bp;gc_cont=0.280
MEIDIGNIARLSHTYEIREGNNWIHIDHRAPLKVRSKGYHDDKEYCEVTGNGFSLGIECN
KLIKVKEKGKINIRLLQRIIE*
>SR-VP_26_10_2019_2_100cm_scaf_3_12-*_710 # 516761 # 517051 # 1 # ID=1_710;partial=00;start_type=ATG;rbs_motif=GGAG/GAGG;rbs_spacer=5-10bp;gc_cont=0.299
MPYEEKDINSEYIYKHGATIDRITVKDGKVFLHVPILAKPKEIASGIDLVFVYTTTFEGS
THVLGVKEGELLINEYGFYRTGKEDSINVLKLYVAQ*
>SR-VP_26_10_2019_2_100cm_scaf_3_12-*_711 # 517477 # 517689 # 1 # ID=1_711;partial=00;start_type=ATG;rbs_motif=GGA/GAG/AGG;rbs_spacer=5-10bp;gc_cont=0.319
MSGITLAYGRCSCIMPDEKRYIAKALEESIEDTKKNIKRTKSRIKIDKLEQDKNNMQAIR
ARVGFTQDCK*
>SR-VP_26_10_2019_2_100cm_scaf_3_12-*_712 # 517936 # 518172 # 1 # ID=1_712;partial=00;start_type=ATG;rbs_motif=GGAG/GAGG;rbs_spacer=5-10bp;gc_cont=0.363
MNEKIEKMKVEKIIDEHIRPILQADGGDIKLIEVKGDIIKVQLTGTCGSCPMSQLTLRQG
VERMLKEYIPEIKSVVGV*
>SR-VP_26_10_2019_2_100cm_scaf_3_12-*_713 # 518216 # 518635 # 1 # ID=1_713;partial=00;start_type=ATG;rbs_motif=GGAG/GAGG;rbs_spacer=5-10bp;gc_cont=0.286
MAIEENKYEKIIDIINQPYTNKEFKPNIHGRHIFTEKALIVLDMPVKKDAFHGSSYRFLC
FKDMCSVNGDIVVNRDVEKATSDKIIVESCTIKDIHMHPESIMAMIPGKEYRKESHIHFK
CENKNYNNILRIAKFLREY*
>SR-VP_26_10_2019_2_100cm_scaf_3_12-*_714 # 518687 # 518974 # 1 # ID=1_714;partial=00;start_type=ATG;rbs_motif=AGGA/GGAG/GAGG;rbs_spacer=11-12bp;gc_cont=0.312
MVTTELLPDKVFTLDSFIEIVEAVDDKIHKNDPEKIEKLRKIQGALYEILSKAHEYETYK
KEDLIFPYETLISIEVTPNQIPRYTWTDEMLSRLV*
>SR-VP_26_10_2019_2_100cm_scaf_3_12-*_715 # 519019 # 519192 # 1 # ID=1_715;partial=00;start_type=ATG;rbs_motif=GGAG/GAGG;rbs_spacer=5-10bp;gc_cont=0.276
MANNEDKINKDISTLESLVEMIKERSKNCDPNIVYPLGEYQTVVDRLFTKYEDIRKD*
>SR-VP_26_10_2019_2_100cm_scaf_3_12-*_716 # 519300 # 519554 # 1 # ID=1_716;partial=00;start_type=ATG;rbs_motif=GGA/GAG/AGG;rbs_spacer=5-10bp;gc_cont=0.318
MNDINMSFSSLKQQIDRLKIAVDKCHIPSIYVHTYKIAALAKSIEYMNLSESQKKVVKKL
DESTLKQFERLSKGRCSCSISQDI*
>SR-VP_26_10_2019_2_100cm_scaf_3_12-*_717 # 519597 # 520124 # 1 # ID=1_717;partial=00;start_type=ATG;rbs_motif=GGAG/GAGG;rbs_spacer=5-10bp;gc_cont=0.350
MKVSEEVRKLDGKEGSLIDIARQYLDIKKVNYSILKAEAGDNVVRLKGIEPFVEPGSIMI
EKNGKKVILEELTKVCGVSGRYHDTDEKVKTHAILDRAPRVLFRTHKDQKHLYIYTEAEI
KEPTFGLYLGGGKITVDIQDALKEPSKMPDYDEAFEINCKCDEGRLKCKGHAWQW*
>SR-VP_26_10_2019_2_100cm_scaf_3_12-*_718 # 520146 # 520685 # 1 # ID=1_718;partial=00;start_type=ATG;rbs_motif=AGGA;rbs_spacer=5-10bp;gc_cont=0.304
MDKIEISGFEYIGPELSFIVNNDLWRESDEGGIPIRWTSTIPDHYISTMEKGTVFLFSGI
YKEEGQDIIHFIAISPGSDSIIDEVELTIKELSYLTESKLLKFTDTKDVKEISITPSGTL
VQDPTGWTFNHPVYLPNEIYIVMGKQEYKNSGGKLGVGEKIPLSNILSIYSTNISKSIH*
>SR-VP_26_10_2019_2_100cm_scaf_3_12-*_719 # 520693 # 521361 # 1 # ID=1_719;partial=00;start_type=ATG;rbs_motif=GGAG/GAGG;rbs_spacer=5-10bp;gc_cont=0.327
MTKEFKMENLEENLLLDLHTKYPNTIDDNAHLFVGTLGLEKGKAHGCIYSGKTQIINETK
GIRLDLDIWLDVFCEAYSTPEIEPNIDTYLTGKYTELQKIRTPAPELDLKAVVLLNIPEP
KNVLKATPIEQRYFDAYWHVFDTTAGNYVLSKEGWFGTWLYDEKSGIRPANDNDWIDLGD
GKQQIKHGLEIVTSFELGKDPVKDFLRKKYYEKINPEMYVEL*
>SR-VP_26_10_2019_2_100cm_scaf_3_12-*_720 # 521415 # 521660 # 1 # ID=1_720;partial=00;start_type=ATG;rbs_motif=AGGAG;rbs_spacer=5-10bp;gc_cont=0.305
MEKSYLESYLYLIHKDKERLEKAVNSCDSNTPSIVGNHQYMIERSYEDKEIDNIKRVNLA
KDLATLAEKFSAHCKCMKEIS*
>SR-VP_26_10_2019_2_100cm_scaf_3_12-*_721 # 521676 # 522047 # 1 # ID=1_721;partial=00;start_type=TTG;rbs_motif=AGGA/GGAG/GAGG;rbs_spacer=11-12bp;gc_cont=0.272
MKTIKKKKTASNISYTSFFIYNKQDIYFILFKQNLDEILEKSHRKDEEERNNMSEQEYYA
KDLQLLKERVAKCDENIINSLLFFLTEANTHMSGINQDLEKEIRDKGLEFKKKCSCQPNP
WKK*
>SR-VP_26_10_2019_2_100cm_scaf_3_12-*_722 # 522082 # 522222 # 1 # ID=1_722;partial=00;start_type=ATG;rbs_motif=GGA/GAG/AGG;rbs_spacer=5-10bp;gc_cont=0.291
MTNLFKTKDYRPEFKNRHHSIVEEKVLKTKVRHGDDPKYKKISGEI*
>SR-VP_26_10_2019_2_100cm_scaf_3_12-*_723 # 522219 # 522701 # 1 # ID=1_723;partial=00;start_type=ATG;rbs_motif=AGGAG;rbs_spacer=3-4bp;gc_cont=0.288
MTKPVYSKSEREAEITFSLILDGLRISKDRRRHIVSYAETLIRDYENNPADALKEIPLNL
KSNGKYFASFVVGNHYVSITIDMDAQQIETFLSGIAEILKISVDKELEIIDYLTDDVMGK
MVDAKLSLSDIIRNMANSKFNDTEKDYMFFVYGTNFEYGN*
>SR-VP_26_10_2019_2_100cm_scaf_3_12-*_724 # 522880 # 523119 # 1 # ID=1_724;partial=00;start_type=ATG;rbs_motif=AGGAG;rbs_spacer=5-10bp;gc_cont=0.338
MDTKYTASEECISADDARFITEALNEYTINQTKRGAYEGDIISTRIAKDAINRVLDHASL
QHDDICFIVKIGTRNIQKD*
>SR-VP_26_10_2019_2_100cm_scaf_3_12-*_725 # 523146 # 523427 # 1 # ID=1_725;partial=00;start_type=ATG;rbs_motif=None;rbs_spacer=None;gc_cont=0.323
MKRKEECYCIAHEDVRSYWLWREKPKGTGESAVIIIPLDYEAEEAYNKNLSKLHKIFNST
TDSEESLGYRSQLDDIPECDYSKCAKKQIKSRK*
>SR-VP_26_10_2019_2_100cm_scaf_3_12-*_726 # 523452 # 523730 # 1 # ID=1_726;partial=00;start_type=ATG;rbs_motif=AGGA;rbs_spacer=5-10bp;gc_cont=0.258
MADNDKKEWQKKIPEFTTKFIHDDALEIGIEIFGPKKFVQVYESYFHTLSAALLIVKAFP
ELTEVIGLELRKKQKNIQETIENILKEKEKHA*
>SR-VP_26_10_2019_2_100cm_scaf_3_12-*_727 # 523836 # 524243 # 1 # ID=1_727;partial=00;start_type=ATG;rbs_motif=GGA/GAG/AGG;rbs_spacer=11-12bp;gc_cont=0.282
MIIEKNIYDKIIDVINESHKNKEKQPKIRERQSFEIVGGKTLLVDIPKKSKIFYHSSSYT
IECDEKKKICKTEGTLVTYLNTGDKVKKELENFKCDTLAIHDHDSLSTKSTHIHLQCKDR
PYDITLKISKFLAEH*
>SR-VP_26_10_2019_2_100cm_scaf_3_12-*_728 # 524338 # 524709 # 1 # ID=1_728;partial=00;start_type=ATG;rbs_motif=GGAG/GAGG;rbs_spacer=5-10bp;gc_cont=0.293
MELDEETRIILGTKLKLTDEEIAKYGRGHLTLSKNDELIIRSTKLSRKIGREMSDVAPML
DKCDVFDANKLLFNIAYKIGEVYNNHNLTFDDKKELMLKLDEYNIAGKMICECKNKVPRT
WKK*
>SR-VP_26_10_2019_2_100cm_scaf_3_12-*_729 # 524778 # 525119 # 1 # ID=1_729;partial=00;start_type=ATG;rbs_motif=AGGA/GGAG/GAGG;rbs_spacer=11-12bp;gc_cont=0.392
MSHKHKRDHCFCDKPRYFHDIVGKGALDSTPIIVPKAFNTEAGTDEHPGPFAGQAFHPSS
QKFFGLLPRRNTPDRSPEKAGKVLMDDKKHGDDRFYKPRVKNIHRNAKKKTHH*
>SR-VP_26_10_2019_2_100cm_scaf_3_12-*_730 # 525281 # 525778 # 1 # ID=1_730;partial=00;start_type=ATG;rbs_motif=GGAG/GAGG;rbs_spacer=5-10bp;gc_cont=0.291
MSHMSKYLNSFIIPDDIIKKMEETLKESRTKEIELGFSLCKRSDNNILKIGEQCVGGECS
VSLPERCEEKDDIYMGAYHTHFNESSRPSSQDIPIIYKRGLACIGGISENKIRKKEINCY
IRNVPKDIESIYRFKDKLVFIRDRIERRKEIDKFVKDNFDIIKIK*
>SR-VP_26_10_2019_2_100cm_scaf_3_12-*_731 # 526059 # 527351 # 1 # ID=1_731;partial=00;start_type=ATG;rbs_motif=GGAG/GAGG;rbs_spacer=5-10bp;gc_cont=0.349
MIGDNWQDLGVIFSGSYDSRDPSVLGNGIIVFGDNAGHIFRSTDYGATWNDLGGILTDSS
FSSSYLENGIVIMGSGYGDMFRSTDYGVTWNNLGTISTSFILMSAYLGNGIVVFGDSNGH
IFRSTDYGTTWSDLGQQFTYTPYTLSYLENGILTIGSSDGHIFRSTDYGITWDDLGNITN
GIWNQSSSYLGNGIVVFGDGAGHIFRSNDYGITWVDLGIAASLPYPEVRSMSYAGNGIVI
FGDGVGHIHRSIDYGVTWADLGMITANNLNSSSYLGNGVVMISDTEGHIFRSVYTCPTTT
KNIGNILTLNATPIQGVAPYTVEFRRANSENNVNIIDTVNINSETYLIPLERFGGLSNPV
YDVTEGTMTTRLYTIDITDINDATSKIPGEGASLLFATKMIDSCTPSQSCVKYCKIFVAC
SVPVCDFTVT*
>SR-VP_26_10_2019_2_100cm_scaf_3_12-*_732 # 527493 # 529466 # 1 # ID=1_732;partial=00;start_type=ATG;rbs_motif=AGGAG;rbs_spacer=5-10bp;gc_cont=0.404
MTWLTGWTRRRIKVVENLTISDYQMKLIVHKSGLGPDSSTDIYLGGHCRDDFADLRFTGP
DQITLLSYWIEFITSGVATVWIKIPTLIPINNIYIYYDNPIASSISSGSSTFIFFDNFSG
DLSKWTVTGTASIVSGELRYIGNGVSWDSTWIRPTVATGKNTIMEWESRNSALMINGSAE
GFGRQTVGYSQGLYFVNNNFLSTYISNGTFLVPTGVTRVFITAWAGGGGGASGNDCSPTT
GGGGSGEVTILEPVNVNAGDTINITIGTGGLGGGGTGGTCFDGANGGNTTFGSLLSVEGG
KGGKKDGYPGCGGGGILGGCGNVDVQNGISGTTSGYRTGGGSGGSARGGTTGGRGASMNG
YIGGAGADTNGRSAGGGAAGYNGNGGAGNFNGKGSASANSGAGGGGTNYYGGGGDGGSGE
LLIYYMQSYQRLDATETVLNDSFSNTPRKYKIVLPPGNGFSLYKDGVLISTNSTWTNSNG
ADRFGFSQLTNAAYTYIKNTRVRKYASPEPTFGVSGNEESPTCPTTTKNIGDTLTLQATP
IQGVAPYTVEFRRVNSENMVDIIDTANVDGETYLITIERFGGLSNPVYDVTEGTMTTRLY
TIDITDINDATSKIPGEGASLLFATKMLDSCTPSQSCVKYCKVFVACSVPICDFTVM*
>SR-VP_26_10_2019_2_100cm_scaf_3_12-*_733 # 529516 # 529731 # 1 # ID=1_733;partial=00;start_type=ATG;rbs_motif=GGA/GAG/AGG;rbs_spacer=5-10bp;gc_cont=0.352
MSWLTGWNRRKSKIVNGSTAGSQTNYQMRLTIYKGFGADTTRKLHLMSLIHSSRLKPITV
YTPFLCFYIND*
>SR-VP_26_10_2019_2_100cm_scaf_3_12-*_734 # 529766 # 529921 # 1 # ID=1_734;partial=00;start_type=ATG;rbs_motif=AGGA;rbs_spacer=5-10bp;gc_cont=0.288
MERKYLIDCFSAKYPTETMEKLNKLIDENSDYEPLSVGGGSDTICLLFKKI*
>SR-VP_26_10_2019_2_100cm_scaf_3_12-*_735 # 530049 # 530204 # 1 # ID=1_735;partial=00;start_type=ATG;rbs_motif=None;rbs_spacer=None;gc_cont=0.295
MTNKSNGCISPDKLESVLYIIDGYKSMVESVRNESVDGFHKETDIGKKKLL*
>SR-VP_26_10_2019_2_100cm_scaf_3_12-*_736 # 530228 # 530329 # 1 # ID=1_736;partial=00;start_type=ATG;rbs_motif=None;rbs_spacer=None;gc_cont=0.314
MLEYTEEAKEGMREHITGCVRIYPDKYKKYYQW*
>SR-VP_26_10_2019_2_100cm_scaf_3_12-*_737 # 530472 # 530627 # 1 # ID=1_737;partial=00;start_type=GTG;rbs_motif=None;rbs_spacer=None;gc_cont=0.359
MIKFPVDIDDEEYDKLRTYLYETFPVSVIGQHTPKIVIAIVPGGMVPAGRY*
>SR-VP_26_10_2019_2_100cm_scaf_3_12-*_738 # 530777 # 531031 # 1 # ID=1_738;partial=00;start_type=ATG;rbs_motif=AGGAG;rbs_spacer=5-10bp;gc_cont=0.259
MNKEILLLTSKEAEEKVRKHFYDLIHQINQNVETCNSERLIENVGDLGKTLTNMLVSEYG
GIAEINQYKRTIKHAKDNFKICLK*
>SR-VP_26_10_2019_2_100cm_scaf_3_12-*_739 # 531096 # 531671 # 1 # ID=1_739;partial=00;start_type=ATG;rbs_motif=AGGAG;rbs_spacer=5-10bp;gc_cont=0.276
MADIVRKLSDDYMVEIKKNFSQLYKEEAKRLILNEDIGVLRETIERITEIWAKSVITEEL
DNEAIALIDIGISCIILDAIIDYKRYKLEPERILIYRTEYDPMDVDAAFRYFVELMNETY
RTLTIIKDLEYARKEFEKVIELWKEERVSVEEIKKGDPYTIEESLAAETILLADITNRSM
ILYNIIMIKRK*
>SR-VP_26_10_2019_2_100cm_scaf_3_12-*_740 # 531897 # 532238 # 1 # ID=1_740;partial=00;start_type=ATG;rbs_motif=GGA/GAG/AGG;rbs_spacer=5-10bp;gc_cont=0.269
MPNEKIPIEYIKRVESFIEKWFGSDIININSKDLRDFRELAQMFAKLYKIPEREVRLIIN
VSADPGAINIDTYKIIYLKGTEWIELFKGDNLLDIMDSLAELIRAEININTDH*
>SR-VP_26_10_2019_2_100cm_scaf_3_12-*_741 # 532355 # 532474 # 1 # ID=1_741;partial=00;start_type=ATG;rbs_motif=AGxAG;rbs_spacer=5-10bp;gc_cont=0.317
MTISIDSKRGLFKLTLTIDDLPKTVQPVLETSYGHLLTR*
>SR-VP_26_10_2019_2_100cm_scaf_3_12-*_742 # 532695 # 532793 # 1 # ID=1_742;partial=00;start_type=ATG;rbs_motif=AGGAGG;rbs_spacer=5-10bp;gc_cont=0.303
MEKKYKEEIEKLKSLNKEHRLTKGRLCRFCGS*
>SR-VP_26_10_2019_2_100cm_scaf_3_12-*_743 # 532772 # 532921 # 1 # ID=1_743;partial=00;start_type=ATG;rbs_motif=GGA/GAG/AGG;rbs_spacer=5-10bp;gc_cont=0.273
MSFLWKLDKDKKEGLLSDKEYKDIESKIMSISIKGNKVVCHIPFKKCVL*
>SR-VP_26_10_2019_2_100cm_scaf_3_12-*_744 # 533040 # 533300 # 1 # ID=1_744;partial=00;start_type=ATG;rbs_motif=AGGA;rbs_spacer=5-10bp;gc_cont=0.291
MITLEISKSKYIEWLKEQLEDVETLDEMDEIGYFVPDFAIKKGFDEAQEFLMEANKDNLV
YFTFFVKETLDTNAYGADQIDIKWVD*
>SR-VP_26_10_2019_2_100cm_scaf_3_12-*_745 # 533535 # 533825 # 1 # ID=1_745;partial=00;start_type=ATG;rbs_motif=GGA/GAG/AGG;rbs_spacer=5-10bp;gc_cont=0.289
MRNSGNKTPTEIIKEFDNEIQALFRIKQRCDLHGLRDTISGATYSISEFNEIRDSSLVSS
KDEEEFDKLSDQYYQILHELEKCKCLPEYKGKYLRK*
>SR-VP_26_10_2019_2_100cm_scaf_3_12-*_746 # 533886 # 534275 # 1 # ID=1_746;partial=00;start_type=ATG;rbs_motif=AGGAG;rbs_spacer=5-10bp;gc_cont=0.300
MVDKEEKEIEKMIKIGIFPYIDCDVWKKIKRYYFVMIEHEELWSEKINSFSEYVEWLDIK
FVDFFSDINKVMDHPDFNKFIGSYIDEQIHITKDATERGSQYGIEAGTWFYEPREHAEKT
KMFLNYKSY*
>SR-VP_26_10_2019_2_100cm_scaf_3_12-*_747 # 534421 # 534672 # 1 # ID=1_747;partial=00;start_type=ATG;rbs_motif=AGGAG;rbs_spacer=5-10bp;gc_cont=0.313
MNGEAREDLKLLEERVKSAINMAQNCEIDFIYHERPIFEIQTRNEKRHLKPKDEFLKQRF
GALFRDYGKAFTFYVSNCQCNKK*
>SR-VP_26_10_2019_2_100cm_scaf_3_12-*_748 # 534713 # 535078 # 1 # ID=1_748;partial=00;start_type=ATG;rbs_motif=AGGAG;rbs_spacer=5-10bp;gc_cont=0.336
MKLDEETRAILTTKLKLTGEQIAKYERGHLSLSHNDELVLSSTKLSRKIGKEISDIVPML
DKCDVLDADRSLFKIAYKIGEMHNGRRLTFEDMMELMSKLDYHNTVGKMMCECKNKIPKA
R*
>SR-VP_26_10_2019_2_100cm_scaf_3_12-*_749 # 535111 # 535383 # 1 # ID=1_749;partial=00;start_type=ATG;rbs_motif=None;rbs_spacer=None;gc_cont=0.330
MKQTKPYTSELYINKIKSAKEEIVKCDPYIITLLAGAGSMIGKALTTNEITWQQENEMME
DIKHLETEFRNNCSCITKTSIAKALKIPSK*
>SR-VP_26_10_2019_2_100cm_scaf_3_12-*_750 # 535435 # 535692 # 1 # ID=1_750;partial=00;start_type=ATG;rbs_motif=GGA/GAG/AGG;rbs_spacer=5-10bp;gc_cont=0.388
MKVRQREIFEAQQWFPGKRIQGVTGDDPNKWCGCVIIGGPPHTPHIHPSIAECELIKPGD
WVVTDTKGKRCLVKPDIFDKIFEKV*
>SR-VP_26_10_2019_2_100cm_scaf_3_12-*_751 # 535851 # 536468 # 1 # ID=1_751;partial=00;start_type=ATG;rbs_motif=None;rbs_spacer=None;gc_cont=0.330
MREFKLEVICIMKAIDVYEQNKRDIKIISDAMRKEAKPGHVENIGVFIGSAQPFEPDLEI
LSSQVVGGEILGNHTACQVVPVGIRDLRLTCVQTEKNKVKHLSECVKNIGMNILKELTDL
SIEQESTAIDMIKKVRKGQITDEQAAKEMKTRLAKSYRDEQEILNYYQKYKDSRCGKIIK
TLSKIETKGSKVVEIETKTTEQINL*
>SR-VP_26_10_2019_2_100cm_scaf_3_12-*_752 # 536748 # 536987 # 1 # ID=1_752;partial=00;start_type=ATG;rbs_motif=AGGAG;rbs_spacer=5-10bp;gc_cont=0.325
MVNERFKSGDLAEIAIANLREAVDKCNTGAILHAASVSRHLEYGFHVDKSVNSDKFSELD
LKLADLMGKFKNNCLCSKS*
>SR-VP_26_10_2019_2_100cm_scaf_3_12-*_753 # 537052 # 537867 # 1 # ID=1_753;partial=00;start_type=ATG;rbs_motif=AGGA;rbs_spacer=5-10bp;gc_cont=0.309
MKLELLKSTQDIMEIAKHISGKGFKFIHKPDMQGAYGRLKAARKNMPEHLFFYKSAEKGF
DWSIAHECGHIIRLFSVDEKDRKIPKSTQENRNIAIKQIANDLEFLSQFIPIDILGKEFD
IWYNGTIEWLTNMTIDVRIEKWIYDNFSELRNSQKIMIDKMMEESSAVLIPDYRYITPKK
IFQAMICLNYSFAICMDHVLGENYSTPYDLAVLVEYGEDVIKLTDLVLQEDKGYKQDIEI
IDECAKILGIRDWYEWTDFENIPLDYVSQGV*
>SR-VP_26_10_2019_2_100cm_scaf_3_12-*_754 # 538039 # 538275 # 1 # ID=1_754;partial=00;start_type=ATG;rbs_motif=AGxAG;rbs_spacer=5-10bp;gc_cont=0.300
MDEIDEETEYGTETYRQLQGLRKAINECNPKTISTLNNLLKYFSEEGYGDIVQKQLNDEV
SRLTVKFENNCKCIGIHS*
>SR-VP_26_10_2019_2_100cm_scaf_3_12-*_755 # 538455 # 539057 # 1 # ID=1_755;partial=00;start_type=ATG;rbs_motif=None;rbs_spacer=None;gc_cont=0.308
MKRDKYAKDELVMMLSDKLKNLVPTMEKFIKISEVDKLERGFTFRINKEAKMEELCETGN
ECQIVIKDIKKREGTKIGSFHTHPHTTMRTKETNAIGEVFSCSDILLQATGDIDHQCVGT
KDEIVCSTLKLRIPSAEKFDLLDCASFHHSILRRERETKDYKGSEMQKNDIKKLDKLERE
LDTDLKTYIDFDIIKTLRER*
>SR-VP_26_10_2019_2_100cm_scaf_3_12-*_756 # 539182 # 539430 # 1 # ID=1_756;partial=00;start_type=ATG;rbs_motif=GGA/GAG/AGG;rbs_spacer=5-10bp;gc_cont=0.313
MTNDKVDINFELGKIESRFGKISMELDLCKLSNIAKGSVMIVDHGRALKENGLITPTDYL
KIINRVNEYIEETDKKCVCKRK*
>SR-VP_26_10_2019_2_100cm_scaf_3_12-*_757 # 539474 # 539803 # 1 # ID=1_757;partial=00;start_type=ATG;rbs_motif=AGGA;rbs_spacer=5-10bp;gc_cont=0.321
MNNTEYDMTKCKNTTLEIGRFISELSLKAIAQPSPSIDADTDIDRLDSLIANFRNICAIK
DEDMNRLNRIFVELKNISPTARGSRLVQPLSDLMSEINSARSECICKKR*
>SR-VP_26_10_2019_2_100cm_scaf_3_12-*_758 # 539838 # 540032 # 1 # ID=1_758;partial=00;start_type=ATG;rbs_motif=AGGAG;rbs_spacer=5-10bp;gc_cont=0.349
MVDEEEIFVVVYEMCPGGVFSRRRDWAWIPALSPEDALKKFNETYSYLRKETGICMLYVA
KVIK*
>SR-VP_26_10_2019_2_100cm_scaf_3_12-*_759 # 540262 # 540747 # 1 # ID=1_759;partial=00;start_type=ATG;rbs_motif=None;rbs_spacer=None;gc_cont=0.325
MMYEPCNWYKSIKHRSPLDNFIEERSVDLPSVYCEEDTQTMVVNYIQCIKLDDIEKIQPW
SPSREEAVRKWATPDKLRRLKYSQEEKTGKRIIPSETFHDIPMLSREYKINSDRQEKFKI
SDGIHRINRARELGIDCILTSVEEHVKISRTDTKNVEVKIK*
>SR-VP_26_10_2019_2_100cm_scaf_3_12-*_760 # 541253 # 541675 # 1 # ID=1_760;partial=00;start_type=ATG;rbs_motif=GGAG/GAGG;rbs_spacer=5-10bp;gc_cont=0.376
MTETLTNDSLKKTLGMAVSVIATEHFMSAGLSSPWSVAKFAISDEDKQQVWHYFNEAVSA
SAIFSVITAYMLKSWVPLISSGLTLAYYQKLYADALSRTPTQNPTIPLNPEIPQLTINDN
GTYEPMTTDQLNQIRKFIDS*
>SR-VP_26_10_2019_2_100cm_scaf_3_12-*_761 # 541705 # 542451 # 1 # ID=1_761;partial=00;start_type=ATG;rbs_motif=GGA/GAG/AGG;rbs_spacer=11-12bp;gc_cont=0.307
MTAESNEDISYRKRFAYSEKDVLKHIQKIRQSKDDEVTKQRFLVEIRDKTDKAEEELSQC
LKTEKIKSDCYLNYGSRMSNLKNIIENTKDLGRLKSFYFPCVPELVDEDTQRYINEINKI
SKDRTSYGIREEITDKKSILLAWSDASKAWYPYGKIHENIKTGKKEDSYIVKKDMKVKLD
ANQILVPDNKDLDRLGHATSCGNPLPLYKMSFEAVHERKETPLLIGLITWLERQTARLKE
GQEREKYV*
>SR-VP_26_10_2019_2_100cm_scaf_3_12-*_762 # 542556 # 542690 # 1 # ID=1_762;partial=00;start_type=ATG;rbs_motif=GGAG/GAGG;rbs_spacer=5-10bp;gc_cont=0.333
MDSMQQQPKDMLKIVLLFSALGISTYVMYKIGRSLEREISGNIL*
>SR-VP_26_10_2019_2_100cm_scaf_3_12-*_763 # 542722 # 543093 # 1 # ID=1_763;partial=00;start_type=ATG;rbs_motif=None;rbs_spacer=None;gc_cont=0.312
MKKIIIIGIGEMYKHQLEWVYDILPTKELKQMFLNGQIDLYDMTSYPEKGDAIDAILRDA
EDVTAVVAHHLYWQEDLSPIKIPYFYNDKNEYLPIITKELDIPFIVMGDQPDGTFAHVKI
YNR*
>SR-VP_26_10_2019_2_100cm_scaf_3_12-*_764 # 543119 # 543493 # 1 # ID=1_764;partial=00;start_type=ATG;rbs_motif=None;rbs_spacer=None;gc_cont=0.325
MTDDKVMIAPEGKGFTVFRGDTARLENGKIKGTLYEIGKSLRPSIGRSWTISHKKAKEFA
CQYAEDTKHPIIPIIYHGITRKMEKGLFWDSEKEVHITRYKSKLKSIEIVERSDCEKIME
ELSR*
>SR-VP_26_10_2019_2_100cm_scaf_3_12-*_765 # 543544 # 543858 # 1 # ID=1_765;partial=00;start_type=ATG;rbs_motif=GGA/GAG/AGG;rbs_spacer=5-10bp;gc_cont=0.327
MVVYSKEYLEEWKEKVVKPHVIDAQKTGISALKADNMTDFVLAISRIAQDTENHVDLNCI
YAESIELGVECTKEAKKLRADALNKLTEALVEKCGGKMSYIIMD*
>SR-VP_26_10_2019_2_100cm_scaf_3_12-*_766 # 543902 # 544699 # 1 # ID=1_766;partial=00;start_type=ATG;rbs_motif=None;rbs_spacer=None;gc_cont=0.355
MKTIIISDVHNRVDWIEDALSSPILQPYDNIIFLGDYFDDFNDTPEMATNAARWLKLSLR
KPNRIHLTGTHDLWYRFPYNRFIAASGNTEAKAYAIRGVLSQEDWNLLKLYHYEQDFLMT
HAGLHINLIGEYVFKHNLIDLFDKYITNKELQLNGQEIVDQIVKPATIEAIDSVKDGHTH
PWLDAGVVRGGRQSVGGIIWLDWRYEFKPIPGLNQIVGHTELREPEEKYIKSSINYDLDT
RNHHVGILENGRFTYIETIDILEAI*
>SR-VP_26_10_2019_2_100cm_scaf_3_12-*_767 # 544771 # 545067 # 1 # ID=1_767;partial=00;start_type=ATG;rbs_motif=GGAG/GAGG;rbs_spacer=5-10bp;gc_cont=0.300
MVSEEEIERRKRIERHMQNKIDYLKSTTDGYKDAIDKCEAAELSSYSWIIATQTKGLKDE
LVNLNKGQEEQFDNLQREYIQQFDRLRHGHCECKPKIK*
>SR-VP_26_10_2019_2_100cm_scaf_3_12-*_768 # 545081 # 545335 # 1 # ID=1_768;partial=00;start_type=ATG;rbs_motif=GGA/GAG/AGG;rbs_spacer=11-12bp;gc_cont=0.310
MSHECEELLEKIQSIAKNAPSNLHDELYPKKLGQAVMMQAPEQRFVVISKYEGIGLILKD
LGADIKLLEIMIEEEGDKTLKGKY*
>SR-VP_26_10_2019_2_100cm_scaf_3_12-*_769 # 545555 # 545806 # 1 # ID=1_769;partial=00;start_type=ATG;rbs_motif=GGA/GAG/AGG;rbs_spacer=5-10bp;gc_cont=0.345
MEVTDENRVREIIRDELANFTPQKKKRAPNKWQIFLKDCVREQVGELPYTDKVKACSVKY
KEKKNGEKNNGNSLPADNNQEMN*
>SR-VP_26_10_2019_2_100cm_scaf_3_12-*_770 # 545838 # 546227 # 1 # ID=1_770;partial=00;start_type=ATG;rbs_motif=GGA/GAG/AGG;rbs_spacer=11-12bp;gc_cont=0.354
MTKVMNISLDPEDEGLLISFGIIVAGNIIKPKNRDIGNMIQGIGIGTGIGTIAHILDSKS
PDHLIPHHDIIGLVSIPATFILDKTNIIKNKDIVNNLYGIGLGMLSQHLLTESCSFCGTS
YCNNGALLC*
>SR-VP_26_10_2019_2_100cm_scaf_3_12-*_771 # 546221 # 547054 # 1 # ID=1_771;partial=00;start_type=ATG;rbs_motif=None;rbs_spacer=None;gc_cont=0.325
MLNMGTILKAGVIGGLGTLSLGCITESEMKRYNTETLKPIDTVSIIMPSFNEENFIGTAA
SSIRNQSIIQQFPGYFEFILADSCSTDGTIDIATPYVDRVIITSRGKLTARNEATDQANG
NIIVSVDADTYYPINWLNSILTPFNDYTNPKYENIVGIFGSTFDYTIDNIPGQLFSLADF
LYNSTLNRTRMVGRNSAYWKHTFYLANRFDDTVDQFNIFGIFNEEEKMFGQRLSKFGKVI
YKINASCFHLGGFKSIGRLGVGNKKILDKFQFGKDRF*
>SR-VP_26_10_2019_2_100cm_scaf_3_12-*_772 # 547076 # 547696 # 1 # ID=1_772;partial=00;start_type=ATG;rbs_motif=None;rbs_spacer=None;gc_cont=0.322
MIKDKITPEIKSKFQDAINKTRNNGEEHGFYLCSDKKKLSELSPSELRLGKDRRINLGDP
VVACHGKKVQGNFHTHSYFTLFKQKSKLMKQGMSDEDVKKFIKEKHGEHIKTSGVKGITL
DSPSPKDLLTSILYSCIGKPEGIMCVGSDMGNNKVECWAPKDILRTDCDRAYHTLYSDGK
EKEMITYESWMTPLFHKEIIDLKKRT*
>SR-VP_26_10_2019_2_100cm_scaf_3_12-*_773 # 547774 # 548109 # 1 # ID=1_773;partial=00;start_type=ATG;rbs_motif=None;rbs_spacer=None;gc_cont=0.357
MNPDGRIAYKVISTGKVFELEPTGTKVVGPEGYANITEGMTIVIPVGGGESWDVDILVSK
KGDLVIFVRMLDEYIKVEKIPVSPGYLKEFESKGTVNLGEKMLEAGRIWRY*
>SR-VP_26_10_2019_2_100cm_scaf_3_12-*_774 # 548229 # 548600 # 1 # ID=1_774;partial=00;start_type=ATG;rbs_motif=GGA/GAG/AGG;rbs_spacer=11-12bp;gc_cont=0.341
MPNRKGYVCFDNSYIEVELAMTLEEMTTGLMNRASIPEDSGMLFIFDKEYVHKLWMKNML
IHLDMIWLDDKGTIIHIDKNVMPCDKYCDPFGPELYSKFVLEVNGGYTDRYNINVGDNVR
MIF*
>SR-VP_26_10_2019_2_100cm_scaf_3_12-*_775 # 548732 # 549382 # 1 # ID=1_775;partial=00;start_type=ATG;rbs_motif=GGA/GAG/AGG;rbs_spacer=5-10bp;gc_cont=0.312
MTSFLISTPLFDKKDYIGINGVGIQQLTHPHFEEWFKYIITVYEPPHSKICIFMPCSAIK
PYYRSPIHKVINKAIAQYEDHIHKIVISNAGIIPYEFSGYYPFESYDWNPLYETEEIKNR
YIELTTNRLISFFNRHSSKYITFISYFRPDAEELIALEIASRITSTNITCIDVNIKDCDD
KLSETSDRDLVLTLEHNLDKLKYTIEYMVYDGICHI*
>SR-VP_26_10_2019_2_100cm_scaf_3_12-*_776 # 549431 # 550105 # 1 # ID=1_776;partial=00;start_type=ATG;rbs_motif=None;rbs_spacer=None;gc_cont=0.308
MVDKKYKKGKSLGEEHGIYCEGLVIRDVLRQLQEKGILKDPIDIGREYRDNIAKDKGYKD
YNEFLRVCHWNNGDNIPMSENEDCAQYLGIYISERLLSKIYDNVIRMPYGNPGFDFICNK
GFRIQVKTRCLSDGNRKWQFPIKYNDNTDYFMLVAVDNRIALNMMHLWLIKKDDIIRGEE
FYKRDTISITNKPIYLLEFQVYEQIDNLEKLKECCEELKSHRKY*
>SR-VP_26_10_2019_2_100cm_scaf_3_12-*_777 # 550140 # 550904 # 1 # ID=1_777;partial=00;start_type=ATG;rbs_motif=GGAG/GAGG;rbs_spacer=5-10bp;gc_cont=0.328
MPRKIHYQTEIKLDIQSDMVKDAQSLISTTLEEVWPDTYFAELDPQDYIDIVVDLWTRYY
IDSISTKEAISKIKSANPPSSLKIYLVFNLFDDEDSLLIDYSEIRKEPLFRAYLTTRDLW
DTYSYNHTYQKFESLEIIEPAYIAEIKQGMSEKEKMDLDETILQAYGFHNKLLEITTKKI
LLYTAQPPDKIDQWNKKGIIPKGTYFTDKMSRAEYFWEEGDIIVDYHIPEDKIVQTSEFG
GAKEYVTIEDIKIK*
>SR-VP_26_10_2019_2_100cm_scaf_3_12-*_778 # 550944 # 551489 # 1 # ID=1_778;partial=00;start_type=ATG;rbs_motif=GGA/GAG/AGG;rbs_spacer=5-10bp;gc_cont=0.317
MTQIEIPLVQGDNYISFPATSPDNFETIFTSSGIINNIPENGFIKFNPVTQSREPVKYTE
YIEKGVGYDLYVNSPTSLIYNGTEYTMTFDELRSHLLPGWNLVGVGSNIIMSLNWCRILD
PYYNLVTQLEPMNAYLIYHDDCIQPTFNAESALYIIGAIGTILFTIYLLREFKIIGKPLK
E*
>SR-VP_26_10_2019_2_100cm_scaf_3_12-*_779 # 551622 # 552842 # 1 # ID=1_779;partial=00;start_type=ATG;rbs_motif=GGA/GAG/AGG;rbs_spacer=5-10bp;gc_cont=0.339
MNMETKITSANLMASKIVSETNSIVSKIKENTIINKIEVVKVELINTNILWTQLLLFDSD
VLPIKVDILKCITKPLIKNIYLSPGSGLNTEINFITPKNKNLAIFLANKGYLVIGVTPRE
DAAALDFNFELMKDWGLTKHTNDFSEIIDIFQNITNIDYEILGHSAGAGVVLNYSSITSD
NKLKAARIIDMIGQYPPNSQEFQNAQASLNATNQVINGGLFINTDNVGIKFLVQQAITNP
TGDSGFPRPTTGNFTNEGLIFFSLIFTGQLPGVLTPITGLPSNWYLKQGYLAGTYEFGPT
PQEDIYSLTHTDIQTIYNSIGSLGSGIYPLIYDSYATWTGSSPLQFANIKVPVFYINTDL
GFGDASYTVSLLTNTTVTYAIVNTYGHADPVYSRTAKTDFWDKLIP*
>SR-VP_26_10_2019_2_100cm_scaf_3_12-*_780 # 552871 # 553359 # 1 # ID=1_780;partial=00;start_type=ATG;rbs_motif=None;rbs_spacer=None;gc_cont=0.311
MNNKKLPYPACEYLPKNIIDEMKNQTFQSKKDGLEHGFTICSNAGYWGEMNINNTTPSER
CIGTDCKISITKEEVKKSCPSDKKDLAYFHTHPKRDISLPSFDDIISMHTLNHKFACIGS
KTEIRCFSQNIPASRAYMDIPSKEYDIFKKQWKLHAEDCIIN*
>SR-VP_26_10_2019_2_100cm_scaf_3_12-*_781 # 553382 # 553627 # 1 # ID=1_781;partial=00;start_type=ATG;rbs_motif=GGAG/GAGG;rbs_spacer=5-10bp;gc_cont=0.313
MLDYEQYSKVMNDIRKKWEKAEQLVINCDPKSVYALSEVDALLEKYKEYQHGREWRVLSE
DQDIIKKEFTVSCVCKKKEKK*
>SR-VP_26_10_2019_2_100cm_scaf_3_12-*_782 # 553629 # 554141 # 1 # ID=1_782;partial=00;start_type=ATG;rbs_motif=GGA/GAG/AGG;rbs_spacer=5-10bp;gc_cont=0.312
MPEEPRDYLNLQVSSRNIIIGYLTSYITCLEGILEDRQEQLKNTEYNIKKEIAIIPSVYK
KKIESLEEEISSIKSAIGFTNGEIASVQDAIQTLRTLTYCVIRPATISQAKREIAKKTGA
PESIIDIEIDHATPVYTQYSLGNRFEIYEKAIHKDKVTDYYRFPSRTFEE*
>SR-VP_26_10_2019_2_100cm_scaf_3_12-*_783 # 554198 # 554422 # 1 # ID=1_783;partial=00;start_type=ATG;rbs_motif=None;rbs_spacer=None;gc_cont=0.307
MTLKSIREQKMEEAIKELKKEVKRYNTNTFEKTFAKYFKKAQIQSMKEAIKEAKKRLKEE
KKRLKEEKKRLKSE*
>SR-VP_26_10_2019_2_100cm_scaf_3_12-*_784 # 554424 # 554849 # 1 # ID=1_784;partial=00;start_type=ATG;rbs_motif=GGA/GAG/AGG;rbs_spacer=5-10bp;gc_cont=0.305
MLGDQQSGKRFEEFFDKIKDIFKEGIEEKGIKEEPKIIPIEFNGFNIDLPRKKDIYHGSS
YEILCNRPKTWCKIKGDLVIEEDYEYEAVKTLELADCKIFRTHTHVTKREEKPYRESHLH
FMCQDRDSTDTIKMINFLKDY*
>SR-VP_26_10_2019_2_100cm_scaf_3_12-*_785 # 554867 # 555799 # 1 # ID=1_785;partial=00;start_type=ATG;rbs_motif=None;rbs_spacer=None;gc_cont=0.280
MFIHKLALDFIKYYPFNYSNSRTIIGLAAGFDKNCDIISHIHKFGFAFAEVGSLTPKENK
GNKPKIIRFDHSMINNLGLPNIGIDKAIPKLQKANPKIPILINISSLPNSTFQDIQNSIN
KIEKYANYSCSAIVLNLSCPNINPNIRCDIDKIDLIKVKSSKPIFIKLSPDLSYNELNQI
VTNAIEHNIKGYVLTNSLPIQNGGLSGRRLKDFSNASIRVINKLKTEDQTIIGCGGIETK
EDVLEKIDLGADYVEILTGWLLSRNPSYIHNLNKSLNNSLGDTCQKIDIQKKKNYLMKLG
NYSILKGQSL*
>SR-VP_26_10_2019_2_100cm_scaf_3_12-*_786 # 556294 # 556629 # 1 # ID=1_786;partial=00;start_type=ATG;rbs_motif=GGAG/GAGG;rbs_spacer=5-10bp;gc_cont=0.312
MPERKFSKERLEKSRSLFLEPQVEISRDIAIKRLQEGDMTEFLQSTMGIDSSIEHHIMNN
CARAENEELRIDCINKAINIKMRTINRLSEALVEKCGGEIHYLEEEKLDKK*
>SR-VP_26_10_2019_2_100cm_scaf_3_12-*_787 # 556779 # 557411 # -1 # ID=1_787;partial=00;start_type=ATG;rbs_motif=GGAG/GAGG;rbs_spacer=5-10bp;gc_cont=0.324
MELPIKIDIISKNEVLQEDKRNTKKMMLPTDAICAECGVIFNSVYEDQCLVCDFPSNDEC
TNKEYIDKKEKKDDIKKPIIEILKEYSKDKEGDEICEHTDFIMGRQSVDLRILLDFHVED
LRALCELHGCSEGGSRGKMVINIMRQLHSNLDKRINELLVRKMIIRNRKKFRFWKDIECA
ISRAKRSGRIELVKADDCMEITEFGQSKKI*
>SR-VP_26_10_2019_2_100cm_scaf_3_12-*_788 # 557443 # 557874 # -1 # ID=1_788;partial=00;start_type=ATG;rbs_motif=GGAG/GAGG;rbs_spacer=5-10bp;gc_cont=0.299
MKVKCTKCQLEDDVNEDDVKLLAHVVKKYNPKPRPGDYMAILSIIKGNCTEGEKHMFIFN
GSFDQDVANTIKEYEDAIKQNVERKISLDKVSTQIEDTGNILKEFEKKKEYILAEMAAGG
ILVDNVKLKFLKLTGTEDMEIWR*
>SR-VP_26_10_2019_2_100cm_scaf_3_12-*_789 # 557837 # 557938 # -1 # ID=1_789;partial=00;start_type=ATG;rbs_motif=AGGAG;rbs_spacer=5-10bp;gc_cont=0.294
MKIRCARCSIEEDITVILEGSNEGKMYKMSIRR*
>SR-VP_26_10_2019_2_100cm_scaf_3_12-*_790 # 558035 # 558463 # -1 # ID=1_790;partial=00;start_type=ATG;rbs_motif=AGGAG;rbs_spacer=5-10bp;gc_cont=0.291
MKLKCVKCNVEKEISKEDIDKIKLIAEDGKISRSVDYLEIFNVTRGKCTEQKKHTFIFEE
SFFNNVQDLIKRRGDILSKRDNDKKELSKTNDEITDLEDKLKNVKEKKEGLIENIKKEET
DVENTLQEFEQITGGREIDIWS*
>SR-VP_26_10_2019_2_100cm_scaf_3_12-*_791 # 558468 # 559049 # -1 # ID=1_791;partial=00;start_type=ATG;rbs_motif=GGA/GAG/AGG;rbs_spacer=5-10bp;gc_cont=0.351
MGAILGTVAGWERDYRWTSGFRIYVGPAYIKYDIPPERLEPWERWEYRVRLDITVYLCDS
PDLTYPLVIREIKGILMVSIYPEEYPGGLEGWVDYISILEAEELLARSNTEVAGLAPCDK
GYDVKTYDEEEIPPAKKVVPVKVPKPILEQIEYLEEQYEKAETKGERISIRKAINKLKRQ
YGIPIEKVKRVRR*
>SR-VP_26_10_2019_2_100cm_scaf_3_12-*_792 # 559050 # 560408 # -1 # ID=1_792;partial=00;start_type=ATG;rbs_motif=GGAG/GAGG;rbs_spacer=5-10bp;gc_cont=0.322
MTLTQNWAEKDYLKYIIDNKLDSIWHGWSNPRSVDGIRLSSYTPIYSEKIVELLERKCTR
KGCNGNLIVPLDDRVGKIIYKIVCNGTVNGSACGAYKAVLYRWVSASDQTKLWFQDIDTV
RHYGELGRTFYSTLSIYDRRILSKNSLYVNESLMRAHTLGMDIDIKKGHGNICDLENREQ
IDVVLDIIREQLGTFAGESYNLQTSGNGIYIFLHHNLVKVDIFNQMGRFNSWINYLNTVL
KGNGVTRIKIDPINMPSRVFKLIGSIHQKYDLACIPLEYDCYISKMSGDEFKLKNFSIQK
YIDPDTGKLKFYNRYNEKDKRSLYDFLEEHTQRHPYGDLRAIRYQFKDSVEVVTGEEQKD
EGKEQEDRSDSDKFSEYYTGWRPLDVQVPGRIIHKKMYDGRHQIEMLGVPEEDIDKVLDN
IWGEKEDNKEEKIEEDIEEDSKEEKEEEKSEN*
>SR-VP_26_10_2019_2_100cm_scaf_3_12-*_793 # 560455 # 560787 # -1 # ID=1_793;partial=00;start_type=ATG;rbs_motif=None;rbs_spacer=None;gc_cont=0.321
MLKESYLANIKNLSKDAVKIVVTRTAKSVLSPSWDLLNDYKTRRIDWGQYTQRFKNEMNN
DRCMAEMRKIKRIAKDKDIYLICYEKRFPCHRFLLVDIINSLDEEDKKDV*
>SR-VP_26_10_2019_2_100cm_scaf_3_12-*_794 # 560799 # 561632 # -1 # ID=1_794;partial=00;start_type=ATG;rbs_motif=GGA/GAG/AGG;rbs_spacer=5-10bp;gc_cont=0.312
MPPTKVGHANTVCNMCGTNKTWIWYKNKDENRKWDGKSYLCDTCYREYKKPDHYEKIKEE
YFVKKKSLRKHKKCCICGSSNTYIIPNGIEQWYSHQCLKDGCSRHICKDCYSKEHNKNDP
RTIMSNWRHGQLSRYSTSGKGFIGTQIVAKMLGVDDCNIIMNNFRFYIDLSKHSKYGYVE
VKIATFKNGMWQFNIKREQKYDNLILVCMDENRPWQNVIMVLIIPIEEVFKHGKSITIYE
KPSRSVWYERFITEEKIFNDKYHEMKIKRCDVLRKDE*
>SR-VP_26_10_2019_2_100cm_scaf_3_12-*_795 # 561696 # 562316 # -1 # ID=1_795;partial=00;start_type=ATG;rbs_motif=GGA/GAG/AGG;rbs_spacer=5-10bp;gc_cont=0.330
MKIPDTEFDVRIYKPPEKIEMVAHSAECRYCKGIVKMMRDMKTGMLQPDNCQCLFCGQRY
FVEIQGDVGEWELNQWKQKAEKGDLWIKSEEAVEEDDQKIVITMRCIDMASPTFDVDKVP
CSECGEITWISTSFRGKKIDKIICENCFFKSGKHKDEDYHACVTEECLNDAFTTLENCGI
KTTKEEMIRKMEEKIGKKLKIVKQEK*
>SR-VP_26_10_2019_2_100cm_scaf_3_12-*_796 # 562332 # 562943 # -1 # ID=1_796;partial=00;start_type=ATG;rbs_motif=GGAG/GAGG;rbs_spacer=5-10bp;gc_cont=0.291
MRKLYKMIDGIPIWQHLKNGTKNNNIKLVGSDYGGFAEIVGKRILNILTKNGILEEIFPS
IEIISVHRSPRIRILTNAKIEMGDLAMEVDYKDSSRRIRKKVVIFEIKHGRFQIEQNQLR
RYCFMVKNPDAYFPKADELKVVFMMFDRINTMKCSASYSIHELDKEFATRILENSPLPEV
YSLIQNPNAIDTNIAEGLKMIMD*
>SR-VP_26_10_2019_2_100cm_scaf_3_12-*_797 # 562974 # 563585 # -1 # ID=1_797;partial=00;start_type=ATG;rbs_motif=None;rbs_spacer=None;gc_cont=0.337
MVKSEDIFGKREERKDDIKPLIDQMGEFSEKQEYEKAREVLYEIKEKLKKLPIEGWPQSY
LHIGNIQTIKDVNDLVVSNSIRLNPDNYKFADFLGLLVNVHSRKGEIQGARYIDTDRQRK
VVAEEMVCLGMTIPESRGGKGLGKSGKPNRAFLDVAHKINPFIACKEIERREKVMMWKAI
EGGKKEEIERARERLRKYVPRFE*
>SR-VP_26_10_2019_2_100cm_scaf_3_12-*_798 # 563588 # 563830 # -1 # ID=1_798;partial=00;start_type=ATG;rbs_motif=None;rbs_spacer=None;gc_cont=0.313
MVKMEILEYGDSMSEVKDVSEAVKMALDYMAKKGVVIFTREVRSVFRNSMIWCVEIDSEK
FTGVIIIKIKTGEIAKEVTL*
>SR-VP_26_10_2019_2_100cm_scaf_3_12-*_799 # 564245 # 564565 # -1 # ID=1_799;partial=00;start_type=ATG;rbs_motif=GGAG/GAGG;rbs_spacer=5-10bp;gc_cont=0.259
MISNKLVEKIALRVTRTGTDKINFKILEIIDNGGGNINEIIKEIGLSKVPINIRINELEK
VGLVNRWRGTGIVVLTEFGKDFMKSIYAYQDIVRFNIMDMLKKISD*
>SR-VP_26_10_2019_2_100cm_scaf_3_12-*_800 # 564566 # 564694 # -1 # ID=1_800;partial=00;start_type=ATG;rbs_motif=GGAG/GAGG;rbs_spacer=5-10bp;gc_cont=0.372
MHKVTMVVSIPDEEWEAFRESIKEAGEVQFKYRNSTIFAEVL*
>SR-VP_26_10_2019_2_100cm_scaf_3_12-*_801 # 564720 # 565205 # -1 # ID=1_801;partial=00;start_type=ATG;rbs_motif=GGA/GAG/AGG;rbs_spacer=5-10bp;gc_cont=0.272
MDLDESKYKDPILEQANWIKEAIENLEKIKGLSKIIISKKDFFQLLGKIEDFEEDIFNSA
LKLFLYKKGLIVQQDTDTYTFQKVTFSIMVRGIIEDVNKDVLIIRIGNAKIWVEHFSKWD
YLPGDWVEMKGRYRGTIILGDTDMQQFICEDIKIIDIKNID*
>SR-VP_26_10_2019_2_100cm_scaf_3_12-*_802 # 565219 # 565524 # -1 # ID=1_802;partial=00;start_type=ATG;rbs_motif=GGA/GAG/AGG;rbs_spacer=5-10bp;gc_cont=0.327
MTLFFIQIDCPPGPTRPIHILKWACENTKIPIPNGVQSGRLFGNWGFYVELSEEDMKKLW
ENIKPFYPGHVRYADFSKAEDMKKMPEEGSSIQDVLKEYGL*
>SR-VP_26_10_2019_2_100cm_scaf_3_12-*_803 # 565556 # 565741 # -1 # ID=1_803;partial=00;start_type=ATG;rbs_motif=AGGA;rbs_spacer=5-10bp;gc_cont=0.328
MEEDYKPILCKKCGNDKFVVKESILGAFALGCSECGEGHIFGRGLTARDILLILKEEDKK
T*
>SR-VP_26_10_2019_2_100cm_scaf_3_12-*_804 # 565770 # 565922 # -1 # ID=1_804;partial=00;start_type=ATG;rbs_motif=None;rbs_spacer=None;gc_cont=0.275
MKCYIEYCKEDAICQLLFVGLPLPIQENRFCEKHGKEYEKGEKFLVDFVR*
>SR-VP_26_10_2019_2_100cm_scaf_3_12-*_805 # 565929 # 566318 # -1 # ID=1_805;partial=00;start_type=ATG;rbs_motif=GGAG/GAGG;rbs_spacer=5-10bp;gc_cont=0.338
MTYKQVFILNSDLGMGKGKFVGQALHAMVYYMEEILLYVEGQAPENEKLFERFVAWREEE
HGLMKKIILKATEKEMKKILCDLAVRGIEKFAVYDRGLTQIENGSFTCIVVEPLEEEKCD
ELFGHLKLL*
>SR-VP_26_10_2019_2_100cm_scaf_3_12-*_806 # 566320 # 566649 # -1 # ID=1_806;partial=00;start_type=ATG;rbs_motif=GGAG/GAGG;rbs_spacer=5-10bp;gc_cont=0.336
MYNEPTEEELSKVPLLYKTEGVPLPEKNVYFHFFCGNSDWWILEYDPKDRLFFGIAKIFV
HELGYISFDEMKEAKAFGVMEVERDLYFKVKKVKDIEELKGWLKEYGDI*
>SR-VP_26_10_2019_2_100cm_scaf_3_12-*_807 # 566925 # 567191 # -1 # ID=1_807;partial=00;start_type=ATG;rbs_motif=GGAG/GAGG;rbs_spacer=5-10bp;gc_cont=0.202
MIGPEEFRRLYPDQIRDPTFGDIVIFLFFFSLPLLIPYIYIKFFENIIMSFTNFRLIPFI
KFRLHLVRFIHLINKILKFELKNIYTKR*
>SR-VP_26_10_2019_2_100cm_scaf_3_12-*_808 # 567333 # 568820 # -1 # ID=1_808;partial=00;start_type=ATG;rbs_motif=GGA/GAG/AGG;rbs_spacer=11-12bp;gc_cont=0.315
MKIVIMKKGIVDCTSDSRTHTMSTLREGIENAIKILDKEVLELDYADFHISNDCTLLEYQ
IDNTIEVTDKTTCYKLLNYFKQNADQLSNECAELIHIHVKCWSWFNKGNNCSDYIDIYAD
RLEVSCQDEYDEDLREEFHENIEELLGRDYVVAIADSEKLISLHINVTEKCHAGCNTCYI
NKGLQRELEREDWEKLPLAEQYAIGGGEPSEYPFIDELVDYLKNERKGYVAITTNGQKII
KFKQYNPDKIAVSIDGLTQKEHELTHNTNLEKAEEAARFYKTWVGSICINHILHRENIHD
AKRFAKIWNDKGYEVNFILFTGDDSLRPTYEQLNKFKKYFSDHRKGKLMIDSCMGSLLNI
AGEGGEKNPCLQGLFSKYYRFGTITPCSHSAIPYPRCKVIEEYMTYFFKTLRPMVFVYER
DGKSGAHEWAFKVGYQGKIRHKVDKPLRKDTIYILIDDEEMAIKESHYRTCFKDKMPSWL
YYEKYTNKKIQPLML*
>SR-VP_26_10_2019_2_100cm_scaf_3_12-*_809 # 569106 # 569825 # -1 # ID=1_809;partial=00;start_type=ATG;rbs_motif=AGGAG;rbs_spacer=5-10bp;gc_cont=0.317
MTGLIYDVNEIKDFINKVLTPLEDDEVYLLLLNTRKKYCPEELSRSEEVLGRETIRDNVI
DKIIRKIRKIACTNDVYVDRNTLKDVPLNCMAIYILLDPRSMLKGYGEFISNINKWIYES
FKGESNLELYRRIDVKLFSAIHRSRSRSLYRVIDVDKKDENILYNVTSLLEGNIRHIMET
HGGYHITVDKNNETGKIIFEKINGHMEYVEILNDPMNPIPGTLQGGFEVKGIMRDLWTQ*
>SR-VP_26_10_2019_2_100cm_scaf_3_12-*_810 # 570060 # 571802 # -1 # ID=1_810;partial=00;start_type=ATG;rbs_motif=GGA/GAG/AGG;rbs_spacer=5-10bp;gc_cont=0.343
MRFLELVNSYEMIDATSSRISMTYYLVDLFKNTPEEDIDKVVYLTEGKLYPAFVGIELGM
AEKMALRALSLATGISQDKVENEYKKKGDIGTISENLLKTRVQMTLFKRDLEVDELYKSL
DKIARTSGFGSADTKIRILSGLLTDASPKEAKYIMRMITGKMRLGIADMTIIDALSQAFA
NGRKEDVERIYNMTSDLGDIAKALRKSGMEGVKEYHAKVGRPIRMMLAQRLNSVKEIVEK
TGIAICEYKYDGERVQIHKNGGKVELFSRNLENITLQYPDIVRMVLNNIKVGEAIVEGEC
VAVDIDTGYMLPFQELMKRRRKYGIEEKAEEFPVNVYLFDALLIDGEDIMGLPLIKRRNI
LKNSIIEKNGFKLSAAIMSEDSIEIEKFFEEAIENGGEGLILKDERGTYQAGARGWSWIK
LKRSYQSKMAEPIDVVIVGAFMGRGRRSGNYGALLVAVYDRDRDMFTTVSKVGSGFTDQE
LAEIPKLLEEHKLNRRDVRVDSMIDADVWFSPKIVMEVIGDELTLSPIHPCGLGKIRENA
GVAIRFPRFMHNWRYDKGPEDATSVDEILDMYNSQLKKIE*
>SR-VP_26_10_2019_2_100cm_scaf_3_12-*_811 # 571922 # 572152 # -1 # ID=1_811;partial=00;start_type=ATG;rbs_motif=None;rbs_spacer=None;gc_cont=0.342
MARQELPHVLWDLAKILGGVVKDTLDVGNYRITIMIEKKVDDKIGVIMETLTIDKRMSAL
DVDIITKKLKELIEKK*
>SR-VP_26_10_2019_2_100cm_scaf_3_12-*_812 # 572185 # 572874 # -1 # ID=1_812;partial=00;start_type=ATG;rbs_motif=AGGA/GGAG/GAGG;rbs_spacer=11-12bp;gc_cont=0.365
MTRIRKAYLDIEATYCGDIDPDGSQEDRDRFFKDSPNWRFFAEKQHNGKKVEYRGIIGIL
ILDFELDEITTVYKIVDKKFVQLIGKEITKERLMKELDGITDIIGYHCRTKPGGPKGYIG
YDYGVIRDQLGITLDELSGVKSSDLELVAHRAGMYGGLKSVEMQVPSVPPRRSGIADGAE
EEKLLHDIAACEDEVKKKEMWKRARAYNREDVVNLVFIEQYLRKLKIAE*
>SR-VP_26_10_2019_2_100cm_scaf_3_12-*_813 # 573027 # 573203 # -1 # ID=1_813;partial=00;start_type=ATG;rbs_motif=GGAG/GAGG;rbs_spacer=5-10bp;gc_cont=0.345
MKNWGQFKDKCPFCKSSSLGYGSMEPVDKQLKQDVHCNGCGQDFTIWTKTNWEVEIKA*
>SR-VP_26_10_2019_2_100cm_scaf_3_12-*_814 # 573229 # 573378 # -1 # ID=1_814;partial=00;start_type=ATG;rbs_motif=GGA/GAG/AGG;rbs_spacer=5-10bp;gc_cont=0.327
MDIDVYDVILVVLGLFFGQIVAHIFIYKILHPYVIAPYLKKMKMKLNRE*
>SR-VP_26_10_2019_2_100cm_scaf_3_12-*_815 # 573472 # 573567 # -1 # ID=1_815;partial=00;start_type=ATG;rbs_motif=GGA/GAG/AGG;rbs_spacer=5-10bp;gc_cont=0.292
MAKFALEQINNIIDLRGKDGRQIDIFIDRRF*
>SR-VP_26_10_2019_2_100cm_scaf_3_12-*_816 # 573625 # 574188 # -1 # ID=1_816;partial=00;start_type=ATG;rbs_motif=GGAG/GAGG;rbs_spacer=5-10bp;gc_cont=0.310
MQMKNVNIKIIKEHQDILNIIKEPIPCLVNFDWHADYPRYAEEIIDIDHFILQVDPAWYE
HNWVAVLASFGYVKEFTWIFAHDYDKEDVKIFGSKSGDSIIFNKKFNKDMEILCEYVTID
LDFFGCRTPVNWSPKDRIELLKETLGTLKADSVTLVISKSEKFVNYDVDKFLQEMMTDIL
CMKEKNN*
>SR-VP_26_10_2019_2_100cm_scaf_3_12-*_817 # 574227 # 574799 # -1 # ID=1_817;partial=00;start_type=ATG;rbs_motif=GGA/GAG/AGG;rbs_spacer=5-10bp;gc_cont=0.312
MVENVKLKIIESHEEILDVINKNIGTLVNFDWHSDFPMYPDTIFDADAYSNMVSKNYDTW
IDNNWVPILVSRGYICKYIFIYPHDCGKDDIKKFKAKKGDCEVYSIKFQNRTKIPYKYIT
IDADFFGTRVPFNWSPRDRMGLFIDVFESLTARNITMVIAKSEHYVNYNVEEFLGDIINE
MSNRANIEDV*
>SR-VP_26_10_2019_2_100cm_scaf_3_12-*_818 # 574793 # 574906 # -1 # ID=1_818;partial=00;start_type=ATG;rbs_motif=AGGAG;rbs_spacer=5-10bp;gc_cont=0.421
MAETRKRTVKSRTIDPVNSVDETKLGFIDSWGQGVLW*
>SR-VP_26_10_2019_2_100cm_scaf_3_12-*_819 # 575094 # 576212 # -1 # ID=1_819;partial=00;start_type=ATG;rbs_motif=GGA/GAG/AGG;rbs_spacer=11-12bp;gc_cont=0.337
MDKNIKKLDIEEVKKRIDNGLLVVRKHPFLDLRIFNYTHKTQHGRLWDSYTRICRGLIVD
GHNNIINNPFPKFYNLGETAETMIHNLPYEVPNITEKLDGMLGILYEEGDDPAIATRGAF
DSPYAEWATNWLRLKGYSLDDFNLDYTYLFEIIYPGNKVVVDYGDRAELTLIAVRNNYND
HELDHIEEAKKLGLSYVQEFSSDDVSGIDKISDALKYLEKLKGSEYEGFVCRYSNGLRLK
IKSADYRRLSKILMGFSAKDIWATLRDMGTLEHILENVPDEFYDWIKKVESEVTVSKNDI
MNRSEKIAEEAKKLGSRIEQAEYITNNTRDGDEGLRSVAFFLLDNRIEKAEYSAWQKVRP
SGDIFRKNQGDV*
>SR-VP_26_10_2019_2_100cm_scaf_3_12-*_820 # 576230 # 577036 # -1 # ID=1_820;partial=00;start_type=TTG;rbs_motif=GGAG/GAGG;rbs_spacer=5-10bp;gc_cont=0.317
MIYYKSVRCIDGKVIWVIEDEHGNISRNPTKDQLKIAICDNRKRSEIIMYICCVCGADKT
YCSNDYEQWYDCKCGKKDCTKHLCKNCWSKDYQKNNPNSHDNTRKLATDWRTGNLDPLST
NGKGFIGQQIVAIKYGAEDCNLKMDNFRFYIDLSKISGYGYSEVKTSSLGIKSGQYMFHT
HRPQEYDTLFLVCMDHNEPWKDVNRVYAIPWEVVVNRGKGNIVITRDSSRGTWYDDPKKG
YRLDEKPFNDIYHGMKLENCKVLRKRKL*
>SR-VP_26_10_2019_2_100cm_scaf_3_12-*_821 # 577040 # 577417 # -1 # ID=1_821;partial=00;start_type=ATG;rbs_motif=GGA/GAG/AGG;rbs_spacer=11-12bp;gc_cont=0.352
MADRIEQEKKEEKRYQELSKSYRIFLWLRWMPLGYIKGLGWYFIKRLRWEDVCDDDSGRV
SLSTCIGICVGTVQGNMRWYYTSDEIFGEDGYIKEKLVEDGFLEKLGNFIEDKIIGIMDG
KKDME*
>SR-VP_26_10_2019_2_100cm_scaf_3_12-*_822 # 577458 # 577895 # -1 # ID=1_822;partial=00;start_type=ATG;rbs_motif=GGAG/GAGG;rbs_spacer=5-10bp;gc_cont=0.308
MDKYDEVALQIVDTIKDSSDSNLDGEIQKKIADILKNNFNIKDEEMGRGLLKDVEMFDPE
SGYEFNAPLFTTPMFLPIGTMVIGPETFPNYSIENKYIGYTDKGIFHRINDFTIFMRRMR
KQPLTVVALFVMIYLVVSILIYAIK*
>SR-VP_26_10_2019_2_100cm_scaf_3_12-*_823 # 578118 # 578228 # -1 # ID=1_823;partial=00;start_type=ATG;rbs_motif=GGAG/GAGG;rbs_spacer=5-10bp;gc_cont=0.351
MRDKNIDELEIDGKIDWSALEEHWANDYSDVYAPKK*
>SR-VP_26_10_2019_2_100cm_scaf_3_12-*_824 # 578231 # 578659 # -1 # ID=1_824;partial=00;start_type=ATG;rbs_motif=AGGA/GGAG/GAGG;rbs_spacer=11-12bp;gc_cont=0.317
MTNKDIDFLKFKCEKQCGTNHDPLLTDVCIQLLIKLEEYQIPKDEKGFNKCWLFQQLLFS
ISKDLEKKGKKLGLSYGWFRDGVVVNPGSIMLQTRGKIKFIWEDDCPKCQIEEECPCKDN
PWNDYYKLIIEQIKSLDRNVEI*
>SR-VP_26_10_2019_2_100cm_scaf_3_12-*_825 # 578663 # 579052 # -1 # ID=1_825;partial=00;start_type=ATG;rbs_motif=None;rbs_spacer=None;gc_cont=0.354
MEIARIISLRSTCIRAHAGSIIVKNDAIISQGYNGASRGEANCCDLRICERDRLGISPGQ
MYELCRSIHAEANAIINAARNGISVIDGDMYIYFERLDGQKKKHGDVCLMCKRMIKNSGI
KTYILKEVV*
>SR-VP_26_10_2019_2_100cm_scaf_3_12-*_826 # 579122 # 579439 # -1 # ID=1_826;partial=00;start_type=ATG;rbs_motif=GGAG/GAGG;rbs_spacer=5-10bp;gc_cont=0.330
MAGNNEENVEHVIVDIGLNLEDGIDPSKVSEYLEKLFRIGDRFGDLLHDEKLTIGEALFV
IYILEKGALSTMNIEDPDDMSHILLEGNKTKMDIIANMIVKNKNF*
>SR-VP_26_10_2019_2_100cm_scaf_3_12-*_827 # 579476 # 579856 # -1 # ID=1_827;partial=00;start_type=ATG;rbs_motif=GGA/GAG/AGG;rbs_spacer=5-10bp;gc_cont=0.323
MRKIFKYPLKITGYQTVEIKSPAILLSAVGIDDEIVMYAMVDDLEYGLTVDVRIIGTDHA
IQDDIDNYKFLGTVNLMNGRHIWHIFARHSKDFIRVKEKKEEVIPILRIDEFTNFKEKGS
PQVLVA*
>SR-VP_26_10_2019_2_100cm_scaf_3_12-*_828 # 579908 # 580228 # -1 # ID=1_828;partial=00;start_type=ATG;rbs_motif=GGAG/GAGG;rbs_spacer=5-10bp;gc_cont=0.383
MIKLLCGENFLEYAGGGWFQCGRHVNCPKIDKDRNKVLGFDCLIYIDNLPNGCKLVPEQE
PADDTLIKIDLVPAQDGNDNEHVIAHKNGRVIHIIPASEQIVSGVK*
>SR-VP_26_10_2019_2_100cm_scaf_3_12-*_829 # 580281 # 580421 # -1 # ID=1_829;partial=00;start_type=ATG;rbs_motif=AGGA;rbs_spacer=5-10bp;gc_cont=0.333
MFETIEERVRLLKRGFTGKEIEKAYLMINDMRIIDRNVLYTKVNGL*
>SR-VP_26_10_2019_2_100cm_scaf_3_12-*_830 # 580448 # 580714 # -1 # ID=1_830;partial=00;start_type=ATG;rbs_motif=GGAG/GAGG;rbs_spacer=5-10bp;gc_cont=0.292
MVNTEKDKKKDKEEIHIEQLVAGFIRFGDAGIDKKRKERGYVCHLCSMNENSRFVDLALK
KEHLQQIRNGVDEMLKTIEIKEKDDQKI*
>SR-VP_26_10_2019_2_100cm_scaf_3_12-*_831 # 580734 # 581141 # -1 # ID=1_831;partial=00;start_type=ATG;rbs_motif=AGGAG(G)/GGAGG;rbs_spacer=13-15bp;gc_cont=0.331
MPGELTIKIESDVDDGTFEILEDKIRDLLESEGIIGEIEDKVTGNTTRTRKEELDIEKDL
SDKNVKGILTLGEKIWFNDDLRCRLRICGWTKEQQEKLKNAKFIDLTLTDFKDEDIPGVV
IHISEFVDRGKEDTL*
>SR-VP_26_10_2019_2_100cm_scaf_3_12-*_832 # 581198 # 581770 # -1 # ID=1_832;partial=00;start_type=ATG;rbs_motif=GGAG/GAGG;rbs_spacer=5-10bp;gc_cont=0.316
MDMPGMSTICIKCRNSLTDDEKKMGLPLCQNCIRSLTDTIMGKIRKSDEKKIEEDVDNFS
RFILSSGKLFKLDDVTIIQCCFNIFMRETTELEDENLAISHKIFKDAIKFMEREFEKINN
KMNNRDDKHISSHGNDHLVSMIDHLIQKGMKSGNGANSTIEGIEKCIDEGMDKEKEKEAD
KNKEDSKKEK*
>SR-VP_26_10_2019_2_100cm_scaf_3_12-*_833 # 582000 # 582398 # -1 # ID=1_833;partial=00;start_type=ATG;rbs_motif=AGGAG;rbs_spacer=5-10bp;gc_cont=0.466
MAIPLVEAEEVRTGRGGGKTKGEKYGKYAVAVQKSVPWIKEQIAGSKDGTIRIKAVDLAK
EMGGDFAKKNPTSIYWGLKYVLFNEGIVVDTGTHKSGDKLLLMRLGTEEDKLPPSLSKYL
EPEDETPEPASE*
>SR-VP_26_10_2019_2_100cm_scaf_3_12-*_834 # 582871 # 583227 # -1 # ID=1_834;partial=00;start_type=ATG;rbs_motif=None;rbs_spacer=None;gc_cont=0.356
MNIKTGDVKKMAEKCMKCEKSVDNSLPMCSTCRIEMKDFQILADFLNKFDGDKKDALWLI
SSEISDRQSLVINSCKVIHDERGTRLEAPSGKPFVQQKVEEIEKLYKAKSILKNHYGI*
>SR-VP_26_10_2019_2_100cm_scaf_3_12-*_835 # 583784 # 584254 # -1 # ID=1_835;partial=00;start_type=ATG;rbs_motif=AGGA;rbs_spacer=5-10bp;gc_cont=0.346
MRIPIQSKSDDIQTKALLGGLWRGGLWLCTVSKGKERYCRLLNISFQWKDTMSRSKYVKR
GVKRKHSIIEDVLPLLENIAKIEGIKKVVPAKISYSPTRRISQPKIKFQRETISGFKLIA
HGRCTIQEIFVAVDGSKKREVESKIKEELERIEITN*
>SR-VP_26_10_2019_2_100cm_scaf_3_12-*_836 # 584395 # 585180 # -1 # ID=1_836;partial=00;start_type=ATG;rbs_motif=GGAG/GAGG;rbs_spacer=5-10bp;gc_cont=0.364
MSKIHAGVVALAAKLGPKLLAIIIKFGKVIKIGKFGLAIGSMAAYAYLFTWQFAVMVMIS
LFFHESGHIWAMNRCGLKTKGIYFIPFLGAAAVSEEMFKTRRDEVYIAIMGPIWGFTLAI
GTAMVYVFTGNTLFAAAAGWMAMVNLFNLLPVNPLDGGRIMKSVAFSINSKIGFIFLLVG
IIISIILTFWAGMVLFVFLLFIGSLELFFEYREYEVRPSMTYRGVVISAIAYVMIIAVLW
ALISYTSHVPEVDIARKFFMS*
>SR-VP_26_10_2019_2_100cm_scaf_3_12-*_837 # 585487 # 586089 # -1 # ID=1_837;partial=00;start_type=ATG;rbs_motif=AGGA;rbs_spacer=5-10bp;gc_cont=0.299
MNKEKIPKKFSEDKISHLKIDGIPIWKHLKDGATKKEICLTNKDAGKFAEIIGSRILWNF
NKSKILNEIFPDINIMSANRMTGLGVGDVAYKISYKKNNGKDNEYGQKIAIFEIKHGNIL
IGRFQFEKYCKIICDPKIYFPKAEDVSVIFMMFEQIDTLNKKASYSVYELNNELAHKFLE
TLNFDKIVDSPPGDVTGDVR*
>SR-VP_26_10_2019_2_100cm_scaf_3_12-*_838 # 586255 # 586545 # -1 # ID=1_838;partial=00;start_type=ATG;rbs_motif=GGAG/GAGG;rbs_spacer=5-10bp;gc_cont=0.275
MNKSIPIKDPNVVLGAINKILEKRKDIYINAPQKPNIKVEIIKERCKNEYCPFDHIMVNI
TADYILGEELLDICRYLKRNKLSFCYMDNAFKVILS*
>SR-VP_26_10_2019_2_100cm_scaf_3_12-*_839 # 586662 # 586811 # -1 # ID=1_839;partial=00;start_type=ATG;rbs_motif=GGA/GAG/AGG;rbs_spacer=5-10bp;gc_cont=0.293
MKTVELTYYINVPEEMSLDEIRHMLIYQPHNKKLVGLKEHPYIDISKLE*
>SR-VP_26_10_2019_2_100cm_scaf_3_12-*_840 # 587628 # 587825 # -1 # ID=1_840;partial=00;start_type=ATG;rbs_motif=AGGA;rbs_spacer=5-10bp;gc_cont=0.313
MGEKLQKLIEIYNKTEKEIEKEIELLPRHGDTCNCNDPEVFKQIFSGHFDEITKTCLKCG
GYIEN*
>SR-VP_26_10_2019_2_100cm_scaf_3_12-*_841 # 587917 # 588648 # -1 # ID=1_841;partial=00;start_type=ATG;rbs_motif=GGA/GAG/AGG;rbs_spacer=5-10bp;gc_cont=0.296
MNVNVGKIISISTVDWNGRSSHVIFFNGCPLRCVYCQNYKLLDCKRVIDIEKIEKGILDA
KTFISAVVFSGGEPTMHPDALLELTKFIKGQGLLVGIQTNGYFPDILRELTKKKLVDKIF
LDIKASPLEPKRYSEITNAKNIYMVSRVLQTLHIPDIDIEVRTTIFRSLNDSLEIAKYLE
EHNYNGTYIIQQGVPWNASDNKIRKEDILTREDMISIAKNINTNIGLKGIKIRTREKGDE
YII*
>SR-VP_26_10_2019_2_100cm_scaf_3_12-*_842 # 588669 # 589412 # -1 # ID=1_842;partial=00;start_type=ATG;rbs_motif=None;rbs_spacer=None;gc_cont=0.333
MKSKTIKELEIQGCRKFICPNIGLIEEKGKELSLKDETIKRAKELAIKYFKDTYRKPHYS
SARHLLPSFIWVASIIEGDRRFQKDIAAVFGTTNVTITKWNRDIVETMGIEHNNVTRGKE
IKKGVRRRTRTVIYIHPDLGLIDEGGKILGSDYLVIKKAKELATKYFNNVVLKSRSPSTK
TILPSLLYLASIIENDRRSQMEIAMKFNVAESHISIWYKYITDVLGMKIIYGYNRKVLKV
LEKEQGD*
>SR-VP_26_10_2019_2_100cm_scaf_3_12-*_843 # 589442 # 589621 # -1 # ID=1_843;partial=00;start_type=ATG;rbs_motif=GGAG/GAGG;rbs_spacer=5-10bp;gc_cont=0.322
METKQKTNEVKTTEKYWDCECKDNFIHPKTQIQCNICGVVAEEQPDSRVNEVLMFGFPL*
>SR-VP_26_10_2019_2_100cm_scaf_3_12-*_844 # 590183 # 590710 # -1 # ID=1_844;partial=00;start_type=ATG;rbs_motif=AGGA;rbs_spacer=5-10bp;gc_cont=0.267
MRYYTLVKISLGSIFLMILGVIALYFKILDRKYVEVIIYGNILVQGIVLFFRLKKRIIKE
KDVEILRYQFKNKSIKEYTNIFPEHLCSTNTRKPSIFKIYWEANSPPQFVIEMIGNNGKV
ISDIKNRIIDINTKIYRDITIFNAELKVMPNEKINFQFRKDIDIELFTLKEIYIL*
>SR-VP_26_10_2019_2_100cm_scaf_3_12-*_845 # 591068 # 591292 # -1 # ID=1_845;partial=00;start_type=ATG;rbs_motif=AGGAGG;rbs_spacer=5-10bp;gc_cont=0.449
MDPSQAGLVAIGAGLAVGLAGIGAGLGEQAIGAAAVGAMAEEEKFFGKGLLMTVIPESIV
IFGLVVALILLFVF*
>SR-VP_26_10_2019_2_100cm_scaf_3_12-*_846 # 591580 # 591864 # -1 # ID=1_846;partial=00;start_type=ATG;rbs_motif=GGA/GAG/AGG;rbs_spacer=5-10bp;gc_cont=0.305
METANNNKSIKENIVIILKESMKFAVIGVILFLVVGTSVAYILLEIIGMNVEATGILTGI
ITAILIVIVDDKKIHAHHKILECNRRIFMKILKI*
>SR-VP_26_10_2019_2_100cm_scaf_3_12-*_847 # 592408 # 592980 # -1 # ID=1_847;partial=00;start_type=ATG;rbs_motif=GGA/GAG/AGG;rbs_spacer=5-10bp;gc_cont=0.398
MSTNNELGGDSVDNIGIRIVRISGDITRVDSDAIITAINSGRLWFGGIDGAIQSVAGNIY
HNQAVNEELSDLKVIVARGDHNNHKGKFDNVVFVVDDLKSELRGVIARGLEEADAAGFKK
VTIPAIRTGVMLGVVEKSLEQVVDEYMKGIMRYVGRKRVKGQVPGIQAIAFVTYNNPELE
EIMHRIMVVQ*
>SR-VP_26_10_2019_2_100cm_scaf_3_12-*_848 # 593007 # 593582 # -1 # ID=1_848;partial=00;start_type=ATG;rbs_motif=GGA/GAG/AGG;rbs_spacer=11-12bp;gc_cont=0.429
MYEVQVRVEGISPLLMNRFAEETAEEVIKRVTGKPVQPEIAVSLYVLPDGTIYQPATHIE
GSFIKSAANFKITGKGKKTYKDLAKSSIFVEPDAIAHEIQEYSIDKRPVVNPTTRGRVIR
ARPILNQWALRFRIKVLDEQFPREVVKSILDYAGSNVGIGDYRPRFGRFIVTEFNLVESE
KETPKGKKSAK*
>SR-VP_26_10_2019_2_100cm_scaf_3_12-*_849 # 593719 # 593997 # -1 # ID=1_849;partial=00;start_type=ATG;rbs_motif=GGA/GAG/AGG;rbs_spacer=5-10bp;gc_cont=0.351
MTIRRIKNISIEVMLIWLAIGIALMGFTITIIGAFLNGLAMFNGSRDLSEGFGLILMGDS
IALLGVAIIVPVFLLSIFRWYCKDTIDVGMNG*
>SR-VP_26_10_2019_2_100cm_scaf_3_12-*_850 # 594280 # 596886 # -1 # ID=1_850;partial=00;start_type=ATG;rbs_motif=GGA/GAG/AGG;rbs_spacer=5-10bp;gc_cont=0.310
MIIPLKSVIMMIGPSGCGKSKFIKDKLVLQLRSFVPDANIQILSSDGYRREILGKEEKDL
NKTDSRMKYASEGAFKLMEAKFDAVTTWPITADFVILDATFIGRLSREQFVEKARKAQYQ
LVGFLFDFDTREEYFRYIEDQEHRYLISQHLKRFQKELGEIGRKEFDYFYKIKSKDHEIK
LEKDESYDNMKLAVLPSFNSYFVVGDLHGCLKEFKELLISVGFEIGEDNGNRIKGKDDTL
IILTGDIPDRGNQVSELIDFILVNIDRIKICKGSHDRYLIKYSEGKIDDSIEKGKLKHFD
SAEKLSPGDLSKFETIMENQWYFYTHNHFVVTHSPCENRYIGKFDKFSIRKQRSDQYPRR
EDYTSEEEYLKDLREHFSYVSNEAKKYNPYHIFGHVAVNSAATIENKIFLDTGCVYGNKL
TGVLINVDYDKARLKFKSVSSSYSSDSSSIINIDDLDIKKDNNIKFESLEFEDKIDILEF
AKNKINYISGTMSPCSANRTEKTLEDMREAFSYYNGNGIGQVILQKKYMGSRANMYLFPK
DIDKSYMVSRNGFVIRRLNLKPLYEKMLKFLADKNDKINNKILDSELIIIDGELMPWSAM
GKSLIESHFTTAGKGVESELKILEETGFEIILEGIKKGYEESGYKDLRREHKKEDLKKIM
GENLYRQMNSFRSFRWIPIKEQKDAIDIYDRQIEIYGKKEEELEFMPFAILKVIRNDVEE
LFWDSSNDFVFTTVSDDECLIVSTDDTGLDNARKWFNKIVKEDYEGVVVKPLEKVYIPGI
APYIKVRNPNYLTIIYGYDYLIEPKFTRMLENKNVRNKLRTSIKEFEIGKRVLEIPYNQI
NESNIDYLNLCAQMVIEEKKEKELDPRL*
>SR-VP_26_10_2019_2_100cm_scaf_3_12-*_851 # 596913 # 597074 # -1 # ID=1_851;partial=00;start_type=ATG;rbs_motif=AGxAGG/AGGxGG;rbs_spacer=11-12bp;gc_cont=0.278
MVTYYKSLRIGKDRKPGWRIVDNSSNYTYNLENMKEYEITEKFNKIEIVDRNN*
>SR-VP_26_10_2019_2_100cm_scaf_3_12-*_852 # 597082 # 598356 # -1 # ID=1_852;partial=00;start_type=ATG;rbs_motif=GGA/GAG/AGG;rbs_spacer=5-10bp;gc_cont=0.284
MAFMQIGSTNPKFSFILKKNPSSGPLVRSLREGHLFGYYSNDDKIFNCFFRDSDTEISYK
RFRDEEFEYVNPSRYNAPEFILDSVSEFLEHIVKKENEFDVEGYDNFLMINMINIKRKYL
DIFKRYFKDITFEEEEICGNNFRLKFSTKGTLKFLISFVQLFTFFNVLKNRYLSEDEILK
YNKQLTKTKAPYFIKYIFKVGALRDRNNFYKYKKSLEENSFGNEVIEFKYGYAHEQRIDA
VESLLDFKRSIIDFGCGNGDFVKRFNHRLEKSNKKYYAVDKDEEMLRIVKKRMKGAENII
FGTSFPDIDNEDEDFDVIMSEVIEHMKKDEAPKMVKEILGRQHVKNLIITTPNKDFNKYF
LFDDEEMRYEDHQFEMGKEEFIKWVGEIVDNNVDNKKELNLQLLEIGDKVNSIPLTLGVI
IKKV*
>SR-VP_26_10_2019_2_100cm_scaf_3_12-*_853 # 598443 # 598865 # -1 # ID=1_853;partial=00;start_type=ATG;rbs_motif=GGAG/GAGG;rbs_spacer=5-10bp;gc_cont=0.336
MGVDISVGDPESEDYVSESLGSYTSFLSWKNDIAEQEGVDFFKGYNGKFKLVMIHQGDYK
AEDLPKLLQELYEIKKLNVKEYDTIISFDTEEVVDLDKMKISNGLKYKDTQIVTSRDPVI
DKFIRVCEIAVERKLPMKIG*
>SR-VP_26_10_2019_2_100cm_scaf_3_12-*_854 # 599685 # 600419 # -1 # ID=1_854;partial=00;start_type=ATG;rbs_motif=GGAG/GAGG;rbs_spacer=5-10bp;gc_cont=0.324
MLLDIDFDYFVKETTFHDFGYHESKFFMESMWDIRFITAYGNPFKPIDLTKELIIDEDAL
KDVLDFIKKCSEVESWAISDSHLYAYRYIQGDAIFSILDGIVHVDRHNDYNIIEDNIHAG
NWLRYIKENLPGVPIYWIPQSKKDHLYVDEKAVKGVMKIKNRTFLKYLNPCDVNCIYISK
SSAWVPPWLDSIYFEFQGELEKLFGPPIIYEPVPKKRMWDYNKLVEYGIKERDAIEFLKT
NIKI*
>SR-VP_26_10_2019_2_100cm_scaf_3_12-*_855 # 600441 # 600728 # -1 # ID=1_855;partial=00;start_type=ATG;rbs_motif=None;rbs_spacer=None;gc_cont=0.288
MNGKDLFMISKIIRIERTTEKPAYVKDNITKMIRPIIDNEFKGEKIISYRIILANYFEIG
LRIIPIDGKLDKVIPFWFWTEKEVIPSEYAKKRDK*
>SR-VP_26_10_2019_2_100cm_scaf_3_12-*_856 # 600755 # 601000 # -1 # ID=1_856;partial=00;start_type=ATG;rbs_motif=GGA/GAG/AGG;rbs_spacer=5-10bp;gc_cont=0.325
MKLFEKLRLKLNKELGLDIPEDAIFKRTYAGHWQLSAGLWKWHCHYPSNLHDIGSCFTVK
EILNAKKISMMDREIFIEGDD*
>SR-VP_26_10_2019_2_100cm_scaf_3_12-*_857 # 601025 # 601666 # -1 # ID=1_857;partial=00;start_type=ATG;rbs_motif=GGA/GAG/AGG;rbs_spacer=5-10bp;gc_cont=0.310
MEHKTLGDSEFCLMVEEKKRLCEKNTEFIKGILKKGIGEKDGKLVDKDIYSPSIKINRKL
DHKELYQNTESESIWKLMTDIKGSKRLIALLEIKFPKTNAPELHFCFDMDIRLYKTGEER
IFKIGDKEYKAVPYEFEKDTDIILQWMELLVKTEDINIFDGEDPSIDIEGIPMDIPKTIL
GLFGEFIKRGGKIGGKEPVIILRDKDSMKSDFI*
>SR-VP_26_10_2019_2_100cm_scaf_3_12-*_858 # 601697 # 602524 # -1 # ID=1_858;partial=00;start_type=ATG;rbs_motif=None;rbs_spacer=None;gc_cont=0.331
MYEKKYIYSWEKEKLLEPKRTEKSGSGNYWQDIYPLHPGKYLMIEVNVDDMKNVCVYKCL
TVFTREDYLASKRKLFTELKPFKSIYQHGGFEIVEWKEDLPDWLPCEFMSSEINVRDVKD
EKEEYKQPKEVEDKLSLLTGGGDSCDERKKSSIQYLIHKKGTGKVKGGINMSKSEKEDTV
RVIYFRLGKKPEVGNMENSVEGMRTAIGGGYAQVLKIGIENMVILCDEEGLITQLPYNRG
LRGDWLIVGTREEEFVSLTDQQIKWAMQNVKHINV*
>SR-VP_26_10_2019_2_100cm_scaf_3_12-*_859 # 602672 # 602971 # -1 # ID=1_859;partial=00;start_type=ATG;rbs_motif=GGA/GAG/AGG;rbs_spacer=5-10bp;gc_cont=0.277
MLEDEISSEKFHEILNDKEAVKLISKNWVLRQEIRLFHRKIDKLERLIKKNEQDLMNKFG
LKWNQAISLFFMEDMIFDKKIQTEIEEKIAEKFSVEENS*
>SR-VP_26_10_2019_2_100cm_scaf_3_12-*_860 # 603410 # 605185 # -1 # ID=1_860;partial=00;start_type=ATG;rbs_motif=GGAG/GAGG;rbs_spacer=5-10bp;gc_cont=0.338
MCGIIGYVGNRGAGTILLEGLRRLEYRGYDSCGIACVYDNKINIKKDIGKIEEVHKIHNL
AEMSGNVGIAHTRWATHGGVTKENAHPHLSNDGKIVVVHNGIIENFQSLKEFLKDNGFIF
HSNTDTEIIPNLIEYYIRNGNSFIDATKMTLKRIEGQYAIVVLNNDGKMIAIRKEAPLAI
GVGKGEYYFASDVTAFLENTKDVIFLEENDMVIIDDLEEGLKIFNLYQNNFVMRTITKIE
WDVEQVRKGNFDHFFIKEITEQTEVIERITNIERQIIKDVADEIRNANGVYIVACGTASY
ACITGMYLFSKLAKRHINFCIASEFENFSHFLTEKSLIIAVSQSGETADTLGAVRVAKSM
GSRVICITNNVGSTLTRESNKSILQRAGSEIAVNSTKTYTSQLAILSLLAYELNGGIDKG
IEELKEVSRYIYYLTSNNARKFVKDLANILKDKEHLYLIGRGLQYPTAMEASHKIKEASY
IHAEAFAGGELKHGSNALIAEGTPYIVFASEDNEKEIISNAMEVKARGAFVIGVGPNNNQ
VFDFYIKVRDAGNFNPIVQIIPMQILAYELALLRGCDPDKPRNLAKCVTVK*
>SR-VP_26_10_2019_2_100cm_scaf_3_12-*_861 # 605214 # 605489 # -1 # ID=1_861;partial=01;start_type=Edge;rbs_motif=None;rbs_spacer=None;gc_cont=0.268
SALYPFYDKIFFINAEIMSSYNIDGIMYTLNYGIRGDFVNNIAKAGNGYGIVSSENVGIA
ILLIFMILISFLKDKIIKEKLLDIRNTEEIN*
>SR-VP_26_10_2019_2_100cm_scaffold_5_1 # 2 # 472 # -1 # ID=2_1;partial=10;start_type=ATG;rbs_motif=GGA/GAG/AGG;rbs_spacer=5-10bp;gc_cont=0.270
MTILFLYKVIGEQLMNKQTIAFLFKDSLIKNSIYLMTTSLVTSIIGFFFWIVAARYYSPN
DIGITSAIFSSVSLVSMIGSLGLSRALTFFLPRDKNTDKIISSCLVVTIISSITFSSIFI
LGLKIWSPELTLTLNSIEKILIFIIITMAISVSGLIG
>SR-VP_26_10_2019_2_100cm_scaffold_5_2 # 673 # 2034 # -1 # ID=2_2;partial=00;start_type=TTG;rbs_motif=None;rbs_spacer=None;gc_cont=0.355
MQTTQKIEQIKEKIENKGENNMNRETEKIKHIADNTKNRADKRKNRYPIWYNVAAILIFS
ILISVTVNNEAATGRHEAESITNLANNWSNTYPDLLQATAPNTILTPTPPTNVTCSLSGT
TLTVNWDTSTSPVPITSFRVHIYKNSLLSIEKFVDEPIHTITFTNQSTTANYEAHVRSIS
ATNTASPSIVAVCTTPTSTPTPTPTPTPTPTPTPTPTPTPTPTPTPTPTPTPTPTPTPTP
TPTGPRTINWAGYTWKVMSYKGPGCYYSNSTDNVWIDTDNRLHLKITHNQTDGKWYCAEI
DSVNTFGYGTFTTVVATDISTLDTNVVAGLFYYNNNNLDEMDIEFSKWGDSTLYPNVQYT
VWWNNDTNKSESPYINMGSMTNTTHILNYQSNDISFQSKDSSGGNIGSWTYPGTYILNTG
GRFNFDLWTYKGVVPSKEQELILSNFLTTATSP*
>SR-VP_26_10_2019_2_100cm_scaffold_5_3 # 2177 # 3100 # -1 # ID=2_3;partial=00;start_type=ATG;rbs_motif=GGA/GAG/AGG;rbs_spacer=5-10bp;gc_cont=0.313
MNKLLILISVLIQISLGITDAGTDQYTINYNIPIGLSIISFSPLSDSITLQGTAQTFNIT
LNKMANITWYMNGSQVQTNTSTTLANYTNSTASVGIWNVSVIATDDIDTVSKTWNWTVNV
QSPTDITPPITNISLSGTLGNNSWYISNVSATLSATDDISGINYTKYNINNGSWFTYTIP
FIVSTESTNTVYYYSVDNASNKELNKSQTIKIDKTPPGSITNIGNTHGRTYINWTWTDPT
TSDTSGFAYVMVYLNGLYKTNVSKGVRFYNATGLLPNTNYRLNTHTVDNAGNINPTWVNS
SNVKTNR*
>SR-VP_26_10_2019_2_100cm_scaffold_5_4 # 3100 # 3900 # -1 # ID=2_4;partial=00;start_type=ATG;rbs_motif=None;rbs_spacer=None;gc_cont=0.305
MRIRYIIILLVVLLATGFFVVDKFLLQDNKDKISDQNIPKPDDFVQIKRDIQAGVFYDFD
NLTKNYYLQPDFYPSYKPIDTHDYTRWGVHGYGTYPGEISYNINNFKKGQFVDLYTFVKA
GENIETFQGMRFDIDFVNSNKSLFDVYVTPNTIMFSPTFPERSEYTIENRTYDWAYKLKI
TLAANVDIPPGTYEFKLIALPPEDNIQKLYYTDIQKINQKWYKCPEDKKEKCDEDTVELR
KKVYVNGGQFQADKFFDMNINVGGRI*
>SR-VP_26_10_2019_2_100cm_scaffold_5_5 # 3953 # 4468 # -1 # ID=2_5;partial=00;start_type=ATG;rbs_motif=AGGAG;rbs_spacer=5-10bp;gc_cont=0.380
MSNRESRKRSLVVLSMITSVLIATTMPVLGYDHNNPASYTVQYIIPSDTSFSVSLCGSET
QLNFNPVNGSSKSVEPACQSKAIDKPWANITNSGNLNLNFSTNLTAINPTWVVLNIGSTS
SMSDQITMTSTGTSPSGWLNVAPGSSVQLYSLANFTNAPQGTTSMTIKIGS*
>SR-VP_26_10_2019_2_100cm_scaffold_5_6 # 4513 # 7008 # -1 # ID=2_6;partial=00;start_type=ATG;rbs_motif=GGA/GAG/AGG;rbs_spacer=5-10bp;gc_cont=0.300
MRNRFNKKIVLLFLFLTIIAPMMKVDALVPVTYTCCNDYTFNDGIQLDNFEKVTSNGFQL
DNFENLSNWTIGGTGALQQVDTINFIEGIQSLKLIATNGNRAYSDKAINNNFSNTNNFAI
WIYVYDTTTFDHATIFFTSTGTSWTKYFYDSIYMSGGFKTGWNKLIIDKNSFVQGTSTNE
NWNNIMNRIRISVTPAVNQNTNVSLDDLRFGVPNDWIVGGTGASIEGDIVNFKEGQQGLK
LIATNGNTAYIDKIINSNFSTTKNFAVWLYVNNANNFSYPDIYFTSDPTWNKFFHNDLIY
KGIKTGWNKLVFNKNDFTNIGGESWNNNMVRIRLRIYPLAGKNVNVTFDDLRYDHTGKKA
KLMIDFDDARTTAYTNAYPILSANNQSGVTFAITALIGTTGYMNLSNLRTLQNAGWDISS
HTVHHVDLSIANDTTQISELNDSYDWLLANKFQKSAGFIAYPYGTFNDVTIDKVKKRYTL
GRGTVPQSIQQHFTPEDDAIQYIQRVINVYNTTTVQSIKDDINDSINAKLMGILVFHTIV
NSNPTTYDYLTTDLQKISDYIKSRSADIDVITYSDYVIPNINSFTPIINKTTRMYSNGSS
VLITKNKYDEYMPNMTIKPLSDSIDINITIYNETGGQIKFNESSPNNNLQVSYTIGDRIP
NQVYNVKIYWANGTQYQNFNVLANSTGYINYNSTGFGDARYQEINNAGMVDTTFTVTLPV
GYTFLRFNASNPSVTNLNADGQNSSQPMFNITNNGNINQSFMLNLNDVVNNVTTYADLSN
NFSIGKIEINTSNTTIIPNLIPGSSQNIWIIVDANKAPTTNVNRILMINNN*
>SR-VP_26_10_2019_2_100cm_scaffold_5_7 # 7043 # 8959 # -1 # ID=2_7;partial=00;start_type=ATG;rbs_motif=GGAG/GAGG;rbs_spacer=5-10bp;gc_cont=0.262
MNIKLEKIKIYHIMLSIYLIGGILAVLLSMIYKFNRQQIGFAFIIGSLISLLISQNFQIS
NFYKQEKENFHFFKSSIILWIYVVLLSVIIFLNSMQNYYLPLTYFISITTLSLIIVFQIL
IPQKLTKSKINVILIEIIVLSTVIASSFLFLFPGPYGNDSSFHIEFISNILRYGNIEYSN
AGQYQIYPIYQILFAETILLPNLDIKIAMFVLAFGQILFLLFIFLICNKLFNSKIALIST
LLISISTNMIVPRYYFFPGSFSVMFFIFFLYLYLVNISEFRSDFIMMTVLIISNFVHPLL
PFIVLLSLLVIFICIKIFKLNLKTQPSLIFLSGILMIFQWMRPRPIGHEDYSIFSNFIRS
IRFTFEEGSTVTQATMSPFYNWTDILMYELGFTILILFGIGGALWFLKVDTNSLKEDKNS
LKEDIKGNRILAAIITLIFIPIPYILTIVYPNSIPARWFIFIEVVAGIFTGANIFMIFEI
LSISRWSKYKLHFLIIIPVCILIFFSITSPTANPNSHLYAKELSRRNALFESEISAAKFV
NTGVNKENIHGNFAFLQFIDKKISTNKNFINPKFNKTYQTGTILIRNDDITKGFTIPLFG
HQGKLLEINKPTDIFITDLNKIYKIYENGEVRIYSNLN*
>SR-VP_26_10_2019_2_100cm_scaffold_5_8 # 8989 # 9921 # -1 # ID=2_8;partial=00;start_type=ATG;rbs_motif=AGGAG;rbs_spacer=5-10bp;gc_cont=0.283
MSYILITPVKNEEKSFPNLAISITRQTCLPSIWVIVDDNCTDQTPEIIKNLMDRYDWIYS
IKKKEINEYSHLSFATSVEIGYEYAKDICERNNINCDYIGKIDADILLPENYFQKIIDEF
KKDLRLAILSGSIIQINDINDIKEKKHAKSIKEKRYILGEFADERLYRKEFLDEVGGFPI
TYSPDTVLLIKAKVRGWKIKEIQNLNFYEVRKSYQKETWRRMRNRGYGRYFLNYHPFLVL
LAALHMMTKKPYYHAIAYCYGYLFGALKRDRKIEDAEIRYYFWYIRWNEIKDKIIDKIKD
GKSLFKILRE*
>SR-VP_26_10_2019_2_100cm_scaffold_5_9 # 9971 # 10705 # -1 # ID=2_9;partial=00;start_type=ATG;rbs_motif=GGAG/GAGG;rbs_spacer=5-10bp;gc_cont=0.290
MSYTYNEIRGTDQFGGSWWEHILLKPFTYKLTFLFANYTKFTPNQITMMSLIFGLMSAYS
FLKGTWYYLIIGAILFECSFILDYTDGRIARLKGLKSIFGAYLDIISDFTKYFFIILCLA
YGQYLVTNDVSFLLYGYVFMFAESAFIANSYIIRFHQPEFGMNKKDVHQMRRGILNDKLP
FIIKLKTRLDPDNKLSYIPNDVENIAFFVAPIIVKIKLGFVFGSILLFVNILSLIIFNFV
MKKD*
>SR-VP_26_10_2019_2_100cm_scaffold_5_10 # 10855 # 12477 # -1 # ID=2_10;partial=00;start_type=ATG;rbs_motif=GGA/GAG/AGG;rbs_spacer=5-10bp;gc_cont=0.355
MVRQINWSGYIWNVRSGTNTSPGPNNYSDSTDNVWIDTNNNLHLKITYRNGKWYCAEVDA
VKSLGYGTYATVVVSDPSILNKNVVGGLFYYLDDQNELDVEFSTWGKTGINNTQYTVWTP
SGSVESPRYETNKQNTTHKLNYNSNKISFESIGIGSWIYPGTYIPKLGGQYIFDLWLFKG
QPPSDGKEQELILSSFNYSTSSPIFSSIAIVPTSANVSIGKTVQLTLTCKDQINNTITCP
TIAWSSSDISIATVDSNGLVTGVSVGTANITASSGTITSNTSTIIVITTPVLTSITIAPT
SANINIGATQQLTATCLDQNNNTITCPTLNWLSSNVSVATVSSSGIVTGVDTGTVNITVS
SGTIMSNVSAITVIPLSTNNKLLNPGFELSTIKTGMPDNWETYQSPSTPLATFTYPEAGN
NGSKAVGIAQTTKGLEQDWIQHVTSVVGSANYEVNGDISTNNVVAIDSSLGAVIGVDWFN
SSGTFISSKKAVHMTGTNSWIRLKATITAPSNAAKANFFVALIGTGKALFDNVSFCQGNC
*
>SR-VP_26_10_2019_2_100cm_scaffold_5_11 # 12636 # 13580 # -1 # ID=2_11;partial=00;start_type=ATG;rbs_motif=GGAG/GAGG;rbs_spacer=5-10bp;gc_cont=0.289
MKDMNILLTGGLGNIGSYISNKFSYQKYDVTIVDNFSNIANIKMHPNIKIKKRDIRDKTL
IDDLYDNRYNIIIHLAAQISVDKSINDPIHDAENNIDGTLNILEISRRLDTKNFIYISSA
AVYGRPIYSPIDENHPTNAISPYGLSKLTGERYSMLYHHLYDIPTVCLRIFNVYSPHQNP
NNPYSGVITKFIDRVRNDENPIIFGDGNQTRDFVYIDDVTNAILKSIENKNAIGKIFNIG
TGRPIKIKDLAGTIIDISNKKQLVPEFTQHRTGDIVESCANIANATKMLGYEPKYSLENG
LQLCFEKQLNKKDE*
>SR-VP_26_10_2019_2_100cm_scaffold_5_12 # 13618 # 14151 # -1 # ID=2_12;partial=00;start_type=ATG;rbs_motif=None;rbs_spacer=None;gc_cont=0.309
METSLNQIWKKGKILGEIDLIFVTIGNTYGFSRLIKEMDEIAKNIEEEVIMQIGETIYEP
KNAKYFRFSSIIEMNELYGRSRIVICHGGVGSIISAIEYAKPVIVVPRKKEYGEVIDDHQ
LEITRELENDGIIRAVYNINGLRNILNEPTNFSGIIKKENLLTRKLKEYLNQLNNTT*
>SR-VP_26_10_2019_2_100cm_scaffold_5_13 # 14091 # 14543 # -1 # ID=2_13;partial=00;start_type=ATG;rbs_motif=GGAG/GAGG;rbs_spacer=5-10bp;gc_cont=0.333
MDLCLVCSHGGHFSEMMRLSEAFEDHNYFFVTHASEATKNLKNAYRIKFDGWNLIGKLLL
IKVLIKAIYILTKERPDAIISTGAGEIAVPFCYIGKILGIRIIFIDTLARVTTPSGGGRL
IYPIADLFLVQWKPLLTKYGKKAKYWGRLI*
>SR-VP_26_10_2019_2_100cm_scaffold_5_14 # 14565 # 15125 # -1 # ID=2_14;partial=00;start_type=ATG;rbs_motif=AGGA;rbs_spacer=5-10bp;gc_cont=0.307
MSLVKIAVEYFKEKRLEEVKKCIKGRLLDIGCGDNVLVKIYYKNGLGIDVIDYYGNVDIV
VESSANIPMENSSFDTVTIVAALNHIPNYQATLAESFRLLKQDGRIVITMPICFPQKMWH
KIAHDYDDDQIFRGIDEKEERYCIPVEEIEYSLKKTGFTNIKRKRFLLGLNNIILAEKDE
KFSHKI*
>SR-VP_26_10_2019_2_100cm_scaffold_5_15 # 15229 # 15954 # -1 # ID=2_15;partial=00;start_type=ATG;rbs_motif=AGGA/GGAG/GAGG;rbs_spacer=11-12bp;gc_cont=0.326
MKAIILAAGRGSRMGTLTDNKPKCLVELSGKTLLQWQLDTLRGAGIYEIGIVRGYLANQL
SISDIKFFENIRWKQTNMVVSLECAKEWLLDNTCIVSYSDIVYSIDTVNILNKSYGDIVI
TYDPNWLKLWKIRFEDPLADAETFCIDDTGKLLEIGNKANSFDEIKGQYMGLLKISPKGW
KIIENFLSGLKKEESDVIQTTSLLQKLIKEGVEIRAVPIKDDWYEVDSEGDLKLYNTLLT
K*
>SR-VP_26_10_2019_2_100cm_scaffold_5_16 # 15971 # 16609 # -1 # ID=2_16;partial=00;start_type=ATG;rbs_motif=None;rbs_spacer=None;gc_cont=0.279
MKKMKKIAITQRLIENNNYYEIRDALDIRWALLFKSLDYLPILLPTNYDFETYFKEIKID
GIVLSGGNDLGYLSDGKLSKKRDIFEKGLIKCAIEKNIPILGICRGMQIMADYFNGEFEK
VNGHVGTKHRILCSEESNFKEYLKKLDFVNSYHNYGIREIPDNFIISARSEDGFIEAMEN
NKLNIFCQMWHSERQFPFNEYELMIIKNLFAI*
>SR-VP_26_10_2019_2_100cm_scaffold_5_17 # 16606 # 18966 # -1 # ID=2_17;partial=00;start_type=ATG;rbs_motif=AGGA;rbs_spacer=5-10bp;gc_cont=0.273
MYRSNLTTKGKILEDLSKIIKTAKILPLLRFKKYIYEYDKDNIVNNIQNYFDEDLLIIRS
SANNEDGQDNSNAGHYKSILNVPKINKERIIEAINKVIESYDSKEGDQEIFVQPMLSNIK
LSGVVFTADMDTLSTYYIINYDESGKSDIITSGNDGGKNTRTYIYYKNSPVQCDSPYIIK
VCDTCRELEKIFSYHYLDIEFAFDMDNNLYIFQCRPISIKNKENLSQVKLQNSLSEIYKK
FDKLSSYRPNLLGDKIIFGVMPDWNPAEMIGLRPKQLAQSLYKELILDDIWAQQRYDYGY
RDVRSHPLMVTFLGIPFIDVRVDFNSFVPKSLDENIAKKLVKYYLDRLDSNPANHDKVEF
NVLYTCYYPNLSNKLKELLNFGFNEDEIKKIEYSLLNLTNHIIDPKNGIFRKDLQKIEIL
KEKYNNIVNSNLSLIEKIYWSVEDCKEYGTLPFSGVARAAFIGVQFLKSFVELNLMSKIE
YENFMSSLNTIAKQLNYDLYKLSKRDISREEFLSEYGHLRPNSYDILSWRYDENFEYYFS
NINHCKKRETTTYFLTENQIQKIDNVLMEYGFKINARDLFQFIKDAIEGREYSKFVFTKS
LSEILRLIEELGKHYEISREELAYLDIRTILNLYSVIDHRDIKNILLSEIEKNKELYKYT
KAIKLPSLIRKVEDIYGFYLENEEPNFITLKKIKACVIMEEEFKNGNIQNNIAIIKSADP
GYDYLFTKNISGLITQFGGANSHMAIRCAELCIPAIIGAGEKKFTEWSKAKVLEIDCGSK
QVRIIS*
>SR-VP_26_10_2019_2_100cm_scaffold_5_18 # 19022 # 20641 # -1 # ID=2_18;partial=00;start_type=TTG;rbs_motif=AGGA/GGAG/GAGG;rbs_spacer=11-12bp;gc_cont=0.306
MTTKAKILRDMFNKEGIIRIAGAYDGISAKLVQTNHFDGIWASRSEISTSYGVPYGVSHS
NILNMTQYLQATSVMNDAVSIPVIADCGNVYGNSNNVNYMVRKYEATGIAAVVMEFGNHY
SDRLPIEEFVDKILTAKNVQETKEFMVIATVDGLAARWGQEDTLRRAHVYVDAGADAILI
RSKSNTSEEVVNFVSSWDFSAPLVIDPTPYSTMTLEEINQLGIKMLIYANYGLRASIKAI
NEILSDIRKERFDIINDKIVSMNYIFDLLKEEDYPNIAEEFIKIIIPAAGAPRNQESLET
LLQEIPIAMLDIWGKSILQRNIEVLNKSKLYDIFVIKGYNGDSFNVDGITYLNNPKYQSE
HILSSIMQAEDKMNCKTIIIYSDILFENHLIERLKGLQSDFVIVVDNSFKNYGNKNKKLE
MVVTEEVMSSGNRILIDRLFKVKKIGDTSLEEINCSEFIGMCMFSKKGIEVFKKEYHKAL
IEYNDRQFYQSKNIFQASLTDMLQHLISLGYKVEAMQVNSGWMEIHTFDNYKYACSIIR*
>SR-VP_26_10_2019_2_100cm_scaffold_5_19 # 20747 # 21136 # -1 # ID=2_19;partial=00;start_type=ATG;rbs_motif=AGGAG;rbs_spacer=5-10bp;gc_cont=0.333
MRLIMLISIAGIVMIIGSVSALPEILDGFNSKYNTIGTRLDTCDTCHISGKPQKPACDEV
CHVPNKPNKEPDSLNPYGMSIKNNLNIPISDALTTIENLDSDGDKFTNIDEIHNLTFPGD
KNDKPKLFK*
>SR-VP_26_10_2019_2_100cm_scaffold_5_20 # 21179 # 22051 # -1 # ID=2_20;partial=00;start_type=ATG;rbs_motif=AGGA/GGAG/GAGG;rbs_spacer=11-12bp;gc_cont=0.328
MTTTAIIPALNEEISIGSIVIKTKKYVDRIIVIDDGSTDNTAEIAQSAGAEVIKHPRNMG
KGEALKTGFRIAKENGTKIIVTIDADGQHNPDEIPKMIAPILDIEADMVIGSRYLNGNNI
PFYRRIGQRILDHATTTNSGIHITDTQSGFRAFSAGKTSIFRFSQNGFSIESEMLTDAAS
AGLKIKEVDIGVRYDVDCSTENPIKHGLKVLVNILQDMEFRKPLYYFTFPGMILGTIGLG
MGLNFLQNFYNGGKLYFGPTLLMILLTLIGLFMAFTGIILHSMSRLISKK*
>SR-VP_26_10_2019_2_100cm_scaffold_5_21 # 22342 # 23193 # -1 # ID=2_21;partial=00;start_type=ATG;rbs_motif=GGA/GAG/AGG;rbs_spacer=5-10bp;gc_cont=0.262
MYCTNCGSQIEEDFIYCNYCGNKILIETDEKKINNTIYIIYLPVLGIITGELAIFGDNIY
YGLGIHIFNLLAIIFMIIFLSLDIRIKNVLQSLTLLIILRAINLSMPHLFTNVLSQYILI
YGIMFIPIYSVIQNQQISYKELGMNFRKIYIYFPMALMIGSIMAIFEYKILPTSSINEIR
FSNIIFISIVMFAFIGPVEELIFRSILQTRIEKVLGSSSGILLSGTTFGIMHPSYGTNEI
IFATVFGIILGYIFHKTRSLPFTVSTHGGANIILYGILPKLIK*
>SR-VP_26_10_2019_2_100cm_scaffold_5_22 # 23257 # 23994 # -1 # ID=2_22;partial=00;start_type=ATG;rbs_motif=AGGA;rbs_spacer=5-10bp;gc_cont=0.266
MILFIPGYVLISALFPKKNDLDTIERIALSFGLSIVVVPLIGLGLNYTQFGIRLVPIITT
LFIYTLLLIIVGIYRREELNEEEKFKVSIHKFYYDIIGEMKKPKNKIDKILTGVLIFSII
LAIGMIFYIIIMPKIGERFTEFYILGPDGKADNYPTNLKFDIPSNITVGIINHEYSTVNY
TIQTILDKNMLTPEELTLGNSQKWQKNITFVPDKKGADMKLEFLLFKESNFTNPYRDLHL
WVNVT*
>SR-VP_26_10_2019_2_100cm_scaffold_5_23 # 24258 # 24926 # -1 # ID=2_23;partial=00;start_type=ATG;rbs_motif=GGAG/GAGG;rbs_spacer=5-10bp;gc_cont=0.353
MLNYTELSNIFEQKWGTDLWFVEIIQYLVRRYFSIEERLIHTFRYVEPYSGNRYTFSYEY
SSILRDTGSAFDSTMRKLLEGTLTIYSSNKKKPYNITDYRKFLIEHVPQEQSNFPLNIES
VAVGLNLSYLSSENRFLIPFSSLGNDSKKKTDYDKIDWWDAYNNIKHSDIDHMADGNLAN
CLSSVAALGILHVLMNKESGRRIRLFSEIGQIEDAKMLLYLK*
>SR-VP_26_10_2019_2_100cm_scaffold_5_24 # 25163 # 25315 # -1 # ID=2_24;partial=00;start_type=ATG;rbs_motif=GGA/GAG/AGG;rbs_spacer=5-10bp;gc_cont=0.294
MEIVEVECKNCRKKIYVQNEYIRDQMFCTLSCLDTFNSNNGFRPCYENNF*
>SR-VP_26_10_2019_2_100cm_scaffold_5_25 # 25504 # 25719 # -1 # ID=2_25;partial=00;start_type=ATG;rbs_motif=GGAG/GAGG;rbs_spacer=5-10bp;gc_cont=0.338
MVKTTPLNDETHKCLKVAQTNLYEKYNIQISIPDIIAAAICDIDQLVKTVLEKKGVVGIQ
LVEQEDVYAGK*
>SR-VP_26_10_2019_2_100cm_scaffold_5_26 # 25998 # 26174 # -1 # ID=2_26;partial=00;start_type=ATG;rbs_motif=None;rbs_spacer=None;gc_cont=0.384
MIKEIKTTNSELDALRKHPLVQMYANAPDDIYQYAKRMNPMLKKAIEWSKAIVASQDE*
>SR-VP_26_10_2019_2_100cm_scaffold_5_27 # 26176 # 26571 # -1 # ID=2_27;partial=00;start_type=ATG;rbs_motif=GGA/GAG/AGG;rbs_spacer=5-10bp;gc_cont=0.389
MSKELLGTGRLNWRRHERIGDRYGSVCLMHEEDEGTFDLPKHTGYGKLIAIVKENRDSAH
IGDLFHGFFPEKPEVGEVIELGEGDIFFSRDEYGDTVGLKAKDKRLTFWLNPKALYRCHN
QTVELYFEKKE*
>SR-VP_26_10_2019_2_100cm_scaffold_5_28 # 26682 # 27578 # -1 # ID=2_28;partial=00;start_type=ATG;rbs_motif=None;rbs_spacer=None;gc_cont=0.463
MQLEKLRHGTELIKRGFAQMQKGGVIMDVTTPEEALIAERAGAVAVMALHQVPADIRKAG
GVARMADPKVIQAIIESVTIPVMAKARIGHFVEAEILQALGVDMVDESEVLTPADEMFHI
DKNLFTIPFVCGARNLGEALRRINEGAAMIRTKGEAGTGDVKEAVKHMRTIMGAIRELKG
KSSGELTVQARKIEAPVELLKETAGLQRLPVVNFAAGGIATPADAALMMRLGADGIYVGS
GIFKSENPEKMANAMVDAINNFEDASALAEISKGLGGAMKGIDTRSLTEKEVLQTRGW*
>SR-VP_26_10_2019_2_100cm_scaffold_5_29 # 27695 # 28066 # -1 # ID=2_29;partial=00;start_type=ATG;rbs_motif=AGGAG;rbs_spacer=5-10bp;gc_cont=0.355
MGTIIINGTSIKCGDGKISIVSRKGKIIVDGDEVITDLHGDVNLKIEGAIADIRTDGDVE
CQNVQGNVNAEGSVKCGNVNGNVDSGGSVTCKDVGGDVDAGGSVTCDNISGNIDAGGSVR
MKR*
>SR-VP_26_10_2019_2_100cm_scaffold_5_30 # 28243 # 28767 # -1 # ID=2_30;partial=00;start_type=ATG;rbs_motif=GGAG/GAGG;rbs_spacer=5-10bp;gc_cont=0.310
MKILGVDVKIEFLLKMLNVFMILVIIFAMSHTNGNIGGNISKSGVNISKSGVNISKSGVN
ISKSGVNVWNVSGNVSVWNNSNVSTKNITFPSVHIVTDSEGRIPVIVYFNAYPSESDFKA
IESYGGYAYGYDTHKFYAGIKIKEEKIPLLYKIRNVISVETDEPVQLCCGDDDQ*
>SR-VP_26_10_2019_2_100cm_scaffold_5_31 # 28969 # 29178 # -1 # ID=2_31;partial=00;start_type=ATG;rbs_motif=None;rbs_spacer=None;gc_cont=0.333
MIWIFRFLGKMPRGRFEYTCGICGNYEIVNIPKDIDKINFNCKCGATIIIWDQTDHWHIS
ISENPKRFR*
>SR-VP_26_10_2019_2_100cm_scaffold_5_32 # 29222 # 29428 # -1 # ID=2_32;partial=00;start_type=ATG;rbs_motif=GGAG/GAGG;rbs_spacer=5-10bp;gc_cont=0.304
MAWDDDSESKRYYDFYFVADKDGKLLLFNSIEDAENFGHKECKYFNVGSWHDYMVGDNNM
HFRKLTMK*
>SR-VP_26_10_2019_2_100cm_scaffold_5_33 # 29445 # 29672 # -1 # ID=2_33;partial=00;start_type=ATG;rbs_motif=GGAG/GAGG;rbs_spacer=5-10bp;gc_cont=0.351
MLNRSNITDMAIYNLAHEFFDDLESTEKDLKKFLSHEQQRVAFLRWVDNLVKDWTEDSFR
QYVATMSRVINSRGK*
>SR-VP_26_10_2019_2_100cm_scaffold_5_34 # 29776 # 29925 # 1 # ID=2_34;partial=00;start_type=ATG;rbs_motif=AGGA;rbs_spacer=5-10bp;gc_cont=0.267
MPVNTDPINPTIFISKILVIPNINLIVTMIIAKYIYLSIVDIITSNNLK*
>SR-VP_26_10_2019_2_100cm_scaffold_5_35 # 29980 # 30381 # -1 # ID=2_35;partial=00;start_type=ATG;rbs_motif=AGGAG;rbs_spacer=5-10bp;gc_cont=0.356
MNEIQEQKDFKELKKDDIKNLNERCTTFAWGIFFILVGIVIFIPGDQSNEFLVGIGIILL
GLNMVRYVYKIPTNIVAIILGMVALVLGIIPLLRRVLHFPKFEIDLFPILLVIIGLYFIV
NAIKRTKKCENCV*
>SR-VP_26_10_2019_2_100cm_scaffold_5_36 # 30382 # 30549 # -1 # ID=2_36;partial=00;start_type=ATG;rbs_motif=None;rbs_spacer=None;gc_cont=0.262
MSLLMALWKGVDYRLAIVIISCIVYITLERSRHLNKNRYRKEIYNNTKLIRKGDN*
>SR-VP_26_10_2019_2_100cm_scaffold_5_37 # 30950 # 31183 # -1 # ID=2_37;partial=00;start_type=ATG;rbs_motif=None;rbs_spacer=None;gc_cont=0.265
MTQIKYSKTIANLDLSRHHNVNELFNYINNKDAEINKVKILMKKANRELRIDGRQLFIRK
SSGRDKEVENRICITRR*
>SR-VP_26_10_2019_2_100cm_scaffold_5_38 # 31220 # 31798 # -1 # ID=2_38;partial=00;start_type=ATG;rbs_motif=None;rbs_spacer=None;gc_cont=0.264
MPEPLIHFIIPLFLLLMLGFNLKKSILISSLAIIPDLDVIFHVHRSISHSIIFILAVTIP
IILILNYLKIGNKNEKLIAILVILSHPFLDMFGGYTPILWPLFDKSVYIFTELNTNMNNV
LDLNLIFKVNFEKTIFYKVTGGEGPIFTSQGFGIALVLMIGLAMKNLSIKIHSITNLMRY
GIIYITKRKKIK*
>SR-VP_26_10_2019_2_100cm_scaffold_5_39 # 31894 # 32115 # -1 # ID=2_39;partial=00;start_type=ATG;rbs_motif=GGAG/GAGG;rbs_spacer=5-10bp;gc_cont=0.342
MEKIDERGRVCPIPLFHTKRKIESMKPGEEVEIIIDDPTAKETIPRWINEHGHYTVSIED
QGDHFRIVVRKGE*
>SR-VP_26_10_2019_2_100cm_scaffold_5_40 # 32289 # 33221 # -1 # ID=2_40;partial=00;start_type=ATG;rbs_motif=AGGA;rbs_spacer=5-10bp;gc_cont=0.298
MSLYNQYTEQYSEEVKEFSKQWFKKFAKSYPPFQFIINYSEIMKDCNENTPEGVYGKRFA
NILRMEADKDINNELRLVELEKDLIPLVESTDNKVFYRHLFFPSIFINNDFNFDGLIIKG
IYITECYSEPDSSSYTLHWPVPNDYAIFVVAADIEIGCEFYSCFAMVNKTIGENFTDTGE
ERKRMRRLAEYIRPLICNIIDMVEGNDEDLEVVTINTSKDQNLKRIRRNQIPMPTKVFIK
SKGKFKKYVKEFNQDDKDDSKKLTHKFLVRGHFRHFRSEKFVYKQGEKTWIKPFFKGKGI
VVSKDYRLIQ*
>SR-VP_26_10_2019_2_100cm_scaffold_5_41 # 33815 # 35071 # -1 # ID=2_41;partial=00;start_type=ATG;rbs_motif=AGGA;rbs_spacer=5-10bp;gc_cont=0.383
MSIRKYIFTILIISVLVMNANATLIFEDHFQGNTIDTNKWKVYGSGPSPNGDTTISPDNV
IVNNGLHLRINRFNGDPTNNYGKNYVGGGLENSGYHDITRGRWEIRARFPNGQGLVGYVG
LFTANQWPPEIDFAEASGSNSNRIEFTQHWDPDNKMELSAYNIDITQFHTYIVDLENNQL
KWYIDGNLVATQNQHFDDVPWFIAAGSWAGNCDGNWPGCPTNTYLPAYVDIDYVKIYDSV
PTATPTPTPTPTPTATPTPTATPTPIPTPTPTPTPTPTPTPTPTPTPTPTPTPTPTPTAT
PTPTPTPTATPTPASIATQGTITVTSPNGGENWAIGTYHTITWTTTGDIGTNVKINLLKN
GVIVSTISPSTPNTGSYNWGILSMSGTNYKIMVTSKINSTINDISNSNFTIRSSYGRI*
>SR-VP_26_10_2019_2_100cm_scaffold_5_42 # 35151 # 35273 # -1 # ID=2_42;partial=00;start_type=ATG;rbs_motif=None;rbs_spacer=None;gc_cont=0.301
MNLWNGIRETKTKREYEKQKQRGNMINKDEMRNKIDKEEI*
>SR-VP_26_10_2019_2_100cm_scaffold_5_43 # 35358 # 35648 # -1 # ID=2_43;partial=00;start_type=ATG;rbs_motif=AGGAG;rbs_spacer=5-10bp;gc_cont=0.323
MDSVYFCNEKIGKDVANILKEDNFRHISGIVRDSSNPERKGYFLYAQTNPEDMKILDEKL
QELGAEKIVGEEEKKIIDAIKAEEENAASGMGTLFG*
>SR-VP_26_10_2019_2_100cm_scaffold_5_44 # 35673 # 35861 # -1 # ID=2_44;partial=00;start_type=ATG;rbs_motif=None;rbs_spacer=None;gc_cont=0.333
MDEENEERMRAYNLKIAYKNGIIDGIKRYAWWEDGQQYVGTHKKTLEQAIREIEKEYEGL
TP*
>SR-VP_26_10_2019_2_100cm_scaffold_5_45 # 36018 # 36221 # -1 # ID=2_45;partial=00;start_type=ATG;rbs_motif=GGA/GAG/AGG;rbs_spacer=5-10bp;gc_cont=0.304
MTIEKYNRFKITTKKGLVFEIVLADWLKEGDYEFGKVEMVETLDVEQRNDYINVVKNLFE
ICDDEDE*
>SR-VP_26_10_2019_2_100cm_scaffold_5_46 # 36274 # 36474 # -1 # ID=2_46;partial=00;start_type=ATG;rbs_motif=GGAG/GAGG;rbs_spacer=5-10bp;gc_cont=0.269
MKDIDRLFQELNLRLAEYIDGQFYLPLKEELKGTTHSLGFKKELLKEKIESELKKLRKEL
DYMKQS*
>SR-VP_26_10_2019_2_100cm_scaffold_5_47 # 36535 # 37023 # -1 # ID=2_47;partial=00;start_type=ATG;rbs_motif=AGGAG;rbs_spacer=3-4bp;gc_cont=0.335
MSKTISKGDVYRKYVFDEMSRVTKRTTVELEKYVDSLDHHKAKELCSRCSHSRKNSVYSF
ISKGPNHWIVKTHGISSIYVGGINARVNGYLIRNGWLLKNIGKDKDIRKLGEFKKWGDIH
RRSLSFIAMKNGGKYRLVDGNHRAIKLACNGQKEFELIYYKR*
>SR-VP_26_10_2019_2_100cm_scaffold_5_48 # 37065 # 37556 # -1 # ID=2_48;partial=00;start_type=GTG;rbs_motif=GGA/GAG/AGG;rbs_spacer=5-10bp;gc_cont=0.323
MGKKLDKNGVYRIYVFDEMAKKTKRSLEDLGNYVDSLDDDKIKGLCRHCSHSRKNGVYRF
ITRGPNRWTVKIVNISDIYVRGINSRVNGYLSRNGWSLKRISKDKDIRKLREFKRRGNIH
SRSLSFIAHKKGDKYKLIDGNHRAIKLAYNGQKEFKLVFYIRQ*
>SR-VP_26_10_2019_2_100cm_scaffold_5_49 # 37593 # 38066 # -1 # ID=2_49;partial=00;start_type=ATG;rbs_motif=GGAG/GAGG;rbs_spacer=5-10bp;gc_cont=0.308
MDKDEIIKDYIKHLRDMAILNDDDLIKIMNKWVDINQEYLDILQKIIYDKEKIKFTTLTF
AQSAKFKEELDFRPSGTEINIYVENGYLSADELKKLTQCVREIEQNDTERLFKIWMNTPE
KTVEEMKDIMNSVEPGFPHKMIIKSPRPNREDNDSIS*
>SR-VP_26_10_2019_2_100cm_scaffold_5_50 # 38083 # 38343 # -1 # ID=2_50;partial=00;start_type=ATG;rbs_motif=AGGA;rbs_spacer=5-10bp;gc_cont=0.330
MITVNFENADKNLCVICDKPTIANKITCSVCCHEKFVEFCEGTYGISKKVVDQTTGISYN
VPTKDIIEKGLKWKDLPNYPRWEEVT*
>SR-VP_26_10_2019_2_100cm_scaffold_5_51 # 38345 # 38878 # -1 # ID=2_51;partial=00;start_type=ATG;rbs_motif=None;rbs_spacer=None;gc_cont=0.311
MQDDDNILKDIMYFWNHNFYNRTKPSRKILPKGKGFGPGNRVFEVKCYDCGEILPSNCCV
RRKIIFDGSKGPGKGTRNSSYICKDCLKIRRKNLKEEKEKIHAMYRREKVEELMDSIEKF
DDLMLDCEYNTCDILAAHRELLKDDDNRLRSDFMLGLICGEEKKKKYLESRNKMKGI*
>SR-VP_26_10_2019_2_100cm_scaffold_5_52 # 38886 # 39404 # -1 # ID=2_52;partial=00;start_type=ATG;rbs_motif=None;rbs_spacer=None;gc_cont=0.287
MVNICSHEIVERILKIIRRNNVYDKTDHTTNNDIYDNKMKYDNKMKYDNKMKYNKKSIKE
RIAKLIYENEKYFIYEVMRTTVGTVLYDSHRDMERLKRLGYSHGIAVDIFEKYGIFLYAI
DLCAYIYAPRAVKYELQILINEYGLDKITEEIAIHLKENYPDQFGINIICTP*
>SR-VP_26_10_2019_2_100cm_scaffold_5_53 # 39426 # 39731 # -1 # ID=2_53;partial=00;start_type=ATG;rbs_motif=GGA/GAG/AGG;rbs_spacer=5-10bp;gc_cont=0.294
MEKNNWSIIDRAFRKEIGLDIIDAVNILDRGGIPPEDLEDIMNRFTNMIAEEVEIRKIPY
EYRFLMLNVIFCTMFKTTVKYYKEFIDSIKDIKETEDTETE*
>SR-VP_26_10_2019_2_100cm_scaffold_5_54 # 39853 # 41394 # -1 # ID=2_54;partial=00;start_type=ATG;rbs_motif=None;rbs_spacer=None;gc_cont=0.324
MCLNGISVVLEGMKMKLYKSWKILSTGEKPRWVIVDEDDNGRIINRNPSKEELKGLEEEY
YKRNVKKKYTNEELLNSLKRFYNKNGRRPIQINFDNNSEYPGSNIYHTRFGSWNNALKMV
GLDTKPKLDRRNTICCICKSDKTLLRPNGNPFWTRHRDKYGIWNGRSYECYKCHYGIGIS
KKFREFKGLRKGTLILTEDVTYVPIENIKTGDMIIGFVQDYYYLKFTPSRVLNILERKDL
IYKIRTNHGDVYSAKGHTWLSYGIRWRDTYNFIPGQFLRNVSTPIRLPSETEDYKIGYIA
GSYEGDGYISLGRRTIPDQAKLVGDYEMMDQVLKYSDELGIGLYESPFNGGKFALDTCIT
SVDQSVVAYIRDIIDQDSNDEYKRGYLAGIYDAEGGWSTSIRIYNTNEKILDRIARYLHY
FGFETELDTYDNMTAIRIVGGLEEYIKFLTLVNPKAENKKIAIFDYHFKIKERSIILDII
QKDIDDIFNLETTTGNFIADGFITHDMTDFRDN*
>SR-VP_26_10_2019_2_100cm_scaffold_5_55 # 41407 # 42114 # -1 # ID=2_55;partial=00;start_type=ATG;rbs_motif=AGGAG;rbs_spacer=5-10bp;gc_cont=0.346
MVKIGVTERGDAGLDFSWMNKAKDYDGCILVTKHLSHLFIEQANKVNCIVHATITGLGGS
IYEPKVPTLIMSKMYFDLLVKTLGPQRVVLRIDPIIPDENIVTKAINVYEQIHIKGGKRT
RVRISFMDNYPHVKERFIKAGLKPLDYYFHAPIELRKKIASYFPDAEICGEPDMECIGCV
SEKDLKILNIDAPPLKGYDRVKAVQRPECKCLMYKTEILKTKGQCDHSCIYCYYR*
>SR-VP_26_10_2019_2_100cm_scaffold_5_56 # 42165 # 42983 # -1 # ID=2_56;partial=00;start_type=ATG;rbs_motif=AGGA/GGAG/GAGG;rbs_spacer=11-12bp;gc_cont=0.317
MKNNKENKELGVFDKISNKYREISTVQQKAAENLLNILKIGEMDNVIDIGCGPGHITQLI
NNITRGRVVGIDISEGMINNARTLHREIEFRQIAAEDIDYDNEFDIAFCNSVLPWFNDPN
KVMDNIFNLLKNGGKLGLACPATSNWAQWIDRITSKVAQREDVKHIFSYWKDPWFRLPTE
NDYKIFFEKSGFKTVLMNIEYEQGNYSIEKAFDIYLTGPANGYTGKKYYSIQIDDNYIST
FNTAVRDEFKNQSKDGGVKIDFNRLYYIGKKI*
>SR-VP_26_10_2019_2_100cm_scaffold_5_57 # 42990 # 44114 # -1 # ID=2_57;partial=00;start_type=ATG;rbs_motif=GGA/GAG/AGG;rbs_spacer=5-10bp;gc_cont=0.313
MTLLKNDTYRMDSTNTIQIFGENIDSNIGKTDFENLGFGEIFTDHMFSMEYKNGEWIWPQ
IIPFGKMEILPSLCSLHYGQIVFEGLKAFRTEKGINIFRPGKYHQRLNKSCQRLCIPKID
YNIFIKGLEELIKLDEKWVPKKKGYSLYIRPFIFGTDNFLGVKVSDTYRFMIIASPVGTY
YKEGINPIKLMTSSKYVRSVKGGLGETKTPANYAASLLPMQEAKSKGFSQILWLDGIERK
YVEESGAMNIFFVIDNEIVTPPLDGNVLDGIIRDCVIKIAKDWGMKIIERKITIDEIIST
SKNKIVEEAFGTGTAAVISPIGEIKHKNRFVIINDRKIGQLSQKFYDEITGIQCGEKEDI
FEWCHIIDKDISEL*
>SR-VP_26_10_2019_2_100cm_scaffold_5_58 # 44095 # 44295 # -1 # ID=2_58;partial=00;start_type=ATG;rbs_motif=GGA/GAG/AGG;rbs_spacer=5-10bp;gc_cont=0.299
MSRDPNRIPVVLERIRKTWEEHSDLRFGQMMINFCSYLKQKKVHMYGIEDDEFIMEFGKF
YDSLKK*
>SR-VP_26_10_2019_2_100cm_scaffold_5_59 # 44320 # 44589 # -1 # ID=2_59;partial=00;start_type=ATG;rbs_motif=GGAG/GAGG;rbs_spacer=5-10bp;gc_cont=0.300
MKKRYRVDFYDMFDGWIYRDIEKSENDFDTIEEAIAIRDQKNNQLPESNKKCEEHYGVID
LVTREEICCPMEIKLNTLLNINTTFKGCC*
>SR-VP_26_10_2019_2_100cm_scaffold_5_60 # 44737 # 45021 # -1 # ID=2_60;partial=00;start_type=ATG;rbs_motif=AGGA;rbs_spacer=5-10bp;gc_cont=0.267
MNDKTEKNIEKDIIVSINGKETNRIILKDVIKRRTVKDIVMKEIENSPEIKAVSEFFVYI
NGKKIKPKDVKNVRIENVRTLEIFDKIPEGYIEK*
>SR-VP_26_10_2019_2_100cm_scaffold_5_61 # 45093 # 45578 # -1 # ID=2_61;partial=00;start_type=ATG;rbs_motif=AGGAG;rbs_spacer=5-10bp;gc_cont=0.350
MLEEFGDFWTVQGDARCITTNGRLRENGNAIMGKGIALQARQRFPMIEFTLGRLIQKYGN
HTFYLGYGLISFPTKHNWRDDKSDIELIKRSAIELVSLFKGDVPIRNKSNRRILLTRPGC
GSGNLNWSDVRPILQIILNSNEFIVINDYDDREEYKLKGGI*
>SR-VP_26_10_2019_2_100cm_scaffold_5_62 # 45616 # 45855 # -1 # ID=2_62;partial=00;start_type=ATG;rbs_motif=GGAG/GAGG;rbs_spacer=5-10bp;gc_cont=0.283
MGRKTKTEVIEERKKLNGFNEYILKRYREKGARAIKFSQGVDELDILLGIKKSSKFDDED
KKYLTEGQLKELVNLDKFE*
>SR-VP_26_10_2019_2_100cm_scaffold_5_63 # 45972 # 46550 # -1 # ID=2_63;partial=00;start_type=ATG;rbs_motif=AGGAG;rbs_spacer=5-10bp;gc_cont=0.335
MKEREIMSEHMNFVSDYIKKISRELDSDTINKLINEIINTKRIFLMGAGRSGLEARAFAM
RLMHLGFDVHVVGDVTAPVPTKEDLVIIISGSGKTQSIVDLGTDIKGKGPKMAIITTNND
YSLVLDIAIIIPVTIKDVDKDLRECFLPMGTLFEVVCHVFIDAVISELKYRTRTTEIHMK
DRHMLSEYVGIL*
>SR-VP_26_10_2019_2_100cm_scaffold_5_64 # 46562 # 46831 # -1 # ID=2_64;partial=00;start_type=ATG;rbs_motif=GGAG/GAGG;rbs_spacer=5-10bp;gc_cont=0.304
MNIEDKNETLENLKKIIEERKEMKDKMTTCEWCGMTYPKGGWVYYKILVRNMSIEKVVEI
IEKGTKDDDFVRHIICSDCYNHLEECKEC*
>SR-VP_26_10_2019_2_100cm_scaffold_5_65 # 46886 # 47326 # -1 # ID=2_65;partial=00;start_type=ATG;rbs_motif=None;rbs_spacer=None;gc_cont=0.333
MKCDINWDRDDFWNELYKCDEYFLSFHFDHCAFYEDKWKELVEKWKLNIKVTICDSYDPE
SEDVTAYDDDYSTVVSGIGNDGVPGYYLILTFSKDIDMSTAIKFFSDFMTALDHHDGLIV
RQGITGEYHSHPKDIEKIMIDKLKEI*
>SR-VP_26_10_2019_2_100cm_scaffold_5_66 # 47343 # 47600 # -1 # ID=2_66;partial=00;start_type=ATG;rbs_motif=GGAG/GAGG;rbs_spacer=5-10bp;gc_cont=0.271
MGDKKLSNDYLGISEKRIEELKHITKDIMNSMTTRLDSSICTLDVVELIIELENRKDMTE
REKILCSFQMGMNAQRLLKKEQFDT*
>SR-VP_26_10_2019_2_100cm_scaffold_5_67 # 47986 # 48348 # -1 # ID=2_67;partial=00;start_type=ATG;rbs_motif=AGGA;rbs_spacer=5-10bp;gc_cont=0.256
MEFEFNNQYVAKDQFGFKISSKHPFIIVHLEIYDENRRKEIIDIFNRLTEYLLEENKEKG
IKRVFLVDAKDVKKQLALEENNINNRKNFVVETLDLLTGEFVPFFSKIIEKDDEINSKIS
*
>SR-VP_26_10_2019_2_100cm_scaffold_5_68 # 48447 # 50957 # -1 # ID=2_68;partial=00;start_type=ATG;rbs_motif=AGGA/GGAG/GAGG;rbs_spacer=11-12bp;gc_cont=0.300
MEVWVEKYRPKKLDDIIGQDVVIKGLKSYVESKNLPNLLFSGPPGVGKCCKGNTLILTDR
GIIKIEDIVHNKTDFNNRYVDHGQTNFFDNLYSNDNETDEILKEEDDNIKNIDGIVSISP
KLNYDIYKIIDRYDMGENDIITIKTRLGLEISGTPEHKIVIIGNNGKLRFKKLQDISTSD
HVAISYNTNIFNKILRLNFFYRRKRYDNTSQRLKNIDYMDPDIAELLGYIIAEANDDDND
IKITNYDTEIVGRVLKICKDINIETKENYEDGKLVGVRIGSTAFREFTYYLGYRKLAQNK
EVPWSILQADKDSQISFIRALFDGDGTVGLGQHDDHPSVEYNSSSYELCRQLQIILLNFG
IIGRFSSKKGATNEYRGEIREYEESYRLKIMGGEILKFAEIINFGLSRKKEILNKCVKIL
ENRNRWTDITYPNIGKVLNRLYEELKILGQKGKIIKKWQDDFIIGNKTVKLNRQKIISCK
EYIKHHKGLIYQCLSGERQPSIYGLKHILSIMGPVSYLSEYKYLEILSNQFIFDNVVTIK
YEKTRVYDVTIGEIHSYIGNSIVNHNTATAISLVRELFGDMWRYNFTELNASDENGINVV
RGKIKDFARSSTVGESEFKVIFLDESDALTPEAQAALRRTMENYTDICRFILSANYSSKI
IDPIQSRCSVYKFRRLSDDAIIERIMYIAKEENIDISPSAINAIKYVSQGDLRRAINSLQ
SAAIINKKIDADNIYKTSALAKPEDIDDLILLSLEGNFIKAHAKLNYLLNDEGLAGTDIT
GQIYRQMFNINIPDKLKIDLIDYIGEIDFRISEGANERLQLGTLMSKFMLYGINQT*
>SR-VP_26_10_2019_2_100cm_scaffold_5_69 # 51074 # 51532 # -1 # ID=2_69;partial=00;start_type=ATG;rbs_motif=GGA/GAG/AGG;rbs_spacer=5-10bp;gc_cont=0.314
MLEHIFRNINDIRIFDVMTEFISNDCTNDIDEIMDMLDYPEYKRIEVEDSVNHLVRQHVL
DIVQKKVEGKTGCNICKYLDKLNIPRMGEHKTHIPEQTNIGLIDEYYMKDNPITQSLRSA
VFANVLIAEGLEEYMKDKVVPDMIGGEIGERK*
>SR-VP_26_10_2019_2_100cm_scaffold_5_70 # 51526 # 52041 # -1 # ID=2_70;partial=00;start_type=ATG;rbs_motif=AGGAG;rbs_spacer=5-10bp;gc_cont=0.298
MIEIEKRIEKFRAWNKENKTMDYDGGFLFDLSDFNIEHHKYLSLNIFINKLTEELELMRF
IGSHDREGREIYEGDIIKWREQVGKDKDESIKGNDDIFGLVLWNKEECRFIISQITKGKW
TYKVGDHVFEHDTEFYSRDGAEFNWEDLEVIGNIYENPELYDELREERQKC*
>SR-VP_26_10_2019_2_100cm_scaffold_5_71 # 52120 # 52269 # -1 # ID=2_71;partial=00;start_type=ATG;rbs_motif=AGGAG;rbs_spacer=5-10bp;gc_cont=0.320
MKSKDECRFYSDSKCIAADLELCDFDGENHKKCLRYRVYYLKPQTMQLR*
>SR-VP_26_10_2019_2_100cm_scaffold_5_72 # 52334 # 52495 # -1 # ID=2_72;partial=00;start_type=ATG;rbs_motif=None;rbs_spacer=None;gc_cont=0.296
MIERKTIDATFHFCPVCDSIKVEFDDFRGWSCKECQNIGFEPIKRDGKIVYYW*
>SR-VP_26_10_2019_2_100cm_scaffold_5_73 # 52517 # 52624 # -1 # ID=2_73;partial=00;start_type=ATG;rbs_motif=GGA/GAG/AGG;rbs_spacer=5-10bp;gc_cont=0.250
MRLKMKDVKLKMRMRLDKEKLKNVKLEAKEIYDSK*
>SR-VP_26_10_2019_2_100cm_scaffold_5_74 # 52704 # 53003 # -1 # ID=2_74;partial=00;start_type=ATG;rbs_motif=AGGAG;rbs_spacer=5-10bp;gc_cont=0.357
MGKYLTLWETDMSRVPEDPKEQLELFTKLLNQVKEDLKNGPIKDFGMFLGGDSGYTIEEG
TEEEIAMNAMSYCPFIKCTVHQIISADQVQEIMKKFKND*
>SR-VP_26_10_2019_2_100cm_scaffold_5_75 # 53041 # 53751 # -1 # ID=2_75;partial=00;start_type=TTG;rbs_motif=AGGAG;rbs_spacer=5-10bp;gc_cont=0.326
MIKFENSQVHDCNNLTCQLLNPSMERLLNYEDLNKRVTKTEEIFFDDLKYISQSKSFPLG
LFGWTSAHHIFQLLNVEFIRELAKEIKEINPETILEVGAGEGLLGTYLSKELGKEIILTD
DYSWWEKEDIKIENKDVLRMDYDAAIKKYNPDFIIASWIPYKRWWTKEFRDCESVKGYIL
IGEGPGGCTGSDMDWKTSWVKHDLENVEKYAICRTDHGSNGISRIRHTNVSLFERP*
>SR-VP_26_10_2019_2_100cm_scaffold_5_76 # 53753 # 54139 # -1 # ID=2_76;partial=00;start_type=ATG;rbs_motif=AGGAG;rbs_spacer=5-10bp;gc_cont=0.310
MKIDIEGIEEPKKEVREKEQVKEPKKEPKKEVREKEQVKEPKKEPKKEVREKEQVKEPKK
EKKSDNREHPSIIKNFIGKEIAITLRDGNIIKGKLEAVAQYELVITTAYNPMIVMKHAID
YIEPKGEK*
>SR-VP_26_10_2019_2_100cm_scaffold_5_77 # 54226 # 54684 # -1 # ID=2_77;partial=00;start_type=ATG;rbs_motif=AGGAG;rbs_spacer=5-10bp;gc_cont=0.305
MSKIKVYVAGSWKNMLKIKNIMEEIESWGYDIAVDWTKHQEKGSARQYAEEDLNGLKECD
CLIYCMDSNHSRGKNFELGYITALEKPVIIYIIPNDGIEEKLPIDSLIDKECVFIRAKLY
TILDSVDELRLWLENIDIRLLLSKVRQKQIGK*
>SR-VP_26_10_2019_2_100cm_scaffold_5_78 # 54847 # 55608 # -1 # ID=2_78;partial=00;start_type=ATG;rbs_motif=GGA/GAG/AGG;rbs_spacer=5-10bp;gc_cont=0.333
MKSNKKWFYDETVQVGTDYQDISNVQDYDMQMTKFRDVKKEATDIIEAISLGREDSLLEI
GTGTGNFAIQAAEHCNKVYAIDVSSTMITYAKQKAQKMEISNISFFQAGFLSYEHNGYPL
DNIVSNFSLHHLPDFWKMIALKRIYQLLKNGGTFYLGDIVFSFPIEEYDYKIDNWIDTMK
QNVGIDFAEEAEMHIKEEYSTFDWIIEEMLHKSGFKFDIIHKDEFFVTYYCKKKNSSMSK
RPRPRPRPRPEIL*
>SR-VP_26_10_2019_2_100cm_scaffold_5_79 # 55701 # 56816 # -1 # ID=2_79;partial=00;start_type=ATG;rbs_motif=None;rbs_spacer=None;gc_cont=0.331
MTEEKIEIISEEKKEQKEQIVLPTNGNRPICVALPITGGKPLKSVRDNSSDFIPLLKDSS
VAWINFPVKDVNKNADMIATSLGFSSTLVPTILSSYLSAYEDRETEMGLMLPAVAVNKFE
VLISPILILIRKDLIVTIHDENVKRLIRFSRYADAFMRKIKPHIILEDKLSMILTRIIDE
NNNNNFEHLRKLEAQGDELSKRLLDTMTPRGMIAPEIYNMKHALITYLDALWATLDVINS
LRHGDAELITDNPKLLAHIGILSDDINRHISLSEHMSDVLASGLEVLQSIYNNQLQILNN
RLAFVMTWLTILGTAVLVPNTLATIFSNPAFNMGPNDKIWYSILLILSTIVATWASYWWV
KRKGLLPFKTE*
>SR-VP_26_10_2019_2_100cm_scaffold_5_80 # 56878 # 58674 # -1 # ID=2_80;partial=00;start_type=ATG;rbs_motif=AGGAG;rbs_spacer=5-10bp;gc_cont=0.348
MIKKIFLVIFLLYTISSNVSALENGVTIPLVADRMSDTGEAGAILNAQVIVTNGTGHVFV
DTNPYTQVDLQGSARLAASVASDVLRVDEKSYDFYYIIDIGSPIIGGPSAGGALTVATIA
AMKNWEIKPGIVMTGMIDPDETIGPVGGIPFKLQAAATKNTSLFLVPQGQLVVNQTTMIR
IGNIITSNTKEETVDLNELGKKLNIDVKEVNTIQDAVLLFTGHDISKPSVNKSVFTPSYL
RLLEPLASQLKNESGNMYKDIAFMPNSTLKKNAEDLQKKADDLVNNKQYYAATSLYFESM
INMLTVQWSYEYGKSQNKEQYLINLTNTVEKQIQDSDDDLDKSKSNGISDVEVIGAAESR
IILANNTLDTIKNLKNADDIISVLAFAYERARTAQWWLTLAVPSGKIIPEEVLKDRAGWY
LGQSQSISTYVQTLLSEGGGSPIKLGDMTFAQKEMDRGYYSGAIFDSLQIMSRLSTLIGL
MGIQDPSARVSQSAISAQDAINEVRAEGIEPTLAVSAYEYAGILTNPFDKISQYSYAKMV
AKTTESLYARAIAANNQTIKPEKVTIPIPTGIVPTKKIPALETSFLIIIILLIRKLKK*
>SR-VP_26_10_2019_2_100cm_scaffold_5_81 # 58733 # 59092 # -1 # ID=2_81;partial=00;start_type=ATG;rbs_motif=None;rbs_spacer=None;gc_cont=0.258
MTKDMEIFLELLWYFQLIIVSGILHEFGHYFLAKYYKLEPKIKIYGQFICVVHKGTDYKK
NLSILLAGIIAGLIYILYWIIDKPFYILNMAIIIGYTMACVSDILQIYYYTYGRLKNVA*
>SR-VP_26_10_2019_2_100cm_scaffold_5_82 # 59095 # 59223 # -1 # ID=2_82;partial=00;start_type=ATG;rbs_motif=GGAG/GAGG;rbs_spacer=5-10bp;gc_cont=0.256
MDIMSFARVIYGNRKRNNVMMIIAITMMAVIINIYHILDKKK*
>SR-VP_26_10_2019_2_100cm_scaffold_5_83 # 59304 # 59720 # -1 # ID=2_83;partial=00;start_type=ATG;rbs_motif=AGGA/GGAG/GAGG;rbs_spacer=11-12bp;gc_cont=0.309
MIKVSRTATLIETVLYIFIYVTLGVAFSSAIYDLKWLSPLDKPSFKIIYGLYLAWLGFFS
FKLTRGFTEHDIISALFPIESMISIIWGLTEHFGLILRSTFFSTSSGAAVLVVTLFIPYY
YGNIHRSMFGGWKEKRDI*
>SR-VP_26_10_2019_2_100cm_scaffold_5_84 # 59724 # 59864 # -1 # ID=2_84;partial=00;start_type=ATG;rbs_motif=None;rbs_spacer=None;gc_cont=0.298
MKKVCNVCGYSVENLNIKECPNCGSYDLKTIQSESERSARFRIGKW*
>SR-VP_26_10_2019_2_100cm_scaffold_5_85 # 59898 # 60770 # -1 # ID=2_85;partial=00;start_type=ATG;rbs_motif=AGxAGG/AGGxGG;rbs_spacer=11-12bp;gc_cont=0.270
MSSIVSDTITTIGNSIIQHGKFNDRIYLMKLSKQDFPNIIEDLDRMALKEGYSKIFAKVP
AFAKDKFVSNDYIIEARIPKFYNGRENVYFMGKYFTESRMFDSRIEEIDEVLDKAASYEK
EKLYKNTEFNFPYGFEYIICNKSHTYQIADVYRKIFKRYPFPIYDPEYIAKTMDENFIYF
SIQNKCDIVALSSSEMDTDSQNTEMTDFATLPEYQGNGFALYLLYKMEDEMRKRNIKVTY
TISRAMSYGANIIFAKMGYKYGGILYNNTNISTENTLENFESMNVWYKYI*
>SR-VP_26_10_2019_2_100cm_scaffold_5_86 # 60763 # 62100 # -1 # ID=2_86;partial=00;start_type=ATG;rbs_motif=AGGAG;rbs_spacer=5-10bp;gc_cont=0.339
MIYNERQQEIAEKISPTALISHWKDWKWQLKHSIHDIHTFERLTGIRLGKNERKSIEETI
AKFPMSITPYYLSLIDADDYKNDPVFKQCFPSSSELITCKYEMADPLAEDKDSPVPGLTH
RYPDRVLFHISNICSMYCRHCTRKRKVGDKDSIPTKEEILKGIEYIKNTPRVRDVLLSGG
DPFMLSDEYIDWILTEIQKIPHVEVIRIGTRMPVVLPYRITNELVEMLKKHHPLWINTQF
NHPREMTASSREALKKLADAGIPLGNQSVLLADINDCPRIMRELVHKLVQNRVRPYYLYQ
CDLSEGLSHFRTPIGKGIEILESLIGHTSGFAVPTYVIDAPGGGGKIPVMPNYLISWSTN
KVILRNYEGVITSYKEPDHYEPIFCDRNCDDCKLQLKLDEAKETWAIGIEKLLSDYDDTI
SLIPGSTDRIDRRCEEKQEGDEINE*
>SR-VP_26_10_2019_2_100cm_scaffold_5_87 # 62170 # 62589 # -1 # ID=2_87;partial=00;start_type=ATG;rbs_motif=GGA/GAG/AGG;rbs_spacer=5-10bp;gc_cont=0.231
MILYEDYEVIIKKRLKEEYGDTSDIENLDIIYVFEFEKNNYIVSEDYPIIDKGCILIETE
YYIKGEGRYRCFAIEHTGKFLDIDSNILSIMIKISKHMSMLEQEIKELDFRKLDNKSVKK
KRLQISHEDGITTISEKDI*
>SR-VP_26_10_2019_2_100cm_scaffold_5_88 # 62664 # 62810 # -1 # ID=2_88;partial=00;start_type=ATG;rbs_motif=AGGA;rbs_spacer=5-10bp;gc_cont=0.313
MPKEILLDIDSIKEIRRTIGETPEKEAGKIGNKYMCKSCLGDLKLLIQ*
>SR-VP_26_10_2019_2_100cm_scaffold_5_89 # 62845 # 63165 # -1 # ID=2_89;partial=00;start_type=ATG;rbs_motif=GGA/GAG/AGG;rbs_spacer=5-10bp;gc_cont=0.343
MRIEGGKEEIIKYSYICDLCGKETGYHRICNICGRDICSSCTKFDPRDMGDYPDKYCEPC
FKIGQKYLDQISAEEDKYDKIVENLEQEWRDEAIEIVKKGKNVGQT*
>SR-VP_26_10_2019_2_100cm_scaffold_5_90 # 63185 # 63901 # -1 # ID=2_90;partial=00;start_type=ATG;rbs_motif=AGGAG;rbs_spacer=5-10bp;gc_cont=0.290
MKLFDFGKKDDELFGEKIKESKKESENMVKRKDKNLKEEDKSIGIDEHYIDQDDLDYCEY
GDIIDTIEESGWAHITSAGLCPMTHFDTNIVFTKQVKRNSYEDILEIICPPGNIITICGF
NQEDIDKDDFFNSPNLYTRPHFFTLRLTDDNNNEIPYTTIIGISLITRNGDIEKLYEEFY
GDLCPAIDGKLKKKEDRYYFAETIILQSGDKLVFHAYWPFTDITKIELLMMTDLFVKE*
>SR-VP_26_10_2019_2_100cm_scaffold_5_91 # 63898 # 64170 # -1 # ID=2_91;partial=00;start_type=ATG;rbs_motif=GGA/GAG/AGG;rbs_spacer=5-10bp;gc_cont=0.278
MNDVELFFSLANIFYLIGTILLTRRVIKNRNTLKDFDPYGSSTNFIGMTINSLALAGLGM
YTTIIISTPTMVFWAIVAIYSFRQLKRRKT*
>SR-VP_26_10_2019_2_100cm_scaffold_5_92 # 64203 # 64538 # -1 # ID=2_92;partial=00;start_type=ATG;rbs_motif=GGA/GAG/AGG;rbs_spacer=5-10bp;gc_cont=0.333
MEHKHKQHKQYKSRKEWMQAEFDFSDEEVEGLDKFLSCRESGLVSEFLRSVMKTEDLNNR
QKVVISFMMGRFVQETMAEQMRSIEKSMTDSSHQQSEFGDQFGQFGGPYGG*
>SR-VP_26_10_2019_2_100cm_scaffold_5_93 # 64840 # 65247 # -1 # ID=2_93;partial=00;start_type=ATG;rbs_motif=GGA/GAG/AGG;rbs_spacer=5-10bp;gc_cont=0.297
MDKLKKRLIKKISGSDLFIVLGTRNYMISLKEIDESIAIQIDTARKFKKPFFIIIDRNLS
KEDRQYLDEYFSKDNIISRMEVDIGSSSSTIYIAKQIKMLVKELSTTGNYKGVNIATPYD
DDELYDESYESYDNK*
>SR-VP_26_10_2019_2_100cm_scaffold_5_94 # 65269 # 65580 # -1 # ID=2_94;partial=00;start_type=ATG;rbs_motif=GGA/GAG/AGG;rbs_spacer=5-10bp;gc_cont=0.314
MSLEDVSFDIVITIIDKYTKEKAGQLRYQAIDSEVEIFDTYLFPEYRRKRIMSSLLKKVT
SGLKILGITKIRLRPFDEDARMAWESMGFRQVDEKGNMELYLN*
>SR-VP_26_10_2019_2_100cm_scaffold_5_95 # 65646 # 65948 # -1 # ID=2_95;partial=00;start_type=ATG;rbs_motif=GGAG/GAGG;rbs_spacer=5-10bp;gc_cont=0.330
MEKILKKDFCLLLAVRPHSVIGKEVALKDGSFVKILDVALGGNYIFIRGYGPEQSWVGTD
ILDDEFIIDSSPTRSAEIIGIKKLDEINDRLSKSFRGGRR*
>SR-VP_26_10_2019_2_100cm_scaffold_5_96 # 65950 # 66249 # -1 # ID=2_96;partial=00;start_type=ATG;rbs_motif=AGGAG;rbs_spacer=5-10bp;gc_cont=0.333
MPKMSDMCKETMTKEFGFKKSELVNIEDFMNQQNQKTAKEILDAIIKDKKLSIKQKIILS
YVVGNSAREAAIQESQKGIKKDIDNIYINTSSGVPPIGG*
>SR-VP_26_10_2019_2_100cm_scaffold_5_97 # 66278 # 66994 # -1 # ID=2_97;partial=00;start_type=ATG;rbs_motif=AGGAG;rbs_spacer=5-10bp;gc_cont=0.349
MDKKDNKIVIAMDNDINDGLKLLDKINEDSELKKKVYGVKIGSLWVLEKGVDIVKDVRNK
IWEDCTIILDMQKWPTDIPDIVKKQVCRVAETGAVDELIACPMGGGKKSLDAFVQSCTDS
GMRPLCVLEMTHPESDSYLKTASYKDILYDAGSIGIDGFIIPATKDPKTEIKWHIETAFP
KLLYDLYATGFKVQGGQAEPMRRFGVSRYIIGRAIYDDEDPIRAIYEAYAEINGMTIK*
>SR-VP_26_10_2019_2_100cm_scaffold_5_98 # 67060 # 67416 # -1 # ID=2_98;partial=00;start_type=ATG;rbs_motif=GGAG/GAGG;rbs_spacer=5-10bp;gc_cont=0.336
MDKDSLIENMEQIILYQVVQKVIESLPEEERRKVLEASLVKSLDDILTPWDVQNAVADDV
NRYMSEYLKRLEVQERIKKATEDTVDKLMNGVIETIIATSQDAIKSNYKNFIEKKGKK*
>SR-VP_26_10_2019_2_100cm_scaffold_5_99 # 67409 # 67756 # -1 # ID=2_99;partial=00;start_type=ATG;rbs_motif=None;rbs_spacer=None;gc_cont=0.328
MLQETIKQEKQEAHIEEKQDPKDNKIKKIRACPYYSPFKASCVNRNHPGYDEEYPNKYPR
CNLRGKYSECKIVDKVIELTLDEYNSVIHREYLYIKGRVNLAELEDNLKQEVYDG*
>SR-VP_26_10_2019_2_100cm_scaffold_5_100 # 67865 # 68146 # -1 # ID=2_100;partial=00;start_type=ATG;rbs_motif=None;rbs_spacer=None;gc_cont=0.323
MRGILLARVSMLDAQIWVCKLRHKNILQFAYKDLPEELKNKAILHRARGEGLIIGIGRND
DGRRLWRIADNIKCKEENGKINKDDEQKSENGN*
>SR-VP_26_10_2019_2_100cm_scaffold_5_101 # 68209 # 68400 # -1 # ID=2_101;partial=00;start_type=ATG;rbs_motif=None;rbs_spacer=None;gc_cont=0.286
MKIFGNTLLETPDPDDIIKNSLRICYRPYPRYQNFIKQIKNEGWHYVGDIQIYSRENTAR
WNM*
>SR-VP_26_10_2019_2_100cm_scaffold_5_102 # 68491 # 68721 # -1 # ID=2_102;partial=00;start_type=ATG;rbs_motif=AGGAG;rbs_spacer=5-10bp;gc_cont=0.342
MVIGVTFVNVVPGNEKTVYNELTKIQGIKDVYHIFGKSDFIVISKVDGLSALNRLVDTIR
ENNNIIATNTVLGAEL*
>SR-VP_26_10_2019_2_100cm_scaffold_5_103 # 68805 # 68993 # -1 # ID=2_103;partial=00;start_type=ATG;rbs_motif=None;rbs_spacer=None;gc_cont=0.291
MNTIIRKIERRMKNTHRYSGRIRERNACPNCNSLDVAKRTTTNDYKCYNCKWIGKDINKI
MA*
>SR-VP_26_10_2019_2_100cm_scaffold_5_104 # 69033 # 69953 # -1 # ID=2_104;partial=00;start_type=ATG;rbs_motif=GGAG/GAGG;rbs_spacer=5-10bp;gc_cont=0.269
MNTNVNKINSYNSLITIKEKENRLLIKCSVSVFSFCMTYCEHKIPFYKEGIRPPRHEESE
IRKAIGVIFHAKEEKKDIVKTKHITKEELSIVLPNTQSNVEFAREHIFSKLSYSMSKDNK
NIQLILTGRPDKLLRKDEFLIVEEDKFPKNPFIYVNRKNPFDNHILQSLIYLNSKFSITS
RSTKKEINRYINQNNTVNTSQRTINMFFDMVKENSCYHDVNDWFDIPHIKKKWVVNIRNS
ESGDTEDNIVKSFEGIQDDNDEIFLQEKISRFISLVLDDEQRYHHGNFKKCIPCEYADIC
KFSLKT*
>SR-VP_26_10_2019_2_100cm_scaffold_5_105 # 69960 # 70448 # -1 # ID=2_105;partial=00;start_type=ATG;rbs_motif=None;rbs_spacer=None;gc_cont=0.327
MHKYSRYIIDYCIRHNIGTIVMGHNPGQKQEINLGTKTNQNFVQIPEYLLRKMIKYKSEE
IGISVLDQEESHTSKCSFLDDEPVGHSGRYMGKRISRGLFRSSIGKLINADVQGGYNIIK
KAIPNAFKELKVLRADGIEGVGLHPIRIDPLNINRNINIIRG*
>SR-VP_26_10_2019_2_100cm_scaffold_5_106 # 70532 # 71347 # -1 # ID=2_106;partial=00;start_type=ATG;rbs_motif=None;rbs_spacer=None;gc_cont=0.270
MSNPLIYQDIRPQDIYYPISIKDIVQTEQIWIESDILPELCHLSKNLWNEADYIVRQLFI
KDGNYMKYSDLDYLIKNKSEHYYKIPSATSQQILKILDRSWKSFFNSIKDWKLNPSKYLG
RPKLPGYKKKDGEFLLIFTNQQVKIKDGYLIFPKKINGRQSGLKDLKIKTRLDNETNIRE
VRIIPKGIGKGCNKQYIVEIVYKIKEHQLDLNKDRIIGIDFGLRNIVTISNNIGEKPIIV
KGGVLKSINQFYNKRRSEIQSIYNRQLFIVK*
>SR-VP_26_10_2019_2_100cm_scaffold_5_107 # 71436 # 71786 # -1 # ID=2_107;partial=00;start_type=ATG;rbs_motif=GGAG/GAGG;rbs_spacer=5-10bp;gc_cont=0.231
MTFEKMLSNTNYNIKKIVEELREKIKDIPEIDEVIDKRQIIYQHSGEDFCTIKIKKDYLE
IDFIVDNTIEDPMEFSWKIKPTRKYYFNRRMQTKNIGDIDIVYGLIFQSYNAKKEE*
>SR-VP_26_10_2019_2_100cm_scaffold_5_108 # 71829 # 72179 # -1 # ID=2_108;partial=00;start_type=ATG;rbs_motif=None;rbs_spacer=None;gc_cont=0.282
MDILDTILEIFKRKKKRKKTGENIIKREVNILSIKGEKQTDFSYTFAFDFIKENNKKRAT
VSVNDEKVILDEGQSCIFIMSSGNSDPIRLKAKPDFKKEGCHTTMCHDPKIKDEDI*
>SR-VP_26_10_2019_2_100cm_scaffold_5_109 # 72201 # 72629 # -1 # ID=2_109;partial=00;start_type=ATG;rbs_motif=AGGAG;rbs_spacer=5-10bp;gc_cont=0.329
MNIGDCIKFANENKVCSIATIDEDKPRVRGFLMWFADETGFYFHTGATKNISKQLKKNPN
IEMCTIYQSPQGGKMMRVSGKVKFLNDISLRARLLEERPFLKGLCSGPEDQLLEIFQIYT
GEAHFWTMENNLKESEIERIIF*
>SR-VP_26_10_2019_2_100cm_scaffold_5_110 # 72643 # 73314 # -1 # ID=2_110;partial=00;start_type=ATG;rbs_motif=None;rbs_spacer=None;gc_cont=0.256
MTKIIKCYLDIGCSYQGDDVIENIYKDIENWNIKDCGIISMLKLEIDIDKRTTEEILFKQ
VLGPMYKKFKCSIIDYRKYTSCILKEFKDVDLFVTFNGRDFDIPIIINNLNFSDKNKENH
IRYFGRRDRDLLDVCILKNIPIKGGLKKIIERLNIHYNLADSSEEDVNFYHNFDQNISKY
NSCLITRKRRNEYDLKVLPLLEERLGFLYEPRSFIDKYHKKWI*
>SR-VP_26_10_2019_2_100cm_scaffold_5_111 # 73352 # 73558 # -1 # ID=2_111;partial=00;start_type=ATG;rbs_motif=AGGAG;rbs_spacer=5-10bp;gc_cont=0.314
MSDRKYVIETRRYIGTDGNTTFDKWVTSASVIEIKHDDQYLVFYPMEGEFAGKKHYIPFS
NIHVVREL*
>SR-VP_26_10_2019_2_100cm_scaffold_5_112 # 73578 # 75806 # -1 # ID=2_112;partial=00;start_type=ATG;rbs_motif=GGAG/GAGG;rbs_spacer=5-10bp;gc_cont=0.351
MNDVKWALYTEMKGASSPILLNPLSWKGGDQIDSLTKILEFFKKFSNIADPMTKILIYHS
QCGSGKSGVMLHVIENMGRGIIVVPFRNLQRQYYDDYFTGKNKFVLKKDGKRLSVAVMLG
RGNFQCRWLAEQYDLQQRLIEESKKPENYGIIIPIDTNIINIYKADPSCANKQLPCSRPL
MSVGSRKEPRWMIGCHCPFWIPTPTAKSTIDKWRDKIIDERKMNAGFMEDESEGVNKSDI
NRTIPDMNKDAKTQLDYIQDRIKCHRIEYYDSVGWDHVGIFIRDEVDENGKPYPPVCEYH
KQFYAYTQADCIVMNDAKWEIETNIGRKPKVNIEIIDEGDFWLDNRSMSLEFSRFMIDKM
MPVTNRMHEMKRNTLFLFDTAFQNIKKKIAELKEKEKGVNIISSKDYRELFIHIMNMVLE
YKKSVEEDDATLQKMVDLATVLRYIERASISIEEGKREEFKTIKVFIPYPDKLLKELFKK
SSGNIIITSGTIHSNFVLGNLFGINNDNYIVEFVEGRKESPGKLKCIKPNLLRVNYTSWQ
NPEFKKVYNNTMNYILDQLKIRIDQITGKPGEGKILVLTPAKKYAEGIINRPDIFVDFAK
SKNEDDGIKPSINTSLTDFMEKSIEDVRKIRPTDIEIDGDVLRTDKQIIVSTRMIRGADL
RDNKCRAVVMTKWPMGDISAGYNQALKVRFGEKIFWAIQKDKAEREAIQYVSRGLRHDWD
WEFFSTPDEDAFNRVYMLFTYN*
>SR-VP_26_10_2019_2_100cm_scaffold_5_113 # 75858 # 76139 # -1 # ID=2_113;partial=00;start_type=ATG;rbs_motif=AGGAG;rbs_spacer=5-10bp;gc_cont=0.330
MALKDFLGETSEIKIIDFLAENNDTSYNQVEISEFTDLSITTVNKKIPEMIHNNILEIKE
TTDQRTYQLADNDIVKMLIIASLKHSFSRGDGD*
>SR-VP_26_10_2019_2_100cm_scaffold_5_114 # 76162 # 76881 # -1 # ID=2_114;partial=00;start_type=ATG;rbs_motif=GGA/GAG/AGG;rbs_spacer=5-10bp;gc_cont=0.286
MTQDIGHDSYSDKYYKSSIPIPWIKELISRNGTFKIDMADLHDYFGDIGEDPETVYRAIK
KVLLTEGIVVSMDIDSYESLFLTFSFSDIRPPLKDKEKKVYLTNKEKEENFHKSLEDNKL
FNEETKYLLCPECNRYSVEYSTSSYDKNDKKWWCNHCLNPIIYHDYHLDISDKDKYHIYK
LWGAEALSIFTHKSLNKTIGFVASYFKGCCVSKKDKCLYFDFFKEKEDKISKSELMMKE*
>SR-VP_26_10_2019_2_100cm_scaffold_5_115 # 77017 # 77613 # -1 # ID=2_115;partial=00;start_type=ATG;rbs_motif=GGA/GAG/AGG;rbs_spacer=11-12bp;gc_cont=0.302
MELERLLHNNFSQKELYEMYENIIATEPLKLKILKKIKCKKCGWCCKNQSAMLTIEDVKR
LMIHFKCNYEELSEKYLDKRMKIPYLKSPCPFLTKDNKCDIYHVRPKVCKIYPFVDFFLV
VKPCLLGEGVLDIMIKSGRFIPNNGQRGDAHFQQLYADRIDMLNNITGMEPLKGVEYHSI
YIDKDMLGRLMKIIKNKN*
>SR-VP_26_10_2019_2_100cm_scaffold_5_116 # 77754 # 77912 # -1 # ID=2_116;partial=00;start_type=ATG;rbs_motif=None;rbs_spacer=None;gc_cont=0.321
MSRVRIAIQGIVEIEVESEELSFSDLKKEAFKVFKFAKGNILGTKPCDNDVS*
>SR-VP_26_10_2019_2_100cm_scaffold_5_117 # 77912 # 78421 # -1 # ID=2_117;partial=00;start_type=ATG;rbs_motif=None;rbs_spacer=None;gc_cont=0.314
MSGDIYYLYDEYVKIMYQKGYYVSPYYINLTSDEVYCIGNKILIIPAYIEGEDKVYVFAG
ISQKATMLSEPTEFKLYLEDIDGIEFKDNDNIMLSLIKPNDVVNLYTRNYTTWKFGVMFD
KGISLDPDKYLMFQTQKEIGKFDIDIINVDLFKHKRRVERKHDRMMWLE*
>SR-VP_26_10_2019_2_100cm_scaffold_5_118 # 78445 # 78732 # -1 # ID=2_118;partial=00;start_type=TTG;rbs_motif=AGGAG;rbs_spacer=5-10bp;gc_cont=0.295
MKYKIETLKIGNDKSIDIPEGCIPINYDCSVERFIRTLTILKPIENIEDKEYIEEKCFFC
EKNLTRDKIGIRPICPICISELYGLARKSHESQEC*
>SR-VP_26_10_2019_2_100cm_scaffold_5_119 # 78773 # 79195 # -1 # ID=2_119;partial=00;start_type=ATG;rbs_motif=AGGAG;rbs_spacer=5-10bp;gc_cont=0.322
MENEDKENMEKINEEFNKLEIIRDPIVAFLIIKVSNGHESFFINTVPITTDWNNFNEDNS
ILAEDEVIGVVSAPQHAYMVSGLFPRKLAKYPDNGTFKSLGYEFEGAYCPDWKKELERRI
KNGEIEYSDNEKDNDIDVVT*
>SR-VP_26_10_2019_2_100cm_scaffold_5_120 # 79316 # 80395 # -1 # ID=2_120;partial=00;start_type=ATG;rbs_motif=AGGAG;rbs_spacer=5-10bp;gc_cont=0.375
MVIDGFLNNLSKEIGYKFGSPWRYSDKSLGVMIPILKIGQGFEEREYVTIEEVKEKGISF
KDTGRIDRVIIESSLGKIIFIRSGTALNSLGTQPRAVETSVVIIPETGKKETKQEIPVRC
IHSSKPISRGTKFAYAGDVPVEVRSALLSKMGQGETWSAVGHATHRLMSTRFGSAGSQGY
AAHIRSTGFNADNLVGVMEEVDKFTGNIDEILSKVPLFEDQVGAVFLDMKDVVGMEMFDH
PKSWEAIHKEVEKRLGESAAKEEDKSFFKPDYERLKPLTLEFLKKLLESEKKETSHGPVS
TISLKGDGVVGEATTINGKVIHIVGIKVDIKVDKKAEGSHTNTVVHGYRDILRNIGIQF*
>SR-VP_26_10_2019_2_100cm_scaffold_5_121 # 80510 # 81034 # -1 # ID=2_121;partial=00;start_type=ATG;rbs_motif=GGAG/GAGG;rbs_spacer=5-10bp;gc_cont=0.360
MPPHCDTMDGPVVMAAKKALEEENVNMILPWAPEEAEEDIKKYYEKTIVVRKLGKDAKEL
ADLWFFETVVRLHREGEGAPYTGLKPAGLDEGPVIPLIEKAIEEEEITDVIDFLTGEINE
EIEERFKSVISLKDYDEDDMEAAREYIEAMLELTLYSHHLYQYIKSDIRHGDKA*
>SR-VP_26_10_2019_2_100cm_scaffold_5_122 # 81061 # 81297 # -1 # ID=2_122;partial=00;start_type=ATG;rbs_motif=GGAG/GAGG;rbs_spacer=5-10bp;gc_cont=0.350
MKEFSEEELAKNNGKNGTPALVAYNGKVFDVSKSNSWEDGNHENLHDAGRDLTEDLETAT
PHGTDLLDKFPIVGMLKI*
>SR-VP_26_10_2019_2_100cm_scaffold_5_123 # 81335 # 81688 # -1 # ID=2_123;partial=00;start_type=ATG;rbs_motif=AGGAG;rbs_spacer=5-10bp;gc_cont=0.395
MEEEVKKQLGIAKKSMGFIPEIQQLVGEHAPQWFKLYRDSDDALWADTALSAKIKVLMAL
AVVAGRLCPDCAEAQMKSAINHGATKEEILDTLGVVYVTAGAPGVSVCKNAIKTLFK*
>SR-VP_26_10_2019_2_100cm_scaffold_5_124 # 81741 # 82334 # -1 # ID=2_124;partial=00;start_type=ATG;rbs_motif=AGGAG;rbs_spacer=5-10bp;gc_cont=0.300
MTTEEKTTEKTTEETTEETTEKIPEEKTIGEMVIEDKVVEEQNKNDRENIIYNYIQHIRN
ISELNDDEIESVIDDAIEEDEELLDILRKFLEKRGKIREKVVAVEIETRDEDDDDRDEDK
KKEEIDDILDAFDDPDYAYPLEDIIQSLEESGHADPGTVVVCAINDNILYVDSIDEDEVV
YIALTEKGDTLWEVRNR*
>SR-VP_26_10_2019_2_100cm_scaffold_5_125 # 82463 # 82771 # -1 # ID=2_125;partial=00;start_type=TTG;rbs_motif=AGGAG;rbs_spacer=5-10bp;gc_cont=0.327
MAGKITHKEKDITLVHKISVDECIADEIEKLNNVHSILTLSSCCGHGEAGYIIVAGSDMQ
IMIGLGYGVIALKYLDNDAEIEGDRIVMMAFKPKSECKCIEK*
>SR-VP_26_10_2019_2_100cm_scaffold_5_126 # 82844 # 83377 # -1 # ID=2_126;partial=00;start_type=ATG;rbs_motif=AGGAG(G)/GGAGG;rbs_spacer=13-15bp;gc_cont=0.287
MKFYRYFGLTLWIIAMISLVAFRYGKLDLMYMMIINISIIIIEMILLLLIIRNVIKNRMV
TDILSSKVMIPKGNFRNTEIHADTCIFNEPINSTNPMKIGIFRICIELAEKLVEPLEFSV
IRTLERKTSEQKLDATHCIIEGTHILHINVHPREKLNFKFNRDIRAKLFSVDELYIP*
>SR-VP_26_10_2019_2_100cm_scaffold_5_127 # 83408 # 84049 # -1 # ID=2_127;partial=00;start_type=ATG;rbs_motif=GGAG/GAGG;rbs_spacer=5-10bp;gc_cont=0.338
MYGDIKQILKECGAIKFGDFTLASGKYSRYYIDVRKAVTKPKTLRIICDHIVEKMKNHVI
EPDYIACVELGGVPIGVLVADRTSLPLIIVRKDIKDHGIQGRLMGDFEKGKTALLLEDVT
TTGGSVTSAIKALRDEGLHVETIITVVDRQEGAEETLSGMGIILVPLTTARDILRDDPII
KELKDIDAIKDRDKEILLTYNKERKMSKKDTRI*
>SR-VP_26_10_2019_2_100cm_scaffold_5_128 # 84505 # 84615 # -1 # ID=2_128;partial=00;start_type=ATG;rbs_motif=GGA/GAG/AGG;rbs_spacer=5-10bp;gc_cont=0.315
MYPYIHIRVYRKRYKEQEMRNVDIQVGQHMHLMVFV*
>SR-VP_26_10_2019_2_100cm_scaffold_5_129 # 84754 # 84858 # -1 # ID=2_129;partial=00;start_type=ATG;rbs_motif=AGGA/GGAG/GAGG;rbs_spacer=11-12bp;gc_cont=0.286
MKRILLIIGQVLGYLSIATGMVMTILILSALAKI*
>SR-VP_26_10_2019_2_100cm_scaffold_5_130 # 84880 # 86346 # -1 # ID=2_130;partial=00;start_type=ATG;rbs_motif=GGA/GAG/AGG;rbs_spacer=5-10bp;gc_cont=0.314
MIKTKNISLDEDCLKKMAPIVERHGGNFSSAVRDIINRTERTALPDYASAVDEAIFNWLL
DEVDGRLIPDNVLDKIFDSSLINRLEGLDKYINRRMKDLGWEINVNIDCDNILSPSQITV
EITGIYHKIKLVARMISQFIVKNSHDSVSFTITSVSTLDNNIKIELVKTSNKKDAINSLI
TFFGGTEEIAKAVKSRTTFWKCIVNRHELSNYQMVTIHRNYFEDVLAGKIPMGEIMIETI
AKKPIQDISLNQMLGLIKQVYEASRVVDKVEVKNDKIILFHNYRHKEAIERIKKQLIMLL
ETNGHLYDAKCTTNMIILEHRPDIGIKINEIVNNLKTTGSKLDNELIMFLSFLRGLKHMP
DTPMSVSVLGRRIGTTLLQEYEKENNIKSWDLDNFQKAFETIDSKIHRESEWRLDGKNLL
YRIRKCNITMDGDNFDAYICRTAREAFKGALDYAFGNRAELGIKKLLTHGDNICEVSIKI
KEISDTKN*
>SR-VP_26_10_2019_2_100cm_scaffold_5_131 # 86514 # 87038 # -1 # ID=2_131;partial=00;start_type=ATG;rbs_motif=None;rbs_spacer=None;gc_cont=0.276
MNKIKLLRVISIALFIPAVGSTILWLIGLLDIKIMATINWTIFLAESTIFLFVIQTSIRA
SQSNVIIPKGFCEEKVIKAETDIFPDFLVPTNTHKGCIFRISLQIKEFKKYPLFYMIRKC
ERDTCTQELNKDIKLDPGSVHIFEVVIDSNEKLSFKFNEDVIIKKLLIEELYIA*
>SR-VP_26_10_2019_2_100cm_scaffold_5_132 # 87052 # 89052 # -1 # ID=2_132;partial=00;start_type=ATG;rbs_motif=None;rbs_spacer=None;gc_cont=0.346
MDIRILFKRLKTLIIGNPRNPLDSTIFHKLSLIAIFAWVGLGSDALSSASYGPEEAFLTL
GQHIYLAIFVAIGIMLTIFMISTSYSQIVELFPTGGGGYLVASKLLSPSFGMLSGCALLI
DYVLTIAISIASGADAIFSFIPIGWQSIKLEFAIIVMIILILLNLRGIKESVISLVPIFI
LFVITHVFVIIYAFAIHLTNVPVVISSTVNDVNNVSAELGFAGMLFLILRAYSMGAGTYT
GIEAVSNAMPILREPRIQTAKRTMRLMALSLAFMVIGLMFAYILYNVGPQSGKTLNAVLF
ENITKDWGGIGYYFVLATLISEAALLFVAAQTGFLDGPRVLANMALDRWVPTKFATLSDR
FVTQNGILMMGTAALVMIIFAGGSVKFLIVLYSIAVFITFILSQAGMVRHWWKSKNKVKD
WKKKLAVNGLGLIMTIFILASVIIVKFNDGGWITLLIIALFVGAVIIIRRHYDYTAQLIK
KLNDKVKDVNSPEYNNIIKNDMPNTLNKELKSLNSDDKTAVLLVNGFNGLGIRALSSIFK
LFGGIYKNFIFVQIGVIDAGVFKGVEEIESLQTNVKNEVGAYVDLISSHGYYAESFTSIG
TDVVDEVIKIAPKILERFPNAVFFGGQIVFPNGSLLARWLHNYTVFSSQKKLYSDGIPFI
ILPIKV*
>SR-VP_26_10_2019_2_100cm_scaffold_5_133 # 89133 # 90290 # -1 # ID=2_133;partial=00;start_type=GTG;rbs_motif=AGGA;rbs_spacer=5-10bp;gc_cont=0.310
MPYHEKNMKIAFIYDCIYPWVKGGGEKRIYDIGKRLATKGHEVHLFGIKWWDGSDIIEND
GMILHGVCEKMELYSDGRRSISEAIIFSIRLLPHLYKQKFDIIDVTAFPYFSVFTTKLIS
MIKRTSMVITWHEAWGDYWYQYLGWKGVFGKFIESIALKLGKSIVVSQMTKSNLESLGKD
KDIYIIPNGIDLKRISQIVPHIEKCDVIFVGRLIKEKNVDILLKAIHYIRYELPDIKCSI
IGNGPEKEQLTKFVADRKLENNVSFLQFIEYDEVISRIKSSKLLVLPSSREGFGIVVIEA
FACGIPVITTRCVCNAASELIKEAGLLTDLDVYELGGAIYRLIINDDLRKYMSKSAMIIA
QEYDWDNIVDKLNVIYRNEIKIKEK*
>SR-VP_26_10_2019_2_100cm_scaffold_5_134 # 90277 # 90849 # -1 # ID=2_134;partial=00;start_type=ATG;rbs_motif=AGxAG;rbs_spacer=5-10bp;gc_cont=0.288
MRYKIFLLILLLISGIILFFIKENDNRNGIGPDNNNSIVNITNDGTNDEKQTVFIPKVVC
EGCHMSGKSSVPQAMTASPHVNGGNYCLICHNFSHDKHPINKDVTCEKCHGFRNESIPVS
GPNIVCINCHDYPNPLNKSYGNLITIHRQRNISCINCHAETCTKCHKEIVTNERWEKRLI
HFRTILSAIP*
>SR-VP_26_10_2019_2_100cm_scaffold_5_135 # 90979 # 92124 # -1 # ID=2_135;partial=00;start_type=ATG;rbs_motif=GGA/GAG/AGG;rbs_spacer=5-10bp;gc_cont=0.317
MDIHNTPLVSVIIPCMNEEKTIGICIQKALSTLKRESLEGEIIVSDSSTDRSREIAQNMG
IKVVIPIRKGYGNAYLEGIRYSQGKYLLFTDADDTYDLNDIPKFIKPLNDNRADFVMGTR
LKGDIKKGAMPILHRYIGNPILTGILNWLFNTNISDAHCGMRAISRSAYEKLDIKSEGME
YASEMVIEAARKRLRIIEVPVSYYPRITPSKLHSWLDGWRHLRFMMLYNPTPFLFVPGFL
VFLLGVFMTITIIMRGDIITRGIHSFILGSLLAIIGIQMLSVGSYIQIYGILHNKIDKNG
VTALLLDYHSLEVGLIIGLVLLSVGLILGVNIVYDWVSSNFGSIYQLRDAVIFMALISIG
LQIIFSTLIISIFLLDNKNGK*
>SR-VP_26_10_2019_2_100cm_scaffold_5_136 # 92195 # 94021 # -1 # ID=2_136;partial=00;start_type=ATG;rbs_motif=None;rbs_spacer=None;gc_cont=0.320
MFDKYLEKYPDAKGIINSLGLVFGDIGTSPIYTLTVIFILLKITEDNVIGVLSLIIWTLV
ILVTIEYAWLAMSLSKKGEGGTIVLKELLVPLLKSGRKITFIILLSYIGISFLIGDGVIT
PAISILSAVEGLRFVPGYEKTGQWVLIIIASIIAIYLFSFQKKGTEKVAWTFGPLMVLWF
ISLTISGIISIIYYPFVLKAVNPYYAINFLIGNGLGGFFVLSEVILCATGGEALYADMGH
LGREPILKAWRLVFIALLLNYLGQGAFIIAHPNAKNILFEMISTHTTILYIPFLILSIVA
TAIASQAMISGMFSIMYQAINTHIAPMFKIDYMSYEMKSQIYISVVNWALLASVLFMILQ
FKESSSLAAAYGLSVTGTMAITGIMMTMIFYLKNDIYKAIIALFVTFVDFTFLIANLYKI
PSGGYWSLIIASAAFTMIMAYTTGQKRLYKRLRPMDLGVFLKKYKNAYKSINRITGTALF
FARDIKNIPPYIPLIMFKNDIIYKDNIIISIKILEEPYGVTSSFKEKFAEGLRVFEIQMG
YMEVIDVVKILKNKGIDEKTIFYGIEDIITDNVLWKIFSTIKKLSPSFVQFYDLPSDKIH
GVVTRIDM*
>SR-VP_26_10_2019_2_100cm_scaffold_5_137 # 94245 # 94607 # -1 # ID=2_137;partial=00;start_type=ATG;rbs_motif=AGGA/GGAG/GAGG;rbs_spacer=11-12bp;gc_cont=0.273
MEKDRISKTSLGLAENIEGALCYSFGFITGIIFLFLEDDNKFIKFHAIQSTIVFLPLFII
YIVIIFFPMIGMIMNMMYWPIIVPIFSFIIIIFWLFMMYKASIGERYKLPIAGNFAEKYI
*
>SR-VP_26_10_2019_2_100cm_scaffold_5_138 # 94830 # 95414 # -1 # ID=2_138;partial=00;start_type=ATG;rbs_motif=AGGAG;rbs_spacer=5-10bp;gc_cont=0.366
MTKKILMIVGDYVEDYEVMVPFQALQMVGHTVHVVCPDKDEEDKVVTAIHDFEDGEHTYS
EKRGHNFTLNANIWDVDVDDYDALIIPGGRAPEYIRLYSDVIDIVKEFNEAKKPIATIGF
GPLVLAAADILEGRECSGYKTISYDIINAGGEWVELESEEAHVDENLVTAPAWTAHPAWL
SALLGLLKTNIDDT*
>SR-VP_26_10_2019_2_100cm_scaffold_5_139 # 95642 # 95812 # -1 # ID=2_139;partial=00;start_type=ATG;rbs_motif=AGGAG(G)/GGAGG;rbs_spacer=13-15bp;gc_cont=0.351
MCSVGDAFNIDLAEDTGLCEMVCNDCGKQFKGIRMGKTLKCPNCHSANTSIKTEEK*
>SR-VP_26_10_2019_2_100cm_scaffold_5_140 # 95831 # 96547 # -1 # ID=2_140;partial=00;start_type=ATG;rbs_motif=AGGAG;rbs_spacer=5-10bp;gc_cont=0.396
MRSIKRWFIMFMILGVCITTIAMAGYSNGYYSNDTNVTTNATSTPTVTQTVVTQPTQTQV
PTTVATTEKEKKFRSGPTVRIRPLNDEIKKNQDGLVELYMDNPSLNDVTLTVDARISVPS
GIHVYGQGFGEAAAAGMVYGKFELPPGSARTINIVIKAEKTGDFSTQFTGTYYPDDNKDA
YQPISLTHPFKVLEASKDPNTPGEGTTTVPTSVPKSPGMSAILAIFAIVILAHRNNKL*
>SR-VP_26_10_2019_2_100cm_scaffold_5_141 # 96633 # 96827 # -1 # ID=2_141;partial=00;start_type=ATG;rbs_motif=None;rbs_spacer=None;gc_cont=0.272
MTRYPTYLKIREVPDEKILKTIKEMVKDGKSPKKIKSELSTGELSTVSLYIIIRYYTKIR
KGIW*
>SR-VP_26_10_2019_2_100cm_scaffold_5_142 # 96896 # 97312 # -1 # ID=2_142;partial=00;start_type=ATG;rbs_motif=AGGAG;rbs_spacer=5-10bp;gc_cont=0.355
MVEMKDEIIKTFENIECDKTKALTWIATVTTEGDPHIAPACFIKPIDKDKLLIGISFISK
TISNIKKGSRVAVGNAVYPDGYMVKGKGDILKEGPYFEDFKERIEKRFGGKIKPKAVLLV
SIEEIYHLKPAGGKKRIA*
>SR-VP_26_10_2019_2_100cm_scaffold_5_143 # 97913 # 98542 # -1 # ID=2_143;partial=00;start_type=ATG;rbs_motif=AGGAG;rbs_spacer=5-10bp;gc_cont=0.310
MWPSKKKEKKGIKLSPGESMEIGFATSWRRDKDEVVIMTANGPIVLDGKSELFLEIKADN
IDPVKLQVVPDFKNKTINFIEVIDPKSKKKFQDKDGPRLVFAGATIKERGMTLTDYLKNW
DRNVEQFEKAVKRAKMLRNIFAPINIILLSWNLFAFLTKSDMFRYVNLFATIISAYVIYY
LTNSHKKLYKDYLEYKDLREKSFGIVKEK*
>SR-VP_26_10_2019_2_100cm_scaffold_5_144 # 98744 # 99742 # -1 # ID=2_144;partial=00;start_type=ATG;rbs_motif=AGGAG;rbs_spacer=5-10bp;gc_cont=0.323
MIGMVLCGGQGKRLRPLTEDIPKTLIEIKEGYTILDKQLIDFRDSGIDKVILLTGYLSNK
IEERYGFNWKGINIEYSKEEKPLGTLNAIRIGLEKVDDDVIVRNGDVVADVNIKKMVNKF
NGTNYMASMLIAQMRSPYGIVELGDDRIIKFKEKPILDYYFNAGIYCFRKGISQFFKNFE
TGDIEKTVFPLLAESNQFGYFKNEGRFWISVDTTKDLEEVQKEYANKTDKPWGYEKILIN
TDKYLTKELFIFEGYQTSFHYHEHKDETMYIMEGSGYIEFKDHKEHFERNDSIRIQPNIP
HTIIATEDTVLHEVSTPHINDTVRIKDFYERD*
>SR-VP_26_10_2019_2_100cm_scaffold_5_145 # 99778 # 100134 # -1 # ID=2_145;partial=00;start_type=ATG;rbs_motif=AGGA;rbs_spacer=5-10bp;gc_cont=0.322
MKYENIKKILIIGFLTTIVLISGCTGPSEKTTSVRSSTVDINGSAFIPATVIVPNGTTVV
WTNKDSTSHTITGNDFDSGSVSRGQAFSHTFKETGTFEYHCKIHPNMKGNVIVSNVNS*
>SR-VP_26_10_2019_2_100cm_scaffold_5_146 # 100338 # 103256 # -1 # ID=2_146;partial=00;start_type=ATG;rbs_motif=None;rbs_spacer=None;gc_cont=0.317
MKSTNWVEKYRPQTLDKVAGHPMAIETLREWALSWEDDIPQYRAIILYGNPGTGKCCKGN
TLILTDRGIIKIEDIVHRKTDFSNIYIDHGQTNLYDNIYESDDYDIREEDDNIKNIDSVI
SISPKLNYERYEIIDKYDMGENDVITIKTRLGLEISGTLEHKIVIIDNNGKLRFKKLQDI
STSDHIAISYNTNIFNERLKLNYFYRKREKDYTSQILTNINYMIPEIAELLGYIIAEAND
DDKTVKITNYDREIVDRVLKICKDINIETRENYEDDKLTGVIIGSIAFKGFVYYLGYRKL
AQNKEVPWSILQADKYSQISFIRALFDGDGTVGNDDNHQFIEYNSSSYELCRQLQIMLLN
FGIIGRLNRKKGAKNEYRGEIREYEESYRLTMTGGEILKFAETINFGLSRKKEILNRCVE
TLEDRDRWTDITYPNIEKIINILYDELKMLGQKGKIVKKWQEDFVIGEKTIKLDRQKAIN
CKEYLKNYQSMIYKYACGKRRPSIYGLKHILLMMKPVDYLPEYKYFEILSNQFIFDNVVT
IKNEKTRVYDATIDDVHSYIGNSIINHNTTSAFALANEMGWEISELNASDQRTAKMIEKV
AGSGSRMETLSGSKRLIILDEADNIYGTADRGGEKAIIGLIKKTNHPMILIANELFEMSY
GLRSSCKLIQFRSISYGTIFTILKNIAEKENITYERGVLEKLAENADGDLRGAINDLQAI
VQGKVDKTKIEIKDVITSQRDSKEDIFKVLGKIFRGTDIIDAYRSTFNLDQNPEDFIQWI
DENLPREYTRPVDLAEAYNYIAKASLFLGRVRRRQHYGLWKYASVLMTAGIVVARSQTQK
QIGFVKFQTPAIRKRLSETKGMRKIRDSLAQKIGIHCHTSIGFARQHLFPFFRLMMKDEQ
YASSIAASLELNTEEMALLIGTNTKKIYDEAQSKIKENTEYEIEMSGGFGRGKVEEKKEE
KKDKLQSSLFDF*
>SR-VP_26_10_2019_2_100cm_scaffold_5_147 # 103263 # 103745 # -1 # ID=2_147;partial=00;start_type=ATG;rbs_motif=AGGAG;rbs_spacer=5-10bp;gc_cont=0.333
MAIESIIIGMVQLIIAIILAVVSLYIGFAMLDRMTSKIDEEKELVKGNIAVGILVASIFV
SIAIIVQSGVAGISIGLKDAVAGNIYSLIVSVLQLVLGLILAIAGIYLSLNIFDRLTKGI
DEFEEIRKGNVAVALEMAGVIIAVALILQSGVLGITSSLF*
>SR-VP_26_10_2019_2_100cm_scaffold_5_148 # 103804 # 104112 # -1 # ID=2_148;partial=00;start_type=ATG;rbs_motif=AGxAG;rbs_spacer=5-10bp;gc_cont=0.353
MKCKNCGYEFSAKFCPECGTPAPLIDDKIKCRKCGREVDNNLKYCPECGESINKKIDKDN
DKYNDRDRNRRRKDRGGDDDGDDDEGGILGGIGDFVGKILGG*
>SR-VP_26_10_2019_2_100cm_scaffold_5_149 # 104253 # 104675 # -1 # ID=2_149;partial=00;start_type=ATG;rbs_motif=AGGAG;rbs_spacer=5-10bp;gc_cont=0.338
MVDEEDKKEIHKIASDIGLVPKTTTLGMGERIEGALCYVLWFISGIILLIIEKDNKFVRF
HALQSIATFLPLYVIVTEIEKISALTMAFQTNIFGMLIYVVISSVLWTLIAILWLLLIYK
ASRGEKYKLPIVGRIAERYA*
>SR-VP_26_10_2019_2_100cm_scaffold_5_150 # 104874 # 105845 # -1 # ID=2_150;partial=00;start_type=ATG;rbs_motif=GGAG/GAGG;rbs_spacer=5-10bp;gc_cont=0.347
MMNRKYILVIVILLFSMGFVTAQTSIPISSTSTPILAITLQPSLDSGGIIKVTSIMKAEL
LNTDGSIAKTAVIANNVAKFNLSRIHTGDYFIRINDLSDDLVPTRIDNVTKSINQFVGQK
LRVSIIGSISDPTYKIDTFSKGQGKYPIVRYFDGTSITPENYAYIILSLKTDPKTLEIRT
LGTGSELNKYIPDQSKHPDSVTWTNTSFGDWILSGNNHPYNYNGSDNRCNMCHTNLDQKP
TNLSDIKIGYGWCYRCHYGKGGINLGFIDTTATVKPQATIVETTTVQPTITPFPTGTQKA
PGFDIFLAISILVIVSLIRKFNQ*
>SR-VP_26_10_2019_2_100cm_scaffold_5_151 # 105883 # 107895 # -1 # ID=2_151;partial=00;start_type=ATG;rbs_motif=AGGA/GGAG/GAGG;rbs_spacer=11-12bp;gc_cont=0.376
MKNIQKWLITLILVIMIGGTAQAQGITDTILTVVSSLTILLVFIVIIVLLFLFSGIVYIS
RYEVGIKTKKILGAKMPQGQIIARSGEIGIQADTLMPGLYWFNPVIWTIEKEKVTIIGEE
EIGVVQSIDGEVIPTGRLLADAVECNHFQDARAFLDNKGQKGPQIAILRPGTYRINKRAF
TVNNKPITKIEKETIGIIIALDGKPLPSEYIIAPKPTNDAHNYFQNGQEFINNNGYRGPQ
LDTLQPGEYYINPQIFDVKHYDIAEVPPGYVAVLRSNIGIELSKTKELPLDIEKEPGFKQ
EVHEKDEVILMTDVNQRGIWEKAVAPGKYNLNYLALTPYLVPTSAVTIDWAASTDIRTEH
VGLIEKQMGKLVGREVITEVNRERPRGPPREEIATEKATEFFKFSQLKVTSKDGFQLDVD
VKMIIRIRPQHASFIIARFGSVANLIEQIVHPLIDSSFRNNAGEKKAIQFIQERTLLQKD
ALEKARAEFEKYYVEAQNLLIAYISVDKTLLDTQTLKEIAFQQKEQFKEQALAQEERIAV
EEKTARAGKQKDIIDAKLSKDIEADRADAARRKAEGVRDSTKYEADGEAYKNRETGKGLA
DAYDAQAKVIGPDKLALIKIIEQVSTGKIKIVPDFLIQGGGEQSGNLFNAWMVNMVKDQV
DKKKEEKKEE*
>SR-VP_26_10_2019_2_100cm_scaffold_5_152 # 108164 # 108406 # -1 # ID=2_152;partial=00;start_type=ATG;rbs_motif=GGAG/GAGG;rbs_spacer=5-10bp;gc_cont=0.321
MITHIQICAEDKNGDEPVIYDGEFGEMDFINRDVIMGELVQNMLKTAKECDIVKENLNTS
VDNGQKIVIKYWKEKNKKAR*
>SR-VP_26_10_2019_2_100cm_scaffold_5_153 # 108409 # 108786 # -1 # ID=2_153;partial=00;start_type=ATG;rbs_motif=None;rbs_spacer=None;gc_cont=0.323
MIKQRRVDTGQIGGVLSIFTQSMFIFGIVTFLNTTALVYQSILKYYISLWGFVIIIGIGL
FGWMTIYYSILMPSMIQFGNRQGYAHGNPMREDIEIIKSQLKEIKNELRHSKKNRLKRRR
KIQRY*
>SR-VP_26_10_2019_2_100cm_scaffold_5_154 # 108822 # 109109 # -1 # ID=2_154;partial=00;start_type=ATG;rbs_motif=AGGA/GGAG/GAGG;rbs_spacer=11-12bp;gc_cont=0.292
MAILDKLMEKKDLDAYINLRLEFIRSIIDKEISILPEKEREFVRQRFIGRKVELRKLLRL
LKEDRIKDMSKKYFQNINTQLNDEDEEDRDNKDER*
>SR-VP_26_10_2019_2_100cm_scaffold_5_155 # 109242 # 109871 # -1 # ID=2_155;partial=00;start_type=ATG;rbs_motif=AGGAG;rbs_spacer=5-10bp;gc_cont=0.335
MGNIVTCIKRTYMIQTSNGIKMEVESERPLNGATTARLLKEDSDISSFLENCKILNMEAC
ENTVHKKSSYKKKSQKKLKKSAKLKKSAKLKKKVLLENNERNIQGITSGDIGVQSANRIT
PCDRINMMITLQGEFTRLDYQKFMEDKGYTMSDFMGHGDIEDAVMLKRIAPTGEKIGKGR
KKYRIIDAMPVEQYMYRKILQNNRGKMKY*
>SR-VP_26_10_2019_2_100cm_scaffold_5_156 # 109896 # 110426 # -1 # ID=2_156;partial=00;start_type=ATG;rbs_motif=AGGA/GGAG/GAGG;rbs_spacer=11-12bp;gc_cont=0.348
MENIIECVCRRYRIQTPGGTIVDIESDKPLSTQLNAKLVEEEGDINEFFKHRKILGMRQI
VRSSPPGQNKTDLPKIIAKGGVLSPRQRLNQLLKMKGEFTRQNYIDSLFDNFHYKLNRWT
SHNDIKDALHIHKIQITSERKGQKGRLYKVIDTEEVEESLYTKLLQDRKLHISTLS*
>SR-VP_26_10_2019_2_100cm_scaffold_5_157 # 110699 # 111247 # -1 # ID=2_157;partial=00;start_type=ATG;rbs_motif=None;rbs_spacer=None;gc_cont=0.434
MKNIEKMTTLAIVLLVLSIPMVYAATSSHASIKVGVTGEGDAIAHSIAKASDGGSADAAS
EATASDGGSASANARADASGPGSTATAIVKATNENRDCQAEATGGDTDTCVTGIGNVAVI
GGPTDTATGIGNVAVTEDSVETSDSSSGDMSIASSEDDSGGPVIKPGDAVTMSGFDNVLV
LG*
>SR-VP_26_10_2019_2_100cm_scaffold_5_158 # 111444 # 114431 # -1 # ID=2_158;partial=00;start_type=ATG;rbs_motif=AGGA;rbs_spacer=5-10bp;gc_cont=0.329
MNKTYTRIVITLLILGLSIIYATNGVGAPPESSGNIAISNIAIDSTDNSADISFSVNQTQ
TDVNTIIDYGTTQSLENKSGWNNGTESPRTITLSDLLSNTTYYYKINAYSGSDQSFYGIG
NFATKINTTPTPTTTPNQTFGTGNRIWKEGLDTNYIWNSYSFAGFYYDLDNNISTEELVI
ENIKRTINKGDITYTTSPIEVNFEHSSFGSYQIIGFMADKYFAGYTGNSAISSNEDISVI
GRGQLQKILIDDDNRRTVSEGSTITLEEGYVLKMKEVDIGAGKGQILVSLLKDGNEVDSS
VVVAGSDYIYTKRVGGIDLPIIAVHFDTVFRGRETNAAFIKGIFQVSGAYTSLNSGNRYD
KMEISEVSKDEIMMVNRETVDLSPGNTVNLMGNLKIIVADDDTKLRFALSVERTGEFEAR
GTIYPITERWTPMNFGLNVGNRNVGFYYDLDEDIGTENLVINKINGESIPISGLVYSTSP
QYVSFGYSNFGKYQVIGFMADKYFAGYADTNLPNPTSSVGEKSVIAQGQLDKILIDDDNR
RTISVGSTLTLKEGYVLMAKDIDMGARTMLLSLLKDGTEIDSTPLSAGQTYVYTKKVGSI
NDLPLIIVRFDSVFSGAETQAAFIKGIFQISGDTTSVKIGDTYGKMEVSSISAKEIKMDN
KNSISLSAGSTTDLMGDIKFKVADSEDLRFYPFVLVTQDMVNNQLVINTTSKATAGDTIS
INVSAGGVPIEGVSIDIEPEIGSIGNNTNNNGILNFTFPITSKGTYNITATKIGYQKTSK
NIDIEKSNKKLSIDAPAIADQFRTISIKVTYSDTAINNATIIFDNGTIGTTNNSGILNYK
LESSGNHTISASKSGYITVSREINVRVPYSEFKAQDINIVPTKIFKNGEVLVMSNITNIG
TKFDTKSIDLVINGSTVNNKSITIGPDGIQEINFTYKVSFPEGNYTVEILEQKGLLEVKK
APLNIVMIGTIITIIGAIIIYIITTRGNKEDKGDK*
>SR-VP_26_10_2019_2_100cm_scaffold_5_159 # 114639 # 114794 # -1 # ID=2_159;partial=00;start_type=ATG;rbs_motif=AGGAG;rbs_spacer=5-10bp;gc_cont=0.481
MVGLESAQDLAEEAQKVKVGKQDPAEKKRQSEFYAKLRARKAEQPVGAQYE*
>SR-VP_26_10_2019_2_100cm_scaffold_5_160 # 114986 # 116710 # -1 # ID=2_160;partial=00;start_type=ATG;rbs_motif=None;rbs_spacer=None;gc_cont=0.271
MSKKIYRIILVTILICAILVRIYNDPMIPYHYDPGKNIVYSRAILDSFPLFPQYNQYFNL
GEYYEYQVLFPYIVALLYNITGFSLGDITATLAIVVGSLTVITIYLLSKEIFNSEMAALI
SAGLIALSKIQLFSYMNYYPQIMALMLVPLSFIFIIRYTRTPDKKYIVYISILSVLIILS
SYLTGIIYLSILALSLIIYSIIRKELKYVHTFISIIIGIIALIAFYILPIIDRHGIRSFI
VGIINTIFTQKDIPFTNVDLPIYDKTILKIFGFTAIIIFIIGISLIIYLSNRKSRLINFN
NTRYEHILLFIWIIIPLILIESYRFRPILWVDRYVEILDMVAIIITGYSINFIANKIKNN
KYLISNYKYILVWMLILVFAYPTYDVVKHNYRFARWDTPSDLAALNYVENNISSESLFVA
PSGITSFWVSALGGVHVLGGESSQMLGEKFDGNTYSDTIINSPNTDEKLNLIRKFGVQYI
YLTIRPKISLLWRNDYNIEGIKALGDERYFELAYRKQDSRSTVYVIKVKENLIPKYNRPN
TNRDVTIFGYLISMMTLIIMITIVYSQNYDKKYG*
>SR-VP_26_10_2019_2_100cm_scaffold_5_161 # 116977 # 117438 # -1 # ID=2_161;partial=00;start_type=TTG;rbs_motif=GGAG/GAGG;rbs_spacer=5-10bp;gc_cont=0.288
MFCKNCGKEIKDESQFCWNCGTKVEIKKEEPVLLEETPKKIECKNCGKEIYENADVCPQC
GIRLRIVIIKNPGVAAVLSFFVPGLGYIYNGEIIIGIAFFIIEILLLGISASLLRSQQLR
DGLIFLVVGFILWIYNIYSTYRVTEKINNRQYQ*
>SR-VP_26_10_2019_2_100cm_scaffold_5_162 # 117471 # 117851 # -1 # ID=2_162;partial=00;start_type=ATG;rbs_motif=None;rbs_spacer=None;gc_cont=0.291
MKAKKQGENMGWSNYIIIQNWKIIIETNRSVEDIEDYIKEAIDKMTGYSVDIGVDTSDLK
VSDITIKDLCALASAYDSASALSQLDIDKIFLYWLESRDIEYEIKSEYNIDIKQYEENGY
NVIRIQ*
>SR-VP_26_10_2019_2_100cm_scaffold_5_163 # 118165 # 118821 # -1 # ID=2_163;partial=00;start_type=ATG;rbs_motif=None;rbs_spacer=None;gc_cont=0.298
MKHQNDMNIRRIIVAMFISTIIITMITGAEINTTNIIPTTYIIYVDDGLGFYKARNIDTP
PIKFEYKDHTLNINQGDTIIWQNDAEKTTFTILSDQNLWNSQIGYLRVGSKFNYKFDVPG
KYTLYIKEYSSRRQTIIVNAVESYPAPTITITGESTGTSTFVPTNSSATNSSMNRTSIPT
NNTDSPENKSNIKITTIASIVVAMMSIIITYIVGRNKK*
>SR-VP_26_10_2019_2_100cm_scaffold_5_164 # 118805 # 119893 # -1 # ID=2_164;partial=00;start_type=GTG;rbs_motif=AGGAG;rbs_spacer=5-10bp;gc_cont=0.293
MDIEIFEDQTGLKIFPERRSEKDREIVRFFDNKIELFVKRTGNKLEIVCYILAHKGFSRD
LGYYIIYKDDYADNSFTNFKNEARKILQKLEFLLSPDSTETIIFNNIEKFDSYERYREDI
SAIINSLNAYASLEYRSGNIIQIAIFCRELLRDINNIKIAISSETSKLGNVNILINKKYD
EPLTPTDNTIAILNDNRRKIVDNKRREEAGQGKNKLVEGFVLIRDGVNIIKNAGYDPTET
VISETNKIIGKTLIDKTKYEIDTEEEKDKGRTGTGIYVIIGIMLFMLGMIAGAYILEPYL
YKNYPEHSSIAPVPTPVATPPIGVSETPVGGNVAVYVYNQPTNESNESTPNNEFVLNNET
SK*
>SR-VP_26_10_2019_2_100cm_scaffold_5_165 # 119962 # 121272 # -1 # ID=2_165;partial=00;start_type=ATG;rbs_motif=GGA/GAG/AGG;rbs_spacer=5-10bp;gc_cont=0.302
MNLSKEHIKFLIFLTIAIILTSFLMDIISRSWHTELMKTISGAIKFIYPDGVSALINIAI
GFYVGSLLLLFLDRYKRIQAIIISIGIFIITNYISKNFDVNWNILYIGLGALIGVVLGSN
LGKDFKKIGRKEFGNAARNVSMISIFYIIVAFLVIHIISEDIGSFVIDAIVVLSFSYFFG
EVMNYRTQGPKIFVLGPAASGKTLFLAGCYMRMLDIAEIPVRASNDLLDLTDELHKVTWP
SRTGGISKYQFTFEVGKIFPRETTLRTIDYPGVYLEDILSYMYSKKDIKKMDDVEKKYVM
AAKEVINADKLIFIVDGAKYPRFEDMGIIHYTKIVTRLHENGKYIKPYIVVTKSDLFKEE
YPDFESNYDGFRKFIEEKFSQNIYIRQLLIESQSTTFYPVFYHTKKIDDEYIPLRDDNRN
VYIFGFDKFMDSLVED*
>SR-VP_26_10_2019_2_100cm_scaffold_5_166 # 121337 # 122899 # -1 # ID=2_166;partial=00;start_type=ATG;rbs_motif=None;rbs_spacer=None;gc_cont=0.338
MKKRDRRLTPYRTSLTVGDHGIEDAWSTDAVSESTGPSEKMIDTASDFYLKGEGTSKEKS
KDKHNEIISKPNYSSSMNLKHPNPKNTVSVFGPDKKRLKNTSISKAKKWIKEKKARQVRD
KFRPGEFAMQLLNPPVGKIRIPVLNPDGSPAMPPISSRARRWIEEGKAKPMRTKTGIFYV
QLIDEPSGRNKQDIVLTNGPGSRFTGVAVVSKKAILYGCNLELIADEKENRFASIKYRMD
KRRELRRGRRHRNCRRRPSRFLNRSKTGKMTPSIRSRKQLELKINKELCNIYPISVVGIE
DIKFDHYSKRWGKNFSQVEIGKKWLYGEMKRLVPDVRLIKGYETNTRRQQLGLKKSSKKE
ERDPSAHVNDCISMGSIILGLGMNTKTILTDINFDIITRPKYSRRKLHNEQPSKGGIRKR
FGGTTTDWTNIRKGDYVEAIRDKQSGEDMLYRGWIGGFENDKKLFSVYNFDWKVIGQFDS
KKVRLLNRNHGLLIKSLEMEENRINICKYGTEQVGIDNAW*
>SR-VP_26_10_2019_2_100cm_scaffold_5_167 # 123071 # 126229 # -1 # ID=2_167;partial=00;start_type=ATG;rbs_motif=AGGAG;rbs_spacer=5-10bp;gc_cont=0.323
MPDMNFPRYVFAIGGAGKNLLYTTLEKEWVLREIIKPKFAPTIIDITIIDTAIDEENDDR
ERIEKIESHIKRLEEEYRGGLGESDRTIGRINILYMLLTKDMILQSPYDLIGVGKEIKRA
TGADVWWINDPEKLGEEWQAKVINRQNFKELNFSKGVYRKRAIGKAIYYKAVSEGKFDID
LLQTAQVDILVGLGGGTGSGMSFDLAKKLKSIQPTADITIFGVLSTLDESPDEKANNFAM
ISEMEYGYLSGDAPFKDVIFIPMEVTRYPGRERASDEHERLLREFDETVPYILMAYHNNP
AQLFFTRPDYAPFIIATSQLVRYNVASIKRLKDKLLDAFNNKDISLKDEEDIYNTIRKFL
DEFYAESSSIKGGLLPAEDKTFIKDDRFSRFKMVLDHQFFIELDYNSVKYLKRAVDAGTA
GAGSDDIEKQISSIRAEVETIAIGEEGYKEEADLRLHTLLKKDVEEIDTLKDLLNIANKI
QNNIVRDTLKIIIKADEYSLGRKLNQIREELDKLNGRQKQSEGGAKNLEEEIKNYEDTIK
RDVDKNNQEWQQNERRNIELLESIDDISPILNNDFINLKNELGEYSARINTLNNIKNIDI
ESIKGIENLVDKISQELERIGIYYDDRGIIAKNLVNIKEFKKAHIEAKKRIPIFDKVLGI
AIKTDRIKKQKDAKNKVMLRATELNSDNIFEAKDGSVSCKYQYNVVQKIEDKKEEIINGM
IKRIQDMLPNAVPALFSGLKENLLNPARRKSTNIEDIIRNNLGYEIDIQKRYGELKDKRT
DIGLISENIKQFRSLEAILKNNTPIIKRHSGNLKDYYTKITNIEKDVVAMHSASKDVVRY
IMEMQPTNIYRATLTGANINNILIDQTELSSLKQNLQGGLERTIDNRYNVLVRRVIETAD
NMKRWEKTKVMNSFVTLANIEPDDIESRRIITNAFSIVKDNYSQWKCPSGDAWEVGLVMF
IAGIPFDNIRNISDSRAGYYRYYQNVDHNEMIFFHHSYMLDKGKFIKRKRILNLENEDDK
MLLLQKDKDIKSTFLQNYEEKNIKDCLKEDLS*
>SR-VP_26_10_2019_2_100cm_scaffold_5_168 # 126337 # 126747 # -1 # ID=2_168;partial=00;start_type=ATG;rbs_motif=GGA/GAG/AGG;rbs_spacer=5-10bp;gc_cont=0.343
MHEFKITPKSTGKDLEVFALSLHNIIKLPLTIRSLNEKGLRIEDGKIVDYDFTGPILEQV
LNENKSIRTVPTSGPFKGRSVLVAPIRDNEGDVVAAIGISDTYGAIDFMECFCRNPTIVA
EVEKCISNKRYNNKKT*
>SR-VP_26_10_2019_2_100cm_scaffold_5_169 # 126740 # 126832 # -1 # ID=2_169;partial=00;start_type=ATG;rbs_motif=AGGA;rbs_spacer=5-10bp;gc_cont=0.269
MIHKRDDIIKGQIIDKIKRREEKDKEGYYA*
>SR-VP_26_10_2019_2_100cm_scaffold_5_170 # 126890 # 127648 # -1 # ID=2_170;partial=00;start_type=ATG;rbs_motif=AGGA;rbs_spacer=5-10bp;gc_cont=0.312
MKIKIKLAGILILAILMVNVAFAATVEVTTPGKLPVQLREGEQVDLSIKIGNYEDSGQLT
LETNLIPSSTDKPLWDFGDSNPIIDVNRYQQKVALNLSSLPAILNVHISGKVPSGETTVK
YNDLVLTKLTDTKLKFYEIRADEKLVGIESFELIIKKREDFEKTLQSVRSREFDDMKTEV
RKVFNIGLTTEAQNIANDMSNVKWPNSLLLFGLIKVESDLMLNIIVIGLVIIVFIVGYLL
GARGDNDNEDDT*
>SR-VP_26_10_2019_2_100cm_scaffold_5_171 # 127761 # 128363 # -1 # ID=2_171;partial=00;start_type=ATG;rbs_motif=None;rbs_spacer=None;gc_cont=0.322
MMSTIERTLGSKAVLFVLLASLLLIPISTANNEASISLYGERTDVYIGQDILLKLSVVNY
ISNPKKMNLQVIIVPPSGMSVTSSEFSKTAAGQFTSSYELSPGDGREIEINMRSNEDGEF
NVKGRIVYYFGEQKDKPQYYETELPIKVRRPTVLTDVKSKSPQQNEEKKGMMGFEIILTG
IGMIAIVLIVSVILIFILKR*
>SR-VP_26_10_2019_2_100cm_scaffold_5_172 # 128405 # 128662 # -1 # ID=2_172;partial=00;start_type=ATG;rbs_motif=AGGAG;rbs_spacer=5-10bp;gc_cont=0.302
MTDILTYVFTFIYTIGYLIGEKVVMIIQTISGVNVPNEITNTIGLLTILTIFLSLADIAK
KIVWMIVIIGWVLIILRIIMLMTGI*
>SR-VP_26_10_2019_2_100cm_scaffold_5_173 # 128746 # 128940 # -1 # ID=2_173;partial=00;start_type=ATG;rbs_motif=AGGA/GGAG/GAGG;rbs_spacer=11-12bp;gc_cont=0.272
MIKGDKFLLNMYEYKTLDHIPNDKELEILGNDGWELSSILNIDNNIIYYFKRKCGELMTI
RECS*
>SR-VP_26_10_2019_2_100cm_scaffold_5_174 # 129018 # 129596 # -1 # ID=2_174;partial=00;start_type=ATG;rbs_motif=GGAG/GAGG;rbs_spacer=5-10bp;gc_cont=0.385
MEFGKVLLVVIGALALIVLIVVLWFIGTYNSLVSADQTVNEKWSQVENQYQRRADLIPNL
VKTVQGYAAHESKVFIDVTEARSQWAAAKTPGDKIKAAEGMDSALSRLMVVVENYPQLKA
SENFAALQAQLEGTENRVTVARMDYNTVVKEYNVKIKTIPTSIIAGIYGFGDKPFFEAEK
GAENAPKVNFTG*
>SR-VP_26_10_2019_2_100cm_scaffold_5_175 # 129848 # 130975 # -1 # ID=2_175;partial=00;start_type=ATG;rbs_motif=GGA/GAG/AGG;rbs_spacer=5-10bp;gc_cont=0.289
MNIKDLQKNWNEFGKTDPLWAILVDPTKKGRKWKIKEFFKTGNREIETIMRYIESLDIKI
SYKKALDFGCGAGRLTQALTNYFDDVHGVDIAPSMIKLANKNNRYNTKCHYHLNEENNLK
LFEDNSFNFIYSNIVLQHMEPEYGKNYIKEFLRVIISGGLIVFQIPSEHSISSISNTYIT
FKADIVPINILDEMEPGNQKNLFVKVKNISNETWSISDNIRLGNHWLDKKKNIIILDDAR
SELNKDLIPGDEIELTLGVKAPNNSGDYLLELDMVKEGVTWFKDRGSKTAMFDIKVLYSH
PIKNFIYSKIVQIIKRCNRNIIFHRNDPIMEMYEIKRSEILDLIKESGGRLIDIQEDYSV
GKGWISYRYFITKDK*
>SR-VP_26_10_2019_2_100cm_scaffold_5_176 # 130976 # 132208 # -1 # ID=2_176;partial=00;start_type=ATG;rbs_motif=None;rbs_spacer=None;gc_cont=0.281
MTKRLKLAFVVQRYGLEVNGGAEFHSRLLAEHLSNYCDVEVITTCAKDYITWKNEYNEGK
DIVNNIIVWRFPVVYPRDISIFGKLSDNIFKNYHSIEDEINWIKLQGPYSTKLLNFIKDK
KDEYDYFIFFTYLYFPTAYGLYLTRDKAIFVPTAHDEPPIYLSIFESIFKMPKAIAYNTE
EEKKFINSKFKNDNIMSDIIGVGIQKIENINGNDFKKKYNIDKFIIYVGRIDESKGCNQL
IQYFIRFKEDTKSNIKLVLVGKPVMKVPKHPDIIMPGFISEQDKYNAIGASELLVSPSKY
ESLSMVIMEAWACNKTVLVNGDCEVLKGQCIKSNGGLYYTNYEEFREYLNLLLDNQKLRD
KMAGNGRQYVDNNYDWNVIEKKYMRLLDMMENDKNGRHEVIFQKQLMMRK*
>SR-VP_26_10_2019_2_100cm_scaffold_5_177 # 132243 # 133319 # -1 # ID=2_177;partial=00;start_type=ATG;rbs_motif=AGGA;rbs_spacer=5-10bp;gc_cont=0.271
MQIHQILPTLSPGDAIGNEVLEIRKILRSWGYKSDIYAQNIHPDMAKFAKIFTEYKKISS
PKNILIFHFAIGSEVSEFVKNLDDKKIIIYHNITPPNYFKGINDTLVHLLINGRKELKEF
SNITDLALGVSAYNEKELIKIGFRNTGILPILLDFSLYDQEPDKKILNRFGQDNMTNIIF
VGRLAPHKMQEDIIKIFYYYNKFIEHRSRLILVGSYGGAEIYYEYIRSIIKQLHLDNVYI
TGQINFRELLAYYGVADIFVSMSGHEGFCVPILESMYFDIPIIAYKSSAIPYTLEDSGIL
VNKKNYIAIAEMINMVVNNGELKKKIIKKQQERLQYFHRSNTEKSFKHYLDSIISTIK*
>SR-VP_26_10_2019_2_100cm_scaffold_5_178 # 133331 # 134554 # -1 # ID=2_178;partial=00;start_type=ATG;rbs_motif=None;rbs_spacer=None;gc_cont=0.270
MEEKVEDTFEIKDSEVDIKDIERQIQDNIIDRKKLGAYSTDVEDIIKRPLLPPPDMSSQN
RTDLSSHMKGINSNWDIRAEYKISSHRPIIGRLLVWGRKLINGEVKRYVDLLIGRQSEFN
KRTVSILSDFNNKIDDFNNKIDDINNKIDDINNKVIDINIKVNNTDSTNNISGADKIYGN
MNYFIFNELFGGSNEEIRINTEQFLDFFLGCNNVLDIGSGRGIFLELLKEKGIKGYGIDT
NDDLILYCKRKDLNVQKDDVMTHLKKLNNKSLDGIFISHVIEHLKYEDATYMLKLCYEKM
QYGSYMVIATPNILNMTVSSNTFYTDPTHVAHIHPEFIKFLLGTYRFRDIQERFYQPTLK
DQMLKKVDNIDSLNDEQKKIYEIMNHNIDILNNLLFGYRDYAIIAKK*
>SR-VP_26_10_2019_2_100cm_scaffold_5_179 # 134611 # 135819 # -1 # ID=2_179;partial=00;start_type=ATG;rbs_motif=GGAG/GAGG;rbs_spacer=5-10bp;gc_cont=0.318
MNTDAIVVSNLWKVFRLPHEKRSTLFESITGIFKHNGYEEFVALKNINFTVKKGEAVGII
GENGSGKSTLLKIITNILRTEKGTIKVNGKITSFLELGVGFHPDLTVKENVYLYGAIMGL
TDKEIDKKIEDILNFSGLKRFEDAKLKNLSSGMQVRIAFATAIQTDPEILLLDEVLAVGD
MEFQQKCLDIFQRYIKEKKTVVFVSHDLSSVRKFCSKTLLLRHGEQVAFGKTNEIIDKYV
YGIAEKDEPKIEEKDKQKSDKKIRWGDKRVTITDVKFFDKFEKENTKFVSGDSMKIRIYY
STHNHIKNPTFGIAIYSENDMLCYGTNTEIKGLIIDHIEGNGHIDLQIDKLPMFEGKFLL
TVAVHSENVHHDWIDKQFSFDILKVSRDSGLFDIPCTWGNDK*
>SR-VP_26_10_2019_2_100cm_scaffold_5_180 # 135821 # 136606 # -1 # ID=2_180;partial=00;start_type=ATG;rbs_motif=AGGA;rbs_spacer=5-10bp;gc_cont=0.299
MGTNSNIITNLWNYRHLTIKLAISDFKLRYKNSILGFFWSLIEPLLMLVVLYVIFSYFMR
MNVENYQLFLLVGIISWNMFTRGTTMALNSILGKPGLVNKVYFPREILVVSSSITALLMT
LLEFVVLGVFMLIFKVMPTLAIIYFPIILLIQFILVLGISFGLASLNIYYRDIQYIWAVI
LQAGFFAIPIIYPISIIPEKYVWIIKLNPMAHIIDMLRGSVIYSTIPAVRDIIFVIISTF
IIFIIGYMIFLRFEPRFAEEV*
>SR-VP_26_10_2019_2_100cm_scaffold_5_181 # 136585 # 137760 # -1 # ID=2_181;partial=00;start_type=GTG;rbs_motif=None;rbs_spacer=None;gc_cont=0.296
MGGNEVRERTMNMRIAIFHDYIGTIGGGEKLVLTLARELNADIITTDINKDSITKMEFDD
INIISLGETIKLPPLKQISASIKFALCDFRKKYDFFIFSGNWAPFAAKRHKPNLLYCHTP
VRAFYDLYDTFLDRQSLHIKPLFVLWVAIHKPISEYYIKDVEKIIVNSKNTKLRVKKYMH
RDAEIIYPPIDTLKYKFIKSGDFWLSVNRLYPEKRVELQIEAFRLIPEEKLIIVGGYAEG
DHAAKYVKKILEHLPKNVELRKEISEKELIDLYSSCKGFITTAIDEDFGMTPVEAMASGK
PVIAVKEGGYLESIIDRKTGTLINPTIYELISAINIIANNPKRYREECEERSKKFDKSIF
IKNIKKNIGDEYIRYKGNKYKGNKKWAQIRI*
>SR-VP_26_10_2019_2_100cm_scaffold_5_182 # 137939 # 138574 # -1 # ID=2_182;partial=00;start_type=ATG;rbs_motif=GGA/GAG/AGG;rbs_spacer=5-10bp;gc_cont=0.310
MIEKEDIEKIKKILGENLVTLAEYNNGDEIRCLAICNHLDFKTLTDLKKLDTIPTVFTKN
EIDNAVDVFPVEFLNIKKNHKVVHGEDILKDIEISKEYLRRQLEFEFRSKLIHLRQSYMQ
SEGKDIEDIILSAVPTLSPIIGALMYLKDIHTQYDPDLIKIMVGIDTKVVRDIYKIRRGK
AKFEGDKNKYIERLINVLAQVGDIVDKMEIK*
>SR-VP_26_10_2019_2_100cm_scaffold_5_183 # 138784 # 139137 # -1 # ID=2_183;partial=00;start_type=TTG;rbs_motif=GGAG/GAGG;rbs_spacer=5-10bp;gc_cont=0.384
MADSEEVNPEAVGLEEDGKMSSWRIREIEHEIEDLERKLRHSSINEENDIRRKIENLKSE
LRRLKRREEEEDDEDNEDNGLLSSMIGIGMGMGSHSSGGGFSFGGGSSGGGGFGGGW*
>SR-VP_26_10_2019_2_100cm_scaffold_5_184 # 139082 # 139996 # -1 # ID=2_184;partial=00;start_type=ATG;rbs_motif=GGAG/GAGG;rbs_spacer=5-10bp;gc_cont=0.369
MVEDLEEEVQEEEDLEENGDMKRLQKYIVGLIILALLLPIASAITYPILNDYVTDNANII
TPEYREKITNLADRINKNTTVEIAVLTIESLEGDTPENYALQTFRQNGVGKKDNNNGLLI
LVTKKERKYKFEVGYGLEGTIPDSMKVPIGDKIITPNFKQGEYGKGIYESMLVIEGLVTN
NTEVLSKYGMVSKGGSGGSGGNGEDWIFVLLIIVFGAIVIYAIIVRPTDGVRAESPPSLP
TTYRPPPYTRSGSSRSGSSSSSRRSSYNSYSSGSSSISHSHSFGGGFGGFGGGKSGGGGF
GGGW*
>SR-VP_26_10_2019_2_100cm_scaffold_5_185 # 139938 # 140684 # -1 # ID=2_185;partial=00;start_type=ATG;rbs_motif=AGGA;rbs_spacer=5-10bp;gc_cont=0.359
MHFKSEIMIKRWIPIIFISLLLLVSIAGAVTYPHLNKYVNDNANIIDDEYKQKITELAER
IEKNTTVEIAVLTIDSLEGDTPENYAIQTFRQNGIGKKDNNNGLLILVSKNDREYRFEVG
YGLEGTIPDAMKVPIGDKIITPNFKQGEYGKGIYESMLVIEGLTTNNTEVVSKYLGSSND
IPDWFIIFIILIVIIIIVAIMIASDGGGGSGGSGGWGGSSGGGGSSGGDNGGGFGGGSSG
GGGFGGKW*
>SR-VP_26_10_2019_2_100cm_scaffold_5_186 # 140725 # 141285 # -1 # ID=2_186;partial=00;start_type=ATG;rbs_motif=AGGA;rbs_spacer=5-10bp;gc_cont=0.280
MEKLEYNVLYLLNQEYTISRIARDLDIKDDDLADIIIGLDDKELIVLKDKKWVIAEKGKE
IFEKRDRLLRKLKIDYMYGEIDNKDDYNRRKKELESLSQIIFATDDIIEEKQEQRIEESI
QPEIIIEKKGEDNEKKGEDSLLKDEKKGEDSLLKDQPIDIKKICSKCGTENKPESNYCRK
CGKLLS*
>SR-VP_26_10_2019_2_100cm_scaffold_5_187 # 141302 # 141784 # -1 # ID=2_187;partial=00;start_type=ATG;rbs_motif=GGA/GAG/AGG;rbs_spacer=5-10bp;gc_cont=0.273
MICEKCGNTIDDDATYCSHCGMKVEITQQNNLEDTPSILKTTGFLIILIGIIGIVDTISF
RINWDNQIIYTSWYQFIYLFLYVLGVVYGYKLTKREGWEISFILILIYIIHFSIIFIEKN
INRPIIPLYIISGLSLIVLILLMIKKKEYNIGQIKSQEDR*
>SR-VP_26_10_2019_2_100cm_scaffold_5_188 # 141902 # 142213 # -1 # ID=2_188;partial=00;start_type=ATG;rbs_motif=AGGAG;rbs_spacer=5-10bp;gc_cont=0.413
MKKLYGTMLVIGLLILSSGIALGAISPQNMSNNTNATVTETPTRTTSQPTDTTVEPTTAE
PTITETTVVPLPKATPKSPGFEIVLTIGVLSAIYIVGKFGKRR*
>SR-VP_26_10_2019_2_100cm_scaffold_5_189 # 142399 # 143088 # -1 # ID=2_189;partial=00;start_type=ATG;rbs_motif=AGGAG;rbs_spacer=5-10bp;gc_cont=0.313
MAYCTKCGTKSDDDSTFCIQCGTNLGIGTDTTKKTVKKYKFNIKTLAIIIVIAIISASII
FLYSGNINRYGNTEDSTVVSDKDAIVISDGNTQIASNQETAQVSISSIPSGANIYINNIS
KGKTPAKINLPDGQYSLRMNITGYKSIMSEFNVTIKPNQDTDIILNATLEPGNEPLTNES
TNSTNVTNESTNSTNGSTNSTNVTNESTNVTNESTNSTNVTNESTNSTK*
>SR-VP_26_10_2019_2_100cm_scaffold_5_190 # 143119 # 143913 # -1 # ID=2_190;partial=00;start_type=ATG;rbs_motif=GGA/GAG/AGG;rbs_spacer=5-10bp;gc_cont=0.275
MNGKYLYGKYLYLIILLIAIAIVGGCISTQDFQKYVNNSVNYHEREKISTVPTFELEINN
ADNSTKKIIYSVLDNTDKNAVRFISSINIVPRMVNDAPCDNNSTGCTIGNFTANGKLLGV
TIYILSPYSYKGLCNTFERTLYHEIGHTVYFYKYGNHDKGKDDALYIESLELYAEKYADK
YYNVQKDGCDEEFDQQLKQKLDEKEKIYRYSIKVLSKWDKYKDDGVPKDVYGEYLYDHDL
YEDAKKSYTEALEEYKYYMKKAQE*
>SR-VP_26_10_2019_2_100cm_scaffold_5_191 # 144028 # 144411 # -1 # ID=2_191;partial=00;start_type=ATG;rbs_motif=AGGAG;rbs_spacer=5-10bp;gc_cont=0.367
MNNKMTVLVILSVFIVATTLSGCIGQKTANTPGGKVIVNEGGAGPDWCKTGTKITSVGPT
GQQGSFEIKGLTKRNGTDVCEAEYIYDQGSMTQYFNEKGDYVVMVLKDKNGIVTQEINGA
NPNISGR*
>SR-VP_26_10_2019_2_100cm_scaffold_5_192 # 144549 # 144956 # -1 # ID=2_192;partial=00;start_type=ATG;rbs_motif=None;rbs_spacer=None;gc_cont=0.343
MALCLYDKVINMDENTTKTTEDKKVTALGIDENLEGALAYFFGLLTGILFLILEKDNKFI
KFHAVQSIVVSVAAMVILTVVGTILIFIPIIGWILDILLYLGTLILWLLLMFKAYQKEIF
KLPIAGDIAAKQAGL*
>SR-VP_26_10_2019_2_100cm_scaffold_5_193 # 145124 # 145450 # -1 # ID=2_193;partial=00;start_type=ATG;rbs_motif=AGxAG;rbs_spacer=5-10bp;gc_cont=0.352
MKVKDIPIFKQKILDAIPITQAEVSKMLGIDHRDTSKLIGAMLKEHIIKRTKADRTFLIE
KNGSDIREKKKGFEMLLSGGKFSPCCGCDLVCDPELCQKLTEWLMGDL*
>SR-VP_26_10_2019_2_100cm_scaffold_5_194 # 145644 # 146213 # -1 # ID=2_194;partial=00;start_type=ATG;rbs_motif=GGAG/GAGG;rbs_spacer=5-10bp;gc_cont=0.332
MVRCEEFYKYFEKKGNFCGKSEMVVKKVEEYIDYVKRNRVGGYKISNCALDPFINIEFVK
DGRVHIVALKNLKALMKKGKILPEKITRRMSIELINTANNKVEDAYKLDSIPGIRSRMRG
FEHEISEVEHDVKNTFDALKKDIGAKNNNDAMKVMLEMCVRNPDITRNIKEEIDKMEESE
KKVEIVTTP*
>SR-VP_26_10_2019_2_100cm_scaffold_5_195 # 146637 # 146936 # -1 # ID=2_195;partial=00;start_type=ATG;rbs_motif=GGAG/GAGG;rbs_spacer=5-10bp;gc_cont=0.270
MSFSCNIKVIKFLYLSLMTGMLIAQPIFGFMSLDDNQSDNNNQSDDNSSQPIVKDVCFSI
YPMLCVDIKPPIDIEFPLIDIYPDILPIGVITPEFKISI*
>SR-VP_26_10_2019_2_100cm_scaffold_5_196 # 147107 # 148210 # -1 # ID=2_196;partial=00;start_type=ATG;rbs_motif=AGGAG;rbs_spacer=5-10bp;gc_cont=0.361
MTKIVVCALVLLITLVGVTSAEYLQPNQVVKMLKEGKNIQYILDENKNNIQKGQNVQTGQ
IVQNTDSQNTNEQANTKQQGSTNRVTDQNIVDQISRVPGTSAFINLFESIYRLFMHVSLP
KSLDEQYKGSVPETMSSPYLFEMLKMTGFFEGIAVNVQENDIVNAKNSFNQFSDEYNKMS
TLVPEWKGYFKPQLVDKLGKDLNTGNVAVDVVMQDIGNIGASCDRCHGNEWAQVWAKYYW
RDFDTVNVNTPIGNMAWPDAMQVKAAGFDGVVVNLEEGKRTEAYNSWQLYKTMLLNFKEA
CKNCHTTPRYYFVSDDVLAKVDQMGKDIAGNVAVDDIVLEQQQLGENCYKCHVIHQPAQR
MKDKMDK*
>SR-VP_26_10_2019_2_100cm_scaffold_5_197 # 148432 # 151437 # -1 # ID=2_197;partial=00;start_type=ATG;rbs_motif=AGGA;rbs_spacer=5-10bp;gc_cont=0.380
MKKILLLGLIAALLISITINNVIAQKDDKDSIDTGLEKHEWNDGKRNEKIFASLDEVAIF
RNGKNAEELAKSFDPDATIVKDYEYLVIIHLPKSMKSKDLDDKIVKYNKDTGNRADFVFY
KKGKKEEQSKMVLTGEIIVHFKQDWDENRIKDWTKSKNIEIIKKFSFSPNTYLIEVDQGL
KSLDVANQIYSSGDVIYSYPNWWKIMDRKVVPNDPLFPNQWHLLNTGQSGGTSGEDVNIT
SIWNTFAGSDNEVIAIVDDGLEIAHEDLSPNVLAGYSYDYVDGDGDPTAGSHGTSVAGVA
AARGFNGIGVSGAAPYSKLVGYRLLDAWTSNNEADALTRNGQIVGIYSNSWGPADDRHLD
GPGPLTRDAFASGTTNGRGGKGNIYVWAGGNGNSNTNNLYDDNSNYDGYANSRYTMAIAA
SNNYGTQSYYSEDGANIIANVPSNGGSLGITTTDRTGSAGYSSGSYTSSFGGTSSAAPLA
SGIISLMLQANPSLSWRDVRLILAASAEKNNPTDSDWTTNGAGYNINHKYGFGRIDATKA
VNTAIGWTNVGPETSVEAYRSPNIAIPDNNANGVSDSITIDQNINAEFVEIYFTAADHTY
WGDLDIELISPSGTKSKLATKHYIASGYGSQRYDNWIFGSVRQLGESSKGTWTLKVKDLW
ASDVGTLQNWGLKIYGTDMVNKQMYVSVSESPDPVISGQNSQVTIHAEDSAHNPVTSAGV
SLSLTGGGTLASSSGTTDANGNFVVTYTAPSVSTTTTVTISTTVTKTGYTDGSGSDQITV
NPNQNQNKPLYVTVSESPDPITSGGTSQVTTHVDRDCGSEPSDICAAVYPPPLISAQGVN
IALSLTGGGTLASTSGTTDTNGNFVVIYNAPSVSSQTTVTISATATKTGYTDGSGSDQIT
VNPISNADTTPPASITELKNITYATSYINWTWKDPGDSDFSRVMVYINGIFKTNVTKGKQ
FYKAIGLIPNRQYTISTHTVDTTGNINQTWKNNTAKTKSFW*
>SR-VP_26_10_2019_2_100cm_scaffold_5_198 # 151566 # 152150 # -1 # ID=2_198;partial=00;start_type=ATG;rbs_motif=AGGAG;rbs_spacer=5-10bp;gc_cont=0.402
MKETHRNIKVIVLAIALMMLLTPISYAASSSASTHSSAGSGGATSSSSSSGSGGGNSDSS
SSSTTGSSATSSANAVASDGGTAKANSDASSSNGGTATANSDVKASGEGTIADCNAVAIS
EGSNVKKDCKDIDTTGKETSTFTAGVDLKTDIKTEATPDETETITEDIKIVKEEPKPSII
AGFISRILKFFHFA*
>SR-VP_26_10_2019_2_100cm_scaffold_5_199 # 152203 # 152556 # -1 # ID=2_199;partial=00;start_type=ATG;rbs_motif=GGA/GAG/AGG;rbs_spacer=5-10bp;gc_cont=0.424
MKYTIKTAICITLLSMLLVPTVYAGSSQASGWATASDGDAIAFSTGFGDEVLLGSVAAVE
GPADVNAVGNAYVTGEVTSVSVGSTGTTGEDNNFAGAFAFAHGIGDTSGFTWAYAWR*
>SR-VP_26_10_2019_2_100cm_scaffold_5_200 # 152593 # 153204 # -1 # ID=2_200;partial=00;start_type=GTG;rbs_motif=None;rbs_spacer=None;gc_cont=0.346
MKEIYKKIKDKVKEIYKKIKDKVKEIYKKIKDKVKEIYKKIKDKKNFKGDVQMEMKTKLI
TIVSILALFGPTIGSAGVDNWFGVDIQTYAYTSEDGNIAESYSTATNYGGDYTHAASESS
SGNEASSNSNANGGDFVSSTSGANVQNSADTHAEGGSSATGDQTGAGVVSTAVSGIDFNY
AGVDTSSFGIGDADAHTWAHAWS*
>SR-VP_26_10_2019_2_100cm_scaffold_5_201 # 153278 # 153796 # -1 # ID=2_201;partial=00;start_type=ATG;rbs_motif=AGGAG;rbs_spacer=5-10bp;gc_cont=0.476
MKTTIAILAVLMLALGAAPVFGAVSVGTTGTSVDGLGGVASTSDAFTFTDDTVTDANSNS
GALIGTASTDASTAGYDLDLFGLGDGSASSTNGDATGIIATTSSDSSVATGDAVDTDDPA
NANANAASVGFITGANVNSAGTTNPVTAIAHGDAFAIFGSVHSDANADGTSD*
>SR-VP_26_10_2019_2_100cm_scaffold_5_202 # 153876 # 154043 # -1 # ID=2_202;partial=00;start_type=ATG;rbs_motif=AGGA;rbs_spacer=5-10bp;gc_cont=0.405
MDRYHFYEVNSEIILWLFVSKRLYRCPVGGIAGSNPANGVTPGFMTLQEGVSQAG*
>SR-VP_26_10_2019_2_100cm_scaffold_5_203 # 154243 # 156120 # -1 # ID=2_203;partial=00;start_type=ATG;rbs_motif=AGGAG;rbs_spacer=5-10bp;gc_cont=0.300
MLKKDIYSISKTSILALLLISLSQIIVADALIPVTYSCCKDYIINQGTLLDNFENLNDWT
LNGLHASYIEADTINFKEGKQGLKLVAKNGDKVYTTRNINSNFSNTKNFVFDVYVYDETT
LNYVTVYFTSQKDWSKYFHYTIGKLQNGWNRVVIKRSDMINSGEDDWNNTMIMFRLTSYP
IIGKDTSITIDNFRYDMYGRAKLIFNFDDGTIGDLVAEPILTANNQRAVSFIAISWLDHK
DFMTLDNLKRLQSLGWDISSHTISHPDLTTLDDNNLTIELNNSYDWFINNDFQKSAGFLA
YPFGYYNNNVIAKAKQRYILARGVESGILPHMAPEYRDDLYKLKIIEARNSTPVQLIKDR
IDTTIDQGQLIILVFHRIVKNSPSKYEYLESDLKQISDYVKSRSSDIDVLTFSDYLIPNI
NSFTPVINKTSRIYSNGTVSLISENKYDEYIPNMIIKPLSGSIDIRISTYNEKDDQLILF
NESASDPSIKVLYSVGDRIPNQKYSVDIYKNNGTLLKSFYKEADDKGYIRYHSVGFDDPR
YTEIRSIAATNKMIVSEDNVKDDEINDDHVINKDNDTNKDIKNNVLLPMTTLSVEHKERI
TFPIEILAIVFAIILIIYSLVRYGK*
>SR-VP_26_10_2019_2_100cm_scaffold_5_204 # 156221 # 157147 # -1 # ID=2_204;partial=00;start_type=ATG;rbs_motif=GGA/GAG/AGG;rbs_spacer=5-10bp;gc_cont=0.317
MKKNTLLLLCVMIMIIVTGIIIRYADNSNGKPNNSLNISKIDNNNQSNISKIYNNKETDK
NIKEIGTWTYDNNMLIDNQSRRLHNSVWGATSAEKENYTTKSYIYYKSDGSFGWEWNRPD
TEPKNGSHIFIAPIYPEVVVGALSGRADYTTSKFPINYGNVSNWTSEINYRWIFPPKDNY
NLAYDLYFLESEQGTKKFNVMIWVQGHNEGDSIGIVSDGINQYKHFMRNAGDGQYWEWHA
FELINQSDIHRPDIHYKVDIKKLLDNAFPGVLQDNWIIPGVELGSEVWRGTGRIEINKYI
ISMNGEDV*
>SR-VP_26_10_2019_2_100cm_scaffold_5_205 # 157211 # 158047 # -1 # ID=2_205;partial=00;start_type=ATG;rbs_motif=GGA/GAG/AGG;rbs_spacer=5-10bp;gc_cont=0.295
MKAIITAGGKGSRLYPISRAIPKELIPFCGVPTIEYGINFLKENGIKDIIIVVGTKKSPI
IDYLGNGELFGVNIAYIIQENPKGLGHAVQVIERYIEDENFILALGDNIYIGDTNIKQMI
KNHIQYDASSTIFIEHLYQPEKYGVVKFDRFDNSNNEINNIIDLYEKPREEKIKNDFKIN
SGWYAIAGIYIFNKNIFDYLRETPKGFNNEVQLTDAIKLSLDKGNKILGHIFNGRRIDVG
TWDYLIEEKRFYNSLDDNKLRDIVDSRNIMMNKINGYQ*
>SR-VP_26_10_2019_2_100cm_scaffold_5_206 # 158094 # 158741 # -1 # ID=2_206;partial=00;start_type=ATG;rbs_motif=AGGA;rbs_spacer=5-10bp;gc_cont=0.326
MTEKLFNIDPYIKEFEATVVTINSDQIILDRTAFYAESGGQVGDTGFLNQTKVINTKFDE
KEKKENIIHIIEGEPDFKPGDKIIGKIDWDRRYRIMKNHAASHIMEYFLYQTFGTLKLVG
TTVNEKHDSSTYERPEPFGEEFKDIEKLSNEFISKGCEIERWEDSDRPGWWYWKAGAIKM
PCGGTHPKNVKEIGQISIKRKSGGKGREKVLTSII*
>SR-VP_26_10_2019_2_100cm_scaffold_5_207 # 158821 # 159921 # -1 # ID=2_207;partial=00;start_type=ATG;rbs_motif=AGGAG;rbs_spacer=5-10bp;gc_cont=0.352
MGHFRKECISFLMTNACSMRCQYCYLGDKKSKPGDEKAERIDLDFAKKGLEDFFSQSKSR
SIRYFGEGEPTLEFEKMQQIQAYAEELTGNGLVSELQTNGFFGHEVAKWCKENLDIIWIS
MDGVPDIHDYYRRTIANDGTSRIIERNIKFLANNGLTVGIRSTIGRMNIDRQKENIDYFD
KLGVKAVFADHLCVPVGKEAHETKDLIEVKSLEFADKFLDAREYAKSKDIFYSSFLCVNF
DEPVEIACRAMIPAPHLTPSGYVSCCDMATRPDGVLDDLLYGKYDETSKEIIYDQDKIDK
IRSRRKCNIPECQSCDAVDNCAGGCLGEALNETKDFYKVKKNLCEVTRYLAKILRSNNGL
YKFIHP*
>SR-VP_26_10_2019_2_100cm_scaffold_5_208 # 160036 # 160542 # -1 # ID=2_208;partial=00;start_type=ATG;rbs_motif=None;rbs_spacer=None;gc_cont=0.272
MSSLFNHVFIPLVILLIFSEKLRLNQRNIITLSFFGILPDADAFVFIHRAFLHNIFILLI
IPLVIFVFIKDIKICGIISFYLMSHLVLDIFNGGIFLFYPLYDKVFFSRIEVWFHSGDMI
PIIYYGISDKIISMGKGEPMISSENIGVAILLIIIVLSSVIINHGKKK*
>SR-VP_26_10_2019_2_100cm_scaffold_5_209 # 160598 # 161779 # -1 # ID=2_209;partial=00;start_type=ATG;rbs_motif=GGA/GAG/AGG;rbs_spacer=5-10bp;gc_cont=0.321
MVEQIKSEIIHTVESKKFGIIGYLVIDRLIGGSSFGGVRIVSDMSLSELQFVAKSMTYKN
AFIGNRIGGAKAAVIINKENEKYKREILVEFGKSISPYVKNRTYFPVMDMGIKINELQTI
FDSTGIRCNVLSWKNISHEYTAYSCFYATLCVLEEKGISLKDTTFSVQGFGNVGSTYADL
MCKAGARLIAFSNKYSGIIDKKGFDDEELNKLLIERSTKGDEFIFAQPINKHVLHDSVLE
IDATVLLPASSALAINDENWGRINADIIICAANAPMSYEIERLLFKNGKTIVTDFVANCG
GILGSIMDNYVDNEIILHIISTYYKRKVGNLLSQSLDLSKPLVDIVIEEVEKRIDSDYKD
IDSSNKLVEYILSKMLSKYMSNKYMSRYEMLWN*
>SR-VP_26_10_2019_2_100cm_scaffold_5_210 # 161855 # 163123 # -1 # ID=2_210;partial=00;start_type=ATG;rbs_motif=GGAG/GAGG;rbs_spacer=5-10bp;gc_cont=0.334
MPNKSEYLYMVKYLAELKIHQKKNVKELSDIQLKKLKKMIIHSYNNVPFYRELFIRANIN
PDDIKKIEDLQKLPIITKKDIQANYDKILANGTNIDQCKLINTTGSTGIPLRVYNDNKAL
LYSSALVYFGFFESGLRLKDKMVELTGILEDCSGTLVKKNMISTFDPPEQVMKMLRQYNA
DILYSFPSIFKTLSNSLNGELSSLNTRLIFTHGETLTDSNRELINSTFGAKVCNTYGSTE
FNRLAFECSENSGMHMLTDGAVIEIVKDGQVVGPGEEGDIVVTGLYNYAMPLIRYNLGDI
GILADYDEKCPCGRGWPLIKSIEGRADDFLTLPSGRVISPRTINVIENIPGIIQYRTIQQ
KRDTFFVQVVPNEEFSVKSEDEIRQQIRLGCLGEDIKIEIETVKELPRERTGKLRTIISN
VK*
>SR-VP_26_10_2019_2_100cm_scaffold_5_211 # 163175 # 163429 # -1 # ID=2_211;partial=00;start_type=ATG;rbs_motif=AGGA;rbs_spacer=5-10bp;gc_cont=0.329
MEYKDRKKIIQIIPADGWYVSFETNTDELCYDKIVCFALVEENGRRFVLPMSGEEGIDFC
ENASNYHSIVYSPEKNLERVEIIS*
>SR-VP_26_10_2019_2_100cm_scaffold_5_212 # 163661 # 164956 # -1 # ID=2_212;partial=00;start_type=ATG;rbs_motif=GGA/GAG/AGG;rbs_spacer=5-10bp;gc_cont=0.306
MIEIFRKIYRDHLLKNSIYLIMTNFSSMAIGFTFWMIATRFYTPSDIGIISAILSSMTLI
AIISSVGLPMAMTLYLPVNIQNASRIINSCIIVGIIVSVIFSLIFILGVNIWAPKLGQIL
GSLKVNIIFIMTTMMTTISLFMVGIFTAGRRSSFHMIKENIFGIAKIILLILLSSFGAIG
IFMSWSIGLTIAIATGFFLTSKLWKYEPTLIIDPIIKSMARFSIGNYIAGIFYNIPKFIF
PILIVNVLSTESAGYFFIAMAIAGVFYGIPEAIAGPFLTESSDKDKFWTNVYKVIKFDMY
LLIPGLILLLIFGKFALNIFNPNYAEHSFNTLIILSLVSIPLSLITTFNMVRNAQKKVEA
AIKIDAAVTIMTLILSIYLMRIWNIEGIAISYLFANILIAAIIVLRVKDPIEFTLRVIKG
DAKGDTKEVGY*
>SR-VP_26_10_2019_2_100cm_scaffold_5_213 # 165023 # 166678 # -1 # ID=2_213;partial=00;start_type=ATG;rbs_motif=GGAG/GAGG;rbs_spacer=5-10bp;gc_cont=0.295
MFNKTDIDDIDKSKIYIIFVFLGMLLLFYSMSEIKPVMVNINDPLGMISHLRPAYWIGYI
LVIICSMRLYLDRDIQNDSIYVTYIIAVGLLLFGLPIFTEENARFAWSYHPAGEVKSILE
TGTIGNVSEYPLGSYRSWPTTHMVSAFIISMTGINTEDLVKYIPIFWVLSVTLLAYSAGK
LLKLPTNSCFLISIFVMSSFWTINYYYGPPSLAYILYLLFFISIISLYRRYSIANTMFMI
LTFVTTVMTHMLTSMVLIVSFFISSKFIQSINKNRIRFVILFTVIFIGWHIYFATMMFDL
GIKEFIKQVIDGELFSTFATEKYNTGTTLIREIIHYSRISYLGIYIIFMMAAATFYLKDR
VRKEYKEPIKICFLWLIGVLMFLAFRYGPEIDDRVYIFSLLPMALIIIMTFDRKIVSILA
VLLIVLHIPAHYGTESFDMTYTTDLRGSKFLASKLGPDDSVNYYFAPFIRFYNLKFVNSR
GFDDVGYFNPDDRSLEGSSYIISSNQLNNYLLYVFGVNKIQTWLKDDKKSVLLYDNGYYR
IYKNINKLNIV*
>SR-VP_26_10_2019_2_100cm_scaffold_5_214 # 166796 # 167662 # -1 # ID=2_214;partial=00;start_type=ATG;rbs_motif=AGGAG;rbs_spacer=5-10bp;gc_cont=0.309
MQKLISSVKYKGEELLYEIVVVIRVFKRVTLDLYHFVRSQSQLTKIFGPQYKRSYRLIEI
DITYRCNLKCINCNRSCTQAPSEDEIDVEQIEEFIKQSISRHIKWEQVRLLGGEPTLHSR
FFKILRLLLRYKYIHNNDLQIVVATNGYGDYVKEVLENMPEEIEIENTSKSSNKPRFFPF
NLAPEDSYLYNNVDYSNGCQITAKDGIGLTPYGYYQCAIAGSIDRIFNFDIGRKELPSHD
DLMIDQLQTFCRLCGHFRLSLPTKRTKVSNSWKIAYKLYNDQRKNGMM*
>SR-VP_26_10_2019_2_100cm_scaffold_5_215 # 167736 # 168680 # -1 # ID=2_215;partial=00;start_type=ATG;rbs_motif=None;rbs_spacer=None;gc_cont=0.303
MTDRQSPIISVIVPVLNAGSFINDCVMALINQNFPKDQYEIIIIDNGSKDDTISRLTEYG
KCITILHESKKGSYIARNTGINTAKGEIIAFTDADCIADKNWLKELYVRFISEDIGCVVG
FIMSHPGKSLVEIYSKNKNVLSQQTVLDSRYLPYGQTANAAFRKEVFLKIGNFDEMLMSG
GDADISWRMQIKTDYKLVYNPESIVEHHHRTTFKGLFKQQFRYGFGRIWLYKKYGDHMKC
YSDTNYDIKYNMSHSMKLMLNVFVFYVRSFKRLLGLCDKYDMYEPLLSLLFVSGYVLGKM
YGTVKLKKSFFSTL*
>SR-VP_26_10_2019_2_100cm_scaffold_5_216 # 168756 # 169649 # -1 # ID=2_216;partial=00;start_type=ATG;rbs_motif=GGA/GAG/AGG;rbs_spacer=5-10bp;gc_cont=0.292
MKADEMGVKCEYNIDGISVVISTYDDPINFVDQCLKSLLHQEKICEIIVVDSSKKDDIKK
FCNSVGNRKISYIYTPPKGLSDARNKGITISKKNIVAFTDADCIVDENWAKNIFLSFEKD
NNNIAIVGGKVLPKWISKPNNILYNSAIAQGFYSSFDMGEELREVHQIFGGNFAINKNLV
TDQFFSPELGRGKGNLLGGEETQLCREVENKKLKIIYNPLAIVLHQIPEERSKLKWMWKR
MYYGGINRVTVGGMPTPKTVNFVSYNLYDIIFLMIFITPYIYGMLKASYQNKIEINR*
>SR-VP_26_10_2019_2_100cm_scaffold_5_217 # 169636 # 170625 # -1 # ID=2_217;partial=00;start_type=ATG;rbs_motif=GGA/GAG/AGG;rbs_spacer=5-10bp;gc_cont=0.299
MNHKNSYKNPLISVIICAFSLKRFDMTVDCIHSIFDNTYKNYEIILVIDGNHELKQRMDQ
EFKESKNMTIIENEKNEGPSISRNRGVEYTKGDIVAFIDDDAFATRNWLENIVRDLSEYP
EIFAVGGKLLPVYENGAKRLPEELLWLVGGTYKGHPENKQLIRNVFTGNMAVRRDIFKDI
NFEIMINKKKNNLSHQLEDTLFCMRLNNRKSGTVLYDPDIIVYHHVPNDRLKVRSMLKRA
FDEGILKAKLEDLNRDYDRKEDNKTKKDKDNTLSSEHSYLNTVLISIIKSLLTLKIRNFV
LMSLTVLSVSLGYADCMLKERLGANYESR*
>SR-VP_26_10_2019_2_100cm_scaffold_5_218 # 170696 # 171301 # -1 # ID=2_218;partial=00;start_type=ATG;rbs_motif=None;rbs_spacer=None;gc_cont=0.269
MKKEIYIPISGLIIGELMIFYGNIFYGLGIHVANLLLTTFIIIFESSLELKMKNILRYII
LVILLRMINLSIPQLPIVILQYLLIFGVMIIPIYYIIKDKLVLYRESRIVPKSFYIPLAT
VILIGLIVVILQYELLPLSSDMTYISGKFTTICLIISITIALLLSGTKYWNKYASDTIDM
SFSSLLSVFVIITIYKIISVP*
>SR-VP_26_10_2019_2_100cm_scaffold_5_219 # 171395 # 172270 # -1 # ID=2_219;partial=00;start_type=ATG;rbs_motif=None;rbs_spacer=None;gc_cont=0.292
MIFLVQNNNSQYKTFSDLTTISIWIIMTFILIIAIPENIYIRTILAIPMILFFPGYILAA
ALFPRNDDVGIVERIALSLGLSIVVVPILGLLLNFSFGIKLIPILIILCLYMAVLIFITI
YRRKRLSEDIRFSVQYYRIYDTVSNWLIPKSRIDSIFTIILIFIVTLTISMAYYTVAIPK
IGERFTEFYILDSSREMNNYSTNLKLNSPAIWLVSVTNREYEPINYTMQVVLDKNVLTSR
ELTLDHNQRWEKNITLIPNKEGTNEKLEFLLFKENNFTTPYRSLYLMINTK*
>SR-VP_26_10_2019_2_100cm_scaffold_5_220 # 172282 # 172977 # -1 # ID=2_220;partial=00;start_type=TTG;rbs_motif=AGxAGG/AGGxGG;rbs_spacer=5-10bp;gc_cont=0.355
MTISDIHNQEKRVSIIMPTLNEESNIKHIFPFIPQFIDEIIVIDGGSKDATIDEVLKYRK
DAKIIIDKTPGKGIALKRGFDAATGDLIIMMDADGSHDPEEIPLLIEPVLNGYDVSKASR
ILPGGGSDDFTPFRRFGNKMFVTMVNKLYGSNYTDLCYGYRAFKREVVEKMDCKSEGFEI
ETEQSIRIIKAGLKVKEIPSFEARRKYGNSRLNAIRDGWRILWIIIDEYFE*
>SR-VP_26_10_2019_2_100cm_scaffold_5_221 # 173180 # 173485 # -1 # ID=2_221;partial=00;start_type=ATG;rbs_motif=AGGAG;rbs_spacer=5-10bp;gc_cont=0.320
MKKIKKKIGITVSILLLIIGSVYAKNSTEDSNVPTEDTQNISIGDINGSNAKEDIAIEEG
GVLYKNITEGGATEKKPSPGFGAIISVTMLVSAIIVIMRRR*
>SR-VP_26_10_2019_2_100cm_scaffold_5_222 # 173577 # 175313 # -1 # ID=2_222;partial=00;start_type=ATG;rbs_motif=None;rbs_spacer=None;gc_cont=0.271
MKIIIRNEYGNIDKYTTILIAIFIFFILFKLYNALTAGLMYDEPETLYNAKQLYEGKLPF
VDYFEHHPIVSYILLAPFSDISVWTIQRTLMAILSIISSIVLYIFLSNIFDKKISILCSV
SFLVSPLLNRMSIMIIPDSFMIFFFIIGLYFYGRILKSSRHIDFFLLGLFWSLSILSKIS
SIIPIVIFTFFMIYQLKAWKNIRKNIYLFIGYIVPIGMIFIIYRFNIGYIYLMIDGIMSN
VYVRQYVFQSFHDRVEILANQIISIYIYLWIAAIIGFIYYFKLFLSDSSKTLKNKLEDKK
YIIMLSSLISFLLLIYYNLNMTVDSWPHYYMIEEILLIIMSIGFYELIQIYWFGYRHTIS
LKTISIILIILIFFGLIQPFMMSTYPFQPNNHKEEQSLTEWLSSGDNIDKNKYVFENWIY
FNYLANLESDYKVPVLSDVTFNYLTSVNNRFTDEIPLGKNVYENPNYDTVILHEPMFDIS
TWIDNEFDKDNWFLAKRYNMTMIDYNNGQILFWYPGFKINTFYSHIDVWKRRSLGSTLME
KSRIQGNISNAEEFKFLKDESLSLLTISDEEKHEYGFI*
>SR-VP_26_10_2019_2_100cm_scaffold_5_223 # 175370 # 176341 # -1 # ID=2_223;partial=00;start_type=ATG;rbs_motif=None;rbs_spacer=None;gc_cont=0.300
MEVRQNNKNILSILIGIGTIVALLYFSNIKDMVSILDKISSIWIILIILIYNINWLIRGY
RWQIILDSMGQKIGLKESISLTILGNFINLVTPAKIGDFARAFVLKRNKDIDVSKGLTSV
VIDRILDLFGVGILTYISFIVVSKDLPLPRWTEIFINNLIYILIIGFIVIGIISRFRYPL
FTNIKTICRPTEIIVLGSLSIILWIFEISTAVILFYSLNLDMNIPLIILAIMIANLTKVL
PLTPGGIGAYEGTVAAILTIGGLPYTLSLTIGILDHGIKNIYTLLFGAFSLNYNGIDISN
IIKYRTAETETKTPKTTGQNIAT*
>SR-VP_26_10_2019_2_100cm_scaffold_5_224 # 176331 # 177674 # -1 # ID=2_224;partial=00;start_type=ATG;rbs_motif=GGA/GAG/AGG;rbs_spacer=5-10bp;gc_cont=0.286
MIAILGGGLTGLTLANLLDIKIDDIKILEKEKECGGLCRSIQENGYTFDWGGSHVIFSKD
GEVLGFIKNMLRNNIVQRRRNAKILYNGRLVKYPFENGLADLSIEDNLECLCGFLDAYKK
RNNGDNISPNNFKEWMYYMFGSGITEKYLLPYNEKIWKLDPTNIDTCWVKDRIPQPPIEH
IVNASCGLETEGYIHQLNFYYPREGGINALINSLEKKIRYNIIFDFNVNKIEKIGDIWSV
SNGKDYIKCNEIISTIPLFDLLYSLKDVPKNILNAVGDLKYNSLITVMIGFKTHNTNNIS
WLYIPDSSCMSHRVSFPSNYTNTVVPSGKSSVLAEITYNNECDIVQLSNEDIIKNIVNYL
DQNKYINKDDIEYTKIKRIKYGYVVNDLNYQKNIKIIREYLKNIGIHIIGRFSEWEYYNM
DACIRSAMDFVYERHAGKGMVKHKYGS*
>SR-VP_26_10_2019_2_100cm_scaffold_5_225 # 177687 # 178367 # -1 # ID=2_225;partial=00;start_type=ATG;rbs_motif=GGA/GAG/AGG;rbs_spacer=5-10bp;gc_cont=0.327
MSNDIDYLKVSVVMGTRDEEKAIEKVIKDIKKVTDNQAEIIIVDGSKDSTPELAEGLGAN
VIRQEPKGYGIAVRLALLSATRDIIITTDCDDTYPMEDIPKFVKLIEEGYDIVSGSRLTK
NVNTMPVFNRFGNWLFAYITSILYGIKVTDITTGMRAYRRNVIHNINWTENVGLSAELLF
RPALRKYKIIEIPIDYRERLGDTKLNPIIGGMGIFKSILKYAIIRN*
>SR-VP_26_10_2019_2_100cm_scaffold_5_226 # 178638 # 179282 # -1 # ID=2_226;partial=00;start_type=ATG;rbs_motif=GGA/GAG/AGG;rbs_spacer=5-10bp;gc_cont=0.322
MKNIVKNKYVVTVLLTMTFIMTLPPTGAIVADNVSNVTTVTYRSSVDQDYGFYRVIDITT
RKQAPYDKNYTLTINVGDTVIWINDATPDEPLTIISKDNLWGNRSAYLRWNYQKFNYTFN
QSGIYDIYVREYPRLKHQTVIVKDIIDTIKVVSTPTITLTVNTTISKIETEDITSDIPIN
KSITKTNNSIPVEAIIAITGVTILALYLYISRKK*
>SR-VP_26_10_2019_2_100cm_scaffold_5_227 # 179312 # 180067 # -1 # ID=2_227;partial=00;start_type=ATG;rbs_motif=GGA/GAG/AGG;rbs_spacer=5-10bp;gc_cont=0.292
MNMRILLTLVSVLVLLSIASGEMSNNTSINNSYNNSSSSSSSSYPLNNTNNSYNRTVYKV
LVDGYNGFYRIYDLATGKEVIGEDGTKMFNINVGDTVIWSNEDPVETFTVDSDPKLWTDR
FGYLRPGKIFNYTFKRAGMYNIFVKQRSTLPYQIIIVNVPYSVPVPNETVAVKAGINETV
IYKKKEQSINNTEGINNTEDINNTEDINNTEDNKSKIIIKIYRKPKEGSGFETIIVIPII
IIIYILKKKGN*
>SR-VP_26_10_2019_2_100cm_scaffold_5_228 # 180131 # 180595 # -1 # ID=2_228;partial=00;start_type=ATG;rbs_motif=AGGAG;rbs_spacer=5-10bp;gc_cont=0.344
MKKLVILSFVAILILSGCVSKTDNKNNTQSNVVNSPKSEIGSGIANIGIDNVQTNIDISE
NNNAGTVSGWCKPGSKINVKLSSGQEEFIVTGITDYTDENGKTYRGLCKAERTIKGGSSV
KYFNKEGTIDIMKSESSSNDGSAHAESSASVSVT*
>SR-VP_26_10_2019_2_100cm_scaffold_5_229 # 180616 # 181401 # -1 # ID=2_229;partial=00;start_type=ATG;rbs_motif=AGGA;rbs_spacer=5-10bp;gc_cont=0.317
MRINMKICHGLIRIISAIFVIFSTIIMVGYGYGGGGSTGMSTSNIDPYSNIAKYEVAERN
LVINQSIEYSFITPELGIYQILVYGKENEYSVSVRVEDLKNTSKYAKKPALGIVYKNENI
WLGSTRIKYIGIRFRVKNSWLEDNDINDGRFPYLLKWDGTAWLVLKTNVTGKDDTYTYLE
SSKAGNSKIGIFAISAPKKVSRTVSDTSKNVTIEDQYEEVIPKIEEMEIKNKGAPGLGII
AVIIGGIIVSTVYMTRKRMKK*
>SR-VP_26_10_2019_2_100cm_scaffold_5_230 # 181454 # 181993 # -1 # ID=2_230;partial=00;start_type=ATG;rbs_motif=GGA/GAG/AGG;rbs_spacer=5-10bp;gc_cont=0.304
MNIKKCILLSITIVLILSTIGIAQENNATRVVAISKDIGIDNSSGKFIVLVNIATNKIGH
LAYIEGYYFMNESGKLELDGKPIMYYNDTIKNNTLVLKIKRPLDKNGERYKYVKAVAYID
NESVLNSWFKYVNKSTLNASTENSTEDKKSPGFEVVPIISILSVVYILRRRLKYKDKKK*
>SR-VP_26_10_2019_2_100cm_scaffold_5_231 # 182164 # 183339 # -1 # ID=2_231;partial=00;start_type=ATG;rbs_motif=GGAG/GAGG;rbs_spacer=5-10bp;gc_cont=0.470
MKNLKMVAALAMMTIMLLAPVGFAATSIATSDATATDGSSAAAQSTASSVGDGAVAIADS
NANANHDSVATASSDAKATSIADDSSTASVVAVARSDANANVDSTANAESEVSAVGIALH
DSNVDIAAGAGSVANAAFGSNAAADSDVNVWGAATKHSDVNVDVVALSDAEALIGSDADA
TSTLHVDAAADHHSDTSVLALSNSDATAVGFSTADAIANLDIRAEAEKHSSVTVDNSWAD
ATANGILGSDADARANGGLIAHATDHSTIDADVQSNAFADTFLGAASAESTAIVLAPSVD
HYSDLDILAKANSVAVGLLGGDATSDSVAVAGAIVTDHSDATVTSNANAESLAAVFHSAF
ANAAAGAGAIADHWSNVVSNAVSHATDIETP*
>SR-VP_26_10_2019_2_100cm_scaffold_5_232 # 183556 # 184008 # -1 # ID=2_232;partial=00;start_type=ATG;rbs_motif=AGGAG;rbs_spacer=5-10bp;gc_cont=0.435
MKRIDKNIPFGVVLLASVLLMSVGMASAETYVITGGGAIVTVNGPSIDKYTGGSFATAAG
DVTAAGNNVVISNGQVSSTGTASADSQDNIATSASVSWANVQDTSAGYAYAVSIGIPEES
GDIASTAVSTDVEGSVSGFFIDAEGSATVS*
>SR-VP_26_10_2019_2_100cm_scaffold_5_233 # 184105 # 184821 # -1 # ID=2_233;partial=00;start_type=ATG;rbs_motif=AGGAG;rbs_spacer=5-10bp;gc_cont=0.423
MKNKMRNRVLGGLFLSILLLFVVVASAEETHTDGTYATASAGAQAIATGKEAIASTQVTI
TSDGASASATSKAKAENGQTATAIADAWAHWVDGSSAYAHSTAIAVAGIGETIWAEATAH
ASASADKASSETIAYVGTDPKYIDPPDPTNGGENNGNQIVSVPPKAQSFGGFIFGKGDIE
RYCHYKLQLSDSDSSNDNHAKYYIDIIAWDYGFSDPMGFENKYDVKCSTELEMKDRIP*
>SR-VP_26_10_2019_2_100cm_scaffold_5_234 # 184920 # 185141 # -1 # ID=2_234;partial=00;start_type=ATG;rbs_motif=GGA/GAG/AGG;rbs_spacer=11-12bp;gc_cont=0.333
MAKSNKTVIIPDEIHLLIIKKQIDIRERYGFTPRITDMLVAYIKEGIDRTEELLNIKAEH
PRILVEEADVKTT*
>SR-VP_26_10_2019_2_100cm_scaffold_5_235 # 185485 # 185829 # -1 # ID=2_235;partial=00;start_type=ATG;rbs_motif=None;rbs_spacer=None;gc_cont=0.342
MDKVLKILNSVCEGWIPEFRFDSVRKFKFDYGNLKLKIAVEMEGGIYQGTGHAKTGTYLK
DMEKYNMAALRGWILLRYAYGQENLIANDVKKAVEMRKKDDKIVKGDIVKVQNG*
>SR-VP_26_10_2019_2_100cm_scaffold_5_236 # 185833 # 186084 # -1 # ID=2_236;partial=00;start_type=ATG;rbs_motif=None;rbs_spacer=None;gc_cont=0.266
MEERHFLLYGIIKTLLIMKVEKLIDIINEIDDILHRYGIIVDHDILTHHILKAIKESYPN
ENIELEYSNLNFALKLKTIPEIV*
>SR-VP_26_10_2019_2_100cm_scaffold_5_237 # 186047 # 186403 # -1 # ID=2_237;partial=00;start_type=GTG;rbs_motif=None;rbs_spacer=None;gc_cont=0.331
MLLLYVVPTDARLLEPYQYKEGECELVAKEYQRIYGGSLIFVQPLKDSGAWSLGPYNGAF
VNKAYNKERGIYYIDYMSQSYFTNESEILDWYMLRTNKKAVIFNMNDGGTPFPFIWHY*
>SR-VP_26_10_2019_2_100cm_scaffold_5_238 # 186477 # 186890 # -1 # ID=2_238;partial=00;start_type=ATG;rbs_motif=GGA/GAG/AGG;rbs_spacer=11-12bp;gc_cont=0.350
MQTFLPYPDFKKSADCLDNSRLNRQIMEAKIMYDIIIENRTSGGWINHPATRMWRGYPEA
LALYINTCLDEWKINRKKNHSYEKIPIVDEKNVKMPPWLGDERLHSSHRSNLLRKDPFYY
ESFGWIEGPGLPYYWPV*
>SR-VP_26_10_2019_2_100cm_scaffold_5_239 # 186926 # 187591 # -1 # ID=2_239;partial=00;start_type=ATG;rbs_motif=GGAG/GAGG;rbs_spacer=5-10bp;gc_cont=0.360
MSKKILLLIAILAIGIIIIPATVSLFAGEHNWYDTMQNGNQVPCEKCHGDIATELSQPGT
TNLVHKVMGCEQCHVTTAPNSEGLTQGVEFHAAATTSCMDCHNTTLLFGTFDHSTIVTFL
QSGQLGCLTCHRNPQSFPSSFSAVSIFTGPSEVHKDFVNGSKNSSLLKDSNEACISCHTH
IRVNITWSRKETIAFNASINTGIWSLSNFTGEGKNVTKTSG*
>SR-VP_26_10_2019_2_100cm_scaffold_5_240 # 187766 # 188206 # -1 # ID=2_240;partial=00;start_type=ATG;rbs_motif=None;rbs_spacer=None;gc_cont=0.274
MVVNMENGNGNIIANINISDKDEKDSFGEIDYAILKSVANNTTTVNEIINILQIRTLIIE
KHIYFLVKGGFMDLQRDHFIITSNGYEAINSFESKSGNWRSIEEFIISEIKKRKEQKLKT
YKIIDMILLASIIILIILVIYFGIFY*
>SR-VP_26_10_2019_2_100cm_scaffold_5_241 # 188237 # 189643 # -1 # ID=2_241;partial=00;start_type=ATG;rbs_motif=GGA/GAG/AGG;rbs_spacer=5-10bp;gc_cont=0.308
MKFFKKNKNICKFILVGIVSIFLIFPIHSSGLDNGYSRIVYNVSGLQTYQLHWNDRFPPG
STLMIYTEADGINHRRAVGVDYVLIIRDSNDNIVDTIVNSNRYKDYRVDDFTKFSEIIAN
DLDDGAYVAEVHIFDLLNDSLMDDYYKNVTHALLNGEDKPDIPYMNRSNVTNNPELMARQ
YKKNILNFYVDKYSNKYPTNRFTIENMALDRESIALGVPIQVNINLKNNFYDKGFASVDL
LLDNKVINNATVDIDPYSSKEIMLAVPSEITEFIDYGNHTLKIIPTTDNTIGFNLVANFA
VSTMEVEIPIRLQYKDIQTDRLAIRPNETINITVIVENMGRAGTQTVGMNINNIPVEEKS
VKLNFSEVRDVNFTVKGTEIGEYRITINDTNLSKVFFVESENVSTNVTKLPAAEKPSKIF
ILPILFILIFLIYIIRKKFVAKYLHQKENTSNTENIDIDIEDFKKRVE*
>SR-VP_26_10_2019_2_100cm_scaffold_5_242 # 189880 # 190854 # -1 # ID=2_242;partial=00;start_type=ATG;rbs_motif=GGAG/GAGG;rbs_spacer=5-10bp;gc_cont=0.293
MTKNGNKKIKNPLLDIVDEEVSKIPVSTSFFEKIGLISILIISVGIFVLSIISLIVDIFI
KFNFGSVLIDMIFMVVSLIATYFIFNILRRRMVTELLVDTAFQEGVYSKLQPLIDNIASA
QTGNDIMLDRISKIDLKVENILKEKRVGSSVPEKGRSVTDEYIALGTTVKFVIKSIFMIV
ITMAIFMFLVNFNLGGITPYATLSIFILWWLFITNEYDLWRDSSAWSMVFFPILIIPATF
IILSNILNYNVLMALLYLLLGLYSTLYYTWAVYVSTGSLPFLTRREFGEREIAKSEREEF
FASQQKGLLQQIFKEVKNAIRKRG*
>SR-VP_26_10_2019_2_100cm_scaffold_5_243 # 190876 # 192285 # -1 # ID=2_243;partial=00;start_type=ATG;rbs_motif=AGGA/GGAG/GAGG;rbs_spacer=11-12bp;gc_cont=0.327
MRKIFIVGWIIALSIFMMPSIYSVFSGQHSFNDKSSCIKCHGDIKEELDSSSYHTTLSCE
DCHIKNGSGDSGIAHGNVISPRCVDCHNQVESEINNNKESHKPLIVEASLSPLMKGENEA
CVSCHTTKSIDFKILFADIYQFNSVRINDGWQTSGFSKNIIKDNPISVQFNGTAGLHKYS
SSKCEKCHARERFQLDNSTFHTSLSCESCHQLGKNSGNGTYHVAEIPLCLDCHVYSPDIG
SDAHKSFVSEGGNSGEKNIACSSCHSSFNDKITYTRPSYIEWDVGNINGAWLIENLAIGA
NKQVEINKNLNDGNLHNISLDGDCISCHKDINDAVIAGGHSYEQWKKGHDYKNYADMNTY
CISCHRPLINGLGISMHGAIKISCIDCHSKSISIDIGRNGNMEQAPFDSNDMGGIETSMS
KQPYYVQSYLCIACKNTGNPDITNGSTTHFKMFTEPNIEIYVNGTKKYP*
>SR-VP_26_10_2019_2_100cm_scaffold_5_244 # 192282 # 193016 # -1 # ID=2_244;partial=00;start_type=ATG;rbs_motif=AGGA;rbs_spacer=5-10bp;gc_cont=0.275
MYNIDMGGVIFIILLLTFLIILYRRMMYNSNLFEKVEQIYSKADRKIKTNNYINRVKEQP
TDRQKVIFTDISILCVAILIIFLIATKSIFFAVVISGSMIPSFDKNDIILVQNIDRNYEV
GDIVIFKTPDRNLPITHRIVSIDTEGNIFTAGDATKTIDWWRLKKEDIMGKVVLIIGKPI
VIKEYGRYFIVEDRNQKIGPFDYGRFLLLINIIKIYGYAIAILSIMAYIFYTFKKDKKKE
KYRI*
>SR-VP_26_10_2019_2_100cm_scaffold_5_245 # 193142 # 193576 # -1 # ID=2_245;partial=00;start_type=ATG;rbs_motif=GGA/GAG/AGG;rbs_spacer=5-10bp;gc_cont=0.333
MEKKIKIQIIIFLCLFGFLAIIILYANPTREVPIIKVNVKFTERNGVVEADQYSFTQGTI
GYLNRPRDTAARSFPAIAGRVTSLRGKIGPWEAVPYNGTGNYSFNIGFSENNLPAPNDII
YMSVMVVDKGGQRIGYIRDNIMWK*
>SR-VP_26_10_2019_2_100cm_scaffold_5_246 # 193742 # 194446 # -1 # ID=2_246;partial=00;start_type=ATG;rbs_motif=GGA/GAG/AGG;rbs_spacer=5-10bp;gc_cont=0.301
MIFKKMKKKIKKKGAYKIFILGIMAVLSFFTIISISNAAYERPEFSDGLYASWHPGSFCI
PCHYSLNSVEKAKNISIGCQNCHQYKPKGSTKYDIDMSKIFNIHKDIICIRCHIGIKNQK
EVTAQDFHRIMPIACNNCHNYSNGTYQIPEKKNCSDCHANGDPHVVHSGDKRLEKICIAC
HGEDFANKYISGAVQINVSKLGIISVGSATGTAVEYPTIGKFLENIFKMIGILK*
>SR-VP_26_10_2019_2_100cm_scaffold_5_247 # 194520 # 195986 # -1 # ID=2_247;partial=00;start_type=ATG;rbs_motif=AGGA;rbs_spacer=5-10bp;gc_cont=0.303
MQLPISQLKLRIIFILLILFSINIGMTIGEPIVKTPEGDKEWVDPQEHTLSFIESFIRDN
YIIEASDFYEDSVLITVYNYNNYNIVMQQVARLGDSFNITDNENITKMNIFIKELKVIKG
NISANEGLNVIVDQRVKIQTKLIGHPIPLLSLALKERKFNNRTFVDRVFTPGSEISVNFS
VKNDGKATLRNVHLKFNKSEIPFLFPEENIDKQLQELKANETEIINVRFRAPYVEGVRKN
FTISAYVTGDDVFGREYKVTDSTYVIVKPFVEKIIEVKKSVPEKIYMGDIIYVTLNIKNN
GFSDIKGVNLIEDIPEEFEPLDDMWNLTNFTLKKQENKLVLYKLKPKRPGIYTFPSSIIE
WNGEVTYSGKIKQSTIINGPYVELRKIGKVEGDYINVSIIARNFGDMTAIVRLRELIPKS
LPIVKPLVVRPGSSATFSYSINKANIIGLISDGKITLPPTRAAILDQYLFTNERYNQVAT
SNELVLNI*
>SR-VP_26_10_2019_2_100cm_scaffold_5_248 # 196135 # 196770 # -1 # ID=2_248;partial=00;start_type=ATG;rbs_motif=GGAG/GAGG;rbs_spacer=5-10bp;gc_cont=0.434
MNNRIMLLGLAILAIGLVILPQTIALFSGQHNWYDTITNPANLPCAKCHEDIFQEITNGG
GQVNSLHAAQSVDGGCNACHIVAPVTKEGLVQGGALGSDFHAAAAPACLDCHSGSGPGVD
ARSILSGPQEVHKPFVNQSNTSNLLKGANEACVSCHTHIGVNITWSRATTIEFNATENVL
PDGNHSWIVGDFNATGVNITKTCGTGNGTAC*
>SR-VP_26_10_2019_2_100cm_scaffold_5_249 # 197294 # 199159 # -1 # ID=2_249;partial=00;start_type=ATG;rbs_motif=AGGAG;rbs_spacer=5-10bp;gc_cont=0.360
MKINIRMLVLIFATLFAIVAIGHVSLATIYPSYNTEQDCRGCHGSDVSNRHHLLVVNGTF
QCTDCHPVQYDNVTQTYSTQLIRNCLTCHVGKNHTNVHHILVKQGLFVCSDCHPVVYDNV
TQTYSTQVTWDCTVCHSTVLSIQNVTPTPTPTPTPTPNPQNITITDFTPASPVNDFVGST
RNFHVAIDKITDITWFINGTQVQSNLSVNNASYTNISAALGMWNVSVTASNIYGSVTYTW
IWHVASLPPPPIPPGIIGTAPPSPVNDPEGSSRKFGIAIDQIVDIQWLINGNQVQFNGSV
DSAAYTNASASLGIWNVSAIVSNINGTNMYSWVWNVTPRPITTIDQPNGQNGWYKTNTIN
LNATDPNGIKYTNYSVDGILYSHSGSSTILKTPINISDGNHSIQYYSVDNLGNTEYTKTK
TVKVDNTTPQITINSPVNGSTYILNQNLIANWSVSDNTSGIATATGTYPNGSTINTTSAG
TKNFSVNATDNAGNTNTKNVTYYIHYNFGYFLEPINNDGSSIFKLGSTVPVKFQLTDANG
NYVTNAVARLNFSKITSTITGTYLEPYTTGSGTVGDVFIYETNGNKYSYNLATKNMSAGD
WRLRVNIDDGSSYAVKISLKK*
>SR-VP_26_10_2019_2_100cm_scaffold_5_250 # 199311 # 200813 # -1 # ID=2_250;partial=00;start_type=ATG;rbs_motif=AGGAG;rbs_spacer=5-10bp;gc_cont=0.364
MSITTQRLKVFLYFCAILMIISGIAAAADRNVIIGFKNTVGANEENIVHGHGGVAKKNFH
LIPAIAASIDESKIDELKKDPNVAYVEDDKIYNATDEYTSSWGVQHIGSEIVHDQGITGA
GVKVAVLDTGIDYNHIDLKDNYKGGYNSIYSGNPDPMDDSGPSPFVPSHGTHVAGIIGAE
KNGIGVVGVAPNVSLYAVKVLNGGGGGSESSIISGLQWSVDNNMNIVSMSFGNSVYSQAL
QDAVDKVYNSGILLVASAGNTGGFILYPAAYDSVIAVSATDASDQYASFSSNGPKIELAA
PGVGIYSTIVGGGYDYRDGTSSAAPHVTGVAALIYSTNFGDVNGDGVKNNIDVRLILQNT
AKDLGIPGRDILYGYGLVDAQNAVNSQVLQLKRTTGQDSTNGQTGPEIKDSTTGPEIKDS
RNISLEQGNYSIKIKNINLTKVDMKVYENGIIRKDLSQMFLFNKSNDIEFSLDVEDTFNI
IFIPYGRKESLGYVITTVIQ*
>SR-VP_26_10_2019_2_100cm_scaffold_5_251 # 201043 # 202857 # -1 # ID=2_251;partial=00;start_type=ATG;rbs_motif=AGGA;rbs_spacer=5-10bp;gc_cont=0.406
MKIKRKILIPISALVFLGILVAIADIPPPPANQNFGVYDTMMMNYNEALCRGCHNSTSSP
LVTGGVPTRHHNLVKTSGINPYTNQPFQCTDCHPHIPGGNGVLLDTNCIDCHNGTAFWAD
SAYGANVGNFNRPHHNTTQAQTRDCKFCHGASVEDYNDGHYIPTYPVSEITPNALYKVYN
VTSGRVWGGCLACHAENASANPSIFYTHTIPTAIGGKYSSAPSATGTDNVHHTEVATITA
GADCLWCHGDITTGGVLDIRTCETCHSVSAIHNTQVDFANTSMLRGFGHIGSGNPADPAN
YSWDCKGCHAWYAAGDVNPFAGAIIPDVQLATPSVFTANTPTVVTLTGTNFIQTNSTTVV
NIDDNTNLTPDTITNGQITVTVNLEAGNHYIKVVKTDSIENVPKTSGIRPLTVVPTVSLS
SATLDGVTLTISGSGLGTVPVTNAQQYVTFSHAGNMYYSDSITSWSDTQIVAKLSGSVAA
GDIVKVITTNSGEAAIAVTMSTPTPTPTPTPPSITVTSPNGGENWKHGKAYAIKWTSIGN
PGANVKIELLKGTGVSTIANTASNTGTYTWTIPNNQAKGTNFKIRITSTTNSYTDTSNAN
FQIS*
>SR-VP_26_10_2019_2_100cm_scaffold_5_252 # 203024 # 205114 # -1 # ID=2_252;partial=00;start_type=ATG;rbs_motif=AGGAG;rbs_spacer=5-10bp;gc_cont=0.444
MKNLKIVVSAILIFAVLAGIGYALAPPPPPTVPQTIGLNDTSINFLVTTDGPNPPGTNQS
ACRQCHQSIGTNLSGTIIPTAGGVPTRHHRLVQAGVTNPYTGSPFGCQDCHPTTTQGGNI
LLDRSCLDCHNGSNFWADVPNAITRVNASVGKFSRPHHVITNYTEVVGFGNPAADRQCKV
CHGSFVDNYNDGHYKPTYDTDFFITPFASFKATNISQPDLLPAGQGGNMNNILTRVMSAS
PTGGFKVWGGCYSCHLSNYNATPQPIGSNHDNHHFEILGVSASRGGGGYKANATPFDLSN
PQTPGYNISTGVGRPCFVCHVVTPSGGPLEINITDGGTGITTTDSSGMEVRNSTVEATSA
IEFVSVNGSITYNGTGCEKCHSVASLHNIAGSGGYVQNGPQGLGHINNNTDCYGCHNSWL
PADTWTPGALAPTVDSISPSVIAADTATTVTITGVNFVNDVYTSVVTVDGVTYTPTSVTD
TQITVDIPALAAGTHVIQLVKGGNTLSKLSVLTVVPVVTLTSATFDGTTLTLQGSGFGAE
PTTNPEQYVLINHAGDLYYSATITSWTDTQIKATGTIVAGDSVQLITGNSGQAASPITVT
TPPTSVLTTITVTPTTASVAKGASQTFTAVAKDQFGNTMNGVTISWSSSNTNVGTVNPSS
GTTTTFTVKQSARKGNKATVKAQSGDISGTATVTVK*
>SR-VP_26_10_2019_2_100cm_scaffold_5_253 # 205732 # 206142 # -1 # ID=2_253;partial=00;start_type=GTG;rbs_motif=AGGA;rbs_spacer=5-10bp;gc_cont=0.394
MPCHCPRSTGLAGWLVRLVAQEGDCGLKSHQRLLASRIFLSNLTSYYNTGISHVLSDGAN
NTFVKICSGEYFHFCENMSNNTFVKICCGNILMKKKRIKREDWETYYYILHKRFLVIADI
ITTSLCLFIYRSYLFM*
>SR-VP_26_10_2019_2_100cm_scaffold_5_254 # 206273 # 206449 # -1 # ID=2_254;partial=00;start_type=ATG;rbs_motif=GGA/GAG/AGG;rbs_spacer=5-10bp;gc_cont=0.299
MGIGIHRLHIICEKYRGRIRTQMKNIKKRLKILKEHALEDDDKKESHRYPEGGYIKNI*
>SR-VP_26_10_2019_2_100cm_scaffold_5_255 # 206453 # 206659 # -1 # ID=2_255;partial=00;start_type=TTG;rbs_motif=GGAG/GAGG;rbs_spacer=5-10bp;gc_cont=0.329
MPTDYQKIIDNIKLSENFKERVIRLLPIAKDFVANKDPEDVLEYTKSMEPRDAYVLGLII
GRILVNRE*
>SR-VP_26_10_2019_2_100cm_scaffold_5_256 # 206727 # 207623 # -1 # ID=2_256;partial=00;start_type=ATG;rbs_motif=AGGAG;rbs_spacer=5-10bp;gc_cont=0.386
MKDEGISFGGMLKAAIVIVVLIGFGWLVGQYKIEKGEGVILTKFSGDKVAITSPGWYWRM
PGLESYDKYSIVNNALYFPEDLVALEQKFQGDKQTGSIGYDIKTSDNKVVDTGGMVQFEV
VDLIQFGVMNTRPMEQLQKTVNGEFFKILQSKDQTSDIIINDQGISEDKILNGLKTSGIQ
EQYGVKFTRVQLIRPTFTKEALGALATKQAMISTSEGELAAAEKKANATRTIADAENYKA
NLLKNYPSWVLSYNSQIELWKVLGDKERKDATVYVIQPGAGGNGESPSIVLPQPLKNQ*
>SR-VP_26_10_2019_2_100cm_scaffold_5_257 # 207660 # 208154 # -1 # ID=2_257;partial=00;start_type=ATG;rbs_motif=None;rbs_spacer=None;gc_cont=0.293
MSNDGDTVYKFLILIFIINVYASGMNIWYIVSMIILLFISLKVIRGHNMSRDLDNEEHIE
DVLQYEEDALQREIEELNKRRDRLKNIKDLKDKRYVIEEEMDYIKGKKKRISFDQITFFD
IMLFVVLVLLAGALLAEGRIMGRYAIIPLIVAMIIAWKLIDRFV*
>SR-VP_26_10_2019_2_100cm_scaffold_5_258 # 208221 # 210077 # -1 # ID=2_258;partial=00;start_type=ATG;rbs_motif=AGGA;rbs_spacer=5-10bp;gc_cont=0.300
MFKNESYHIDHSKNEMKKLMECNNTALVDILWRCDPEIFKIFVMSGNRHDARDKLFHHLN
DIEGHIFSIYSDRHFKDKNILERNNAKECIRVLKNIIRTENEKITGFSALKILYKLANGK
IIPGDINRGFILEFIFLFKGINCNSGIYDEKEVPLFIKLKGLEASLERTRVLNNYSSHIE
HFLKRYKTGLDKDLIEKRHCNKRFIKEYFSCDEYDWNNYRWHLRNVITDIDTLSDIVTLS
YSEMKGLECAKKHKIPFQITPYYLSLFDRKNTGEHDHAIRAQVLPSENYCLSYIESKDKG
LNLDFMDEKSTSPIKGITRRYPQILILKPFDACSQICVYCQRNWEIVDIKDANFSPESIE
KAIEWIDSNHNITEVLITGGDPLTLNNDIIDWLLSKLSYIDHIDRIRIGTRIIVTLPQRI
TNSLVHIFGKHHELGIRELCVVTHFEHPAEITPNSLESINKIKKMGINIYNQQVFTYYNS
KKFESCLLRKTLKKSGIDPYYTFNTKGKDETIDYRVPISRIEQERKEEARLLPGMVRTDE
PVFNVPRLGKSQLNAWQDHEVIMILWDGRRVYRFYPWESKQALVEPYNYIDVAIYGYLDR
LKDEGENVDEYSSIWYYF*
[truncated: 86,872 more chars]
