# Supplementary material for: Borgs are giant genetic elements with potential to expand metabolic capacity
Source: Nature. 2022 Oct 19;610(7933):731–6. doi: 10.1038/s41586-022-05256-1 (PMC9605863; doi:10.1038/s41586-022-05256-1)
Supplement: Supplementary file 6 — Protein sequences of the genome sequences in FASTA format. [file 41586_2022_5256_MOESM6_ESM.zip › Borg_Mp_proteins/Green.faa]

>SRVP18_hole-7m-from-trench_1_80cm_scaf_843_963_246_1 # 153 # 308 # 1 # ID=1_1;partial=00;start_type=ATG;rbs_motif=GGA/GAG/AGG;rbs_spacer=5-10bp;gc_cont=0.417
MVMACDGLCQVKILRLSVNAIAVVLNGALSHGYTDEETKGVAKDLLEKLSI*
>SRVP18_hole-7m-from-trench_1_80cm_scaf_843_963_246_2 # 318 # 647 # 1 # ID=1_2;partial=00;start_type=ATG;rbs_motif=GGA/GAG/AGG;rbs_spacer=5-10bp;gc_cont=0.294
MSFCKTYNKIMKRLNEFYEPVSEINIFIGTGNIISSSFSHIFILGFCYTICLFDKMAYPL
KFIESRTHIYKKVICPILDWFEQVEQDIIFLISDKIYSITTSKCTKKYG*
>SRVP18_hole-7m-from-trench_1_80cm_scaf_843_963_246_3 # 1058 # 1351 # 1 # ID=1_3;partial=00;start_type=ATG;rbs_motif=AGGAG;rbs_spacer=5-10bp;gc_cont=0.337
MNVPENPFRAGLAEMYMKKIMVDNKFNEAIRKAVNGEDGESRSLDYYIASEIMINNTIQV
FMTIKKEHLNGAGVAFSNMLGYVSYEILALTANENSE*
>SRVP18_hole-7m-from-trench_1_80cm_scaf_843_963_246_4 # 1524 # 1793 # 1 # ID=1_4;partial=00;start_type=ATG;rbs_motif=None;rbs_spacer=None;gc_cont=0.367
MIPDAVCPKCGEVVTQKPNVKVYKSEKSAGMYDDGPDLKQYVLTDGRIVREVLNEYRPWS
SGPCLFLDLVDENDRILYGWSEEEIDKRI*
>SRVP18_hole-7m-from-trench_1_80cm_scaf_843_963_246_5 # 1832 # 2092 # 1 # ID=1_5;partial=00;start_type=ATG;rbs_motif=GGAG/GAGG;rbs_spacer=5-10bp;gc_cont=0.295
MLWIELIGLIASIMTTVNSLPQILKIIKTKSVNDISLTAIIVLVIGLGLWTGYGILISNI
PIIISSGIQFFLEIITLGLVINHGKH*
>SRVP18_hole-7m-from-trench_1_80cm_scaf_843_963_246_6 # 2127 # 2378 # 1 # ID=1_6;partial=00;start_type=ATG;rbs_motif=AGGAG;rbs_spacer=5-10bp;gc_cont=0.385
MFRMILGCKILTESKTVESAGLFEVFKNLEKIESVFGNIIPAKDSAGCKCRRTARCSVEY
CFRAVSGIMAGHRINWIERDVRM*
>SRVP18_hole-7m-from-trench_1_80cm_scaf_843_963_246_7 # 2450 # 2620 # 1 # ID=1_7;partial=00;start_type=ATG;rbs_motif=GGA/GAG/AGG;rbs_spacer=5-10bp;gc_cont=0.316
MINRELNNREKEIFLMIKPTTFWDVVELVRKEMDNNRYNARRELKLLRNDENDINN*
>SRVP18_hole-7m-from-trench_1_80cm_scaf_843_963_246_8 # 2846 # 3085 # 1 # ID=1_8;partial=00;start_type=ATG;rbs_motif=AGGA/GGAG/GAGG;rbs_spacer=11-12bp;gc_cont=0.371
MSYKIQWTERKDEKDYGVGFGIGPRFHPRFSNAKVVDETDRTITFERIVLDNEIVADQTH
HLKSWEGNFDIKVEKVTKK*
>SRVP18_hole-7m-from-trench_1_80cm_scaf_843_963_246_9 # 3327 # 4307 # 1 # ID=1_9;partial=00;start_type=ATG;rbs_motif=AGGAG;rbs_spacer=5-10bp;gc_cont=0.425
MGGSGSDYSDDVNRVRQASSTSDFSNTSKDEIISKNEPHPSVLPIHFPGVEIYKGQDVVI
VWIDGTGSMGDDTFIIRDKIVLLEGQLRIQGYLKDPLIIICMVGDAYSDMWPIQVTKPER
GDALIAEIEKTLPEAGGGGQGMESYELMAYYMVKHVKLDDEKSRPYLFILGDEGIYPEVN
PMHIEKHIGDKVEAGIKSDNIFRQLCQKFNVFRLHREYSGATGEDEQIVKQWKAMIGNER
VQRLTKPKEVVDDILGIIAVMTKARTIDGYLDDMRDRGQTPERIKNVRKVLTGIEKALVP
IKDAPKLPGVGDETKKRSAGSKRFQD*
>SRVP18_hole-7m-from-trench_1_80cm_scaf_843_963_246_10 # 4374 # 5267 # 1 # ID=1_10;partial=00;start_type=ATG;rbs_motif=None;rbs_spacer=None;gc_cont=0.387
MEIIATLPPPHLIRMREVAVNPNIDFFRFNTGAKTPYSPKETLQKILEYVPSEKLWIDIK
GRQLRIDMWAVYPLGDIVLNRDIKVDIPAKIYFRNDDVSTIVEVQGRKVFADPGPRYYVG
TGQAVNIIGENFEVLGCYLTDVCKQYIEAGRELGVHRYMLSFLEKQGDIAEVLAIDPEAE
IGGKIESLPGLEFIKNDCSWSENKVRLIAARDDLFINIGSDKKKMFDALKLIIMQDPKAI
VASRILTSLEKGIDMMLSDLSDIYLMQDMGYTSFLLSDGLCSNTVALKQALSILRTF*
>SRVP18_hole-7m-from-trench_1_80cm_scaf_843_963_246_11 # 5302 # 5589 # 1 # ID=1_11;partial=00;start_type=ATG;rbs_motif=None;rbs_spacer=None;gc_cont=0.351
MILDFFLQYKVVGMYYAGKYVSVTNKDQGGTVRGHEEPYGSRIYWFERFFTKNKAMKFIS
IGRSNLCIFSGGDYFKLLRTEDNGKKFIVWDNGLD*
>SRVP18_hole-7m-from-trench_1_80cm_scaf_843_963_246_12 # 5635 # 5772 # 1 # ID=1_12;partial=00;start_type=ATG;rbs_motif=AGGAG;rbs_spacer=5-10bp;gc_cont=0.275
MNAFEKAGIFFMVLMILMGYGFNPSRIGQIMFLIFGFIFIFGHKF*
>SRVP18_hole-7m-from-trench_1_80cm_scaf_843_963_246_13 # 5891 # 7342 # 1 # ID=1_13;partial=00;start_type=ATG;rbs_motif=None;rbs_spacer=None;gc_cont=0.389
MNQIYITRGLAYGDEGKGSLVDFLTKNKEGYEDIEIEVIKEGGPQAAHHIVGRQGKLHRS
EQIGSGVFNPGVRTFGSRNMLISPANVIMENLMLQKAGVFDGMKRLSIDSRCAIVTPLHQ
MIGRLLEISRRKNRHGSTGMGVWQTVLDQKEKGDNVLSLGDLTDDTVLEEKIADLFREKF
EQAEILVKSNPDNKELANLYRYYSESLSAKLLFNSCRGFGLAYPYCIENDGEEYLRELIS
DSGKNLVFEGSQGALLDPELGFSPYVTATRTTFKTAVELLAGRVPRSHIKKIGVIRAYST
RHGTGPFVPENKELTRILPDMHNKTNPWQGKFRIGWFDLVVARYGILVNEDIDSIALTNL
DRLSQLNNIRVCTSYEYCGDDEESLDSFFEWENSRDRIRITGFKKPKLSGQEQVSKILFD
CKPLNFIKFSGWKTSIEKVKTFEDLPLEAVKYVNFLQSNEGFDEPVSILSLGPTSDNKIL
MYS*
>SRVP18_hole-7m-from-trench_1_80cm_scaf_843_963_246_14 # 7390 # 7527 # 1 # ID=1_14;partial=00;start_type=ATG;rbs_motif=None;rbs_spacer=None;gc_cont=0.319
MEYFGCVIVENSEVEVIIIKKLHPISDKGAVELASILLKEELNKG*
>SRVP18_hole-7m-from-trench_1_80cm_scaf_843_963_246_15 # 7532 # 7705 # 1 # ID=1_15;partial=00;start_type=ATG;rbs_motif=GGA/GAG/AGG;rbs_spacer=5-10bp;gc_cont=0.345
MCGHKVICENAETCMQRLVICEHQQPHDVKHLNTRLMCIHKGYCSVAEIECKCILSH*
>SRVP18_hole-7m-from-trench_1_80cm_scaf_843_963_246_16 # 7747 # 8013 # 1 # ID=1_16;partial=00;start_type=ATG;rbs_motif=GGAG/GAGG;rbs_spacer=5-10bp;gc_cont=0.330
MCEHKLVTVYKDDTHTEISHFRCVRCGEKIELPIGYNKAIGNVSGYMDKTKDFRAYDGAL
MLCIVFDLPKEITMHDLIEFRKRKFNEG*
>SRVP18_hole-7m-from-trench_1_80cm_scaf_843_963_246_17 # 8016 # 8876 # 1 # ID=1_17;partial=00;start_type=ATG;rbs_motif=GGAG/GAGG;rbs_spacer=5-10bp;gc_cont=0.408
MEIYTLEKKHEGLYEEFRRICIINKQNMTAQMVCFIRNRYKDSGLKTAIVGASGGVDSSL
TAMLATLALGPENVLLVKLPYRGLTSDESSQYVDLLARACAITRDNVFEIPINVATDASI
VQLRDAGFDLTPLEVGNAMARERMKMLFAIAKIRSGMVLDTCNLTEILLGYLTKFGDGAS
DLNPVGNLFKTWVWILADYVGVPDEIVKRTPTAELSAGQSDEGDLGLSYQVADMILWLRY
GKKIPCLEEQLTGKYGFPPQIVDVIERRVRTNRHKSSPTPVCEIKI*
>SRVP18_hole-7m-from-trench_1_80cm_scaf_843_963_246_18 # 8985 # 10433 # 1 # ID=1_18;partial=00;start_type=ATG;rbs_motif=GGA/GAG/AGG;rbs_spacer=5-10bp;gc_cont=0.418
MKKKNWKYDEQETRLGDPLVADQYHFRQARTIFQEGDHERFAVHDYFIRKPPFGSYLLVN
GTERVIKNLLNFRFTEKDIEGVKLIDPLSAAPDAEDYLEYLWKLKFTGDIWAIREGDLAF
PNEPIVRVEGNWLETWIIESMILKSMNYASLVATYVSKVVASARGRPVADFGLRRSPGDG
AGVISTRAAFIGGMKSTSNVRAAVNLGIKTSGTMSHEFVQGYSALTGLETNAFVIFGRHN
PDNFILLVDTFDAIQGSKNAIRAVEDLGMPAEALRIDSGNLAVLAKEIRKLDDKCVKFRK
IIETSDLTFELIDSILNDDSPVDGFGVGTKMTAPSNPSALNGVYKLAAIEGEIGERCERS
KLYKRLIPTLKISGDIEKTTLPGVKNIWRMRKNGKFRGDIIALQEEESPGSDYEFVLEHA
IKDGKPLVKPYDLSYIQNFAAENVSRLAEVYLRSNGPDAVYPVVMSEKLAGLRKELIDMK
RW*
>SRVP18_hole-7m-from-trench_1_80cm_scaf_843_963_246_19 # 10443 # 10994 # 1 # ID=1_19;partial=00;start_type=ATG;rbs_motif=None;rbs_spacer=None;gc_cont=0.368
MTNVILVVDMLRGFRDIGNLANPRMERIIPNIENLVKRKTKEGWKIIFLADNHSENDEEF
KLFPVHCVQGTEETEIIQELQKFVPTGIIVHKTIYSGFHGTNLGKIIDQEKPETVIVAGV
CTDICVFFTAYDLVRLGYKVIVPRDAVETYNIPGHNATEINRIFLEHMKNILGVKIVDKQ
EEI*
>SRVP18_hole-7m-from-trench_1_80cm_scaf_843_963_246_20 # 11379 # 12008 # 1 # ID=1_20;partial=00;start_type=ATG;rbs_motif=None;rbs_spacer=None;gc_cont=0.352
MEKLRGIGTTAEEIVVLFGGSFNPPHKAHKRIVKILAKSFDRIFIIPCGPKFKESTKIVH
ANHRIEMVKIAFGDLPEIRFDFYDLENDVYTPTYILDERYKNLFPNAQIWHVIGEDIITG
GYSKNSEIHRIWDHGNYIWDNLNFLVIVRPGYGARHVDLPPKAKIVEIGDIIGSGTFIRR
LVENNRQIKDFVEPEIDEYIKRNKLYQKK*
>SRVP18_hole-7m-from-trench_1_80cm_scaf_843_963_246_21 # 12093 # 13337 # 1 # ID=1_21;partial=00;start_type=ATG;rbs_motif=GGAG/GAGG;rbs_spacer=5-10bp;gc_cont=0.365
MEYEIEVLIGIFKDFKKKIYKYQYPEELFGVLDGNSANDKMVSLKGKFKKLLKDYSADKY
DHYNNKELFDLSSDTAKRIIELERMAEEQIRDGTYGTKNNSAKNFSVVNVGKREYKICEM
LTREDFVDIFRGEFGDNGNVEPVLIKMARNIDDDGYLLDNETIRLNNTSIVNEIKVLNYL
DSIKDIGFQKVRSKHYPILLDKFVFTDADEDNGDAEERQALVLKYFDGYDFVTLREKFEN
GVPLYHACWIMERILSATGYLNFNNILLGPVPPAGIYVIPQDHNVILGDYTFSVMDYTSE
RAKYIGFTENYTAPEVIKKASPHPRSDIYSLGMNMVYILGGDVEKGTLPDSFEMIPGQKV
NMDVIERIRNLVLSFINKHPQARSDDAWKAYHQLRGLRREAFGAAQFVEFKIPI*
>SRVP18_hole-7m-from-trench_1_80cm_scaf_843_963_246_22 # 13566 # 13817 # 1 # ID=1_22;partial=00;start_type=ATG;rbs_motif=GGAG/GAGG;rbs_spacer=5-10bp;gc_cont=0.286
MKEEFKWYVEHGKSDISYLVEFINEEDRIDIMPADMYDSERFKDYIKKHAKEVIKIGQFP
DIEKVITKLIFDMRELNRNHNIK*
>SRVP18_hole-7m-from-trench_1_80cm_scaf_843_963_246_23 # 13930 # 14259 # 1 # ID=1_23;partial=00;start_type=ATG;rbs_motif=GGA/GAG/AGG;rbs_spacer=5-10bp;gc_cont=0.352
MVIEYNISSLSAFSASFDKILSEQDMDILRNDFYIGFSARHSQIEKVSVCVVIYMVPSGL
SHTLKYYLEGKPTDRNAYYQKDPSRGDVIELLKHINRIGEIQITVKEKK*
>SRVP18_hole-7m-from-trench_1_80cm_scaf_843_963_246_24 # 14343 # 14582 # 1 # ID=1_24;partial=00;start_type=ATG;rbs_motif=AGGAG;rbs_spacer=5-10bp;gc_cont=0.346
MKIISEDAGFRLELTIPDELKKKGLNNELANELINVAYKPFINKITAFLAYSIGCQDHDA
VEVIDQTMTNIAKERLENR*
>SRVP18_hole-7m-from-trench_1_80cm_scaf_843_963_246_25 # 14631 # 15056 # 1 # ID=1_25;partial=00;start_type=ATG;rbs_motif=GGAG/GAGG;rbs_spacer=5-10bp;gc_cont=0.322
MGKSIDVVNGTDKERQEYIDKCIDYLLGSLDSVQWVSFAHIRNELAPISLQDKEQLLKSL
IIDPRKEMESKTYIEWLNKQKDRKDSLGNLVRKFLTDKNIKSWYGFRDHLEKFGASEDEI
KTCEHSWVEYTTQRYLKNWYE*
>SRVP18_hole-7m-from-trench_1_80cm_scaf_843_963_246_26 # 15126 # 15299 # 1 # ID=1_26;partial=00;start_type=ATG;rbs_motif=GGA/GAG/AGG;rbs_spacer=5-10bp;gc_cont=0.397
MKKWNVRVWCMVASYNYDNEVAPDKQTAIENVRARVMPDMKNWNFSASAAENVGDSE*
>SRVP18_hole-7m-from-trench_1_80cm_scaf_843_963_246_27 # 15356 # 16027 # 1 # ID=1_27;partial=00;start_type=ATG;rbs_motif=None;rbs_spacer=None;gc_cont=0.354
MNESNKDNIGDKMNESNKDNIGDKMNESNKDNIGDKMNESNKDKIGNANIRIEVISGDIA
RVDSDAIITAINSKKLWFGGIDGAIQRVAGNVYHEQALNAELMDLNVIIARGSHNYHKGK
FDNVVFVVDDLKSELRNVIARGLWEADIAGFKKVTIPAIRTGVMLGAVETSLEQVVDEYM
GGISRYVSRKMAKGQVLGIGTITFVTYNNPKLEEILYRVISKM*
>SRVP18_hole-7m-from-trench_1_80cm_scaf_843_963_246_28 # 16256 # 16498 # 1 # ID=1_28;partial=00;start_type=ATG;rbs_motif=AGGAG;rbs_spacer=5-10bp;gc_cont=0.337
MGLIREEAIDLLGKECEDIDEIPFTFKCMKKMNKKDEEKFPGVVAGSIRCQMYYTSKCDR
CNGCEFAVEGCEKIVVMPAG*
>SRVP18_hole-7m-from-trench_1_80cm_scaf_843_963_246_29 # 16618 # 16842 # 1 # ID=1_29;partial=00;start_type=ATG;rbs_motif=GGA/GAG/AGG;rbs_spacer=5-10bp;gc_cont=0.329
MKKTEEVIILGIILGSFIAALLYCIYRFYIALQTLKAAPLELIGIFIFGTLTIFVTIALY
MEIQEWRDKGTTSL*
>SRVP18_hole-7m-from-trench_1_80cm_scaf_843_963_246_30 # 16887 # 17102 # 1 # ID=1_30;partial=00;start_type=ATG;rbs_motif=GGA/GAG/AGG;rbs_spacer=5-10bp;gc_cont=0.333
MAFNISDIWYVWILRRHKHDYKRIEDGMTCDIAWQRHQCKDCTKIIGLDDWQVADLPTNM
LYEKIVVMPAG*
>SRVP18_hole-7m-from-trench_1_80cm_scaf_843_963_246_31 # 17163 # 17744 # 1 # ID=1_31;partial=00;start_type=ATG;rbs_motif=AGGAG;rbs_spacer=5-10bp;gc_cont=0.369
MMKQERFNMKKQERFNMKKEGIMADNLERLLKITQGCREDMHEPDEQGITVCVKGHYLDN
EMGDNPVTNQGELTVGIVRDSKIEWFNLAGLVSLARKSPIDIFNRMMADNLKRLLKVTKW
CREDMYKPNEQYIMACVKGNHLDNAMGDDPITNRGEFTVELANYGTVKKYSPTPHIEWFN
LASLIALARRAEI*
>SRVP18_hole-7m-from-trench_1_80cm_scaf_843_963_246_32 # 17823 # 18095 # 1 # ID=1_32;partial=00;start_type=ATG;rbs_motif=None;rbs_spacer=None;gc_cont=0.308
MSKFELPKCIRCGVCCVNGTCSKGIKDTDTDICIYLEIYDHNKTSCKLMKEKGPSALNMD
IGCHLRTLPDKYNYYYNQMVSKISCQMIQS*
>SRVP18_hole-7m-from-trench_1_80cm_scaf_843_963_246_33 # 18115 # 18336 # 1 # ID=1_33;partial=00;start_type=ATG;rbs_motif=None;rbs_spacer=None;gc_cont=0.365
MITAKCRSGLCEWIGEKDAQNCCSVYKRVMILYPKPEEVDKFYGWYGYKWMKEDQATEGR
EVVQLSDIEMLNI*
>SRVP18_hole-7m-from-trench_1_80cm_scaf_843_963_246_34 # 18598 # 18834 # 1 # ID=1_34;partial=00;start_type=ATG;rbs_motif=GGA/GAG/AGG;rbs_spacer=5-10bp;gc_cont=0.363
MNMKWTSNQDSYNLNIANGLIRAIVQWDILYGKGYKAVVNSSEVGIYPYADEAKLEAEKY
IKRGLRLALNEIGGILEI*
>SRVP18_hole-7m-from-trench_1_80cm_scaf_843_963_246_35 # 18899 # 19147 # 1 # ID=1_35;partial=00;start_type=ATG;rbs_motif=GGA/GAG/AGG;rbs_spacer=5-10bp;gc_cont=0.373
MASDIVVSVRYNNIYRIRQSEVGHEDMVTERIKEIMKEFEKRIKDLTTAVVEVHEDEQKA
IDIGRNILDLIETKVQENIDVG*
>SRVP18_hole-7m-from-trench_1_80cm_scaf_843_963_246_36 # 19179 # 19448 # 1 # ID=1_36;partial=00;start_type=ATG;rbs_motif=GGA/GAG/AGG;rbs_spacer=5-10bp;gc_cont=0.319
MINKDKSHRGRDMGKKTIKMLSIIGACLGFFIMAYVLYMVAILGNSLFIYQTITMYGSIL
ISVSCIVCAVIEIADSNDRQNAKDRIFWV*
>SRVP18_hole-7m-from-trench_1_80cm_scaf_843_963_246_37 # 19607 # 20191 # 1 # ID=1_37;partial=00;start_type=ATG;rbs_motif=AGGAG;rbs_spacer=5-10bp;gc_cont=0.381
MNGNEQSVRCIERVYEIRRGPKITIVRARKPMTEEATQRLLSIDSRLDELLADYEIISLR
FVTQVEKKGDGVRIILPEEKTIVGVPDDKLPSNVSEKGQLPDVKERLWSILHELKGDEIT
QNDWINFLTLRKYNRQQAKNNVCHDFNRLLKLGKIEKIKGSKGHYKIIDRDIYKDDKEFS
KKMETLMSGGKLTL*
>SRVP18_hole-7m-from-trench_1_80cm_scaf_843_963_246_38 # 20910 # 21170 # 1 # ID=1_38;partial=00;start_type=ATG;rbs_motif=AGGAG;rbs_spacer=5-10bp;gc_cont=0.333
MFAALFPELVYGYLKVDTRKILESSSDGRKIIFEKITVGVNVISIEVYQNIAEWLLTVPE
ENLKKITFEDVEKGAGEYIDGNGVLL*
>SRVP18_hole-7m-from-trench_1_80cm_scaf_843_963_246_39 # 21183 # 21314 # 1 # ID=1_39;partial=00;start_type=ATG;rbs_motif=GGA/GAG/AGG;rbs_spacer=5-10bp;gc_cont=0.348
MIIRADTNDEDKVPDVGDTFVVEKVEKVAAFWIIELKKRMKSP*
>SRVP18_hole-7m-from-trench_1_80cm_scaf_843_963_246_40 # 21410 # 21553 # 1 # ID=1_40;partial=00;start_type=ATG;rbs_motif=GGA/GAG/AGG;rbs_spacer=5-10bp;gc_cont=0.368
MIKTSDEVIQELAETLAQCSEEFIEEIANKVLTHKVRYIGDSMFQQE*
>SRVP18_hole-7m-from-trench_1_80cm_scaf_843_963_246_41 # 21601 # 22275 # 1 # ID=1_41;partial=00;start_type=ATG;rbs_motif=AGGA;rbs_spacer=5-10bp;gc_cont=0.333
MNKNILSDKYKCGHDISPIVISTTVNSLTTYMEWQKDKSGLCLVCWLKERRINNKRKAIR
NELDDLNFKDISIGKLLDICLKCNTKEEAESFLRQYEEMCGSPEMAHKNLMHIFGYADGE
SIKKLCSLFPINPQINLTDIRDMLQKTIHSLDIVIGQEAQLYNAFEGLLKNAVASEISGI
KKPNLFPFINELKMEKESLETIKFHLECKIEDNEREKNKITLTH*
>SRVP18_hole-7m-from-trench_1_80cm_scaf_843_963_246_42 # 22300 # 22725 # 1 # ID=1_42;partial=00;start_type=ATG;rbs_motif=GGA/GAG/AGG;rbs_spacer=5-10bp;gc_cont=0.305
MGMDISVGDLKSKDYISEKLGSASSILSWKYDVAKKEGIDFWKGYNGKFKLALIHQGDYK
VEELPMLLCQLTEIKKLNIEEYDTIICFDTEEVIDLDKMKISKGLKHRKTQIVKSIDPVI
DKFIRVCKIAIDRKLPIKVSF*
>SRVP18_hole-7m-from-trench_1_80cm_scaf_843_963_246_43 # 22743 # 23066 # 1 # ID=1_43;partial=00;start_type=ATG;rbs_motif=AGGA/GGAG/GAGG;rbs_spacer=11-12bp;gc_cont=0.327
MDINLVDTRDMSSKKTAKKAYVIKNRLHTEDELRKFAVNVIEERTKFCRDIKKVENVDKC
VCEAIKRWIKLFKGYPMEGSKDLGNLRVLMVERVFEEMKKEGKIKCE*
>SRVP18_hole-7m-from-trench_1_80cm_scaf_843_963_246_44 # 23082 # 23366 # 1 # ID=1_44;partial=00;start_type=ATG;rbs_motif=GGAG/GAGG;rbs_spacer=5-10bp;gc_cont=0.302
MGVKIKRINVVLDTNGYYIRPVRLNITEEKILKYVKDNHMPEDSEYSSEDLILDLADPND
NRDIYTIYTLPFNIKEETMRYIEKLIDELRDDRR*
>SRVP18_hole-7m-from-trench_1_80cm_scaf_843_963_246_45 # 23398 # 23508 # 1 # ID=1_45;partial=00;start_type=ATG;rbs_motif=GGA/GAG/AGG;rbs_spacer=5-10bp;gc_cont=0.351
MELKDICTDIDTCGCKPSCSCVGKIHKMHKIVKEKL*
>SRVP18_hole-7m-from-trench_1_80cm_scaf_843_963_246_46 # 23505 # 24161 # 1 # ID=1_46;partial=00;start_type=ATG;rbs_motif=AGGA;rbs_spacer=5-10bp;gc_cont=0.400
MKIAILGGTGSIGEGFALRWAEKHEILLCSRDMGKAVNFADKYTDALINKGFTCCGITGC
TNESAIGDADVVVLSVPYQGVVNLLNDLRSCFSDQIVISLVVPMKKSKLFEYTPPKQGSA
ALEIKDILPETVKMVSAYHNISAKKLAVFDLNLDYDVVVCGDDDVAKKTVMELTREIKTL
RPLDGGDLVSSYMIESMTPFLINLAIRNGLSGLGVKFL*
>SRVP18_hole-7m-from-trench_1_80cm_scaf_843_963_246_47 # 24193 # 24462 # 1 # ID=1_47;partial=00;start_type=ATG;rbs_motif=AGGAG;rbs_spacer=5-10bp;gc_cont=0.311
MQLIYYIIICDVILILIGLLVSIIIDRANKSVDMTIKLIHSMGEDLSVIGKDLDEMNKML
EDKSMILDGIIGKIKEKDISRRYRYEENI*
>SRVP18_hole-7m-from-trench_1_80cm_scaf_843_963_246_48 # 24446 # 24682 # 1 # ID=1_48;partial=00;start_type=ATG;rbs_motif=AGGAG;rbs_spacer=5-10bp;gc_cont=0.316
MKRIFKSLRPKTGLTNNCHRCDKFFEDKDVTMLEEGIVCFNCLDSKNPIDVNKMLRAGFQ
QEDILTIVNIQYTVDEQE*
>SRVP18_hole-7m-from-trench_1_80cm_scaf_843_963_246_49 # 24740 # 25999 # 1 # ID=1_49;partial=00;start_type=ATG;rbs_motif=AGGAG;rbs_spacer=5-10bp;gc_cont=0.330
MAYLQLGSNNPDFSFILKKNPASGMLIKPCRKGRLFAWYTNPSVFNIYFRDSDMETSYSN
EDFEYMDVTRYNSPLFLVNAVHEFLNHMKKVNDKDIIGHENVLIINQMKCKLHNLDAFKS
HFLGYEFKFEEVASHNFRIEIKTKNTIRELISLGQLFSIFNALMNNDYDLYITEEDLDKY
MTCLQVIDTPYYLRHLFKCHFLRTEKSFKKYKAQLEISKKDKLELEFGDTSEQRINAVQK
ILDFKSPIVDIGCGEGSYVREFAPRLDKKGLEYYAIDTNPERIETVKRLCNKKGIENVIT
LSSIDDFICPENPVIIMAEMIEHMAKDEAAVLVKKVMQWPFRSLIITTPNKEFNSNYRLF
GEDMRHEDHIFEMTRNEFKVWIEENIKKRCQEMNKEIKFFDIGDKVNSLQPTLAVIIGG*
>SRVP18_hole-7m-from-trench_1_80cm_scaf_843_963_246_50 # 26013 # 28667 # 1 # ID=1_50;partial=00;start_type=ATG;rbs_motif=AGGAG;rbs_spacer=5-10bp;gc_cont=0.333
MKVELKNLHTIVMFIGISGSGKSTKARQLDELAKKKGLRSVILSSDDCRQELLLSDKCRL
YHHHDPEMTHVSDKAFDLLMLKMELYLKWPYNANLIILDMMNLQTEARQKIVDLSTKYCY
DIMAIVLDYQNIDEYFSGLDEKYGKKLISRQLHKFHRDTLPELGKKRYDDLIRIRNKAEP
IELECSFNVNIDDVNLPNDKHDFIVTDIHECLDSFKELLKKAGFNIDKVMVKDSGEEGEK
DSGKEIEKITGREDTRIIIAGDSIDKGNKTKETIEFLYNNMDRIFFGWGGHESFVYRYLN
GKIKPDNIGKDGLVNYSSIPILEKDNELKQKFFAICEKMKPFYQAKHFIVTHVGCENKFL
GKTQEFAIRAQRYCHVDRFDDNLDDEIWLANRREGLKYLKEDAEACHQYHIFGHEPWRNN
LIYKNKIHLDTGCVSGGRLTGIVIDRWTGDYKLYHVNCLDKTIVVANEKLRDFTFEGPKI
ELEDRDYDRLIRYVKSKINFVSGTMCPADKRGDELEDINDALDYYKHKGIDKVMLQIKYM
GSRCNIYLFDEVEKSYAVSRNGFLIRNPGVQSGLANIYAKLRERFSDYFKENNLDMMILD
GELMPWSALGEGLIGSTFQAINKGVGSELDLLKNSGFEEQLARLKKQYEESQFDSDRYNM
KKVDLYDKYGPQKYESYKLLSDFYMPDIAELEILHDLYSKQLDIYAKQLSQEELNSELHY
EPFSILKSVKKNGDEIYYFDSDNETLFKMVNGAEYAICDLTSDGYAKARIFFDRVTNQLN
SEGVVIKPLNVDPSHCAPFIKVRSPSYLTIIYGYDYLNKIKYRNLINQKHIRRKLETSIK
EWHLGKRLLKVRYKDISEDNKQYMDLITRMILETNIEESIDPRL*
>SRVP18_hole-7m-from-trench_1_80cm_scaf_843_963_246_51 # 28713 # 28955 # 1 # ID=1_51;partial=00;start_type=ATG;rbs_motif=GGA/GAG/AGG;rbs_spacer=5-10bp;gc_cont=0.288
MVKSEFEQFWDRNEKLLLKFCELFETDKEGFKISVYDQFKKYGIISTLEDKLPKIYKQTK
VMKYLCGNKTVQVVKISFNG*
>SRVP18_hole-7m-from-trench_1_80cm_scaf_843_963_246_52 # 29011 # 29310 # 1 # ID=1_52;partial=00;start_type=ATG;rbs_motif=GGA/GAG/AGG;rbs_spacer=5-10bp;gc_cont=0.333
MKKDKELMEDWRIEENRDKPIPWEDEIFDTKRLKGVVKNGKIYLDRKGLYDKPQKCPIQL
LIPKTPPEVKELVEAIEWLFTKEGYDVSKHLDFKNFKKR*
>SRVP18_hole-7m-from-trench_1_80cm_scaf_843_963_246_53 # 29420 # 29749 # 1 # ID=1_53;partial=00;start_type=ATG;rbs_motif=GGA/GAG/AGG;rbs_spacer=5-10bp;gc_cont=0.276
MNREIIFSDSIQETLSYLIGKTSTIITFMTFGEVHLSGVLIIENDAKEIQLPIFKDGRYT
HFFSKLPFKSRIKFEKDGFFTILPPDGYEDINKFKEYLKDLWIESADFI*
>SRVP18_hole-7m-from-trench_1_80cm_scaf_843_963_246_54 # 29866 # 30369 # 1 # ID=1_54;partial=00;start_type=ATG;rbs_motif=GGAG/GAGG;rbs_spacer=5-10bp;gc_cont=0.339
MGLIDLYARNPFSHDIGEKVMGYNRFRALQFVYGTIIDREHQGETNAYRIGSDYGKRFSG
TLFESAILPYDEKLVLEEIRRTVGNEKTRVLTVKILYDFGASVIIEENEKEIFQQEIKGD
DIDADDLLDSYIKLLTYLGFEPDLDRTFNDGDTLIALNFIKDINGDA*
>SRVP18_hole-7m-from-trench_1_80cm_scaf_843_963_246_55 # 30362 # 30790 # 1 # ID=1_55;partial=00;start_type=ATG;rbs_motif=None;rbs_spacer=None;gc_cont=0.298
MREITEKNGMLNDPIIDITDSFIKDTFIKNILNDIKSVKDNLPDISSRKAFLHRSNKNIN
ALWDFVSGDDFSKNLVIALADGINNIKAENLNFGQLDVIKGIIEVIRKGKITEDELDSCM
KLLIDNDIPLVLLPANISDLYD*
>SRVP18_hole-7m-from-trench_1_80cm_scaf_843_963_246_56 # 30856 # 31269 # 1 # ID=1_56;partial=00;start_type=ATG;rbs_motif=GGA/GAG/AGG;rbs_spacer=11-12bp;gc_cont=0.357
MGNKIYEYKKIPDSEIVDLESLGQDGWEFCGMADKCWIFKRNSTDRDVHIGLLVSCAYMR
GVGNLQHRTIAEFAQFVENVMSDKPEYQKYIFDWNDRNAIATWIEKFHEYCKELYDDIMK
RMREDNMSSEERYDVNT*
>SRVP18_hole-7m-from-trench_1_80cm_scaf_843_963_246_57 # 31253 # 31711 # 1 # ID=1_57;partial=00;start_type=ATG;rbs_motif=None;rbs_spacer=None;gc_cont=0.377
MMLIRKAINMNRNLRIKLYDTGSSAIVKLADGNPGATVVCMEMLKKGKDIDPDYVMGGLG
MLLMLDTFGIYGSRIWMLYKDVCKQDIVKTIAVLRAGQMGMLGDEALQHAIDNRGDGIDI
DDLHKQVRQRLPKFSDTLIISGSESISVIKDT*
>SRVP18_hole-7m-from-trench_1_80cm_scaf_843_963_246_58 # 31895 # 33208 # 1 # ID=1_58;partial=00;start_type=TTG;rbs_motif=GGAG/GAGG;rbs_spacer=5-10bp;gc_cont=0.335
MEKEIRIVVSVSDEEHAELIREELIKTIKNRTTVYFVGRPRSSTFYIENDKNEKSVQDEI
VGELLLRFMREPDKILGWVGTMTELYEELWKRLDNLDKGYDRRKFPRSHVALGRLINTIV
VDLKVSGIIIEKSRDRRKKGQIERLVRITPGRSPEIEVEKKEEYKEEKLLEKSPGIEVEK
KEEHKEEHKEEHKEEHKEEHKEEHKEEKFLEKFLEKSPEIEVENKEENDNWPWPGKDNED
ISRIPDEEYIPKEANDKLDMLLQEDEGHKHGVQYLINRYKKKNKKVGGNVDNNNKHGDKP
SINNGADHDIIIVPSEDMIRVGRFRGKGKKKGRRYQMYANAVDSFIQDILEDIEHSKDGI
IRVKSSDIARKMGKKFIDKNPITIYSGLKYTLFGYNIVVEMGSLKEIDPVTKKNVKILKM
RMKNAGDVLPPSMLGKS*
>SRVP18_hole-7m-from-trench_1_80cm_scaf_843_963_246_59 # 33442 # 33759 # 1 # ID=1_59;partial=00;start_type=ATG;rbs_motif=AGGA;rbs_spacer=5-10bp;gc_cont=0.327
MSSDPINEIAGRLRLLINSLFIDEECEYCKKFFGDQETKCRGFSWDMTFFTGIDNEGGYW
NFSLRLHKKEILYTTTYGTITQALMDAYKKVVEFKLAYNNKIIKR*
>SRVP18_hole-7m-from-trench_1_80cm_scaf_843_963_246_60 # 34076 # 34258 # 1 # ID=1_60;partial=00;start_type=ATG;rbs_motif=GGAG/GAGG;rbs_spacer=5-10bp;gc_cont=0.322
MKKTWVQDSNTVDVLSVMMSMIEKNKEYIHNTGSKYITGPSKSGKFNDIGIYFVDPTASE
*
>SRVP18_hole-7m-from-trench_1_80cm_scaf_843_963_246_61 # 34458 # 34958 # 1 # ID=1_61;partial=00;start_type=ATG;rbs_motif=GGA/GAG/AGG;rbs_spacer=5-10bp;gc_cont=0.357
MMFKSRFPRELLNEIKWTSSSHDLSKCKIYYINRGSPDDTAVVEGSQIIKIDRGFLILEG
IPYERYIPYHRIFKIEYEDKVIFDKSKGGNMAEVKEIKFRNEDDILRYAKSIGMEDPHID
NETSYLMTGWFNVYGDGMKLHGHWKETTDDGFIFGVYPPVGVKKSG*
>SRVP18_hole-7m-from-trench_1_80cm_scaf_843_963_246_62 # 34960 # 35250 # 1 # ID=1_62;partial=00;start_type=ATG;rbs_motif=None;rbs_spacer=None;gc_cont=0.302
MKRKETISVTIPDIEECIIKKLNERYGLDKQKDITEIRLASNIKFILFEVIRKSDIGEEE
NDSEETVIIDKPIDSFEKKLIENGWAKIEKTRKKKV*
>SRVP18_hole-7m-from-trench_1_80cm_scaf_843_963_246_63 # 35264 # 35497 # 1 # ID=1_63;partial=00;start_type=ATG;rbs_motif=GGA/GAG/AGG;rbs_spacer=5-10bp;gc_cont=0.244
MHTYNYKDENGKEIYFHYNGDFSGDVVINSDNKELEIPAKAILEFIAYSYVLGKKIENLE
EMDYEELLTGFNKKKEK*
>SRVP18_hole-7m-from-trench_1_80cm_scaf_843_963_246_64 # 35599 # 35856 # 1 # ID=1_64;partial=00;start_type=ATG;rbs_motif=AGGAG;rbs_spacer=5-10bp;gc_cont=0.275
MTGTEKKNMLFATIGISAIIIIIGFYIWFIQKNVTLLVTALVVIELFVALITEISGIFKD
RLNKKEKELAKFLDVQKLKNIRLAT*
>SRVP18_hole-7m-from-trench_1_80cm_scaf_843_963_246_65 # 35880 # 36056 # 1 # ID=1_65;partial=00;start_type=ATG;rbs_motif=GGA/GAG/AGG;rbs_spacer=5-10bp;gc_cont=0.305
MNKKEAFLIAEEILRLAVFPKSHFQENMREYICDKLDISDESLTDALDIISKENELLI*
>SRVP18_hole-7m-from-trench_1_80cm_scaf_843_963_246_66 # 36053 # 36511 # 1 # ID=1_66;partial=00;start_type=ATG;rbs_motif=None;rbs_spacer=None;gc_cont=0.357
MTRLGDKMKDKKKIKPKEELVKCQKCGEDENSVDLEVMPCCGALICWDFCLYEEPTECSA
CGHSIRVTLKDEITKEAYVEAVDASENNKIECDGKHLIIYVPISQKKKKLRELHQRLISE
LLGSGWIHGGDIKLKDFSGTEAEFTILKGSLK*
>SRVP18_hole-7m-from-trench_1_80cm_scaf_843_963_246_67 # 36595 # 37401 # 1 # ID=1_67;partial=00;start_type=ATG;rbs_motif=AGGAG;rbs_spacer=5-10bp;gc_cont=0.328
MFRNVLLVYSEKITEKHLDMVKTVMRDLERLKIGVNAINVKYIEKRYFENIDLAVTIGGD
GTFIRTSHFLKFYTPILGINSEPEHSEGALLVRYEDLEKILSDSLYGETKLKKIDRIQTV
RNNIILEEFAINEVYIGTEKQFTTSRYIVDYRGNKEEHRSSGVLVVTPSGSRSWYKSAGG
KPFGDGEVDGSVGDDKKLKFLVREPYFGKIYNPKILNGEILLGEKIVFYSRRYDDGIIAI
DSYKVYPFNIGDIVEIKMSDIPLKVVCS*
>SRVP18_hole-7m-from-trench_1_80cm_scaf_843_963_246_68 # 37452 # 37814 # 1 # ID=1_68;partial=00;start_type=ATG;rbs_motif=AGGAG;rbs_spacer=5-10bp;gc_cont=0.320
MCLEKIMDEVPKITEGYKVFMQVGDELYPQYKSNGNPLPVNVWLKESDYRKANKIFEKLF
PRKIKIDMKNKYYPIGFHVYVNENYVHNDHDAKTIHVLRKVQVKDIVAHGTQWGGRNCGL
*
>SRVP18_hole-7m-from-trench_1_80cm_scaf_843_963_246_69 # 37978 # 38952 # 1 # ID=1_69;partial=00;start_type=ATG;rbs_motif=GGAG/GAGG;rbs_spacer=5-10bp;gc_cont=0.342
MIIRMNNDLKEQKIYANGDELATVMGFDREDKKRVVGYPLDREVFVHSFSNPILMTDNYR
ISQLNPTLRDTLLALYESRPRIVEYDGISTVWNQKHSNVWCPSIDTLLFAKALRKIFVEN
YCKKLAASVDINNIKRAIEIGCGSAFLSKYLLAKSNLERLIINDISYDAVKCAMDNIRDQ
RASFVSSDGLDLLRYETEMSHTSNKFDLIICNPPYVPRPDSIGGNPYEGIELLNHLIHNG
QRYLNKGGIIVTNISSLAWDIIFHKAVPEMKMNMVEVMKVPLKVNNILNNEPWLDYLRKL
GLKREYNDGYEYWQEINITILSNE*
>SRVP18_hole-7m-from-trench_1_80cm_scaf_843_963_246_70 # 39025 # 39387 # 1 # ID=1_70;partial=00;start_type=ATG;rbs_motif=None;rbs_spacer=None;gc_cont=0.350
MEFDKTKIDIQMKLLKNILFVCDGNAERSPTFEFWIKENRPQYNVKSAGIRSYSSVMLTR
ELLYWADVVYVADLEQEMFIQRKFPEFIGKVIVIGCNDQYSGRSTELIHLIEYWVNKVGL
*
>SRVP18_hole-7m-from-trench_1_80cm_scaf_843_963_246_71 # 39410 # 39592 # 1 # ID=1_71;partial=00;start_type=ATG;rbs_motif=GGAG/GAGG;rbs_spacer=5-10bp;gc_cont=0.290
MTNLKLNGEFNCGNCNKPIKIDSSVGICDKTVWNVESKKCPYCNYLNILTVDIKLTVRAC
*
>SRVP18_hole-7m-from-trench_1_80cm_scaf_843_963_246_72 # 39639 # 40130 # 1 # ID=1_72;partial=00;start_type=ATG;rbs_motif=GGA/GAG/AGG;rbs_spacer=5-10bp;gc_cont=0.313
MKIKKFDKDAELEKLFHIVMQKYPELKNYNFSIRYNSLSDALALCLIRGRKIDIEIDIAL
KNEREALKVAAIASEISHIIKENTLSLIPLGLGSIVEGLIYEMSTTYRNYDERQTDIETI
KRGFGKELLELLKYSDEGLVGKQGRPEGLSRAELEVMLKCSPK*
>SRVP18_hole-7m-from-trench_1_80cm_scaf_843_963_246_73 # 40249 # 40893 # 1 # ID=1_73;partial=00;start_type=ATG;rbs_motif=AGGAG;rbs_spacer=5-10bp;gc_cont=0.326
MKFGMKKEMKKDENAESHAIGFILMVAMIVICSILLAYFIFKVSNENNRDDGNIHLSQIR
DGEKIYNFTFLNDFRIEDLQFYWLGMNSNGVIVLDINRWENVNNSSENMVTDYYYIPDNV
RQVTNITQLKILENSTPSINHMVDMNDISCDQPTIKYGSHYNCTISSSHVSLHASFMPGK
DGGLILETRNGTIMMSMINFTGDVVKMGVMRLKD*
>SRVP18_hole-7m-from-trench_1_80cm_scaf_843_963_246_74 # 41031 # 41348 # 1 # ID=1_74;partial=00;start_type=ATG;rbs_motif=None;rbs_spacer=None;gc_cont=0.346
MVYIDRSIGSVRIGDEILVVDLQIDRFTHCTGRWDHPEMGGVVIGFDDLGLPLIKINQTP
AAYENLKGQILMAKDYVFKWRKISFTEFEILQSLERQRKEEIIPI*
>SRVP18_hole-7m-from-trench_1_80cm_scaf_843_963_246_75 # 41413 # 41592 # -1 # ID=1_75;partial=00;start_type=ATG;rbs_motif=None;rbs_spacer=None;gc_cont=0.406
MSQSSHTRTDGYIDNQSAAADSYIDNQSAIADSFKKNAYNFSEHITTQLDYTRLNTEAI*
>SRVP18_hole-7m-from-trench_1_80cm_scaf_843_963_246_76 # 41698 # 42459 # 1 # ID=1_76;partial=00;start_type=ATG;rbs_motif=AGGA;rbs_spacer=5-10bp;gc_cont=0.310
MIKELEDRMKNYEKKYELSINIPVIIRIDGRAFHTLTRGMNKPFDETFINMMNIIGLGLC
EEIQNCRLAYLQSDEINFLIYNRIESDTWFGNEIQKMSSISASLAAAIAAKYIAENFPEK
SKANIAFDSRAFLVPEKDVGNYFLWRQQDWERNSLQMLARKYYSQKHMQNKCREDMHDML
HDKGDNWNNLPTYLKRGRCIVKKEQKIMINNDHFQGEVLRNNWIVDLEIPIFTENMNYIF
NRLKDNKDMEEPK*
>SRVP18_hole-7m-from-trench_1_80cm_scaf_843_963_246_77 # 42491 # 43684 # 1 # ID=1_77;partial=00;start_type=ATG;rbs_motif=GGA/GAG/AGG;rbs_spacer=5-10bp;gc_cont=0.380
MDNYEIMHNNTGLKIHADIIEEEAKNQIDLIVSHPAIRGLVAIMPDVHAGAGCVIGFTGK
FKDSVIPTIVGVDMGCGVLTQRLAVKNIDFAKLDTYIRENIPLGFNSRGIDYVSIEKIFE
GLPMESRRQINDAHTRADDFLRKYGVKSKTVPVQQIGSLGGGNHFIEIEIGSEGELYLTI
HSGSRNFGLKVATYFQQRAKKLTEEMNIKVPQDLEYLPLSFGGSDYLDWLEVAQSYAHCN
RLVMLNIILRFLGEEYDVNKIVESTHNYISKRDGIIRKGAISAHKDEKVVIPLNMGAGIV
LGKGKGNKDYNWSAPHGAGRLYGRKDMLRKLDSGTFHSMEEYKGAMEGIFTTSISRKTFD
ESPFAYKPLESIATYLEETVEIEQIAKPVYNLKASEE*
>SRVP18_hole-7m-from-trench_1_80cm_scaf_843_963_246_78 # 43787 # 44122 # 1 # ID=1_78;partial=00;start_type=ATG;rbs_motif=GGA/GAG/AGG;rbs_spacer=5-10bp;gc_cont=0.310
MDRIEKIDAIVEFFDENHIKLIDITGIGSIIVDAEQSLDKVGDKSEYDELLEKGLTDNDI
EYFKEFLVKNTLMMVKTDEISGVSFENSEYYVEGLYDTGLWIENKDGEIVD*
>SRVP18_hole-7m-from-trench_1_80cm_scaf_843_963_246_79 # 44238 # 45089 # 1 # ID=1_79;partial=00;start_type=ATG;rbs_motif=AGGAG;rbs_spacer=5-10bp;gc_cont=0.346
MKKLLVLIVATAILFSGCVGQQKVVKIGDNVSVDYTGHTLDGKVFDTSIESVAKQNGLYN
PQRPYQPLNFTVGKGQIIKGFDTGIIGMKVGDKKTLMISPENGYGPVDPKKIQVVPIVQS
IPLMTTTSKLLEVPVDQFKSSFGPNHTVGDNVNIPGTNINLSVKSLGTNVSLVYNLTVGY
EVIQRGAPWNETVVSIDDKNITFKVDVKKNDVVNIQGAPWNTTIIDVNSTNVTLKHNAIP
DKEINGPFGSMRIHFNETSLIIDQNNKLAGKNLIFDVTLKSIS*
>SRVP18_hole-7m-from-trench_1_80cm_scaf_843_963_246_80 # 45187 # 46236 # 1 # ID=1_80;partial=00;start_type=ATG;rbs_motif=None;rbs_spacer=None;gc_cont=0.359
MNEHSDQLQLRDSDDSDQPRLRDSDRLQPRTVNKDVVALLRNFAKYYSIAEDNYRSMAYR
NAANTIESLEEDISLYHDIDKLVSLPRIGPGIAEKIKEYLDTGKSESLEELRRTVVRDPF
KAELYEIEGFGKSTIEELFRHFSIRNMEELENVLKTKAVRHIPGFGEKKAKKLLVSLEEH
RSGGRRRNIFLQEAWDTADLLLKGLNDENIEKISVVGSMRRMKPIVNDIDIIASVRADTS
THDVLIKFTKLEQVKRVVSIGDMKAIVVLKNGIQADILVVNPEEYYTALQYFTGSKEHNI
QLRVVAKDKGYLLNEHGLFDRKTDERIEISSEQEIYGKLGVPYPDPTKR*
>SRVP18_hole-7m-from-trench_1_80cm_scaf_843_963_246_81 # 46310 # 46687 # 1 # ID=1_81;partial=00;start_type=ATG;rbs_motif=None;rbs_spacer=None;gc_cont=0.299
MENKPIKKILDEMYGVTDEDIRKIILEQKIEEEEDKVKILKELIKYKSFEDYVMDHEKEF
EMVDISDDFSSIIISDDKYEHINLDLIKKIGIIADHFGLMIHVVHQKDDYVATKKFDRFG
RKEKI*
>SRVP18_hole-7m-from-trench_1_80cm_scaf_843_963_246_82 # 46684 # 47349 # 1 # ID=1_82;partial=00;start_type=ATG;rbs_motif=AGGA;rbs_spacer=5-10bp;gc_cont=0.321
MIEIGGQSNRQGIIFRSNNYEIGIKTFPNIEIGDVKLSEKSKKDSREINIILPVLIILLV
LDEISFRRAPWFIFRLVLVAAIILTVIFYSYYFGIGSFRSLRINHGAEHKSIIAYRNGKI
EDIDKVSRFAISCGGNLVCPILIMLVLGDWIRYPFTLSLMYYLCYLYIRPIRSLLFKIVG
IPVQFMTTEEPSSEILEAAKIGLLKLVEEEEKERKDRRIGE*
>SRVP18_hole-7m-from-trench_1_80cm_scaf_843_963_246_83 # 47410 # 47982 # 1 # ID=1_83;partial=00;start_type=ATG;rbs_motif=AGGA/GGAG/GAGG;rbs_spacer=11-12bp;gc_cont=0.344
MKSILDIYFHVKKMLENNPELQHAMYHGWMHTKTFFDAVCYLAPLENIDDHGIMMLKIAA
LYHDTGYLFGVSYDHEYRSAVIAHKDLQSFGMPEGDIDQICRLVLSTMLNFKPVGILEEI
MHDADLEYLGRDYYPYVAELLRKEINIDYAIWKVEQISFMKKHQFITSSARKIFDKQKAI
NLRILEGQIK*
>SRVP18_hole-7m-from-trench_1_80cm_scaf_843_963_246_84 # 48187 # 48405 # 1 # ID=1_84;partial=00;start_type=TTG;rbs_motif=AGGAG;rbs_spacer=5-10bp;gc_cont=0.388
MKSTIEIRSVSTEDVKIAQKGLETIGFKTIEEGDAIDAYWVRLYVPEKFSQGECIVRLKA
GLLEEKDTEIKW*
>SRVP18_hole-7m-from-trench_1_80cm_scaf_843_963_246_85 # 48411 # 48650 # 1 # ID=1_85;partial=00;start_type=ATG;rbs_motif=None;rbs_spacer=None;gc_cont=0.300
MIKYGVFSEVTGDKPMIVCDDNGDAMDFCYSQNKNIYPKEVMTISPIYCFIRKVEMNDKG
KIIRIENVRRNKQNEMLVS*
>SRVP18_hole-7m-from-trench_1_80cm_scaf_843_963_246_86 # 48631 # 48822 # 1 # ID=1_86;partial=00;start_type=ATG;rbs_motif=AGGAGG;rbs_spacer=5-10bp;gc_cont=0.328
MKCLFLDIEMPIGEVCPVQFNKDGFICHEGCNCANNPELINEKVDNWGRLKTEMNLGVSN
KEE*
>SRVP18_hole-7m-from-trench_1_80cm_scaf_843_963_246_87 # 48974 # 49255 # 1 # ID=1_87;partial=00;start_type=ATG;rbs_motif=AGGAG(G)/GGAGG;rbs_spacer=13-15bp;gc_cont=0.291
METVKSYLKDYLIILLKESAKFAMLGIVSLLSIVVLLGYLFIYMLKIDADISGLILGIIT
AVTIFMIDHKKLHSVRKINEAHVKLFKRIIKNT*
>SRVP18_hole-7m-from-trench_1_80cm_scaf_843_963_246_88 # 49274 # 49504 # 1 # ID=1_88;partial=00;start_type=ATG;rbs_motif=GGAG/GAGG;rbs_spacer=5-10bp;gc_cont=0.385
MVDPVTIDERGVCRWCMKQGTISFTPLKTDSKDPKIIRGIEEYNARVMADKLIKIADGIY
ACKECVSAYRLRVTDS*
>SRVP18_hole-7m-from-trench_1_80cm_scaf_843_963_246_89 # 49610 # 49789 # 1 # ID=1_89;partial=00;start_type=ATG;rbs_motif=AGGAG;rbs_spacer=5-10bp;gc_cont=0.306
MIDNKPDYIEIGCLICLFIIFFVTLFMIHGNGMLLIVDLLLLAGTAAVLGHNVAKIKYG*
>SRVP18_hole-7m-from-trench_1_80cm_scaf_843_963_246_90 # 49764 # 50312 # 1 # ID=1_90;partial=00;start_type=ATG;rbs_motif=GGA/GAG/AGG;rbs_spacer=5-10bp;gc_cont=0.332
MSQKLNTDNEEMQDMGYSHYWYKPKELEADRFKLFADDVRKIICRVSEEGWNGKNIVIRG
GNGEGKPEITDEIISFNGDTDNGLDSERFYISRIEKDDRTKTDKFINGDKDGYFKSCKTN
LEPYDLVVVASLIAFKYRFGDQVKVKFAFGKLEDIKDELLLAEDVIGPFSSCFIESLIKK
ND*
>SRVP18_hole-7m-from-trench_1_80cm_scaf_843_963_246_91 # 50305 # 50622 # 1 # ID=1_91;partial=00;start_type=ATG;rbs_motif=None;rbs_spacer=None;gc_cont=0.355
MIEAKLTTKFDSKLEAIATGLMYAGRKDLYSNGSGGIESIENILKNPQIKVVNDNIEQFG
YAHEDTLMIEFQNNKNRVCRIAVTRFRDGFDLWLIDPESGFAHRT*
>SRVP18_hole-7m-from-trench_1_80cm_scaf_843_963_246_92 # 50650 # 51282 # 1 # ID=1_92;partial=00;start_type=ATG;rbs_motif=AGGAG;rbs_spacer=5-10bp;gc_cont=0.292
MAKFRDDKVQSLKIDDIPIWKHLKNGAVQKDVKLTNKDSGKFAEIIGSRILWNFKQSKIL
DEIFPDIEILSARRMAGLGVGDFVYQISYKKNEGYGQRIAIFEVKHGNIKLGRFQFEKYC
RIIGQPKNYFPKSEDVRIIFLMFEQIDTLSMNSSYLYKELDKELAIKFLEKLPKNEVKTE
EEVKTNIIVDEWKNLFNEPENTEKRDLDYE*
>SRVP18_hole-7m-from-trench_1_80cm_scaf_843_963_246_93 # 51275 # 51502 # 1 # ID=1_93;partial=00;start_type=ATG;rbs_motif=GGA/GAG/AGG;rbs_spacer=5-10bp;gc_cont=0.285
MSDIKNDDFKDPIKNLRIRLEKSVEELKNLEKKGDADSAHSAIWSVYYIWNGKEYGDLEK
RLKDKGYKSNIDIKK*
>SRVP18_hole-7m-from-trench_1_80cm_scaf_843_963_246_94 # 51523 # 51702 # 1 # ID=1_94;partial=00;start_type=ATG;rbs_motif=GGA/GAG/AGG;rbs_spacer=5-10bp;gc_cont=0.378
MEKFARLVFEEQVSDDAQIPEVLDRFKASLVYWLKYLEENPMGAFEDIEMSEAPYERQE*
>SRVP18_hole-7m-from-trench_1_80cm_scaf_843_963_246_95 # 51731 # 52192 # 1 # ID=1_95;partial=00;start_type=ATG;rbs_motif=AGGAG;rbs_spacer=5-10bp;gc_cont=0.390
MGLKERSIAAHEKEKERVHKENILHEEKFAVQAEEILRGRIGDEFTIRVISKKPSETTFT
VDGIMFSVSADGVCIIRECSKCGSEYYEDLTQGFGDKEKVFQDIGRILSKAHNDYDCKKS
LRNKEGNKELTTEEKLLQVLKDFVQEHTGECVE*
>SRVP18_hole-7m-from-trench_1_80cm_scaf_843_963_246_96 # 52557 # 53252 # 1 # ID=1_96;partial=00;start_type=ATG;rbs_motif=None;rbs_spacer=None;gc_cont=0.335
MGNIMGHETVLILVPKEKAKNSFEARKLVLRTMEEIEEKRLYGEHYEYSVGGVFSGLLSK
LCGGELVLPYYNKEMREVVRKGIDKIAGFIKGEIEKSGSVSILAFEIKNTVPEFDAYNDG
DLLDALRLEFKGIDIDIGWHIKTGNIVYIFKTSLIMPEFWEEFWEKSGRYELVDLGYEDD
AMIVNACLYREVINKMNEKVIDIDKGHIEKEDMTPEKIIEKKWLVLVDAVD*
>SRVP18_hole-7m-from-trench_1_80cm_scaf_843_963_246_97 # 53519 # 54391 # 1 # ID=1_97;partial=00;start_type=ATG;rbs_motif=GGAG/GAGG;rbs_spacer=5-10bp;gc_cont=0.348
MSRITAGIISLVAKIGPKLLAIVIKLAKVGKFGLAIGSMVAYTYLFSWKFAIIIMASLFW
HESGHLWAMKRCGLKTKGIYFIPLLGAAAVTEDMFKSRRDEVYIAAMGPIWGFILAIGTA
GVYFFTRNPFFAAVAGWMAMLNLFNLLPINPLDGGRIMKSITFSINSTLGLAFLTVGIVI
SMIFIVWARIFLFLLLLVVGYTELLFEYRSHANAQKLIDMSNEPGVKENLSTDVLKGIER
LKRLVLSPMSKKGVIISAMVYVSIIVVLWILMSSMANIPEVDIARKLFMS*
>SRVP18_hole-7m-from-trench_1_80cm_scaf_843_963_246_98 # 54548 # 54778 # 1 # ID=1_98;partial=00;start_type=ATG;rbs_motif=AGGAG;rbs_spacer=5-10bp;gc_cont=0.390
MEIDDIKDKKLKGLVSDGLKSDYTITNDLSDVLENSADDDELISNWKNSLLSLFELAQHF
YRELGAIESQQDIEKR*
>SRVP18_hole-7m-from-trench_1_80cm_scaf_843_963_246_99 # 55284 # 55460 # 1 # ID=1_99;partial=00;start_type=ATG;rbs_motif=GGA/GAG/AGG;rbs_spacer=5-10bp;gc_cont=0.367
MVTDGKSIVCPKCGNDTFVIKESILGAFNIGCSKCGEGKIFGPGLTARDIASILKGGQ*
>SRVP18_hole-7m-from-trench_1_80cm_scaf_843_963_246_100 # 55464 # 56912 # 1 # ID=1_100;partial=00;start_type=ATG;rbs_motif=AGGAGG;rbs_spacer=5-10bp;gc_cont=0.326
MTKEEVIYLDDGNKISINVIIDDKEVYDTLSNKTPGERIDLIKRSIKIGIMALKNATITV
DTNYVQKEVERLVTDLDNNLKKNLGMEGMKGELEKTFGENGYLENSLKEMFKEHDKTIAD
IFREDNINSPLYKIRRFMEENSRQSGDKIYDMLDPGNKDSLLSRLKEDIVKKIDEVKKSG
DIDAVHKSIETMKLDNRSNNEAIRKDIQGVKDDYNNKFTDIRKSLHEEVGGVKEIVGGVK
DIVAGTNTELAKLVKERQIVDMTTLKGMKFEDVLYRFLSIRALAKYGDTIDVVNLCGGDK
AGDIIINVKGSQEKIIIKAESTSKENVQMSDTILKHLNNTMKERGVEYGIKVYENELPDQ
IGPILIGDDKIICSYLRGYTFEGYPLEVAYEILRTSILRKSLGINKEDIKQHIDNIIRFM
SSLQHISGNLSKMENLCENTKAQIESLRTNVSSELDQILMKGNGEVKEDRKEKSRKRKGE
KG*
>SRVP18_hole-7m-from-trench_1_80cm_scaf_843_963_246_101 # 56949 # 57077 # 1 # ID=1_101;partial=00;start_type=ATG;rbs_motif=GGA/GAG/AGG;rbs_spacer=5-10bp;gc_cont=0.364
MLIVQIDDMVRRCVVGYSDVTFVSVVYGKVICDMVMGYICLY*
>SRVP18_hole-7m-from-trench_1_80cm_scaf_843_963_246_102 # 57180 # 57530 # 1 # ID=1_102;partial=00;start_type=ATG;rbs_motif=GGAG/GAGG;rbs_spacer=5-10bp;gc_cont=0.330
MVDKWEESIKIIPQKDKFELEGIKTWHICHFEMVPNPKDIHGPLFREEAFKLLATGFDLA
INDECGVGSIRVTNDGFEIESWQYKKKKIIHKKTLDEVLDWIIYFYDNKCGNNMEA*
>SRVP18_hole-7m-from-trench_1_80cm_scaf_843_963_246_103 # 57850 # 58476 # 1 # ID=1_103;partial=00;start_type=ATG;rbs_motif=GGA/GAG/AGG;rbs_spacer=5-10bp;gc_cont=0.421
MYEVQVRLEGISPLLMNRFAEETAEDVIKRVTGKPVQPEIAVSLYILPDGKIYQPATHIE
GAFIKAAANFKITGKGKKTYKDLAKSSIFVEPDAIVHEIQEYSVDKRPVVNPTTRGRVIR
ARPILNKWALSFRIKVLDNQFPREVVKSVLDYAGSSVGIGDYRPRFGRFMVTEFNLIEGD
KVQEKNKGAMEEVVEGDRETKGKKKKLA*
>SRVP18_hole-7m-from-trench_1_80cm_scaf_843_963_246_104 # 58575 # 58790 # 1 # ID=1_104;partial=00;start_type=ATG;rbs_motif=None;rbs_spacer=None;gc_cont=0.352
MIKIGVGDKWQVLESTSKFSGSTMTVTKILKDGSRRKREDTIYFKTNIHVDGETEHEARA
WWFIDYCIKFE*
>SRVP18_hole-7m-from-trench_1_80cm_scaf_843_963_246_105 # 59574 # 59822 # 1 # ID=1_105;partial=00;start_type=ATG;rbs_motif=AGGAG;rbs_spacer=5-10bp;gc_cont=0.357
MSHTRRIYNNPKLNKAQRFNIDDGEIHLWIGIPYTIRSWICMGRCPMCRDPNREPRLLRK
RRKEHLRLELKSELENCDIGDV*
>SRVP18_hole-7m-from-trench_1_80cm_scaf_843_963_246_106 # 59911 # 60270 # 1 # ID=1_106;partial=00;start_type=ATG;rbs_motif=GGA/GAG/AGG;rbs_spacer=5-10bp;gc_cont=0.353
MEITGIICKECAEERKAKTQEGIDEKMSKLKDKFDIGNDKGYKIWLKVKLTDGSLSEHVW
IRVTDINLRDSTFYGVIDNDIDWISEKYSYGDGVVKGFDEIEDIIELDEFSELAKVIKE*
>SRVP18_hole-7m-from-trench_1_80cm_scaf_843_963_246_107 # 60888 # 61187 # 1 # ID=1_107;partial=00;start_type=ATG;rbs_motif=GGA/GAG/AGG;rbs_spacer=5-10bp;gc_cont=0.350
MTKFKYIKRGVKRQHQVIEGILPILEEIAKVDGVKKVVPAIISYSPKRGISQPTIKIQRD
TISGFKLMAHSKGAVQEIFIAVDGIKKKEVENKMRELFG*
>SRVP18_hole-7m-from-trench_1_80cm_scaf_843_963_246_108 # 61197 # 61445 # 1 # ID=1_108;partial=00;start_type=ATG;rbs_motif=None;rbs_spacer=None;gc_cont=0.305
MSKLMYGHVLRCLKSDIEMSGICLEEKINNMSESQAKFVLISLSKSYYDVVSIAVNFAEK
DNRDRLDRSDIRYITNKGRLFS*
>SRVP18_hole-7m-from-trench_1_80cm_scaf_843_963_246_109 # 61816 # 62001 # 1 # ID=1_109;partial=00;start_type=ATG;rbs_motif=AGGAG;rbs_spacer=5-10bp;gc_cont=0.371
MVCMNYMFDDKTCIEDGLLCGFPCGPEEGPESKDQCRNKKYKPLLLPAGYSDLVMKELRG
G*
>SRVP18_hole-7m-from-trench_1_80cm_scaf_843_963_246_110 # 62091 # 62804 # 1 # ID=1_110;partial=00;start_type=ATG;rbs_motif=GGAG/GAGG;rbs_spacer=5-10bp;gc_cont=0.339
MTARELEILGCKQFVCPNLSLLDEKGKELGLRKETIKKAKDIAIMYFKKTYHMPHYSSAR
CLLPSFIYIASIIEGERKSQAKVARVFEASILTIRKWYIDIIDTLDMTIPDEERKSTKSK
YPDIGIIGMFADEIDKEGKSLQLKEETIEKAKNLSIKYSEKASNYRYYPHFKQLSSAFVY
MASVIENDRRTQMEVYMVSGVAESFISKWYKDILRVLGMKIISHNMHVITVLEGQDD*
>SRVP18_hole-7m-from-trench_1_80cm_scaf_843_963_246_111 # 63127 # 63498 # 1 # ID=1_111;partial=00;start_type=ATG;rbs_motif=GGA/GAG/AGG;rbs_spacer=5-10bp;gc_cont=0.349
MGDKKCMRCKGPLEGGVPICHECRMEFKDSVDPVTKEDISGFVKLAEFLNSFEGEKNDLV
YLIKSEISDRQSSIVSCCKVVSNVEKGGVYFDAPEGNKFAKQRVEEINKLYNALAIIKSK
YGE*
>SRVP18_hole-7m-from-trench_1_80cm_scaf_843_963_246_112 # 63834 # 64235 # 1 # ID=1_112;partial=00;start_type=ATG;rbs_motif=AGGAG;rbs_spacer=5-10bp;gc_cont=0.440
MAIPLVEAEEVRTGRGGGKTKGEKYGKYAIAIQKHVPWIKEQISTSKDGTIRIKAADLGK
EMGGDFAKKNPTSLYWGLKYVLFNEGVVVDTGTHKSGDKLLVMRLGTEEDKLPPSLSKYR
DSGDDDETIPPEE*
>SRVP18_hole-7m-from-trench_1_80cm_scaf_843_963_246_113 # 64546 # 64782 # 1 # ID=1_113;partial=00;start_type=ATG;rbs_motif=None;rbs_spacer=None;gc_cont=0.287
MCVMERKLVVTVNSEIDGYTFENLEDKIRNLLEEEGIDAEIDDLFTGNTTLTRKEEMSKK
ENKKENKKENKKENKKER*
>SRVP18_hole-7m-from-trench_1_80cm_scaf_843_963_246_114 # 64785 # 65018 # 1 # ID=1_114;partial=00;start_type=ATG;rbs_motif=AGGA;rbs_spacer=5-10bp;gc_cont=0.321
MTDEEFVPNFDENDLKNLIYKEVIQIVEPLESKGKYKGNFHHLTQEICEKLTPVITKKMD
MVAEQKIKIKWKIKRDD*
>SRVP18_hole-7m-from-trench_1_80cm_scaf_843_963_246_115 # 65198 # 65509 # 1 # ID=1_115;partial=00;start_type=ATG;rbs_motif=GGAG/GAGG;rbs_spacer=5-10bp;gc_cont=0.378
MLRLLCSENNLEYTGEGYLQCSRHVDCPKKTHNRILGFDCLVYIDNLPEGCKINIPKYHI
KDEKGIETDVTDPANAGLDIERIGKHKKERPMEINRTIEYITV*
>SRVP18_hole-7m-from-trench_1_80cm_scaf_843_963_246_116 # 65773 # 66162 # 1 # ID=1_116;partial=00;start_type=ATG;rbs_motif=AGxAG;rbs_spacer=5-10bp;gc_cont=0.382
MNIALDIAQRSTCLRAIAGAIVVKNDAIISQGFSGSPRGEPNCCDIGICERDRLGIGPGK
NYEICKSLHAEMNCIINAARNGVSVLNGEMYIYFERLDGQKKKHGSPCLICTRMIKNAGI
KKVIFKEVV*
>SRVP18_hole-7m-from-trench_1_80cm_scaf_843_963_246_117 # 66257 # 66367 # 1 # ID=1_117;partial=00;start_type=ATG;rbs_motif=GGAG/GAGG;rbs_spacer=5-10bp;gc_cont=0.306
MVEKEKKGKGQEMEIDWHILEEYWAKEYEEDYVSMK*
>SRVP18_hole-7m-from-trench_1_80cm_scaf_843_963_246_118 # 66495 # 66854 # 1 # ID=1_118;partial=00;start_type=ATG;rbs_motif=GGA/GAG/AGG;rbs_spacer=5-10bp;gc_cont=0.325
MEEKSVKGVKMEEKSVEGVKMEEKKEKRYYVDFYDMIDGWGDFGFFTERLFVEISDAIKL
CDRLNVELDESNKKCGEHYGVIDRRIEREVYCGMDEQYKMRISDAKNLLFDQLGINEPT*
>SRVP18_hole-7m-from-trench_1_80cm_scaf_843_963_246_119 # 66902 # 67111 # 1 # ID=1_119;partial=00;start_type=ATG;rbs_motif=AGxAGG/AGGxGG;rbs_spacer=5-10bp;gc_cont=0.319
MSENKKFYILGKVCHQDDTSPVELLGEADTEKELSDKTSSIMNDSFPPKNIFVIEGVRRN
VSIGTISIK*
>SRVP18_hole-7m-from-trench_1_80cm_scaf_843_963_246_120 # 67180 # 67635 # 1 # ID=1_120;partial=00;start_type=ATG;rbs_motif=GGAG/GAGG;rbs_spacer=5-10bp;gc_cont=0.285
MENKEPDIYYNVTLEIRNAIREDLFDRELGFNEEKQKKVTDILMHNFNKNDEQMGKILMG
DVNVFYVDTGEIIGVPLFLTPITNIRGFRSITPKIYPNYNIYNEYIGYTEDDGKFHKIRK
VGPVLKFLRSDKFALVYIMFVLLVLLFLFWK*
>SRVP18_hole-7m-from-trench_1_80cm_scaf_843_963_246_121 # 67655 # 68014 # 1 # ID=1_121;partial=00;start_type=ATG;rbs_motif=GGAG/GAGG;rbs_spacer=5-10bp;gc_cont=0.303
MGWSSYIVIPRLKLVIETNREIEDIEFYQKESIDEILDEEKIGDGEYFDLKNVKICEITI
KNLALLYKDHEIMKCVRGIHIDRLFLYWLKVKGIDFDIKSESVIDREKYKNEGYLIIER*
>SRVP18_hole-7m-from-trench_1_80cm_scaf_843_963_246_122 # 68106 # 68477 # 1 # ID=1_122;partial=00;start_type=ATG;rbs_motif=GGA/GAG/AGG;rbs_spacer=11-12bp;gc_cont=0.349
MVKDKILSKRYQELSRPYRIYLWLRWMPIGYIKAFGWYFIKRLRWEDVSDDEKGRIGLGT
CIGICVGTVQGNMGWYYTMEEVFGEDKYVRKNITEDGFLEKIGNFIEDKLVEIIDGKKKI
DYI*
>SRVP18_hole-7m-from-trench_1_80cm_scaf_843_963_246_123 # 68488 # 68673 # 1 # ID=1_123;partial=00;start_type=ATG;rbs_motif=GGA/GAG/AGG;rbs_spacer=5-10bp;gc_cont=0.296
MGDNIKLKQLAEEAVDNFFEIGIDDVVDNIVGKIAETEHIDEEDDINYLKNLIKKSILKW
D*
>SRVP18_hole-7m-from-trench_1_80cm_scaf_843_963_246_124 # 68742 # 68903 # 1 # ID=1_124;partial=00;start_type=ATG;rbs_motif=None;rbs_spacer=None;gc_cont=0.457
MVDIMDEEDKSRRDQRAVTSFGGELLATCCQYPELQHAGEKNVLGVGNYWWST*
>SRVP18_hole-7m-from-trench_1_80cm_scaf_843_963_246_125 # 68997 # 69569 # 1 # ID=1_125;partial=00;start_type=ATG;rbs_motif=GGA/GAG/AGG;rbs_spacer=11-12bp;gc_cont=0.293
MVENIKLKIIESHEDILNIIDRPIGTLVNFDWHADYPLHPERIFDADIYSHMTTANYPLL
LDNNWVPLLVSRGFVSQYIWFYPHDCVKDDIKMFKSKKGDCLVYNVGFNKKTKVSYRYIT
IDMDFIGCKVPMIWYPDNRKELFMNIIECLTARSVTLIISKSRKYTNFDPDIFLDNIIGD
ISNIANVKMI*
>SRVP18_hole-7m-from-trench_1_80cm_scaf_843_963_246_126 # 69600 # 69740 # 1 # ID=1_126;partial=00;start_type=ATG;rbs_motif=AGGA;rbs_spacer=5-10bp;gc_cont=0.376
MKEICPECGAEMKKGNPPYSAMGEPMYGRMLETYYCDDPRCSRFGR*
>SRVP18_hole-7m-from-trench_1_80cm_scaf_843_963_246_127 # 69832 # 70515 # 1 # ID=1_127;partial=00;start_type=ATG;rbs_motif=GGAG/GAGG;rbs_spacer=5-10bp;gc_cont=0.349
MRLRKAYIDIEATYIGEYDIDDDTERDKCFKDYKNWVFYGDAEHNGKNVKYQGIIGMLLL
DFEVDEKTYVHKLLDKKFVQLIGKNVTKDNLMKELGIINEVIGYHCRTKPGGKYGYTGYD
FGVIGAQLGVILDELPGVECIDIELLAHRAEMYGGLNGVEMQVPTVPPRKSGIWSGAEVD
KLLLEIAAETDNIKKKKMWKKAKQYNREDVINLVDIEQYLRNIKMTE*
>SRVP18_hole-7m-from-trench_1_80cm_scaf_843_963_246_128 # 70569 # 70781 # 1 # ID=1_128;partial=00;start_type=ATG;rbs_motif=GGA/GAG/AGG;rbs_spacer=5-10bp;gc_cont=0.291
MPYYYKIKIKNFDEAYFNSLLKRLNTADKTLNAILMKGKGEYDIFTSRPLTIIEKKFLYF
SIRPLVETKG*
>SRVP18_hole-7m-from-trench_1_80cm_scaf_843_963_246_129 # 70798 # 71028 # 1 # ID=1_129;partial=00;start_type=ATG;rbs_motif=AGGA;rbs_spacer=5-10bp;gc_cont=0.325
MTEPDLPHILLDLAKILGGVVKDTVDIRDYRITVIVERKIDDKMGVVIENISVDKRMSVL
EVEKFTARFKDLIENK*
>SRVP18_hole-7m-from-trench_1_80cm_scaf_843_963_246_130 # 71062 # 71775 # 1 # ID=1_130;partial=00;start_type=ATG;rbs_motif=GGAG/GAGG;rbs_spacer=5-10bp;gc_cont=0.356
MNLIYDINETKDFLNQVLVPLEDDEVFLLLLNTRKKYCQEELSRSEEVLGREIIRDNDVD
IVIRKIKKISCADGTYVDRNTLRPVPLHCMALYILLDPRSTLKGYSEFIEDVNKMIYDSF
KGESKNLDLYRRIDIKLFSAIHKNRSRRLFLVVDIDKKDEAILDKVTDLLKGYIRWVSES
HGGFHVIVDKVYEAGVIIYTQIVGMEYVEVLREPMTPVPGTLQGGFRVKGIRRDLWK*
>SRVP18_hole-7m-from-trench_1_80cm_scaf_843_963_246_131 # 71948 # 72217 # 1 # ID=1_131;partial=00;start_type=ATG;rbs_motif=AGGA;rbs_spacer=5-10bp;gc_cont=0.307
MNEEKIEKNKRKLFDRLRRLNSMTSKGKLIEFEELFRQKCQSEVKLSADFCLTGLEVTID
RLMEVYNDISDQTNCPLKYVKTKIGRYQK*
>SRVP18_hole-7m-from-trench_1_80cm_scaf_843_963_246_132 # 72706 # 72897 # 1 # ID=1_132;partial=00;start_type=ATG;rbs_motif=None;rbs_spacer=None;gc_cont=0.328
MIYNFRFLGKMPRGRFEYTCDCGNYEITNIPNDKDNADFICTQCGSKICVWEQETHWHMT
IEK*
>SRVP18_hole-7m-from-trench_1_80cm_scaf_843_963_246_133 # 72849 # 72983 # 1 # ID=1_133;partial=00;start_type=ATG;rbs_motif=GGA/GAG/AGG;rbs_spacer=5-10bp;gc_cont=0.311
MRMGTGNSLAYDYRKINSSWCMTTNVVELMQLENIYEVIGILSI*
>SRVP18_hole-7m-from-trench_1_80cm_scaf_843_963_246_134 # 72980 # 73348 # 1 # ID=1_134;partial=00;start_type=ATG;rbs_motif=GGA/GAG/AGG;rbs_spacer=5-10bp;gc_cont=0.328
MTLKQTFIINSDLDMGKGKIAGQVLHGEVFYMERILYKHEGNFEVYSRWRYEHDGLMKKV
VLKAPEEEMNNIISKLNDINIWSYKVVDMGLTQIAKGSFTCLVIEPLLEEVADELFGHLK
LL*
>SRVP18_hole-7m-from-trench_1_80cm_scaf_843_963_246_135 # 73370 # 73840 # 1 # ID=1_135;partial=00;start_type=ATG;rbs_motif=GGA/GAG/AGG;rbs_spacer=5-10bp;gc_cont=0.355
MVYMSRATRRDAVCSLLMKVVEKLREISGSLEKTTETEEIKDKEQTIQKINDAQTLINEL
SPGDFEDLKDEMESWASNMEGTNLEYTSRYENVSEAANVLGDVVSSIESINAPDIDLTNL
TAESIKDFVSDIKEIADEIENTVGDAENIEFPGMYG*
>SRVP18_hole-7m-from-trench_1_80cm_scaf_843_963_246_136 # 73841 # 74044 # 1 # ID=1_136;partial=00;start_type=ATG;rbs_motif=GGA/GAG/AGG;rbs_spacer=11-12bp;gc_cont=0.348
MISMVQGEFHEAIVCPNCKNDDQYLIGSKIHIGIFGLSPNHGYYKCFKCGHEWEEKDEYR
GIDADIY*
>SRVP18_hole-7m-from-trench_1_80cm_scaf_843_963_246_137 # 74652 # 74969 # 1 # ID=1_137;partial=00;start_type=ATG;rbs_motif=GGAG/GAGG;rbs_spacer=5-10bp;gc_cont=0.311
MNKEIYPKIVERITLKVIQTGSDKTNFKILEMLPNNIDNIMKEFELTKVPANVRVNKLEK
VGLVKRWRGTGLVVLTDFGACFMSVIDKGKDMIRPRLEEMIEEIV*
>SRVP18_hole-7m-from-trench_1_80cm_scaf_843_963_246_138 # 74971 # 75216 # 1 # ID=1_138;partial=00;start_type=ATG;rbs_motif=AGGAG;rbs_spacer=5-10bp;gc_cont=0.341
MKIPDTDIEIRVNEPPEIIEMVAHSGECKYCGGIVKMTRDMNTGKLQPDNCYCLMCGQRY
FVKINGSIKEWEIKQWMQKTI*
>SRVP18_hole-7m-from-trench_1_80cm_scaf_843_963_246_139 # 75521 # 76120 # 1 # ID=1_139;partial=00;start_type=ATG;rbs_motif=GGA/GAG/AGG;rbs_spacer=5-10bp;gc_cont=0.332
MVEYEDIFGNRKGRNDSIKPLIDQMNILSERQEYEKAKDVLDKIKEELKKPSTEVWPYVH
IGDIQTIKDVSDLIISNSIRLNPDNYKFSDFLGLLVNVYDRKSELQGARYSDIDRQRKIV
AEEMVCIGMTIPESREGKIGKGMKPNRAFLDIAHKINPFIACKEIERREKVMMWKAIESG
KKENIEKARERIRKYVPKA*
>SRVP18_hole-7m-from-trench_1_80cm_scaf_843_963_246_140 # 76170 # 76799 # 1 # ID=1_140;partial=00;start_type=ATG;rbs_motif=None;rbs_spacer=None;gc_cont=0.330
MRQIYNMVDGIPIWQHLKIGSDENKIRLIGADFGKFAEIIGRRVLNELTEKGGILGDIFP
GINIINIQRPSRIRIVPNAKIEIGDLILEIDYKNGIKFGKKIIVFEIKHGRFQIEQNQIR
RYASMVNNPGEFFSKADELRVIFVMLDKIDTVNGSASYHIRELDKTLATKILESMPLKHF
VEDNTQCSGVDDSSMVDYNISEGLKWIME*
>SRVP18_hole-7m-from-trench_1_80cm_scaf_843_963_246_141 # 76881 # 77225 # 1 # ID=1_141;partial=00;start_type=ATG;rbs_motif=AGGAG;rbs_spacer=5-10bp;gc_cont=0.348
MLKESYLANMRNLPESAVKIVVTRTAEHVLSPSKGLLWDYKKGRINWDQYVERFKQEMNN
DVCMAAMRKIKWEAKFKDVFLICYEKKYPCHRFLLIDMISRLDEENKKEDKKEA*
>SRVP18_hole-7m-from-trench_1_80cm_scaf_843_963_246_142 # 77230 # 77448 # 1 # ID=1_142;partial=00;start_type=ATG;rbs_motif=AGGAG;rbs_spacer=5-10bp;gc_cont=0.283
MNIKENIGLIGTYVIFIFMGVLGIFIGIDSIGHLKDPNYMILLGGTGIIIVILISVIDKH
KDKEKDKRSSNV*
>SRVP18_hole-7m-from-trench_1_80cm_scaf_843_963_246_143 # 77467 # 77673 # 1 # ID=1_143;partial=00;start_type=ATG;rbs_motif=GGAG/GAGG;rbs_spacer=5-10bp;gc_cont=0.362
MTTVGITEEIGHWIVFLFTIVSGIYVGIYSIEHVKDPDHMILAGCIGIIIGALIPIIYKK
MDKRYSNT*
>SRVP18_hole-7m-from-trench_1_80cm_scaf_843_963_246_144 # 77690 # 77935 # 1 # ID=1_144;partial=00;start_type=ATG;rbs_motif=AGGAG;rbs_spacer=5-10bp;gc_cont=0.301
MNPKIFFGLILGIPTLILVYIYHSLGINNLWQLFLFCWMVIMLYMPGVIVGTYYIRCHIR
DRVQKTLVDFIDIRASVNSKR*
>SRVP18_hole-7m-from-trench_1_80cm_scaf_843_963_246_145 # 77937 # 78374 # 1 # ID=1_145;partial=00;start_type=ATG;rbs_motif=GGA/GAG/AGG;rbs_spacer=5-10bp;gc_cont=0.308
MKIFFAHSVYDYGTRQEKLWLDDIREYHPTGEIISANVINDKIDNEDRDKGMKYVEEKYF
FPIIDDSDIIVIAPSWKVKRFTMGVVIEMKYAISKDKRIQIAESGEIRDIDESDIRICED
TVAFHIPGEDPVKMIDVIKNKGFNF*
>SRVP18_hole-7m-from-trench_1_80cm_scaf_843_963_246_146 # 78397 # 79386 # 1 # ID=1_146;partial=00;start_type=ATG;rbs_motif=AGGA;rbs_spacer=5-10bp;gc_cont=0.351
MFETDINKLKDIDNWTPDQYFQYYTKLMPMLKGWYNQPEGYRPVVMGRNISWWLSMGETR
RRCRCYKTCPENKDITPESSHMILSQAASDKMACWICEFNPKRQLSSGWERYYNMNNRIL
WTIDMVESRTGILSTIRSMYWQPAIRDYGLVDKPTDKSWNEITALNLVFDIDVVDKNNRS
IFEKEVWNGLFDMLDDVGGMLEDEDIGYKIQFSGNGAYFITNKIIEKDEIGEGETREQFW
NLMAAGWADWINSEVKKLEEKHKNFTIDGREPYTMQFLKTPFSLHQRLDVSAVPISIDMI
NGMSAEKFMEVCDPNYVTDNVNDILKVWK*
>SRVP18_hole-7m-from-trench_1_80cm_scaf_843_963_246_147 # 79391 # 79714 # 1 # ID=1_147;partial=00;start_type=ATG;rbs_motif=GGA/GAG/AGG;rbs_spacer=5-10bp;gc_cont=0.383
MADSKKGSKEKVDTGEKKERVGKVDTGEKKERVGKVDTGEKKEKVSPAKLARKRFKEVEK
KEPKRAKKIKERVSGEIYGLYPTPFGYASDIVVDVVFVEGEYRYGLE*
>SRVP18_hole-7m-from-trench_1_80cm_scaf_843_963_246_148 # 79725 # 80228 # 1 # ID=1_148;partial=00;start_type=ATG;rbs_motif=GGA/GAG/AGG;rbs_spacer=5-10bp;gc_cont=0.341
MVWLRYVRIRVIWRCNTTRGYSTRYHAVGVAIKDEYEKKPTENIDEWAKRLGDIVAKKMC
ENSCQSLSTSVFCDTASIEVEIIYTSETLVVKPPEVKKPEIMEKEETKELKEKLEEKVEV
VPIPIVPKYIFEQIAYLEEKYKEAENIDEKMAIKEEIDKIKQRYGIT*
>SRVP18_hole-7m-from-trench_1_80cm_scaf_843_963_246_149 # 80257 # 81231 # 1 # ID=1_149;partial=00;start_type=ATG;rbs_motif=AGGA;rbs_spacer=5-10bp;gc_cont=0.339
MAENKKYKARKIPGIGERPIWMIVDDNGDIISRNVNREELKGLEIFPGKNRRSSHILEIS
ENEILDIMKQFYKEKGRVPTARDFGNDHKYPSIYSIVKVCGSWNNALEMAGLWDKRKKRQ
PTLYTGEELLEILKRFETEYGRPATWNDINNPKYPSPGVYIRCFGSLEAAKKLIGQDLDS
MIRRGIIGTNNQKARLAEIFVLEHFVDEGAIDLSGENRDSSIDGICPNKLMYDVKSSKLH
KDKYWSFLIDKGKDIDFYYLLAFNEDWTELLQVWRIPWNFVDESKFYYIGLNSDYEYNLE
NMGKYEVTVKFMDVFENWIDRSKA*
>SRVP18_hole-7m-from-trench_1_80cm_scaf_843_963_246_150 # 81323 # 81970 # 1 # ID=1_150;partial=00;start_type=GTG;rbs_motif=AGGA;rbs_spacer=5-10bp;gc_cont=0.302
MNLIYINRNGQGEIEMENKEVDVGNKETDKEGEAVKNDIDMVKIVENGKVSVEAEPIKIE
NMKNRMKVKCAKCKLEDILTEEDVKLLAHIVKRYNPIPNPNDYTAVLSIIKGNCTDGKKH
IFIFDESFDKAVADTLKEYKDAIVANVSRKETLEKICILMVETTNQIKSLESELKGLDKK
KEYTISEMSTGGILIDNIKLKFEKLTGTSDIEMWS*
>SRVP18_hole-7m-from-trench_1_80cm_scaf_843_963_246_151 # 82023 # 82532 # 1 # ID=1_151;partial=00;start_type=ATG;rbs_motif=GGAG/GAGG;rbs_spacer=5-10bp;gc_cont=0.357
MDLIPKNEVFQEDTRNTKKTILPTDAICVKCGAIFNNYYEDQCVICGDDDDEERCDHKEF
ITGRESVDLRMLLDYHMEDLRALAEIHGCAEGGSRGRITIKLMEKLHSSLDKRIDENLIR
KMIKRNNRKFRFWENIEDAIYRAKKSKNIALVDADDCIEITAFGKDRKV*
>SRVP18_hole-7m-from-trench_1_80cm_scaf_843_963_246_152 # 82593 # 82730 # 1 # ID=1_152;partial=00;start_type=ATG;rbs_motif=AGxAG;rbs_spacer=5-10bp;gc_cont=0.326
MNKNKPERKEMRRDSPVLNALRVWRNARNANNIMRDKNWQKNKDI*
>SRVP18_hole-7m-from-trench_1_80cm_scaf_843_963_246_153 # 82706 # 83251 # 1 # ID=1_153;partial=00;start_type=TTG;rbs_motif=GGAG/GAGG;rbs_spacer=5-10bp;gc_cont=0.306
MAKEQRYIDYLTRLAKQGTKTLNIRGSRFTEEESFDIVTVMVVLKQNPVIVTSYIVPLLQ
DLVKQHNEDIIKISRTILDTPQMLDDKNLKRLTLYILGKNFKDSYDKMSTDEQEKYIINI
APGFGIYSEDRVGEILKYLMDLIQGEADRGNTGPSNTIERISVSDFKDNEIDHMILLRGL
F*
>SRVP18_hole-7m-from-trench_1_80cm_scaf_843_963_246_154 # 83276 # 83767 # 1 # ID=1_154;partial=00;start_type=ATG;rbs_motif=GGAG/GAGG;rbs_spacer=5-10bp;gc_cont=0.309
MVEKAAITKISNMKIPLLHKEEVSIYEIKRRPDKIEQLHRRGSTIPKEETEYFQRRIDSV
QKLIRSASKELDDIKNEIVASPKKNPVEIDTIVIDIRKRLNKTNELIKNCDPRFIENISE
IDTLIDRHTDLEHVAGYYELILDSKKAKKDFIDNCPCKPKIKK*
>SRVP18_hole-7m-from-trench_1_80cm_scaf_843_963_246_155 # 83886 # 84170 # 1 # ID=1_155;partial=00;start_type=ATG;rbs_motif=None;rbs_spacer=None;gc_cont=0.326
MEDLLALAEIHGCGEGGGRGRITIKIMEKLHSSLDKRIDENLIRKMIKRNNRKFRFCTDI
EDAIHRAKKSKNITLVDADDCIEITELKDRKDSS*
>SRVP18_hole-7m-from-trench_1_80cm_scaf_843_963_246_156 # 84190 # 84399 # -1 # ID=1_156;partial=00;start_type=ATG;rbs_motif=AGxAG;rbs_spacer=5-10bp;gc_cont=0.329
MTEFLQSTTNIDSAVEHHIMNNCAKAENEEIRTDCVNKANNVKIRAINILSEVLVEKCGG
ELHYLDEEK*
>SRVP18_hole-7m-from-trench_1_80cm_scaf_843_963_246_157 # 84624 # 85262 # -1 # ID=1_157;partial=00;start_type=ATG;rbs_motif=GGAG/GAGG;rbs_spacer=5-10bp;gc_cont=0.310
MPEPKRPEEDLLNESSTTKNSKVCLATETPSVEYLFNEVTELFDLKNTEFIVEPGLESSY
CDTYAEEGIVICYLKKPDDAIHEGVHAFFEERSQRLWEQLGEEGYKNKIENIVTDEHLEE
ITSRLIENNTQNIKLDTCSEDVQKTVRFMAEKTRFYENIELGKKIIRLYVSIYDFYCVCP
KDLEIYKSLKNYVGPMIIYNKLARYVGTHELI*
>SRVP18_hole-7m-from-trench_1_80cm_scaf_843_963_246_158 # 85268 # 85501 # -1 # ID=1_158;partial=00;start_type=ATG;rbs_motif=None;rbs_spacer=None;gc_cont=0.308
MNNTTKCEKTIWVGKFKDTYGMFEIIVPACDKSEAFDKIRASIEEIKTGKRTVMKPGINN
ENMIYIEEVGKFDYIRG*
>SRVP18_hole-7m-from-trench_1_80cm_scaf_843_963_246_159 # 85551 # 86129 # -1 # ID=1_159;partial=00;start_type=ATG;rbs_motif=GGA/GAG/AGG;rbs_spacer=5-10bp;gc_cont=0.320
MPPNEQPTSKKRIAKYKGQIIGEILYAENIKEQEYFVVRIPSHLINQEIEEQSLWHPTDS
NNLPGNTVEFNGSGREILELLKKALCGFNNVYVVNAFLHPHHGFADEGRAVLHILINIPD
EKKWIDIYYDHHEAERIPGGYGKISYIEHYYHREPFPEDNIKRYIEIKFTWGYSSYTGEY
ILNEILERKKCR*
>SRVP18_hole-7m-from-trench_1_80cm_scaf_843_963_246_160 # 86191 # 86541 # -1 # ID=1_160;partial=00;start_type=ATG;rbs_motif=GGA/GAG/AGG;rbs_spacer=5-10bp;gc_cont=0.308
MIKRKKICFCRDTETQVDILNAKQVWVPIKYSYDSHAKRVLPIDMKMIGYIERNILHEIN
PKIAKSWREIDKGDSNIVIDNVQTSPVDKELDTIQEFFVTKEQLLDAINKNMVKPP*
>SRVP18_hole-7m-from-trench_1_80cm_scaf_843_963_246_161 # 86586 # 87182 # -1 # ID=1_161;partial=00;start_type=ATG;rbs_motif=None;rbs_spacer=None;gc_cont=0.325
MMKQITINIIQGRNYISFPAISSDNFGKIFTDSGIKASIQQFSTYNPILNDWLYIISTIP
AIPIPQVDISDTEYIDKGRGYILDISTSGQIIYSGEEYILTFNDIRSMLVEGWNLIGIGS
LAVTSSNWCRIVDAADPGFPISQLQPGKAYWISYNNCQPPIVDPLILIFGTGLAISILSL
WITLRKPKTQNIDTSDLI*
>SRVP18_hole-7m-from-trench_1_80cm_scaf_843_963_246_162 # 87340 # 87615 # -1 # ID=1_162;partial=00;start_type=ATG;rbs_motif=None;rbs_spacer=None;gc_cont=0.366
MDLTDENRIREIVKEELANFGPPKKKRAPNKWQIFLKQCAKEQSGDLSYPEKVKACSVKY
KENKKNGTSSINNETNDGISNDANVQYQENQ*
>SRVP18_hole-7m-from-trench_1_80cm_scaf_843_963_246_163 # 87645 # 88247 # -1 # ID=1_163;partial=00;start_type=ATG;rbs_motif=None;rbs_spacer=None;gc_cont=0.348
MIKDKITPGIKSKFLAAIDKTKQTGREHGFFLCLDHIGNISPSRTKSGEMHRLDLGSPII
ACPGKKMQGDFHTHSYFTTTKNMSKFVKPGMSDDDIRNLVRNEFEKYKKDLGIKGLSINS
PSEKDLLKTILHNCAGISKTACVGSDMGDDNVECWTAKDTSPDACNMAYNMLFDGEKERT
TVVYDKKIIPLFDKETIHLK*
>SRVP18_hole-7m-from-trench_1_80cm_scaf_843_963_246_164 # 88268 # 88375 # -1 # ID=1_164;partial=00;start_type=ATG;rbs_motif=None;rbs_spacer=None;gc_cont=0.130
MNMNMNMNMNMNMNMNINMNMNMNMNMNMNININI*
>SRVP18_hole-7m-from-trench_1_80cm_scaf_843_963_246_165 # 88407 # 88937 # -1 # ID=1_165;partial=00;start_type=ATG;rbs_motif=GGA/GAG/AGG;rbs_spacer=5-10bp;gc_cont=0.333
MTTKINSFNLPDRTKVEMIDVIGMSIRSKLEHGFNLCLDKDNNIRSGKLCKGKKCSMETA
EFECKEDEKTIGTFHTHETSPDPSIRDLAVGYLGGMTCIGNYQGIKCYKRKKEDHDALEY
AEIRLGEGHEQFIKSKHEKWLAKKITGKEFIEEIQKYKKEVNRLVNSYFRIIDVPK*
>SRVP18_hole-7m-from-trench_1_80cm_scaf_843_963_246_166 # 88970 # 89386 # -1 # ID=1_166;partial=00;start_type=ATG;rbs_motif=GGA/GAG/AGG;rbs_spacer=11-12bp;gc_cont=0.307
MSERFEEFFDKVIDIFKEGLEERHIKENPLVTETPEFKGIIVNMPRKEKDIYHGSTYSIL
CNRSKTLCKIKGDLVTDSDSEYRVNKVLEESDCKIFDTHLHVKRIEGVPFRDESHIHFIC
QDKDREDTIRMIHLLKNY*
>SRVP18_hole-7m-from-trench_1_80cm_scaf_843_963_246_167 # 89452 # 90036 # -1 # ID=1_167;partial=00;start_type=ATG;rbs_motif=GGA/GAG/AGG;rbs_spacer=5-10bp;gc_cont=0.328
MSKVDPYILKDRITPDLKKRFLEEIKRSIKTGKEIGFLICLNDKLYAPKKRCTGTECGLF
IRYGDCPDKVQGGFHTHPYLPDIEKFYGRKPTEKEIKRATKIYKRDFEKDGITLQTPSHH
DTVDTLINQCIGETEGTMCIGSDLDLTKVECWTVKDEKVRVRDCSRATEEHKQNIGDKPR
EWIKPLFNREIIDI*
>SRVP18_hole-7m-from-trench_1_80cm_scaf_843_963_246_168 # 90083 # 90571 # -1 # ID=1_168;partial=00;start_type=ATG;rbs_motif=GGA/GAG/AGG;rbs_spacer=5-10bp;gc_cont=0.309
MPKKLNSFILPDKVAKEMRKKLRESLLKEIELGFSLCRGQNSNILQVGEQCTGGECSVST
PSTCKGNDIYVGAYHTHHHESSRPSSQDIPVIYNRGLACIGGFESYKEEIKCYIRSTPKD
IEAIYSFKDKLALIIDRTEKRKEIDKFVKDNFRIIDILSNKI*
>SRVP18_hole-7m-from-trench_1_80cm_scaf_843_963_246_169 # 90578 # 90970 # -1 # ID=1_169;partial=00;start_type=ATG;rbs_motif=GGAG/GAGG;rbs_spacer=5-10bp;gc_cont=0.282
MDDKIIQDKIERSLEIICPLYKENLITDAYIIGSVAKGTVKKESDIDILIINPLFEYYLE
ELSPDEESENIKKVVDKLKNMDIQFKFIEKEKVVIFKFWHQLYKGELFHIMPQKYFFDSL
PHIQITKDLC*
>SRVP18_hole-7m-from-trench_1_80cm_scaf_843_963_246_170 # 90998 # 91555 # -1 # ID=1_170;partial=00;start_type=ATG;rbs_motif=AGGA;rbs_spacer=5-10bp;gc_cont=0.317
MNIDIKIIEKHDSILNIIKDDIPCLVNFDWHADYPRYNQEIIDVDYFTRQIDSVWYEQNW
VAILASLGKVKEFTWVFPHDYDKEDIKVFESRNGDSIVFNKMFDPSMEVLCPYVTLDMDF
FGNKTPVNWSPKEERMELFKEFLGTLKAKNVTLIISKSENWVNYDVDKFLQDILIEISHK
YTISD*
>SRVP18_hole-7m-from-trench_1_80cm_scaf_843_963_246_171 # 91559 # 91933 # -1 # ID=1_171;partial=00;start_type=ATG;rbs_motif=None;rbs_spacer=None;gc_cont=0.325
MKKIIIIGIGEMYKHQLQWVYDVLPTEELKQMFLNGQIDLYDMTSYPEKGDAIDAILRDS
EDIAAVVAHHLYWQKDLSPIKLPYFFNEKNEYLPIITKELNIPFIVMGDQPDGTFAHVKI
YNSG*
>SRVP18_hole-7m-from-trench_1_80cm_scaf_843_963_246_172 # 92019 # 92252 # -1 # ID=1_172;partial=00;start_type=ATG;rbs_motif=GGA/GAG/AGG;rbs_spacer=5-10bp;gc_cont=0.346
MSEDTILGQCKCLTKHEKDTLTIAINSAKIDAERTLTESERGIAVIGKPFQEVRKELNIL
IGSYMSLKEKVDSTPIC*
>SRVP18_hole-7m-from-trench_1_80cm_scaf_843_963_246_173 # 92299 # 92718 # -1 # ID=1_173;partial=00;start_type=TTG;rbs_motif=GGA/GAG/AGG;rbs_spacer=5-10bp;gc_cont=0.293
MTIEKNKFEKIIDIINEPYENRDHKPNFYGRHILRDRALILVYTPRKEDISCGSSFRFNC
LGDICSINGEIIVERGIEKDTSDKVKLQSCTVTEIRRYGDVMKMAPGKQNYRKESHIHFI
CKDKNYNNTINITKFLKEY*
>SRVP18_hole-7m-from-trench_1_80cm_scaf_843_963_246_174 # 92781 # 92948 # -1 # ID=1_174;partial=00;start_type=GTG;rbs_motif=GGA/GAG/AGG;rbs_spacer=5-10bp;gc_cont=0.298
MAILKNIGVEFKELSIKNIPLWYQLYKGELFHLMTRDRINPFMEGIDITRDLCID*
>SRVP18_hole-7m-from-trench_1_80cm_scaf_843_963_246_175 # 93052 # 93204 # -1 # ID=1_175;partial=00;start_type=ATG;rbs_motif=GGA/GAG/AGG;rbs_spacer=11-12bp;gc_cont=0.281
MDEDIIKNKIEKAIDLICQLYKAEIITDAIIIGSVAKGTARKDSDIDIYC*
>SRVP18_hole-7m-from-trench_1_80cm_scaf_843_963_246_176 # 93311 # 94090 # -1 # ID=1_176;partial=00;start_type=ATG;rbs_motif=GGA/GAG/AGG;rbs_spacer=5-10bp;gc_cont=0.328
MKTIIISDIHNRVYWIEDALSSSLLQPYDRVIFLGDYFDDYGDTPNDAYKAAKWLKNSLK
KPNRIHLYGTHDIWYRFPSNLYIRASGNTVEKYYAIERVINPNDWDLLKLYHYEQNYLMT
HAGVHSYLISEYVSRNRNIFDKYIVNNNLQLDSQHIINKIVGPATEDALDRISKDLIDPW
LNAGFARGGSQTVGGILWLDWNQEFEPVPGLNQIVGHTEHKEPEENITQNSNNYDLDTRN
QYIGILENGVFMWIENPYL*
>SRVP18_hole-7m-from-trench_1_80cm_scaf_843_963_246_177 # 94093 # 94710 # -1 # ID=1_177;partial=00;start_type=ATG;rbs_motif=AGGA;rbs_spacer=5-10bp;gc_cont=0.316
MDILKEKILQGTLRSLETFSIDKLKKIIIASEQEKREHGSLFCGTTDIPPFGNIYHSGLY
TGDQYNVELKGCKGQKQIGSFHTHPRTKRGKNIGNLSSKDIYESIYHKHSFSCIGLIEKD
KPIIKCFIPAFDINTFIALKVIKTRDNYSKKLLKVTKERLNITKKSINELVKAYDERIEA
EDELYKEAKSLINKLLSKEADLTVR*
>SRVP18_hole-7m-from-trench_1_80cm_scaf_843_963_246_178 # 94862 # 95122 # -1 # ID=1_178;partial=00;start_type=ATG;rbs_motif=AGGAG;rbs_spacer=5-10bp;gc_cont=0.352
MIVRKREIFKAEQWYPGKKVQGVQGTDQNQWCGCVITGFEKFKEPHIHPSITECELIKPG
DWVVTNAKGKRCLVGPDIFNKIYERI*
>SRVP18_hole-7m-from-trench_1_80cm_scaf_843_963_246_179 # 95138 # 95413 # -1 # ID=1_179;partial=00;start_type=GTG;rbs_motif=GGA/GAG/AGG;rbs_spacer=5-10bp;gc_cont=0.283
MNEVTLTGFFAKWCPFCEKQNKILDELEKVLRGKVEFIRIDIDDNRDLLNGFEIDGIPTL
FILKGDNIFKKYIGLTKKIELESAINSALLH*
>SRVP18_hole-7m-from-trench_1_80cm_scaf_843_963_246_180 # 95490 # 95594 # -1 # ID=1_180;partial=00;start_type=ATG;rbs_motif=GGA/GAG/AGG;rbs_spacer=5-10bp;gc_cont=0.238
MDETFSDSRCKIINYIDISIADINYIDISIVDIN*
>SRVP18_hole-7m-from-trench_1_80cm_scaf_843_963_246_181 # 95558 # 96055 # -1 # ID=1_181;partial=00;start_type=ATG;rbs_motif=GGAG/GAGG;rbs_spacer=5-10bp;gc_cont=0.333
MLTKLNSYVLPEDVVTKMKLKIEETKLKKIELGFQLCRMKNINTLKSGNECSGDKCSITQ
TRDCPTGLFVGGYHTHPTGTAEPSIADLRSAYANDVECVGSVEENFIRCFLRIGDRKPQD
EKDIISKFKEIEEPLPETLNTEQYQIWKSARDDLWTKHFQTVDVK*
>SRVP18_hole-7m-from-trench_1_80cm_scaf_843_963_246_182 # 96153 # 96380 # -1 # ID=1_182;partial=00;start_type=ATG;rbs_motif=GGAG/GAGG;rbs_spacer=5-10bp;gc_cont=0.351
MILGECNFCLTKYEKDILTKALNSAKADAEKILSQTYRGEPTVGIPKAEVEEGLTRLISD
YRQLKDRVEETPICP*
>SRVP18_hole-7m-from-trench_1_80cm_scaf_843_963_246_183 # 96424 # 96825 # -1 # ID=1_183;partial=00;start_type=ATG;rbs_motif=None;rbs_spacer=None;gc_cont=0.264
MNSLIQTKIVEFVDTIKNKDKLQLSSANCGIFAILLNRLFKIGEFVAVVGDLEPEMVYHI
LLKVDDKYYDDHGEWSKDEIIKTYQKINRLAIRMGEQVEIEKYNIIKINEDDIEKLTEPN
MTLDELINKLEFI*
>SRVP18_hole-7m-from-trench_1_80cm_scaf_843_963_246_184 # 96892 # 97293 # -1 # ID=1_184;partial=00;start_type=ATG;rbs_motif=GGAG/GAGG;rbs_spacer=5-10bp;gc_cont=0.308
MSERYEKILERSKEMIGDRNTAEFIVIAEEFLPQIEKGINKSDNGTYVISMKDMMKQIPQ
SAREGFFSLESFFSILCSVNWDNWISTDINCNTEDFCLYLAFNKPYSREEEPSIENCYEK
WMNVFTGHRILPH*
>SRVP18_hole-7m-from-trench_1_80cm_scaf_843_963_246_185 # 97378 # 97821 # -1 # ID=1_185;partial=00;start_type=ATG;rbs_motif=GGA/GAG/AGG;rbs_spacer=5-10bp;gc_cont=0.279
MDDKIIQDKIERSLEIICPLYRENLITNAYIIGSVAAGTTGKESDIDIIIINPDFIMDAA
DLSPFLPLQIDEDISSLSEKEIKRELLRKQIVKKLNDIGVEFKLIYRKEDFLWYQIYRGE
IFHIIPFNASFYIENLQHIKMTKDLCL*
>SRVP18_hole-7m-from-trench_1_80cm_scaf_843_963_246_186 # 97871 # 98455 # -1 # ID=1_186;partial=00;start_type=ATG;rbs_motif=None;rbs_spacer=None;gc_cont=0.347
MIKDKITPELKKAFSESIKKTEDSGNEHGFFMCINKDGKLSPSQIKCEGNTCEINVRLSS
EFCPGKNQGFFHVHPRKLQYEKQIGRKLTEEDLKNITVTDEKGKITSIHTPSHADVLTIF
LNKCNRLTEGTICTAGDLEPDKIECWTPKKGAVNLVTCHYANRENLSIKEKGIEPKMWIK
HLFSKEVIDLKKDP*
>SRVP18_hole-7m-from-trench_1_80cm_scaf_843_963_246_187 # 98547 # 98948 # -1 # ID=1_187;partial=00;start_type=ATG;rbs_motif=GGA/GAG/AGG;rbs_spacer=5-10bp;gc_cont=0.291
MKEKEFEKFRKGIIDNIKKKYNVTNKDLGKINKVLLEAKKPTTNIEELRCFHSHLAELFL
SGGKLVEGSAYSPEKKDWEYHVWLEKNKQILDLFGWKYHIKGKDIPYEKIASRYNIEDEI
NDLLSHLFHCRTK*
>SRVP18_hole-7m-from-trench_1_80cm_scaf_843_963_246_188 # 99117 # 99593 # -1 # ID=1_188;partial=00;start_type=ATG;rbs_motif=AGGAG;rbs_spacer=5-10bp;gc_cont=0.314
MSDTDLGDEIEKRLGRKLKKGEFIHFLGHSPKEMLELADRKRKEEHPAEMVANIEKKLGP
TERLNTTMTTKFEDIVKSLKELQTYAESCNKDTIDKTSSISSIIERSFARNEMSETVYIE
LKKIKLESIDKYKDRCVCINKDGITPDLRQILSKYKYI*
>SRVP18_hole-7m-from-trench_1_80cm_scaf_843_963_246_189 # 99626 # 99883 # -1 # ID=1_189;partial=00;start_type=ATG;rbs_motif=AGGAG;rbs_spacer=5-10bp;gc_cont=0.341
MNKDVEKRKTAVCPIPDFSAKTDSDTEAIAMEVEYIGKKIVELSREINNARESEKRIKLY
DKRECYIKELKKRPERLQAAAEFIM*
>SRVP18_hole-7m-from-trench_1_80cm_scaf_843_963_246_190 # 99945 # 100541 # -1 # ID=1_190;partial=00;start_type=ATG;rbs_motif=AGGA;rbs_spacer=5-10bp;gc_cont=0.298
MVNDKFESRERELRYREIEMRKKLFELFDRLDKLPITLQEKFDIFRSYFRGTQDGFFICL
HSLNIESIIDQRPPIEMRIDTIINNVETGSMNIMSAWYKIDESIEGEMSVQKMTIKELTK
MLLPDEVNAIIRSENLKRPVPKHGEIYYVDTSGIVRITEYKGKFILVDGFDSPSRIKGVS
IKQLWNKIAEKNEYLQKL*
>SRVP18_hole-7m-from-trench_1_80cm_scaf_843_963_246_191 # 100685 # 100930 # -1 # ID=1_191;partial=00;start_type=ATG;rbs_motif=AGGAGG;rbs_spacer=5-10bp;gc_cont=0.337
MTNHTNSKMLPKEYYAEDLKVLRRRVLQCRNEFIGSLVYFLAEANTHPSGIPEEVSEEIK
EEALKFRKNCECMNTKQKSET*
>SRVP18_hole-7m-from-trench_1_80cm_scaf_843_963_246_192 # 100991 # 101254 # -1 # ID=1_192;partial=00;start_type=ATG;rbs_motif=GGAG/GAGG;rbs_spacer=5-10bp;gc_cont=0.280
MGYERRTEEDIEKMLSKHSKLIVKKIKAITTKEEQKPGRKFEIYLIEPTLPQDFKGFIQR
LVMLINEMDATQTIYGPEENSITFWYD*
>SRVP18_hole-7m-from-trench_1_80cm_scaf_843_963_246_193 # 101486 # 102892 # -1 # ID=1_193;partial=00;start_type=ATG;rbs_motif=GGA/GAG/AGG;rbs_spacer=5-10bp;gc_cont=0.310
MSIPLIYQDIRPGDIYYPISTKEIVRTEQIWVDDEGYIDILSESCHIAKNLWNEANYVVR
QLFTQKDKDGNRIGTYMKYSDLDYLIKDKSENYKKLNGATSQQILKILDRSWKSFFKAIK
DWKLNPSKYLGRPRLPGYKAKDGETLLVFTNQQCKIRDGYLIFPKKLKDKDGNKLVVKTR
LDDETNLREVRIIPKGVGRGGNKHYVIEIVYEIEEHQLDLNKDRVIGIDFGLRNIVTVSN
NIGEKPVAIKGGVLKSINQYYNKKRSKIQSIYDRQPIYCQIKGKKIIYRKTGPAIQTLTN
DRNRKIKDVMHKYSRWIINYCIRHNIGTIVMGHNPGQKQGINLGTKTNQNFVQIPEYLLR
KMIKYKGDEIGISVLDQEESHTSKCSFLDDEPVEHRDNYVGKRISRGLFRSMTGKLINAD
VQGSLNIIKKAIPKAFGKLDADGIEDDGLHPLIIDPLGVNRNVNFIGS*
>SRVP18_hole-7m-from-trench_1_80cm_scaf_843_963_246_194 # 103245 # 103628 # -1 # ID=1_194;partial=00;start_type=ATG;rbs_motif=AGGAG;rbs_spacer=5-10bp;gc_cont=0.331
MTKLGDCKCIPKKDKEDLNFAIPVTKHHLEKYTNLAGMVTDQFRTVKKTSQDINDLEAKI
ENTPTCEDGDILKECTCFSDSEREAMRNVIFLFNSQIKKNRETLRRLRVIDDKIVKIPNR
CKKFGIF*
>SRVP18_hole-7m-from-trench_1_80cm_scaf_843_963_246_195 # 103766 # 103996 # -1 # ID=1_195;partial=01;start_type=Edge;rbs_motif=None;rbs_spacer=None;gc_cont=0.312
GGTLDGLIFCDIRKGEVYTKGKGEIVAEANKFNRKILLDGTMKHLDKLEYDKSIKKLRGE
LFNTFLIAELYEEEYD*
>SRVP18_hole-7m-from-trench_1_80cm_scaf_1200_350_88_155-*_1 # 3 # 716 # 1 # ID=2_1;partial=10;start_type=Edge;rbs_motif=None;rbs_spacer=None;gc_cont=0.322
RILRISQKKGNMKINISHLITGRIKIGRKVFDLFNFQIRNELSSDSIYKYAIECADKIKT
DPRFYGDELKIETFYRDLAENVKFFSVEPSWLDAPKIWIYLKTVPDQPKAIMVIPNDYRS
SDAKSGTYHETLHFLGKYIDDILLSDEDLVNNMVDSYLYDDKDALFEHRWLRYSLTPKVR
IARTVTCMIAGFISGLELGKGYIGIVALVWIGYIAGYKLFKRIKRKKLVYDNFGVNV*
>SRVP18_hole-7m-from-trench_1_80cm_scaf_1200_350_88_155-*_2 # 967 # 1812 # 1 # ID=2_2;partial=00;start_type=ATG;rbs_motif=GGAG/GAGG;rbs_spacer=5-10bp;gc_cont=0.418
MFGKKFENDSGEIGIGSALVIVAVAIIIIAAIAAASWRVVDRGDVGVVDTFGVVEDNALP
PGGYLIYPWKHVESINVQTQQQEFKSIDNTLTKEGVKVVIDASVITRTKPGNAVSLYKNV
RGDPFDTLVTPYFMGILRDEVKRWSAEDIYTGKSTDIQLDVQNRLSAILEPQGIIVESVL
FRGLVLPPQVTKAIEEKLTENQAVETMNFTVAKQRLEAERVVIEAQGTANANAIVSKSIT
PELIQWNFVQAIKGNPNVIYVPLGGSGTGGSLILPAPGKNQ*
>SRVP18_hole-7m-from-trench_1_80cm_scaf_1200_350_88_155-*_3 # 2079 # 2309 # 1 # ID=2_3;partial=00;start_type=ATG;rbs_motif=AGGAG;rbs_spacer=5-10bp;gc_cont=0.407
MVKIVHVQTVLTVDDLEALKQKTEESSTKDALSKAVMHYLECEYTKAGDIWAEKLEKAAK
RTGVHRRKPMNKSLKE*
>SRVP18_hole-7m-from-trench_1_80cm_scaf_1200_350_88_155-*_4 # 2421 # 2891 # 1 # ID=2_4;partial=00;start_type=ATG;rbs_motif=AGGAG;rbs_spacer=5-10bp;gc_cont=0.378
MTQKERGIEVKEMVTPEEKNLISEKMLTPVELREFNVRAADITADRIMIEIGGRQKPVEG
YSLHIENNKNPKPLKINITKGDVFERSGLLFIPKEATIEISGEKEFDDLMRLEKSKGELT
YLPVFDPDLVTIDQRTFKQTGTLYVKVTNARIALTG*
>SRVP18_hole-7m-from-trench_1_80cm_scaf_1200_350_88_155-*_5 # 3025 # 3936 # 1 # ID=2_5;partial=00;start_type=ATG;rbs_motif=AGGAG;rbs_spacer=5-10bp;gc_cont=0.370
MFPEFDKEKTSINNEIAKIFGSEQDTSTLGVSIAATKEAQATLIRLIDPVIITPEHSIIM
HGKIFAVSLAECKKVVQGRYSTPGINRFPKIVDDMLKNGSSSELARLGRIDMREANVEIR
NLQLIFAVGKPKESIAFLKEVNPITPVMEYTIDGKHTSGVVLRPQLAPLIIKAKEAFTEY
TSSSGVKITDLRIEKHSSNELIGPKFIIEGVQNNISENRKKGREIIGDLVTIVSGLMIAF
GIGFLIIRERTRLLELGLPLLIVGIIIFYIRHFTNSAREYFFPSEIDITGEAPMEMCFIG
EIA*
>SRVP18_hole-7m-from-trench_1_80cm_scaf_1200_350_88_155-*_6 # 3975 # 4328 # 1 # ID=2_6;partial=00;start_type=ATG;rbs_motif=GGA/GAG/AGG;rbs_spacer=5-10bp;gc_cont=0.294
MNNKVKEYNDKIFAEQRTIFENSPKDDIDWALILYLFEHSTPQHGSLFEEKNVITVGKVS
KYFDLNYDDVHKRLRRMLLWVNLETVYGYYKPFRVCSITAIGVKTIMKTLEVFEVGK*
>SRVP18_hole-7m-from-trench_1_80cm_scaf_1200_350_88_155-*_7 # 4359 # 5243 # 1 # ID=2_7;partial=00;start_type=ATG;rbs_motif=GGAG/GAGG;rbs_spacer=5-10bp;gc_cont=0.329
MVDMDHGQKTKIKLLAMSKRLVPGTIDIGHCDNLEYCMDNKMRSCGDIRNLCISCRDNER
VIGGISFIFDLKIQDGKNGIVIYRYGQEGSCAKMIKGNGINDIMGKLEKDELINDITERT
KFIKRERRDAEDLKIIDAFKRHIDQSESGIRVLVTRKNSSGEYEDLDMELIRIAKEKEEK
TGKKIKIVDMSEIDRKIYVLGISSKEIMEKLILEANTINDVESRVHIFVIPVSKTRGSKA
PNRNLPDYVGILAINSIDDDAVGIDDKKDEWEKYFTEKYKELRFISAEIVTNIK*
>SRVP18_hole-7m-from-trench_1_80cm_scaf_1200_350_88_155-*_8 # 5269 # 5550 # 1 # ID=2_8;partial=00;start_type=ATG;rbs_motif=GGA/GAG/AGG;rbs_spacer=5-10bp;gc_cont=0.326
MESEFQKLREERRKEQKIGSLLGIIIYVVAVLILFGLGGKIADVATGQVPLISVDGIIKI
FAIICMVIISGFVFILGPLIVPVEINKYYEMED*
>SRVP18_hole-7m-from-trench_1_80cm_scaf_1200_350_88_155-*_9 # 5560 # 5718 # 1 # ID=2_9;partial=00;start_type=ATG;rbs_motif=None;rbs_spacer=None;gc_cont=0.296
MTLELSEETQGWLEKVKKEFGKSLSDDEAIRYALMHYYSELAQLNWQKSKFE*
>SRVP18_hole-7m-from-trench_1_80cm_scaf_1200_350_88_155-*_10 # 5795 # 6418 # 1 # ID=2_10;partial=00;start_type=ATG;rbs_motif=None;rbs_spacer=None;gc_cont=0.263
MTKYEKAKKYMTKYVLDCIVLTKAPKFIHYFKLYSLIFISGLLISTFIGLVNINIADKAI
FLVINYTSLKFANFDMLSILVNNFLLSIFIMSYFYLDGVKFKKYFGIIYFLNMGVIAGFA
VSIVALKYNLIIALSMIVPHGIIEIPTVIYAASSGWALSESNKNDNKKIPKEFIFIIVVS
LVLLAISSYVEVYITPLVYDRLLGYYY*
>SRVP18_hole-7m-from-trench_1_80cm_scaf_1200_350_88_155-*_11 # 6757 # 7557 # 1 # ID=2_11;partial=00;start_type=ATG;rbs_motif=GGAG/GAGG;rbs_spacer=5-10bp;gc_cont=0.424
MNKYKKYVGALLILSLLTIGAVAEPNAEHKPKILAGTSYGASTNWAGYALDSPVASVTDV
KGSWVVPGVSCVKGKAQYSSFWTGIDGDTSNTVEQIGTDSDCSSNGKTAYYAWYEFYPNP
SHIVPIPVSVGDKITAEVSYSVTNGQFTVSITNLRTGQNFQTSSAVSGAQRNSAEWISEA
PSSSSGILPLANFNVASYGSDSTGDSNTNFATINGNTGNIGSFYPSSSVTVNEITMVNQF
GTAVKAQPSIVLDGTSFSVQWKSKGP*
>SRVP18_hole-7m-from-trench_1_80cm_scaf_1200_350_88_155-*_12 # 7973 # 10405 # 1 # ID=2_12;partial=00;start_type=GTG;rbs_motif=GGA/GAG/AGG;rbs_spacer=5-10bp;gc_cont=0.346
MPLTISTYYDNSGSRQKLKMWSNGKRNVVTAPIMPYMYSKVRPMYPCISTLVKKRFLSNP
YKEIELYKCEFNSSGDVARYGNDDTCYENHIEFVNRSMIDNPAWIENFANTDDLRIICFD
FEMENNGKTFPIPSRNPIAGVGYKCVVGKDNLGGGINSDDIITVWGEKRGKDDDVLTKFL
GVVKEFDPDIMVGFNSNNFDLRYARDRCIINGINFNRYIARSTDVADPVDFIERHNIASR
KKYTEVRIEGRVSYDLYYPVIRDQSMFGIKSRQMKEVAAWYRIKDIVKEDMSNVDRYLDS
EDGRKKIDRYLRSDINITEQLFKIYSANTLMLSEKLWIPLDETVNATPSLTSNIIFGREL
MKKNIISDGSVLVRYSKDHIKNKRGGWVETYRPGYIKKIKKLDFKSYYPFLTVQFNISPE
TCFVMGYEEFKGEMGYSFSWNEEIDEYTGDKILWFKASIPDSTLGKNVLIKIDTTNEGFL
PGYMRSLFDERATLKKRMKEIEKELGRERTGEDVEYAGLKSRENAIKIIINSFTGYVGNE
FALYGNLACYAAITGMGRYFTQRIIEKYLKLVVSSDTDAIYEDISGGGINENEANKFIES
IVIGELGFNKCWITMEEEGNFGAAYFMKTIGKNYYILDTDKDLVIKHGVATKSSGKSKLI
DRSSDEIVIALLKGGFSLKNDELLKSVDRAYDASKWTVRDIQQGVHVRKASEYNKKGTPI
GLTIGRLAKERWRIPDNDLEGMQVNYIKLRGNGRYAVVSDTDNINSLDYDKDYYVNTLDK
LLENLGLNDFHPRNRGVVRTVQKSIEDAWG*
>SRVP18_hole-7m-from-trench_1_80cm_scaf_1200_350_88_155-*_13 # 10448 # 10663 # 1 # ID=2_13;partial=00;start_type=ATG;rbs_motif=GGAG/GAGG;rbs_spacer=5-10bp;gc_cont=0.292
MPLELIDESEVKPVRETPKKIENIEIKIKLVSKGDIKFCERVKQGAISNCAICENLNKEF
FNRCKNKWNYD*
>SRVP18_hole-7m-from-trench_1_80cm_scaf_1200_350_88_155-*_14 # 10694 # 11182 # 1 # ID=2_14;partial=00;start_type=ATG;rbs_motif=None;rbs_spacer=None;gc_cont=0.372
MAKKLIALISIFVLMISGCIDGSSTHIDKSFIDNHTKTINVSNNNGFLWNYVAPAYIIGI
PPFDSYDSSYYTNYPKTFAVYSSEEENGWGVRTPEEIKITGNENGAITYEEYTYEEYSEF
IVPMEPPGYSQQDNEGITQQEADSSNIGEPPPDGGGGGDGGD*
>SRVP18_hole-7m-from-trench_1_80cm_scaf_1200_350_88_155-*_15 # 11380 # 11583 # 1 # ID=2_15;partial=00;start_type=ATG;rbs_motif=AGGAG;rbs_spacer=5-10bp;gc_cont=0.299
MEKNGKCVRKNLRILEGEFDVLDSKMNRMFNDPFVRPGSIIDILFLREMKSRKCADLYNR
ISRNGEI*
>SRVP18_hole-7m-from-trench_1_80cm_scaf_1200_350_88_155-*_16 # 11584 # 11946 # 1 # ID=2_16;partial=00;start_type=ATG;rbs_motif=GGA/GAG/AGG;rbs_spacer=5-10bp;gc_cont=0.402
MIVLVTGDRHWKDYNAIYRELSKCPLGTMVVHGAARGADSLADIAGERLGLKVKPFPAKW
HIYGRGAGPVRNQEMLDWILIQDDQKKVLAFHKNLAESTGTKDMVTRARKAGIEIELIKE
*
>SRVP18_hole-7m-from-trench_1_80cm_scaf_1200_350_88_155-*_17 # 12136 # 13704 # 1 # ID=2_17;partial=00;start_type=ATG;rbs_motif=None;rbs_spacer=None;gc_cont=0.347
MKKRDRRLITPSRTSLTVGSDKPQKGLFDFCDAVPESTGPSEKVIDTSSDFYLKGEGTSK
KKEEEKSKSGNKDKYNEIISKPTYSSNIVSVFGPDKKRLVNTRESNAKKWIKQGKAKQVK
DLKKPEAFAIQLLNSPVGKIRVPVINPDGTPAMPTLSSRARKWIEKGKAKPMRTKTGIFY
VQLIEESSGRNKQDIVLLNDPGSRFTGIGVISKKAVLYGCNLELIADEKKNAFATIKYRM
DKRRELRRSRRHRNCRRRPARFDNRTKTGKMAPSIRSRKQLELKINKELCKIYPISIFGQ
EDVAFNHYIKRWGKNFSQVEIGKKWLYEEMKKIIPDVRLIKGFDTNKRRLQLGLKKSGKK
EERDISAHVNDCIAMGSLILGLGINTKTMLRQGINFDIITRPKYSRRKLHNEQPSKGGIR
ERFGGTTTYWTNVRKGDYVEAVIDKRDKDMLYRGWVGGYIDDKKIISIYDFDWKRIGQFG
RSKVRLLNRNNGLMIKSLDMEENRLNICKYGTAQENIDDVWT*
>SRVP18_hole-7m-from-trench_1_80cm_scaf_1200_350_88_155-*_18 # 13691 # 13891 # 1 # ID=2_18;partial=00;start_type=ATG;rbs_motif=AGGAG;rbs_spacer=5-10bp;gc_cont=0.303
MYGHDNIIPSPKVGGLLTTLNYPIGFYNGIVLCIIPPFVKRVRIYKNRWTGFDKNWRFVF
IKELKE*
>SRVP18_hole-7m-from-trench_1_80cm_scaf_1200_350_88_155-*_19 # 13967 # 18346 # 1 # ID=2_19;partial=00;start_type=ATG;rbs_motif=AGGAG(G)/GGAGG;rbs_spacer=13-15bp;gc_cont=0.328
MVGLADLKKYTDNIRRCQMTVNEKYCYFRLTGLNIYDFLEILNYKSWIFKTFQKNVSVRY
VNIIKKLDRGNATFRTSVGFAPLLLRFLRSRGFQIREEDVEAFRARNVTFPDMKINLYDF
QQRMVGDWWNVGGIGVVKAPTGSGKTVVGCGVIKMTGRKTLILVHTSDLLINVWNDSLIK
SFGPGIMSHVGIIGGGLTDADRMAMKIGVRSGDFHENMKNDIVIATFQTFVNHINELSNY
KFGLIIVDECIPVDSEIWTKDGIIKYEDLSWDNGIYHVWSGGSNSNIVNNGYKKIKTRFK
QMYKTIVDTGDELVCSLDHKVLNRKNDGNIEFIEIGNVKNVARSLIRPYDMRKECILARS
FGYVFGDGWVDINHNGGAGGDFEGLSRLQYDLKKLNYSSNIGNERELDSIIDSISSGILE
VHGTVYAIRFENRFSETLIKLGYPIGRKTNQAYYIPDWIMNGNIDIKREFIAGYLGAECS
NPGFRGDEENKLKKSFFVPRFSITKRVDLIDKGLEFAGQFKRLLKDLDVDVSDISTVEGN
IRKDGTLSKKIVITIGNQTDNLRKYLDIGYRYCYEKEKEGEIIRLFLKYVSQCDKERDDI
QRQVRKLYDKGIDRRSRIVAIINSRISSQKDIMSSWGVDEEDIKIINKKCLVSVTDGMVS
DILYPHKRADGTEIIANGVKIKNDMYSFDDWKNKVVGDFIFLDILRHEYREYEQGYTLTV
DKDHNYLVNGFVVQNCHHVPAQMFRKVNSVIRAPYKLGLSATVRRLDGLEKDVFGQMGDI
QSSVTIRELINKGILAEPRFQSPVIVDKDIIGEIENCGQSGLAFSRFVKKASASSWKKKD
YIVNTCKNIDARDRKFLLFTDYVNAEDVFVRDMYADSLLAEGVKVSVIDQGMSSDERSKV
FSYLETGDISGIVFGKLGSEGVNIPSVDVVVMANAIKCISGDIPIPTDRGIIRAEDLDKI
EPSIVTTMDLDDRSIVGANVNELYNFDEEDTIRITTENGYEIEGSLIHVIVVRDQKGDLI
YKSLSDICVGDIVVICGSNIYGKDFDLNYVPDGIHPIDKYVFDVINRINSSDSTYDVGEY
KCKYIKIYHGELENIFSPDNSISIQSLTDKIRYRFNKRGVSVSRPKYDEKNEKYYYTFDL
TYEGVHTARGEKRKEVIIPKYITEDLAEFLGYVLSEDFIDSSYYDTLEIVNLNDYMIERL
IDLFMSLFGYDARLSIHPDRNNMKRIRCHSKTILEFLYYLDVEHRSGEKVVPWCILRAGK
NIQLAFLRSLFTGNGGITDRNNIAYGSKSKRLCDEIHIMLLNMGIVSKKDSNGWSWFVLI
TGIEADKFMRDIGFSDDRKFRKFENDIDRHNHNGGIVSHYTDGNVVFFDSVANKVRGKNK
LFDMNIEGYHSFIAGGFINHNSPITFTQRVGRVMRKVPGKEFCDVYEVLMDTPTEYKWSD
FNFAEYRMEGFQKLVYKVE*
>SRVP18_hole-7m-from-trench_1_80cm_scaf_1200_350_88_155-*_20 # 18351 # 18590 # 1 # ID=2_20;partial=00;start_type=ATG;rbs_motif=GGA/GAG/AGG;rbs_spacer=5-10bp;gc_cont=0.358
MSFDKVKQDEVAIGQTYVKSVAKKIDRKRKYRSFEDKKPRERNVCKKCGSLDVKKRRSTL
DYKCGRCGWIGESVGKIEW*
>SRVP18_hole-7m-from-trench_1_80cm_scaf_1200_350_88_155-*_21 # 18645 # 19019 # 1 # ID=2_21;partial=00;start_type=ATG;rbs_motif=None;rbs_spacer=None;gc_cont=0.336
MHILHAAWEVKMSEDSNNKKIKISTPLIEDIERIDDDKNEHTIKIRMHKKKSGGDEEREQ
EKKRIKGNGISRRKNYRPFSSNNPRERTACPKCNSVSLQKRKSTNDYLCDRCGWKGNGTV
KVIY*
>SRVP18_hole-7m-from-trench_1_80cm_scaf_1200_350_88_155-*_22 # 19074 # 19523 # 1 # ID=2_22;partial=00;start_type=ATG;rbs_motif=AGGA;rbs_spacer=5-10bp;gc_cont=0.327
MSGNEDDYLKRVSVDFVIEQLKMREEDAVKAGRLDRYDVLIKDKDIKIKVKFSKPRQRSR
CISPKWEFAKIIHSSRLWPIGIYDFYILVGFGKNGNIEKFWKISADDGVIYRKNQIFIPI
CDTDDYEAYKRYELSIIEELSPGEFKWVD*
>SRVP18_hole-7m-from-trench_1_80cm_scaf_1200_350_88_155-*_23 # 20343 # 20684 # 1 # ID=2_23;partial=00;start_type=ATG;rbs_motif=AGGAG;rbs_spacer=5-10bp;gc_cont=0.325
MDQKKPRQNKMNERTFARTLSVMFRNIKSGSNIYIVFSKKSFHILIFTLAMSIIANTVLI
YLMLNYPAITGGIFTGGIRSIIIFACQLILSVAAVISGIWLVFKGIDIVTDDS*
>SRVP18_hole-7m-from-trench_1_80cm_scaf_1200_350_88_155-*_24 # 21000 # 22241 # 1 # ID=2_24;partial=00;start_type=ATG;rbs_motif=AGGAG;rbs_spacer=5-10bp;gc_cont=0.463
MNKLRIGLKAMVALAIFASIFLVAPTIGRFTPTHLIIQEVYCGSCHPEQVSELGSSGAHL
AHFASQVNSTYTTLTNGTTLPQALAISDGCTMCHNYWDNMEWFGVNNFSVVQTETTFPTA
VTDIYGNKVSPYGLSSTVAFNFSIGGKKGTPSSGLANTGVEPWAAGLGVYQYTNDTGVVK
SRLDYVWSNLSSISPGPAFFSSSGGTQSGSCGTAEKGLCHIAASSVAESEFGARPEYPNQ
ADNGTNVNGGTGTITGQGATHGSGVFFRHEMAFTTAQYAAKPVKLCGACHVFKLPPMSWG
GEPWSAAVITAASNDPTFIVNSQNGTLPILDATTLQNARSGASNDYGQWVSLSGDPFGFT
PLYPTVGGVFLTGGTAAKNFTVLYKTPDWAHANVPCIRCHAHAGVNGVSVTNN*
>SRVP18_hole-7m-from-trench_1_80cm_scaf_1200_350_88_155-*_25 # 22583 # 22756 # 1 # ID=2_25;partial=00;start_type=ATG;rbs_motif=AGxAG;rbs_spacer=5-10bp;gc_cont=0.287
MEIDNKRITMPNSRRQIFIGLDHDYLKDTIFDPGSYVKVIYEKDRITIVKNIKEIKI*
>SRVP18_hole-7m-from-trench_1_80cm_scaf_1200_350_88_155-*_26 # 22979 # 23575 # 1 # ID=2_26;partial=00;start_type=ATG;rbs_motif=AGGAG;rbs_spacer=5-10bp;gc_cont=0.390
MKTKTIASSLPLLAGIALGAAALFTPFLVANHWILTGTGRYNVDNYLFFFWGKYYTVTGA
NSIASMMIMYDMGDFPMYAMILIVLGIITGASSILAGRGVVLNIKGRVLKMKLDVNPVWL
QAASVAMLLLSYLYMGIAVKGLDTMLLKGNYELTSGPALDFLAGSMFAFIMSMVLTGWKF
LKEEDAKSKKTMAVPVDM*
>SRVP18_hole-7m-from-trench_1_80cm_scaf_1200_350_88_155-*_27 # 23680 # 24933 # 1 # ID=2_27;partial=00;start_type=ATG;rbs_motif=GGA/GAG/AGG;rbs_spacer=11-12bp;gc_cont=0.337
MQMRKIYILMFLFLSISIFIFIRPTLAVVNTENCKPCHAIVKPLNPITKGCQCHTSSLHG
PSYPENTDPTFVHPRHENVDEGKLPYCKACHSSPVDCTKCHNTHKTVNIPNLNPNIINVT
LSNSNRNATTGNISNKSATIGNSNTYTSITNYSYCQGCHGDLPTPYGHAENRDALKDSKH
KWMNCQTCHNPPFQNPGQVSLHFKDLMTTPIVESVNLCKVCHSPEYKELIQGTHGTANST
CVNCHNPHSTTTSVGGALLLKPTPSAPVNVSETVSNSFNWITEKVPILNNPLILAIIFIL
IAATVSEYLLSIHEKGTKVAYKMVRIKADENTFKTLEVKLESQSINLVNDILANNGVNVL
GMTMTKEANLYEYVIFIDIGKQITEESDIINIVEKVSNEISSLHEVNSVEITDRYEL*
>SRVP18_hole-7m-from-trench_1_80cm_scaf_1200_350_88_155-*_28 # 24930 # 26609 # 1 # ID=2_28;partial=00;start_type=ATG;rbs_motif=GGA/GAG/AGG;rbs_spacer=5-10bp;gc_cont=0.338
MKRGYFYIILILAISIFQINVSSALIDCSQCHTSEPGKSATKAINTITTDACVKCHNPEY
PPTPIGYNTHLAHVGKFSAKVNFLTRHPSVTASLQCGDCHKQVFDCTNCHVVGIPHVPPP
LGNNCPGCHGKIDDLFKHPTIGNLVIHNIFHVNSTKDCQMCHNPDSMKSLQLASGTTVPI
TQAYNLCKQCHSIIFNSWDNGQHYANKTMPTGIQFAEDPAIKSDWEGNWQSQNSCVNCHN
PHNPSQLYELPPPIETQKTTSSYIYAIPIIAIIIIVVFISLKYGMKNFIGSVSSLTKNIT
LPKFKLPKLSIPISISVEETGKSDSDNNKTNTISEDIKGIDTSNKEIVDKGKSDSDNLKV
SEIPEDIKGIDTSNKEIVDKGKIGINISKKRKNLSKMLNKGDILFVSGIIAMFALFYIIF
GTFMPMTVAISESMRPHMEKGDLIFFTDISRINNIKTFDEGLNGGNSFDSYGDVIIYRPF
GQNNITPIIHRAMYYVNKGDPMWKGGPIAPTDGYITKGDNNPSYDQQFSASNLQPVKKEW
VIGVARYRIPYIGYIRILI*
>SRVP18_hole-7m-from-trench_1_80cm_scaf_1200_350_88_155-*_29 # 26606 # 27220 # 1 # ID=2_29;partial=00;start_type=ATG;rbs_motif=AGGA;rbs_spacer=5-10bp;gc_cont=0.333
MNKKKLIFAAIFIFAAVSVWLVFNQKPIPTNINLSTETNVSSNAIAKDMIGATNIKTFAD
ALNNKINAQNANANRTKSAYAGRTTYTPIPLPYPRISINYTVQRMRTIRGITTDKNNTFI
VVSLDIRNYGYKHFDAMPSKFMLGSLNPITNVSTGNMIYAVLPNNSETQGDLVFYTSLRQ
GFVYKINYVPGGYTIIYKQGGYRR*
>SRVP18_hole-7m-from-trench_1_80cm_scaf_1200_350_88_155-*_30 # 27361 # 29160 # 1 # ID=2_30;partial=00;start_type=ATG;rbs_motif=GGAG/GAGG;rbs_spacer=5-10bp;gc_cont=0.338
MNINFKKGSIEAIICFRRLLPTTIVCFSRLLPLKIVYFSRLMLILILMMTIMRIQPTDAI
SDKNLVWAGGDVYSLSPSSNMATEGIYTIKALDFPRPVRGTLSVNDTIIPVTPVTLAVTL
ELYKDIINNSNPIATFTLRPGDEYITNSQDLRVTIDSMPDKESADWIYESYNPSANIRLQ
QAAAPDMSITITFTDSNGNSIDTINSGDQFLVDIKVQNTGTDVATNLIANITPDPAFRIV
KYPNKSQSYISKLDIDDQFSNQMTLVAPIIQGLTSYPVNVNISATDPRGLLYNWNSSASI
SVNGSLNLLQLNKFVSKTTVYLQDYIHVDLNVYNRGPIPIDNIHIDDAIPYNLKLIQNNT
ETSLKAIRYDKNSLGPDQSWDISYLLKPIQPGTYVLPAFTASFTMQGARYNIDSNEEGFI
VYGPIVQLNKSAMYEGYNVVEVNVAAKNIGNGPTTIIIHDVLPDNTVLLSGTTNISMSLD
ANEEKIMNYTISIPQFKSINMTNWPAAEATYFLADYKFRTTSNEKIIEETPPVPISTGTP
IISAPAPTIQETEKIPVATIPINGQTPKSAPGFDIYEVFVPLLILIIYKISRPPPRKHC*
>SRVP18_hole-7m-from-trench_1_80cm_scaf_1200_350_88_155-*_31 # 29274 # 29981 # 1 # ID=2_31;partial=00;start_type=ATG;rbs_motif=GGAG/GAGG;rbs_spacer=5-10bp;gc_cont=0.319
MKIQYKLILLLILSVALAGCVNVKTINTSQTNESVLVKSIENRGPILTKEDFPDFKLTSQ
NYAITPTNLSISLDTESVHGAYVINAAEPIPQGFRVVADSEVYNSLNNGSDQRYILVQYK
VYDIDTKLNESMDLTVNQYTQNGFTTRALKNFYSDKRVFVLENGVSNQNVSINKNMNVTI
ILFGYGSVVGKIGVEDTKDKSLNESLKILNIVSDRLNIKTEKVEAQKMGSAHSPQ*
>SRVP18_hole-7m-from-trench_1_80cm_scaf_1200_350_88_155-*_32 # 30028 # 32952 # 1 # ID=2_32;partial=00;start_type=ATG;rbs_motif=None;rbs_spacer=None;gc_cont=0.380
MKITKKVMLLGLIMLVLIISISAIRLASPLPFRFDPTHVITKQVNCISCHSQEFSDLNLG
IHIRPMGLLQNRTLLDYVNLYGDVNASEYKTMVAPCYTCHVTYENYNLFGITDPYVYPAG
NYSYTIGNIPVSETQFDARYGTIIHWPYPYSNITEIISNSTNQTITAELSLISSIPSNAT
ITSTITVNFQNYAGQQTGDLSYSYSQILVPGGNQTITTPPMEGDYFNVTVLLEGNWSNAT
LNLMVIGTDKGIQSFDIITNNSPVTYNVPKDFGGGDYMKTNGSYNIVRLDSIWNVWTGYP
VNGNMTSSDIIQTSSSSGWINSSSCSAPDGMCHIIQQATNIGMSDGVNPDKSFFNHRMES
VTSKQCRICHLDSQMIPADNISNPIPTITPIATPTPIPTATPIATPTPIPTATPIATPTP
IPTPIPANPIQHVVVITFENQLLSDVLNNGPYFNSLYNTYGSASNYYAVCHPSAPNYLAL
TSGNPWQCGSDATNLYSTTNIGTLLENKNISQGGNLSWDGFMESMPSPCYRSDSGEYVVK
HNPFAYYADLVNTNLCTNHDLPLTTWDNLVNSNDPNQIPTFSLITPNLLNDGHDTSVAYS
DSWLQGFLDPLLTKPWAQNTVFFIVFDESAGSDFSGFNGFNGGHTYLVAVSPYSKGLTFS
GDVTEYNLLTTIEWLLNLGTTGNNDDPSIYPPMTGLFNFVTPTPIPTATPTPIPTATPTP
IPTATPTPIPTATPTPIPTATPVPTPTPIPTATLIFDDEFRGTTIDTSNWSTFNNPNWWP
ATAADPANVNVNNGLHLKLSRNSPSSSKPYTGGGLDNSVSSVGNQLKTGYWEVSVRAPQS
NLGIVPYICLWPNPDQWPPEVDFFEESGMNSNTVYFTQHWGPNNQALGYGMTIDPTQTHT
YGVEITPDSSKLNWYVDRQLVTSQTYQSPGQTWKFSLGIWAGDCGGSWGGCPTSTTLPVY
LDLDYVRIYDARPW*
>SRVP18_hole-7m-from-trench_1_80cm_scaf_1200_350_88_155-*_33 # 33060 # 33620 # 1 # ID=2_33;partial=00;start_type=ATG;rbs_motif=AGGAG;rbs_spacer=5-10bp;gc_cont=0.314
MTSRRLVLITAILVISIGMYEITNFQPFTNNKEKKIFPGIIGDTILKDNETGFDSVKNMT
LYDDFKGNMTKGYRATYSGNNGTMIVFIAQMPDNMSAYNSLEDMAVRLGYNKDESNNSSP
TNPNATIIKLPIKNPDVFVIQKNNSRMWHYTFSKLDKVYWIGFSNPDMQYQSNMLIEVYR
NVDAQE*
>SRVP18_hole-7m-from-trench_1_80cm_scaf_1200_350_88_155-*_34 # 33659 # 33796 # 1 # ID=2_34;partial=00;start_type=ATG;rbs_motif=GGA/GAG/AGG;rbs_spacer=5-10bp;gc_cont=0.312
MEDKEIKINLEDVRNTLEKWKGASINSGTIESIIKDFRLQRLKSI*
>SRVP18_hole-7m-from-trench_1_80cm_scaf_1200_350_88_155-*_35 # 33856 # 34881 # 1 # ID=2_35;partial=00;start_type=ATG;rbs_motif=None;rbs_spacer=None;gc_cont=0.312
MMINQRTKIIASILISIGVMILLLYFSNIKEIISLIGRINPLWIIFAVLVYNINWILRGY
RWQLILDSMGHKIKLGDSIWLTILGNFTNIVTPARIGDTVKAFILKKRDSVALSKGLSSI
FVDRISDFFGVVVLTYLSFMTISKDLILPGWINMLIIVSSSILIIGILILSVLSNTDIIG
RMLGNIIGKMSSRIGIIGKLYSQCILPLCDNLKMVHKKNVLIRLGMSSIILWLFEVITTF
ILLYSLGNLRNIPIIIFAIMIASLTKTLPLTPGGIGVYEGTVAIILAAGGFSYTLGLTIG
ILDHGIKNIYTILLGVVSLSHNGIKMNNVTEFQNTNKLQCS*
>SRVP18_hole-7m-from-trench_1_80cm_scaf_1200_350_88_155-*_36 # 35050 # 35307 # 1 # ID=2_36;partial=00;start_type=ATG;rbs_motif=GGA/GAG/AGG;rbs_spacer=5-10bp;gc_cont=0.345
MVKNEGIIKEIEKILGSNGYARFIQPALPEESRTAYIKDNDVIVINMLEANDVRIQSIKS
LYKTALVEERHRAMQEEKRLEKIKG*
>SRVP18_hole-7m-from-trench_1_80cm_scaf_1200_350_88_155-*_37 # 35454 # 35843 # 1 # ID=2_37;partial=00;start_type=ATG;rbs_motif=AGGAG;rbs_spacer=5-10bp;gc_cont=0.315
MSCTVFVHVKYSKELEEKIKNIKGVVSDTRKIPETITVPDVLFPQHKKEVDAHRWVKRKN
VYSHYPQNSGIWEYQSHGFEIWINFEGDIVFIIPCHWDPGHGDQTAIDIKEWIKKELGDF
EIKESNVSY*
>SRVP18_hole-7m-from-trench_1_80cm_scaf_1200_350_88_155-*_38 # 35885 # 36211 # 1 # ID=2_38;partial=00;start_type=ATG;rbs_motif=GGA/GAG/AGG;rbs_spacer=5-10bp;gc_cont=0.336
MKNKKIIESLELGNILIHPIRYRIIKAIKEKQKLYIQELADILGINRRMVSFHLSTLNQY
GFVEGNYEVLRLRRSLRHPKGKVAKYFRITPKVDTVLNSIVERIREVA*
>SRVP18_hole-7m-from-trench_1_80cm_scaf_1200_350_88_155-*_39 # 36234 # 36593 # 1 # ID=2_39;partial=00;start_type=ATG;rbs_motif=GGAG/GAGG;rbs_spacer=5-10bp;gc_cont=0.344
MIKDLLLTTKYERDAINYVKNTKIGKRITDITIDLLVVPDKYFWRYIIKNEKSARVSIYG
LIILQAVAVLGIEYGLGLLAKNPDMVYNGLYAHLGLDAVMVTLAPSWGRFRSFGKGSSN*
>SRVP18_hole-7m-from-trench_1_80cm_scaf_1200_350_88_155-*_40 # 36647 # 37549 # -1 # ID=2_40;partial=00;start_type=ATG;rbs_motif=AGGA/GGAG/GAGG;rbs_spacer=11-12bp;gc_cont=0.394
MPTLLFEDNFDGTTINTSNWALFNNPNWWPATAASPTNISVSNGSLHLMLSRNASGSFKP
YTGCGLDNSPYAPSGNRITTGYWECSVRAPQSNLGIVPYITLWPNPEQWPPEVDFFEESG
MNSNTIYFTQHWGSNNQTLQYKLPIDPSQWHTYGVEITPDSSKLNWYVDGNLITSQTYQS
PRQTWKFSLGIWAGNCSGSWGGCPTGTSLPVYLDLDYVRIWDSKPTTIPLNISLTINPAI
INLGQSTTMIATATGGVSPYNYSWSGLPTGCTGGNTNNITCTPTSTGHFGVSVLVTDSSI
*
>SRVP18_hole-7m-from-trench_1_80cm_scaf_1200_350_88_155-*_41 # 37642 # 38694 # -1 # ID=2_41;partial=00;start_type=ATG;rbs_motif=GGAG/GAGG;rbs_spacer=5-10bp;gc_cont=0.413
MTQTATASGTLTVMANLPLSVSLIVNPTTINLGQSVTLTASVTGGTGPYSYIWTNLPSPC
SGTSNTTTCTPNVSGMYNISVQVKDTTGATVSATGTLVVNPATVLSVSMTISPTTISLGQ
SITFSATATGGVTPYSYGWSGLPSGCTVGNVNSFTCTPTATGVFTITVSVTDSSLLTACS
TGIIHISPPISTNLVQNPGFEITSIAPNIPANWRTYGVGTPSFSYPQPGRIGGVSVEITY
ASASTEAAWLQDISIGTLNRTKQYTLSGWINTQNISGTGGANIQIEWFNGSTYISYTPTN
IFKGTTWTQLSVTIPPNTIPSGANIARVMCKLGNCTGSAWFDDISFIAVN*
>SRVP18_hole-7m-from-trench_1_80cm_scaf_1200_350_88_155-*_42 # 38774 # 39823 # -1 # ID=2_42;partial=00;start_type=ATG;rbs_motif=AGGAG;rbs_spacer=5-10bp;gc_cont=0.351
MSFSTQIKHVILIAFENADFSAVMSDPYFAHLANTYGNCTNYTQAGCHPSLPNYIAVTSG
TTHWNGVNECGTDSPNGSWGSNNSENIFDLVNKAGLTWNGYAEPDSGTYSPCSTTNITVR
HFPPMFYADIVGSPTYCQGHIRPISDWYSLVSSGNPIPNFVCITPNICNDAHDCSLATAS
NWLKNTFGLDNIISKYVIGGNKDTSIFIWFDESASSSNTALTYCSIISPISLNKTSNKNY
NHYNVLSTFEWLLGLPSTGNNDNPNNAMTDLFTSAPVPLSVSLSITPTIINIGQNTTLTA
TAIGGIAPYIYNWSGLPGGCAGGNVNIITCKPTTTGIFNISVSVTDSSP*
>SRVP18_hole-7m-from-trench_1_80cm_scaf_1200_350_88_155-*_43 # 39836 # 40156 # -1 # ID=2_43;partial=00;start_type=ATG;rbs_motif=GGA/GAG/AGG;rbs_spacer=5-10bp;gc_cont=0.296
MTQVSAPIIEKATALYRKDEDMIDVSILWSNRTHSTDLSYVKIDLKAGNYECTLIDHDNI
IDSGDTLYHKSQKIHGLPSKEIELRTYNILGLQQELKVPVISIMKI*
>SRVP18_hole-7m-from-trench_1_80cm_scaf_1200_350_88_155-*_44 # 40635 # 41363 # 1 # ID=2_44;partial=00;start_type=ATG;rbs_motif=GGAG/GAGG;rbs_spacer=5-10bp;gc_cont=0.294
MRKIYIMLAMIYILVSPVVAVNNQSSQNSTIYRALVSQHDGFYIVYQVYDTTMIKIANYQ
NNTLNISKGDTIVWISNAFPDEKLTIVSKENLWDWHSGTLAWSNKEFVYVFNQSGIYEVH
IKEYPNFRQNIIVGTIESNSNNVTNVNDIKPNSTNVTNVNDIKPNSANVTNVNNIKPNST
NITNVNGIKPNSTNVTNVNGIKPNSTNVTNVNGIKLNSNIDTIVLAFVLLSIFVLSGRIK
DD*
>SRVP18_hole-7m-from-trench_1_80cm_scaf_1200_350_88_155-*_45 # 41782 # 41970 # 1 # ID=2_45;partial=00;start_type=ATG;rbs_motif=GGA/GAG/AGG;rbs_spacer=5-10bp;gc_cont=0.286
METKTTPLHDSTHEDIKKAKLILRNKYGINITVKDIVRCVTPGPEEIVKKVIEKINNSDN
IL*
>SRVP18_hole-7m-from-trench_1_80cm_scaf_1200_350_88_155-*_46 # 42271 # 42657 # 1 # ID=2_46;partial=00;start_type=ATG;rbs_motif=GGAG/GAGG;rbs_spacer=5-10bp;gc_cont=0.367
MVLTRKQMDMLRCADPGCKDPSHELVMHSKCHADFPTQALMTDDILELQCARCGRLIFHI
AIALGYGDNAKIIRVECQDRDCKKKHYIIIPKCHDAYVWATYVKKTGVLEIRCVECNKLV
YNIDVKEE*
>SRVP18_hole-7m-from-trench_1_80cm_scaf_1200_350_88_155-*_47 # 42717 # 42845 # 1 # ID=2_47;partial=00;start_type=ATG;rbs_motif=AGGAG;rbs_spacer=5-10bp;gc_cont=0.341
MKKRLLDMINDKMLSPGVQFWFGFILGPTGLMILDLLSGNDE*
>SRVP18_hole-7m-from-trench_1_80cm_scaf_1200_350_88_155-*_48 # 42866 # 42997 # 1 # ID=2_48;partial=00;start_type=ATG;rbs_motif=GGA/GAG/AGG;rbs_spacer=5-10bp;gc_cont=0.386
MERKQLKIREKQLAQCNNCGAHMIEMTNEGILECLNCGVPYNK*
>SRVP18_hole-7m-from-trench_1_80cm_scaf_1200_350_88_155-*_49 # 43167 # 43406 # 1 # ID=2_49;partial=00;start_type=TTG;rbs_motif=GGA/GAG/AGG;rbs_spacer=5-10bp;gc_cont=0.358
MDRSDAICPYQPYRYRGLGKIGDKRALDQLFKLAKILKGIEIETIASEDIGEIVKVAIDR
IKARDHRRTENSKRNKSKK*
>SRVP18_hole-7m-from-trench_1_80cm_scaf_1200_350_88_155-*_50 # 43463 # 43681 # 1 # ID=2_50;partial=00;start_type=ATG;rbs_motif=AGGAG;rbs_spacer=5-10bp;gc_cont=0.352
MDKEQPWLTEEELKILNMAIELGFFETPRKITLDTLAKKLGLNSRYVNSKLREINKKMLM
KYIESMNTPLKG*
>SRVP18_hole-7m-from-trench_1_80cm_scaf_1200_350_88_155-*_51 # 43714 # 43878 # 1 # ID=2_51;partial=00;start_type=ATG;rbs_motif=GGAG/GAGG;rbs_spacer=5-10bp;gc_cont=0.382
MEDIDQKRDYHFVSDYCVVIIQGCDNPEMAEKRLAEIVKYPKSFMLDNIEGDDE*
>SRVP18_hole-7m-from-trench_1_80cm_scaf_1200_350_88_155-*_52 # 43875 # 44069 # 1 # ID=2_52;partial=00;start_type=ATG;rbs_motif=GGA/GAG/AGG;rbs_spacer=5-10bp;gc_cont=0.333
MSDEKIINLASAYFTLEEIILDMISKLPEYGKDCNCRDSDRFSIVDDGIIVRYCLNCGGT
ITWQ*
>SRVP18_hole-7m-from-trench_1_80cm_scaf_1200_350_88_155-*_53 # 44158 # 44703 # 1 # ID=2_53;partial=00;start_type=ATG;rbs_motif=GGA/GAG/AGG;rbs_spacer=5-10bp;gc_cont=0.315
MVELIKSQLNIYAIKYTIVNKNNGFDGPGAFVFKNGDKALFVGYSGNINTYLHSDEFKGY
TLVGYSSREEGVKYTHIEQYLTQNNFLAASLADWLRENLKPTENKEEFVESKWDIRDICE
NYEKADSEERYNIARDFSSRLREEKFESYSKQMTIDEAWGVEKTKVEDNKRIDNDSSDNL
I*
>SRVP18_hole-7m-from-trench_1_80cm_scaf_1200_350_88_155-*_54 # 44736 # 44996 # 1 # ID=2_54;partial=00;start_type=ATG;rbs_motif=GGA/GAG/AGG;rbs_spacer=5-10bp;gc_cont=0.322
MDLIFETIEKSWYKYDPFLTTVCVQLLKKLEEYQIPKGEKGFNKCWLFQQLLYLASKDLE
KKGKKLDVPYGWFKDGVVVDPEMIMI*
>SRVP18_hole-7m-from-trench_1_80cm_scaf_1200_350_88_155-*_55 # 45012 # 45143 # 1 # ID=2_55;partial=00;start_type=ATG;rbs_motif=GGAG/GAGG;rbs_spacer=5-10bp;gc_cont=0.409
MFKWNDDCPGCQIENECPCMGNPHNSSYKLIDERIHGTVSCGS*
>SRVP18_hole-7m-from-trench_1_80cm_scaf_1200_350_88_155-*_56 # 45510 # 45683 # 1 # ID=2_56;partial=00;start_type=ATG;rbs_motif=AGGA;rbs_spacer=5-10bp;gc_cont=0.282
MEISIKLNDENSKRLSVLKEGGILDLDIDNICNDAIKEQLNNAEKIFSELSDHFEHR*
>SRVP18_hole-7m-from-trench_1_80cm_scaf_1200_350_88_155-*_57 # 45780 # 46019 # 1 # ID=2_57;partial=00;start_type=ATG;rbs_motif=GGA/GAG/AGG;rbs_spacer=5-10bp;gc_cont=0.354
MSEDKKWIMPKWMKPYAKMILNTGGNSIEDLVNDDGKNSNIFNNAPRALICASVKSQVGL
LELLYDKGLLNDMVKQENR*
>SRVP18_hole-7m-from-trench_1_80cm_scaf_1200_350_88_155-*_58 # 46211 # 46348 # 1 # ID=2_58;partial=00;start_type=ATG;rbs_motif=GGA/GAG/AGG;rbs_spacer=5-10bp;gc_cont=0.290
MGEENKSILSKIMSSGNHIITVFTKEDLIDFYNRVKKEVLKEAQK*
>SRVP18_hole-7m-from-trench_1_80cm_scaf_1200_350_88_155-*_59 # 46407 # 46769 # 1 # ID=2_59;partial=00;start_type=ATG;rbs_motif=AGGAG;rbs_spacer=5-10bp;gc_cont=0.358
MKLEKPFEGLLGNNCELRLLEYLLPLQGIEFNIVELAKEVGVSKVTVTRVVNKFAKWGVL
KSRRTIDNIEYYTINHESPVVKSVEQFNNVLIENILGDETLYEIHDYWEAQRPQMSSGEK
*
>SRVP18_hole-7m-from-trench_1_80cm_scaf_1200_350_88_155-*_60 # 46779 # 47366 # 1 # ID=2_60;partial=00;start_type=ATG;rbs_motif=GGAG/GAGG;rbs_spacer=5-10bp;gc_cont=0.347
MNDDIETVEYKGHIIHIRSDDATEDPRNWDNLGTMTCFHKRYNLGDKHLMSIEQFREWLK
ENERNLIILPLYLYDHSGITMRTYPFNDHWDSGQVGYIYVTKEKAKKDFSCEELTEEQID
KIKEIIRQEVATYDKYITGNVCGYIIEEPNFEDSCWGFYEIKDAIEDAKGSIDESIKELE
LMEFRTIGQMVAVLA*
>SRVP18_hole-7m-from-trench_1_80cm_scaf_1200_350_88_155-*_61 # 47658 # 50342 # 1 # ID=2_61;partial=00;start_type=ATG;rbs_motif=AGGA;rbs_spacer=5-10bp;gc_cont=0.435
MKKVKNIIGISPITLVIATVLMLMSTGVAMATVWTDQADYSPGSIVTIHGNNSDNAGYLA
GETVNISVNGPYQYDSKCSGVADANGAWSCQITLSSDYTADGSYTYMAIGQTSGINQSGT
FTDAAAHNVNFATSGLPGGVSISVSWSGTNNGGNPANGPTAFTSPGPSVNLGTRSGTIFT
YSFPTSVTVGSATFNLGSTSPPSGFTTGAAGGSTTVTAIYAAADTSAPVITLTGANPQAI
EVGTSYTELGATVTDANDVGLTASIDSSKVDTTKLGAYTVTYNAVDPAGNHATQVTRTVN
VVDTSAPVISLTGANPQVIEIGASYTELGATVTDANDVGLTASIDSSKVDTTKLGAYTVT
YNAVDPAGNHATQVTRIVDVVDTTPPAITVPSDITLEAIGSSGAVGTYTVSATDNVDGVI
TPACVPASGSTFAITTTKVTCTATDKSSNTGSASFNIKVQDTTPPAITVPVDVLKEATGP
KTTADLGTATATDLVDGTVIVTNDAPADFPVGDTTVTYTATDAHGNEATATQKVTITDKT
PPTITVPVDVVKEATGPKTTADLGTATATDLVDGTVIVTNDAPADFPVGDTTVTYKAKDA
HGNEATATQKVTITDKTPPTISAPGPITAEATGTLTTVALGTATATDLVDGTVTVTNDAP
KDFPVGDTTVTYTATDAHKNTATATQKVTVTDTTPPTITINGVNPATVVMAATYTDAGAT
AKDLVDGSVPVTTSSTVNTASIGTYTVKYTSIDKAGNKATATRTVNVIYQSGGTYNGVVG
HAILQPINMDGSSVFKSGSTVPVKFRVYDANGVSIGTPGVVTSFIQTGSSVDPNAVVDES
TFSTTPDTAFRWDSTAQQWIFNMGTSKGLKSGTKYYYAINLNDGSAINFILAVK*
>SRVP18_hole-7m-from-trench_1_80cm_scaf_1200_350_88_155-*_62 # 50504 # 51949 # 1 # ID=2_62;partial=00;start_type=ATG;rbs_motif=GGAG/GAGG;rbs_spacer=5-10bp;gc_cont=0.387
MNRKKIGLALISVVVVGLVLLNPISAIGIGKEPAEKKSIEEQQNFGPIKDKTTVNALRLL
DQGKHTFRFDTFGDEKFWGDTLGLHQAIEGQKFGGVGAGISPNAAISSGLKVDVDALPEE
LVQKIKKGKIDLNDPANTLELIKLNAVIGVNGTFNSNGTLKTIGITCALCHTSVDNSLTF
GIGHRLDGWANRDLNVGGIVALSPNLQPIANLLGTNVATVTTVLNSWGPGKYDAELLLDG
KAFNPVQITDGVVTGTNIPGATLIPNVFGLAGFSQHLWTGSWGTAPYVDSLVANVDLGGI
GTFFDPRLDNATTFPIAAANGFGHIRTNPDDDLVTSKLPALNFYQLALASPDPQPNIDFN
VAAAKEGDKLFSGKAKCNNCHVEPIWTEPGWDLHKPSDVGIDSFEADRSPNGLYKTMNLG
GIFVRENGINMKAENKGRYYHDGRFKTLLDVVNHYDRLLALSLTDKEKNALVEYLKSLTS
I*
>SRVP18_hole-7m-from-trench_1_80cm_scaf_1200_350_88_155-*_63 # 52321 # 53025 # 1 # ID=2_63;partial=00;start_type=ATG;rbs_motif=AGGAG;rbs_spacer=5-10bp;gc_cont=0.430
MSEIQKTKEVIMTAKPLIVLNFKTYAESVGEKAVMMAEYCGEVSAESGINIIACPQIPDI
YRIACAVKIPVFSQHIDSAGAGSYTGHITAECVRSAGAEGTLINHSERRLLLSEIDAVLQ
SANKAGLISIVCTNNIAVTSAVAMLSPDFVAVEPPELIGSGNPVSKANPDIVSGSVRAVK
AINSNIKVLCGAGISTGDDVAAAIELGAEGVLLASGVIKAKDPKAALYDLVKNI*
>SRVP18_hole-7m-from-trench_1_80cm_scaf_1200_350_88_155-*_64 # 53233 # 54291 # 1 # ID=2_64;partial=00;start_type=ATG;rbs_motif=GGAG/GAGG;rbs_spacer=5-10bp;gc_cont=0.411
MTKAKVAVNGFGTIGKRVADAVSLQYDMEVVGVVKTRPSHEAHSAERKGYPLYVASEENI
ESFKKAKIEISGTLEELLEEAEIVVDATPGDSGEEYKKLYEKHGIKAIWQGGEEHELTGF
SFNSEANYRQALGVDYARVVSCNTTGLVRVLYALNNTHGIKKVRATLIRRAADPNDIKTG
PINALVPDPITLPSHHGPDVNTILPKINITTMAIKAPTTLMHLHALNVELDAIVDKEDII
KTFEERPRIMLVNGKEDRIKSTAEAMEYARDLGRPRGDIWENVIWRDSIVIHQGELYFFQ
AIHQESDVVPENVDCIRALLELEEDGTKSIIKTNRALKIGYEGLPATNSDIE*
>SRVP18_hole-7m-from-trench_1_80cm_scaf_1200_350_88_155-*_65 # 54383 # 56659 # 1 # ID=2_65;partial=00;start_type=ATG;rbs_motif=AGGAG;rbs_spacer=5-10bp;gc_cont=0.440
MIEDSVIWLEEVGKEDIAIVGGKGASLGEMLRAELPVPTGFAVTAQAYRRFIDENEICDE
LFGSLNVNVNDPNALIEAEKKAKKIIMETKIPDDIEKSMISKYKELCKREGKEVFVAVRS
SATAEDLPDASFAGQQDTFLNIKGEKDVIEAVKKCWASLYGARAIYYRVQQGFDHSKVNL
CAVVQLMIDAEKAGVMFTAHPSTGEPLTIIEGSWGLGETIVSGSVSPDYYVVDKQTKKIT
ERRVTIKNVMHIKDPKTGKTIEVPVPDDKKASKVLDDEEVLKLAKLGEMVEELYGVPQDV
EWAIVDKEIFMLQSRPITTIKKKKETKEKMATSAILEGLGASPGIAFGEAKLVSGAGELG
KVKNGDILVAIMTTPDMVPAMKRAAAIVTDEGGLTCHAAIVSRELGCPAVVGTRKATKLL
TDGMKITVDGEKGLVFEGKKDVAIPVAHAEKPTLTKSKPPITATEIKVNISIPEATARAV
DTQADGVGLLRIEHMILGLPKHPKQYIKEGKADEYVNELVSRIQTVADAFYPKPVWVRTL
DAPTDEFRAMEGGDGEPTEPNPMLGYRGIRRDLLDTEHFELEVMAFKELIKRGYNNIGIM
IPLVQHPSELRRAKDFMRKGGLDIDKIDIGIMVEIPAAAIIIDQFLAEGLNFVSFGTNDL
TQYTLAVDRNNEHVAHLYNEMHPAVIKLIERVIIECNKVGVKTSICGQAGSNPKMAKRLV
ELGITSISANIDAVEAVRDMVARTELQLMLKTARDKMV*
>SRVP18_hole-7m-from-trench_1_80cm_scaf_1200_350_88_155-*_66 # 56799 # 57245 # 1 # ID=2_66;partial=00;start_type=ATG;rbs_motif=GGAG/GAGG;rbs_spacer=5-10bp;gc_cont=0.315
MELEKLLEKKDVLAYLDLRKKFLHDIKNEEILKLPVEEREFVKERFNGRISELETLVGVL
KSGKLKYMGKWYFRASKKISEEKEISNKEMEKVSGIVINEENKEKITIGLDKDTVQKIKQ
IKDEFPPSYAPGDEDIIKDALELYLKGL*
>SRVP18_hole-7m-from-trench_1_80cm_scaf_1200_350_88_155-*_67 # 57429 # 57674 # 1 # ID=2_67;partial=00;start_type=ATG;rbs_motif=GGAG/GAGG;rbs_spacer=5-10bp;gc_cont=0.325
MTGEITVLFLTIIAVIIAYYFLRTISHLIVNTIIGLIILILANTIFKLGIIYSIPTILVC
AFGGIPGAILVILLHMLHVAF*
>SRVP18_hole-7m-from-trench_1_80cm_scaf_1200_350_88_155-*_68 # 57718 # 57858 # 1 # ID=2_68;partial=00;start_type=ATG;rbs_motif=GGA/GAG/AGG;rbs_spacer=11-12bp;gc_cont=0.284
MILYIISFILGFISEDIFEFMIQLVNKDEYPDVPGSMGGQYPVTYV*
>SRVP18_hole-7m-from-trench_1_80cm_scaf_1200_350_88_155-*_69 # 57898 # 58071 # 1 # ID=2_69;partial=00;start_type=ATG;rbs_motif=AGGA;rbs_spacer=5-10bp;gc_cont=0.328
MEQKIETVVAYCYKCGDITRRSNSINVSEDGNIIDDIIHKHIQENPGHVILVGFRNK*
>SRVP18_hole-7m-from-trench_1_80cm_scaf_1200_350_88_155-*_70 # 58121 # 58552 # 1 # ID=2_70;partial=00;start_type=ATG;rbs_motif=None;rbs_spacer=None;gc_cont=0.306
MKKTISAIFIALFFYTLVDIEMWQRIFEANGLSNYAAQYHKGWFLMLVGLIVMGAFFLYP
QWENIIIYSFSLLFFAFNGTEDVLYYFLDFRNLPVNLPWLDNSILILFRPVSDIGLLISS
VIWLCAWIIAIICVDRYSHLDKK*
>SRVP18_hole-7m-from-trench_1_80cm_scaf_1200_350_88_155-*_71 # 58977 # 60269 # 1 # ID=2_71;partial=00;start_type=ATG;rbs_motif=GGAG/GAGG;rbs_spacer=5-10bp;gc_cont=0.332
MTGLEFGKIETLYDRDEIDKRFVVPGKLRRPEFRNIKLWSITEKIHGENTRVSLLENGNV
EYGGKTNEAELTPEILDFLKKTFPTEKLKAAFWLPGKPIPKQATIYGETYGAGSTVHGSK
LYRNDLSFRLFDCLIDIYWLNRNNLEDVARKLGIKCVPLLGTIDFLPNTVQDLEYILDNN
KNKLVAVEEGGSESIRPEGIVAKSEPMLFYREGEKLRRLMWKLKIRDFKRQDSAKLKWVW
QSTKDGIMRKIMWKFVSSGDDLINKNGVIDENYVIDEKKIIASIIATRGDLVIPSKNEYL
WKIEAECEKIDFKVIQDIDEKTVRLMIENIKDLIQKGVEGVIKWGKNSLSDNQTCLLDLQ
DKIYNNLKDVLERDYKNLFVAITYDGKILASDYNNVGLLGKLFKVNYPKGQIFIRKVGSE
AVAGWNTNKI*
>SRVP18_hole-7m-from-trench_1_80cm_scaf_1200_350_88_155-*_72 # 60266 # 60358 # 1 # ID=2_72;partial=00;start_type=ATG;rbs_motif=None;rbs_spacer=None;gc_cont=0.269
MTIYQKIRRDNIVLKAEKYWRNMEWMNLSI*
>SRVP18_hole-7m-from-trench_1_80cm_scaf_1200_350_88_155-*_73 # 60369 # 61343 # 1 # ID=2_73;partial=00;start_type=ATG;rbs_motif=GGAG/GAGG;rbs_spacer=5-10bp;gc_cont=0.384
MTVTVNGKKVYSDKKVRTIVGSRITYTDGSWCDVETGEVVNKGPGSIGIDVPIGKADKKE
IIEQSFMANILNLTELFADVNIQVDDSPQIKIRVEGPGSIIKDIDISENENIIYIRGKGG
IYSGRASIQIKGGGSSIFNIGPQIAGRNIRTIRGSGSVYVDNENVIISGVAENNISVESG
EESETKITISVPKGTQIEVSDISGQVNIGDTEGKLQARVTGANNIFAGRVKDAVLSVKGS
GDIRVQEVNGSLTAQIAGSGDIRVRDGSVTTLNITITGSGDIIFGGRAEDAILTITGSGD
IKVAHIKNRPVTNIVGSGDIDIYD*
>SRVP18_hole-7m-from-trench_1_80cm_scaf_1200_350_88_155-*_74 # 61466 # 61699 # 1 # ID=2_74;partial=00;start_type=ATG;rbs_motif=GGAG/GAGG;rbs_spacer=5-10bp;gc_cont=0.256
MIINIEKLNRDQEKMINILKEFTIEKYPTQHQLKIESYTDRGIRVTEGTIFNEDLFVLLS
ISDLDVFIDNGLVIIKK*
>SRVP18_hole-7m-from-trench_1_80cm_scaf_1200_350_88_155-*_75 # 61716 # 62246 # 1 # ID=2_75;partial=00;start_type=ATG;rbs_motif=None;rbs_spacer=None;gc_cont=0.316
MYIRRDDHNMKKDILKGIMMHNLEQAKKLLQRDGYVAPVGFIYYGNKVDIIGLSLKNQED
KEMQILTLGKMARKKKADAVITVIESWYVATDKKDLNIVPSTHPARKECIIAVGECEEGD
ILMTQLFERSERKNGEKEKDEFIFGEKLEDMDIGFSRFKFGIYKKDKDTDSYRGYA*
>SRVP18_hole-7m-from-trench_1_80cm_scaf_1200_350_88_155-*_76 # 62634 # 62990 # 1 # ID=2_76;partial=00;start_type=ATG;rbs_motif=AGGAG;rbs_spacer=5-10bp;gc_cont=0.356
MNKKLMMLAIVLIAIFSSGCITAGTGSSTDTIYGTELNGIPWKTYSVWLTHDVPTGTGKN
SYSAIYTVDNGDKQLIQQVEEAYKSGKKVKIYYRNEEFYEPWKYTHNAVAVIYKIEYV*
>SRVP18_hole-7m-from-trench_1_80cm_scaf_1200_350_88_155-*_77 # 63038 # 63298 # 1 # ID=2_77;partial=00;start_type=ATG;rbs_motif=GGAG/GAGG;rbs_spacer=5-10bp;gc_cont=0.295
MTIDTLYLLHVHSNELELIKRLLVDRRKEIPDIWRQLTNKSEEMYLNPFQNGFMTGAIYS
IRDKVPECWKQLINNMKEIGKNININ*
>SRVP18_hole-7m-from-trench_1_80cm_scaf_1200_350_88_155-*_78 # 63327 # 65219 # 1 # ID=2_78;partial=00;start_type=GTG;rbs_motif=AGGAG;rbs_spacer=5-10bp;gc_cont=0.335
MRLKKRRSKTTDKSKKDSQQEESKKESKQKDSQQKMAANKKSDSNRDGTLLDRFYRLDRK
DLLLCGAMVLVFSVIGIWNIGSLNTPITGWTSSRANQSFYIDLKNDYNVDYIYIMQGIHP
KIDLKIYSGSPNNWSMLYNASSEYFFLSWMNIPVKTNSRYVKFVAGSPKVNINEIVIYTG
NYKKIPISKDNMVCDPGNVADNGLGNGSGNCHDLNNLVDEQYKVEDPPSYLTGAMFDEIY
FARTAYQNIIGEAPFEYTHPPLGKLLMALGILTFGLNTIGWRIIPFIFGIAMIPIMYIFG
KRMFKNRFGAVASAFLISFDSMHFVLSRIGLIDVILSTFILLMFYFFFIYYDGDLFKKSW
NGTYLPLFISGIFFGMAVSVKWTAVFGACAVMVLFLLMKREELKKAMRNRIFKPSLLTPV
LIILASYVVVGFIIYYLAYVPIMGIPGEGSGLEMVIRYQHNMYIYHTTLIATHPFSSSWW
SWLFMVKPVWIYGFSNIFNNTVSNIVAIGNPAIWWLTIPFILFVILRWIREKDRIARFIA
IAFILQLVPYVLIGRVTFIYHMFPNIAFMILASVYGLNTMWHRNYKWRYAVIIYFVAVLM
SFIYFYPITAAYPITHQFNNAHKWLSSWIF*
>SRVP18_hole-7m-from-trench_1_80cm_scaf_1200_350_88_155-*_79 # 65282 # 66604 # 1 # ID=2_79;partial=00;start_type=ATG;rbs_motif=None;rbs_spacer=None;gc_cont=0.311
MKKLDRTRSALAESVSRERSDRLIIITLVISLCVRIYLSQFNGYKVDIIDFKLWSQDIYN
VGITNFYKSIWSDYTPFYLYILWIVGAIYKLLSPSFDISTTLFTVLIKLPANIADIFTAF
LIFKILRKYADFKTAYFGMVIYAFNPAIIYNSAIWGQVDSINTFFILLVIMLMVSDRLEL
AGIFLAVAILTKPQSLVMLPFIVTLMIKDLVSKNRRSLRLALFRFTEICVLSIFVFIFLA
LPFFVNGSITGLIKMYTSGYGQYAFNSVNAFNFWGILGFWKPDNITILLLSYKIWGYILF
GLLFTYLLVCIIKNGDRKENKRDIQIYFAGAILLFGFFMFFTRIHERYLFPMFAPFVIVA
SLDRRLNYIYWILTSTFLFNLYSVLQVLNNNTFISDGDPYILAASVINFGSFIYMLYRFS
KTSGGLRYVSSNLKGESDGD*
>SRVP18_hole-7m-from-trench_1_80cm_scaf_1200_350_88_155-*_80 # 66594 # 68621 # 1 # ID=2_80;partial=00;start_type=ATG;rbs_motif=AGGAG;rbs_spacer=5-10bp;gc_cont=0.357
MEIKEKNKLSKRVEDTVKDMSKNLPFRYMLILSLVLLAILSPFSGTIGFIFVIILTIFLP
GFVVVNIFLKELELIEKVVLTFFLSVLLSTQLIYWLSMVLGYTKFSIVLAGLIFVPALFF
IHLEKTDFRLLSRRLLKHPAVILALGVFIIFYIILSSSVWVIDGANNNIILSGSNWQDTP
MHLEIIESLNQGNFPPQMPYYSGVRMTYHYFVDLHTAIIEKMTDTFSPRLLVYTGSFFAG
IFALVVYMIAIYITKSRQSAIFAGIIGVFGGGFNYIRFFEAFLSYNWSKFSDLFLQSYVI
EWKKFFVIVPPFESLLQNRPQMMGFSGLAIAAYFLYRGFIEKDNKKMILAGMTTGLIFPF
QVVAFLSMGLIFVILAIYFLFKEKSRFFKGSVFFILPALLSVPFIASVDPTTISHLYFQT
GWWAPDKSPIGLAIFYIGNLGIPFVVSFFFPLAQRKHIFFIYSWILAMFILPNIVTFTPE
PFDMFKFFNFMMIPVAVATGCVLSKIWDKKLYIGVICLVIFSIFTPFLDAAWNLSVKYPG
YSIDEYNAGIWVRNHTPQGSVFLEESSIHSPPTDIGGRLRIMGYGTWPYGQGYEIWNRES
DIKKAFNGTSEEMSKMITKYKIAYAYIGSEETKTYPGVKEKFDRYGFRKILSNDRAGIWI
YELNTAVNSSTARKG*
>SRVP18_hole-7m-from-trench_1_80cm_scaf_1200_350_88_155-*_81 # 71270 # 71584 # 1 # ID=2_81;partial=00;start_type=ATG;rbs_motif=AGGA;rbs_spacer=5-10bp;gc_cont=0.362
MLPREKFGNSTIEGSKPSLYLYKNKLSKTNHQKGDCMSEIIDAFEAAKVATKYLAEEGIV
VFSREISSIFRSSIIWVVEMDSPRFTGAIIIKLKTGEVAREVAL*
>SRVP18_hole-7m-from-trench_1_80cm_scaf_1200_350_88_155-*_82 # 71614 # 72312 # 1 # ID=2_82;partial=00;start_type=ATG;rbs_motif=GGA/GAG/AGG;rbs_spacer=5-10bp;gc_cont=0.293
MLPLVDKDDVVSSRKKENIDPGKEKIIVKKRPEKPVRILRIRYYQKILLPYAQDGKIEQK
EIFAVNRGLEDLLKELCFNTKIEGMNAPPDCIFIEKEDRIGTNNKFLFVQIRTNEFYTLK
RQLENPTTIYSYNKGELSILDGRISSLSETWNIPKLWKENNRKDGRRDEDQIIEKDALLR
EELKDEYRAYHSYEDEDIDKMKSVALIELKRFVNKKVEIENKNRKLFKELLT*
>SRVP18_hole-7m-from-trench_1_80cm_scaf_1200_350_88_155-*_83 # 72342 # 72539 # 1 # ID=2_83;partial=00;start_type=ATG;rbs_motif=GGA/GAG/AGG;rbs_spacer=11-12bp;gc_cont=0.343
MRKEKKEKVDWNSIMTQLDHEEKDENPKEKVICNTCGNDTFRVYITAIIDDARLYCTKCG
KDPEE*
>SRVP18_hole-7m-from-trench_1_80cm_scaf_1200_350_88_155-*_84 # 72598 # 72768 # 1 # ID=2_84;partial=00;start_type=ATG;rbs_motif=GGA/GAG/AGG;rbs_spacer=5-10bp;gc_cont=0.357
MPGGLNAMSKEDIDYLFKKIEKRIIIGVIIVIMFYILLYLFFGAVNSPHGSIYNSP*
>SRVP18_hole-7m-from-trench_1_80cm_scaf_1200_350_88_155-*_85 # 72800 # 73135 # 1 # ID=2_85;partial=00;start_type=ATG;rbs_motif=GGA/GAG/AGG;rbs_spacer=5-10bp;gc_cont=0.354
MKKIIKYVLEVVDSQKIDIPLPAIILSVTEQGIHVALYAIVDDDKDVPTESVEILIKGTG
HHIKDDIDRYTFIGTAKLFNSNLESHVFYRRVGILAGKTINIAEKRELAIV*
>SRVP18_hole-7m-from-trench_1_80cm_scaf_1200_350_88_155-*_86 # 73174 # 73437 # 1 # ID=2_86;partial=00;start_type=ATG;rbs_motif=GGAG/GAGG;rbs_spacer=5-10bp;gc_cont=0.303
MEKRASWIEYVNSDEGRQIYADFKEQATKRLKEATPNSTFCQNIGFELSQIDYERKRLME
EFEIKLAIINLHEKAIKDISKEGIEHN*
>SRVP18_hole-7m-from-trench_1_80cm_scaf_1200_350_88_155-*_87 # 73455 # 73640 # 1 # ID=2_87;partial=00;start_type=ATG;rbs_motif=AGGA;rbs_spacer=5-10bp;gc_cont=0.360
MVKCESCGNDVTEVCRDGYCRKCHVDLSFEDCMDGTYTANILKKGGMPLEYIKRAYPNAR
V*
>SRVP18_hole-7m-from-trench_1_80cm_scaf_1200_350_88_155-*_88 # 74046 # 74174 # 1 # ID=2_88;partial=00;start_type=ATG;rbs_motif=GGAG/GAGG;rbs_spacer=5-10bp;gc_cont=0.442
MHRTIESLIKQADGSADRAVDELTKTPPNWDQAYEYIEMIGQ*
>SRVP18_hole-7m-from-trench_1_80cm_scaf_1200_350_88_155-*_89 # 74132 # 74380 # 1 # ID=2_89;partial=00;start_type=TTG;rbs_motif=None;rbs_spacer=None;gc_cont=0.349
MGSSIRIYRDDRAVDELTKTPPNWDQAYEYIEMIGSRISEAVDAVYSITTDEELRTEYMS
HIKKENDRIKERVISAIKPIYK*
>SRVP18_hole-7m-from-trench_1_80cm_scaf_1200_350_88_155-*_90 # 74438 # 74647 # 1 # ID=2_90;partial=00;start_type=ATG;rbs_motif=AGGAG;rbs_spacer=5-10bp;gc_cont=0.300
MFPNNFCGVCGEIVPGNIEKHCNELTIVHCGELHPLFDLDGKYIGFQQGSHDKNIYIIKM
GEVIPIGKI*
>SRVP18_hole-7m-from-trench_1_80cm_scaf_1200_350_88_155-*_91 # 74679 # 75248 # 1 # ID=2_91;partial=00;start_type=ATG;rbs_motif=GGA/GAG/AGG;rbs_spacer=5-10bp;gc_cont=0.346
MTTINEAVKKIAPSLKESIDKTGHDISVKIGEIKKALTNVSGNPKFLEMSDKDLYWKIQS
PLFNEGIRVLGGFKTKFRENAIRMRLSYPDEASPYEEFPEWDIPEIGLLILEHGLLNVSI
KDIEDALIRNKEIIEKMESIFEDRLTIFLKNGIDCKVLIKGIVDLTSNLDARSEEYYPEE
NVIEFLWGD*
>SRVP18_hole-7m-from-trench_1_80cm_scaf_1200_350_88_155-*_92 # 75275 # 75499 # 1 # ID=2_92;partial=00;start_type=ATG;rbs_motif=GGA/GAG/AGG;rbs_spacer=5-10bp;gc_cont=0.316
MRTLNISQEIEIGIDWEKLANDLKEKFDIDASEEDIETFCCNNETKYLVIQERKQDIEDI
HTNDLTGDEEVIEE*
>SRVP18_hole-7m-from-trench_1_80cm_scaf_1200_350_88_155-*_93 # 75652 # 76023 # 1 # ID=2_93;partial=00;start_type=ATG;rbs_motif=AGGA;rbs_spacer=5-10bp;gc_cont=0.317
MLKLLKLPSEGEDITIKILETPMPDPRKLHRGFGERAIKCCIYGKENELYYLELRPFIIK
EILKECKKNNIPIDEDLKCSIGRIFTIFGKRWIDAPKRMWHMDETTNKLEAPMLHILKLK
KDL*
>SRVP18_hole-7m-from-trench_1_80cm_scaf_1200_350_88_155-*_94 # 76082 # 76270 # 1 # ID=2_94;partial=00;start_type=ATG;rbs_motif=None;rbs_spacer=None;gc_cont=0.328
MLNTNKAARVWIKMKSEVHYIRGQVDAILLSKEDLETIKGGSMIEIDGIKLMKNKSESLS
IG*
>SRVP18_hole-7m-from-trench_1_80cm_scaf_1200_350_88_155-*_95 # 76276 # 76554 # 1 # ID=2_95;partial=00;start_type=ATG;rbs_motif=GGA/GAG/AGG;rbs_spacer=5-10bp;gc_cont=0.301
MSKFYGIEFCTDLDSNSPEILLSVVMPMIFTYYSMANGFSWQTTIIYDIIFGISIYLGAT
ILKNIASKFLDSEKTISELKNDNISEDKTDIK*
>SRVP18_hole-7m-from-trench_1_80cm_scaf_1200_350_88_155-*_96 # 76555 # 76992 # 1 # ID=2_96;partial=00;start_type=ATG;rbs_motif=None;rbs_spacer=None;gc_cont=0.377
MICYDYEKLNNMGGIMASLSKDEARDIVKDMLSTIRIGINDYGEANIHIAEIEKMYDSVR
REGNTSDVFCKIAGAAFEQGIATDVGTTKHTGMVMRFWPADPKYKAPSSEICKTRWRKMK
KISDKGYAGPPSYIIGREVDTKNKA*
>SRVP18_hole-7m-from-trench_1_80cm_scaf_1200_350_88_155-*_97 # 77091 # 77420 # 1 # ID=2_97;partial=00;start_type=ATG;rbs_motif=AGGA;rbs_spacer=5-10bp;gc_cont=0.348
MLETNDTEFNKRRLKYCKAIEKIVPELKKELKEKETITMARKDFAKKVGPTYGSWSARYC
LFGEGIIINDVEKIDEPVCIIRARTPEDFLPLTLKKYVEHRIYHGTISI*
>SRVP18_hole-7m-from-trench_1_80cm_scaf_1200_350_88_155-*_98 # 77630 # 77824 # 1 # ID=2_98;partial=00;start_type=ATG;rbs_motif=GGAG/GAGG;rbs_spacer=5-10bp;gc_cont=0.328
MNKSEISDELCDLGQELWEDFRVGDYDKDKYKKYVEHIKLCERCKKGLEIDEVIDEKDLI
EIAK*
>SRVP18_hole-7m-from-trench_1_80cm_scaf_1200_350_88_155-*_99 # 77857 # 78555 # 1 # ID=2_99;partial=00;start_type=ATG;rbs_motif=None;rbs_spacer=None;gc_cont=0.428
MKLLVSPINVEEANVCKLGGIDIIDVKNPKEGSLGANFPWVIKAVKKAAGNIPVSATIGD
FNYKPGTASLAALGAAVAGAEYIKVGLYDIQTCEQAFEMLTNIVRSVKDYDKNKKVVASG
YSDYKRICSISPFELPDVGEQAGVDVVMMDTGIKDGRSTFEFMTEKELMDFVADAKERGL
QTAIAGAIKFGDIPALKRISPDIIGVRSCVCGGDRNSAIKKELVEQLKAEMR*
>SRVP18_hole-7m-from-trench_1_80cm_scaf_1200_350_88_155-*_100 # 78658 # 79908 # 1 # ID=2_100;partial=00;start_type=ATG;rbs_motif=AGxAGG/AGGxGG;rbs_spacer=5-10bp;gc_cont=0.275
MKLKIENFGIIEKADIEINGLTVIAGNNDSGKSTVGKIAYSLTKAFEDFERNYEREKDTK
MNMYFKEFYILFRESVAIDKYPELRKFMDSLRSYREIDNRVLLELIADSIILLEKIDANK
ENKAKIIELYHEMDSLFQEKESKHPKIIKSIQKIFKSEFSGQITNTFADEGRIDVYEGEN
KIINLIIRANNPSIGKPDIDEIFPFDSSVFIETPLVLDYKRYLDIRREDLQGPEIYHIKD
LLSKLTQYSLIKEEAKLNISGIISGEVYFDEENNDFYFRKYAGNKKVIIEILNTACGIKN
FGMLQILERAGEFNKNLLLVINKPEIYLHPDWQVEYAKILIKLVENGVNVLVTSHSPYLI
VAIDKYSKKSEIRKNVKFYLSELTNNGKALIVDKTNDKNEIFVKLSKSLENLVFGD*
>SRVP18_hole-7m-from-trench_1_80cm_scaf_1200_350_88_155-*_101 # 80082 # 80576 # 1 # ID=2_101;partial=00;start_type=ATG;rbs_motif=GGAG/GAGG;rbs_spacer=5-10bp;gc_cont=0.362
MNDEIKSIPERFRTITPNMIIQDANEAIEFYKNVFGAKVRNIFYWSDGKTVGHAELEIGN
SILMLSDEVPMMNVLSPKSPGGGTSISLYMFVDDVDDVFNKAVSAGATVTMPLMDTFWGD
RCGNITDPFGHRWTLATHKKDVSEEEIKKIVSFVPASKKMFADE*
>SRVP18_hole-7m-from-trench_1_80cm_scaf_1200_350_88_155-*_102 # 80663 # 81340 # 1 # ID=2_102;partial=00;start_type=ATG;rbs_motif=GGA/GAG/AGG;rbs_spacer=11-12bp;gc_cont=0.322
MAKVKESKEAKYRDTLSKLVPFVNENIDKSPNKIVITTVESIIHSMGSIFKKDISIYKSN
DDINIRALFELKYLLWPDGIVVDGALTNKGDGLIFRRATSEDRSPNPGLTTDIGEEDIYY
LKRVDAAVVTGDISSISDNDIENIIDGLNALIGDSVMSVTKIGDWEKVKTKEDNYYIKNI
VVDVETQNPFTIPDKNIRSDIDSLNIADAAISVDKIGDYEKAKFK*
>SRVP18_hole-7m-from-trench_1_80cm_scaf_1200_350_88_155-*_103 # 81925 # 82170 # 1 # ID=2_103;partial=00;start_type=ATG;rbs_motif=None;rbs_spacer=None;gc_cont=0.285
MIYMLTKIKRYIKMLFTKFTESLTSGYLAYCEDCGHIERLFYLKDAQRFMCRNCIARYAK
LYIKVNNLDKQGAYVKIENIR*
>SRVP18_hole-7m-from-trench_1_80cm_scaf_1200_350_88_155-*_104 # 82503 # 82862 # 1 # ID=2_104;partial=00;start_type=ATG;rbs_motif=GGA/GAG/AGG;rbs_spacer=5-10bp;gc_cont=0.283
MIEKIKELNKKLKKITNKIVYKIMKKYYDLVYRKVTYIPERGLWVSTVVFPKDIAFTDGE
DNVAVCGVTDVFRGNKRKVTSFEALYSVYINKVSESGNIHRDVVKCIKGGYFLENEVKI*
>SRVP18_hole-7m-from-trench_1_80cm_scaf_1200_350_88_155-*_105 # 82859 # 83158 # 1 # ID=2_105;partial=00;start_type=ATG;rbs_motif=GGAG/GAGG;rbs_spacer=5-10bp;gc_cont=0.330
MSKVIVMDFMAEWCGPCKMQDPIMDELKEKFKDDTNVDFKKIDVDKDVGDDFKLIDKYTI
REVPTLIIEKDGNIFAKYVGVTQQHMLEKKIKEALEYKR*
>SRVP18_hole-7m-from-trench_1_80cm_scaf_1200_350_88_155-*_106 # 83289 # 84953 # 1 # ID=2_106;partial=00;start_type=ATG;rbs_motif=GGA/GAG/AGG;rbs_spacer=5-10bp;gc_cont=0.409
MKFNKKPDIAKDLYERPDATLNEEGALAFKLDPLTELYLKAASTLVGEPKYYTDRGESDR
GLLESINQAAKIDPEFLLQLAVYCREELHLRSIPLVLLAEFANNPDCKSEGKGEGKVPGA
RKYVPRIIQRADELKELMAYQLARNKVVPRPSAYLNTGKEETRNKRVDKQSALPQMIKFG
LARSFKNFDPYQIAKYNGEGAVKMKDVMFEVHPEWENEEQKKVFDKLTPSNNTPLESPET
WEVMRSTGKMTWHEVINHIFYKEGRINNYMAQLRNLRNCLQDNSVTAEDMQLLCKMISDK
NAVMRSKQLPFRFLSAYKELQKDDTKFSPVGVLYLSEVLEALETAASYSADNFPKLSGSS
TLIATDFSGSMRDKISERSSVERFEIGAMLSTIANRFSGHAITGIFGDDWKVVPMTKSSG
ILSNTLKAVGMIGSVGYSTNGYKAIDYLIDNNIKVDRILMFTDCQLWDSDRRAYWGDRNQ
KSFAESFIRYQRMFPGVKLYTFDLSGYGNVAIPQDTKNACFIGGWSDRVFDFIFAFEEMG
DGKVILNKIKAIKP*
>SRVP18_hole-7m-from-trench_1_80cm_scaf_1200_350_88_155-*_107 # 85344 # 85475 # 1 # ID=2_107;partial=00;start_type=ATG;rbs_motif=None;rbs_spacer=None;gc_cont=0.311
MENMEEYIEKMREDAIVKIKENIRIIMEREYKYDSPGRKVDMC*
>SRVP18_hole-7m-from-trench_1_80cm_scaf_1200_350_88_155-*_108 # 85522 # 85716 # 1 # ID=2_108;partial=00;start_type=ATG;rbs_motif=None;rbs_spacer=None;gc_cont=0.323
MSDGRNDPGHKNDIFQVIIVNCSIKNYNRSYKGGDDDSGMYYCTKCNSMHQAWSRIGKLH
KKIP*
>SRVP18_hole-7m-from-trench_1_80cm_scaf_1200_350_88_155-*_109 # 85785 # 86924 # 1 # ID=2_109;partial=00;start_type=ATG;rbs_motif=AGGAG;rbs_spacer=5-10bp;gc_cont=0.362
MPEAGVVDKTDLVKLLKHARDQILKEWDISFGINGEVLTNIMSFISDINTDVLMKFYKDK
IVAQLKSPDNIQYAEIEISSSDILDYKPNIEGSPERKDAKSVVKGPDGDFKAILVDVKGT
VDEISPFAQKDDLIVIRIDSSYYKRIEFHCPGNVVVWTQLLDPTAALKAVEKLPGIIKGV
RENPNIKKASAIIEPATFQRICSIGGKGGGKKRDIDERIFIELDKKDGLYITSGDKLKGR
IFELKPMEVGMGAMPGIPGMPENVSGEQYAADEMMDEMMEEMGDMEEHDYAPGREDKRPK
RPDKPTKAPVDQLLGMEVDSTQYIYLSREFILPFTKLKGLAPIVVEIRTDKPIFLEQKPF
GGIRVFLTIAPRIENEDDK*
>SRVP18_hole-7m-from-trench_1_80cm_scaf_1200_350_88_155-*_110 # 87317 # 87835 # 1 # ID=2_110;partial=00;start_type=ATG;rbs_motif=AGGAG;rbs_spacer=5-10bp;gc_cont=0.435
MGIKSDMDKMFSVDEAKIGKMASVDIATGGVLPLPEKGESVNIRVLTAPKRVVNDKLPNK
EGMITSRCVIYGRESDLQYDFIVSSTIYKGILAEMKKAKIPVDDDLKCIVNRVFTIAGRE
WANGPKEMWKMDDITKKLVPPKTYSVALRLDLESKAAPVPGPEGTAPDLMTF*
>SRVP18_hole-7m-from-trench_1_80cm_scaf_1200_350_88_155-*_111 # 88404 # 88772 # 1 # ID=2_111;partial=00;start_type=TTG;rbs_motif=GGA/GAG/AGG;rbs_spacer=5-10bp;gc_cont=0.347
MAKSITVIGKKVQHAYVIKDIDVDKVTIEKYGVECRNTIDDAWGTTSPSSDQSTFPDHND
KILEVVLKEKINNITLVAKPNVVEMVARLGGKIVKDFKVERTKRGKKAYLSDIVFFNEPA
DV*
>SRVP18_hole-7m-from-trench_1_80cm_scaf_1200_350_88_155-*_112 # 88811 # 89617 # 1 # ID=2_112;partial=00;start_type=ATG;rbs_motif=AGGAG;rbs_spacer=5-10bp;gc_cont=0.346
MAYLKPPLVCIESNGFPEAWYKIVKECMDRGVLKERAYGKSVMTKDIISLIGINNPLQEL
MLHPDFPTKELHLQEYIKQIDRGYDWKAQGFEYNYVDRLVNYPITEVESRPDGYFKVPRK
HYDKSIDQIKVLRDKIDDRIKKGGKCLVSNRDQAITWVPERDAFVDEDQPCFQRVQIFIY
SFPEGDSPGKGEFHLDWRSRDLYAAWNSNMIALTLFFKKEIFDPNNIKIIRVVDFCNSSH
VYESDWESAKKIKAPSVNLYASKLISEE*
>SRVP18_hole-7m-from-trench_1_80cm_scaf_1200_350_88_155-*_113 # 89724 # 90038 # 1 # ID=2_113;partial=00;start_type=ATG;rbs_motif=None;rbs_spacer=None;gc_cont=0.368
MLNDEEISNLWKRAKPVTSENAVKILGDIGAMPMSNGYLALLSLDIHDDGSKKYHLSISN
PFGMPSFETAAAMAREILGECDQLMAGFRGVYHFVKDTNIDDNN*
>SRVP18_hole-7m-from-trench_1_80cm_scaf_1200_350_88_155-*_114 # 90326 # 91132 # 1 # ID=2_114;partial=00;start_type=ATG;rbs_motif=AGGAG;rbs_spacer=5-10bp;gc_cont=0.347
MVTREELNRSYKLKIMLKGPTGSGKTFSVVKFAEYVASKGWKVLFLDHEKGSDEELRKLD
DKILENIIRVGFKNYKQIMDAMKKHQEEQKDKLRLIIIDPMYLVEMTRLSARDAFLEQGY
YYLGEKKVEIDNKETFDLRGFMYQVSTSYQLTLLNEIVNCDQDIVCTLMTPNKHDNDYDG
KFSIVFETFNAWVGNQIFYKAIPKKMRGVDLNLLPAVDNPHLKLLEAFRKKYEAIGSPPG
TKIQVKEEENTEVKDKKQEDAKPAEIAI*
>SRVP18_hole-7m-from-trench_1_80cm_scaf_1200_350_88_155-*_115 # 91153 # 91392 # 1 # ID=2_115;partial=00;start_type=ATG;rbs_motif=AGGA;rbs_spacer=5-10bp;gc_cont=0.358
MRNIDTVRFEGLIRKWRDPKNTGDINRLNRLADETIWVVNSDPLVKNICEIFLFAVSTKA
MRDPSFHNNQERFPAGVDK*
>SRVP18_hole-7m-from-trench_1_80cm_scaf_1200_350_88_155-*_116 # 91392 # 91685 # 1 # ID=2_116;partial=00;start_type=ATG;rbs_motif=AGGAG;rbs_spacer=5-10bp;gc_cont=0.378
MEKITELNHVNVVVLKESAVAEHFDEYEQELLERCPDCGSSIFRIYREPVKEGLYEQMVC
AVCNHRVGGWLNDFKTEGKEHVDGRICRKCGNELERE*
>SRVP18_hole-7m-from-trench_1_80cm_scaf_1200_350_88_155-*_117 # 91687 # 91929 # 1 # ID=2_117;partial=00;start_type=ATG;rbs_motif=GGA/GAG/AGG;rbs_spacer=5-10bp;gc_cont=0.337
MFKKKKLPQRKYHDGDITEFSFKPDSLDVLCQEIILIGVISGVSYEGDEIRYNVKLRDKN
RGIFGDISVPENIISRRIGD*
>SRVP18_hole-7m-from-trench_1_80cm_scaf_1200_350_88_155-*_118 # 91964 # 93094 # 1 # ID=2_118;partial=00;start_type=ATG;rbs_motif=AGGAG;rbs_spacer=5-10bp;gc_cont=0.345
MCDTKGHEHWCSACSKNLNRAPADSYIEIEWQQNDKGQIVEEKSMICNSCLEESENIKEL
NKFFKDLEYHPWGHIFCSTCKKDLTKELGEDIEPGKNYECLNFKCHEKSGTHIRHIIKVV
ILCKDCVKKEFNAENLGKLKKLGKNPLFKPKIECPNTEICKQFKKGDEYVNCKNISIGRD
RETLNFGLLCARRHKGCQVLPFDDGFSISRPRKGKGAAIASPPTMAVAPGLNPIQDYMRE
IEKMIKKFKLGKFANPLPDYGGKFLNIEIRLSQIEKALNIQNDPNFTVASISSIRPIEMI
IERESSGMLSDDYITSAMPIIASVPNIPEDVEKDIEHDEVVKMPLNESKIVVKMPIEEKR
IIKTKEKKRIRSDNYV*
>SRVP18_hole-7m-from-trench_1_80cm_scaf_1200_350_88_155-*_119 # 93087 # 93317 # 1 # ID=2_119;partial=00;start_type=ATG;rbs_motif=AGxAG;rbs_spacer=5-10bp;gc_cont=0.320
MSDLYQKEKAINITGICTNCSNRISCDFAIGINKHIRDNKYANHISDAEITVYACDDYKT
EVEQICNESEMCISCL*
>SRVP18_hole-7m-from-trench_1_80cm_scaf_1200_350_88_155-*_120 # 93329 # 93715 # 1 # ID=2_120;partial=00;start_type=ATG;rbs_motif=AGGAG;rbs_spacer=5-10bp;gc_cont=0.367
MVCDTCDQCPEDENLEKTEKEVAQFVDTFHKHGIGCGNEIAKIAKEMHPNAVAIVPLYRS
CIVVEQNEEQKEEGTAIIHGYADPHWLGGDIDLETLNSDRFHKLFYVHGLRDGPEITLDE
KTTKVIID*
>SRVP18_hole-7m-from-trench_1_80cm_scaf_1200_350_88_155-*_121 # 93736 # 94104 # 1 # ID=2_121;partial=00;start_type=ATG;rbs_motif=GGA/GAG/AGG;rbs_spacer=5-10bp;gc_cont=0.358
MVEGNIEGQLKGLATNELIELQKAITKILDEREVSEDVIKSAIDYLTKIGMSTPRYTQLT
LYLEKQGLRREAIARRMVDMWKKNTSIAEGGCPIGEQESSENPIYPYVEGIRYYQICYLH
RR*
>SRVP18_hole-7m-from-trench_1_80cm_scaf_1200_350_88_155-*_122 # 94184 # 94384 # 1 # ID=2_122;partial=00;start_type=ATG;rbs_motif=GGAG/GAGG;rbs_spacer=5-10bp;gc_cont=0.358
MKKDDGLQTDLFGRPVHILNAKEIYRMVKCGRCGNSVKSSQAKTHLSYGKTLTICLDCLK
KEENSC*
>SRVP18_hole-7m-from-trench_1_80cm_scaf_1200_350_88_155-*_123 # 94413 # 94976 # 1 # ID=2_123;partial=00;start_type=ATG;rbs_motif=None;rbs_spacer=None;gc_cont=0.319
MEEETPYEQFISHMDKVGLRKEFSTLEEKDVTLSEDDEVIYIAIPATGINNYRAISIRGI
KEASIRGRIIIHPYDITVKVYGYGGEEAKPEDSIQFSITEFKKGLPSVQEADSHIVYYNY
PYRIASSKLRLKKGIIVTKDRRLEIRVMRDSVPLKIAKFELKIECDKWYKKEESKINLKK
LPKINLK*
>SRVP18_hole-7m-from-trench_1_80cm_scaf_1200_350_88_155-*_124 # 95007 # 95471 # 1 # ID=2_124;partial=00;start_type=ATG;rbs_motif=None;rbs_spacer=None;gc_cont=0.351
MGMFDIIYNLPVKCPRCGDETPKSAQIKCGPQVMDRYTFGEDEIDIDWDYPYYLAIIDKD
KKIIGGIATCENCKKEAQEMMDKLVQEAKNKGEIKVPEGDEPKHLFEYEIDGKSALWVIL
RRLDDVYGGNRNIELFDVAITLNDDNMAISVRPR*
>SRVP18_hole-7m-from-trench_1_80cm_scaf_1200_350_88_155-*_125 # 95571 # 96248 # 1 # ID=2_125;partial=00;start_type=ATG;rbs_motif=GGA/GAG/AGG;rbs_spacer=5-10bp;gc_cont=0.347
MICKGCGGETNNEEGMCNICMLFGPPKEYKEQGIDIVIEREDMIEGKREIDSEHEEMEDR
LKMEQEDAECILRKHIPEHLEEQYVGVPRGIYFINTELNYLNERTIQSFRQNIPELIVRD
CIKEFNLDDEQAEKLRVILMARGVNKWMFIRREFLRLKHQVKEMLKNKEGMYGERRIHRM
IERIYVKMQNMAKTPRWVEWPSTVTHKWSRIEKDIKIKGRYLQHR*
>SRVP18_hole-7m-from-trench_1_80cm_scaf_1200_350_88_155-*_126 # 96283 # 96693 # 1 # ID=2_126;partial=00;start_type=ATG;rbs_motif=None;rbs_spacer=None;gc_cont=0.260
MISNILKIDERTIIPFVYIIVGLIGIDFITTIIGMIFGFGDEKNAISLMFMKMYGDFNGL
LISYFGKITLVLFPLFFYKVIHGYIDKESNKFFNKIPLKNIYFILYATIIIMSITTTFTV
DLNNITLILKGIYNYG*
>SRVP18_hole-7m-from-trench_1_80cm_scaf_1200_350_88_155-*_127 # 96858 # 98324 # 1 # ID=2_127;partial=00;start_type=ATG;rbs_motif=GGA/GAG/AGG;rbs_spacer=5-10bp;gc_cont=0.367
MAIPIVNSRDLPNTWRIMDDKLGGYRERGLPFKFPYVGAFSQSVAEWFIRVYSNPGDTVM
EPFGGRGSTAMQALWHGRNIIINDLSPYSNTLCHSVLYPPYMRDAIGYLNILEEYINSDN
CKVSMNYAGKGSTDDAAKLYHERTFGQIIKLRNILNTRSTLLGRGYDTLITDINKNAPEG
SKNIIEAQREYDHEIVMFLRMVMSQLMLNSSEEISFNGIKTRGTDNTNMKALLRYYDSMN
ESPKKIDIFENMRYYIEKMGLDNLGIRDRFSKLNRKLISCDARKLDLPDKSADMVVTSPP
YTAVLNYGMANWLRIWVIGGIGDPLVGNHINTDNMEKQNNSEIYGKIYDKITDKAGGTVD
NVMTYSGFTGQYLRELYRVLKDDAVAIIIVGDYGGKKKLEAWRIVSDRAEIFGFKPIMIV
KDELNKQTKSSSQFQAKHEGGKNDYDVCVVLTKGNYIQKNDPEKVDFRWNSKFTDNKQLS
LEDAFGLE*
>SRVP18_hole-7m-from-trench_1_80cm_scaf_1200_350_88_155-*_128 # 98327 # 98560 # 1 # ID=2_128;partial=00;start_type=ATG;rbs_motif=None;rbs_spacer=None;gc_cont=0.355
MTTKIEKVRPGIIKLTNNNGEYVFWAQADIVRPYVEQSLKMEFPTCLVLHEFNDINVVVG
ENLPVEITKGVDYFWSN*
>SRVP18_hole-7m-from-trench_1_80cm_scaf_1200_350_88_155-*_129 # 98572 # 99096 # 1 # ID=2_129;partial=00;start_type=ATG;rbs_motif=AGGAG;rbs_spacer=5-10bp;gc_cont=0.352
MQYKVEQLIERKDIKDKIIKSLQRTKEARREHAFNFCIRQEETVITEIEEGEKLAVDTES
KCHIEDAKAIGGFHTHTRLTNDGDIVPSPMDIIKSVEDDLEFFCIGGNKGDTGIIRCFNK
ENLLLEMRTIIESMQKQVTGENVQRASRLMVGRMLSDKNYLDRLSYSLSIYTKI*
>SRVP18_hole-7m-from-trench_1_80cm_scaf_1200_350_88_155-*_130 # 99144 # 99278 # 1 # ID=2_130;partial=00;start_type=ATG;rbs_motif=AGGA;rbs_spacer=5-10bp;gc_cont=0.267
MKKEDFLEDQAKIFKKLYPEKTDQQIREMCQDTYIRFKHIIDLI*
>SRVP18_hole-7m-from-trench_1_80cm_scaf_1200_350_88_155-*_131 # 99417 # 100271 # 1 # ID=2_131;partial=00;start_type=ATG;rbs_motif=GGAG/GAGG;rbs_spacer=5-10bp;gc_cont=0.412
MVLDLKIPVRIEITAGMCLIIKNPVIERGDYPSSRIQKGLVLVYENRDLSEEGIGFAVPV
LRFGHETLFPGNARVTTEKDDYTTVVNIDYDMNLVQRMTMKNRKRIESKAYYKIKEFFSM
LHRYFPQLRRIMVRSSNSLRRVFGIETRFEKAASVGIVSTVNIIDIRKGLIHVDVDLSKL
IRKGCTGMSIMNELGANHFDNYSDSNGLLLRGNAIGTWDETFADEVSFIDSRDSIAFTLN
RVKGARMFRGRELVDGRLAWSGLAYVLPNDNINFAYDIRIGTPA*
>SRVP18_hole-7m-from-trench_1_80cm_scaf_1200_350_88_155-*_132 # 100493 # 100765 # 1 # ID=2_132;partial=00;start_type=ATG;rbs_motif=AGGAG;rbs_spacer=5-10bp;gc_cont=0.322
MEEVKMEINGNIMTIEGEFDLELDLSSIHFGYPSEDEELFNKAPFEIKPYGEIGLKHLPA
LIEWIHRNSICKSGTPTEWPRWKVSFERIS*
>SRVP18_hole-7m-from-trench_1_80cm_scaf_1200_350_88_155-*_133 # 100795 # 101283 # 1 # ID=2_133;partial=00;start_type=ATG;rbs_motif=AGGAG;rbs_spacer=5-10bp;gc_cont=0.344
MLDTILLSKEERQDKHKILKELPDNESVFKCATCKTVFDIYSEGLLVFMALTPKDNIICP
NCKTCNAELMCRVDVHSLYLKLNGFKCRDSSIISGTDICPVCEEPMCPKCCNHNVVSLSR
VTGYMSEISGWNMAKRQELKDRKRYEFNKPKILACKEPNILA*
>SRVP18_hole-7m-from-trench_1_80cm_scaf_1200_350_88_155-*_134 # 101303 # 102046 # 1 # ID=2_134;partial=00;start_type=ATG;rbs_motif=AGGAG;rbs_spacer=5-10bp;gc_cont=0.343
MKSQKGGFRIAKTEKTREQIEYDEATKNVKVLTARLRLSQQGIDTSSISRQELDRIIALY
DKMDVIAADTRNKTSEIQRDSNTDIQRVNQKANEKYSQASKEIDILINKMKKAEKVTDEK
TEPETGIETIKEEIKPNISPEKMKEDIINSFTDRIMQKVRKEVTNTFEEYMNMISSSPMV
VPQVTIGQGVVNKDVAEEIVINAGQVMVEESKKIKPERPDDKDIPVITSEMMKNTDEEIA
KKRTEEI*
>SRVP18_hole-7m-from-trench_1_80cm_scaf_1200_350_88_155-*_135 # 102597 # 103124 # 1 # ID=2_135;partial=00;start_type=ATG;rbs_motif=AGGA;rbs_spacer=5-10bp;gc_cont=0.335
MNYKFVRNSSKGKAVMSQAVVVKVLGISPTAYYNTNEKFPWLIDVVHHEYGRIYVKYSIL
TGIGRAEGYKFLIDKTVKCDTYLFLGFDKDWQNIGTIFIIPNKGWIKNIGTACICKNTDG
SKYEEFRKDVKPYNDAYHDFVSFIGGNAAVGISDVKGWLKCGESNIEKDAGLGNV*
>SRVP18_hole-7m-from-trench_1_80cm_scaf_1200_350_88_155-*_136 # 103200 # 103394 # 1 # ID=2_136;partial=00;start_type=ATG;rbs_motif=GGA/GAG/AGG;rbs_spacer=11-12bp;gc_cont=0.374
MNGTSHDIVLILASFVGACVGAYIGVFLGNHKGSLRNKKNIVEGVLRDNSQDSKDLEDEE
VDTT*
>SRVP18_hole-7m-from-trench_1_80cm_scaf_1200_350_88_155-*_137 # 103391 # 103717 # 1 # ID=2_137;partial=00;start_type=GTG;rbs_motif=GGAG/GAGG;rbs_spacer=5-10bp;gc_cont=0.309
MSKEYKKNAIELAFEKEIGISLCSAIASLYNDGISVENLVEITDKTKAVLSEEIEKRNIP
MEYRFLLLNVVLCSLCDMSVAYYKRFIDDLNGEMIESECSDIELVKEK*
>SRVP18_hole-7m-from-trench_1_80cm_scaf_1200_350_88_155-*_138 # 103768 # 104112 # 1 # ID=2_138;partial=00;start_type=ATG;rbs_motif=GGAG/GAGG;rbs_spacer=5-10bp;gc_cont=0.357
MELTCTECGEKATNFHSRCCGVHMEGVITEKGELYVACEACGKYVGTIIDRKKLEDTASH
IEHIISEWYRRTSRSNFDDFEEIYKTLCDMIGKDPKDLEKLYMEKLYAGKIEDI*
>SRVP18_hole-7m-from-trench_1_80cm_scaf_1200_350_88_155-*_139 # 104240 # 105166 # 1 # ID=2_139;partial=00;start_type=ATG;rbs_motif=AGGA;rbs_spacer=5-10bp;gc_cont=0.370
MSEGENWLKLRSMGLGGSDAAAVLGINPWKSRLQLWHEKVYKKAPDQTENIRLKIGKMME
PMIADEYARKTGRQLEVRPMKIHPAYPFMIANIDREIVKDERGPGILEIKTKNSFVDWSD
EDIPMYYRTQLQHYLEVFDYDWGSFAIFDLGTQNLEIIDVERDDDLIDKLIKEETLFWNL
VTDKTPPEPDTSKACEKFLREHYKESECITIDLVDNEEATKWAVLLKKAKEDEKIAKVLE
TEAKNHLMSIMGNAERAVGYLYSITWKSPKDKEEFDLDRFKLDHPKMIKEYLSCEPQTRR
FTVRWRRS*
>SRVP18_hole-7m-from-trench_1_80cm_scaf_1200_350_88_155-*_140 # 105483 # 105734 # 1 # ID=2_140;partial=00;start_type=ATG;rbs_motif=GGA/GAG/AGG;rbs_spacer=5-10bp;gc_cont=0.317
MSKKIRVWCTEGVLTCKDADLKFTDQGIILENPDEDIFIPYGSLQLVRSKKNKGKSSNIR
LREIDNRESNCVEQHILNSVYIH*
>SRVP18_hole-7m-from-trench_1_80cm_scaf_1200_350_88_155-*_141 # 105749 # 106597 # 1 # ID=2_141;partial=00;start_type=ATG;rbs_motif=GGA/GAG/AGG;rbs_spacer=5-10bp;gc_cont=0.296
MEIKGCKTEAPEFEDKFNIKDIKMSYIGKNNASRAKEELLKIEKYLKEHGIRDKKIVLSE
WYGNSKRDIERSINGAIITFDVFDCDIKGVVCIGFLNDHSYGENDREENNQGKVMDEYQK
KYGITNYDDSMNFEEWSTIFQKKDKEMHGDPEFQEAIKRAKEEDVIVNKETSNEVGRRPI
YIFHTHIDYIERSGDEYMERSVGDEYNKFTKELIKIAKGAGLKMELNNIIKCGRSSYIKS
PYLCPVFYTVGNSFELESFKKFLWNIKYICGRYAVYGCQMQQ*
>SRVP18_hole-7m-from-trench_1_80cm_scaf_1200_350_88_155-*_142 # 106613 # 106762 # 1 # ID=2_142;partial=00;start_type=ATG;rbs_motif=AGGA;rbs_spacer=5-10bp;gc_cont=0.380
MDNNSKVHIKAHRRSSRHYVDYMSDLWLDGLCFDLNDPMLDDARDSGEY*
>SRVP18_hole-7m-from-trench_1_80cm_scaf_1200_350_88_155-*_143 # 106802 # 107086 # 1 # ID=2_143;partial=00;start_type=ATG;rbs_motif=None;rbs_spacer=None;gc_cont=0.337
MSYIIKDKNGNSFKWSRKGKNRECWVKTKECITKKCFDPHDCGTVDPKTQQKDILGICKT
YFLGSCPLGYNEKDNGYLDMIKNGWEKNGWEKNG*
>SRVP18_hole-7m-from-trench_1_80cm_scaf_1200_350_88_155-*_144 # 107068 # 107625 # 1 # ID=2_144;partial=00;start_type=ATG;rbs_motif=GGA/GAG/AGG;rbs_spacer=5-10bp;gc_cont=0.326
MGKEWMNMSYINTRASNINLGIDVDGTLTKEVMGNEILYLSHSEIEKAMLDCTPKDGIDV
LFQNDFNVHIYIITGRQEKFRNVTIDWLNMYGIPYKEINMSPDDFYILNRFSVPTYAEWK
LEIHKQKNIHLSLDDSEQVISILNEHGIPACKVDNSFRDAFEKVFELNSNIKNGLLERKI
IPASS*
>SRVP18_hole-7m-from-trench_1_80cm_scaf_1200_350_88_155-*_145 # 107695 # 108813 # 1 # ID=2_145;partial=00;start_type=ATG;rbs_motif=GGAG/GAGG;rbs_spacer=5-10bp;gc_cont=0.382
MMETLKEKSIIIGFKDRPNESDIEMIINAGGKINRVYRIIDAISATVPSEAIDIIKKNPD
VEYVEIDEKVFAHNYRIPIGTCQEIKILKQITPWGINRIGSRLVNAAGNTGQGVKIAILD
TGIDKDHEDLSKNFKGGYNFVDNNTDLTDINGHGTHVAGIIAAEDNDIGVVGVAPDAHIY
SVKILDYAASGSASNLVAGMEWAMENNMEMVNASLGSDSNSISFRRSIEKAYNSGILIVA
AAGNSGNGMGTGDNIDFPAKYNEVISVGATDINDKRARFSSTGPSLELSAPGVDIPSTLP
KNKYGTLSGTSMAAPHVTGVAALIMKASPGMSNTGVRIRLQITAQNITKNGISAKKEWYG
YGIIDAVKAVSI*
>SRVP18_hole-7m-from-trench_1_80cm_scaf_1200_350_88_155-*_146 # 108810 # 109643 # 1 # ID=2_146;partial=00;start_type=ATG;rbs_motif=AGxAG;rbs_spacer=5-10bp;gc_cont=0.305
MNKDDITENKFTSVRIIDGKSRKIIVDQTGKIVNRDPSKEELKGLNIFPEKDGRCRRERY
NETNACDRCGKSFNELGWFQYPRQERDKYGELTGKWDCPRCWQIYDPNSTNNLIRSIANC
RTDNQDPNHNSTKGGKDIELVCRLYGYTDLNKKYDKYDTSIDCLDEKTGLLYQVEGRRFN
SSYIRWKFSYLEREWFKKYGGMIFICKNKDGKIVERIYRFPSWEINGRKTIAIYKNPTDW
VGDPKITWYEKYRVKNEEELKRANDTLQKILYSKNIR*
>SRVP18_hole-7m-from-trench_1_80cm_scaf_1200_350_88_155-*_147 # 109913 # 111157 # 1 # ID=2_147;partial=00;start_type=ATG;rbs_motif=AGGAG;rbs_spacer=5-10bp;gc_cont=0.349
MNNEKCKIEPSEFFDIAVEQGFYGIEKGGFSGKYDNVRKYWEDIITKLVIRDSIEKILEK
KDNIRIIDLGCGSGEGFELLTHIPVSNPIYNKLHFTLSPDQISSYVGVDICGSMVDQGRK
NYQNKDNVRFEQVDLNKGSQLIDKRPFDIYFSSYASLSYLEPDKLQQLVEEIFGHAEKGS
VIVFDLLGKYSLEWPKYWNDNKKMLPYNMAYLIPEELRDKQTNQWHDVCYWEPSGLYSLL
DNACKKTGVKIQTVQCIDRSIFIGRHMETGLFDAPKLNYRNGVNHLFDHNHRAEISQLLV
DIDWYQNVGKTHPDVWARLLDYKEKWNCVITLVDALIHGDNKKISYLIETTPVDISGELK
FLTWLYRNAHRFPVVDFWANVMGPQIAMILRNLELSMGPALGCGHGLLCVVEII*
>SRVP18_hole-7m-from-trench_1_80cm_scaf_1200_350_88_155-*_148 # 111365 # 111772 # 1 # ID=2_148;partial=00;start_type=ATG;rbs_motif=AGGAG;rbs_spacer=5-10bp;gc_cont=0.387
MQTFLPYPDFKKSAECLDNKRLNKQILEAKTIYDIVVENRTSGGWASHPATKMWRGYPEA
LALYFNACLDEWKRRGKHHSYEKIPIADENNVKMPPWLGDERLHRSHRSNLLRKDEWYDQ
FGWTESWDIPYLWPV*
>SRVP18_hole-7m-from-trench_1_80cm_scaf_1200_350_88_155-*_149 # 111742 # 112032 # 1 # ID=2_149;partial=00;start_type=ATG;rbs_motif=GGA/GAG/AGG;rbs_spacer=5-10bp;gc_cont=0.361
MGHTISLACLRVRLMKFFCTKCSFESNSFWKAVFHDVIHLYCVRKGERCNSIDGFPDRNK
NRCFLKMGHSGKHVYGQYEWIHKNWANLAHLLDKYG*
>SRVP18_hole-7m-from-trench_1_80cm_scaf_1200_350_88_155-*_150 # 112025 # 112408 # 1 # ID=2_150;partial=00;start_type=ATG;rbs_motif=None;rbs_spacer=None;gc_cont=0.307
MGSILKILNSVNEGWIPEFRFDSIRKFKFDFAHYKMKIAVEIEGGIYTGTGHAKTGRYLS
DMEKYNLAQLKGWIVLRYATGQKHLIVNDIKKAIEKREKEKVIEKEKVIEKEKVIEKEKV
IEKEKMI*
>SRVP18_hole-7m-from-trench_1_80cm_scaf_1200_350_88_155-*_151 # 112752 # 113012 # 1 # ID=2_151;partial=00;start_type=ATG;rbs_motif=GGA/GAG/AGG;rbs_spacer=5-10bp;gc_cont=0.326
MPKTVPLNDDAHALIVNKQKELKKRRNITVRISDLLAMYVKYGVENTEKLLGFRDDEKPN
ITDGKIKGNLDNKEHVKTEEEVKADN*
>SRVP18_hole-7m-from-trench_1_80cm_scaf_1200_350_88_155-*_152 # 113016 # 113552 # 1 # ID=2_152;partial=00;start_type=ATG;rbs_motif=None;rbs_spacer=None;gc_cont=0.330
MGGSKMERSKMKTKIYIIFMISVLLASTMAGCVSNKRDYMGNEDVAKNLKVTIGLEKTTF
NKGEEITIPVMFTNSGTKPVMVKTTDIKISISLPTGSPAASNISLEAIHNYLGTPVEPGK
SLTEKIVWDQKYMIAYKNYSAISGIYNLKTSVKLETRTDPKSISASSFDIEPLSIIIN*
>SRVP18_hole-7m-from-trench_1_80cm_scaf_1200_350_88_155-*_153 # 113709 # 114209 # 1 # ID=2_153;partial=00;start_type=ATG;rbs_motif=AGGAG;rbs_spacer=5-10bp;gc_cont=0.427
MRSKIIMAIFLVAITIGTAGMAYAQQPVVIMPTSGPNVDSVSKTILPPAGSDAASSIGLG
VQYSSFAAGNPFTQFVTDSNGAIVSGTVSSGGLPTGNDMEPIHWTPSSADIGNKFTIHAE
GRTTDGQRIIIDTETAPAQPVPVEAGVLGGFIVTAGLVSRKLKKKN*
>SRVP18_hole-7m-from-trench_1_80cm_scaf_1200_350_88_155-*_154 # 114316 # 114852 # 1 # ID=2_154;partial=00;start_type=ATG;rbs_motif=GGA/GAG/AGG;rbs_spacer=5-10bp;gc_cont=0.324
MPIKYKINKDTIVRATVMLSITGYVVVTYPSYEPFTTIAASLMTWMLSLYFDAWSYGNHM
VFFDSGKYYGFVTSPECSGVLVMLVFLFVVFMTPNIKLQHRFYSMVFLPILFILNSVRVL
FGIILADLTTMSNLSFYHATIGQIFMFLSMIVVYVVYLRIFGYFNKDKDREDIDRDLI*
>SRVP18_hole-7m-from-trench_1_80cm_scaf_1200_350_88_155-*_155 # 114869 # 116011 # 1 # ID=2_155;partial=00;start_type=ATG;rbs_motif=None;rbs_spacer=None;gc_cont=0.304
MNIILEILMYIIMIHWTIVSIFTLMGLAGYLLYRGTYKMEEFEKAEICIVSKGSKNVKDA
LFGCIRHNSNMFKRYRLNIVIDENSELKEEIKKYAREFTNIRLIIVPTIFKCEAIAKGRA
IEYFIRNYVYSDWWYAFIDDDNKILDNKFLKEISYYSKHGYVACNGLLYPRSGRSKLAFV
ADSIRYFDDITIFRIGTGIWKMPLNGFHGELLVAKGEILKNISFNRETITEDFAFARELI
KGDNKVWQSETVVSIQSPHSIGDFIKQRNRWYRGISEDIKSSDWRMKIFSGIRIIDWKIG
FIGSWMIFPVWTSLPIPLWLTLFNLIGASYYYIAYIYGAIRLGESGGIKGIFFIPFYGIM
ETISPHLRVKNKKEFNVICK*
>SRVP18_hole-7m-from-trench_1_80cm_scaf_1200_350_88_155-*_156 # 116104 # 118053 # 1 # ID=2_156;partial=00;start_type=ATG;rbs_motif=GGA/GAG/AGG;rbs_spacer=5-10bp;gc_cont=0.305
MKVVDKFLEKFVLSKKQVMFALTLIMVMSFMFRVYGLDHESLWHDEALTINVAEKTITGI
IDSSYYDSHPPLDYIIFHFWIKIFGDSESSTRCLSVIFGVLSVYFIYRVGELLFNKEIGI
LSSFILSISLYSIKYSQEVRSYSLLILLILLSNYCFIKILKEKDSKNINIKSKNVIGYII
FATAAIYIHLFGLFYIIFQNIYYLFVSKKDIRTWVTAQFAILVLFSPWIPGMVRQMTGYV
NTNALYIPRPGIGDIYNIFKLFSGNDVSLVIFAVIIIVGLIIFNRHEQLMSYKYEKVFVL
MWLFVPILLGFIISQFYQPIFSDRYFIASLPALILLVSYGLFNFQKPILISALLLSIVVV
NIPSMNDYYQNVHKEQWRDVAKYIDNNMKDGDIILLYPGYGMYGFDYYYKGGNVYTINGS
YEIKNQITRNPGVWLVGSEWWNPYTVEEMKQVERELSKTYARDSYTKFIDINVGYYKKLD
PNINVLYLYQKDPKNWAIIKNGSWGMMSYDLRNSPLNFTFEGYDLSPNKDYTLIYTNRSN
PTNDYWTYIAKKISDNNGYINLKGYSDMCSSGGIPQRIIVRLVLSDDYDKSNQSMIKWDF
MKNYLFENDAIICNTGYDMTNRTGIYNETGIDNGTGIVVSGTGIVNGTT*
>SRVP18_hole-7m-from-trench_1_80cm_scaf_1200_350_88_155-*_157 # 118087 # 119277 # 1 # ID=2_157;partial=00;start_type=ATG;rbs_motif=GGAG/GAGG;rbs_spacer=5-10bp;gc_cont=0.313
MRYLFGDSTESNIERNYLELLENFVGTSIETIGLDNEILVLKGHIDNRNKLKKCVFDNMA
NFTSLIDKTISNSSIERKDDDMFVQCSERSKELLTVSIDNCKAKFADEISQEILPYQGKI
SEIEDKNKKMLEPFLIQDPIPIISKKYTIKAIKDDYSAKVQINCTGNISYIFSVASSDIS
FWDSHVRVSDFVRGLKISIGMKKSFLKKDLVPNFINFDDYLLSDAEFSEEGIEAIFRESL
DTALGQIRLKVNLINDVPIEVYYTEEDGLERNIVDIPELRDSLNIPGLNMLEKGIVDQAN
DFYFKRRSLLEIYLDNIDVIKEGQIFELMLKIADIYTPILMEIKSHSPHNEELSLKIEDD
GGKRTEIYVKKSHIREKLSVLNEKGDKLSNKLLLNN*
>SRVP18_hole-7m-from-trench_1_80cm_scaf_1200_350_88_155-*_158 # 119467 # 120735 # 1 # ID=2_158;partial=00;start_type=ATG;rbs_motif=None;rbs_spacer=None;gc_cont=0.314
MKKIKILEHIKKDELTKSGGMIFAASLIAGFFNYLYQIYMGRALGPEEYGIFGALFAIFY
IISIVSQTIGTSTTRFVTKFISDGKNIGFFIKLSLKRFIIIGIIVAMIFYSLKNGLIEAF
KLKDHWPIIVLSFILFLSWIGPIMNGAVRGIQLFDKLSFISASNSLFKLIFGVLFVALGL
GVSGALMGVAIGTIADLVMSTMYVKPYIKPNNPHDPEFKFRDFYLYSLPVMIAMIGYSIP
GNLDVILAKYYFSATDAGIYTSVSILGKIILFLPGAIGTIMFPMIIEKSVKGEKIDGILT
KSLIYTGLLSGTVALLYLVFPNSVMHIFGKEYARGIEIIGLYGIAMFFFSLTTIFMNYHL
AIKNMKYIVFFIGFTVAEVGLLTMFHYSISEMTEVMVIGNLILFAMSAGYTYKRRIYDII
HL*
>SRVP18_hole-7m-from-trench_1_80cm_scaf_1200_350_88_155-*_159 # 120908 # 121675 # 1 # ID=2_159;partial=00;start_type=ATG;rbs_motif=AGGA;rbs_spacer=5-10bp;gc_cont=0.339
MKKNKISVVIPAYNEEKRIGKTLDSRLKTFHDTEIFVAMDGCKDRTLDIVKEYAKKRNDN
NNIISYIFTEERLGKGLGLLRAIDQTRGDILVITDADESTPTSEIFRLVNSLDGYDCVIG
SRWLPESKILTKQPLKRRIASRGFNLLVRTMFGLPFKDTQCGAKVIRKDAMKDIAENMST
FNFAFDIDLLWQLQRKGYKTKEVPITWDDKDGSSVKLFREVITMFLSIVRLRIVNSPFKL
VIKNGVVNNIYMKIK*
>SRVP18_hole-7m-from-trench_1_80cm_scaf_1200_350_88_155-*_160 # 121686 # 122789 # 1 # ID=2_160;partial=00;start_type=ATG;rbs_motif=GGAG/GAGG;rbs_spacer=5-10bp;gc_cont=0.317
MRILIFNWRDITHPWAGGAEVYIHEIAKRLAKEHEITLFCGEYPGCEKETVIDGIKIIRK
GGRYSIYLYAPIIYLANLRNKYDVIIDCENGIPFFTPIFCKEPKMCVMHHLHKDVFAIET
PFYLAWIGKFLETKLMPLVYKDVKFIAVSPSTKKEMTEIGIDKEKIRLIFNGMNGQGIPD
WGKKKQNAVIYIGRDKRYKQLDHLLKAFRIVKDNISDAKLTIAGRGNFLDIKSLADKLDL
DVEFYGEISENTKVDLLQKANVFVNPSMKEGWGITVIEANRCGTPAIAYNVSGLMDSINN
GETGLLVEDGNIEELANAIIKILKDDQFQKQLSKNAFEWSMNFDWDRSSEEFNRQLEQKI
STESQYK*
>SRVP18_hole-7m-from-trench_1_80cm_scaf_1200_350_88_155-*_161 # 122799 # 124271 # 1 # ID=2_161;partial=00;start_type=ATG;rbs_motif=None;rbs_spacer=None;gc_cont=0.291
MTDLNQNSSECSYISDKAASVILVAIITLSALLGIYRLGKESLWFDEVTTVNYANNSIFG
IINNIVGDINAPFYFLVMHYWTKFGSGEFYIRSLSVIFTIGSTYMTYKLGKLLFNKEIGL
LGAFFLSISLPYITYSQEARPYALMVLLVLLSNYYFMKILKDDDKKSEILYVVGTSISIY
TNYYGFFYLISQNIYYFFYHFLNGKKIERRMVTTKTWIIIQICVLLSFVPWVLSLMAQAK
RTIGGGTDIWPPTLYDTFKYIAGSDYELYLFIIIGAISIILYVDSLPLSSREKKELYYIT
FLSIWLAFPILSSVEISKYFIPILRTRYILMSLPPFMLLTSKFVLDLRKNILIVPLIIIL
VIYNIQPIVDYYQQPQKERWQEVTQYIKDNKLSNEAVLFFPKERQVAFQYYYNYKNFYPI
DKVDDIDKNLSDNYDGIWLVYSGVYSTKKQESDNIENTLSKNFTKIDSKIFSAKNLFQDI
EVIHYIKNKL*
>SRVP18_hole-7m-from-trench_1_80cm_scaf_1200_350_88_155-*_162 # 124276 # 125178 # 1 # ID=2_162;partial=00;start_type=ATG;rbs_motif=None;rbs_spacer=None;gc_cont=0.318
MKKRIMIGMPAYNEEKNIGRLLDDILSQKCEVNTEDCSIEEIVIVSDRPTDSTNDIVLAY
GKIDNIIRLIKRDYRYGKPSALNMIFEEANKCDILILLDADVRLEKNALRCLIDGMLEHD
DIDMIGGNPVPSTPNDFNVAEYVSFFGWKLQDEIKTKCNENLYHSHGRMLALTRRLFNDL
KIPDTAKGGDDQYIYLSCIKKGMKFKYEPKSKVIFKLPKDINDHLRQSLRFTESINQNGL
IFGKDFVEHNMKIGNKLIFIQPFIRNPFKGSLWLLARAYGKLLYRKSEIGALWEISKTTK
*
>SRVP18_hole-7m-from-trench_1_80cm_scaf_1200_350_88_155-*_163 # 125224 # 125964 # 1 # ID=2_163;partial=00;start_type=ATG;rbs_motif=None;rbs_spacer=None;gc_cont=0.270
MTQITKSIYWFYKRRIKSPVKNGELVLEIGSGDKPHWRADVCVDRYPHDNLQRDIGNVFI
DKNKSFIIADAGHLPFKDGTFDFIITSHVLEHIENLNLAMKEISRIGKAGYVEVPYGFLD
MIRPFESHLWYCDIDNGCLIFRRRPKDSDHLLLKLGDIFFENISLQKDLNKFFVMHEWKG
ELKYIIYDLDEKDKYFYMGADQKIDYRQNNIKRYFMVYCYEFMYKFTSKFMCKLFYKEKF
NNRQKN*
>SRVP18_hole-7m-from-trench_1_80cm_scaf_1200_350_88_155-*_164 # 126085 # 126663 # -1 # ID=2_164;partial=00;start_type=ATG;rbs_motif=GGA/GAG/AGG;rbs_spacer=5-10bp;gc_cont=0.375
MVDYNLNGIYKINGTISDVPQPDFSSVPINIPKYNYGVNVWMNGCKYWQYVPLVEQQNPP
QFWDIILDDKDTLEVNLNVSLAGGKCGYDAMYLRFHNATIKNIPVGTQDIGCFWLYKDGQ
PMLNPSIPQYFAAPAHNPGNPDGVWGSAVNILFDGSNIKTGSTKYDLVYRGRNPFSPKSF
EIELVNSAENVC*
>SRVP18_hole-7m-from-trench_1_80cm_scaf_1200_350_88_155-*_165 # 126780 # 128498 # 1 # ID=2_165;partial=00;start_type=ATG;rbs_motif=None;rbs_spacer=None;gc_cont=0.286
MKSERIGRILKIKNSIIMRSYQQYMASLFNRLIPDIYIVCIYFFLTIIFTYKIIIEVPAN
GDAFQILWFMWWFKKSILSFTNPYFTTYLFYPSGVSLAFSDTTPFNSILSIPLQLIFGSI
WTYRILILVSFIIAGYGTYLLVKYLTDNMVASFISGLIFMFSPYHFAHIWGGHLNIATIG
WIPFYVLFLFKTVRESKNNNIIYSSFFLLLVALSDYYYLVFMVIFTIIFIIYSIVIVKNN
FDIKYMIKRISMMIILFGLMLIPFVYPLLKELSRSNYMYYGGFTEYSADLLGFFIPASFH
PIFGPYLLETYSRFSGNTNEYTVFIGYTVLFLAFWSIKYWKKKEVKFWTITGIIFFILSL
GPVLHFNGKLYESIKLPYLIIEIIPIISIARVPSRWDILVMLSLAVLAGYGLKNILDRIK
DKKKVLVVAIIFSGLIMFEYLADFGYVSDTKIPEFYYNLKNDSGNFVILEIPSDMYSDYP
YYMYYQTLHEKKLVGGYVSRTPPGMVWPEDIIKKLEEDKDNGKSILKNYDIKYIILHKNF
MDDSQLTNTENLLQNTSIRQIYNNDQLAVYIT*
>SRVP18_hole-7m-from-trench_1_80cm_scaf_1200_350_88_155-*_166 # 128526 # 128720 # 1 # ID=2_166;partial=00;start_type=ATG;rbs_motif=AGGAG;rbs_spacer=5-10bp;gc_cont=0.292
MDDNKETLFIPNYLWSEISYLKKMGVSKDLIKKELELIEKKFVVSTNPFDNKKAGIFDKI
LGRG*
>SRVP18_hole-7m-from-trench_1_80cm_scaf_1200_350_88_155-*_167 # 128723 # 129166 # 1 # ID=2_167;partial=00;start_type=ATG;rbs_motif=GGAG/GAGG;rbs_spacer=5-10bp;gc_cont=0.309
MILKCIYCEKKVEKGGEEIKKIMDMTSGDASPTDFLEVMNIAEGKTCQRSEKGGDIRERH
VFVWDVEFAANIEILKNKINNMNEKKEKWIMELADTKNEIELLKKDLLNKEEKRKDYEAQ
LNKIEPQINDCKDRFEYIAGLDIKVWK*
>SRVP18_hole-7m-from-trench_1_80cm_scaf_1200_350_88_155-*_168 # 129182 # 130186 # 1 # ID=2_168;partial=00;start_type=ATG;rbs_motif=AGGAG;rbs_spacer=5-10bp;gc_cont=0.350
MIGIILCGGHGKRLRPLTNGIPKSLIEIKEGYAILDKQLIDFRNSGIDQVVLLTGHLGEK
IEERYGSNWKGVNISYSKEEKPLGTLNAIRMGLEKLDEDVIIRNGDIVADVNIKKMMSRF
KGSNYQASMLIAKMRSPYGIVDIGDDRITKFREKPLLEYYFNAGIYCFRKGISKFFKNFE
TGDIEKTVFPLLAESNQFGYFQNEGRFWISVDTSKDLEEVQKEYANRTDKPWGYEKILIN
TDKYLTKELFLFEGCQTSFHYHEHKDETMYIMDGSGYIEFEDHKEHFARNDSIRIQPTVP
HTIVATDNTVLHEVSTPHIDDTVRIKDFYERNNN*
>SRVP18_hole-7m-from-trench_1_80cm_scaf_1200_350_88_155-*_169 # 130333 # 130563 # 1 # ID=2_169;partial=00;start_type=TTG;rbs_motif=GGA/GAG/AGG;rbs_spacer=5-10bp;gc_cont=0.333
MAIGITFTNIVPGHEKVTYSELIKIKGIKDIYHVFGEFDFVIISDVDGLSSLNRLVDIIR
ENDNVTSTRTIVGAEL*
>SRVP18_hole-7m-from-trench_1_80cm_scaf_1200_350_88_155-*_170 # 130579 # 131154 # 1 # ID=2_170;partial=00;start_type=ATG;rbs_motif=GGA/GAG/AGG;rbs_spacer=5-10bp;gc_cont=0.314
MPEVLIHFIIPFFILIMLGLSLKKSILISSLGIVPDLDVIFHVHRSMSHSVIFILALTIP
IVFVLNYLKIGKQNEMVIAILVILSHPFMDIFTGYTPVLWPLFDKSIYILTQLTTNMNNI
WDLNLIFKVNFDKVVFLQTTNSEGPIFTSQGFAMTLVLLIGLGMKNLSAKAHSAANLMIY
GIVNIWKKKYR*
>SRVP18_hole-7m-from-trench_1_80cm_scaf_1200_350_88_155-*_171 # 131609 # 131815 # 1 # ID=2_171;partial=00;start_type=ATG;rbs_motif=None;rbs_spacer=None;gc_cont=0.353
MGYKIWKQVDMETKTTPLHDSTHEDIRSAQSILRDRYGINMAIKDIVKCTTPCPEDIVKK
VIEKINEN*
>SRVP18_hole-7m-from-trench_1_80cm_scaf_1200_350_88_155-*_172 # 131951 # 132130 # 1 # ID=2_172;partial=00;start_type=ATG;rbs_motif=None;rbs_spacer=None;gc_cont=0.328
MRLSKINHKKLSDQEKVCLLSGNAVQSEKCGKITLLTKEEDEKYPDPNPDTDCYRVWIL*
>SRVP18_hole-7m-from-trench_1_80cm_scaf_1200_350_88_155-*_173 # 132319 # 133014 # 1 # ID=2_173;partial=00;start_type=ATG;rbs_motif=None;rbs_spacer=None;gc_cont=0.355
MIVDQHEKEVKISIIIPTLNEVENVKHVFPFIPKYIDEIVVIDGNSTDGTIEEILKFRKD
ARIVIDNAPGKGCALTKGFNIATGDIIIMMDADGSHDPKEIPSLLEPVLNGYDVAKGSRL
LPGGGSDDFTPFRRFGNKIFISMVNTMYGAKYTDLCYGYRAFKKGAIEKMACKSHGFEIE
TEQSILMLKAGLKIKEVPSFEAKRKNGESRLHSFRDGWRILRIIIREYVAK*
>SRVP18_hole-7m-from-trench_1_80cm_scaf_1200_350_88_155-*_174 # 133026 # 133352 # 1 # ID=2_174;partial=00;start_type=ATG;rbs_motif=GGA/GAG/AGG;rbs_spacer=5-10bp;gc_cont=0.315
MTISESKLTIIQQVVECPYGDNVYNGICTHMNYSTAAMVTDEKRMKKYLIEWIRFRATFI
KRYMVLAWMTLLGMIAIGLFLMDDIYRYISCKYNMVTKRLTSMKKEKN*
>SRVP18_hole-7m-from-trench_1_80cm_scaf_1200_350_88_155-*_175 # 133492 # 134349 # 1 # ID=2_175;partial=00;start_type=ATG;rbs_motif=AGGA;rbs_spacer=5-10bp;gc_cont=0.307
MRKTYIHSDLLIILVWTIMTSIFVITPVLQNNIIRTILGIPMVLFIPGYVLITALFPKKN
DLEDVERIALSFGMSIAIVPLLGLALNFTFGIRLIPILITLCLYVILLIIIANYRRGKLP
EEEQFSIPFSKIYSVIAGGISRPKSNADNILTIILIITAIVAIGMVYFVVTTPKIGEKFT
EFYVLNPSGKADRYQTNLKVNENATYLVGVSNHEYAPINYTIKIALDKDILTSKDVTLAY
NQTFEDNMTLVPDKKGTNIKLEFWLFKEKNFTEPYRELHLWVNST*
>SRVP18_hole-7m-from-trench_1_80cm_scaf_1200_350_88_155-*_176 # 134331 # 135314 # 1 # ID=2_176;partial=00;start_type=ATG;rbs_motif=GGA/GAG/AGG;rbs_spacer=5-10bp;gc_cont=0.307
MGEFDMKKWIYFPILGLVAGELLIFDGKVLPGLGVHIINLLFITLLIVFSNLNLDIKNVL
QGLILATLLRVVNLSMPQFFTMTLLQYPLIYGLMIIPIYNMIKSQQLSAKELGISFNKLY
IYLPMSILIGFVTVIAEYRIINPAAIIGNIRFSNMTLIIIITAIFIGIVEEIIFRPILQT
RLKKAFGLRYGILFSGLIFGVMHSTYGVLNEILFATIFGIILGFFFQKTNSLPFVSSIHG
VTNIMLFGIFPFKMSTISNSIYSPGTISIGGEFMFIFMIVIFVLSILSSCTKYWNRYSSN
TFNMFNSLFLVSMVIVVYKVMNVIYYG*
>SRVP18_hole-7m-from-trench_1_80cm_scaf_1200_350_88_155-*_177 # 135307 # 136293 # 1 # ID=2_177;partial=00;start_type=ATG;rbs_motif=None;rbs_spacer=None;gc_cont=0.305
MAKDDIKILVSVIICAFSTKRFDMTVSCIYSIFDNIYKNYEIILVVDGNEQLKQMLYDRF
KDIDKVTVIGNEKDEGPSIARNRGIEIAKGEIVAFIDDDAFAPKDWLEHIVKNFSDYSDI
MVIGGKLLPMYNGNYCDDKCEKLPEEILWLVGCTYKGHAENRQFVRNVISANMAVRKNIF
NEIDFEYMPISKKRLFAPIKQLEDTLFCIRVNNRKVDTVLYDPDIVIYHNVPAERLKLSY
IIKRSFSEGILKAQLGYAANKDNNNENTIRNNDGNKVLHYEQNYLYSLLTSIIKNFFLFK
IRDNILLSITIISVVAGYVSEVVTHWAE*
>SRVP18_hole-7m-from-trench_1_80cm_scaf_1200_350_88_155-*_178 # 136345 # 137184 # 1 # ID=2_178;partial=00;start_type=ATG;rbs_motif=GGAG/GAGG;rbs_spacer=5-10bp;gc_cont=0.321
MNTDGISVVVSTYDDPIGFVSQCLNSLLHQETISDIVVVDSSKKDDIKRLCISLDNDKIN
YIYTPPKGLSDARNKGIKIAKKDIVAFTDADCIVDKSWAKNICGSFSENVAIVGGKILPK
WIVIPNKILLNSAIAQGFYSSFDMGEELKEVPQIFGADFAINKKLTEDQIFLSQLGRRKE
NLLCGEELDFCKRVKANNLKIIYNPSMVVWHQIPEERTKFGWIWNRMYYGGITRAMLGGQ
PTPKTVNFVSYNFYDILFLAIFTAPYLYGMLSTKMKQIY*
>SRVP18_hole-7m-from-trench_1_80cm_scaf_1200_350_88_155-*_179 # 137196 # 138848 # 1 # ID=2_179;partial=00;start_type=ATG;rbs_motif=GGA/GAG/AGG;rbs_spacer=5-10bp;gc_cont=0.315
MSIKERLNITIESKIYLVFAFLGAILLFYSIWDVKPVVVGGNSFGLGSYLPLTYWIGYIL
MALCSIILYLDRKIKNDGIYLVFLILIGLFLFGVSVFTEENARYAWSYYPAGDINLVLGA
GKIDKISEFPIDSYRSWPGSHIISLFMVTLGNISLDNLIKYMPIFWVFVLIFITYSIGKL
LKLPADQCFMTSFLILSSFWTMNYYYGPQSIAYILYLLFFALTVSFIYRRSDIAGYVSTI
LVFITAVMTHMLTSIVLITSFISSRYIQSLSKNRVNFVALFTMIFIGWYIYVAYLMFNVG
IKDLVAQITGSQLFHVLNSEKYSIGDNPIRQIIHYIRIIYLGIYAIFMMMAVMQYLKGKI
GEKNDAIIKTCFLWFIGILALLPFRYGAEMDDRVYILSLLPMTLIIILTLDRKIVTILAI
LLVALHIPAHYGTESYDMVYTTELKGSQFAASILGSYDSINYYYIPLIEYYNPQRKPDII
PTGFYQGIYMPTNESLDSSKYIVHSKQIDNYLLYVFGIDEIQTFIKEDNGKFNLMYNNGF
YSIYKNGLKR*
>SRVP18_hole-7m-from-trench_1_80cm_scaf_1200_350_88_155-*_180 # 138851 # 139756 # 1 # ID=2_180;partial=00;start_type=ATG;rbs_motif=GGAG/GAGG;rbs_spacer=5-10bp;gc_cont=0.322
MYNISIIICTKNRPDDIIKCIDSLIIQTVPISELIIIDSGDNRLSELIGNYKDKLNIKHK
RYKTGLTTARNMGIKESIGDIIIFLDDDVVLDKEYIYHIASIFKTFGEDVGAACGEITGN
EYKSRALPGMIENESIQQIRNFVLDVFFLGPWGDGTFHRSGFPSHPINRRDTLFVECLQG
ANMAFRREVLNKFRFDENLQGYCFMEDCDISYRVSREYKIVYTPRAKLVHNTSVISRDSD
DLRMKMLLENHYYLFKKNFPQKIYNKFAFWTSVFGLFFISFIGMRKYDVKGLYSGLKSIR
K*
>SRVP18_hole-7m-from-trench_1_80cm_scaf_1200_350_88_155-*_181 # 139796 # 141061 # 1 # ID=2_181;partial=00;start_type=ATG;rbs_motif=GGA/GAG/AGG;rbs_spacer=5-10bp;gc_cont=0.279
MNNVNKIRNIFKNVNHFPTYYSIPKYLLKSSILMLKHTFYLLAFLIPRRKDIWLFGSWSG
KRFSDNSKYMFLYVSNNHKKEITSVWISKDKDIIKRLKERNYNACYMYGLKGIYYNLMAK
YIFSDSYFDSVNFWCCGGAVKVQLWHGTPIKKIEHDAKNLFWHKNKFIYMYFIPWLFTKY
DYIICSSDFFVDNFVSAFRVKKENILITGFPRNDIMFDSTSREHLEYDAYGTYDRLKSFN
KDAKVILYMPTFRDDEISSKDYNINKIIDFEKLNNFLNRTNTYFIMKLHPLITVKLEDNY
DRIVIPPSNFDVYPILNKVDILITDYSSVYFDFLLTGKPIIFYPYDLEKYTKDGRGLYID
YNEFTPGPKVFTFEELLEWMASFIRGEDEFVHARRRVMDLSFKYIDGKSSERIYNIIYNL
S*
>SRVP18_hole-7m-from-trench_1_80cm_scaf_1200_350_88_155-*_182 # 141162 # 141482 # 1 # ID=2_182;partial=00;start_type=ATG;rbs_motif=AGGA;rbs_spacer=5-10bp;gc_cont=0.327
MNTVDNDNDNDISIKKDISIKKDIITMLKEAMKFALVGMVIFLTIGTSIAYILLYIVGTS
VEVAGILTGVTTAILIVIIDYKKMHTTDKMAECNRRIVKKALKNWQ*
>SRVP18_hole-7m-from-trench_1_80cm_scaf_1200_350_88_155-*_183 # 141836 # 143119 # 1 # ID=2_183;partial=00;start_type=ATG;rbs_motif=GGAG/GAGG;rbs_spacer=5-10bp;gc_cont=0.325
MKKFVMSLFKDSFLKNSIYLMVSNCAVLFFGFFFWIIASRYYTPSDIGTTSAILSSMALI
SAISTVGMPTALLFFLPRSKNASGMIDSCLMVGMTMSTIVSIIFISGLKIWEPVLRTTFN
IQFDIIFVIITIMTTTSLLMTGSFTAGSKSSFHMIKENTFGIVRIFPLLLFIGLGPEGIF
LSWGLGLVMAMIIGFILLNKTWKYSPTFSFDPTIKEMAAYSTGNYIAAIFSSLPTLLLPI
MIINLTSTASAGYFFITMTIAGILYGVPQSIGNVFLAQSSYSDKDYWNKISKAMRFNLSI
LFVGLLLFIIFGKTVLNIFNHSYAENATITLIILAMTSIPLSVTSIFITIRYSQRRVWSA
VKINGFVAITTLALSIPLIKAFSIEGAAIAYLIANSVAALVVIIRIKNPKEFTLQLLKVK
KEKGEPT*
>SRVP18_hole-7m-from-trench_1_80cm_scaf_1200_350_88_155-*_184 # 143116 # 144189 # 1 # ID=2_184;partial=00;start_type=ATG;rbs_motif=AGGAG;rbs_spacer=5-10bp;gc_cont=0.299
MKETVNISYETYLDLVNIRDGVFYPLDRFNNNNDLTSVVYTNHLENGDVWPLPVIQPIED
IIYPKIYEGEEYDLLFDNAIVGTVSVEDKYKIDKNKIAELAFKTLDKNHPGVNLLFKGPN
YAISGKLKFYDANLKINDNFHLTPKETKEKFKEMGWRTIVGFQTRNVPHFAHEYLQRCGL
EMVDGLLLQPISGWKKSGDYKAEIVFECYKKLIESYYPKNRVLLCSLSTAMRYAGPREAL
FHAIIRRNYGCTHFIVGRDHAGVGNYYGKYEAHKIFDSIEDIGIIPMLLHEPFFCKRCDM
MATEKTCVHDDSQRMHMSGTYIRNIISNGGNVPEKIMRKEVIEILKNHLNNSESLFY*
>SRVP18_hole-7m-from-trench_1_80cm_scaf_1200_350_88_155-*_185 # 144486 # 145478 # 1 # ID=2_185;partial=00;start_type=ATG;rbs_motif=AGGAG;rbs_spacer=5-10bp;gc_cont=0.401
MKRKKILPVLMILALSGLVLPMAIAEVRSGGYNIQDFGSHGNAFGINNNGQVVGHESNVN
GRAWERENGTIKNLGTLPGGSSSEARAINNYGNIVGYSRDTSCNGYCAALWENGKITNLG
TLPGGSNSEATDINDYGQIVGHEDARYGSYSQHAILWEKGNVIDLGTLNGQLFSYANAIN
NKKQIVGYSSSDMNGPYHATFWRNDGQIIDLGTLPGGTSSIASDINDLGQIVGYSNDASG
QYHAVLWENGKITDLGILPGGASSYATAINNQKQIVGYSDVSGQYHATIWKNGKIIDIGT
LSGGTYSLAYDINDIGQIVGIGDGHATLWS*
>SRVP18_hole-7m-from-trench_1_80cm_scaf_1200_350_88_155-*_186 # 145683 # 145967 # 1 # ID=2_186;partial=00;start_type=ATG;rbs_motif=AGGAG;rbs_spacer=5-10bp;gc_cont=0.298
MMETSQILGWVATILFSIMLIPQIMKTIKTKDTSGVSLALFIIYFNANVVALIYAYMINQ
PPLILKYAIGIITGAIYITLFWVYYRKKKIGKVL*
>SRVP18_hole-7m-from-trench_1_80cm_scaf_1200_350_88_155-*_187 # 145988 # 147712 # 1 # ID=2_187;partial=00;start_type=ATG;rbs_motif=AGGAG;rbs_spacer=5-10bp;gc_cont=0.322
MIKDIICTIGPASLDQKVLSGLKEEGMTIARINGSHGTVEEIEDMIKKLVDLLPDGKVTT
KILLDLPGNKIRTTDINLPMTFLTNDVIVLKKEMLTFPELYTAVKSGKLLLADDNTIVFE
IVDIRDTDIVCRCINDGTLKHNKGIHYTGEYNKLPFVFEKDMRLLDLAIKNDVDYVGTSF
IRTVENVRRIKAFLDGTKVKIVTKIETAEAIKNLSHILKETDSIMIDRGDLSTGVGLENV
VWCQNEVLKQCSKSNTSVIIATQLLKSMENKPLPYIAEVSDITNAVINGASALMLSEETA
IGKFPVESVRMLKKVISSVEEKMKSNLKVIILDAGESPGFGSLTANKHKSMIDIGGETII
EHQIENIRKCGVDEKNIAIVTGAYRNQIEKYIYENFNGNEKFGGSFIYNPWYKISHTLVS
LSHAKHILNEGFIILYGDIVFDWKILDNLIKHDNNITIVVDKKQNLDEEDEKVIIQNGRV
NSISKNHEISNCDGEFIGLAKIPKDKVCLFNDALDKIMKKDDVMASVTEIFNDLIKSGLQ
IDTIYTKDLLWSDNDSLNDLKHTISKIYPYIGNK*
>SRVP18_hole-7m-from-trench_1_80cm_scaf_1200_350_88_155-*_188 # 147740 # 148780 # 1 # ID=2_188;partial=00;start_type=ATG;rbs_motif=GGA/GAG/AGG;rbs_spacer=5-10bp;gc_cont=0.297
MEIKLKILKEEDSEFWDKLVESSSYGTIFHTWKWLKIIEKYSNSKLYHIVAFKEDITVGI
YPIFIIRKGLINVAFSPPPGFDLYLGPLFLAEILKQDKKESCFIEFQKKIDDFLFSELRC
KYVEIHSSPGLYDCRPLKWCGYQVIPRYTSRINLTKGVDYVWSQFDKKLRVGINRAIREN
VIIEEANEDDLKFIIDNTINKRYDELSIRPMPVDSNHILELYKEFNTKNMKFFIARYKGE
RVSALIAPTYKGVMYFWIGAIKELAGVPQNDLLQWEAIKWASNNGLAYYENMGTGDLVRF
RSSRSKYNPEPIMWFESIKYSSNLYKILKILASIKNKREKILKIPI*
>SRVP18_hole-7m-from-trench_1_80cm_scaf_1200_350_88_155-*_189 # 148792 # 149817 # 1 # ID=2_189;partial=00;start_type=ATG;rbs_motif=AGGAG;rbs_spacer=5-10bp;gc_cont=0.317
MEEKNNRHSKRICIYILILIFSIFVTGCITSNISNSNNAIKSKNISASTATIAFVSDARP
ELGKNLNKLTNDFNQVIPQSPTGRVDAVLMIGDMEPINTGPVNTDAAYYGSTAKSIPAFY
ILGNHELNNVYDIITERAKFASYPYSPNPGPKGSRNTTYSFNVGDMHVIILNEYWDGDTG
GKCKWSAPYGGLNTDDSCFKYNAGDGGFIPDKLFDWIKNDLSHNTKKWTIVVGHEPLYPY
GRHVKDSIDENVTNRNKLENLFISNNVTAFVGGHTHFARLETIDNILQVNAGLLGDNVGD
GDNFPTITYAYVDENGHFVFDQKYGNLAWKNPEMKELVKIS*
>SRVP18_hole-7m-from-trench_1_80cm_scaf_1200_350_88_155-*_190 # 149841 # 153035 # 1 # ID=2_190;partial=00;start_type=ATG;rbs_motif=GGA/GAG/AGG;rbs_spacer=5-10bp;gc_cont=0.362
MRNNMKTITTIRIPGTETLKIILSLVIILLAMTVTVSAGNNLLLNPGFENGTIGSPDNWV
KYYPGTQASPFSYPEPGRIGGSSAAINFTVADSKEADWVQSVVGISSANTYKFSGWIQTQ
NVNGTGGVTIKVDWYTSSWIYISSSSLVYQKRGTIGWAYFEKYITNVPSNAVNSHITLQL
INATGKAWFDDIYFAVDTTTSAISSLSNNSGQTYINWTWINPTVNFNYTGIYINGAFITN
ISNNYYNLSGLQPSSIWTISTQTVSKSGAVNTTWVNQTTMTAAIQNPAISLSKTANRTNY
SNVGDTIKYTYNITNTGNVQLNGPFNITDNQTGTISPCSSGSLSPSQSMQCTSNYIVTQS
DVAAGSITNIATANTTFNTNVVVSNQASLTILIYVQQLSIKNSLPTTDPTTIVGNSQTFE
LDLNKTANVTWYINGSIVQTNTSVTSATYTSSTSVLGTYNITASATDGNSFVSRTWNWTI
TDNLLLNPGFESVSTNNPNMPANWITYYIGTQASPFSYPEPGRIGGYSVATYFTVADPKE
ADWVQPIHGINSSNTYILSGWFKIQNIISDEVTAHIDWSDSNGAYIDTTTIGPLGQGTLG
WTYFELYLTNVPSNAVEADVVLKMVGTTGKIWFDDIYFAATTANVPTQLSITNSLPTTDP
TTIVGNSQTFELDINKTANITWYINGSIVQTNTSVTSATYTNSTANIGIYNVTASATDGN
SVVSKTWNWTINPQPIPTYNIRGTVFDNYGTGLGNVLAQNGSYHSTTSASGFYSITNLPN
GTYNFSYSKSGFNTDYLVVTIDGADNNSANITIYDTTPPGQVTGLANDTPTQTTVNLSWN
SIIGANYYQIFRNGTSLGYTKNAYWHDINLVAGKLYQYNVRANDTYNNWGLNSTTLSITT
AMATNPIVKLLNPGFENGTISSPDNWVKYYPGTQASPFSYPEPGRIGGSSAAINFTVADS
KEADWVQSVVGISSVNTYKFSGWIQTQNVNGTGGVTIKVDWYTSSWIYISSSSLVSQKRG
TIGWIYFEKNITNVPSNAVNSHITLQSINVSGKAWFDDMSFNQN*
>SRVP18_hole-7m-from-trench_1_80cm_scaf_1200_350_88_155-*_191 # 153077 # 153967 # 1 # ID=2_191;partial=00;start_type=ATG;rbs_motif=None;rbs_spacer=None;gc_cont=0.387
MDKKKLIDYWHHKKYIRLVVLPVLIGLLLITTSYVTNTQSPSGYIMPVGDIPGWRQIFVD
DFKTNVPLGSFPTAVSSKWMGYQDGYLDTSKNGTYYPSKVVSISNSIMNLYLHTEVINGT
PTHLVAAPVPILPGAIGSEGGLLYGRYAICFRTVPISGSTLYGYKTAWLLWPDSEIWPRD
GEIDFPEGDLNDTINAAVHYQGGLDGNDQDVYNSLIRYDTKWHIAIIEWMPTYIKFILDG
VTIGNSTNKIPNTPMHFVIQTETSIDGTVPNNSTGNVQIDWIAIYSPSYVSQKQQL*
>SRVP18_hole-7m-from-trench_1_80cm_scaf_1200_350_88_155-*_192 # 155006 # 155539 # 1 # ID=2_192;partial=00;start_type=ATG;rbs_motif=GGA/GAG/AGG;rbs_spacer=5-10bp;gc_cont=0.384
MLSRNSPGSSKAYTGAGLDNSASVTGSQVKTGYWEVKARFPQSNLGVVGYISLYPSNNMW
FPEIDFAETDGIRSGSVTFTQHWGLDNQMDYHTLPIDPTQFHTYGVEITPDSSKLNWYID
GNLIISQTYQSPGQAWKFSLGTYAGDCSGSWGGCPTNTPLPVYIDVNYIRIYNARPW*
>SRVP18_hole-7m-from-trench_1_80cm_scaf_1200_350_88_155-*_193 # 155810 # 156454 # 1 # ID=2_193;partial=00;start_type=ATG;rbs_motif=GGAG/GAGG;rbs_spacer=5-10bp;gc_cont=0.353
MNFKYLLLTLVIFIFIGVIYEIGKTGPESLILTPILASTVFSNNTSIDPIGNLLINPGFE
TVSTADPNMPANWMIYYEGTQDSPFSYPEPGRIGGSSVALSFTVADIKEADWIQVVGGIS
STNTYKISGWIHTQNVSTGDNNGATVHIDWFNSSQDYINTSRIIVPKIQGTTEWTYFEKY
VTDIPADVASAHIVLKMLNATGKVWYDDMSFSKS*
>SRVP18_hole-7m-from-trench_1_80cm_scaf_1200_350_88_155-*_194 # 157250 # 158884 # 1 # ID=2_194;partial=00;start_type=ATG;rbs_motif=AGGAG;rbs_spacer=5-10bp;gc_cont=0.409
MNKKRLIRNWHRKKLENLCKIGILTGAIFLFATVGIAAADSGRLIAYAGATDSGRLIAYA
GTTGNAKHMPNSITNLAVNSYSDNYISWTWTDPIGESNTDLNFLVIAIYINGQYVANVPV
GVQYYNATGLESNTQYTISTQTVDTRGQGIADDEWVRDTEWTSSLSGAVTPVPTDTPTPV
PTDTPTPVPTDTPVPVPTDTPTPVPTDTPVPVPTDTPTPVPTDTPVPVPTATPTPVPTAT
PTPVPTATPTPVPTATPTPVPTATPTPVPTNPIQHVVVITFENQRLSDVLNNGPYFNSLY
NTYGSASNYYGVCHPSAPNYLALTSGNPWQCGSDATNLYSTTNIGTLLENKNISQGGNLS
WDGFMESMPSPCYRSDSGEYVVKHNPFAYYTDLVNTNLCAKHDLPLTAWNNLVNSNDPNQ
IPTFSFISPNLLNDGHDTSVAYADNWLKGFLDPLLTKPWAQNTVFFIVFDESAGSDFSGF
NGFNGGHTYLVAVSPYSKGLTFSGDVTEYNLLTTEEWLLNLGSTGNNDDPSKYPPLKTLF
NFGG*
>SRVP18_hole-7m-from-trench_1_80cm_scaf_1200_350_88_155-*_195 # 158934 # 159083 # 1 # ID=2_195;partial=00;start_type=ATG;rbs_motif=None;rbs_spacer=None;gc_cont=0.260
MNWLLPIHLTKFLNKYEGDKMVITLDTFDNSVGNIISNIYSIWKLNCRR*
>SRVP18_hole-7m-from-trench_1_80cm_scaf_1200_350_88_155-*_196 # 159087 # 159602 # 1 # ID=2_196;partial=00;start_type=ATG;rbs_motif=GGA/GAG/AGG;rbs_spacer=5-10bp;gc_cont=0.289
MSSIFSHVFIPLAILFIFVNKLKLSPRNIVILSVFGTLPDIDIFLFHRASFHNIFILVMP
FLIFLFMKGEKEISGLICFYLASHLILDIFDGGIYFLYPFYNKVLYAWINIFFSEKGPVS
VVNYGLSNDIVNMVRIGEPMISSENVGIAVLLAIVVLVLIIKKNLTTKGIR*
>SRVP18_hole-7m-from-trench_1_80cm_scaf_1200_350_88_155-*_197 # 160288 # 161037 # 1 # ID=2_197;partial=00;start_type=ATG;rbs_motif=GGA/GAG/AGG;rbs_spacer=5-10bp;gc_cont=0.320
METSIYQVILICGGLGTRLKHRAGNIPKALLEINGTTLLDYTIGLYKSNGFDDFVLLVGH
LGEEIEKYVGNGNRHGINVKYSIEEDLLGKGGALKYALQNNRIDRKRPSIIAYPDDIIIN
KEFPKQLVRRHLIGKEKGCAATVVRVNKTQNRYGVVYTDDEGFVIDFEEKPYIAIPSNVA
IYVLEPSVYNIIDKMVNLETIPVDFEKSIIPELVRERLLYTFTIPFESWIPVNEEKEFQQ
AEKMLKNQL*
>SRVP18_hole-7m-from-trench_1_80cm_scaf_1200_350_88_155-*_198 # 161329 # 161655 # 1 # ID=2_198;partial=00;start_type=ATG;rbs_motif=GGA/GAG/AGG;rbs_spacer=5-10bp;gc_cont=0.327
MDNKFNNVDLDNIDFAKLDIGGIIGLCLKCENETDAKKVLTQYEKYCDTPEIAHKNLGYI
FGYCNSKDRMKLYSLFPVDHPVFGKEFGRGSDPTPQEAFAMAKKLFKN*
>SRVP18_hole-7m-from-trench_1_80cm_scaf_1200_350_88_155-*_199 # 161678 # 161899 # 1 # ID=2_199;partial=00;start_type=ATG;rbs_motif=GGA/GAG/AGG;rbs_spacer=5-10bp;gc_cont=0.311
MIKLKETLLEQILEHVTEMELRDFVVTGGHIVNPKLGELEHSPEIIAETMKYSTRDANKA
KFVITLELELQEK*
>SRVP18_hole-7m-from-trench_1_80cm_scaf_1200_350_88_155-*_200 # 162232 # 162624 # 1 # ID=2_200;partial=00;start_type=ATG;rbs_motif=None;rbs_spacer=None;gc_cont=0.341
MIDSDDINWEEIARDILKKEDITNIFTRPKPMSANIYWKDEFYIGSIQEIVPEFSKEIVL
LSKSSKYYPKELAQALRRLDSGRLELFADNNLYLEGRQHVVRKIDDSLTYMTPDQIRFME
SYPMTIFEIS*
>SRVP18_hole-7m-from-trench_1_80cm_scaf_1200_350_88_155-*_201 # 162826 # 163023 # 1 # ID=2_201;partial=00;start_type=ATG;rbs_motif=None;rbs_spacer=None;gc_cont=0.328
MMVTEDEVLEIIRQNPGIRQSELRKQGFNTDDKVLRLLRWKLIRREKDNKGGFSLYVVLV
TIFLI*
>SRVP18_hole-7m-from-trench_1_80cm_scaf_1200_350_88_155-*_202 # 163143 # 163574 # 1 # ID=2_202;partial=00;start_type=ATG;rbs_motif=None;rbs_spacer=None;gc_cont=0.333
MKRKIIILAILLIAIVFILTSYIIWNSFVSKQDTGCLFPQPGDIESLYTELQITNTPQNI
SFISGYMNSYDIKTVRIHVIDYNADFYIVRNSGITFLPPSQINKTIKLKMCHIKQIEGYV
ANGELSLLDQLKLSVMYKQDGNK*
>SRVP18_hole-7m-from-trench_1_80cm_scaf_1200_350_88_155-*_203 # 164004 # 164390 # 1 # ID=2_203;partial=00;start_type=ATG;rbs_motif=GGAG/GAGG;rbs_spacer=5-10bp;gc_cont=0.269
MEKKFKSITVKIHGKDVELKYLPKPIIHDKDISGNGYYGGVLIADMSDDHIINSINYIEK
NVDIIKNKELQKINYRIKTSKGIKGKKRRDELEKDIEHIMGMTDLQYLDGRYPVYNELKH
EAEKREII*
>SRVP18_hole-7m-from-trench_1_80cm_scaf_1200_350_88_155-*_204 # 164524 # 164724 # 1 # ID=2_204;partial=00;start_type=ATG;rbs_motif=AGGAG;rbs_spacer=5-10bp;gc_cont=0.363
MTTIKEILSKAKCKICGNDDISKFVLYFVMEAGKTNKYVSCTMCNAAVKLVKTEDYLLEP
HTDMGG*
>SRVP18_hole-7m-from-trench_1_80cm_scaf_1200_350_88_155-*_205 # 164805 # 165803 # 1 # ID=2_205;partial=00;start_type=ATG;rbs_motif=GGAG/GAGG;rbs_spacer=5-10bp;gc_cont=0.375
MIKTEENEELNPGKIFETCFAFAPSRILLAGVELEVFTHIYNGHNTSKKIANISGADQRG
MEILLNSLTALNFLTKFNGIYGLAPISEKFLVKGIPTYYGDFVHNVDILWEPWRDLTNSV
KTGKPFTPLEREEGEEFFKKLVSQIFPMSYPAAKVAAEKLGIKDSTILDVAAGSGVWGIA
FAENDINTKIIAQDWPGVLEITKKFVNKFGLDDRFNYISGDLRKVDLGNNYDLIILGHIC
HSEGAENTIKLISRCYSSLKNGGKLLIADMIPDDERCSAVFPLIFAVNMLVSTTDGNTFT
MKEYDEWLKDAGFHDRKMLDVPGPSPLIIATK*
>SRVP18_hole-7m-from-trench_1_80cm_scaf_1200_350_88_155-*_206 # 165850 # 166236 # 1 # ID=2_206;partial=00;start_type=ATG;rbs_motif=None;rbs_spacer=None;gc_cont=0.382
MPLATTIIENISSEDGSQWTYLLTRGLGNWHEICRFDNEGHRVSLYSQDNGKIFEVSIGL
EILNAELSFESARKLLTERGHIPPTCETIMRRLSCETETVFYASKLDAPIKVSKIGRYDW
PEFLHHCS*
>SRVP18_hole-7m-from-trench_1_80cm_scaf_1200_350_88_155-*_207 # 166270 # 166473 # 1 # ID=2_207;partial=00;start_type=ATG;rbs_motif=AGGAG;rbs_spacer=3-4bp;gc_cont=0.353
MWPFKKSKQRRKGLLLNGTLTNVFGDTKPFPIEVDVLHETQSQYKIDMGYWNGGTYWVKR
RRVTVIG*
>SRVP18_hole-7m-from-trench_1_80cm_scaf_1200_350_88_155-*_208 # 166489 # 166896 # 1 # ID=2_208;partial=00;start_type=ATG;rbs_motif=GGAG/GAGG;rbs_spacer=5-10bp;gc_cont=0.373
MRKTIYETNFDMMVKLGIITPEGTPTFKEYKKMKSGAFMDLNLDFLISTDKGIVISMAHN
FVQNGDVMADPDMEIRIIRNARMVEALSYRQDTMGINSQVYTDETETHFDPLLKKELNSF
LNTWLKNLISQGFST*
>SRVP18_hole-7m-from-trench_1_80cm_scaf_1200_350_88_155-*_209 # 166921 # 167718 # 1 # ID=2_209;partial=00;start_type=ATG;rbs_motif=AGGAG;rbs_spacer=5-10bp;gc_cont=0.313
MEYECSIEQIFDKCTYVTNAIHYVSLAEAAGSFEEKAELYKKAAEELKDVEYKEKAHKLM
AKYHFFLSLTTENKTESEKYQLLASGETKLGWLYITQMTFNESKKSKIIDMFFLELTIKL
YKKYLMHKSRHFPVYNVYICGDATGSAKQIMAEMSDYFKFNTTSFPRGKFENIPKFKEEV
KKNDFVLMELKEDIDGELLYEVGLISGAEKPIIVLVSGNVDSFNKFIPKVAIITSDQRAA
FTVLKIFSVLKSGELSTVEDKLFLR*
>SRVP18_hole-7m-from-trench_1_80cm_scaf_1200_350_88_155-*_210 # 167722 # 167940 # 1 # ID=2_210;partial=00;start_type=ATG;rbs_motif=None;rbs_spacer=None;gc_cont=0.347
MLFMKLKPTLSNDILIVSLRELSHETAKREIANYIKNAGDREVYISELAEELILDIELIM
KVMKELKTEKRD*
>SRVP18_hole-7m-from-trench_1_80cm_scaf_1200_350_88_155-*_211 # 168059 # 168208 # 1 # ID=2_211;partial=00;start_type=ATG;rbs_motif=AGGA/GGAG/GAGG;rbs_spacer=11-12bp;gc_cont=0.267
MDKKFKEMFDKVGDILFEINQQAIKEEDEDAKNLSCNLLEIMDSHECIT*
>SRVP18_hole-7m-from-trench_1_80cm_scaf_1200_350_88_155-*_212 # 168196 # 168402 # 1 # ID=2_212;partial=00;start_type=ATG;rbs_motif=GGA/GAG/AGG;rbs_spacer=5-10bp;gc_cont=0.329
MYNMTLEINENIVTVEINENIVTVEINENIVTVEINENTVTVEINENTVTVEINENIVTV
EINENILV*
>SRVP18_hole-7m-from-trench_1_80cm_scaf_1200_350_88_155-*_213 # 168877 # 169794 # 1 # ID=2_213;partial=00;start_type=TTG;rbs_motif=GGAG/GAGG;rbs_spacer=5-10bp;gc_cont=0.378
MNHLRNLLYGGYEVLLINEIKERPVPSHVAIIMDGNRRFAHKYGIAKYYGHFKGADTTER
VLNWSFDIGIRQLTVYAFSTENFTRPEEEKDQLFELIGLKLDEICADERTHSRRMRVRII
GDIGRLPDKLRSAVTRVEEMTKNYNGIFLNVAIAYGGRQELIDVARLIAQKIKSGDLSLN
DINEDTISHNLYPSSSSIPYVDLIIRTGGDERISNFLPWQANGNECAAYFCAPYWPEFRK
IDFLRAIRTYQTREHERQRNTIIRIVNILKHFGKVEVEEVIRISRKFVKIPKDEVVCMLH
ELSIL*
>SRVP18_hole-7m-from-trench_1_80cm_scaf_1200_350_88_155-*_214 # 169862 # 170467 # 1 # ID=2_214;partial=00;start_type=ATG;rbs_motif=GGA/GAG/AGG;rbs_spacer=5-10bp;gc_cont=0.317
MIAELLSDHITQFISSVGYTGIFILMTLESSSLPIPSEVVMPFAGYLAYQGIFNIFLIGI
IGAAGCTAGSIISYNIGSYGGRPFIEKYGKYILINNDHIKIAEEWFNKYGDKAVLISRIL
PVVRTFISLPAGIGRYNIKKLITFSFIGSLPWCFALAYVGFYLGPFWKKIIIFFNGLDII
IVITAILFFLYYWKMSKKKIE*
>SRVP18_hole-7m-from-trench_1_80cm_scaf_1200_350_88_155-*_215 # 170539 # 171156 # 1 # ID=2_215;partial=00;start_type=ATG;rbs_motif=GGA/GAG/AGG;rbs_spacer=5-10bp;gc_cont=0.291
MRLIKYFMIIQLIAVAYFIIKSIMTPVDKMINIPSFAFYMLAAWAIFGTIYIEKILEEGR
FKSGNKNKKSREDVSNLLMEISDKIMEKGPYNKSSVEFVKIATQYGLMDMKINLDLDNFL
IEKIENLGNIMRKEDKDFPNHNGRLTIALYEKFPDSLKDMKSAIKNKERNYENAKESRDG
LMKALDDITRELEKDNGSTQKNEVK*
>SRVP18_hole-7m-from-trench_1_80cm_scaf_1200_350_88_155-*_216 # 171284 # 171754 # 1 # ID=2_216;partial=00;start_type=ATG;rbs_motif=None;rbs_spacer=None;gc_cont=0.299
MKDPCKIFEEEKGEIKMEIFGNKKKKSREDIAKLLLETSDKIIKRGADNRSSIEFVKMAV
EYNNVIMKSDLDRDHFLIERVENLANVMQEEEKDFPNRDSQLTIKLFETLPDFIKNMKVE
IDDKERIYAKSKEKGDALMKSLDETLKRLEREKIKR*
>SRVP18_hole-7m-from-trench_1_80cm_scaf_1200_350_88_155-*_217 # 171845 # 172096 # 1 # ID=2_217;partial=00;start_type=ATG;rbs_motif=AGxAG;rbs_spacer=5-10bp;gc_cont=0.357
MKTWKDGIYEHEANYYALATKVVAFAIVNVSVGDWAAYIDAVPGIDHDKEFGQLLEKRMS
AKLSHDIAKIIFPYFDDKYRWRD*
>SRVP18_hole-7m-from-trench_1_80cm_scaf_1200_350_88_155-*_218 # 172241 # 173365 # 1 # ID=2_218;partial=00;start_type=ATG;rbs_motif=GGA/GAG/AGG;rbs_spacer=5-10bp;gc_cont=0.422
MNSKTKITVSLIKADVGGFPGHVSVHPELKEVAKQELDKAKKEGLIMDYHVLAAGDDLQL
LMSHIQGCDNSEIHKLAWNTFVAATEVAKRLKLYGAGQDLLSDAFSGNIRGMGPGSAEME
FTERKSDPLIAFMMDKTEPGAFNLPVYKMFASPENTPGLVIDPTLHDGFRFEIWDIMEHK
RVFMDTPEEIYSMLALIGAKSRYVIKSVFPKEGGKLPMDEPAAVVSTDKLFQIAGEYVGK
DDPVALVRGQSGLPAVGEILEAFAFPHLVSGWMRGSHNGPLMPVSFENARCTRFDGPPRV
IAAGFQVSNGMLIGPVDMFNDPAFDYTRQKAQEIAEYMRRHGPFEPHRLPLEDMEYTTLP
KVMSNLKNRFEKVG*
>SRVP18_hole-7m-from-trench_1_80cm_scaf_1200_350_88_155-*_219 # 173402 # 173527 # 1 # ID=2_219;partial=00;start_type=ATG;rbs_motif=GGAG/GAGG;rbs_spacer=5-10bp;gc_cont=0.365
MMRRYNKEFVEIESSVTIIQEVDYKDTFNPIYMQMTDEGLV*
>SRVP18_hole-7m-from-trench_1_80cm_scaf_1200_350_88_155-*_220 # 173726 # 174475 # 1 # ID=2_220;partial=00;start_type=ATG;rbs_motif=GGAG/GAGG;rbs_spacer=5-10bp;gc_cont=0.375
MRITLDAFGNSLSSITPNVRKLSDMKDVIYDKEWFSRAGNLELYYMYRGLSISKNDATII
KEHGLRYDVTVIPPRMLGCEFIKTAGHYHPLVPGTDMTFPEIYEVLSGEAHYIMQRPYND
GIDTVMINANAGDKVIIPPGYGHLTVNASDKVLKMANWVANDFESIYSPIRDKGGGAYFL
IKSGEDMKMVKNMRYDNINDVRIGDTVNIREVGLAKHKEMYWLARDIEKLEFLTNPIEYG
WLFKKVMGE*
>SRVP18_hole-7m-from-trench_1_80cm_scaf_1200_350_88_155-*_221 # 174481 # 175437 # 1 # ID=2_221;partial=00;start_type=ATG;rbs_motif=GGA/GAG/AGG;rbs_spacer=5-10bp;gc_cont=0.357
MQQNNTKIIVTGGAGFIGSHLVDKLLSLGNEVTVVDNLSSGRMEFIQPYLSNKNFKLVKL
DLNDIVSLRKVINDTDMIYHLAANPDVRLGAENTRVHLEQNIIATYNLLEAMRINDQKNI
VFTSTSTVYGEASIIPTHENYGPLVPISLYGASKLACEALITSYCGSFDMKSWIFRFANI
VGERSTHGIIVDFVNKLKDNSGHLEILGDGEQRKSYLHVSDCVDAILFTMENSNEMVNIF
NIGSNDTINSTEIGMLVIREMGLKNVMLTYTGGKRGWKGDVPRMLLSIEKLQKLGWKPIH
DSKSSIVDAIRSALVVRQ*
>SRVP18_hole-7m-from-trench_1_80cm_scaf_1200_350_88_155-*_222 # 175497 # 175733 # 1 # ID=2_222;partial=00;start_type=ATG;rbs_motif=GGA/GAG/AGG;rbs_spacer=5-10bp;gc_cont=0.308
MDKDRIRDIQKKLNLGATGIYPQGKPFNSSDEGELKSAMVKDGNNIFIIFGKPVEWLALT
KDGARDLGIRLIDMTKEE*
>SRVP18_hole-7m-from-trench_1_80cm_scaf_1200_350_88_155-*_223 # 175989 # 176591 # 1 # ID=2_223;partial=00;start_type=ATG;rbs_motif=GGA/GAG/AGG;rbs_spacer=5-10bp;gc_cont=0.292
MDESVNWDLLKCGFCGKKIKRSCYENEDKKIACPRCAHACWKTKELDPDSTKGISYMTDL
LVAKKLGIQLNTNKTGRLLNFVDMTHHKLGNIKVAGSKLDRNSRHNFLISKSYVDKIDTY
IFIGYDEERRHVLRVYIVPIDFIRKYINILGSAAIYKKMCISLNHQNDMLIFRQDEKEWD
DFFHTLSLNNCPVLRMRNRT*
>SRVP18_hole-7m-from-trench_1_80cm_scaf_1200_350_88_155-*_224 # 176644 # 177075 # 1 # ID=2_224;partial=00;start_type=ATG;rbs_motif=GGAG/GAGG;rbs_spacer=5-10bp;gc_cont=0.350
MGKVKLDTEGLRYIVLFENITGAIIKDCIEDIEKNRLIFVVKGGDMGLAIGKGGENINRM
KMAVGKYIEVVEDSENPVDFIKNAFYPVSIKNVNITQRGDKLIAYVDIPAKDRGLAIGKG
GKNIEKVKQLSLRHHNIEDVIIQ*
>SRVP18_hole-7m-from-trench_1_80cm_scaf_1200_350_88_155-*_225 # 177133 # 177267 # 1 # ID=2_225;partial=00;start_type=ATG;rbs_motif=GGAG/GAGG;rbs_spacer=5-10bp;gc_cont=0.289
MYKVLIKKINIEKFEEELNKMEQEGFTFIAITDGARVYNKPLSE*
>SRVP18_hole-7m-from-trench_1_80cm_scaf_1200_350_88_155-*_226 # 177271 # 177507 # 1 # ID=2_226;partial=00;start_type=ATG;rbs_motif=None;rbs_spacer=None;gc_cont=0.346
MVSYVDLTEEEKDEMQWLVIVFIINYSEDTDNKTVARVMERTKGRADPAYLKYFVKAIKK
RGVMKVLLGNSGYFRVAE*
>SRVP18_hole-7m-from-trench_1_80cm_scaf_1200_350_88_155-*_227 # 177926 # 178210 # 1 # ID=2_227;partial=00;start_type=ATG;rbs_motif=GGA/GAG/AGG;rbs_spacer=5-10bp;gc_cont=0.319
MDKIPESLNERCDYILKFCDDIYVREQINGKWGRYRLSEIPARLALKHAMTWIKEGTIPH
RVIRNETQKEEQILKNTEKDSCNLGYFSEPGCDY*
>SRVP18_hole-7m-from-trench_1_80cm_scaf_1200_350_88_155-*_228 # 178271 # 178798 # 1 # ID=2_228;partial=00;start_type=ATG;rbs_motif=None;rbs_spacer=None;gc_cont=0.299
MIERIIVIICILIFGISDVSANWQSFGGDVQYGEYLAPNGGNISFSMIDNHVTNNNSSVN
IPIDIKINPLPNIISNKLKISGTAYSPNDILVVTVNGKNAGTINWNKTLTLSNGVNNVTI
AAVDKAGNIKTKYMTVTLNPVKVPGFEMLNVIESIMVIYLFKRFDGKHNRSQCKY*
>SRVP18_hole-7m-from-trench_1_80cm_scaf_1200_350_88_155-*_229 # 178810 # 179016 # 1 # ID=2_229;partial=00;start_type=ATG;rbs_motif=GGA/GAG/AGG;rbs_spacer=5-10bp;gc_cont=0.309
MTEKIVNAHNIEGWNIPIWNNIFGAKINFDCGKCGFSQSTRIPLKDYPVVECKHCRSLNR
INLVATYG*
>SRVP18_hole-7m-from-trench_1_80cm_scaf_1200_350_88_155-*_230 # 179019 # 179273 # 1 # ID=2_230;partial=00;start_type=ATG;rbs_motif=None;rbs_spacer=None;gc_cont=0.298
MISKIIRIERIIEKPVYVYDSITKETRHIADNEFKGKKIIHYRIVLANYLEIGLLIIPID
GQLDKLIPFWFWIEKEAVSSKYTE*
>SRVP18_hole-7m-from-trench_1_80cm_scaf_1200_350_88_155-*_231 # 179556 # 179741 # 1 # ID=2_231;partial=00;start_type=ATG;rbs_motif=None;rbs_spacer=None;gc_cont=0.419
MASGEYIVRPSFSTYHPSVKGRTISFKGVIKYATCRTREGSSESNKKLIVTPGEDMVLTL
L*
>SRVP18_hole-7m-from-trench_1_80cm_scaf_1200_350_88_155-*_232 # 180094 # 180687 # 1 # ID=2_232;partial=00;start_type=ATG;rbs_motif=GGAG/GAGG;rbs_spacer=5-10bp;gc_cont=0.412
MNKKYMIGAILVLLISTFALGCIGSKQTVTPTPTETPQVTDTVAPIGTTEQVTPVGTTEQ
VTPAGTAMPNATVISPTMPISTVTPMPTTAPTSVAIEIKNSAFNPLTATISQGETVTWTN
NDTVAHTVTSVNTGVFDSGSISPGTTYSYTFNQAGTFEYSCTIHPSIPHGTITVTSTVMT
STPTVTATSTATANTTP*
>SRVP18_hole-7m-from-trench_1_80cm_scaf_1200_350_88_155-*_233 # 180895 # 182781 # 1 # ID=2_233;partial=00;start_type=ATG;rbs_motif=AGGA;rbs_spacer=5-10bp;gc_cont=0.403
MVDTALVVVLLVPIVIILILFLSGLTIIGRYEVGIRTRRMFGEKMPQGRIIACNGEIGIQ
ANTLMPGLYFFNPITWKVEKEKVIIVGEEEIGVVESVDGESILTGRLLGDAVECNNFQDA
KLFFENHGKKGPQIAILRPGTYRINSRAFTIGKKLVTKIEQENLGVIVAKDGQPLPSAFI
IAPKPENESHRFFQDGQAFINSGGFRGPQLDTLQPGEYYINPLLFDVKKFGIAEVPPGYV
AVLRSNVGEELSRSITLPSGIDKEPDYEQVIHEKEEVILTTDKNQRGIWEAPIAPGKYNL
NPLAFVAYLVPTSAVTIDWASTERRAEYEGPASGGLTLGSTVKRPPKTEEINSQKASDFF
KFSQLTLTSKDGFILEADVRMIIRVRPQHAPFIIARFGSVPNLIEQIVHPLIDSSFRNHA
GEKKAIEFVQGRTELQGEALEKARKEFEKYYVEAQNLLISNIKVDATLLKTQTDKEIAMQ
QQEQFKEQAKAQEDNITLQEKTARAAKQKDVIDAKLSIEIKEDQAEALRKEAEGIRDSTK
FRAEGDAYAQEKVGEGTAKAYEAQAEAIGKNNLALIKLLESIATGNVKIVPDFLIQGGDN
QSGNLFSAWLATMMKEQVEKNKEVKKEV*
>SRVP18_hole-7m-from-trench_1_80cm_scaf_1200_350_88_155-*_234 # 182920 # 183543 # 1 # ID=2_234;partial=00;start_type=ATG;rbs_motif=None;rbs_spacer=None;gc_cont=0.295
MWPFNKKKGIKIAPGESMAMEFLTQWRNDKKEVVIMTKEGPILLNEKSELFISLQADNMD
PVKIQVVPDFKNKMLKFVEIIDPNAPKKFTDANSPKFVIARGMASERRLTLSDILKDWDN
DIEKFEKNVKNYRRIRNIFMPLNTLLAFYNIYLFVTSTNTARYINLIVGIFSIFVVIFLW
ITDKKYHDELKEYKEMRENAFGIVKDK*
>SRVP18_hole-7m-from-trench_1_80cm_scaf_1200_350_88_155-*_235 # 183567 # 183941 # 1 # ID=2_235;partial=00;start_type=ATG;rbs_motif=None;rbs_spacer=None;gc_cont=0.336
MDDEDQIVVLTIRCIDMAPSSDDVKKAPCSTCGEMTWLSSSWKGKKIDKIICSECFYKSK
EYKNGDYSASVTEECLEGAKDWVRRNLNLENLTDKEIKAGIVEVMEGEIRKEIKIIEKGN
KLSG*
>SRVP18_hole-7m-from-trench_1_80cm_scaf_1200_350_88_155-*_236 # 183992 # 184165 # 1 # ID=2_236;partial=00;start_type=ATG;rbs_motif=AGGAG(G)/GGAGG;rbs_spacer=13-15bp;gc_cont=0.374
MCSTYVPFSLTPEDLDRMAKESGMFYCLDCRKTFMMKTTTELKCPHCGSTRIKPRAK*
>SRVP18_hole-7m-from-trench_1_80cm_scaf_1200_350_88_155-*_237 # 184271 # 184450 # 1 # ID=2_237;partial=00;start_type=ATG;rbs_motif=None;rbs_spacer=None;gc_cont=0.289
MSRLPMYLMHKEVPDEELLNKIKEMEKAGISPKKMKNELPNTSLYIIRRYYIKIRRGTW*
>SRVP18_hole-7m-from-trench_1_80cm_scaf_1200_350_88_155-*_238 # 184852 # 185337 # 1 # ID=2_238;partial=00;start_type=ATG;rbs_motif=None;rbs_spacer=None;gc_cont=0.340
MRRLKEDIQYKNENNKGGIKMHEKDIPVIKQKILDMTPIIQSDVWKSLGIDNSSCSRLIG
MMLEEGLIKRKRSDRSYFIERLDGDDNKVSDIKSEDVKSDDIKSDETSPKKERRKKIKPE
QKIPEKIEDGEKIKPEQEIPEKIEDGEKIKPEQEIRGWRKT*
>SRVP18_hole-7m-from-trench_1_80cm_scaf_1200_350_88_155-*_239 # 185468 # 185683 # 1 # ID=2_239;partial=00;start_type=ATG;rbs_motif=GGA/GAG/AGG;rbs_spacer=11-12bp;gc_cont=0.324
MLEEGIIKRTKSDRTFLIEKIEEAVNKKEVGDDDPKYTCLLSKSGNFSPCCKCEKECNPT
TCIILNEWVMS*
>SRVP18_hole-7m-from-trench_1_80cm_scaf_1200_350_88_155-*_240 # 186030 # 186185 # 1 # ID=2_240;partial=00;start_type=ATG;rbs_motif=AGGAG;rbs_spacer=5-10bp;gc_cont=0.455
MTGLESSMENAESAQKVKVGKQDPAEKKRQSEFYAKLRARKAAQPVGAQYE*
>SRVP18_hole-7m-from-trench_1_80cm_scaf_1200_350_88_155-*_241 # 186763 # 188232 # 1 # ID=2_241;partial=00;start_type=ATG;rbs_motif=GGA/GAG/AGG;rbs_spacer=5-10bp;gc_cont=0.352
MAKTNKINWTEKYRPRTLSQVVGHPKAVQQLEEWAEEWKYGTPKTKAIALHGRAGVGKTS
AAYALANDMKWEVVELNASDQRTAKAIGKIAGSASKMGSLSGSKKLIIIDEADNIQGNAD
RGGEKAVIELINETNQPIILTANNFYDISIGLRNATKPIQFKSIATGTIISIIRQVAKAE
NVICAPGVLEKLADRAEGDLRGAINDLEATSLGKTKIDINDVTTGDRDVQENIFKVLTKL
FKGKDIKDAYYSTFTIDQNPEDLIHWIDENLPLEYIKPEDLERGYDYLSKAAVFLGRVKR
RQNYGMWKYASLLMTSGMVVSRSVQNNIYVKYQPPTFWKELGQKKRFRNIRDSTAKKIGE
KCHVSINNAKLELLPFFRMLIKDERYALSIAASLDLNTDEIEFITGYDSDAVQKIYNAAQ
AAIKKEKDTDIELFGRFGESFVKEQQKQEKEQKIQEEVQQKQEKEQKIQEEVQQKEGKID
KSQRSLFDF*
>SRVP18_hole-7m-from-trench_1_80cm_scaf_1200_350_88_155-*_242 # 188268 # 188747 # 1 # ID=2_242;partial=00;start_type=ATG;rbs_motif=AGGAG;rbs_spacer=5-10bp;gc_cont=0.335
MKREELEELMTSNLAYAKRLLVRDGKVVPVAFVVYGKNIDIIGLSFRDDDEKIVQIKMLR
ELAKEKNADAIFMITESWHVRTNKAEDLYIKPRDNPMRKECIFVTGECENARISMMQTFE
RENDKIVFGERIDMDGLETSRLNFGLKDKKYNIDKISLN*
>SRVP18_hole-7m-from-trench_1_80cm_scaf_1200_350_88_155-*_243 # 188762 # 189109 # 1 # ID=2_243;partial=00;start_type=ATG;rbs_motif=None;rbs_spacer=None;gc_cont=0.330
MLGTEDVILILIVAFFLFGEEKLPELARSLGKAVGEFKKAQTGSEIGFKRPDKYKDTKNG
EDSKNFIYTHEDIDRNTKIINLALDMGIDVQGKSPEQLIEEIRIKVRDQKWKVKN*
>SRVP18_hole-7m-from-trench_1_80cm_scaf_1200_350_88_155-*_244 # 189091 # 189645 # 1 # ID=2_244;partial=00;start_type=ATG;rbs_motif=GGA/GAG/AGG;rbs_spacer=5-10bp;gc_cont=0.317
MEGKKLGDAEYLLLMDEEKRLCENNIQLLKGKMVKDFSIENGEIVKEDKVIPSIILGRKL
TQKYLYKSTINRSRWKLISDRNTGELCAFLEIEFPKTNAPSLNFCFEMNTKLKKNIKIID
IELIETFMEFDGDTGVILKWMKLLIDTGGRISISDREEPSINLGIQIDVPRTVLKYFDDI
IATR*
>SRVP18_hole-7m-from-trench_1_80cm_scaf_1200_350_88_155-*_245 # 189740 # 190591 # 1 # ID=2_245;partial=00;start_type=ATG;rbs_motif=GGA/GAG/AGG;rbs_spacer=5-10bp;gc_cont=0.364
MYEKVLFPSDFSEQAQKTLECIGCMPGIKEVVLLHVVDATHSVHGWTYEKEVEDAKIRLD
EQRQYLARIGLKVKWKVKVITSSDITNEILKMAEDEKVSLIVMNARGKGIISGLSLGSTS
LDVIRHAATDVLILKYKLTESLKGEKVENFCPNVLSKVLYPTDFSESAGDALSFLKNLGV
QYMTLMHVVTKGETKEDIDNSIENAKYRLEAIKNVDNLNIGTCIRTGDPAEEICSVAEDE
DVSVIAMPSHNRNWLDELLVGSVTLDVIKRTKRPVLVMRQLGV*
>SRVP18_hole-7m-from-trench_1_80cm_scaf_1200_350_88_155-*_246 # 190615 # 190911 # 1 # ID=2_246;partial=00;start_type=ATG;rbs_motif=GGA/GAG/AGG;rbs_spacer=11-12bp;gc_cont=0.310
MNEEKDLYIPGTEEIKELFAHMNFFVKDIDINEEENLANVYIDVNSTAIFTIGTIEATIN
KVKELEQRLIDEELIEYMLMGDLYQGSWRILVYFKEEE*
>SRVP18_hole-7m-from-trench_1_80cm_scaf_1200_350_88_155-*_247 # 190987 # 191370 # 1 # ID=2_247;partial=00;start_type=ATG;rbs_motif=GGAG/GAGG;rbs_spacer=5-10bp;gc_cont=0.297
MAYIIINDRKLILEIDSDEEMEDLKEEALDKILNEERDSLEYIGDIRVEELTIEQTSYIY
SAYEILRELAGLDIDKLLLYWIRSKGLNFEIEKNIDINHWQREGYNIVSFKNNEDINGED
ANNEEKH*
>SRVP18_hole-7m-from-trench_1_80cm_scaf_1200_350_88_155-*_248 # 191451 # 192020 # 1 # ID=2_248;partial=00;start_type=ATG;rbs_motif=AGGAG;rbs_spacer=5-10bp;gc_cont=0.307
MVRCEEFYRVFEKKGNFCNKSDVVVKKVEEYIAYIRRNNMGTYKISNCALDPFINIEFIN
EGMVHRRAVRDLKNLIKKGKILPEKITRRMSIEIINKANTNTADAYKLVRIPGIRARMGE
LEHDIGNISHETRNMFDGIKTDIGIKNNEHALRIMMECCIRNPNDIRKIKEEIENKEKTE
NGMTIVKSI*
>SRVP18_hole-7m-from-trench_1_80cm_scaf_1200_350_88_155-*_249 # 192474 # 192710 # 1 # ID=2_249;partial=00;start_type=ATG;rbs_motif=GGA/GAG/AGG;rbs_spacer=5-10bp;gc_cont=0.363
MTKKSGTGTLIVRSDPPDAAVIIGDKYKTTPAIFDLRSKPAPYDIVIEKAGYDDYVQKVI
IAKDAKIEINAILNKTIK*
>SRVP18_hole-7m-from-trench_1_80cm_scaf_1200_350_88_155-*_250 # 192755 # 193348 # 1 # ID=2_250;partial=00;start_type=ATG;rbs_motif=AGGAG;rbs_spacer=5-10bp;gc_cont=0.377
MKPVTPLLTVDALIMYNGELVLIKRKNPPYKDQFALPGGFVEIGETVEQAVVREAKEETG
LDITVINLIGVYSDPLRDPRGHTVSICFMAYGGGDLKAGSDAEDIKLFNLYDLPKLAFDH
NKIIEDAIKNVEALPEKVIVIEDMPRDVAKEKIKELIKQSEAPLYPDEISEKLRIDFELV
MSITDELIKEGNIEVNE*
>SRVP18_hole-7m-from-trench_1_80cm_scaf_1200_350_88_155-*_251 # 193379 # 193789 # 1 # ID=2_251;partial=00;start_type=ATG;rbs_motif=GGAG/GAGG;rbs_spacer=5-10bp;gc_cont=0.450
MEPKKVIDSIDDKMGFTPEIMNIMGEMNPELFEHYKKCDDGIQEDGALSAKVKVLMSLAV
MASQRCEPCCESQMRSALNHGATKEEIMETMNVIFITSGAPGVATCKRALKLIEGNEERG
SDHGCMAGTKTISQQD*
>SRVP18_hole-7m-from-trench_1_80cm_scaf_1200_350_88_155-*_252 # 193845 # 194261 # 1 # ID=2_252;partial=00;start_type=ATG;rbs_motif=AGGAG;rbs_spacer=5-10bp;gc_cont=0.429
MNQILIDALNKDREDELSAIVQYMKHHYEGEGMESPAILEIFKSTAKDEMRHAEKLGERI
VYLGGIPTKKPSPILEGGDLDKMVKDDLAKETGAIKQYKEHIKLAIQENDPTTRLMLEEI
LSDEEGHADTWQTVLGIR*
>SRVP18_hole-7m-from-trench_1_80cm_scaf_1200_350_88_155-*_253 # 194385 # 194801 # 1 # ID=2_253;partial=00;start_type=ATG;rbs_motif=AGGA/GGAG/GAGG;rbs_spacer=11-12bp;gc_cont=0.376
MKRIIMPLLAVLLILTVNPASAFWNPFASQQSIVQQPDNFTSLYDGLQILNTQQHIDFVS
GYMESHGVKVIKVHVIDYDADFYVISGSGVTLNVPSHIDTTVKLTESHIRQIEGYVANNE
ISGWDQVQLLWIYKVDGN*
>SRVP18_hole-7m-from-trench_1_80cm_scaf_1200_350_88_155-*_254 # 194929 # 195162 # 1 # ID=2_254;partial=00;start_type=ATG;rbs_motif=GGAG/GAGG;rbs_spacer=5-10bp;gc_cont=0.393
MGEMKTLGRRGDVHVSWNIDNEKEVSTAKEMFSKKIKEGWSAFRERIAGTKGDRIKEFDP
EAHRIILVPPITGGKPI*
>SRVP18_hole-7m-from-trench_1_80cm_scaf_1200_350_88_155-*_255 # 195176 # 195361 # 1 # ID=2_255;partial=00;start_type=ATG;rbs_motif=AGGAG;rbs_spacer=5-10bp;gc_cont=0.317
MSKNPLIDQEFTIAVGDTMQDIVKFLKEKDYNIFVTIAALEMIKQSLITETVKKIRVEKG
S*
>SRVP18_hole-7m-from-trench_1_80cm_scaf_1200_350_88_155-*_256 # 195521 # 196111 # 1 # ID=2_256;partial=00;start_type=ATG;rbs_motif=None;rbs_spacer=None;gc_cont=0.328
MLRNYTGTTASYINGGYTAFDYTTQSTTSTNPYFGSITDNDYGIGTYISDYINQSYFAVP
YEIQPISQPAPHVPLSQPSKPNPEDIEAQDKARKLLLEYLDHDNKQKYLEKKSIEIDSKL
FNDIRYQIPISKFDKICVLKEGKIVSRLCLVVKEPEQIPLEDVILTKLLHILHDEEYVLR
TANHFNVQENLLARLN*
>SRVP18_hole-7m-from-trench_1_80cm_scaf_1200_350_88_155-*_257 # 196479 # 196574 # 1 # ID=2_257;partial=00;start_type=ATG;rbs_motif=GGA/GAG/AGG;rbs_spacer=5-10bp;gc_cont=0.250
MSFTSEDLESKGIELESKLFELLNDFEIKKN*
>SRVP18_hole-7m-from-trench_1_80cm_scaf_1200_350_88_155-*_258 # 196650 # 197360 # 1 # ID=2_258;partial=00;start_type=ATG;rbs_motif=None;rbs_spacer=None;gc_cont=0.364
MNMTIELIPPDEMSSNSIVDENGTKRRFEFVVNFFQKQNPNPTTELKHKNGYELLVATIL
SAQTTDKRVNIVTPELFKKYPTPEVLAKASSDDVYKYIGSVNYANNKSDYLVRMANKLVN
KFGGKIPENEEDLQTLPGVGRKTAHVVMATLFNKPVIAVDTHVLRVSERIGLTTDAENPL
ETEEQLLIYTPKEAVPKISHWLILHGRYICTAKNPLCPKCGIREVCRYYQDNYKTK*
>SRVP18_hole-7m-from-trench_1_80cm_scaf_1200_350_88_155-*_259 # 197395 # 197736 # 1 # ID=2_259;partial=00;start_type=ATG;rbs_motif=None;rbs_spacer=None;gc_cont=0.342
MKFKYGDIIQLKCGAKPQMSLDVETFFSLPDDEKALNKTYWGLPEEAFEIDDLGIVYLKS
EYAKRFYWGVDDSTRIDDEYERLNINVAYDPQGVVNAGAFCSFVNEEDIESLV*
>SRVP18_hole-7m-from-trench_1_80cm_scaf_1200_350_88_155-*_260 # 197834 # 198223 # 1 # ID=2_260;partial=00;start_type=ATG;rbs_motif=GGA/GAG/AGG;rbs_spacer=5-10bp;gc_cont=0.331
MKKVPFAFQETVRNVYFSLLKRFIEDVGLTLNLENYKEDVILSEGLLRQPEIIAIIDSHS
PWGEPNDLTNEITPRGFNGRTYDGLKIIIKNNRYRQQIEKIADNMRRQLGEDVTIKEASD
DENIKIVYG*
>SRVP18_hole-7m-from-trench_1_80cm_scaf_1200_350_88_155-*_261 # 198234 # 198485 # 1 # ID=2_261;partial=00;start_type=ATG;rbs_motif=AGGAG;rbs_spacer=5-10bp;gc_cont=0.385
MTTQIPTILPLAPVERIIRKAGADRVSEYASVELAKILEDYGIEVSLEAIMLAKHANRTT
VKEEDIRLAVARIKNVGQAIHIE*
>SRVP18_hole-7m-from-trench_1_80cm_scaf_1200_350_88_155-*_262 # 198534 # 199103 # 1 # ID=2_262;partial=00;start_type=ATG;rbs_motif=AGGA;rbs_spacer=5-10bp;gc_cont=0.337
MKFDQIIVVDIESTCWEDKQISDLNEIIEIGISPINTRTGDVLDTRDIIVKPEHSKVSEF
CTKLTTLTQEDVDSGISFKDACDILVNEYSSKKYIWASYGFYDKHQFEIQCQRENIVYPF
AKAHINIKLLLALKYSMKRQVGMEKALRLLGLPLIGTHHRGGDDSRNIANILSKILYDRP
KNDIEKRDS*
>SRVP18_hole-7m-from-trench_1_80cm_scaf_1200_350_88_155-*_263 # 199132 # 199407 # 1 # ID=2_263;partial=00;start_type=ATG;rbs_motif=GGAG/GAGG;rbs_spacer=5-10bp;gc_cont=0.319
MVLTTENKNATLEGLKKIIEERNRMKDEFTTCEWCGMAYPKGGWTYYKIYVRNMDLEKIV
EQIEKGIDEDHFDEHIICSDCYDRLKECKEC*
>SRVP18_hole-7m-from-trench_1_80cm_scaf_1200_350_88_155-*_264 # 199468 # 199893 # 1 # ID=2_264;partial=00;start_type=ATG;rbs_motif=GGA/GAG/AGG;rbs_spacer=5-10bp;gc_cont=0.362
MSNIWHLLNIDNLANDAGFGLEYYILGDFERAKPLLMRGIEFCEMIQKGSFATSRDVINS
SYLEAWEDMQILIKCKRPGKLKAIVKEAGSVKICLMKMVQTNATYPISEIRNMQKFFNNA
SSPYLSTARGLLRRLERVRQE*
>SRVP18_hole-7m-from-trench_1_80cm_scaf_1200_350_88_155-*_265 # 199988 # 200185 # 1 # ID=2_265;partial=00;start_type=GTG;rbs_motif=AGGA/GGAG/GAGG;rbs_spacer=11-12bp;gc_cont=0.369
MFIEKQTDKLGDEYLEQGEVSADIRLVENTFGQRRDRNLIIEVDNALYVIPYALIKGLEI
MNDLG*
>SRVP18_hole-7m-from-trench_1_80cm_scaf_1200_350_88_155-*_266 # 200458 # 200799 # 1 # ID=2_266;partial=00;start_type=ATG;rbs_motif=AGGA;rbs_spacer=5-10bp;gc_cont=0.342
MGTQAVISLVKEGNTELKVVAGCNGQQAEKVAIAILQNKVLNISEIYNLSEKLGLGCKDC
LVVMNGNSHIYKGEEMPLLESYREKFEDPQFNPRWKEGTTDVLFIIPVIDEIE*
>SRVP18_hole-7m-from-trench_1_80cm_scaf_1200_350_88_155-*_267 # 201009 # 201554 # 1 # ID=2_267;partial=00;start_type=ATG;rbs_motif=GGAG/GAGG;rbs_spacer=5-10bp;gc_cont=0.344
MGMSGRLDWKCGNCGKLYSTIQLIGLNSVKVVEEDTNPSEQHGYTSVCECGYRFHIDTWR
LRDTVTINTEKGDVNVDVSTVFLELNNGWKEGKDLWYESMIFPQEEWLKCGYQNRYETKE
EAIKDHDKILDMLRTGKYKLEKIYDDESESNMELIIDGSEDKYDVVYSLIKALRRTHDKE
E*
>SRVP18_hole-7m-from-trench_1_80cm_scaf_1200_350_88_155-*_268 # 201586 # 202032 # 1 # ID=2_268;partial=00;start_type=ATG;rbs_motif=None;rbs_spacer=None;gc_cont=0.345
MQYIEAPNLEPFKYESIFIAGGIVGCPDWQSEIVEKLKNYIGLTLVNPRRKEFPINDPKA
APQQIYWEYLMLREVDMILFWFPKETVCPIALYELGTWSTSNKRIFVGVHPDYKRRLDVE
IQTKLVRPDVDVVYSTEDLLQQIRKEIV*
>SRVP18_hole-7m-from-trench_1_80cm_scaf_1200_350_88_155-*_269 # 202270 # 202905 # 1 # ID=2_269;partial=00;start_type=ATG;rbs_motif=GGA/GAG/AGG;rbs_spacer=5-10bp;gc_cont=0.324
MKPYLQKDLLKSHDMSYLNRCFIEKKEYIETKDTLEKSIKFIREYYNIGRLNVIADFCSG
HTFNALFALSRNYAKYVWCIDIRFPDSSYRLQTYYQKYVPRMVLKQGNIFLNDYKIPEYS
LVLSVHPCRDLSYRIAEIATQSRSPIVIVPCCVGGNRKSWIDGFSHINGYDRHSMKIAQF
LEERDYDIKIRTINKNYTPRNNIVIGLPQIK*
>SRVP18_hole-7m-from-trench_1_80cm_scaf_1200_350_88_155-*_270 # 202984 # 203577 # 1 # ID=2_270;partial=00;start_type=GTG;rbs_motif=GGA/GAG/AGG;rbs_spacer=5-10bp;gc_cont=0.343
MKLGKTEKIIIICSIILIFVTPILFSYLDRGMFNTNKTVSKGNNSIVDNSITNGQILIIP
KNVCEGCHLSGRGSVPQAMAVQPHLNGGNYCLVCHNFSHDTHPMNKDVTCEKCHGFKNET
IPVSGPNIVCINCHNYPNPLNKSFGNLLTIHRPREISCINCHADTCTKCHKEIGNDTRWE
TRITHFRTILGNLYNGS*
>SRVP18_hole-7m-from-trench_1_80cm_scaf_1200_350_88_155-*_271 # 203637 # 203825 # 1 # ID=2_271;partial=00;start_type=ATG;rbs_motif=GGA/GAG/AGG;rbs_spacer=5-10bp;gc_cont=0.317
MIHKDERRCRLVEDFKKIFPGDENAVKFAENVPDELLDKFEKKGFSSERKIKIDNELEIK
NG*
>SRVP18_hole-7m-from-trench_1_80cm_scaf_1200_350_88_155-*_272 # 203852 # 204211 # 1 # ID=2_272;partial=00;start_type=ATG;rbs_motif=GGAG/GAGG;rbs_spacer=5-10bp;gc_cont=0.267
MAIEKENDSIEPMIYDMLSIANYKVKKNFGDLRRKILLISGINEKVENNSIVYYKDKKFC
SIKIKKDLLEIDFLSDKTFIDPIGFSWKIRSKELNQRMQLKNTVHLDMALGLLTQSLER*
>SRVP18_hole-7m-from-trench_1_80cm_scaf_1200_350_88_155-*_273 # 204256 # 204426 # 1 # ID=2_273;partial=00;start_type=ATG;rbs_motif=GGAG/GAGG;rbs_spacer=5-10bp;gc_cont=0.404
METIEISDMQIVEWKKRSELGEVCGILGCEDKPTVPCPRCGNWYCSDHSIVHFHAI*
>SRVP18_hole-7m-from-trench_1_80cm_scaf_1200_350_88_155-*_274 # 204478 # 205041 # 1 # ID=2_274;partial=00;start_type=ATG;rbs_motif=GGA/GAG/AGG;rbs_spacer=5-10bp;gc_cont=0.309
MAKLQSDDLILDVQFNSFEDEWVNYNIKFYWKDEIIINDSILKRDGEWWSRRGYGIFLAN
DYEKDSLIETIRKALNTNNPECWEPIEPDAKIAIYPGRFFPFLKTPYNLFDETEEIRIEK
EKQEKSQDDLFTIIAFVDSYSFKGSRSYSGDGISMHLIVERRDLEKFVTDLQIEYDNLRI
QGEKNEK*
>SRVP18_hole-7m-from-trench_1_80cm_scaf_1200_350_88_155-*_275 # 205031 # 205696 # 1 # ID=2_275;partial=00;start_type=ATG;rbs_motif=GGA/GAG/AGG;rbs_spacer=5-10bp;gc_cont=0.362
MKNECLIRPIYIILLAVFVLLFSGCVSGPTNTTTTNTSINTAVTNTSINTAVTNTSGSNI
SPTKGGNTTLLPQTGVIKCELCHTNPQNITPHVNGGKYCINCHGSQVHNIHVGLGTINLD
CTTCHGFPPKIPTIQKGEGPGHYIVCENCHAPPPDSLKPSLGNLVVIHLSRGKYCTNCHG
TDVGVIHAAALANMTKTANTAGVAGTENTTNTTNTTNTTNK*
>SRVP18_hole-7m-from-trench_1_80cm_scaf_1200_350_88_155-*_276 # 205733 # 207598 # 1 # ID=2_276;partial=00;start_type=ATG;rbs_motif=GGAG/GAGG;rbs_spacer=5-10bp;gc_cont=0.366
MQYRTIKKTLTPKGLGVEGETAGDFLLDLQKKLPVVPLDITLSNGMKLRLGREKVEVKLP
RNKEIRPDIIEKLIIEGTKLLLEENRERFHEEEFDDRRRIKITMSLGDNTIYFTQGHLDR
SPNGTVIPMSPILQRTDSTFLRVLDSNFTSDMDTLGSFIRRQHNRTLGRLEEDRTQEIAD
KLGFTTVEKDDSLINVEINGVTDSCMVTRLCVHSNEFQNENELLESAINTYRGILKIGEN
PLLIIGLSDLVDITIGRDKKTITIDPYEYHGITRKLAKIVIGFIITKEVLENAKIEYKEK
IMTEGESLSQKAFEWLNDVTEAADKIRERHGYKIAFSVALVTIPMIFIFFMRSKINPTND
YVMAAIVSLTSVAFAVAVTRSYRKLTLLKTFGQKKFPVGIWAWSAVSYIIIYSVGYGMYL
AIIFGITAGAIGATVILTGLRLAYPHIAKLFSHIKRRPKKVINNIIIKEKKPSIFHSETM
KKIGIALSGILNSYAGKKIWMVITITSRIIGTTIGAIAVIIFAIAFLPMIGLFVLVNFLN
RGYWKELEEYREDLIEKAVHKYRDQRKLSPSCRVIFKTTKCKRLKNPLSGSWNILSKKAP
KLLTADGFVDLIDKLVLRGWM*
>SRVP18_hole-7m-from-trench_1_80cm_scaf_1200_350_88_155-*_277 # 207667 # 207945 # 1 # ID=2_277;partial=00;start_type=ATG;rbs_motif=None;rbs_spacer=None;gc_cont=0.294
MQFLCSNCSIISDVSKIEIDETKRDKSKCIQKEIEDLELQIKKEEMRWVSKETYIRCLRM
DVVNKTILKKECETKYKYIECPVCKRRRYIEI*
>SRVP18_hole-7m-from-trench_1_80cm_scaf_1200_350_88_155-*_278 # 208022 # 208654 # 1 # ID=2_278;partial=00;start_type=ATG;rbs_motif=AGGAG;rbs_spacer=5-10bp;gc_cont=0.324
MAYLVLVRHGVSEYNKKGLWTGWDNPPLLNEGEDEARKAGADIKDMNIHFDFGYTSILKR
AIDTLEIIKKTINQTNLPTIQAKELNERNYGDFTRKNKWQVKEQLGEVEFTKLRRSWDYP
IPNGESLKQVYERTIPYFRGEILYKSHIGKNIIITSSGNSLRTLAKYLEQISDEKIISLE
IATGEVYIYEIDENGKITSKQTYASHSHIV*
>SRVP18_hole-7m-from-trench_1_80cm_scaf_1200_350_88_155-*_279 # 208708 # 209070 # 1 # ID=2_279;partial=00;start_type=ATG;rbs_motif=AGGA;rbs_spacer=5-10bp;gc_cont=0.303
MKLEKVFENDMIAVSSATEKEFESDNDIPIIKIGDFDFKLVGFSIIRDNAGDDVLYYKWR
HDKKLILYHMTDHPGSGEALNVFILVGKFGGYAVRNIKDYINEIIRTQDEVKKRLKDKRK
*
>SRVP18_hole-7m-from-trench_1_80cm_scaf_1200_350_88_155-*_280 # 209155 # 209892 # 1 # ID=2_280;partial=00;start_type=ATG;rbs_motif=None;rbs_spacer=None;gc_cont=0.340
MLLDIDFDYFVKETVFHDFGYRESEFFMESMWDIRFITAYGNPFNGPRDLSKELILDDYA
LNKVLYFIKKCSDIDTWAISDSHLFAYRYIKDDAFLSILDGIVHIDRHNDYNIIYNKLDA
GNWLRYIKDNMPGVPIYWIPQSKNDLYVDKKMVKGVMKIKSRNFLKSLDPYNVNCIYLSK
SSAWVPPWLDVAYFKFQRELEKLFGQPIIYEPSPKKRVWDYEKLIEYGIKERNAVEMLNT
QITKS*
>SRVP18_hole-7m-from-trench_1_80cm_scaf_1200_350_88_155-*_281 # 210240 # 210461 # 1 # ID=2_281;partial=00;start_type=ATG;rbs_motif=GGAG/GAGG;rbs_spacer=5-10bp;gc_cont=0.401
MSETWNVRSKIILPNDEEIEIEGPITAVELSNAVKAAGISQFITKDIDGRPLKPVDFPVS
HDVYVEEYNEAKK*
>SRVP18_hole-7m-from-trench_1_80cm_scaf_1200_350_88_155-*_282 # 210458 # 211666 # 1 # ID=2_282;partial=00;start_type=ATG;rbs_motif=None;rbs_spacer=None;gc_cont=0.318
MTTVSIFKNWCVEHDQFCVFGRIDSDNNVLDRKFDLGHNYHINHFLKAVFGTHERFYKAL
GQEWVDYHPADSHFDHHCTGFLEFINTYYNKDSIDEIGEDELKKIGDITILEIEEYLLKF
GQKNKVIYSSRILFPDENDYDDFNNRHIEYPEFLNKALILTDKGVFSAVLTKTKHNSLKD
IQKSAIQMVSKSFDMQLEAMTSVYKKEIETLTDKIEDVKNETFKEGLALFDIIKKDWTIE
EGSLVYKKPIYVKKAKYKDKIYLLEIDDKKSKERPDEEIIDEEGLDEDKERPDEEIIDEE
LSDEKLDEKYFINGLTIPIDRLVNDVSCESSNHPNASDDSVCIGDLEGKHISEVLKKAPL
MLETANIDSGFSNDATDEITSLIEEKELKVLNEIWGSEVWKT*
>SRVP18_hole-7m-from-trench_1_80cm_scaf_1200_350_88_155-*_283 # 211654 # 212295 # 1 # ID=2_283;partial=00;start_type=ATG;rbs_motif=None;rbs_spacer=None;gc_cont=0.358
MEDLVYLRQEELNLNIPTSAAIIGIGGVGSWVALNLALTGVRKIILIDHDKIDEHNLNRT
PFRKIDIGNFKVRSMMELIIERRPWCNVIPLPKKVEDVDLSLLESVEVIADCRDVSNRLP
EELTKKVKILGGYDGYSVTIHVNPDYDSIWGKGQPVRYRIVPSWLVPPQFIANIITLYLC
KGDIQDVDVIEDKEIIVTKDMRYIMNEVLNEKR*
>SRVP18_hole-7m-from-trench_1_80cm_scaf_1200_350_88_155-*_284 # 212282 # 212857 # 1 # ID=2_284;partial=00;start_type=ATG;rbs_motif=GGAG/GAGG;rbs_spacer=5-10bp;gc_cont=0.306
MRKDKSKELIEEFKDMSIVWDSGLKILSPKILLDFDVLEIAESIQRLVGNNEFSILLKGM
WDNDGFYVTSEYIIPDQYVSSASVDFEDDISRYRYKGYNTILHSHPFSCANFSYNDEKSI
NVHFDCSLLFSINKIVAGTICLKLDNERKLKIPITDISFMTKEHEIKGMENVKFAQMKGE
ELYDFLGYGKE*
>SRVP18_hole-7m-from-trench_1_80cm_scaf_1200_350_88_155-*_285 # 212917 # 213144 # 1 # ID=2_285;partial=00;start_type=ATG;rbs_motif=GGAG/GAGG;rbs_spacer=5-10bp;gc_cont=0.320
MTEHKHIFGFKLEAFVLAVISLIGISLLVFGEAWQFILGFACMIYIAGWLLFSDPKDGSI
FFWKWKLKNIKKMLD*
>SRVP18_hole-7m-from-trench_1_80cm_scaf_1200_350_88_155-*_286 # 213176 # 213361 # 1 # ID=2_286;partial=00;start_type=ATG;rbs_motif=GGA/GAG/AGG;rbs_spacer=5-10bp;gc_cont=0.328
MSDYEIEFTFRRIIRVENVDREDVAYQKAIEKLSDFLGDPEIDVIQEMKITSVARCDKNE
K*
>SRVP18_hole-7m-from-trench_1_80cm_scaf_1200_350_88_155-*_287 # 213400 # 213831 # 1 # ID=2_287;partial=00;start_type=ATG;rbs_motif=GGA/GAG/AGG;rbs_spacer=5-10bp;gc_cont=0.317
MNYKIKILIILTVLVSGCIETKTEIPKISPQVPNLTDEYLKTIIQKSLNLTDEQKTIIGI
ALSNQTVKDMVKEKEIKITSVNTVSYSNDDEGYILPGVQMYISSDNWTSARMITPLVDLK
EKRVVNILSGPFVHQDMLKNLIS*
>SRVP18_hole-7m-from-trench_1_80cm_scaf_1200_350_88_155-*_288 # 213896 # 214201 # 1 # ID=2_288;partial=00;start_type=ATG;rbs_motif=GGA/GAG/AGG;rbs_spacer=11-12bp;gc_cont=0.382
MNGEIDSIDTIPPEQDACEIKTPHDHQLMFKTLENPLRRKIVKSIGAFGKTKQEIMKELN
ISESQLKFQLDYLVKECYAEVDGEKVKFNTKGIQELLANIK*
>SRVP18_hole-7m-from-trench_1_80cm_scaf_1200_350_88_155-*_289 # 214264 # 214458 # 1 # ID=2_289;partial=00;start_type=ATG;rbs_motif=None;rbs_spacer=None;gc_cont=0.292
MVIDQELRKYLIQIKLIFGLGLIGIFLLMKMVFDYQHIQMGIGYITLIIGIGNVIWAIYD
YVTI*
>SRVP18_hole-7m-from-trench_1_80cm_scaf_1200_350_88_155-*_290 # 214486 # 214911 # 1 # ID=2_290;partial=00;start_type=ATG;rbs_motif=None;rbs_spacer=None;gc_cont=0.284
MSLYNQHNGRYSEDAEEFSKQWFKKFAKSYPPFQFVIGYSEIMKDCDENSPEGIYGKRFA
EILSMEADKDINNELRLVELEKDLIPLVENTDNKIFYRHLFFPSIFINNDFNFEGLIVKG
IYITECYSESDSNNYTLHWPI*
>SRVP18_hole-7m-from-trench_1_80cm_scaf_1200_350_88_155-*_291 # 214938 # 215396 # 1 # ID=2_291;partial=00;start_type=ATG;rbs_motif=None;rbs_spacer=None;gc_cont=0.288
MVNRIIGENFTDTSEERTRMRRLSDYARILICNIIDMVEGNDEDLEIVTINTSKEQNLKR
IKRKQIPMPTKVFIKSKGKFKKYVKEFNQDGSNSNTMLSNDANKKLAYRFLVRGHFRHFR
SDKFIYKQGEKIWIKPFYKGEGIVVSKDYMIR*
>SRVP18_hole-7m-from-trench_1_80cm_scaf_1200_350_88_155-*_292 # 215428 # 215673 # 1 # ID=2_292;partial=00;start_type=ATG;rbs_motif=None;rbs_spacer=None;gc_cont=0.301
MKWIQFKPEKKSKINDQAIALLSDQSVTCTVLFGVKENNDGSKSPVFLISQNFRDPQFFI
EDFMKLLGEHAKFNQVIKEEE*
>SRVP18_hole-7m-from-trench_1_80cm_scaf_1200_350_88_155-*_293 # 215707 # 215964 # 1 # ID=2_293;partial=00;start_type=ATG;rbs_motif=AGxAG;rbs_spacer=5-10bp;gc_cont=0.326
MTEHNINLRNLVNDVDSEIIISDEQIDENGNTLNEPVLVFASGGKRIGYMPILELQKWIM
HHIYAPEIKVLEKPSTFSGKYEGDD*
>SRVP18_hole-7m-from-trench_1_80cm_scaf_1200_350_88_155-*_294 # 216327 # 217802 # 1 # ID=2_294;partial=00;start_type=ATG;rbs_motif=GGA/GAG/AGG;rbs_spacer=5-10bp;gc_cont=0.331
MKIVIMKKGIVDCTSDSRTHVMQTLRDGIEGTIKILDNEVRELDYADFYIKDDCKLRKHK
IDDKIEVTDKNNCLKLLAYFIENPGELRKEGECLIHIHVKIWNFFNDGNNCSDYIDVNDN
NLEVSCQDEYDLDMREEFHENIEELLGSDYASIIDNQKLISLHICATEKCSAGCNTCYVN
KGLGRELEREDWYKLPIAEQYAIGGGEPSEYPLIAELVNYLKNDRKGYVAVTTNGQKIID
FNTLPDKMAVSIDGLTKKEHTMTHATDLAVTKSTAEYYKDKGIKVCINHIVHKENIGNAA
RFAKSWIKKGYEVNFILFTGQDNDKIELMPTYEQLNKFKDYFDDTNNKGLNAAIMIDSCM
GGLLSLLDSSRYQCVQGLFSKYYRYGTITPCSHSASPYPDCKVMEEYLVHFFKTLRPIVF
IYSRDGTSGSHEWAFKAGFRGKIAHNVNGSLRKDVIYILTDDEEKAIKESHYAAYFKDKT
LYWLHSKTVNI*
>SRVP18_hole-7m-from-trench_1_80cm_scaf_1200_350_88_155-*_295 # 218470 # 220308 # 1 # ID=2_295;partial=00;start_type=ATG;rbs_motif=AGGAG;rbs_spacer=5-10bp;gc_cont=0.369
MRKFLLTIFLLYVYSILFIGNVYALGNGVTIPLVADITSDNGETGAYINAQVIVTNGTGH
VFVDTNPYTQVDLQGSARIAASVASDVLGVDEKSYDFYYIIEIDSPMIGGPSAGGVLTVA
TIAAMNNWSIKPGVAMTGMIDPDATIGPVGGIPFKLEAAASHNTVLFLVPQGQLTVYTAN
VTTVRQGPFIRMHSTEEAVDLSQLGKKLHVTVKEVSTIQEAVLEFTGHDISKPSINKTVF
STEYLNLLGPLAAQLKNESKGMYNQSSFLQNDLIKNAETSQNRADKLVNDKKYYAATSLY
FASMVDILIAQWNDNYNKDRNKDQFLASTTNTVEKMIQISEDELNRSKSGGISDVEVIGA
AESRIAEANNVLESAKSINDSNFNNQNSVNTKISLLAFAYERARSAQWWLTLAVPSGKII
PEEVLKERSGWYLSQSQSISTYTHALMAESGANISDNVLGDATLIRKEMERGYYAGALFD
SLRTISAANTAIELLGVQDPSIRVAYSAKSAQDTINEVRTEGIEPTVAVSAFEYGGMLTN
PFDAMTQYTYAKMAAKTTESLYSRENNQTTTSPGMATSNISNTTATKKIPAFEVTVSFVV
LFFIIMIRKIKK*
>SRVP18_hole-7m-from-trench_1_80cm_scaf_1200_350_88_155-*_296 # 220333 # 220494 # 1 # ID=2_296;partial=00;start_type=ATG;rbs_motif=None;rbs_spacer=None;gc_cont=0.420
MDTKCSVPIVSKLRFGWVWLGVAKLGKVMRDIVLSGFAWWSSARFRKARNIDL*
>SRVP18_hole-7m-from-trench_1_80cm_scaf_1200_350_88_155-*_297 # 220726 # 221754 # 1 # ID=2_297;partial=00;start_type=ATG;rbs_motif=AGGAG;rbs_spacer=5-10bp;gc_cont=0.342
MAVSVEEIGKIRDFVLKQVMEKNRCLVIGPEDLMNKFGNDNGIRIDYIMADSLNVDNEVE
SKPVKMYNVKSKEVFLLSLTDKDSLVNAITQGMRVAENFTDHKEIVVTKEEDILLKHLLG
AELIKKKYRDGYQFSADIMLASSEKEKIRIIKSIFRRPPENIINEMRTLLEDRSIIELDD
RFGRSARYYLQKPHEDSNERLSESLGIDENRLDELQKIFLKLNGKSTSSGEFNGPKSILG
IDHEAFLDFLEKEEGISNKERLYMAFGLGGMMQEFAAEMNQKCLCLDKDRDERIKSIGKM
YACEITKSLTLSKIDNLKDLDLKEKLIAVFWAGLYNSKFYQK*
>SRVP18_hole-7m-from-trench_1_80cm_scaf_1200_350_88_155-*_298 # 221843 # 222172 # 1 # ID=2_298;partial=00;start_type=ATG;rbs_motif=None;rbs_spacer=None;gc_cont=0.376
MTLTKEEIKKIKDAAIIMTSESVMQILATGKIKIVSPTRLNNGYLVGYSITHLSSGIDVH
HISVSNPRGLTDPAEAEHIAKDFLEGRYKSIGPMNLKNVLHFMKYVKKA*
>SRVP18_hole-7m-from-trench_1_80cm_scaf_1200_350_88_155-*_299 # 222229 # 223980 # 1 # ID=2_299;partial=00;start_type=ATG;rbs_motif=GGAG/GAGG;rbs_spacer=5-10bp;gc_cont=0.343
MRYAILVSFYEKIEAVSSRIQMTSYLVDLFKITPEEMIDKVVYLTEGKLYPEFVGIELGM
AEKMALRALSMASGVSQDKVENEYKKKGDIGIISENLLKMRSQMTLFKRNLEVEDVYEDL
DKIARSSGAGSGDIKIRTLSGLLTDSSPKEARYIMRIVTGKMRLGIANMTIIDALSQAFA
GGRKEDVERIYNVSSDLGEIAKTLKSKGIEGIKEYHIKVGRPIRMMLAQRMNSTKEIIEQ
MGKAICEYKYDGERVQIHKNGNHISLFSRNLENITEQYPDIVRLSHQNMKVKEAIVEGEC
VAIDNDTGDMLPFQQLMHRRRKYGIEEKAEEFPANMYLFDALYIDGMDIMNKPLAERRDI
LKNSITEQNGFKMSHAMVSDDIIEIEKFFESSIENGCEGLILKDLKGQYQAGARGWSWIK
LKRSYQSKMVEPIDVVIVGAFVGRGRRSGSYGALLVAVYDKERDIFSTITKIGSGFTDEE
LNSLPEMLSPYKLERKNPRVDSIMNADVWFVPKIVMETIGDELTLSPIHPCAYNKIRENA
GIAIRFPRFMHNWRYDKGPEDATTVSEIVDMYNSQLKKIEQKL*
>SRVP18_hole-7m-from-trench_1_80cm_scaf_1200_350_88_155-*_300 # 224081 # 224422 # 1 # ID=2_300;partial=00;start_type=ATG;rbs_motif=None;rbs_spacer=None;gc_cont=0.307
MEELENYPIYMTSHDQEIIMEIIGTYNYKIPRVWKQLLERKNPIDVNSFESGVLMGLVVS
NRYKVPDIWGQLVNMLNKFRKDAGVVVTELGGNLIQLKDKNGVAIIRPKYEWE*
>SRVP18_hole-7m-from-trench_1_80cm_scaf_1200_350_88_155-*_301 # 224678 # 225043 # 1 # ID=2_301;partial=00;start_type=ATG;rbs_motif=GGA/GAG/AGG;rbs_spacer=5-10bp;gc_cont=0.284
MGWSNYIIVDSLKIVVETNREVDNLETYREEALDKIMNTYEDTYVDDNIADIKDVKISEL
TIGHLSILYDAYKDISNIYGTHIDQFLLFWLKSKNIKFNIESEHGFNYREYEDKGYTILR
R*
>SRVP18_hole-7m-from-trench_1_80cm_scaf_1200_350_88_155-*_302 # 225084 # 225476 # 1 # ID=2_302;partial=00;start_type=ATG;rbs_motif=GGAG/GAGG;rbs_spacer=5-10bp;gc_cont=0.336
MKMDEKMIEAIIGHVMDIGLPYFEIGDAVISNPEIVDEENETYKMNIEIKLKRKKEMTEG
NKVNVLFLPNGNTGVFKNGNQIPELQKSWVLTFVGFLVQNGVDVENSKFEISDRRIEIFK
TDEGYNWRFI*
>SRVP18_hole-7m-from-trench_1_80cm_scaf_1200_350_88_155-*_303 # 225537 # 225749 # 1 # ID=2_303;partial=00;start_type=ATG;rbs_motif=GGA/GAG/AGG;rbs_spacer=5-10bp;gc_cont=0.376
MGNWKEAERVREAMIKEDGVVIGGRYYPQILGKGYIHDKYSCTCGFTDKIAWKALFHELR
NLSHKMTKNW*
>SRVP18_hole-7m-from-trench_1_80cm_scaf_1200_350_88_155-*_304 # 225792 # 225929 # 1 # ID=2_304;partial=00;start_type=ATG;rbs_motif=GGAG/GAGG;rbs_spacer=5-10bp;gc_cont=0.326
MPRLFRKIPRHLCECGCGQEVKRNSSRFLRGHHKKKFWNEQLLKV*
>SRVP18_hole-7m-from-trench_1_80cm_scaf_1200_350_88_155-*_305 # 226262 # 230287 # 1 # ID=2_305;partial=00;start_type=ATG;rbs_motif=AGGA;rbs_spacer=5-10bp;gc_cont=0.374
MTRKHTEIIFIFLILSITSVFVIGMVNGISGGNTLAPTDTPTPTPTATPTPVPTDTPTPV
PTDTPTPVPTDTPTPVPTDTPTPVPTDTPTPIPTPVPILNISANPTSVTVGIPTNVTFVV
TSNGSAIPNAIVALSGVIGSSSTGITDGNGTTIISLNATGTGSITATVSMTNYTNGTVTV
TATPVALPILNISANPTSVTVGIPTNVTFVVTSNSTTIPNATVALSSITGSGSTGITDEN
GTTIISVNTTDAGSITATASMTNYTSGTAIVTAAAVALPILNISANPTSVTVGIPTNVTF
VVTSNSTAIPNATVALSSITGSGSTGITDENGTTIISVNATDAGSITATASMTNYTNGTV
TVTATPITLILANITSTSPEQTTYTIVGQLVNFTISFDRTVNITWKVNGTIVQTNNSVNS
SYYSNSNQSIGTWNITAEGKDDNGTVPYSWTWFVEPKTYNTGNRIWDASKGMNTTYVWNP
YSFSGFYYDLDNNLGTEQLTINNIQRTIDSHNIVYSTSPIEVNFGYTGFGKYQVVGFMAD
KYFAGYTGNTTPPNPTASIGVQSVISSGQLLKVLIDDDTKRTISVGSTLTLQEGYVLKAV
DIDLNARTMLISLLKDGNVVDPGTPLNAGQTYVYSKKVGSISDLPIIMVRFDNVFSGTEV
QAAFLVGLFQISESATSVKTGDTYGSMKITSVGSDGIKMDNQNSIGLSAGSTVNLMGNLN
ILVADSDTLRFALSVERTGEFEVRGTIYPVVNQWTPMNFGLNVGNTNTGSGSSNIGFYYD
LDGDVGTESLNVSNINGNSIPANGITYSTSPQEVNFIYSGFGKYQVVGFMADKYFAGYTS
NTAPPNPTTSIGVKSVISSGQLQKVLIDDEDKRTISVGSTLTLQEGYVLKAIDIDLNART
MLLSLLKDGNQVDETPLSAGQTYVYSKKVGGVDNLPIIMVRFDNVFSGTEVQAAFLKGLF
QISETATSVKTGDTYQSMEVTSVGTDGITMHNQNSIDLSAGNTVSLMGNINFRVADSSDL
RFYPYVLVTPEMVANQLVVNAPTRATGGDTITINVTAQGAPVEGASIDIEPGIGLAGNST
SSSGTIRFTFPLNSQGIYNITATKLGYTGGNDTIEIDKYIPKVLDINVPVTPDQYETIPI
HVTSNGTDISNAIISYDNITIGQTDSNGNLNYTVESSGSHSLSASKSGYVTSSIDINVRA
PYSEFKANDINVVPNSTFIDDSVLITSNITNIGTKADNKSIDLIINGSIVGNESIYVDKN
GAKEIDFTYKATLPKGNYTVEILGQKEVLEIKEKPYNVILIGALLTILGVVIIYLITSRD
ELSSFRNKYLGGKQRDESEKS*
>SRVP18_hole-7m-from-trench_1_80cm_scaf_1200_350_88_155-*_306 # 230435 # 230851 # 1 # ID=2_306;partial=00;start_type=ATG;rbs_motif=AGGAG;rbs_spacer=5-10bp;gc_cont=0.367
MVEMTEDVIKTFENIDCDKTRALTWISTVTKEGDPHLAPVCFVKPIDKDKFLIGVSFIAR
TASNIRNGSRVAVGNATYPDGYMVKGKGEIFKEGPFFEDFRERIEKRFGGKIKAKAALLL
TVEEVYHLKPAGGKKRIA*
>SRVP18_hole-7m-from-trench_1_80cm_scaf_1200_350_88_155-*_307 # 231125 # 232450 # 1 # ID=2_307;partial=00;start_type=ATG;rbs_motif=None;rbs_spacer=None;gc_cont=0.415
METRTGGKMKTGILGLLIVVVVLATSAIGSAAPFNLGDVFLSTGPNATLGGNEVRHFNSA
GTYIETLVVPEMTYTDAGMAFDPSGNLYVTLFSFQNVSKFNNTGKFQNFFGSGYSTDESI
VFDSSGNAYVGQPDGTRQILEFDPNGKPLAKFSPAVGPRGTDWLDIAADQRTIFYTSEGN
AVKRFDTVSNAQLPDFANASIQGIQGSCFALRIRPGTNEVMVACATQVYRLNSTSIIQTY
PAPTGATLLFALNLDPDGTSFWTGDIFNGKAYKFDINSGNLLMTIDSGMISGNNLAGIGV
FGELAAAKLGTISGMKYNDTDGNGIKDSGETGISGWTITMTDENGAVVSTTTDPSGNYSF
PKLKDGNYTVGEVLQSGWFQTAPAVSLSGTATYKVQIEGGNEVTGKDFGNSKLHPIPVSF
AVLGGFVGIAGLIALRLKRKK*
>SRVP18_hole-7m-from-trench_1_80cm_scaf_1200_350_88_155-*_308 # 232686 # 233069 # 1 # ID=2_308;partial=00;start_type=ATG;rbs_motif=GGAG/GAGG;rbs_spacer=5-10bp;gc_cont=0.341
MKVRDGEKYIDGAAHMIKTYNWNNEEIGIELNATENECDVMCGDPRGDVIQKNYKPDQLE
QAFNDFLEVIKKGYDEAYLSIYCYVNKEAAFTITIDKKEITAWATIDITTSDRFAKKLAK
IEHIVKE*
>SRVP18_hole-7m-from-trench_1_80cm_scaf_1200_350_88_155-*_309 # 233104 # 233652 # 1 # ID=2_309;partial=00;start_type=ATG;rbs_motif=AGGAG;rbs_spacer=5-10bp;gc_cont=0.310
MVEIKKLKVTCIERKYKVQGDKAICVIKAKREFDEDLTEKLLHEDMELKTFLTEYEIEKI
EEKEDHKAERIEIVQTKNKVAEKVSEGPTPEQRISIIMNNLPEEFALEDVVKYYKEIDDK
HDIQRLKRIYSYTFQYLKNHQIVKIINPEANARLRRYRKVDGAIEKIKMLNEQQNISLEV
KV*
>SRVP18_hole-7m-from-trench_1_80cm_scaf_1200_350_88_155-*_310 # 233940 # 234233 # 1 # ID=2_310;partial=00;start_type=ATG;rbs_motif=AGGAG;rbs_spacer=5-10bp;gc_cont=0.364
MTETKDIEKVFKPLMENDRVRILEFRLDPGTKTPQHSHPDTVVIALNDQKLRFIYPDGQK
KELEFKIGAAKWIDAETHIVENIGETEARGTIIELKK*
>SRVP18_hole-7m-from-trench_1_80cm_scaf_1200_350_88_155-*_311 # 234351 # 234881 # 1 # ID=2_311;partial=00;start_type=ATG;rbs_motif=None;rbs_spacer=None;gc_cont=0.343
MHKSLMINKENNIMRNKQMSDEEFIRDIRRFEDMMNEIFENFGGPMPSMRRLLPLLPGGQ
AIEKYRESATRRPFIDVVETDKEVIATADMPGLDKGDIKINLTDDRLEISAEIKKEEEKK
EKGYIYKERRSGSFYRAISLPSSVDPNNVKAAYNNGVLEIKMPKTEIKKKIPVTVE*
>SRVP18_hole-7m-from-trench_1_80cm_scaf_1200_350_88_155-*_312 # 235351 # 235686 # 1 # ID=2_312;partial=00;start_type=ATG;rbs_motif=AGGAG;rbs_spacer=5-10bp;gc_cont=0.435
MRYFIKGEFIEPGVLLPQEKFVQMLENTIIPSLDAVSKLESEHKILAAGVLTGARTGVFI
LDAASNDEVTRLLQNLPFWPLLKWEIMPLDSFGDRAEQERSVIKSLGVGAK*
>SRVP18_hole-7m-from-trench_1_80cm_scaf_1200_350_88_155-*_313 # 235947 # 236237 # 1 # ID=2_313;partial=00;start_type=ATG;rbs_motif=AGGAG;rbs_spacer=5-10bp;gc_cont=0.351
MPELVELSPEISADHDDVKYHIEIGLPGVKKEDIDLEMTDSSFCIKASKEDIAYNACYTL
AHSIDIEKVEANFENGLLIVIAPFQHELCGTKITIK*
>SRVP18_hole-7m-from-trench_1_80cm_scaf_1200_350_88_155-*_314 # 236252 # 236779 # 1 # ID=2_314;partial=00;start_type=ATG;rbs_motif=None;rbs_spacer=None;gc_cont=0.396
MSKVIIVYLSTSGNTKQMAEAIAEGATSRNVAAMTMNFHEARVEELKAADAIVIGSSTFY
YKMLPPMEKFLESLEKINVSGKLGAAFGSYGWSGEAPIMIADKMRNLGIDIIDPVLRIQY
QPTEKDLEECKRLGKDIAIKLKKKETKPESEQKSKDAGKDTAVNVQEVKMGEGGH*
>SRVP18_hole-7m-from-trench_1_80cm_scaf_1200_350_88_155-*_315 # 236939 # 237172 # 1 # ID=2_315;partial=00;start_type=ATG;rbs_motif=GGAG/GAGG;rbs_spacer=5-10bp;gc_cont=0.303
MGKTIRWYHKSHNQVRLNRKMLSTIHPWKQINPYCFRHERRIIRVKIHRQTRRNNRIRLQ
KGWDIELEQKTNGWITY*
>SRVP18_hole-7m-from-trench_1_80cm_scaf_1200_350_88_155-*_316 # 237201 # 237464 # 1 # ID=2_316;partial=00;start_type=ATG;rbs_motif=AGGAG;rbs_spacer=5-10bp;gc_cont=0.364
MEQIKEICQSCSMPMEKPEDFGTDERGLRVKNYCHFCFQNGEFTNPEITLGEMTEIVVKN
MIEKMDIPEDKARQMVHSILPKLVRWS*
>SRVP18_hole-7m-from-trench_1_80cm_scaf_1200_350_88_155-*_317 # 237615 # 237896 # 1 # ID=2_317;partial=00;start_type=ATG;rbs_motif=AGGAGG;rbs_spacer=5-10bp;gc_cont=0.326
MELNKQIVEVVEEELITEKDIKIYVNGTFKEKIPKSTIVDLPFFVASYARDEGIKSYQTE
INGEGVTPDQLKIQKVDSIKSIDIDTYDVARYT*
>SRVP18_hole-7m-from-trench_1_80cm_scaf_1200_350_88_155-*_318 # 237893 # 239053 # 1 # ID=2_318;partial=00;start_type=ATG;rbs_motif=None;rbs_spacer=None;gc_cont=0.282
MIEKDFIQHVRNHAEIISLFKGVKFNENVGSIDLDTLYLDCSFEKEINSVYDTSYNIKKK
LKGLNSTHPANLNGVHIYSKNNLYIGTYLPEFNSLILQSSCFDLCVNQIIEMIKTCNKQE
LELIKHKITDLKTINLAINGKIYNTKVDKITNATLWHFKELLSFSVGETPKLVYDENVLT
LGLDNHSSLLDKTIDELSTKAMKTIDVIKRNYDEKLEHIKTGFQSQLAESIPMPDINFSD
IVKHRLMISRYNFGIKYSFIVDIVVKYAVNENTGDVLKLKKQYKYEDNILSFYIDMRNKL
EKVTLTDINNEPSGHMHTSKIDSHICTGSLHIIGKYYKPEELFVLKNRTVKLLSRISVDH
NHYRPDIYEKLHDKVLESGSSEYIFE*
>SRVP18_hole-7m-from-trench_1_80cm_scaf_1200_350_88_155-*_319 # 239089 # 239709 # 1 # ID=2_319;partial=00;start_type=ATG;rbs_motif=AGGA;rbs_spacer=5-10bp;gc_cont=0.322
MEDLYERHKTLELKIPDEVFIIGCGGTGTWLGIECSMIGVKNINIFDDDIIENHNRSRLP
YPESWIGKRKTDALKEFIRNIRPECNVYINEGIRSDIDLIAITGKLVFDCNDDPNIQKMV
FNHCKKNKFDYIGVGCNANHVSVISDLDKIFLDEGKDPYQVTPMYLVPPMVSSLCAIWNV
VHGNTNLNYLKEMKTLFGVQKEKKHE*
>SRVP18_hole-7m-from-trench_1_80cm_scaf_1200_350_88_155-*_320 # 239702 # 240268 # 1 # ID=2_320;partial=00;start_type=ATG;rbs_motif=AGGAG;rbs_spacer=5-10bp;gc_cont=0.298
MNKNEKDMVFDSGLECIDKCPFDDIINFELHRDIADQLEYLQNQFKDTEFIVYGNSEKID
KNKCILKDIYIPKQKVGHANVDEIKIENNYDTVIHKHPGDDPGGFSYHDNKYINSNHSFS
ILIGSKNLCRIIGIARIKTDCGRYFMHNMNVTLGKRNIADQKFLDGIKNIQVDKSIVSKI
TDKLWGSS*
>SRVP18_hole-7m-from-trench_1_80cm_scaf_1200_350_88_155-*_321 # 240269 # 240733 # 1 # ID=2_321;partial=00;start_type=ATG;rbs_motif=None;rbs_spacer=None;gc_cont=0.301
MSKKIDNRIYSIKTITGGLLALALSFGIIYGVYILFNDLVVPTATVITSDVSPGISSGIK
YLKTNINENLSNVANQTNVSLANINENLNNITNQTSENLNNITNQTNENLNNITNQTNET
ATGTSENAPGFGIVVSLVGLFTLAIIIKRYNRRL*
>SRVP18_hole-7m-from-trench_1_80cm_scaf_1200_350_88_155-*_322 # 240852 # 241382 # 1 # ID=2_322;partial=00;start_type=ATG;rbs_motif=None;rbs_spacer=None;gc_cont=0.330
MKELEDTMEIEHLGYKIKSDDTTFEIRLKPEKNIDEKEARELIEKFFDIFSVKVNVVTLT
KFSEQEGKTDVQQNGPKIPSMEKRQFILAHHMPKQFTIYDYIDYFMGQGFDMDALKKNFN
NTIRPLLQDGRIKDTGQRRGRVVIYEVVQTEKELFVRKGETYVDNKELETLDDDTV*
>SRVP18_hole-7m-from-trench_1_80cm_scaf_1200_350_88_155-*_323 # 241468 # 241830 # 1 # ID=2_323;partial=00;start_type=ATG;rbs_motif=AGGAG;rbs_spacer=5-10bp;gc_cont=0.262
MKLDTTDRIYKTIDAKIGSNKFMRILSKIDKDDNITVEFYNYYKEDVDKKDGTIKNKRDA
YIAEPVSIEKFNDIISKFSLIYPGFEIIGMTDHSNISLKEAIEKIELGGYGKIIHYGKDK
*
>SRVP18_hole-7m-from-trench_1_80cm_scaf_1200_350_88_155-*_324 # 241894 # 242343 # 1 # ID=2_324;partial=00;start_type=ATG;rbs_motif=AGGA;rbs_spacer=5-10bp;gc_cont=0.422
MIKKICKIRRYVEAVFKNKTLSVAMLLTLVIIAGIPESFATAQYAKNLTAVYGDGSCGIC
HVKPTGGGVRNQYGMLFENQSNHATDPSAALMVIGKPPMTTATSQETPISYVTPGTTATA
AKEATGFEVVLSLVGLFAIILLTKMRRQL*
>SRVP18_hole-7m-from-trench_1_80cm_scaf_1200_350_88_155-*_325 # 242414 # 242872 # 1 # ID=2_325;partial=00;start_type=ATG;rbs_motif=GGA/GAG/AGG;rbs_spacer=5-10bp;gc_cont=0.257
MNEKEENMNEKEENMNEKEENMNEEEENKKNLNKLKKILEHLCDIDMLNFIVEDELFYHL
FNELDNKYLVDIDPADPSSFSDKGKEFMDIKPNIIEWFGENFGLAVKDGEYYLLSFDMKH
DDISYWYISKMKVDNLEIAKKVGSLFELLDDM*
>SRVP18_hole-7m-from-trench_1_80cm_scaf_1200_350_88_155-*_326 # 242862 # 243521 # 1 # ID=2_326;partial=00;start_type=ATG;rbs_motif=None;rbs_spacer=None;gc_cont=0.335
MICKIKGNKLGMKEIDIKELKHLRENFSEPPDLCAWIRDNVPKSKLQEVKEFLEHYDDYF
AMNKPQMIEHVYRGIKNSFKVKYAYDETLLFVGWLVYLLSPNKKEFDPKSDIESDLIQLA
GTGSCILEFFHQNRDANSRIEKKGKYFPYYMFDKATLTFLGANVMFYYILTSVVNVIERS
LTNNDYKFKEFLEWDESITIYVIYDIVRDIATIGKNVKI*
>SRVP18_hole-7m-from-trench_1_80cm_scaf_1200_350_88_155-*_327 # 244045 # 244383 # 1 # ID=2_327;partial=00;start_type=ATG;rbs_motif=GGA/GAG/AGG;rbs_spacer=5-10bp;gc_cont=0.307
MDKAKDLEIRGCKEFICPNLGLIEQKGKDLYLNDETVKRARGLAIEYLKKTYHAPRYSHI
KYLLPSFLYIASIIDDDRRHQDKVADAFGISTKTVRKWNEDIIYTLDLYIIS*
>SRVP18_hole-7m-from-trench_1_80cm_scaf_1200_350_88_155-*_328 # 244448 # 244882 # 1 # ID=2_328;partial=00;start_type=ATG;rbs_motif=GGA/GAG/AGG;rbs_spacer=5-10bp;gc_cont=0.248
MYYYEISWSWHDDYIPFTLSNEKYFDNEEFKKIVDESVKIAYEKLLSEESKKDIQDKDYI
GFCRWDEISDMIIEILKKYGFEKLKILSTVDYFGLFILEAYDLEAGNKNIKDIFKAELID
KTIKHNKMVEEKFFETIIKNDTVE*
>SRVP18_hole-7m-from-trench_1_80cm_scaf_1200_350_88_155-*_329 # 244903 # 245193 # 1 # ID=2_329;partial=00;start_type=ATG;rbs_motif=GGA/GAG/AGG;rbs_spacer=5-10bp;gc_cont=0.323
MSEIVMGKNKKVGDSVFITEIDEGISVIGRPDVAKNPMTGELEKITHIIITDNNTYCPKC
KNENEPGIEITVTETELCIYPCKKCNQFVWFRAKNK*
>SRVP18_hole-7m-from-trench_1_80cm_scaf_1200_350_88_155-*_330 # 245193 # 245585 # 1 # ID=2_330;partial=00;start_type=ATG;rbs_motif=None;rbs_spacer=None;gc_cont=0.351
MKTMANKETVSFLTREEMLQRLSKGEDPWCIVFDKWNRIKRICELYDISQFNLIDVAYGS
TCALCEIHTIESGAAIDCFGHRNGLLPCPLVQIEERCGHNAWTEFTNNPSVETTQLMIDT
LKRARLGIKK*
>SRVP18_hole-7m-from-trench_1_80cm_scaf_1200_350_88_155-*_331 # 245617 # 245832 # 1 # ID=2_331;partial=00;start_type=ATG;rbs_motif=GGA/GAG/AGG;rbs_spacer=5-10bp;gc_cont=0.282
MLIDFPTYINIKCEKCQITTLHKTYSGYPDISNRPKNDMVECIVCGNTFILDDWYKEYIR
KNCISIIIPKV*
>SRVP18_hole-7m-from-trench_1_80cm_scaf_1200_350_88_155-*_332 # 245901 # 246098 # 1 # ID=2_332;partial=00;start_type=ATG;rbs_motif=GGA/GAG/AGG;rbs_spacer=5-10bp;gc_cont=0.348
MENDTLKCPKCGSGCYVWFEGDITEAITESINKEFLIYCLNDCGIVGSIEGKVILNKKTL
NMDRD*
>SRVP18_hole-7m-from-trench_1_80cm_scaf_1200_350_88_155-*_333 # 246558 # 247994 # 1 # ID=2_333;partial=00;start_type=ATG;rbs_motif=AGGAG(G)/GGAGG;rbs_spacer=13-15bp;gc_cont=0.347
MIHSKNISLDDECLKKMESFVNKHNGNFSSAMREIICNAERAFPERSMAIDESLFNWLLN
EMDGRLVPDSVLDAIIDPSLISRIEGLNKFINQRLGDIVWGINVNIDCDNISSPSNMLIQ
VTGVYHKARFIACAISQFIVKNSHEPFAIKSVVNLGDDIKVELIKTSNKKEGFDSLTNFF
GNSEEIAAATKDRRAFWKCIINRHVLSNYQMVTIHRNYYEDILSGNVPMGEIMIETIAKK
PVRDIPLKEMLPLIRQVYEASRVVDRVEIKNSNIILFHSYRSKDAIEKIRRQLIMLMEAN
GHLYDGKTTANMLVFEHRPDVGMEINKIINNLKTSDSKFDQQLILFITSLKEFKKLADTP
MSISVLGRRMGATLMQEYEKDNNIKEWTLETFQNAFEAIDSKIHRDSELRLENKNLLYRI
RRCNIVREGDTFDAYICRAAREAFKGALNYAFGNNADMEIKRLITHGDSYCEVTIKLL*
>SRVP18_hole-7m-from-trench_1_80cm_scaf_1200_350_88_155-*_334 # 249081 # 249698 # 1 # ID=2_334;partial=00;start_type=TTG;rbs_motif=GGAG/GAGG;rbs_spacer=5-10bp;gc_cont=0.356
MDQSLGQILHDCEAVKFGDFTLVNGKKSRYYIDIKKAVTKPKILELVAEHIVDTANDNNI
DADYIACIELGGVAIGAMISVITELPLLIIRKAEKNHGMESIIIGDPEAKKVVLLIEDVT
TTGGSVINAAHILRNEGMIVREIIAVVDRDEGAEDALEKEGLNLISLVKAKSLIEDYETE
EVLAHESLAHSDSINDDFILEEKGK*
>SRVP18_hole-7m-from-trench_1_80cm_scaf_1200_350_88_155-*_335 # 249713 # 250279 # 1 # ID=2_335;partial=00;start_type=ATG;rbs_motif=AGGAG;rbs_spacer=5-10bp;gc_cont=0.356
MVRISMPILSFVAMILSVVAFIAESLGYIRAEYANAIMATSLVIQTVLMAALIRKVTKNS
HPGEIVSKMAGSVSATGVVIPKNRFNDKYVSADKEILSHGIKPVHPWKDSIFTIIMELAP
DTENRPLKFYIIRKCYNNEHEQGVDIVAPSDSSKHVFKLNIDPKELINFKFSRDAIIKSF
AVDELYVP*
>SRVP18_hole-7m-from-trench_1_80cm_scaf_1200_350_88_155-*_336 # 250294 # 250680 # 1 # ID=2_336;partial=00;start_type=ATG;rbs_motif=GGAG/GAGG;rbs_spacer=5-10bp;gc_cont=0.357
MKKDKLKDLCVICGEHIEMTAVWICGQCLQPCEVDDSIIVDKVIDKTLVYTKSKCCSTDA
QSVGRLTCSEKCHDTFVKMLEKEFGAVKKVTDEATGIDYSIPIKDIIERGLTWQDLPRYP
QWKDPIIN*
>SRVP18_hole-7m-from-trench_1_80cm_scaf_1200_350_88_155-*_337 # 250883 # 251206 # 1 # ID=2_337;partial=00;start_type=ATG;rbs_motif=AGGAG;rbs_spacer=5-10bp;gc_cont=0.275
MIKIGSSKAINSWFGSGLFEFTKDEIKNINKFLENDYESLENLYDSIDKFAPMFNLQHKK
GIYFAVAYSAGKNELLGDHQLLYEIINSHISEEFVIVTNIGFTIGIK*
>SRVP18_hole-7m-from-trench_1_80cm_scaf_1200_350_88_155-*_338 # 251249 # 251548 # 1 # ID=2_338;partial=00;start_type=ATG;rbs_motif=GGA/GAG/AGG;rbs_spacer=5-10bp;gc_cont=0.327
MTGKAVHKETNITIVHEIDVDSCIADEIKKLNNVDNIFTLSSCCGHGETGYIIVAGSEIE
KMTDLGYEPTALKYLDNEIEYGKDRIVLCAFKPKSECVC*
>SRVP18_hole-7m-from-trench_1_80cm_scaf_1200_350_88_155-*_339 # 251712 # 251861 # 1 # ID=2_339;partial=00;start_type=ATG;rbs_motif=AGGAG;rbs_spacer=5-10bp;gc_cont=0.313
MCSIGDAFNIDIKEDVKIGEYVCKDCGKEFKGIGKIRCPSCKSLNTESK*
>SRVP18_hole-7m-from-trench_1_80cm_scaf_1200_350_88_155-*_340 # 252042 # 252323 # 1 # ID=2_340;partial=00;start_type=ATG;rbs_motif=AGGAG;rbs_spacer=5-10bp;gc_cont=0.365
MESVYFCSEKINKDVTKALKDDNFMHISYIVRDSGKKGFYLYTEATPEDTELLDQKLKDL
GAEKVTGHEEMSVINDIKMEEENAASGMGMIFG*
>SRVP18_hole-7m-from-trench_1_80cm_scaf_1200_350_88_155-*_341 # 252368 # 253087 # 1 # ID=2_341;partial=00;start_type=ATG;rbs_motif=AGGAG;rbs_spacer=5-10bp;gc_cont=0.328
MRFVIVSLNNDKIRRITQILNARHHDIDTGRPDFVVTHGGDGTILYAERKYPGIPKIAIR
GSSGGYKCLYNESDLENIILKIENGEYGIREEPKLETLFKEIKYLSLNEVQVHNQNPTKA
IRFSILVDKKPLYWDVVGDGVVVTAPFGSTAYYASVSGFKSGFSGNWIGIVLNNPYKYEH
DKGVIDKFCLVDINSYINIKIIRDGGLLLFDNDNNAIIVKEGDEISIGISKNMAKFITV*
>SRVP18_hole-7m-from-trench_1_80cm_scaf_1200_350_88_155-*_342 # 253121 # 253672 # 1 # ID=2_342;partial=00;start_type=ATG;rbs_motif=AGGA;rbs_spacer=5-10bp;gc_cont=0.355
MKSFAVVRSDDISRVKIALRDLIRYAHLTFVGNARILEPAFADNILVSVMRSPLRSCCEA
ASIVPLEDDASAAIAMLKKIHPPAHVIIVSPRHEIFYELSDLVDMLPEIELEFIEDTHGD
SITQTVEANKASMFRDNKTMVEEINRIQIEDDKIKALGNNNTKILGNNKAQISGDKNGSQ
RFG*
>SRVP18_hole-7m-from-trench_1_80cm_scaf_1200_350_88_155-*_343 # 253650 # 253838 # 1 # ID=2_343;partial=00;start_type=ATG;rbs_motif=AGGAG;rbs_spacer=5-10bp;gc_cont=0.344
MAAKDLDKEIQKTNLRLASYIDNEFYLPLKEELTGVTHSLGIKKELLKEKIEHELEEFKK
TL*
>SRVP18_hole-7m-from-trench_1_80cm_scaf_1200_350_88_155-*_344 # 253849 # 254139 # 1 # ID=2_344;partial=00;start_type=ATG;rbs_motif=AGGAG;rbs_spacer=5-10bp;gc_cont=0.323
MAEENKEENLLSKEEREEVVRIFENIDFAYPLKDMIEELKNNGYSDAGKIIFNAMFYNIL
DISDIENDGTVYIALGMEGEDLWKELEGGEEGNEII*
>SRVP18_hole-7m-from-trench_1_80cm_scaf_1200_350_88_155-*_345 # 254359 # 255231 # 1 # ID=2_345;partial=00;start_type=ATG;rbs_motif=None;rbs_spacer=None;gc_cont=0.282
MTNLQDVLKKIFKLEELENPKPGYILENLKSKGFTQWNQDEVVYAQEAALKDCYRPSKFS
DTDLWEKYSKGLEETPSSTAAIAIVRERTRGDLKEHMNYYHVWRNTVELNDYKYKVLTGV
LENDLQSDNRLRKFLEKSKSKFTAFICHKSKENCLATKIKYFLELYEVDTFIDDINQRGI
PGDYKKSIKNEIKNRNIFIVLATNDMAIKNKNVEIDPIDEINFFEDLHKDNKGKLRINAI
LEDLKKENESILKINNTIQYINNFDGEEKDFNDILNHIIIFFNNEQSLSA*
>SRVP18_hole-7m-from-trench_1_80cm_scaf_1200_350_88_155-*_346 # 255307 # 256077 # 1 # ID=2_346;partial=00;start_type=GTG;rbs_motif=GGA/GAG/AGG;rbs_spacer=5-10bp;gc_cont=0.328
MDTIDILCQQVDYITVIILLGLIVKMLNDNSGLIVAIATVVLAYLALFGDSLKDKYITYP
RLDIMKIDCNPHMMEHIDAKYIKAYYYRFRAKNSGNKFAEGVEIYAKELLKDGDRNIYEA
FIPRRFKWTHISIPTYDFISPFMEKHCELLIIQDSREPQSRNWLELEGVREYIDDTGTYY
LAIQIMSKNHKKPVEKIVKIRINCWNDNVDKMKQDNVVKTSDEDSNIRKEYEKLKLEHTK
AYTTTSTKIGDSDFKT*
>SRVP18_hole-7m-from-trench_1_80cm_scaf_1200_350_88_155-*_347 # 256209 # 257372 # 1 # ID=2_347;partial=00;start_type=ATG;rbs_motif=AGGAG;rbs_spacer=5-10bp;gc_cont=0.382
MEIEGFLNNISKEIGYKLGTPWRYSEKALGVVVPILKQDGIYEDRIYITLEEAKDQGITF
KDTGHIDRVILETKSRRPIFVRSGTALKSGGTQPRAVEASVVIIPQEQKEEEDTIPATPI
ITAQEITVRCIYSTKPISSNMKFEYGGYVPVEVENALMSRRGQSATWDAVGNSTHRLMSQ
RIGSTQRFAYSSGRIGSGTMQSNAATNDLLGVMEDVDKFTGDIDKILAKIPLFENQVGAV
FLDMKDVLGLELFDHPKSWESIHKEVEKRLGESLAKEEEKTFFKPDYDSIRPLTLAFLKK
LLESEKIETSHGITSTVTLRGDGVIGEATTIDGKVIHLIGMKDSNKNKENMRPGNITRDT
IQRLTIGNTRTYTHDSSSRRTGNALIM*
>SRVP18_hole-7m-from-trench_1_80cm_scaf_1200_350_88_155-*_348 # 257372 # 258109 # 1 # ID=2_348;partial=00;start_type=ATG;rbs_motif=None;rbs_spacer=None;gc_cont=0.322
MTDKVKKMLKVDFGGISPISTIDWYGRSSSVIFLNGCNFRCPYCQNHKIVNNVDWRDIDT
IKKEIYSSIDFISAVVFSGGEPTMQIDALIDLAKFSKENDLLVGIETNGYYPYVLKQLVE
KNLVDKIFLDVKTDPLDDDKYRNITGGVIGANKQVMKSLAIKGVDIEARTTVFRSIMNDI
LPIAKYLKEDGYGTYVIQQGIPENAPNEEIRKEKRLTKSEMENIAKNASSTGIKIKIIEG
KDYCA*
>SRVP18_hole-7m-from-trench_1_80cm_scaf_1200_350_88_155-*_349 # 258256 # 258555 # 1 # ID=2_349;partial=00;start_type=TTG;rbs_motif=AGGAG;rbs_spacer=5-10bp;gc_cont=0.323
MKYKITKLEIDSDEIVDIPDDCIPIKYNVKFVQTTGHGTQYVRELIILQPIKEGKCGEEQ
CSFCKDRMTRDKIGIRPICPMCLTMIYKMAKKSHSPYEC*
>SRVP18_hole-7m-from-trench_1_80cm_scaf_1200_350_88_155-*_350 # 258583 # 259077 # 1 # ID=2_350;partial=00;start_type=ATG;rbs_motif=GGA/GAG/AGG;rbs_spacer=5-10bp;gc_cont=0.341
MEAYSDFVKMMYENGFYVEKITIGLTSYEVICDYNKIVIVPAPFKDEEITYVFTGTLQKA
KMLSEPTEYRLYLEDTLGKEFRDNDLIMMSVVKDGHATNLYTRNYPSWRFGTRFEKGIRL
DTEKYLMFQTQKEIGNFDVDIINVDKFRRKYMIGKREDRMMWLD*
>SRVP18_hole-7m-from-trench_1_80cm_scaf_1200_350_88_155-*_351 # 259394 # 262678 # 1 # ID=2_351;partial=00;start_type=ATG;rbs_motif=AGGAG;rbs_spacer=5-10bp;gc_cont=0.354
MLVAVDTSGTRYISTETTTIHREKGFYLCQECKQPIYLRLCLDKTSHFAHYPDDVECTGA
WEQDTETHSMMKQDVYDYFKKFSWVKRIELEYPINIKEKIYLPDIYIETDQNHKIAVECQ
AHITTRDALLKRALAYIGDNIYPLFILEVGEFLGGFVAPRDDLYISPRFEEKSKGEEAFI
QRFYIYGQKIESLNGSKDIINLNKNIVNPGKDTIYSIDVAFARISSSSPVGSHIETYETK
TDFSSYKINISKIKYNSNDELIISEIPMIVDMQLPRFNFERIAKLMQEEELRERLRQQAL
NDKKKEDGITIVEKESQINKDEEFRRKREEEIRKNNELRLKSLREKLESINIDEPWGLYA
NYPGASSSTLLPPLTWKGGDQVSNLKTMLAFFKKFVVPDKTKIMIYKSFCGSGKSVTVLH
VIRGMGRGIIVAPFKSLQRQYFDDYFKGNKFVMKKDGTALKVAVLLGRGNFECKWLAEQY
DYQQMLVEESKKPENAGIHIPIDDFILNTYRYDKSTANRRLPCTRPLQLVRSGKKGPRWV
TASQCPYWIPTPMSKQTIDQWQKRAINKEKTIEEQFDDDITDGGENIPDIKQNASSVSKT
KTMLDVIQERIKCSTIKYYDSVAWGQVGIFIRDEVEKDGSKCPPICQYYQQFYSYIDADV
IVMNSAKWHLETRIGRKPLTDVEVFDEGDYWLDSQASEIEFQRSTIDRIVPPDNKMQRMK
TRALEIFDLSLKDIKAKIEQQRKTGDGRTNIVDAKTYNGLFNAMTETLAELIKSLEDDER
IEEKLVDINTVLRYIDKASISYSEGKRKETKIIKAFIPYPDYILKDLFGLSSKNIIITSG
TMHSNNVLSTLFGINADNYIVEMLQGRGESPGKLTMAKPKDGLARVTYSLWENSPQFKEW
YNRTLNYILDNLKVKIDQRTGKPGEGKILVLTPAKKYADPIRNRPDVYVDFAKSNEDDDM
TIKIDTTLSDYVNNTLEDVRKVKDGDINLDGDVLRTNKQIILSTRLMRGSDLRDDKCRAV
VMTKWPYPDIGAGYNQALKKRFGDAAFDKIMSDKAEREGIQYVSRGLRHDNDWEIFSTPD
EKAYNQIFRLFSYG*
>SRVP18_hole-7m-from-trench_1_80cm_scaf_1200_350_88_155-*_352 # 262973 # 263974 # 1 # ID=2_352;partial=00;start_type=ATG;rbs_motif=GGAG/GAGG;rbs_spacer=5-10bp;gc_cont=0.423
MKKLLNIKMAAMILLFSMTLFVLPATAADLQKSFVIGGDHAVWYNQYDGTSWGGWNSLGG
YAKSAPSGEILGSNTYVFVRGGDDAIYYQKWDGSTWSGWQYIGGYATSDPEAITYGTNLY
VFARGGGNVEWYNRYDGTSWSGWQSMGGYVTSNPEVVVSGSSLLVFVRGGDNAIWTKSYN
GASWSNWQSLGGHAASDPQVISSPGLYVFVRGGDNAIWYNRFNGPFWSGWYSLGGYTTSN
PKASAYGSSLYVFTRGGGDNSLYYQKWDGSTWSGWFSLGGFIGSDPETISLSSLYVYVTG
GDGAEWYKSYNGGWNGWQTLGGFLTSRPEAVPN*
>SRVP18_hole-7m-from-trench_1_80cm_scaf_1200_350_88_155-*_353 # 264119 # 264445 # 1 # ID=2_353;partial=00;start_type=ATG;rbs_motif=GGAG/GAGG;rbs_spacer=5-10bp;gc_cont=0.333
MSDMSTFKKIGLFGIGIFAIAQDKIEEFVQEAVKKGELTKEEGKAVVSEILLKKSEQIEE
VKHKVGQKTKDVIETSGIATKEDIDILKKRLETIEEELKNMTGVKEDK*
>SRVP18_hole-7m-from-trench_1_80cm_scaf_1200_350_88_155-*_354 # 264537 # 265262 # 1 # ID=2_354;partial=00;start_type=ATG;rbs_motif=None;rbs_spacer=None;gc_cont=0.302
MKVNGDKIIKCYIDIGCVYECDGTMVDAYKAFQCWNTKKYGLIGVLGLMLDTEKKTKEEI
FFKQIFSPYIHKFTKDLIIDLSHDNDKEECKDILRALREYHDIDLVVTWNGRDFDLPIII
NNINLSKEYEQYYLNRINNKDRDLLDLCLLREINVKGGLQEVVRRLKIDGDLGDKNVPVY
NENDVYFLTNFDVDTNKYNNYIKLARHKNEFDVRALPILEEKLGFLYEPRSFIDKYHKKW
S*
>SRVP18_hole-7m-from-trench_1_80cm_scaf_1200_350_88_155-*_355 # 265274 # 265642 # 1 # ID=2_355;partial=00;start_type=ATG;rbs_motif=GGA/GAG/AGG;rbs_spacer=5-10bp;gc_cont=0.314
MNDDDDDEAKTEIGVRILCNILGFSPEDLKTKIDIYIRDPSGKKTIIDKRLYSAEDLMTE
RVNSRLYDMILTSIIKECNIKPIDIIESIYPDHQTLEPRTLVIEITHHIKKDDNIQQIKE
GK*
>SRVP18_hole-7m-from-trench_1_80cm_scaf_1200_350_88_155-*_356 # 265639 # 266100 # 1 # ID=2_356;partial=00;start_type=ATG;rbs_motif=AGGAG;rbs_spacer=5-10bp;gc_cont=0.314
MNKIVIMDFFAIWCSPCKMQDPILEKLKETFGNKVEFKKIDIDKDSDLKNRYNIKAVPTI
IIEKDGAIFKRYIGVTSLRELEKDITDAIGKYVEKKLVKVTMEYDDGSKEYIDGDDVGKW
QGALNSAVAIDSTKEGGAQDILKKVTWKKLSDE*
>SRVP18_hole-7m-from-trench_1_80cm_scaf_1200_350_88_155-*_357 # 266162 # 266551 # 1 # ID=2_357;partial=00;start_type=ATG;rbs_motif=None;rbs_spacer=None;gc_cont=0.274
MTLKLNEGDRLYKIIEAKTFGSERKSFISKIDKNGTITILTYIFSVEDIKEDGTIKKENK
RMMLLIDKVEKEQFKGVIDINYKIYPQFQILWEKDYGDKSLAEAIELMNTEGIISTDVSI
KDIIKEVKI*
>SRVP18_hole-7m-from-trench_1_80cm_scaf_1200_350_88_155-*_358 # 266604 # 267380 # 1 # ID=2_358;partial=00;start_type=ATG;rbs_motif=None;rbs_spacer=None;gc_cont=0.327
MIKLCDSNNILTIKCSVSEFVSGMTYCEYKIPFYIQGITIQRKGAEIRKNAGRKGHKKEE
EIETEKIEKGEIRPIPAIELPWVLADPKCDIEFVREEITTKLLYPTKIDEKDIKLILYGR
ADKVSRKEECIIIEEDKFPQDPSGYITRDKPFDSHILQALTYLNSKFAKKDAGIKYNWFE
IPHNKKKWVINIRGHENNNIIRSFEEIVEEQDKLYLEDNLFKFISIIVGKKEKIHHNNVK
KCIPCEYAKICSCSVAYD*
>SRVP18_hole-7m-from-trench_1_80cm_scaf_1200_350_88_155-*_359 # 267433 # 267810 # 1 # ID=2_359;partial=00;start_type=ATG;rbs_motif=AGGAG;rbs_spacer=5-10bp;gc_cont=0.381
MDIYGKAPFLECSSRGDKRFSAFYAKVNGRSIEEQYQASKIFEDGSTGLCWKEAKGRRAV
NAVECARLYENLWRQYISEHPELLNVLKRASGLSDIFAKKGSVSQAYVLWKIRCEQMINS
WDKTV*
>SRVP18_hole-7m-from-trench_1_80cm_scaf_1200_350_88_155-*_360 # 268032 # 268457 # 1 # ID=2_360;partial=00;start_type=ATG;rbs_motif=None;rbs_spacer=None;gc_cont=0.305
MRIKDLLIITLILIVLSIAITDGRTKRLLPITSLTIQFDKTDAVFTVNYNFDTLSKIYLL
IFGSNSLEPKIKLVFSNFDYDIVKIGPDETILKVKNISRPDRGFYLHDSRKFGETIDILY
ISDYHGSRTYYNTNSTPYYFY*
>SRVP18_hole-7m-from-trench_1_80cm_scaf_1200_350_88_155-*_361 # 268779 # 269276 # 1 # ID=2_361;partial=00;start_type=ATG;rbs_motif=AGGA;rbs_spacer=5-10bp;gc_cont=0.295
MIQTDEQTEMISEWRCGNCGKIYSFYQFIKLNKVKMVESDTDPKEQHGYTPVCECGYRFH
LDKWRLYDNVKIKTDKEDIDTIVSTVDLELNHGYEEGENLWYGTMIFPGGFGDDGLEWPK
CYYENNYETKEEAIKGHNRIVNLLKEGKYKIEDSNENKKELIIIE*
>SRVP18_hole-7m-from-trench_1_80cm_scaf_1200_350_88_155-*_362 # 269300 # 269680 # 1 # ID=2_362;partial=00;start_type=ATG;rbs_motif=GGAG/GAGG;rbs_spacer=5-10bp;gc_cont=0.346
MSKIYAIMYDLKSKSHNYSCLYNQLISTNWCHYIQSAWLIETDETVEQIWNRIKPTMGEK
DFVLIIEVNKNYQGQLPTEAWNWINEHSRTETILQETSYEEDSSSGSSSRGASYIEDNSS
DSRETT*
>SRVP18_hole-7m-from-trench_1_80cm_scaf_1200_350_88_155-*_363 # 269677 # 269937 # 1 # ID=2_363;partial=00;start_type=ATG;rbs_motif=GGA/GAG/AGG;rbs_spacer=5-10bp;gc_cont=0.307
MKFGNIQISVAEIQKASDIVIISKIKSVRCRNLFGIIVTKFSGGKLNNAVLNKYNMILHF
LEQSEHSYIIREHELKKLSEEKENGM*
>SRVP18_hole-7m-from-trench_1_80cm_scaf_1200_350_88_155-*_364 # 270132 # 271061 # 1 # ID=2_364;partial=00;start_type=ATG;rbs_motif=GGA/GAG/AGG;rbs_spacer=5-10bp;gc_cont=0.299
MTPKIENQAKNLKYILSLPPYQFITKHIDNVLNEYSTSKYSEADTYQLKRLYSIISKDLN
RDINEMLRLVEIEDDLVKLIEATDNRIFYRKLFFPSIFINNEFKFGDWIIKGILVEECIT
DFAGNATRPSDKNLEKNDYVIFVTLINPSTNEFWNLTFFLVDTTLYKKYKDCDPKAAQKY
IRNIICNMVDTVDGNDEDLDIVIIETSKEQNDKRIKKGKVPFPTKIYIRAKGEFKRYVQK
FNIACEDNEKLKLGHKFLVRGHWMKFRAERYIRRKGERAWVKPFWKGEGVVISKDYKLIQ
SEKNEYVPL*
>SRVP18_hole-7m-from-trench_1_80cm_scaf_1200_350_88_155-*_365 # 271061 # 271150 # 1 # ID=2_365;partial=00;start_type=ATG;rbs_motif=None;rbs_spacer=None;gc_cont=0.311
MDKRGKCYSNEFEEIIKICQGSDSERYRK*
>SRVP18_hole-7m-from-trench_1_80cm_scaf_1200_350_88_155-*_366 # 272218 # 272673 # 1 # ID=2_366;partial=00;start_type=ATG;rbs_motif=None;rbs_spacer=None;gc_cont=0.311
MTKIDIKRYKHKEKSIPPKTVRYCYICKKKTKWMFNPRIGHSLCGECGYRKISDILINYE
GRIMEKETKTKEEKHKTKNTYVQSYLQKLLDKKVKCVLLNSEIMEGTLIGINQYEIVMLV
SNIAGEVITNEQVVIFKHGILTIKECKHDQC*
>SRVP18_hole-7m-from-trench_1_80cm_scaf_1200_350_88_155-*_367 # 272698 # 272946 # 1 # ID=2_367;partial=00;start_type=ATG;rbs_motif=None;rbs_spacer=None;gc_cont=0.321
MKIMGFTEHGPVAGKVIRRISAQCPGQNVSYFADGIDGYEGWLDEGSYLEFDQKKWDYII
NEWNKILESRKNIQHILNVIQK*
>SRVP18_hole-7m-from-trench_1_80cm_scaf_1200_350_88_155-*_368 # 273113 # 273334 # 1 # ID=2_368;partial=00;start_type=ATG;rbs_motif=None;rbs_spacer=None;gc_cont=0.356
MTHTINPVVIKVRVNRNKCCYCGACISVCPVPEGALELEEVILKVNHNICIECGRCIQIC
PVGALSMVKKLRY*
>SRVP18_hole-7m-from-trench_1_80cm_scaf_1200_350_88_155-*_369 # 273362 # 273742 # 1 # ID=2_369;partial=00;start_type=ATG;rbs_motif=GGAG/GAGG;rbs_spacer=5-10bp;gc_cont=0.270
MDKDKNEKIIIDIVKDKFSSSEISKLAQCIKDIERNRKYGPNRHIVWKDDKTTANEKIVI
SIHNGILSVEELKKLSQCIRDIEQNKPIRHINIWMNVPDKTIKEMQEVNDSITPGFPIKG
VIELNR*
>SRVP18_hole-7m-from-trench_1_80cm_scaf_1200_350_88_155-*_370 # 273783 # 275204 # 1 # ID=2_370;partial=00;start_type=ATG;rbs_motif=AGGA/GGAG/GAGG;rbs_spacer=11-12bp;gc_cont=0.322
MRIFIVSNRLPITVVKGDKLEFKESMGGLVSGLSSYIDSLKDSSLNYEFRWVGWPGITTR
DDQKNFLKLELENINMIPVFLTEDVMDKFYLGFCNRTIWPLFHYFSDYVSYSGDYWNCYK
YVNQIFCDTILDIAQPGDIIWIHDYHLMLLPKLLRDKLDKDRLKLINSCKIGFFLHTPFP
FFEIFTMLPRAWRRDILEGMLGSDLIGFHTGHYVLYFLDCVYRILGYGHYMCSITLRDHV
VTVDKFPMGIQFDKYNKSDIKKIDEFKILSDSKVILSIDRLDYTSGLANKLSCYESFLEH
HKELHNKLIFVLIVVPSRIGVYHYEVSKKQIDEIVGRINGKYGNMGWTPILYQFKFLPFE
ELLNLYRLSDVALITPLRDGMNLIAKEYVASRKDKTGVLILSETAGVSEELDEAIIVNPN
DKEEMIRALVIALDMDSAEQKRRIKIMQKHLQNYDVSVWANSFIDRLRLSDKK*
>SRVP18_hole-7m-from-trench_1_80cm_scaf_1200_350_88_155-*_371 # 275827 # 275943 # 1 # ID=2_371;partial=00;start_type=ATG;rbs_motif=AGxAGG/AGGxGG;rbs_spacer=5-10bp;gc_cont=0.419
MAKAKAKTEEVKPKAEDAEAKPKAEDAEAKPKAEEAKK*
>SRVP18_hole-7m-from-trench_1_80cm_scaf_1200_350_88_155-*_372 # 276335 # 276712 # 1 # ID=2_372;partial=00;start_type=ATG;rbs_motif=AGGAG;rbs_spacer=5-10bp;gc_cont=0.389
MDQVVHFHIPVNDMERAKKFYASIFGWDIEETDHKNYQKATTVATDEDCIPKEPGAINGA
LYSREAPEDSTEITIEVSSIEDYLKKVEQSGGKIVTPKTPVKDYGFYAEFSDTENNIVGL
WQEPE*
>SRVP18_hole-7m-from-trench_1_80cm_scaf_1200_350_88_155-*_373 # 276761 # 277027 # 1 # ID=2_373;partial=00;start_type=ATG;rbs_motif=GGA/GAG/AGG;rbs_spacer=5-10bp;gc_cont=0.360
MKDNNDIRSPALKGGSSDEIKGFIEIKMSSGWYMTVSVIKSDKFEEEREFVEIAKIRGDQ
KRSRFNINPKYVRVLGDTLIKFADDNKL*
>SRVP18_hole-7m-from-trench_1_80cm_scaf_1200_350_88_155-*_374 # 277062 # 277379 # 1 # ID=2_374;partial=00;start_type=ATG;rbs_motif=AGGAG;rbs_spacer=5-10bp;gc_cont=0.280
MVDKCNVDVIFRKGAGMEIPTAIRILMEKGITAKEIEDRAMTLLSNMKEDIEKKDLDDNY
KILFHMLLSYFIFNDAIKVYNEWIKEDAAKHNMKPEKYIKTIFGL*
>SRVP18_hole-7m-from-trench_1_80cm_scaf_1200_350_88_155-*_375 # 277502 # 277921 # 1 # ID=2_375;partial=00;start_type=GTG;rbs_motif=None;rbs_spacer=None;gc_cont=0.293
MLFLFLFLYFYYGLKQDYNQIIVNLRTIFVFLISYILGTELFSPDLDTNSIPSKKLGFIY
RPMRWLYAPHRGKLHNIFLGWIIQVLYLALIIALLFVIADKIGHSLYWIMNYVKTNDVVA
FLVGLFLSDAIHILADKIS*
>SRVP18_hole-7m-from-trench_1_80cm_scaf_1200_350_88_155-*_376 # 277990 # 278253 # 1 # ID=2_376;partial=00;start_type=ATG;rbs_motif=AGGAG;rbs_spacer=5-10bp;gc_cont=0.367
MLFILWFKWAPEYTEQLLELWKTFEYPEEVELIGRYLLIGRHISVAIFDAPDEDAILKIT
YPFRELGIPHIAPAMPLEEAIKKMEEM*
>SRVP18_hole-7m-from-trench_1_80cm_scaf_1200_350_88_155-*_377 # 278352 # 280226 # 1 # ID=2_377;partial=00;start_type=ATG;rbs_motif=AGGAG;rbs_spacer=5-10bp;gc_cont=0.402
MEISEHKSIIEQYEVLHKDGITNVFDRFAAQGKRCNFCEQGISCQLCSNGPCRIKPGANR
GVCGIDADGMAMRNMLFLNTMGTSTYTFHAKETAKTLKAVALGKTPFQIKDEAKLKLVAE
KFGIKTDDTIKNIAISVADAMLKEINSDSDVELSNVLNFAPKSRIELWKKLGIMPGGPLN
EIMDCISSSQTNIDGDYVSLAKKALRLGISCIYGSQIPLELVQDAIFGTASPHIVEVDLG
IIDPTYINIVVNGHEPFVGAALIQAAQQTKNQERAKSTGAKGLRIIGSIETGQELVQRFK
TDDVFVGLTGNWLSIEPALATGGVDVLAMDMNCSPPTLGEYQDKYNTTIVSVSKLVNIPG
MSTQIIYKPEEVASQAEKLIDIAIDNFNKRKGKTTHPSAQKQRALIGFSTESCLAALGGK
LDPLLDAIKSGSIKGIVALVSCTTLMNRGQDINSIAMAKELIKRDILVLSAGCGNAAMQV
GGLTTLDAIDNAGPGLKAVCDKLNIPPVLSFGTCTDTGRIALLVTAVADALGVDTSQLPV
AVTAPTYMEQKATIDGIFAVAFGLYTHVSPIPYVAGAPRLVKLFTEDVEGLTGGKLAVET
DMVMAANGIEAHINKKRKALGISV*
>SRVP18_hole-7m-from-trench_1_80cm_scaf_1200_350_88_155-*_378 # 280341 # 280637 # 1 # ID=2_378;partial=00;start_type=TTG;rbs_motif=AGGAG;rbs_spacer=5-10bp;gc_cont=0.300
MNEDKKFIGDEFEEITDEGEEDLDKLFDLILPPGVPYKIIMETADKFNLEIITREIALKT
IDVDNENLLALRGKLEDINNAHDYIYQKLSKKYNYKKS*
>SRVP18_hole-7m-from-trench_1_80cm_scaf_1200_350_88_155-*_379 # 280667 # 280906 # 1 # ID=2_379;partial=00;start_type=ATG;rbs_motif=GGAG/GAGG;rbs_spacer=5-10bp;gc_cont=0.375
MKEFSEEELAKNNGKNGAPIFVAYNGKIYDVSKSSSWENGDHENMHDAGKDLTDDLEASM
PHGADLLDKFPVVGTLKNQ*
>SRVP18_hole-7m-from-trench_1_80cm_scaf_1200_350_88_155-*_380 # 280915 # 281247 # -1 # ID=2_380;partial=00;start_type=ATG;rbs_motif=None;rbs_spacer=None;gc_cont=0.369
MPAISADIPKMTWNTVIKIGILTKWDMINWKLLIKEKAIRIIKAMIVRATASLAISKCLN
KTLLFAYKTPIKSIIKPVIDKIKAKSADGPALVPRNTMLSSIHRTIMWHD*
>SRVP18_hole-7m-from-trench_1_80cm_scaf_1200_350_88_155-*_381 # 281449 # 281592 # 1 # ID=2_381;partial=00;start_type=ATG;rbs_motif=AGGAG;rbs_spacer=5-10bp;gc_cont=0.312
MENNVIPRWVQNKISKLEQRKLIVRPEVAKNMQREIDQLNQKYHSKI*
>SRVP18_hole-7m-from-trench_1_80cm_scaf_1200_350_88_155-*_382 # 281606 # 282028 # 1 # ID=2_382;partial=00;start_type=ATG;rbs_motif=GGA/GAG/AGG;rbs_spacer=11-12bp;gc_cont=0.303
MIITDWIYSLATLRPITLITVPQLMSLYVQYLILGILISIPYMIFTKKEEGSDISISEII
SLVIIEDSIFRYIPIMLIGGNAGVYSHIIWGLLHFPKNFIFALISGILMLRLWLGGLWFE
AIFIHVFHNIWVSLANKGKA*
>SRVP18_hole-7m-from-trench_1_80cm_scaf_1200_350_88_155-*_383 # 282099 # 282575 # 1 # ID=2_383;partial=00;start_type=ATG;rbs_motif=GGA/GAG/AGG;rbs_spacer=5-10bp;gc_cont=0.275
MLDTLGNIGRHMIETHPNIKYFGDTIIEKNGKVTSQKCQICGEELIKYKTNYGIITRINI
MNKGNEEGLNSIYEIDYTQMSNKEFIENLRISAFQHAKISVENFRRRENNLFSEEELEEV
RNIEILSVSMMLERVKLKGEDMEGAVKEFLHKFDDPNL*
>SRVP18_hole-7m-from-trench_1_80cm_scaf_1200_350_88_155-*_384 # 282611 # 283738 # 1 # ID=2_384;partial=00;start_type=ATG;rbs_motif=AGGAG;rbs_spacer=5-10bp;gc_cont=0.360
MTQKVTPWEVSGKVDYDKLIKEFGTMPITDELSKKMERLAGSSHIFLRRGLFFSHRDLDM
ILRDYESGKGFFLYTGRSPGGEMHIAHMIPFILCKWIQDVFGVNLYIQIPDDEKFLFKSY
LDYKSIQERTEDDILNIAALNFDPEKTFLFKNTEYIKKMYPSVLKIAKKITFSTAKAVFG
FGNDANIGMIFYPALQVAPTFFEKKRCLIPCGIDQDNYWRIQHDIAESLGYYKTAAIHNK
FLPPLTGIEGKMSASLSETAIYLSDDEKTVKNKIMKYAFSGGQATIDEHRRLGGNPDIDV
AFQWLSILFEKDDKALKQIYDDYKSGQLLTGELKQILIDKINMFLCEHRKKKEIARPLLE
EYMYTGKLANEMWSK*
>SRVP18_hole-7m-from-trench_1_80cm_scaf_1200_350_88_155-*_385 # 284025 # 284465 # 1 # ID=2_385;partial=00;start_type=ATG;rbs_motif=GGA/GAG/AGG;rbs_spacer=11-12bp;gc_cont=0.385
MINLAECKKRRVYKLISRNLSFGVFDGDIRFIGIRTKFGRRMLDAEDHWETGPPFGTARP
DEDTCIVIPEEISLHLCENEGIPIDKATGRDVAFDRPVSKGGKGWFFKDTGESDENIRPI
AFENRKLLEFLEKIEKEKFAESNIGE*
>SRVP18_hole-7m-from-trench_1_80cm_scaf_1200_350_88_155-*_386 # 284777 # 285508 # 1 # ID=2_386;partial=00;start_type=GTG;rbs_motif=AGGAG;rbs_spacer=5-10bp;gc_cont=0.352
MTWNDPQTELIIYLIYGTSFILMFSIMTIWRKRVAHIEFMKDFRHLAAFGLIQGLGEYSE
IPRFLAIQPTWLFDSIRIILISSSFAALLSFGLSMITIENEEDRWIRGAPYGGLIIYFWL
LFFIGLDFKNSGNGINYNFADLAIQYSMGFLGAVVSAYSFLRISGKMKEVIGERAEEILF
ITGICFGLYAIFGGLIESTLTVIGIPVVVYRTVIAVLITICVIEIFQMFRLDKTPNKKEI
GKT*
>SRVP18_hole-7m-from-trench_1_80cm_scaf_1200_350_88_155-*_387 # 285511 # 286665 # 1 # ID=2_387;partial=00;start_type=ATG;rbs_motif=AGGA/GGAG/GAGG;rbs_spacer=11-12bp;gc_cont=0.315
MFEAEKFIKYCSQTLESYLGHISNDIINKIRTKKNLDENSSDSDIKKFIGLIETNISVLS
GKHRAVEICDIIRANVSEFGHTTKISDVNKEEVAKTNIDREDVNKEEVAKTNIDREDVNK
EEVAKAIIDREDVNKEEVAKAIIDREDVNKEEVAKAIIDREDVNKEEVAKAIIDKKDITK
RDTTRTVEEIREMWKITDEYLENKILVLLETGFTIDNILKKLHIEEEDLADRIIDLDTKE
FVILRDKNWILTEKGKDELNLIRKKIKSDYLRGNINKEEFFKKLECIKKQTINKDDTEEK
AEDPEKVPEEKAEDPEKVPEEKAEDPEKVPEEKAEEPEKVPEEKAEEPENVPEDDKEIIC
DKCRTKNKVADIFCTKCGEYMKKL*
>SRVP18_hole-7m-from-trench_1_80cm_scaf_1200_350_88_155-*_388 # 286759 # 287244 # 1 # ID=2_388;partial=00;start_type=ATG;rbs_motif=GGAG/GAGG;rbs_spacer=5-10bp;gc_cont=0.368
MNDEIKSIPERFRTITPNMIIQGANEAVEFYKNVFGAKVRNIFYGPDGETIGHAELEIGN
SILMLSDEFPMMHVLSPKSPGGGTSISLYMFVDNVDDVFNKAVSAGATVTMPLMDTFWGD
RCGNITDPFGHRWTLATHKKDVSEEEIKKASKEMFAEKCKK*
>SRVP18_hole-7m-from-trench_1_80cm_scaf_1200_350_88_155-*_389 # 287319 # 287564 # 1 # ID=2_389;partial=00;start_type=ATG;rbs_motif=GGAG/GAGG;rbs_spacer=5-10bp;gc_cont=0.309
MKKIKTIKIGGAKVNVKDMTPSLRSKIEEQLGETIEDGENNNSEGHIGNKDNDKKGQVKT
EKEYISLFRKMFGFRGRKIKI*
>SRVP18_hole-7m-from-trench_1_80cm_scaf_1200_350_88_155-*_390 # 287690 # 288712 # 1 # ID=2_390;partial=00;start_type=ATG;rbs_motif=GGA/GAG/AGG;rbs_spacer=5-10bp;gc_cont=0.359
MKINTIIVRILKFRISEPIWSYILIFSFLVLIYSLVFLYLMHIYENKNYGFITAVYWVIV
SMTTVGYGDIYFNSEIGRLFSIIVILSGVAMIFGYLFPLVFTPQLEKILKKEHPSKVQND
LKDHIIICGYNQLVETLIAELGEYGIPFVVIDENEKNISQLISRKVICVYGDATDKDVLQ
NSNILSAKILIANQSDEKNASIVLTAKEIRDIQVISVVENEAKAGYLKYAGSDMVISPKT
LFGTYIGNKAISPLTDHLAGATKFFEDLSIVEFPIYPHSILIGKKLKDAIIRQKTGANIV
GLWSGGKLSLNPQPDDLIRENSVLLAVGTDVQLEALKKIT*
>SRVP18_hole-7m-from-trench_1_80cm_scaf_1200_350_88_155-*_391 # 288738 # 289367 # 1 # ID=2_391;partial=00;start_type=ATG;rbs_motif=GGA/GAG/AGG;rbs_spacer=5-10bp;gc_cont=0.313
MKNVKTKHIIYIIVLIIIMVPMTMAEKNLTENTTIEKFKVEPVVALKPINDLINSSTDIF
LVLYMANPPNNDVDLNVDMNIKNAPGIRAYGQGLSTNNIGNLNGMFNVAPGKTKIIGVTL
KAEKVGDFVNHFDVRYWPGNNKNNYRSIALNFKFRAEDVSSNPEGSGQLNKEGTIPSVIP
STTVTPKKAPDFSIVLVILVFVVLYINRK*
>SRVP18_hole-7m-from-trench_1_80cm_scaf_1200_350_88_155-*_392 # 289498 # 290235 # 1 # ID=2_392;partial=00;start_type=ATG;rbs_motif=AGGAG;rbs_spacer=5-10bp;gc_cont=0.393
MRKINKYKFSGIATTNHTVIAIMLLFSLSILAQGAAALPMVFKTETIGSVENGHTYSIHI
YNVDDVAEAIVNGNVIGPYNAGSDVVIDITTDLAQGSGNTISFYTTNNVGGWTYGFDLLK
DSIPIWSDTCGIFTVDGCMGNDQHLGPVYQSVLILPAQAPLFSFVRGGDNGLWYKTYDGK
SWSNWVSLGGFLTSDPDSAKLNGDTYVFVRGGDNGLWYQKYNSVSNSWEGWISLGGVVTS
GPGAS*
>SRVP18_hole-7m-from-trench_1_80cm_scaf_1200_350_88_155-*_393 # 290370 # 290930 # 1 # ID=2_393;partial=00;start_type=ATG;rbs_motif=GGAG/GAGG;rbs_spacer=5-10bp;gc_cont=0.303
MNYTEGITIIEGNYNLTTSILFELCVSSIMSSGKDVLFIDGRNSFDPYSISKIAKRIGTD
QKEILSSIHVARAFTEYQMNSMIEELDIAILKWNPYILIISYLSSLFSDSDIGLFKSILE
NLRSLTNSSCKIIVVTSYGKTNCDKLLASNADRLISIKQLDNKTIRIIDNGNICEFVYLP
HGQMRL*
>SRVP18_hole-7m-from-trench_1_80cm_scaf_1200_350_88_155-*_394 # 290932 # 291237 # 1 # ID=2_394;partial=00;start_type=ATG;rbs_motif=GGAG/GAGG;rbs_spacer=5-10bp;gc_cont=0.369
MGRTIPSFRVLFEGIVEELSTYRRALRGEDKDVFDEVMYKARRHSSSCSIVPTIDPIGCI
LLSIIIEQQKEINELKGLVNGVPVGYKIRSEEQNDNKMDQQ*
>SRVP18_hole-7m-from-trench_1_80cm_scaf_1200_350_88_155-*_395 # 291293 # 293452 # 1 # ID=2_395;partial=00;start_type=ATG;rbs_motif=None;rbs_spacer=None;gc_cont=0.319
MNLQFFEKVPGIIDAYYEEKSTALGRKPEKVICVAIDPSFNYKENYRDITRLLESNGYLL
YNIDISTVRQYLLEKKLFPIARLKWNTNILDDDQNTLDYDINLLSKELYIIPKTKGMFAI
NGPIDKIYFGDILIEGSEQHIIEELNSEIIRSDPDVILTNNGDSFELPYLYHRASLHNIR
LQLGREKDNNAVNLTNMITNKTINQTTNKAAHQMNLISATNTNESGKSYYSYGKVYYKPK
GHYLSGRLHIDKSSFLFREGGLSGLIDISRITGIPLQELSRLSPGSAVNALQVNQALLDN
VLIPWKRNLPENWKTAQQLLISDRGALVIEPKVGLHEKIYELDFVSLFPNIMVNRNISPE
TVLCNCCPNGPKVPFINYNICEKHIGIIPRVLKPIINRRLAYKKRVKDYLKDDLLRSEEY
EKKQNILKWLLVTSFGYMGFNKARFGRIECHESITAYARDILLRTIEIADDMGYDVIHGI
VDCIWVKGSDPERLCEIVTKDIGIDLELKGLYNWIVFLPNKQNGSGSLNRYYGAMNKGSL
DQLKVRGIEMRQGSTPNIIRNLQDNILNKLAEAKTAYEFYSKIPDAISILKEYTRKVFND
ECQPSDLIFEISISKNLNEYKGFNNQVAALRQLKDRGIDIFPGQSVQYIVTDHKSRNYQK
RVIVPELINVNTKYDKEKYYQHLLRATESILLPFGYTDKVLDDIVNNKIQTKLHQYVKM*
>SRVP18_hole-7m-from-trench_1_80cm_scaf_1200_350_88_155-*_396 # 293439 # 293609 # 1 # ID=2_396;partial=00;start_type=ATG;rbs_motif=None;rbs_spacer=None;gc_cont=0.234
MLKCKLLDIEINMGKICPVSKNFKKKKFLCYKNCGFSPLRDKNKKRMIQTKLNIDK*
>SRVP18_hole-7m-from-trench_1_80cm_scaf_1200_350_88_155-*_397 # 293651 # 294832 # 1 # ID=2_397;partial=00;start_type=ATG;rbs_motif=GGAG/GAGG;rbs_spacer=5-10bp;gc_cont=0.340
MNKIIKNKNIGIVVIVLLGITVLTGIWINHNQTATSIVSPISNIRTYGINGHVSDNYDIA
LENVLIQNSTDSSGYYTTSASGFYSISNLPNGTYNFSYSKYGFNTGYLVVTIKGADNDSA
NIKIYDTTPSEQATGLASDTPTKTTVNLSWNSIIGANYYQVFRNGMIIGYTKNNYWHDTN
LDTGTLYQYNVRANDSYNNWGLDSTTLNINTVSNNLLSNPGFETTGANPNIPTNWSTNYK
GILQPIFSYPEPGRNGGSSVTISCAAIDDNESDWVQVVGGINSANTYKISGWIKTQNITA
INSGIDSQDNRGGATVHVDWYDSGWNYLDTSRIIVPKLQGTMDWTFFEKNITNIPSNAAN
AHIVLKFLSARGKVWYDDIYFAVNDITVNEMNK*
>SRVP18_hole-7m-from-trench_1_80cm_scaf_1200_350_88_155-*_398 # 295137 # 295382 # 1 # ID=2_398;partial=00;start_type=ATG;rbs_motif=AGGAG;rbs_spacer=5-10bp;gc_cont=0.374
MPRYIDQHPMKPFKAEQLRELQNAKPDEFGVTHHEIIFSEKDDKVWCVLDAPNREAVTKH
HEKAKIKPDFVFEVETTRVGK*
>SRVP18_hole-7m-from-trench_1_80cm_scaf_1200_350_88_155-*_399 # 295520 # 296980 # 1 # ID=2_399;partial=00;start_type=ATG;rbs_motif=GGAG/GAGG;rbs_spacer=5-10bp;gc_cont=0.292
MTFDMGLWNNIIDKTEENHRKIFDIDIVDLAKKYGTPTYVLFEKIIEENFKNYNESLEDQ
YADYLICYAVKANPSIYLLNLLGRLGSGADVASEYELQLVLDAKIPNEKIRANGNCKSEA
YLEECIKKGIIINVDPEDELKIINDISENLGKDAIINIRLSGFPIKNITSRAMSTSTNWS
KFGIDYKRADKVFQKLFEMDHLDFNGLMVHIGSQITNIDSYYKVLSILINLCKDAEKLGL
TISEIDIGGGLGIRYFESYDWKIIKEKIKNTRKENYTWANEFIGYEYNSELDDIEWIGEE
LSCQYTPDTFIQKLLNGKYSEENSFKEELIDIGTPKFVIEPGRSIIGNACVTITKIGHVS
KIPSGENIVHVDAGVNTYTTFGVAEQLHRIEIANFIEEGEEFETFVAGNLCFTGDLLGKI
KNKLMRKPMRGDYLLFYDTGAYSDFFASNANSFPRPAKVMVTKDGLCKLLVKREDFSDII
KRETEI*
>SRVP18_hole-7m-from-trench_1_80cm_scaf_1200_350_88_155-*_400 # 297083 # 298543 # 1 # ID=2_400;partial=00;start_type=ATG;rbs_motif=None;rbs_spacer=None;gc_cont=0.305
MVLTKMKFKIMNIGTIQRQSLISITWQIMLTLIGFVSTIYFVRFAGTKTLGAYFLILTYY
SIINMVSDGGFGGAAIKRISEGEEPNEYLTAFFTVRFLFTVISLIILIIFRNYFANLNDS
GTFVWLLFLLMLNGTVGFIGLGNAGSGKIGIHSTCSFIGEVSRIVIQIIAIFLGFGIAGL
IGGMIASLIISSILELKFFDLRFVKFKWVHFKNLANFSFWSFLASSGVLLYTNTDTILIG
HFLGSADVAIYRVIVQFSMVGLLVSSSLNATLWPKISRWGKTKDLKSIEDSLSRAISFSL
LLAVPILIGGIILGDKLLNFFYGGEFSKGYGILIVMLMVQVVSIFQIFYLSYLGALDRQK
DAFKVTIIAAILNIILNFILIPIIGIIGAAIATMMTMILNALLAYLLLSKLIHIRLEKDS
LYNIFKASFMMLIFILIYRLSLNIIIYPLNIIMVPVLIGGIIFIFMILKIDNSISAEIKN
ILVNIF*
>SRVP18_hole-7m-from-trench_1_80cm_scaf_1200_350_88_155-*_401 # 298557 # 299201 # 1 # ID=2_401;partial=00;start_type=ATG;rbs_motif=AGGAG;rbs_spacer=3-4bp;gc_cont=0.298
MSEIIVENKGITYEIFREKDLEETVNLIAEDFSRAEPMTRSQGITAEEFHYFAEIYCKKA
IIDELSIIAKDKGKIIGFIISEDLESDPPEGIENINIKFNPGMALLNKLDEEYVKSYKKI
GDKIFHLFMGGVDEQHEKRHIVTTLFEESLKIAKLKKFTVAIVEATGLATQHIFRDRLGF
IERIAIEYKKFLYEGKYIFNIDNPISCILMEKIL*
>SRVP18_hole-7m-from-trench_1_80cm_scaf_1200_350_88_155-*_402 # 299282 # 300418 # 1 # ID=2_402;partial=00;start_type=ATG;rbs_motif=GGA/GAG/AGG;rbs_spacer=5-10bp;gc_cont=0.262
MMIKPSINTTKYLDSNIKGYVDKSVGIDKFEDELKKKYKLDKILRFDLGENSDGPPIKVL
EELENIKKNSLLISEYPDSNYYNLKNKLALFYGVDTDNIAVGAGSIELIKNISKCWLDIG
SYAIYPVPSFYAIENSILEFGGIPIYIRLKEEENFQWTESTTNELIKTSNHIIPKLIWLV
SPNNPTGGIIPLEDTLKIIKNNKNSIVVVDEVFGEYISDDASTINIFREFENVLILRTFS
KAYGMAGLRLGYCIGSKGLIKILEQIRLDFPITSISERLGIIALEDKDYLKEMREKLLKR
KKLIYKCLEDSKIKYFPSETNIILIRHDNKNLYKELLKKGILPAIMDTEGLKGKGYVRIT
IRNDEENDLLIKSISELD*
>SRVP18_hole-7m-from-trench_1_80cm_scaf_1200_350_88_155-*_403 # 300438 # 300659 # 1 # ID=2_403;partial=00;start_type=ATG;rbs_motif=GGA/GAG/AGG;rbs_spacer=5-10bp;gc_cont=0.365
MEKVILDIAGMRCGSCAICIELMLGKKKGIVSSKVSLNERSAIVEYDPTITTTSDIMKVV
NDLGYIATLTRSA*
>SRVP18_hole-7m-from-trench_1_80cm_scaf_1200_350_88_155-*_404 # 300810 # 301223 # 1 # ID=2_404;partial=00;start_type=ATG;rbs_motif=None;rbs_spacer=None;gc_cont=0.309
MKTTKDRQVKRKFASPRKHGKYLKELNEFELVGFVKSQPDLLRQLRRFYEPKIFAPGSKL
SIGRNDAKYGTYDIFGDKICYYYDIRREDEFIDFLVKKFLEKNPDPDSEIRKVFTRLLHN
HGLCWFGCIHGGKKKFY*
>SRVP18_hole-7m-from-trench_1_80cm_scaf_1200_350_88_155-*_405 # 301496 # 301810 # 1 # ID=2_405;partial=00;start_type=TTG;rbs_motif=GGAG/GAGG;rbs_spacer=5-10bp;gc_cont=0.413
MSRQTSASQQPEEFTRNRIPQKSKNEILGVVESLLGGNKLRVRCMDNVIRLARIPGKMKK
RIWIREGDVIIVVPWSFQNEKADIIWKYSDPQVNWLERKGFLKS*
>SRVP18_hole-7m-from-trench_1_80cm_scaf_1200_350_88_155-*_406 # 302054 # 302317 # 1 # ID=2_406;partial=00;start_type=ATG;rbs_motif=GGA/GAG/AGG;rbs_spacer=5-10bp;gc_cont=0.356
MNSIDFDTEIQRIFKKIIEFGIEKCCVCHHDLDTHIDEGDFWRCHSLGADAYQCECILQK
HKAKDDISFYDLARRAKEQMEDLKVDR*
>SRVP18_hole-7m-from-trench_1_80cm_scaf_1200_350_88_155-*_407 # 302314 # 303192 # 1 # ID=2_407;partial=00;start_type=ATG;rbs_motif=GGA/GAG/AGG;rbs_spacer=5-10bp;gc_cont=0.365
MNEFIDKLSKIRSGFLARLKFLFLLDLISVFSIFYSIFIIFQVEYYLNKSSINLSVPVRF
VPPILAFIMAIISVLLLHRKDSKVNINLLIENKYPELKERLRTAYDNKDEANVVVDSLKD
NVSDVLTTVSSSNLFAKTKIISKILITIIFIAGIATIYSNPDQYKIPPEAISNNFKNLTG
IGQGIVDVTNIPVGPIQNIQNVGTQGSGDIIGKPKIASLEGKNIDLSLHTGIGTGFVPKA
PNQQKNQFISSAAYPVDVLGSNVSDGGYSTLIQKTQAEKKLIQDYAIERSKI*
>SRVP18_hole-7m-from-trench_1_80cm_scaf_1200_350_88_155-*_408 # 303284 # 304156 # 1 # ID=2_408;partial=00;start_type=ATG;rbs_motif=GGA/GAG/AGG;rbs_spacer=5-10bp;gc_cont=0.348
MLDIAIPKGSLEEQTILLFKQADLEIKKIDREYNPIIKDPRINKVKILRPQEIPKYVEEG
YFDIGISGKDWVMESESDVVDVADMFYSKQGEGTVKIVVAVPILQDIKSAKDINPGSKVS
TEYPKLTKKFFDNLGIPVDIRYSYGATEAKVPELVDVVVDLTETGSTLRKNGLKIVDTIL
ESNTKIIANKKSWEDPIKRKEIEEIKILLLAVLEARGKVYIIMNVHEDRLDDIVNILPAM
KRPTIAKLYKSDCYAVETVVSKDDINILIPKLKSLGAEDILEIDITKIVR*
>SRVP18_hole-7m-from-trench_1_80cm_scaf_1200_350_88_155-*_409 # 304431 # 304757 # 1 # ID=2_409;partial=00;start_type=ATG;rbs_motif=AGGAG;rbs_spacer=5-10bp;gc_cont=0.364
MPDYLIQLKYESKSIEKLIANPHSREEFMRPVIEKLGGKIKGLWFSFGKYDVVAIMTLPD
KVSIEALAMASRATGYIKDFKAVCLLSMDESIEAMKKASTIEIVLPGT*
>SRVP18_hole-7m-from-trench_1_80cm_scaf_1200_350_88_155-*_410 # 305021 # 305215 # 1 # ID=2_410;partial=00;start_type=ATG;rbs_motif=GGA/GAG/AGG;rbs_spacer=5-10bp;gc_cont=0.354
MVEIKQNLTNEQIRSLLEKDLSKAELKAIAAQRSISTGKSTNEEIKRHILKNLARQEGYE
LLLR*
>SRVP18_hole-7m-from-trench_1_80cm_scaf_1200_350_88_155-*_411 # 305696 # 305956 # 1 # ID=2_411;partial=00;start_type=ATG;rbs_motif=AGGA/GGAG/GAGG;rbs_spacer=11-12bp;gc_cont=0.391
MDWWYLVGIGGALLTTFGFVPQIIKMHRTKSARDISPVTLLQISVGTILWVLYGYHIRDV
IVVLSNLIAFIIMVVAIIQYNFYSRK*
>SRVP18_hole-7m-from-trench_1_80cm_scaf_1200_350_88_155-*_412 # 306208 # 307287 # 1 # ID=2_412;partial=00;start_type=ATG;rbs_motif=GGAG/GAGG;rbs_spacer=5-10bp;gc_cont=0.324
MSIETIQILEKNIDSKIGNIDFENLGFGEIFADHMFSMEYKNGEWIRPQIIPFGKMEILP
SLCSLHYGQIVFEGLKAFSTEKGINIFRPGRYHQRLNKSCQRLCIPKIDYNIFIRGLEEL
IKLDKKWVPKKNGYSLYIRPFVFGTDNFLGVKVSETYRFMIIASPVGAYYKEGINPIKLM
TSKYVRSVRGGLGETKTPANYAASLLPMQEAKSKGYSQILWLDGIERKYIEESGAMNIFF
VIDDEIITPPLDGNILDGVTRDCVIKIAKDWGMEITERKITIDGIILASEMKKIEEAFGT
GTAAVISPIGEIKHKNRSIIINDRKIGQLSQKFYDEITGIQYGEKEDKFEWCHIVDKCE*
>SRVP18_hole-7m-from-trench_1_80cm_scaf_1200_350_88_155-*_413 # 307480 # 309663 # 1 # ID=2_413;partial=00;start_type=ATG;rbs_motif=GGA/GAG/AGG;rbs_spacer=5-10bp;gc_cont=0.376
MKKLINKMRILKVSILILAILVISGCTNNVYVNPTPVATQVPTIVPTATPVPTIVPIATP
APTTASTATPAPTAQPNTSLKNYDSLPDYLNFTNNTNSQSSSDIDGDGISDYDEIHGFTW
NNGIYFTDPLQYSTSGDPYSDKQKITDANMPPTVRSPARHPLVPAYADLKVYLEKVDVNT
LTKITSTSTQDSGWTWSMSTSTTDTTTQNWGNSVEAKAGFEGWKLYGYLKAYEYHDYSHT
LTVASTQSNSGWGSSEWSKATAIDLDKTARLKFHIKLKNDGTDTAKNVQLRFNVKIGNKV
ISTIKTDEIADRIDPDVETPENVIQTDESGNEITVTFDELRSIELGAPITIEILEINAQV
PGRNDVYGDWNDYKANIDRLSTKIVLNDGAKVKEYRIFSGIRYPPQGDPYYFMNITLEDA
INYVLGLEQKSDGAYINGEKVGDWKFGFDDQSFSYVNNYIVSTGPLLKMPIRQGMTILLK
TPDTIPPKIYWATIKDRLVEASVTDDEMVGNVTTHIMVGGIYQDIPLQKNNESIYSVILS
DNASDLGNAYVVADDGIQSAKIGIVSTITTSTTATPTSTATPTSTAIPTSTATPTSTATP
TSTATPTSTATPTSTATPTSTATPTSTATPNTTSLSGVAIEIKNSAYNPLTVTISRGDTE
TWTNDDAVAHTATSVPAGIFDSGIIRPGTTYSYTFNQSGTFEYGCSLHPSIPHGTITVTS
TGGGGGY*
>SRVP18_hole-7m-from-trench_1_80cm_scaf_1200_350_88_155-*_414 # 310256 # 310834 # 1 # ID=2_414;partial=00;start_type=ATG;rbs_motif=GGA/GAG/AGG;rbs_spacer=5-10bp;gc_cont=0.399
MYLAAELSLPIDKVNSVYRKVKDTADNMAEEKGECISNMAIYKRFLLLLGRQHYSWLKLR
RGLERIFASYPPYVLPETVTALQWLQEQGMALSIASNTNFIRGEVLHNNILNTWGIDWKF
QIFSDQLLQAKPHPRFWNIVVKRAKTYVDAMPWEILHIGDNKICDGACSTANIQFQYIKG
PAELAHVLERVL*
>SRVP18_hole-7m-from-trench_1_80cm_scaf_1200_350_88_155-*_415 # 310831 # 311661 # 1 # ID=2_415;partial=00;start_type=ATG;rbs_motif=GGAG/GAGG;rbs_spacer=5-10bp;gc_cont=0.387
MKLDKQFAVHDFKDIDTTLFNPRDYSELKFGSDRVARLFGYQMGNKFYSKYRDILINNRC
VIIPSAFNVVEIAATILARHFNNRLNDFLCLEGHRIVDWTTMHRSMSYIADYCLMPKEER
KLMLNGDKLYINRDFIEGKVLIFVDDITITGTHEDKINDFLEELGLTNQHIFCYYARYQG
NVTEIEYQLNHAGINTIDDYVKLVSDPNHHIVVRAVRFLLDQPLEDLALALERLDDKFID
KLYFACLAKEYDKIAGYRAGFELIRSVHTRLKYMEI*
>SRVP18_hole-7m-from-trench_1_80cm_scaf_1200_350_88_155-*_416 # 311814 # 312017 # 1 # ID=2_416;partial=00;start_type=ATG;rbs_motif=GGAG/GAGG;rbs_spacer=5-10bp;gc_cont=0.363
MPYKNKPKDKSVETIDVTPKWVALFPLYCEWIDSGTKDQKQLVKDELLKLCKVADEVNED
NVINTED*
>SRVP18_hole-7m-from-trench_1_80cm_scaf_1200_350_88_155-*_417 # 312020 # 312430 # 1 # ID=2_417;partial=00;start_type=TTG;rbs_motif=GGAG/GAGG;rbs_spacer=5-10bp;gc_cont=0.411
MEAGEIISLLNEDYVSEIEATLIYVRNAFIMPKCYPSRITEAISIDEMRHMNWLAELIVK
RGGKPCMEHRELDFGGDDLRGQLEKQKALETDAIERYKKHIEMIDDTEVVGVLKHILDEE
KRHRKEFRIRLEKIGQ*
>SRVP18_hole-7m-from-trench_1_80cm_scaf_1200_350_88_155-*_418 # 312877 # 313869 # 1 # ID=2_418;partial=00;start_type=ATG;rbs_motif=GGA/GAG/AGG;rbs_spacer=5-10bp;gc_cont=0.405
MKKLLNTKIMAMILLFSMTLFAMPATAADLQTGFVIGGDNAVWYNKYDGSSWLGWQSLGG
YATSEPVGETFGSKTYVFVRGGDAAIWYKFYDGTSWSSWQSLGGNVHTASKPEVIVDGPN
LYIFVRGGDNAEWYNRYDGTSWSGWQSLGGDVISDSKAIIYGPYLLVFVKGGDNADWLRG
YNGESWSDWQDLGGYIIGNPDASVYGSNLYVFARGGDNAEWFRYFNGASWSDWQSLGGYT
TSNPKSNTYGSNLYLFTRGGDNALYYQKWDGSAWSGWQNLGGYMAYGPLTVSLSDLYVYV
VGGDNAGWYKFYDGTSWSSWQSLGGYIKFH*
>SRVP18_hole-7m-from-trench_1_80cm_scaf_1200_350_88_155-*_419 # 314034 # 315113 # 1 # ID=2_419;partial=00;start_type=ATG;rbs_motif=None;rbs_spacer=None;gc_cont=0.383
MNKIVRKKIEKRQKMKELLNTKIAAMILLFSISLFAIPATAADLQKTFVVGGDNAIYYNQ
YDGTSWGGWNSLGGYTLAEPAEGILGSNTYIFAIGKDNGVWYRSFDGTSWSNWLGIGGYI
TSDPKVITYGANVYVFVRGGDGTEWYDRFDGASWSGWQGLGGYIIGNTEARVYNSNLYVF
VRGGDNALYYNKYDGTSWSDWQRLDGYITSNPKATLFGLTDLTTNLYVFVRGKDNAEYYR
FYDGISWSSWQSLGGYVIANSKAIAFGSNLYVFVRGGDNTLYYKKYDGTSWGDWQKVGGS
FTIFDSETSDWPGMSLSNLYLYEIGINNDELYNKYDGTSWSGWKSIGGYIISNPGFIPN*
>SRVP18_hole-7m-from-trench_1_80cm_scaf_1200_350_88_155-*_420 # 315813 # 316946 # 1 # ID=2_420;partial=00;start_type=ATG;rbs_motif=AGGAG;rbs_spacer=5-10bp;gc_cont=0.408
MKERTKIKDIYRLTNLKNTKRIGIILAILIGFSLMAMQTDAQPEYKQKIFLIGNDHAVWY
KQYDGTSWGSWQSIGGYATSNPKGIVLGTNTYIFVRGGDNAEWYNKYDGTSWIGWQSLGG
SVSSDPEATILNSNLYLFVRGGDNAEWYNKYDGTSWGGWQSLGGYVSSPMGYAVSDANAI
QWPAGLNSLYIFVRGGDNAEWYNKYDGTSWSGWQSLGGSITSDSGVTTLGGLLYIFARGG
DNAEWYRSYDGVSWSGWLSLGGYITSDPDVPDCSDCGATNLKLFVRGGDNAIWSKTFDET
TWSSWQYLGGYATSNPASNPESSNTLTNRYVYVRGGDDAEWYNKYDGTSWSGWQSLGGSV
IPSIADLKARHAAVILG*
>SRVP18_hole-7m-from-trench_1_80cm_scaf_1200_350_88_155-*_421 # 317304 # 317615 # 1 # ID=2_421;partial=00;start_type=ATG;rbs_motif=AGGAG;rbs_spacer=5-10bp;gc_cont=0.279
MEKTFGLIENISDGQWNKMDNILTENVPFDIKIISADENWAIIKISIAGFNFINNIAMRI
DEKYRFEQYGIKISNFKEPIIETKIFTKKQLTDETAKKFGFSE*
>SRVP18_hole-7m-from-trench_1_80cm_scaf_1200_350_88_155-*_422 # 317859 # 318065 # 1 # ID=2_422;partial=00;start_type=ATG;rbs_motif=None;rbs_spacer=None;gc_cont=0.329
MKGGLSMLPITNIVIEEEINDVRDIIFTFKCKGCGDIGEAHIDSNGNVLIHKLCECGLIN
LHKDFLGN*
>SRVP18_hole-7m-from-trench_1_80cm_scaf_1200_350_88_155-*_423 # 318370 # 318489 # 1 # ID=2_423;partial=00;start_type=ATG;rbs_motif=AGGAG;rbs_spacer=5-10bp;gc_cont=0.292
MTEDENIDTKEEKKNKRPDISKLNEIESGWECSVDTGSC*
>SRVP18_hole-7m-from-trench_1_80cm_scaf_1200_350_88_155-*_424 # 318505 # 318978 # 1 # ID=2_424;partial=00;start_type=ATG;rbs_motif=AGGAG;rbs_spacer=5-10bp;gc_cont=0.392
MPVVEALVLGGKATPGPPLGPALGPLGVNMKAIIEKINEETKIFNGIKVPVKVIIDDKKQ
FTIQVGTPPTSSLIKNEIGLELGSGTPSEKFVGNLTIKQAINIAKMKKNDSLSKGLKNGV
KEVVGTCLSLGVTVEGMKAKEATAAINSGKFDSEFSE*
>SRVP18_hole-7m-from-trench_1_80cm_scaf_1200_350_88_155-*_425 # 319034 # 319801 # 1 # ID=2_425;partial=00;start_type=ATG;rbs_motif=AGGAG;rbs_spacer=5-10bp;gc_cont=0.296
MISGTLSNNTVWWISRDEKNVWIESKELENQKFIDKEYGIEKDRIFGSKPRRQVGELTGS
KLERRLYKDAWRIKLEAFLDIYPDLASEIKNKSIEEKKKKRQKKSRSEPKTKPNFSTLHQ
VLSKETEKIKEKGQKDEQEKLIQKEQKDEQEKLIQKEQKDEQEKLIQKDEQENKKSYFDV
TCPYIEWIKREIDKSPDGELKIFSNDMKENMGKEYLNMHDMRIYLGLNKVLPEIGIDVKL
GKIKGKGALIMKRNK*
>SRVP18_hole-7m-from-trench_1_80cm_scaf_1200_350_88_155-*_426 # 320133 # 320435 # 1 # ID=2_426;partial=00;start_type=ATG;rbs_motif=GGA/GAG/AGG;rbs_spacer=11-12bp;gc_cont=0.347
MRGMVFVRSYSLRQGINIEKKTMTNNKKEEMTAEKLKGKITVESVTKQIEDGWTNPYIII
EHIVGTDAWRSLPDWDQKILAARVHRIVIENEYLRKKYFA*
>SRVP18_hole-7m-from-trench_1_80cm_scaf_1200_350_88_155-*_427 # 320589 # 320918 # 1 # ID=2_427;partial=00;start_type=ATG;rbs_motif=GGA/GAG/AGG;rbs_spacer=5-10bp;gc_cont=0.318
MNFDEYQKLASTTAIYPRIGNNAYYPALALAGESGEVCNKISKIMRDYNDIITKEMKLEL
EKELGDVLWNLSQLATELCLSLDEIAINNLRKLKSRKDRNKLHGSGDNR*
>SRVP18_hole-7m-from-trench_1_80cm_scaf_1200_350_88_155-*_428 # 321052 # 321432 # 1 # ID=2_428;partial=00;start_type=ATG;rbs_motif=None;rbs_spacer=None;gc_cont=0.336
MKNDISKEISNPPKKPIFFEIDPGVPTKRGKTSCKITATLKNTGDETAKNVKINLNINNN
IGKSVYSYQESLGDIPGNQSIQKILTINAKCGFLYRDCWGHMPLTLNLEIIWDGGNQLFT
QQFSKW*
>SRVP18_hole-7m-from-trench_1_80cm_scaf_1200_350_88_155-*_429 # 321503 # 321793 # 1 # ID=2_429;partial=00;start_type=ATG;rbs_motif=AGGAG;rbs_spacer=5-10bp;gc_cont=0.302
MSAKVEIEISAKDVDKKDLLGCIGNIIAEPCQEINSLQISYSEEDGEDMIEHVSTSVSAK
YIDWKEIMEKINEIDDEVWQEISSLDISYKIENEEC*
>SRVP18_hole-7m-from-trench_1_80cm_scaf_1200_350_88_155-*_430 # 322356 # 323099 # 1 # ID=2_430;partial=00;start_type=ATG;rbs_motif=AGGAG;rbs_spacer=5-10bp;gc_cont=0.310
MRLLITCLVIMVMVNVSSAATVDVISGQLPTQLREGDSTNFTIQIKDYSDAKQLTLVTSL
VQNGDKPLWDFGNLNPNINANRYQQTISLNLSSLPATISVSVSGKAPSGEIRKEYDGGIF
VSKFSDTKLKLYETDIDGKLASIESSDFIINKKENFENTMGQITDNKYDNIKRDIRNLFD
LGLVTDAQSIADDLNKIKGQSGNILLFGLIQIGNDLWLNITAVLLIIIGIIIGFLLNSKS
GEEEEEE*
>SRVP18_hole-7m-from-trench_1_80cm_scaf_1200_350_88_155-*_431 # 323158 # 323553 # 1 # ID=2_431;partial=00;start_type=ATG;rbs_motif=None;rbs_spacer=None;gc_cont=0.354
MNDKVLGTGRLNWRRFERVGDRYGSVCLTHNGDNDTFDLPKYTGFGKLIAVVKETRNSTH
IGDLFHGFFPQKPEIGEVIELGEGYIFYDHDELGEMVGLKPMDNRETFWLDPKALYRCHD
QTIELSFQTDS*
>SRVP18_hole-7m-from-trench_1_80cm_scaf_1200_350_88_155-*_432 # 323768 # 324865 # 1 # ID=2_432;partial=00;start_type=ATG;rbs_motif=AGGAG;rbs_spacer=5-10bp;gc_cont=0.421
MNKMTSILASLAIIFAVTAMPAVSSSSGDLSRTGTLGAVYTMTNNATSNQVISYDRAADG
TLSISGNFATDGVGTGIGLGSQGGLILNDDGSKLLVVNAGSNEISVFLVKADGLVLADKV
NSGGIKPISITTHEDLVYVVNAGGTGNIAGFRLKNNGKLSPIPDSIRPLSSDSVGPAEIA
FNPDGNVLVVTEKNTNLIDTYAVKNNGRTSGPITHTSNGVTPFGFVFDNSGKLIVSEAAT
GALSSYAIDENSNLVTISGSIPDFHLAPCWVVVTNDGKFAYTNNAHDGTTSSYTDNEGAL
TLLNAVAGSPGLGNIDMALSKDSKFLYSLNSGPNTIVGFLINPDGSLTSTTTVNVLAGAN
GLAAR*
>SRVP18_hole-7m-from-trench_1_80cm_scaf_1200_350_88_155-*_433 # 324959 # 325243 # 1 # ID=2_433;partial=00;start_type=ATG;rbs_motif=GGAG/GAGG;rbs_spacer=5-10bp;gc_cont=0.442
MAYLLVRHKVKDYSKWKTVFDEHAAMRKAGGSKGGRLFQSADNQNETLIIFEWESIEKAR
KFAQSEDLQKAMEKAGVADKPDIFFLEDVEILSV*
>SRVP18_hole-7m-from-trench_1_80cm_scaf_1200_350_88_155-*_434 # 325579 # 325770 # 1 # ID=2_434;partial=00;start_type=ATG;rbs_motif=AGGAG;rbs_spacer=5-10bp;gc_cont=0.307
MPWNIIDEGERYIIQCSGDEIEMLLPEEINFIDDEEIKKAIDKHFDKSHVLEIYVKKSEM
VHF*
>SRVP18_hole-7m-from-trench_1_80cm_scaf_1200_350_88_155-*_435 # 325858 # 328980 # 1 # ID=2_435;partial=00;start_type=ATG;rbs_motif=GGAG/GAGG;rbs_spacer=5-10bp;gc_cont=0.308
MVDMNFPRNVFAIGGAGKNIIYTTLEKEWILRELLKPKFVATTVDIVIIDTALDEENRDR
EKISDIENKIEKIEEYYRNDPSNKNKNIGRINISYMLLTKEMVLQSPFDLIGIGDKVKKA
TGSSVWWINDKQLGDDWSRKIIDRENFKELNFSKGVYRKRAIGKAIYYKALSEGLFDIDL
IQTAQVDIIVGLGGGTGSGMAFDLAKKLKIIQPTSNITLFGVLSTLDESPDEKTNNFAMI
SELEHAYLNGISPFKEVILVPMEVTRFPGREKASEEHNRLLDEFDETVPYILISYHNVPA
ERIFENVPDYAPFIIVTSQLVRYNVESMRRLKEMLIDAIGKKEISLKYEEDVYYAIKKFI
DEFYKDLVGGPLPDEDRSFIKEKRFSQFKMVLDHEFFQELNYNSIAHLKKAVDAGIFGAG
SDNIEIQVSSIKSEVDTIAIGNEGFREDTDMTLFKILKKDVETIDALKDVLNLINKIPDN
IVRDTLKTIAKIDEYGLGRQLNKIREEVDKINTRKRSLEGVVKSLEEDVTGYKEKINIDV
NSKDKEWRQNERINIELLDSIDSLVSILNNDCVDLTSQLNEYVGRINSIKTVKNIGNEST
RNIESTLDKIYQELERIGIHYEDKNVILRSLVTLKELRKAQIVAGKKTSIFAKILKTKHH
RDWLDAKNKMNIKITELNNDNIYEAKNSVSCVYKYNIDQKTNEKKDEIIDLSIKRIAEIF
PNASQTTFSDLRNVLRSPTLRRDANINEIIKSNLGYETDIRNKENELNDKRAETTQISEK
VNVAKSLEALLKNIIPALRTHAENLKNYEDDFKNIGRDVQAMHKAKKDVIRYIMEMQPTN
IFKATISGANINNILEDQNEELALRQNIKDGIDRTIDTRYNTLVRRVIETKDHTKRWEKS
RVMTSFVTIANITSESIGTRETITNAFSVARENYSEWKCPWGESWGIGLILFIAGVPLDN
IRNIVDPRTGYYHHYKNIEQTGIIFFHHSYMLEKGKFVKRKKVLNIEVEDEKNLLLQDDK
NIEATFSQNYEEIEIKDCLP*
>SRVP18_hole-7m-from-trench_1_80cm_scaf_1200_350_88_155-*_436 # 329129 # 330481 # 1 # ID=2_436;partial=00;start_type=TTG;rbs_motif=GGAG/GAGG;rbs_spacer=5-10bp;gc_cont=0.304
MNVDKLQKKISSLLKSITRDHVRFLVFLAITIILTQYLMDIIVRAWKTELMLQISSVIKT
VDPSGTSIFINIVIGFYVSSLIFISMDRYKRIQAVILFIGIFIIVDYMSHNIAVVWSAAY
VGLGILIGGLLATSGNIEKIKNNELGHVAKNVSIASMLYVIIAFFILYVASPYQPSNNLI
KDSIVVLAFAYFFGEVMNYKVKGPNILVLGPASSGKTVFLAGCYLRMLSIAEIPTMANDD
LLDLIDELAKGIWPDRTRKISKYQFRFETGKIFPKETLLRTIDYPGVYLENILEFMYSNK
DIKKMNEEEKNFLIASREVTKADRLIFIIDGEKYPKFEDMGTIYYTKIIAKLREHKKNVK
IYIIVTKSDLFREEFPNYEEDYDRFKQFIEEKFSQNIYFRQLINAAPNVTFYPVFYYTKK
VNGEYIPLRDKNNNVYIFGFDKFMDSLTIS*
>SRVP18_hole-7m-from-trench_1_80cm_scaf_1200_350_88_155-*_437 # 330605 # 330817 # 1 # ID=2_437;partial=00;start_type=ATG;rbs_motif=AGGA;rbs_spacer=5-10bp;gc_cont=0.427
MVVKKYEGNNATIEIDEDKCIGAGECVNACPTSVFELVDGKAHATKVSDCTECCACIDAC
PTGAIKHSSC*
>SRVP18_hole-7m-from-trench_1_80cm_scaf_1200_350_88_155-*_438 # 330967 # 331194 # 1 # ID=2_438;partial=00;start_type=ATG;rbs_motif=None;rbs_spacer=None;gc_cont=0.338
MKVEYVKIIENDYTKKARLITERISENEYEIVEFGIPEEYRNKGFEEELLEEVAGDADNE
GVTLRVDIDKIIRKS*
>SRVP18_hole-7m-from-trench_1_80cm_scaf_1200_350_88_155-*_439 # 331236 # 332585 # 1 # ID=2_439;partial=00;start_type=ATG;rbs_motif=None;rbs_spacer=None;gc_cont=0.299
MNIKVYEDQTGLMVFPENRPQKDENIVKLFHNKVDLFVKKTGDNLEISCYMLAHKGLARD
LGYYIIYTNFYSDAVFANFKKDIDKILRDLKIQVSSNNQENIIFDNIEKFDPKTGIKLDY
GYEHNIDVVKNTLREGKRLEYTAGNVNEISIFCRDVLKKINNVEICITSGDNKLGNINIS
RKKNEKFFYPSESTKQILNEYKKKESEGLGKDKIAEGFSGPIKDGVNIFKNIGRDPTDSI
INEMNKVVDINKIYDNLSSRIGKKDKDETTNEGLGVISKIFIGFTILVIGIVIGMIIYPY
VEGKFIKGIENPATITANPTMTPIPTIMTPIPTSTTPIPTIMTPVPNSTSIPTNGSANST
NLTILTFYPKDKVINGFINNESTFSITTNQITDITWRLNGDKVQYNPGANTSNYTTTASV
TGMLIINVTADTVNGSVSREWTWNIKKGS*
>SRVP18_hole-7m-from-trench_1_80cm_scaf_1200_350_88_155-*_440 # 332630 # 333292 # 1 # ID=2_440;partial=00;start_type=ATG;rbs_motif=None;rbs_spacer=None;gc_cont=0.360
MSTIFTILIILLLSLMTVASADNTVHITYMSFVDPGLGFYKVIDETTHQPSQYVDHILTI
NQGDTVIWKNDADTPNTAMAIISEDNLFPDAILKTNTDVFPYVFNQGGKYTFHLGERTTL
VQTILVRATNTPIPTINTPIPIPTPAATVVIATPVNTTIIPIPTPVDTTIIPIDTTPADN
PVTIINTGPIAKLSIIQIVSMIVIILSIYITYRTGKDKKY*
>SRVP18_hole-7m-from-trench_1_80cm_scaf_1200_350_88_155-*_441 # 333443 # 333772 # 1 # ID=2_441;partial=00;start_type=ATG;rbs_motif=None;rbs_spacer=None;gc_cont=0.294
MKKLFELKDEHIKLLRNMYVSWDDCEFGAPSIDCKRPYGNSDVYKDISKILEIKGAIFDE
KEVFSPEQIDLMNKLHTETKTALQIILKIGEFRSGEYIADEYRENWRLK*
>SRVP18_hole-7m-from-trench_1_80cm_scaf_1200_350_88_155-*_442 # 333951 # 334601 # 1 # ID=2_442;partial=00;start_type=ATG;rbs_motif=AGGAG;rbs_spacer=5-10bp;gc_cont=0.398
MKDIPEKGAIVQRDGETYAIAPHIPGGIIQPDKLRKIAEVAEKYGSVIKITSAQRIAIVG
IREGYIDQVWEELGMKPGAAIGLCVRSIKICPGTTFCKRGQQDSIGIGLKLDDKYHGMEL
PSKLKMGVSGCMNSCAEPVIKDIGLMGTSKGFRLYVGGSSGVVPRLGDLIAEELSENEAL
EMVDRIITFYKKTNQKKRLGKIIDEIGLDTFKKEIV*
>SRVP18_hole-7m-from-trench_1_80cm_scaf_1200_350_88_155-*_443 # 334814 # 335212 # 1 # ID=2_443;partial=00;start_type=ATG;rbs_motif=GGAG/GAGG;rbs_spacer=5-10bp;gc_cont=0.386
MLGDLIAEYEGNILNQRVLPLEEPVIETSLQQRGKLLDMDATDLLTYCSVIRQDGTIFGE
GQGITMVDGEMATWHGQGVGKIVGKGPAASFRGAIYYQSSSEKLSCLNCVAAVFEYDLDD
NGITHSKIWEWK*
>SRVP18_hole-7m-from-trench_1_80cm_scaf_1200_350_88_155-*_444 # 335280 # 336329 # 1 # ID=2_444;partial=00;start_type=ATG;rbs_motif=None;rbs_spacer=None;gc_cont=0.330
MILAVYQNQEYDKKIIAIMNDVIMLKNTIGFDNICVVGAGAIGSVFGGLLVNAGYNLTFI
SKNEGIIKQVKEKGLSISGVKEIHLDNISIVPPGGITQKQDLVLFAVKAYDLEEAVKSTL
PIIGKNTYTVCLQNGLGIREIINKYIGNDQIIEGIVWFPVTMIKPGYVKLLIFYEQSVFG
GFSYRSQEYVAKLVLLLNSIGIPARIADDISLEIWRKAIPVIAGNSINAITRKHLGIISE
IPELEESLTAIVLESLNIAMAEGIDLSEEDLSKSMGSALEKGYDYKTSMLIDILNNRKTE
VDFLNGKIVELGKKYKIHTPLNLLIYGLIKALERTEISELGNSISNAHL*
>SRVP18_hole-7m-from-trench_1_80cm_scaf_1200_350_88_155-*_445 # 336639 # 337133 # 1 # ID=2_445;partial=00;start_type=ATG;rbs_motif=GGA/GAG/AGG;rbs_spacer=5-10bp;gc_cont=0.259
MNEIIEKDFKEFFNNEGRKKEYIGDLITIKARNLKNCTLQINRSIRVNIVPDPEYGAIRT
RFRTSYYGEYKIAIGDMRDFDTLFVLGINKDKEIIETAYAIPEKVLEGKRYITINTKKGI
YHKFRIDEKPYNKIYNYMKKGDYSIFEDNNIVIHKTGSISGLII*
>SRVP18_hole-7m-from-trench_1_80cm_scaf_1200_350_88_155-*_446 # 337327 # 337833 # 1 # ID=2_446;partial=00;start_type=ATG;rbs_motif=GGA/GAG/AGG;rbs_spacer=5-10bp;gc_cont=0.349
MNEKEEFTVKASPVKFTVEKDNVEYEFEPIEEITDLAKLKQDVIDIMKRFKIVIRAKNII
TIPKSSPCISSLEDDYLKSKDIIREWYKESPDKEWRSGELMDAAKFPKARRSQIIMKLMR
EGYVKCVNPTDARNMRRYVKAEAMVTPEAIEKRDMEKLIQERKLVREG*
>SRVP18_hole-7m-from-trench_1_80cm_scaf_1200_350_88_155-*_447 # 338273 # 338563 # 1 # ID=2_447;partial=00;start_type=ATG;rbs_motif=AGGAG;rbs_spacer=5-10bp;gc_cont=0.340
MSARVKIEISAKDVEKKDMLEGISNIIEEPCQETKSVQVSYSEDEDGDETIRKVSAIVSA
KYINWKEILEKINEIDDVVWQEIASLDISYTESEEE*
>SRVP18_hole-7m-from-trench_1_80cm_scaf_1200_350_88_155-*_448 # 338836 # 339753 # 1 # ID=2_448;partial=00;start_type=ATG;rbs_motif=None;rbs_spacer=None;gc_cont=0.347
MEELKLRRLYRGFILTDFDNNEIGIKDLKQALEEIRNILGDQPQDIAQDTVKDVKPASQD
VVKETKSDVAQDTVKDVKPISQNGVQDTVKDVKPISQNGVQDTVKDAKPISQAGVQDTVK
DAKPISQAGVQEEKSVKKRNRVDSFELQTRILDKAKEQISQNGRINAAKIARELEANHST
VNNYIKKKLDTKIAELIKEWQEEHGKQEENGIQKDKDKKEENGKQKDKDKKEENGKQKDK
DKKEENGKQKDKDKKEENGTQKDKDKKESAPSVNIASTKIIPSVKLIDVENIVLNRKQHP
MYKKN*
>SRVP18_hole-7m-from-trench_1_80cm_scaf_1200_350_88_155-*_449 # 339761 # 339940 # 1 # ID=2_449;partial=00;start_type=ATG;rbs_motif=AGxAG;rbs_spacer=3-4bp;gc_cont=0.367
MTGRNDPCICGSGKKYKKCCGRINSITKGSKDGKKGQIIKVVPMEQLLPAILKSGLIPP*
>SRVP18_hole-7m-from-trench_1_80cm_scaf_1200_350_88_155-*_450 # 340039 # 340476 # 1 # ID=2_450;partial=00;start_type=ATG;rbs_motif=GGA/GAG/AGG;rbs_spacer=5-10bp;gc_cont=0.290
MNSTTKETTKEVPKDVAKDTTKETVKDTTKSLIRKIGLFGIGTIAITREKVEEYTKDLIE
KGEMNKEEGKKFVEEVLSQKKEQAKEMKNEIENFVNRKIKDTIDCSGLATKQDMEGIKER
LDRLENLKKEKIAELKKEIEKLENQ*
>SRVP18_hole-7m-from-trench_1_80cm_scaf_1200_350_88_155-*_451 # 340489 # 340743 # 1 # ID=2_451;partial=00;start_type=TTG;rbs_motif=AGGAG;rbs_spacer=5-10bp;gc_cont=0.318
MVDLDKHENSGIKIIINGIERDAVQNSSIIDLGWFVKSIASREGIKNFTMKVNGELIPHQ
DISKVKISDIKTLELSTFDVARIR*
>SRVP18_hole-7m-from-trench_1_80cm_scaf_1200_350_88_155-*_452 # 340832 # 342313 # 1 # ID=2_452;partial=00;start_type=ATG;rbs_motif=AGGAG;rbs_spacer=5-10bp;gc_cont=0.329
MSKKEKNLESTELIMPSSELNKIYKSGKVSPEARRIFKSSLDKDLYSSQGMNLERFIDNN
RKIKIEMKEYLDNYKVQRSLMENVIYYLKHPKLAPVRFADKVGNLLGKNLQLEAKKIAKD
PQAIGQLFDDIAYSIGQSRGKTQELEKQAMALYGSALTQRENIEKDISTLLQNIASNNDM
VVKLEDDHNKINENMDKLLGYMQDKLGVQFKGAIPLLEGVEVGKDEASKNIEAIGSGSLE
QSEHKSSESPESYEAKIDQLVKDNIEKRKEEAIETNGDVKEEKKDDPRVLYKKKIESIII
YHSINNELVKADNLLRDAKNEKLILHQDYEKAKENLTVYEKVLLYQMDEARNYFSLLFAI
YDAEIRYTIPTARLVAYLASLQEVAAQLTQRILETRNIFNNLLDNVTEGALEIQENIISI
AINPSWDPKIIEQSKIRSMELTRRTKEFIEEMDKRLIEIEAFYKNPATQLKFRESAALDS
GLKDDFVQKLLSD*
>SRVP18_hole-7m-from-trench_1_80cm_scaf_1200_350_88_155-*_453 # 342336 # 343511 # 1 # ID=2_453;partial=00;start_type=ATG;rbs_motif=AGGA;rbs_spacer=5-10bp;gc_cont=0.304
MTEDDIFEQFKKTKQYSDLSKIFGNIVYDKKGTVNPNTAYIYCDVILPEFDVGKQKKVFD
CETTSRLKNSNIFQGTLMFFSKNQYLGSFNDINNILYLVDFPISENHDILNEIIKQIQEI
KEEKIQSTKHYISTKPRSKIMLEDKIYDLKANNVEMSFLDRLLNRTPERCLRKDGRVYSL
NISNEQDIGLDAYKRTIAEKAQDIIASYRQKYYDDTMNFRHMHQDMINSNVHMPQFDPVA
VAKSGLMMTSQNGKIIYMFHVDINVHSVINENGAKYVKLAKPINFNDGLLIIITTPIGNI
IGVKFKHRHRHYHTDADDDVCLGSASTKISQMNINSLNDILKLKNTIVNMMSVCNVASMF
SSAYKAEEMKHLVENARPGSLEKMVIGDIYE*
>SRVP18_hole-7m-from-trench_1_80cm_scaf_1200_350_88_155-*_454 # 343504 # 344178 # 1 # ID=2_454;partial=00;start_type=ATG;rbs_motif=GGA/GAG/AGG;rbs_spacer=5-10bp;gc_cont=0.342
MSNSSERSGNMELTQEIIIDTLDQDLYSRHKGIDMQIPNEIFVVGCGGTGTWVSIMSAMI
GVKIIHISDHDILERHNRSRLPYKDCDIGRLKTDVLKEFILSVRPDTTIYTYDGIHTEMD
MLVLTGEVVFDCNDNPEVQRMIFKYCKEHGLKYVGVGCNADHITVLENLDLMIGDNEGSP
YEATPMFLIPAILSASCALWNVIKKKQKSIYVLKDISNILENGD*
>SRVP18_hole-7m-from-trench_1_80cm_scaf_1200_350_88_155-*_455 # 344211 # 344870 # 1 # ID=2_455;partial=00;start_type=ATG;rbs_motif=GGAG/GAGG;rbs_spacer=5-10bp;gc_cont=0.329
MVGNKFVIDSGKECLVHCPHENMTANLEINGNAVLKLRYLQDKFKDVEFLVYGNARKIDN
LDYLIDDIVIPEQVVGAASVDNIKIEGNYNTVIHKHPGNVIGFSSIDEEYVNANHDFSII
IGNDTKLSSIKGIASIQIDCGRYMKAKLDIDVVIPGSKDEEFIKSAKDKVKIAISDQTFL
SRLGLGKKENSCNRCGQPLEKKVNDWQCTRCEIIYTKLK*
>SRVP18_hole-7m-from-trench_1_80cm_scaf_1200_350_88_155-*_456 # 344867 # 345127 # 1 # ID=2_456;partial=00;start_type=ATG;rbs_motif=None;rbs_spacer=None;gc_cont=0.276
MKMMNLKEEMMTHDIAQEMISQNRNCQVFRIEIDSKYIINTDSINTDSINTDSINTDSIN
TDSINTDSINTDSINTKIQKIKIQKN*
>SRVP18_hole-7m-from-trench_1_80cm_scaf_1200_350_88_155-*_457 # 345139 # 345816 # 1 # ID=2_457;partial=00;start_type=ATG;rbs_motif=None;rbs_spacer=None;gc_cont=0.265
MILYYSINNELVKIERSLRDSNNVRLVLIQKYDRAKESLLLHDKIISIQIHDARSYFETL
CAIYDSVVKYTLPSAQLLADLSRFQPEIVARENKEKEMKEIGGSCHPQYNLSLNLPKFMV
KKSKNSDSNDIINSFEEKASFIEKNRSKYLNLEKSAREICQISLSQRDIIYNDIKVILQN
ISEENDKITKIKNDYNIMNENMDKLLRYMSEKLTLQIKNDIPLLE*
>SRVP18_hole-7m-from-trench_1_80cm_scaf_1200_350_88_155-*_458 # 346247 # 346453 # 1 # ID=2_458;partial=00;start_type=ATG;rbs_motif=AGGAG;rbs_spacer=5-10bp;gc_cont=0.314
MIKIRYPTRKGDTDVKLELPEAIKEVDKLQREGILLAKEEDREIVKSPKEIKDGDTILAF
PRISGGTK*
>SRVP18_hole-7m-from-trench_1_80cm_scaf_1200_350_88_155-*_459 # 346454 # 347011 # 1 # ID=2_459;partial=00;start_type=ATG;rbs_motif=GGAG/GAGG;rbs_spacer=5-10bp;gc_cont=0.308
MDGEPIHFSGQIRDKADDFLQRTIGEENYLLFKEKGYLEVKGTNNGIYRITKNGKISKIL
IIDGFNEFVRKRKKGLILLFAIYLGIMTFIFSLTEGLLRFYSIIAAGLVTMTLLFCSISL
YKRKIGYNRTLWKGKINKWDLPIEDGIAVCYMNIKFDSNRFDRDKGCGLIYIQNNRMNIE
DLATP*
>SRVP18_hole-7m-from-trench_1_80cm_scaf_1200_350_88_155-*_460 # 347331 # 348437 # 1 # ID=2_460;partial=00;start_type=ATG;rbs_motif=GGAG/GAGG;rbs_spacer=5-10bp;gc_cont=0.409
MKKLLNKKMAAMIMACSQLKLDSVLVKCSSPLTQITTLRRSLLITILLFSISLFAIPATA
ADLQKTFVIGGDHAVWYNQYDGTSWGGWNSLGGYATSAPVGTILGSNTYVFVRGGDSAIY
YQKWDGNTWGGWQRIGGYATSNPEAIVYGTNLYVFVRGGNNVEWYNRYDGTVWSGWQSMG
GYVTSDLKAVVYGSSLDVFVRGGDNSIWYKGYNGVSWSGWINLGGYAVSNPEVIVYKSLL
LVFVRGGDNAIWQEYYDNAWRGWSSLGGYTTSNPKTSVYGSNLYIFTRGGGDNALYYQKS
DGNSWSGWFSLGGFIGYDPETISLSNLYVNVIGGDGAEWYKFYNDNSGWNDWQSLGGFST
SKPDTVSS*
>SRVP18_hole-7m-from-trench_1_80cm_scaf_1200_350_88_155-*_461 # 348632 # 348982 # 1 # ID=2_461;partial=00;start_type=ATG;rbs_motif=AGGAG;rbs_spacer=5-10bp;gc_cont=0.379
MAGELTSPKKTVLGVEENIEAALCYILWFVTGILFLIVEKDSKFVRFHALQSIATFVPLY
ILSALIPLLGNPFITVPLSILLSIASLALWVLLIYNAYRGEKYKLPVVGEIAEKYS*
>SRVP18_hole-7m-from-trench_1_80cm_scaf_1200_350_88_155-*_462 # 349208 # 349828 # 1 # ID=2_462;partial=00;start_type=ATG;rbs_motif=AGxAG;rbs_spacer=5-10bp;gc_cont=0.357
MTMNKNRKVYLIIGIILIAVVLFWLGSHSTKTTININPNNLPGIQTGNAPWYVELDHLHE
RLSYIGLPVLSKEGTTLHTHQHLDIFVDSNPISVPAGIGINEKGGFISPIHTHDDTAEIH
VESPMTQTFTLGQFFDIWGVLFTDRCIGGYCNQGDKTLKVYVNGKLFDGDPRQIELQEHQ
EIVVAYGTAKDLANPIPSSYVFPVGD*
>SRVP18_hole-7m-from-trench_1_80cm_scaf_1200_350_88_155-*_463 # 351222 # 351338 # 1 # ID=2_463;partial=00;start_type=ATG;rbs_motif=GGA/GAG/AGG;rbs_spacer=5-10bp;gc_cont=0.274
MIKTKECFDPDKPLSERNNPFRFCLKTGNLKKKNLNGE*
>SRVP18_hole-7m-from-trench_1_80cm_scaf_1200_350_88_155-*_464 # 351328 # 351582 # 1 # ID=2_464;partial=00;start_type=ATG;rbs_motif=None;rbs_spacer=None;gc_cont=0.251
MVNKNMNMEQAYFNTSHARRIWLQIVQDINKLNVSDAEKNIIINLLIRDLEFFKDLDERG
KVGHEKWLHDEIVKIKNDKKNKLI*
>SRVP18_hole-7m-from-trench_1_80cm_scaf_1200_350_88_155-*_465 # 351912 # 352277 # 1 # ID=2_465;partial=00;start_type=ATG;rbs_motif=GGA/GAG/AGG;rbs_spacer=11-12bp;gc_cont=0.290
MDKVYLLKKREYEEDRIIGIFGDEELANKIAKKYGATIESWEVINKLENEDNTFFLVRID
KEGNIKELREIENIYQIFSGFDIDNNLYIIVLAKDKDSAAKMANERRICIISENKWPKDK
E*
>SRVP18_hole-7m-from-trench_1_80cm_scaf_1200_350_88_155-*_466 # 352312 # 352473 # 1 # ID=2_466;partial=00;start_type=ATG;rbs_motif=None;rbs_spacer=None;gc_cont=0.364
MNGSIPRVSEFRNGGVWLCMVSYGVALRSIVRQGNKSVKNKVIICQYMRIKTD*
>SRVP18_hole-7m-from-trench_1_80cm_scaf_1200_350_88_155-*_467 # 352443 # 352664 # 1 # ID=2_467;partial=00;start_type=ATG;rbs_motif=GGA/GAG/AGG;rbs_spacer=5-10bp;gc_cont=0.275
MPIYENKNGLNFTSISEEKMDKVFQRKEAVGIYCVGNGFGRIKGFENYYKYGITYRGFTD
KLIKKGLLIQKQI*
>SRVP18_hole-7m-from-trench_1_80cm_scaf_1200_350_88_155-*_468 # 352726 # 353301 # 1 # ID=2_468;partial=00;start_type=ATG;rbs_motif=AGGA;rbs_spacer=5-10bp;gc_cont=0.321
MHYHAEIYIKENKNVDEQVNNIMIPYYIEIEDNEKAFWDWYVIGGRWTGAHDNYEPEKDE
SNYEVCIFCKGTGDRNFGGDMWVWYDIDNNRHFTYPWAEHSNGCNACHGTGMSLKHPPKW
IRHDKDIMPVSEIGEDLDCHTLIVDDKIFHTEEWSDHVDDFIHTQFSGDVKEMLNRLNIT
DGYLVTVDYHC*
>SRVP18_hole-7m-from-trench_1_80cm_scaf_1200_350_88_155-*_469 # 353376 # 353951 # 1 # ID=2_469;partial=00;start_type=ATG;rbs_motif=AGGA;rbs_spacer=5-10bp;gc_cont=0.302
MNTKNIKLMVPILVILILAGLLYYQYNKQKDQKLGFDNEYLKNSEGSGIATEQIQSSAQP
CEGRLADYNVHYKNGDSLNIQYANYFTKFFTKVADCGIYDKVYDITYITNNRNKYYIRLH
PAKNGSGYQPDEYVSPTGELHWTFVGKIDNNNTKNGDINEANIFISVMTIKAGDILKKYN
SGQMKANMAED*
>SRVP18_hole-7m-from-trench_1_80cm_scaf_1200_350_88_155-*_470 # 354029 # 354166 # 1 # ID=2_470;partial=00;start_type=ATG;rbs_motif=GGA/GAG/AGG;rbs_spacer=5-10bp;gc_cont=0.319
MNLPNFQACCKKSEIEEIGDIVHACGLQKGHKGKHHCIVCRIEWC*
>SRVP18_hole-7m-from-trench_1_80cm_scaf_1200_350_88_155-*_471 # 354753 # 356558 # 1 # ID=2_471;partial=00;start_type=GTG;rbs_motif=GGAG/GAGG;rbs_spacer=5-10bp;gc_cont=0.290
MLKAIKEIGEYAINKKYIDDMSIIFMQDPASTPDYKHVLAIIINKTDKEFEFGGIQLEQY
SKDKIEKYLYRKGSGARGHDMSPTSRIVEIKKTYFKNIHGWFKSIIDKPLELDTEDINFL
TAIYNCLIKNEDAVLSELDDKIKLFDGKEKGIITLLIDDGIKKYIGEFPIFKKILTTNAV
NDYFKKYNTESIENNIICSVCRKESTVFGFFTTFKCYTVDKIGFVSGGFDRKSAWKNFPV
CQKCAIALEAGKKYLKEYMNYNFYGTNYLIIPKIMMRRMDDSIYEIFDIFENFKREINGN
IKISKEHEKLFTYDEEDILEILGQQKNFLNYNFLFYDEGKNRNEFKIILYIEDIYPSRLK
RLFEAKKYVDNIDIFTNILGEERSFSFNFSHIWRFFNDDKSFLEIVNNIFVGQKIDNSLL
IQKVMKKIRDDFVNLGMTKISTLAGLQLIEYLGYLEILDKDNGGTKMVEEDKDITGTRLE
KIDKLFREFPDFFNSHAKKAVFLEGALGQLLLDIQYQERGATPFRSKFRGLKLNEQTVRS
LLPEMQNKFEEYDKNYYRGLETIISEYMIRAGDKWNMSNDDISFYFVVGMDLKKLFKHQE
E*
>SRVP18_hole-7m-from-trench_1_80cm_scaf_1200_350_88_155-*_472 # 356558 # 357703 # 1 # ID=2_472;partial=00;start_type=ATG;rbs_motif=AGGAG;rbs_spacer=5-10bp;gc_cont=0.294
MKKIKDEDSKNEKIKKLEDEDSKNEKIKKLEDEDSKNEKIKKLDNVETGILKDTKNVSEL
NIKQQSNTTIIQKRSEILFIYDIQDNNPNGDPLDSDNKPRIDEETDINIVTDVRKKRTIR
DYIHDEYEGIEGKEIFIREIREEDGKLKTKLDRIEDLQIHSRDDLTRKCIDIRFFGCTTA
IKGKTITCTGPIQLKIGRSMHKVTPKFIKGTTVMHSEEKIGKKVPTQGTFTGRYMLPYSL
IKFYGIINENAAKETGLSEDDVKIFLEAIWNGTKNLISQSKVGQMPRLLLKINYKDKNYH
IGDIDNMIKKSSDLRDEELRDISQVKLDMTELINNLITNKTKILDIEYKVDDRVKTVYKE
EEKKLGELLSKVEVPISIIDA*
>SRVP18_hole-7m-from-trench_1_80cm_scaf_1200_350_88_155-*_473 # 357726 # 358427 # 1 # ID=2_473;partial=00;start_type=ATG;rbs_motif=AGGAG;rbs_spacer=3-4bp;gc_cont=0.298
MNVLVFDIWSDYGHFRQYNTTVSPLTFSIPPRTAICGLLAAIIGLDKEIYQQFFTKRHAN
IAIRILKPINKTRIPINLIDTEKISTMNIIKHRIQTRFEFLKGPKYRIYFNHSNQELYND
MNKFLRDHKTVYTPCLGLSENVANFCFVGEKIFNEIRDNKDFVKIHSIIPDSEDLYIDIE
EEREYSSNIVAIEMNQKRIVTERNEINFERNGFPISAKVDKYYECGNERIIFL*
>SRVP18_hole-7m-from-trench_1_80cm_scaf_1200_350_88_155-*_474 # 358393 # 360789 # 1 # ID=2_474;partial=00;start_type=ATG;rbs_motif=GGA/GAG/AGG;rbs_spacer=11-12bp;gc_cont=0.259
MNVAMNGLSSSEFYARPDKDKLLQDHLRETGNLCHRIMSEKKINFPDIDNDTLENISFII
GISHDFGKSTRFFQEYLRSEEKIKTLQSSHGTISGIFSYFLIKEYLKKNEKLWYLPIIGY
LTVKRHHGNLKNPSIELADLDDDVKNIILEQINSIDKYKIKDIYDHLLSRSDAAIMSVDI
SNFFENIEAIIKEIRKSRRKIIDYLNNENSVSSYLLLQIIFSILINSDKMEASELIQKNR
KEIHPDIVDKYRILKYKNKTGKMDTIRNNIYNEVVSNIQNLDIEKRIYSINAPTGTAKTI
TSISSAIKLRDRIKNSFGITPRIIYCLPFLSIIDQNFDVFEDIFETVENKKPNTDILLKH
HHLIDINYSTEEDEFKEDEALFMIEGWNSEIIVTTFVQFFHTIISRRNRSLRKFHNIANS
IIILDEIQSIPHEYWLLFREMIIAISNHFNTYFIFITATMPLIFDDEKEEIIELVKNKKF
YFGQFDRIELQYFKNPIHIEEFEEIIRLDIEKNKNKNFLIVLNTIRSAKKVFKYITSQKD
DNTEYYYISSHIIPKKRLEIIESIKKSKNRKVIISTQSIEAGVDIDEELVYRDVGPFDSI
IQIIGRCNRNYNEIKGKAKIFILKSDNREYYKYIYSNFLIGKTKEVLEALPTNKIIYEKQ
FLELNNSYFRKVNDTHSNDRAKELLGYIKNLRFELIQKEFHLIKSQYEKVDIFIEIDENT
KEIWEKFQYIKKINNSFERKKEFLNIRKKFYEHLISVPKDKSPTIDPYTGIAYIPQRDLE
SYYDIETGFKFKDEGSIV*
>SRVP18_hole-7m-from-trench_1_80cm_scaf_1200_350_88_155-*_475 # 360786 # 361484 # 1 # ID=2_475;partial=00;start_type=ATG;rbs_motif=GGA/GAG/AGG;rbs_spacer=5-10bp;gc_cont=0.306
MKMKIFELTFLSDRPIYGNTSELMGFFSEKFPEYELLHQHEGGKLRNEAPLIQYKMIGNM
PMIIGIGSHLTSRDGVSTLKDIHDKFDEIILGKNVYKIIERNYSIKSREFGISTNMISYE
FVNPYYPLSQKNYKRFYDAKNEKEREEQLKSILKGNLIIISKRLNKLIRSRDYDIIPTIY
PDIHLKIKGKGWFRGNPFIMFDGWFDVNVAIPDYIGIGGKTAFGFGTVKRLE*
>SRVP18_hole-7m-from-trench_1_80cm_scaf_1200_350_88_155-*_476 # 363116 # 363784 # 1 # ID=2_476;partial=00;start_type=TTG;rbs_motif=None;rbs_spacer=None;gc_cont=0.435
MKKLDGWELKRIEFKEEEEGNYMVKKECKATIASMNLIAKHIIKAASKLDKGSVKKLVDE
IIGSKRIFLMGAGRSGLVARAFAMRLMHMGFNVFVVGETTTPAVQPDDLVIAVSGSGETP
SIASLGGIAKKIGSKLAVITSNKDSTIGKISDIIVIVPGRPKEDIIYEDYHERRMVGYPE
LAPLGTIFEITALVFLDAVVSELMVRTGANEAELKKRHTVFE*
>SRVP18_hole-7m-from-trench_1_80cm_scaf_1200_350_88_155-*_477 # 364370 # 366079 # 1 # ID=2_477;partial=00;start_type=ATG;rbs_motif=None;rbs_spacer=None;gc_cont=0.410
MLEHESQDSQQERRFGVHYKWVALSNTTLGALMASIDGSILMISLPAIFKGLGVDPLSTG
NVELLLWLLLGYTIVTSVTVVTIGRLSDMYGRVRLYNIGFAIFSFASILLYVSSYLVRGT
EGIISLTLLRLIQGLGSGFLFANSAAILTDAFPLHERGKALGFNQVAYIGGNLAGLLIGG
VLAAIDWHLIFLISVPIGVAGTIWAYMMLHEIAIIRKDQKLDIFGNITFAVSLTTILLSL
IYGLLPYGDAPTGWTNPLVRIGIGLGIVLLILFVFIETKIKDPLFHLWFFKIRAFAAGSM
SMSLAGLARGGLQFMLIIWLQGIWLPLHGVSFIDTPYQAAIDMIPLVVGFLISGPVSGYL
SDKYGARLFTTTGMILNSIGFLILASMPVNFNYLYLAITIFFMGVGQGMFGAPNTAAVMN
SIQPEYRGVASGMIATLINVSFMFSLAIFFSLLITGFSISLPGALHDGLVSQNVSDTTAL
QISKMPPSAALFAALLGYNPMKTNLPPDVINSLPTKNANVILGNAFFPNIISSSFMSGMR
IVMYDGALMTFFAAIFSALRGRRHIQEDT*
>SRVP18_hole-7m-from-trench_1_80cm_scaf_1200_350_88_155-*_478 # 366409 # 367407 # 1 # ID=2_478;partial=00;start_type=ATG;rbs_motif=None;rbs_spacer=None;gc_cont=0.302
MYGELKGEWKLLKIWECHRCKALIREERRISEHKCEIKENELTIGNKVIEEQKGIIGDQK
ATIEEQKGITSDQKATIEEQKGIISGQKVTIEEQKGIISGQNITIEEQKGIIGDQKATIE
EQKDIIGDQNITIDDRDMSIKRQNETIINHEGTIENQKNTIDSQKVIIDEQNKLIEMKAE
EEQNKIIEDQKRIIETHRRAIESQKRSIDDRDILIGDQKKIIENQKKIIRDKDMEEKVVN
KNIQKIDESNNGRIHAHVLEKGKQIKDSKEGYREDTEIEIFEKGKGKDRIIIKNGRLTKK
PDNIDIIGEYTSEGFVMKGIYKQSIMQVSGQL*
>SRVP18_hole-7m-from-trench_1_80cm_scaf_1200_350_88_155-*_479 # 367774 # 368847 # 1 # ID=2_479;partial=00;start_type=ATG;rbs_motif=GGA/GAG/AGG;rbs_spacer=5-10bp;gc_cont=0.357
MVKKNKLKPEDVKKLIFSLIAIFVGLAIFIVVVADVGIDKIENAILLLKPWHFAILTFIY
GIGFIISTFRWKMILNADGNFAPFRKILAARMVGQSINYLTPSGLVMGEPFKAIMLSGES
DINIECVMASVIVEATVFLSTLLLVIIVGVLSFINGVSRLIYYIIMGVLTFLLMIFYLFY
TKMIKECGPNEIEEGFFTYIIVLLHIDKISIVNRWQYKISGVEIRVKKFFLRHRKVVVVA
IFLSLIEIAVMLFAYSMAISFLGFKTDIKTLLGIFSLMSLANVLPLPGSLGGLEVSQIFA
FSFFDLGGQATALAFSLITRIVNLIYVMAGIACLVYFRIKSVAKKIMELLRYFEQKK*
>SRVP18_hole-7m-from-trench_1_80cm_scaf_1200_350_88_155-*_480 # 369505 # 370395 # 1 # ID=2_480;partial=00;start_type=ATG;rbs_motif=GGA/GAG/AGG;rbs_spacer=5-10bp;gc_cont=0.343
MNIMSIPLVSEGDMLRNVEKNVIDNKALRKLEVEIKLRGFSTKTSGSYIFYNNQFLEYIK
KSPENVTNDDIKDFLAHKMEDSVSNGSIALIKAALKFYYDGILGRNFSWIKTPRSSKSLP
VVLTKDEIRQLLSSTKNVKHRLLIELLYSTGLRLSECINLKYSDLDLKESIGWVRRGKGS
KDRIFIISEMFKKDLLYYKEKYGFSINGFIFTVNGRKMSPRGIQYAIKISVERAGIEKDV
HVHTLRHSFATHLLENGVDIRKIQSLLGHTNLQTTQIYTQVSSEEIKKIKSPLDAL*
>SRVP18_hole-7m-from-trench_1_80cm_scaf_1200_350_88_155-*_481 # 370471 # 371031 # 1 # ID=2_481;partial=00;start_type=ATG;rbs_motif=AGGAG;rbs_spacer=5-10bp;gc_cont=0.289
MEKMLIIEGEKIHHVGYRPFLLVEALKRRKITNFEADNVKLDNQQRVIINMVGEEQKISE
FVEFIKDNFPDYAKNCKVIEEKDSCPSEVMHINDFRDILAVEQQNNMVRGGLLISDNIDN
LGVKIDNGFSKMDENFKDLDRKYKLISEGMFAIINELKETNKMFEKRIEKTDKNIEELLK
ILIEKR*
>SRVP18_hole-7m-from-trench_1_80cm_scaf_1200_350_88_155-*_482 # 371069 # 371572 # 1 # ID=2_482;partial=00;start_type=ATG;rbs_motif=None;rbs_spacer=None;gc_cont=0.327
MNNDHELAIKTSPIKFKVEKDGIEYEFEPIGEITDLAKLKQDVIDILRRFKIVIRPKNMI
TITKSSPKHSDIGIKPVGKMRNDLLDIWSNIKQFLNDEFTADEYWNALKKSGYTYAESAR
QVTPYQHTNKLIALKKIERIIDISPVTWRKLSMETIDEGTIELIDPL*
>SRVP18_hole-7m-from-trench_1_80cm_scaf_1200_350_88_155-*_483 # 371781 # 372134 # 1 # ID=2_483;partial=00;start_type=ATG;rbs_motif=AGGAG;rbs_spacer=5-10bp;gc_cont=0.353
MDTKNTNDDTENKEKRNLELPAKCIKCEMEIKLIDLEEDEPKKGEYTNDLAAGCGCVEKG
IAPGILVELINPSLVSFTSEEDGTFHGYMCDGCLAELWDKKIIGKGPEKDKEKLIWE*
>SRVP18_hole-7m-from-trench_1_80cm_scaf_1200_350_88_155-*_484 # 372186 # 375428 # 1 # ID=2_484;partial=00;start_type=GTG;rbs_motif=AGGAG;rbs_spacer=3-4bp;gc_cont=0.294
MESQIFLPNKFQAEALKEIDKAILDNEKAFLIVMPTATGKTYLAAQWFRLQLEKRPKARL
LYVCHNQDILSQANDKEFANCLSEFDIPRGYYNRSEKNIGQVTFATVQTLRNNLNKLPSD
YFDYIIVDEAHHYRAESFERTIKHFSPKILLGLTATPYRMDGKSILDIFNKTIYNASISS
GIKNGLLSKIKYYCVDNDIDFSEIEHDSHGIYDEKDLNKKLCIKEYDDAILKEYIETVKQ
KYGRKKTICFCATVEHVYRMEKLFNDNGIKATALAAKRYNEKGKEVTVHDSKRKQIINMF
KNGDYDVIFVRDLFNEGMDIPDADCIILLRPTESNTIFTQQIGRGLRISKGKDYLLTLDF
TGNCYRCDINYAVLSEIMELDIEKDVRDRTRENNNLSEIIIQNIGCEVRLSKKKIDVIKL
SEQKIITKEKLIENYFNVKNKLGRQPTSEHFDKSRSDISLYWFHTYVHFFGSWKNFLNCI
NEKFVDRKYSASEKELIDNYLDVKKKLGRQPLESDMAKSGLSLFNYGEYLKCFDLWSNFL
NKIKETLLFRGHIPEKDLVDNYINVKTKLNKVPSCKEMDEYGKFSVSTYRNRFGSWHKFL
LKIGERPNDRKRITNDDLIRNYLELKDKYHKVTSKMFSTKYGSRFNRTIYFERYGSWSNF
LNKINGALTFSGRAPIPEKDLVDNYINVKTKLNKVPSCKEMDEYGKFSATTYIKRFGGWH
KFLLKMGEMINYIKRINDEDLIKNYWNLKDKHPNLTSDMITKKYGSLFHRMTYVKHFGGW
NKFLETIGENCRKRVSKEDLIKNYWNLKDKYPNLTSDMVTRKNGSRFTINTYARNFGSWS
KFLGIVGEKPNIEEKCKNNIILIPDYTPKNPLPDLHFEKSNKKSYIDGKTLSGYRYDGST
DKDNIRCKIIGKIQDGDTVLILESPKLYALREIEKQGKNPKKIIIPNHFEFDDLAIALKQ
YNTNLNIEVINTSALQYIADHSEEYFNFLWLDYYGAFSYYERDLDTLFQREIRDMKLILT
YNIFDPKKKDDGYYFTNVIGYVLKKLRGKNDILLMEDVSQRYKKTMFSIGFDIKTPLNST
*
>SRVP18_hole-7m-from-trench_1_80cm_scaf_1200_350_88_155-*_485 # 375706 # 377124 # 1 # ID=2_485;partial=00;start_type=ATG;rbs_motif=GGA/GAG/AGG;rbs_spacer=5-10bp;gc_cont=0.317
MELTQKIRIYPTEEQEDVTWILSEKCRLLYNFALEHRNEVYKETGVSPTYHMQQDDLPEI
KNKFPEYEWVYSKVLEMVLYGLNADFKSFVILKKKSNFGDGGDKNARPPGYKGIDYFTTM
IWNQSGFKIKDGYIVLSHYYNDGKKNYVELRFKIPDDLINNTDVCLQTIYDFGKIKQISL
FRAEPNRKKESLWFLSVVYEYPTSPLKDNGLYQAIDLGINKTVCAVNMEAKFFEIENPRK
DLYWNPIIDSLQSRRDHCKKEKIEEKIISVDNKGKKKEITITKTEVSNKWVVLNDNKKKC
QKKAHNQIKDGQHKQSDKMIKNTRANTIIVGKLPVKDMAQSGVKIQVKDKHDKTKTIRVK
SKKLNRSTQNQGYLSRFVGFLAYKAEKIGKRVIEISEKNTTKRCYVCGKLYDMPLSQRIM
ECDCGNIIDRDRNSAVNIMLDFLLKYNLHKDLGRFINNLSREGLLMPMWIKI*
>SRVP18_hole-7m-from-trench_1_80cm_scaf_1200_350_88_155-*_486 # 377423 # 378613 # 1 # ID=2_486;partial=00;start_type=ATG;rbs_motif=None;rbs_spacer=None;gc_cont=0.303
MEIDKKEGVNTEKDKRIPKMESDMMEKLLISKGQIILYGPPGTGKTYSARKLAERFIKGE
FNDLKDKGFIEFIAFHPSYGYEEFIERITVPIEKEEELTESGKYELKAGIFKNLCKRALI
YSIDKDFQVELQEKIIDKNSRIYYRTKKEQISTIIEKGKFNDVSWRQIYDTYKKAKSENK
VNFISAPRFVLIVDEINRGYISKIFGELITLIEKDKRIGEDSELTASLLYSLDKFGVPPN
VYIIGTMNTADRSIDLVDIALRRRFGFIEMLPDFSIVENDIKEREESLKSEGIHQFLLDT
KDAFERINQRICDDEIGRDRQIGHSYILQIKTKNELIMAWQYNILPLLDEYCQGDCEKVN
QILFGKDCSDWITEKGGIYKFNDDLAKLGDFIGQIT*
>SRVP18_hole-7m-from-trench_1_80cm_scaf_1200_350_88_155-*_487 # 378632 # 380866 # 1 # ID=2_487;partial=00;start_type=ATG;rbs_motif=AGGA/GGAG/GAGG;rbs_spacer=11-12bp;gc_cont=0.272
MATDDIYSELIIKENDGPQIIEKFNEEADRKYLNKKCFKFKNKKLFRNKKPAATKPFKFY
KDWNGVYIENAHYIGIIQLKNVRLRFYPKFNIRIFYMLSYLQTDEEFLYDPDKVIEIKDG
VNFFDLIGRLFFIQLDKIIKTGLLKKYTEKYENLGYIKGKLSIKGQIKNEINHMPKFSCT
YDDLTFDNLENRIILRVLNIIIPVISIGELRKNLRRQEYAIRDFVELKTNMTPRDCDKIR
FNRLNDHYHIIIKLSKLILENNFVRSTKKGESKIFNFLVNTNTLYENFIIEMIKEVVKKE
FNEYEIKRKKIFKGLFKDNKISVQPDMVLKVKGSESYPVIFDAKYKPTDSNLDYYEMIAY
CLAENRAESGCLIYPKESGINNGEHILSKLDEIEIYTHTIDLYGEENLEFDDFVKGIKNR
IKEIISICVKDIKDKYVTLPIEKTKIEEKPKTDVQKKIEAKSYLEDVTEDDKKIINEYMI
GKIFDRTNLTLHAIGGSVINITTNYNSRFPEYTKVIVIDISHDIWKKKIGETHNYSEITK
VSDIPKLHIKNNRLWSKLGNCFIGKNYIGTKVITDKHIAEQPIVLVDYEANWKTEKMPLL
LESDMINSDDIIHDHTEKETIQPIKQEYKAQDWTGMPIKSFQLRLLGTREWEKEYSCYNF
NEILPKLCKVLIDRHQNFDIDKLNGQLDKMIFFHEKGKGWNSKRIEGTDIFIETNFDNNK
KVNICHRIIKLFGYSSDDLKINLY*
>SRVP18_hole-7m-from-trench_1_80cm_scaf_1200_350_88_155-*_488 # 380923 # 381708 # 1 # ID=2_488;partial=00;start_type=ATG;rbs_motif=AGGAG;rbs_spacer=5-10bp;gc_cont=0.298
MDIGERDWKMTIRHGTGNGRIFIAGKGYEIDKDMRISDEDRHELKQLFEQKKQKFDNFRL
KLLAIPSQITKYNLERILDKKDWNKIRYMIYERYGNKCSICNSEYRLSCHEVWEHDDINI
IQHLKECVALCDKCHASVHITRSTFENKEGKRDINDIINHFMAINKSDRSIFDEYKSYIN
DLEIYRAIVCAGRTNVWQIDYGEYNDLVTRTCGDINAKIREGSGKRSIFHDIIIIKHINN
TIINEYKDGTIIIDRSETVGW*
>SRVP18_hole-7m-from-trench_1_80cm_scaf_1200_350_88_155-*_489 # 382521 # 383600 # 1 # ID=2_489;partial=00;start_type=ATG;rbs_motif=AGGAG;rbs_spacer=5-10bp;gc_cont=0.337
MRNYGNNPRRDRRNDRTIRKNFAKDSVEIDMTKIKTVNEDAIKRSEQHNKSVDSLVFSSP
SGRYIALGGNKSMYFTLMPTKPLIDCKYIRLLETVETRDSASNRKNITYVRGCTFGKTDG
EIPDVCHLSNERILEKKCFGNKFQTTSIEFLVITSGFIQIDDVGREFKCAFINKNNMFSK
EEFRDNSDPLKNKSLWNLYNAIKSGSVKTWTIPKPGNTLFHTMFAGEVKVEIETISGNII
DGVVNGYEFTPGGYPSLNLTIKENGENGQIQEKLWVIPLYMVSVMTIYDYKTDNLLSKRA
IELTLKGHIVIPHRGNNMIYDYCKRSKSEKEQVIKLDGTILPYDQLDKHDIEIKSIIKN*
>SRVP18_hole-7m-from-trench_1_80cm_scaf_1200_350_88_155-*_490 # 383623 # 385527 # 1 # ID=2_490;partial=00;start_type=ATG;rbs_motif=AGGAG;rbs_spacer=5-10bp;gc_cont=0.348
MYVRINDLGAKVGEDGKLHSIGQTSILLEWMEENVVLYRMMLDCGLKSKIDAGYNVKLNT
TNLERIRNVMDDKVPGYESGIQALAASHCHEDHVGGYPWFYEYCKKKGIPVNGIPNLYMT
SSTWKQFVPFQEDLYDLFVEPAKGSGFEWNKGIINEIAIYRIDKKYYTEQDVSPKPLDFD
IRLRFLPAGHIVGSSMIEIDTIKQGISLGKILFTGDTCFREGGFLVDPINVQVIKDAYKA
VIMEGTYIWNRPDEYKKLRCPELREILKGKIVDTITKGGNVVLLVYGVDRTANILVAVRE
IIDENKTGLDFKGKVFLDTKIGGNITRGYKYDFESFIRFDFSNEEQSYFKKTLVNRYNNG
LGPSMLQLADKTDMFTYIQNSEHRAEIVEKHRDGGCIVAATSATLQGGTAVIRGSYMHPE
GWGSDKKNLFIIVGGAIPGVMAKRALNQYRETEKQSPGNGWCDIAYSYYEKIDEGYKWYT
EKLRFSSRLDDLSEFSAHANVDELLSFKQNVNSEKFIVTHIGGHMGNATSPDRAQTYIND
TFMSGLSRLRKKGANLPLRGDIVILDGRNKAIVELEPDRKTLVMNTETYNALRIKCIKDK
GDFGHTIACNVIMRLITEDDQRLAEFGKTLKETI*
>SRVP18_hole-7m-from-trench_1_80cm_scaf_1200_350_88_155-*_491 # 386855 # 387886 # 1 # ID=2_491;partial=00;start_type=GTG;rbs_motif=GGAG/GAGG;rbs_spacer=5-10bp;gc_cont=0.289
MNIAIAINSMIVSERKFEETFELAEIIQDRFKIKTYVDLRSKRSPKTDIGHVWDMAYNNS
SFDILNEDCVQKAINISKDKKIDIIATSVYLGAGYNNDFNYGKNVIRCAHRLADASPYNT
IIVRITGGNANFTNIKEFKNVAVNNIIRFAEYACDLKKIDKNRKNSVMIGVEVHQGQYPQ
TVQECIEIFNHFTNLPKSTRMHLGLIEDPTNRYIATCGSNNFISPFDAARELTENGCNII
YYHIKDVKICNHKVNIKEDRSGFQIVGMEEFKFKDKYFMWELPNDGLIDLRQTILAANIY
GRHPNKIIAFSTEHVPGSRSKEDAKHIALKYGKEIYNIINFPR*
>SRVP18_hole-7m-from-trench_1_80cm_scaf_1200_350_88_155-*_492 # 387949 # 388899 # 1 # ID=2_492;partial=00;start_type=ATG;rbs_motif=GGA/GAG/AGG;rbs_spacer=5-10bp;gc_cont=0.297
MKILEKINIYFKLVRPYNLLVPMSVGFSGAILSDGKFPELQILLMVLLFPALLWAAGQII
NDFLNLEEDLIGKPFLPIPSMKINKHEALIVSIFIFLTVSMITVLYSLTGFIFEIIFIIG
TTLYSAGLKKKGIYGNILFGSMVASCLLIGASISANRLNWLILLVFTAIIVNHTSQNLVG
TFKDIEVDAKMNSKTVIQTKGIYNSILYAAIISTLALIVSMAPWFLGYLKETYILIPFSS
YLFQIRALGLFYHSPIPKNGFEALKMYRTGTIPLYLSFTAGLPGFNIIITGVSILVFTGL
AELLQELITEMPIKIK*
>SRVP18_hole-7m-from-trench_1_80cm_scaf_1200_350_88_155-*_493 # 388911 # 389771 # 1 # ID=2_493;partial=00;start_type=ATG;rbs_motif=GGA/GAG/AGG;rbs_spacer=5-10bp;gc_cont=0.294
MKIDLRKIKTKIKILVRMSRPPGLITPLCSCFSGIYLANRGFPYYLDLSSSFVIIILLWF
GGIILNDYYDYKVDSITDPYRPIPSGKIARKEVLLISIFSMSIAFLLSLSISINLSIITA
IIIILAILYDFKFKKMGLIGSLCFGLIEGMSFMIGVYMVGGLNILILLVLISIILLHTGV
NMIGAIKDIEGDKKTGNFTVPVRYGVNITTMLVLFFLLLSLIVAYIPAKLNLLNLRYMPT
LLITSLWLIIVALMVRHDNKLGYMTFSIYYMGASIYYLNFITGINN*
>SRVP18_hole-7m-from-trench_1_80cm_scaf_1200_350_88_155-*_494 # 389798 # 391258 # 1 # ID=2_494;partial=00;start_type=ATG;rbs_motif=AGGAG;rbs_spacer=5-10bp;gc_cont=0.268
MENRKNTPYTEEFIKKYDVIIIGSGIGGLSCGALLSKNGLKILILEQYKTIGGCCSSFKK
DDFVFDLAADFLFEYENLISQNLKDLGIENRVEFIKIDPLYEFIFPDFRIKIPKNMNMFL
EELIKIAPEEEKNLYKFFDEIENIHDSIENVRFELYEKYNIVSIINMIKNPKIIKYAAKY
RKMDWRQFLNKYFENEKLKAILSAECLFLALPPSKVPVFSMASIISMEHKYGLVYPKGGM
INLANAYEHAIKNFNGDIRVNSKVSKILTKNKQCIGVELSNGEKIFSTLVISNAEIRETY
FSLIGRDNIDQNFAANIDRLESSLSVFKLCLGTDTELKIEPLIIKSPGYDIESIYKKIKN
METDNNYYLICTKSQSIHVLLPYSYEIKGNDIPKKIIEDLNKVFPEISKHILCESIITPK
ILEKIANRHKGVACIHTNILDNVARNRTPIKNMYLVGSSAYPGGGINNVLVSGIITSKMI
LKNWRN*
>SRVP18_hole-7m-from-trench_1_80cm_scaf_1200_350_88_155-*_495 # 391259 # 392623 # 1 # ID=2_495;partial=00;start_type=ATG;rbs_motif=GGAG/GAGG;rbs_spacer=5-10bp;gc_cont=0.317
MNSTAFLDKLHEKLGSKIKQDFFTAYCYKSDIGKTIKNSPIAIAFPENSEDVSTILKTAN
DFNIPVTILGGGTTIGGETVAKNSIIIDTKKMNKCFYIDNNEKAAVIGSGITWLDLYDIL
RRHGLTFKVAPSSASCTIGGTASVGGFDNHSYIHGTSADQIEEIELVSPIGDIITCNPEK
DNEVFSNILYGNGMIGIITKIKMKIIDKYKKSYDSWFVYSNRKDALNDYFNLCENQVGNG
IMYLETFGQHIVRIENYEEPVDKNKIKGKCINISDNTDFYINACRFMYAQRIRLHSFPFL
IRYKPISINFIDIVYPDKDYIYETFNYSDKLWKNAKKDIHVLGNLKLCLALRVKEDSKTR
PFSPIPSSVKKGDLIFGSYFGAEIATDDYSNYQEQFTFEMINKAIDIGGMLYKYGGHVKQ
FAPKLFSEERWKNLMEIKKKYDPNNILNRGVLFE*
>SRVP18_hole-7m-from-trench_1_80cm_scaf_1200_350_88_155-*_496 # 392632 # 393831 # 1 # ID=2_496;partial=00;start_type=ATG;rbs_motif=GGAG/GAGG;rbs_spacer=5-10bp;gc_cont=0.282
MDDIDMVRKCYKCGMCMFQCPIYSVYRNETYSAKGKINAIDAIINKEVNVYELDDVFREC
NLCRHCSKICPGEIDITSLVIKYRHLLNSIKQCDRYEHILNNIKKYGNPYEPQKNAFKNN
KIYDIDDKENIDIQNIDKISGGETLVFFGCTIRHNIPGIVDSVLNFLDKLHIEYIIMEDE
PCCGNILYNIGYIEDANIIAKANKAILNKFNKIITLCPGCYSMFKSYKNSKFEVFYILDL
IYDARQRLKSNAKEPLYFQIPCHIYNSKENYKNIISEIMPLFGDIDSSLDVMGTKCCGAG
GGMSTYNKNYLQERMDIVLKEVNVNHIMTSCPFCYLNFKKNTSKNVSFITENLDVENNIK
IELKKRKKIVDKHNENNIMASLVKYKISSSIKKLFYIGD*
>SRVP18_hole-7m-from-trench_1_80cm_scaf_1200_350_88_155-*_497 # 393911 # 395158 # 1 # ID=2_497;partial=00;start_type=ATG;rbs_motif=GGAG/GAGG;rbs_spacer=5-10bp;gc_cont=0.320
MSNMKNKIQKGFAILLVLISVWVTTAYAQQSEPFNIATIVSVPHIMPGDRDIGLEFIIQN
NDNISVNNMKIYLFLRKPFSASISPNNAIGELSYPGYLTSNEGSGDEYTEYFNLAAQSSH
ETNFKLDIDRNATYGSYDLPYKIIYENGKEYSGKITLSINGNTLVDIKNVQILNGSKVEP
GDSFRINVTFENVGDNEIKWLKLGLTPNDKAIIPLSSTSERIFKNIPHSMETISEFDFSL
EKDAAITNYPIDLTLNYMDERGVQYNETKLVGIEAVGRATLDIAKKTTDPARIAENDPFS
ITFKIENTGSGDAKGVTARFDSGIDGDTLAYLGEIKKDDYSNAIFTLNGAASGKKTGILN
LIYEDDYGTHNVQKEIFLVVDSKGGVSYLPIVVALIAIVTIYLWKKKLIINKNKK*
>SRVP18_hole-7m-from-trench_1_80cm_scaf_1200_350_88_155-*_498 # 395170 # 396339 # 1 # ID=2_498;partial=00;start_type=ATG;rbs_motif=GGA/GAG/AGG;rbs_spacer=5-10bp;gc_cont=0.342
MKAWIFLASKDLYKRRRETLMVIFAITIGVIGPLFTTALNNGMQNAFVGNTVDIATGHLQ
VQPNTGDEIINNSESIVSKISGIEGVVGAAPRITGGVDITSKTTKMSIALIGIKPSLEEK
ASTLGNSVDRGEFLDDKDKYDLLMGTSLAEVMSVDVGDTILVQYQDKVPIKFKIKGIIST
GTFDLDRYAIIASYDTVKELIAKNDASLIIVRLDNADNSEKFKTILQKETTLSNVKTWQE
LSAGMAGMIQTFGAISLLTSAISILVAAIAISLIIYTTVKNKIREIGVLKAIGARNSLIL
NMYILEAFFIGIIGTVLGTMIGIFIIASIRSNPLVMHPEYGMKLVIIPWISIQSIMTTDL
AILITCIIGGIIPASLAAKTNIIKAIWGG*
>SRVP18_hole-7m-from-trench_1_80cm_scaf_1200_350_88_155-*_499 # 396388 # 397002 # 1 # ID=2_499;partial=00;start_type=ATG;rbs_motif=None;rbs_spacer=None;gc_cont=0.366
MGKIEVPAIRGINMKIDTGEFVAIMGPSGCGKSTLLNMIGLLDNPTSGKLLIDGVDVSTL
VENSRADFRLKKIGFVFQFFSLIMELKTIENVALSMMMNGQRHDNAAHLLELVGVGEEAD
HYPNELSGGQQQRVAIARALANEPMILLADEPTANLDSINADQIIDLFRELNEKGQTIVM
VTHEPCLGKKADRIIKMKDGRIIL*
>SRVP18_hole-7m-from-trench_1_80cm_scaf_1200_350_88_155-*_500 # 397223 # 397369 # 1 # ID=2_500;partial=00;start_type=ATG;rbs_motif=GGAG/GAGG;rbs_spacer=5-10bp;gc_cont=0.354
MVKTVILKPEVYKAVINRKAELLSKDIEMNIQDLVTEAILAGIELVGD*
>SRVP18_hole-7m-from-trench_1_80cm_scaf_1200_350_88_155-*_501 # 397372 # 397878 # 1 # ID=2_501;partial=00;start_type=ATG;rbs_motif=AGGAG;rbs_spacer=5-10bp;gc_cont=0.347
MQEEKDSVYLENTVISYYTSRPIPDPIVRVHQEITKNWWPTAIKRYNIFISQMVIDEAAH
GDSSAAKKRLEEIKDFTILEVTKDIQNLSKIYEEELKIPPKSIGDAVHLAVACLNNIDYL
VTWNCTHLCNGEIIKKLAKINKQLEIHTPIICTPEQLMEVDHGRSDCL*
>SRVP18_hole-7m-from-trench_1_80cm_scaf_1200_350_88_155-*_502 # 397856 # 398038 # 1 # ID=2_502;partial=00;start_type=ATG;rbs_motif=GGAG/GAGG;rbs_spacer=5-10bp;gc_cont=0.328
MEDQIVCEVRKVREELAIRANYDISTLFDIVKEDVKKIEKEYGIKWKRVIRKNEKFVTVE
*
>SRVP18_hole-7m-from-trench_1_80cm_scaf_1200_350_88_155-*_503 # 398633 # 399136 # 1 # ID=2_503;partial=00;start_type=ATG;rbs_motif=AGGAG(G)/GGAGG;rbs_spacer=13-15bp;gc_cont=0.321
MPKRLDIKRDNRTDSFGYKYSEEFDQNKFSAKLEIRDIGIIERLEITIDTEKYVPDKNYS
SLDKTKDFRENLFRLGIKQRLQWQLQQERQIDNRINTKDVLFKRVEEPPTRILEIERQPM
LALPMPSSEIELQHQKTDQQQFPCFNCKKLIHRGYPYCPSCGQKFSW*
>SRVP18_hole-7m-from-trench_1_80cm_scaf_1200_350_88_155-*_504 # 399175 # 399570 # 1 # ID=2_504;partial=00;start_type=ATG;rbs_motif=AGGAG;rbs_spacer=5-10bp;gc_cont=0.313
MEIEKEATLNCKEYEDVQKYLIEMSNQIDDLRKKLPTEILQGEIADLVYNIDVNLEKVLD
ILLEKELKLVSIKQLIRIQRIYNEKYKQNMGIQYAASSVVSDPSAAAELISENVKAWKNM
EIVEPVNDLSF*
>SRVP18_hole-7m-from-trench_1_80cm_scaf_1200_350_88_155-*_505 # 399727 # 400239 # 1 # ID=2_505;partial=00;start_type=ATG;rbs_motif=AGGA;rbs_spacer=5-10bp;gc_cont=0.423
MKALIISADNFEDLELFYPLHRLKEEGAIVKVASMKKGTITGEYGYSVNVDMTLEDVKPE
EFDILVLPGGKAPEKVRLQERAHDIARYFFRENKPVAAICHGVQTLISAGLMKGRKATCY
IGIRDDLKLAGAIYEDKEVVTDRNLVTSRNPGDLFAFGREFTGLLKIQSS*
>SRVP18_hole-7m-from-trench_1_80cm_scaf_1200_350_88_155-*_506 # 400837 # 401076 # 1 # ID=2_506;partial=00;start_type=ATG;rbs_motif=GGA/GAG/AGG;rbs_spacer=5-10bp;gc_cont=0.317
MPSKYNYEELELTENQCDNVWDAISQMQADMDKKTDGEQLKDLLKDEELTIGEKIYIAYI
FGRVEDKWCEYQEIIDDAR*
>SRVP18_hole-7m-from-trench_1_80cm_scaf_1200_350_88_155-*_507 # 401143 # 401376 # 1 # ID=2_507;partial=00;start_type=ATG;rbs_motif=None;rbs_spacer=None;gc_cont=0.261
MELNIEVIREVRSTKTELVNKERLKKEIYEWVKDEKHSFPEKPIDLIDISTRFNIDSKST
KILFNELVNEKKLMKLD*
>SRVP18_hole-7m-from-trench_1_80cm_scaf_1200_350_88_155-*_508 # 401395 # 401889 # 1 # ID=2_508;partial=00;start_type=ATG;rbs_motif=GGA/GAG/AGG;rbs_spacer=5-10bp;gc_cont=0.277
MRYRIERNDQRLDLEHNCLLPSGQGTYIEADSDEEVKQKAKEWALGKGEILGDWIKGKND
KMYASITSNRREYHNSFIIIYIKIDHSSVYKWTPGIIIKDFNGNPLNSQLIYGERIKGKM
IKRHINIENGIPSKLPSDMEILGEKDRNIRKTIFNDIFYLQIRD*
>SRVP18_hole-7m-from-trench_1_80cm_scaf_1200_350_88_155-*_509 # 402083 # 403264 # 1 # ID=2_509;partial=00;start_type=ATG;rbs_motif=GGAG/GAGG;rbs_spacer=5-10bp;gc_cont=0.475
MFLVGEALIGEEPELAHIDLIIGEKTGPVGYAFANGFTQLSKGHTPLLSVIRPNLLTKPA
TLIVPKVTVKNMAQAAQIFGPAQNAVARAVADSVQEGVIPEDQLEELSIVVSVFIHPEAK
DYNKIYRYNYGATKLAIERAMQGFPDRKTLMYEKDRTMHPIMGFEVVRLWNPPYLQVAID
IPDIDAVKNILKQIPQSDHLIIEAGTPLIKRYGVNVVQSIREVRPNAFVIADLKTLDTGN
LEARMVADATADAVVISGLAPVSTITNAIKEAKKTGIYAIIDMLNVEKPLSVLKVLTVKP
DVVELHRAIDTECEAEHAWGDIPAMKKLSEKLLVAVAGGIRVETVKEALKSGADIIVVGR
AITKAKDVRSMTEQFLEELKQPEIDQYRIMTDF*
>SRVP18_hole-7m-from-trench_1_80cm_scaf_1200_350_88_155-*_510 # 403521 # 403742 # 1 # ID=2_510;partial=00;start_type=ATG;rbs_motif=AGGA;rbs_spacer=5-10bp;gc_cont=0.338
MLDFNSQEEIPVDRELLDKLCEYGDVEIIHNGVHYYAGGDHTIFVQAEENFKVDIQSDIQ
INIRRNYDNKEVR*
>SRVP18_hole-7m-from-trench_1_80cm_scaf_1200_350_88_155-*_511 # 404010 # 404153 # 1 # ID=2_511;partial=00;start_type=ATG;rbs_motif=GGA/GAG/AGG;rbs_spacer=11-12bp;gc_cont=0.292
MAEDIETIKDAIFLVLVVGVHIVVIYIIFWLHDRYEEKKKNKITRKS*
>SRVP18_hole-7m-from-trench_1_80cm_scaf_1200_350_88_155-*_512 # 404487 # 404792 # 1 # ID=2_512;partial=00;start_type=ATG;rbs_motif=None;rbs_spacer=None;gc_cont=0.288
MEKKLIEIKEIYEYTGKCPKCGIEEKSDNSKNVDIFCDNCGYLQKKENVRDICKQLIDGM
VIDIDNDDENLISITMKTVNGKEYMIESYGDGTHLHMHEIK*
>SRVP18_hole-7m-from-trench_1_80cm_scaf_1200_350_88_155-*_513 # 404752 # 404979 # 1 # ID=2_513;partial=00;start_type=ATG;rbs_motif=None;rbs_spacer=None;gc_cont=0.294
MVMEHIFTCMKLNKGGNKNLKCKKCNKEMQIINSSELRMDDRKYFINRVWHSDSNFSICL
YCGIVAQNETQKVKG*
>SRVP18_hole-7m-from-trench_1_80cm_scaf_1200_350_88_155-*_514 # 405037 # 405681 # 1 # ID=2_514;partial=00;start_type=ATG;rbs_motif=AGGA;rbs_spacer=5-10bp;gc_cont=0.322
MSIITNITGWIETNGFEENKEYNDKILKELKYGDFFIDMFCSPKDTGPKNPDYIMFGASL
NHFVVDCWLEKFEEFINKLRASGAFVWVEDDDGERVYAIGYYLYDGNFIKDKVELGEDGD
YNWLWEGENQKDIRQFPLLFRILTVLKSDSIQFSELHIAHNHMKNSHPDTKYSEATITKM
EDEKYGLIYLVCDICNKKLAKKQKHEMCWGSAGE*
>SRVP18_hole-7m-from-trench_1_80cm_scaf_1200_350_88_155-*_515 # 405684 # 407126 # 1 # ID=2_515;partial=00;start_type=ATG;rbs_motif=GGAG/GAGG;rbs_spacer=5-10bp;gc_cont=0.379
MVDDIEEKKVVFPPKSDFSEWYNEILLSGEIMDVRYPVKGLYVWFPFGLKVRKLTYAIIR
ELLDKDHEEALFPLLIPDNEFMKEAEHIKGFENEVYWVTHGGRNELDMKLALRPTSETAI
YPMYKIWVRSHADLPIKIYQIVNAFRYETKHTRPLIRMREITSFNEVHTVHTTWDDAAKQ
VEDATRIYHEFYRRLAIPTIISRRPDWDKFPGANYTMAIDTLMPDNKTLQIGTAHHLGDN
FAKTFDIKYEDINGEQKYVHQTCYGISERSIAALISIHGDDKGLIFPPEVAPVQAVIIPI
LFGKSDEITDVCHIILDLLRAKGIRVVLDESNERPGAKYYKWEMKGVPIRIEIGPRDIKN
HVATIVRRDTGSKETVYIDNILEEIKKRFEDIHVNLLEKAKRRLEELIFDCKTVDEIKNK
IQKGITRISWCGKHECGLTIENSIGASILGIPEGELGRYSGNCPICGKKTEIAVIMSKTY
*
>SRVP18_hole-7m-from-trench_1_80cm_scaf_1200_350_88_155-*_516 # 407157 # 407393 # 1 # ID=2_516;partial=00;start_type=ATG;rbs_motif=None;rbs_spacer=None;gc_cont=0.274
MEGTFFILKDEYIDDIKRLDEGETRKLMIELVKSKKDFAMLETGDTMVRLINNGEMIEVR
KISKVSFYDIKDFDKFND*
>SRVP18_hole-7m-from-trench_1_80cm_scaf_1200_350_88_155-*_517 # 407447 # 407635 # 1 # ID=2_517;partial=00;start_type=ATG;rbs_motif=AGGAG;rbs_spacer=5-10bp;gc_cont=0.434
MEKWKCTLCEYVYDPAVGDPDNGVVPGTAFEDISDEWICPWCGAPKNVFKKLDAPKTDIT
AS*
>SRVP18_hole-7m-from-trench_1_80cm_scaf_1200_350_88_155-*_518 # 408024 # 408308 # 1 # ID=2_518;partial=00;start_type=ATG;rbs_motif=AGGAG;rbs_spacer=5-10bp;gc_cont=0.361
MGRYLILSNLTDEGAKTLKKNPERIKEVNEELAKMGVNIIEQYAILGNVDFVNVVEADDD
AKLAKAVVELASRGSVKTVTYRAIPIDEFIESLK*
>SRVP18_hole-7m-from-trench_1_80cm_scaf_1200_350_88_155-*_519 # 408698 # 409993 # 1 # ID=2_519;partial=00;start_type=ATG;rbs_motif=GGAG/GAGG;rbs_spacer=5-10bp;gc_cont=0.393
MQKGSIKIWSNLHNHKENRHYRVAIIGAGFGGLWAIKSLGHSVDICLIDQNNYHTFFPLL
YQVAAAELEPEDIAYPVRSIVRKFPNVNFLYAKVNNVDLKEQIIETDICVISYNFLILAM
GSTTHFFNVEGAHEYAFPLKTLEHAVNLRNQILTCFERASYESDVDLQKSLLTFVVVGGG
STGVEFAGTLAELIYGHMRKDYRHLDFKKVKVIILEAGERILPNLPDSLSNYALERLKKI
NVEVRFNSKVSKVGPDKVKLGDDSIIQTHTVVWTAGVKGEAILNTWGLPTNSNGRVAVLD
TLQIPYHPNTYIVGDLTYLEEDGHPLPMVAPVAIQQGEAAGKNIARQIADKPPIPFRYKN
QGTMAVIGRGAAVAYLFNRFYFTGFFAWTIWLVIHLFRLIGFRNRFLVLINWAWDYIYYE
RVVRLILPGNM*
>SRVP18_hole-7m-from-trench_1_80cm_scaf_1200_350_88_155-*_520 # 410181 # 411224 # 1 # ID=2_520;partial=00;start_type=ATG;rbs_motif=AGGAG;rbs_spacer=5-10bp;gc_cont=0.389
MKKLKPQLKPLLGILVVLAILSISPALAYTQTNLVSDIPGLAKFTDPDLVNSWGVIHSAT
SPWWVADNGVGLATIYDGTGVKRTLVVTIPGVNGNSTPTGIVFNGGTDFNITSGSPARFI
FVTEDGTIAAWNPNQGTNAVTMVDNSPDAVYKGAAIAFCSHCGMNMLYVANFREGKIDVF
DPSFNKMNMGGFIDNNIPEGFAPFNVITVGNNLVVTFAKQDSQKHDEIHGSGLGFVDIFD
PHGNLLQRLKHGPWMNAPWGVALASSNFGKSSNDLLIGNFGSGQIATFSDKGNFHGLLRG
DKGKPITIDGLWGLGFGNDAAAGPSNTLFFAAGINNEQDGLFGTITN*
>SRVP18_hole-7m-from-trench_1_80cm_scaf_1200_350_88_155-*_521 # 411796 # 411960 # 1 # ID=2_521;partial=00;start_type=ATG;rbs_motif=GGAG/GAGG;rbs_spacer=5-10bp;gc_cont=0.267
MILKKDCSNFEYLKNDITEIGDDKRGFIYIPNCRTYKMSLCGCSETCSYYSCAT*
>SRVP18_hole-7m-from-trench_1_80cm_scaf_1200_350_88_155-*_522 # 412036 # 413589 # 1 # ID=2_522;partial=00;start_type=ATG;rbs_motif=GGAG/GAGG;rbs_spacer=5-10bp;gc_cont=0.319
MIIEILLTIIVALLLVLIFLKKGTNESSIIKILNDSGLFTKIGELSNHAQNITNYAQNLT
SRAEDINRTLDTKIESLTVQAKDMNETLDKKVGELTTHTEDIRQSHKSIEQMLRVPKERA
PFGELSLEIILSDQLPPDMFGIRQKILDGKIPDAYIRSTVGLICIDSKFPLDNYAKMIET
QNLQEKEDFKKQFIKDVEGHLDKIYYNYVCPQKGSAEFAFAYIPSEGVYYFLMTEAYQML
LSYTKKGVQMASPLFLSSKIELIKTGVQAKKLSEDTEKVRNDIIRLSQQFKDIDESWRLF
YGTHFSRAVVKAGEVDQGYKKLREEFGKISKLTDKKVVYLEQPITTIPSDKQHAIIAKPS
IVASDKDRIIKEKRIVEGKIRKVDTFNGNIVRVFDDDGRIIEDRSIKLGDKPLIDKDKEN
ILIQKNNDVEKDETYEEFTKFYDDFMKQIMDGITTSKTGEIAAPINNIIEDSKKMIPTVE
GKEKELLRGMKIFFDMRGINTKVIDDDYMTFKRRCPV*
>SRVP18_hole-7m-from-trench_1_80cm_scaf_1200_350_88_155-*_523 # 413674 # 414285 # 1 # ID=2_523;partial=00;start_type=ATG;rbs_motif=None;rbs_spacer=None;gc_cont=0.310
MNISIQKDKEYIFGIKKYILIITTIFTISIFLGSILTVTTSSVKKSAKDLANTKAPKLSK
FDRAIDTFTYNVGYSFLSIITFGILAIYEAFNNGFAIGMLLEFVGKMHGIGIVILEILPH
GIIEIPALLISASIGLRIGHIWWSGDWWSRYWWDETMRSELISGIKFYIKWIVPMFLLAA
FIESYLSQELWNYLDLLIRHRII*
>SRVP18_hole-7m-from-trench_1_80cm_scaf_1200_350_88_155-*_524 # 414437 # 414805 # 1 # ID=2_524;partial=00;start_type=ATG;rbs_motif=AGGA/GGAG/GAGG;rbs_spacer=11-12bp;gc_cont=0.333
MKIKKFFIGIFVVAIILISGCVDQNPTLENTIGKQSQNASTNLVTIKEFEFRPVAMTINS
GETITFENDGMLDHSVKSTSGLFDSGPIKPGEKFNYEFDVKGTYEYGCGIHSNMVHRLVF
VK*
>SRVP18_hole-7m-from-trench_1_80cm_scaf_1200_350_88_155-*_525 # 414897 # 415061 # 1 # ID=2_525;partial=00;start_type=ATG;rbs_motif=GGA/GAG/AGG;rbs_spacer=5-10bp;gc_cont=0.267
MKILDKKTVREIIKLVESEEYLITDDGIIISDEEGIVLTLREILRGKNENYRVK*
>SRVP18_hole-7m-from-trench_1_80cm_scaf_1200_350_88_155-*_526 # 415384 # 416169 # 1 # ID=2_526;partial=00;start_type=TTG;rbs_motif=AGGAG;rbs_spacer=5-10bp;gc_cont=0.382
MIAFELVSKSSLLLLAGLIAGMRHGIDWDHIAAISDITSTQSNIRKGIFMSFLYGLGHAF
VVATIALGLLAMSFVLPNGIDRIMENVVGFTLVILGIYVLYSLYKKKGDDFRLLPRWALL
ANVVLNSFSWLKAKITNTNRKHHHILKNGYGNRASYLIGMVHGIGAETPSQMLLFAMAIS
TGVSASKGFGAMIIAAYSLGLIATNTIMGGLGAYGYIKSEGHNRLYRYVAFITGTFSIVI
GVLFLTGGISNLPNIETLFGG*
>SRVP18_hole-7m-from-trench_1_80cm_scaf_1200_350_88_155-*_527 # 416326 # 416718 # 1 # ID=2_527;partial=00;start_type=ATG;rbs_motif=None;rbs_spacer=None;gc_cont=0.303
MVIKMEEKKENKEDIEEQEKCWICKRGFAEALEEFNNKILTNIHVDDRLKSRYEKGKNEF
FPSTTDKNVEFLLADVKDNIYSMSGKSVGDIIIKLCPVCSGLLESLSSDIDIDDFVTKKD
LEDTCISIRQ*
>SRVP18_hole-7m-from-trench_1_80cm_scaf_1200_350_88_155-*_528 # 416745 # 417035 # 1 # ID=2_528;partial=00;start_type=ATG;rbs_motif=None;rbs_spacer=None;gc_cont=0.302
MTKIICRSKEDMNSIKKEGDRLFFDDIFNIFFIVRKEKPAWDKDDWESNFINDPELLEDC
LKTKSKTHCRDCKYATKSRYCKKYNELRQQMLMEIT*
>SRVP18_hole-7m-from-trench_1_80cm_scaf_1200_350_88_155-*_529 # 417163 # 417465 # 1 # ID=2_529;partial=00;start_type=ATG;rbs_motif=GGA/GAG/AGG;rbs_spacer=5-10bp;gc_cont=0.323
MINNNLGEAVTNAVVIAFRELSDRIDIGKNFAEILTIKLEDSTTFDGQMTHFSEVEVSIV
CDDGQQCYIDNIYYREGAVDETTGERTIQKEEEIEEISGK*
>SRVP18_hole-7m-from-trench_1_80cm_scaf_1200_350_88_155-*_530 # 417520 # 418227 # 1 # ID=2_530;partial=00;start_type=ATG;rbs_motif=GGA/GAG/AGG;rbs_spacer=5-10bp;gc_cont=0.278
MNQYKGVEFFWGIIEQKPDENIKIIQDQKEFKILENNKIIELDKGKWLTHKDDLLHFLNV
EKKILLSPGHFDIAAYDIFFGNLIGNDVAYKLIDDKLFDICEQQIHEKDKTNKLDNIIYD
LKNGLYGKIEESDFWFIDIYPYILSNTFFFRDITAIKRSKAKSTEYDDNFGGRCVSLLSL
NKILIQKVPIYESTLKFEEERLGTKNLKIIMDKNGIRRNGCLSKKVKKFKTVFDW*
>SRVP18_hole-7m-from-trench_1_80cm_scaf_1200_350_88_155-*_531 # 418480 # 418725 # 1 # ID=2_531;partial=00;start_type=ATG;rbs_motif=None;rbs_spacer=None;gc_cont=0.256
MVQTKKHLYNTNFCLELRIITRRSLTIGLIRSIMNERYDKIYNAMFAMIGAINKRNQSFD
KSIEKKEKNIASLLKILTKHK*
>SRVP18_hole-7m-from-trench_1_80cm_scaf_1200_350_88_155-*_532 # 419184 # 419351 # 1 # ID=2_532;partial=00;start_type=ATG;rbs_motif=GGA/GAG/AGG;rbs_spacer=5-10bp;gc_cont=0.262
MRYQLDSSSGSVYSLNYHLIFCTKYRRKVLTDDISKRLKDIIIGISKDFQVKITL*
>SRVP18_hole-7m-from-trench_1_80cm_scaf_1200_350_88_155-*_533 # 419539 # 419685 # 1 # ID=2_533;partial=00;start_type=ATG;rbs_motif=GGA/GAG/AGG;rbs_spacer=5-10bp;gc_cont=0.327
MVKIILFTDDSKEQLKLFQTALDVLKKYVESQGEEGKEEINKCHRCGW*
>SRVP18_hole-7m-from-trench_1_80cm_scaf_1200_350_88_155-*_534 # 419686 # 421281 # 1 # ID=2_534;partial=00;start_type=ATG;rbs_motif=GGA/GAG/AGG;rbs_spacer=5-10bp;gc_cont=0.340
MIPLNLVDVEDIKIGRKRKEGNSPNNSSKVLTKKSKKEKEDLIEKLGLKGKRHIEIKKTI
RIPVHYDVTKNKMDILNRLTARITYGIKLISEVVYDIVKDVEHSKVLSEGTDEELKFLKL
NVIEEIVYNTDIVEKTGLSSGYIQQCINKVIFSYKSYRELHKKWEGKIERAEERLEGSRD
DRELEKADKWLEKLRKREPSKPDFRDKTSCRFDYRTGTIEEGKGKLSKLWIHISILEKGK
TVDIPLNPSQYHLNELKDVVVDDFEIIKGGNTRSLSANKVANRLKPTSKAENYSRKNKNK
YYIHISITKVVERKKISSIGGIDQGLNKSIAAVLIPLDYRLDNNGSFPREEQLLDSAKVE
LLEKYDGIVASLQEAEKWDKLRELRDKRENVSTYHDWCLANKVTEFTIGSYVAIGNSKFR
QTQFRGNEMPTLRKRIGKWSYGRQRKFISLKRSEMGYRTELRDEYGTSKECHFCHSKLTT
RKYEEGYSYILCHSCGVKIDADINAGYNFATQCRDDMLKAGMITVTNGVSL*
>SRVP18_hole-7m-from-trench_1_80cm_scaf_1200_350_88_155-*_535 # 421458 # 421622 # 1 # ID=2_535;partial=00;start_type=ATG;rbs_motif=None;rbs_spacer=None;gc_cont=0.242
MNIRLYICELLLRLILYICPKDNNSGIRLIRMINIYSKETLHFEFDDSILIMEK*
>SRVP18_hole-7m-from-trench_1_80cm_scaf_1200_350_88_155-*_536 # 421629 # 422519 # 1 # ID=2_536;partial=00;start_type=ATG;rbs_motif=AGGA/GGAG/GAGG;rbs_spacer=11-12bp;gc_cont=0.479
MQIEKLRHGTELIKRGFASMQKGGVIMDVTNPDEAKIAEKAGAVAVMALHMVPADIRKAG
GVARMAEPMVIQAIIESVTIPVMAKARIGHFVEAEILQELGVDMVDESEVLTPADDTFHI
DKTRFTIPFVCGARDLGEALRRINEGAAMIRTKGEAGTGDVKEAVRHMRAILGTIRELKG
KSSEELSVEARKMLVPIELVKETAELQRLPVVNFAAGGIATPADAAMMMRMGADGIFVGS
GIFKAENPEKMASAMVDAVNNFDNPATLAQISKGLGGAMKGIDIRSLAEKEVLAKR*
>SRVP18_hole-7m-from-trench_1_80cm_scaf_1200_350_88_155-*_537 # 422580 # 422903 # 1 # ID=2_537;partial=00;start_type=ATG;rbs_motif=GGAG/GAGG;rbs_spacer=5-10bp;gc_cont=0.302
MTDKFNEVNLIFRKATGMDVLTAHRVLMENGITTEKVTDVSCKLFRNTTEDIDKTDLDDN
YRILFHILISYYMFIGAIKAYNDWMKEAATEHNMKPEKYIKIMFNLR*
>SRVP18_hole-7m-from-trench_1_80cm_scaf_1200_350_88_155-*_538 # 422942 # 423907 # 1 # ID=2_538;partial=00;start_type=ATG;rbs_motif=None;rbs_spacer=None;gc_cont=0.300
MIEVDLFIRTTIPIFLLIGMGIFSRKMDLLKPGDERVLGTYLYYFSLPALLIINLSETVL
TNYTIKFAIIGTLPIIIVCIIYLAAYYIFRFSKNTFYLLTITTVFGNTAFFGIPFITLAF
PTKQAEFLAILTVSSTSIAINIITITVLELYKLENSNSVSESEKNISSSFKFIIKRLSIN
PLILSILCGVTLSILGIRIPSPFTTALHMLGDTTSAVAIFMLGVFLYGRKYNKMLQAFEL
SLLRMILLPTLAIIIMILFKFPTLESLVLTLMHGMPLGFSMMIFSERYDFYKERIASLIL
ISSLTAGIYLNIWLAILKNIF*
>SRVP18_hole-7m-from-trench_1_80cm_scaf_1200_350_88_155-*_539 # 423989 # 425500 # 1 # ID=2_539;partial=00;start_type=ATG;rbs_motif=GGA/GAG/AGG;rbs_spacer=5-10bp;gc_cont=0.319
MIQLIPQDEAVSISQWKPITKSYKYEMKPTKKQEVLLNQTLSTCRYLYNDLLGERKEGWE
NGGWNVSYYDQKSHVVVLKNKNDEMGKNLKNIHSQIAQNVAQRVDISYQNFFRRVKNNKS
NGEEYKKPGFPRFKGYGRYDSFTFPQYGNGCQIIYRQLKPRKNSGIIRLSKIGDIKFIKH
RDIGDPGIPYQIKIVIIKKEIDKWSISFTVETFVEIDLLHVANQKQIKNIEELNRNCIGI
DMGLDSLVMLSTRQKVDPQKYLRKSEKKLAREQRKLFKKQRYEKEIEVTYNKTHKKIKKI
KNNSKNREKQRIKVAKVHRTIANQRRNFNHNISRTLVDNFDLIVFEKLSIQKMMNDRRFS
KSIADASWYQIQMFTKYKAEWAGKMVDFVDPKNTTQECSKCGKINYMPIWKRSIICPCGN
VEDRDIDSSFVIRDRSPIYQDLKKKILERNKELEKISRDAISRIQASGDDTSTQSNKQVS
SMNQETLSNTKDGYNTTSPPAYW*
>SRVP18_hole-7m-from-trench_1_80cm_scaf_1200_350_88_155-*_540 # 425646 # 428318 # 1 # ID=2_540;partial=00;start_type=ATG;rbs_motif=AGGAG;rbs_spacer=5-10bp;gc_cont=0.379
MGNIIRMLNPETVVLIGATDREGSVGKTIMENLLSKNRRKVFPVNPNRNIVMGIECYPNI
GSVPQHIDLVIIATPAPTVPELVEECGKVGVEGIIIVSAGFREIGELGRKLEDLIIEIRK
KYGMRIIGPNCLGVIRPNINLNASFLKANPKQGEIAFVSQSGALGSAALDWAINAHIGFS
MFASLGSMLDIDFGDLIDFLGDDPKTKSIMLYMESIGNAKKFMSAARGFARNKPIIVVKS
GRFAESARAALSHTGAMIGDDRVYDAVFKRAGVVRVKEIADLFNAAEVLDSKHLPKGPRL
AIVTNAGGPGVIATDTLIELGGNTAKLSDACLNELNSCLPQCWSKGNPIDVLGDACIENY
VDAIKACLKDPEINGILTIYTPQGATNPDELANTIAKIAGEGIKPIITVWMGGQSVQKAK
QIILRNNIPAYDTPEEAVRTYLYMYRYGRNLELLYETPAELPVDQAPPKSNLKALIKRVV
KEGRSILNEEESKRFLLNYGIPTTKPHISRNIEDAIIKANHIGYPVVLKIVSPDITHKSD
VGGVVVGIDSDEKLRIEYDRLNNRLKEDVPDARIDGLSIQKNIEQIDYEIMLGAKKDKYF
GSIILFAMGGIGTEIFGDFSIGLPPLNQTLAMRLMEETKVYKMIQGYRGKSPADIKQLEQ
IIVSFSNLIVDFPEISEVDINPLAISHSKAYALDARIVIDKEMLEHSSPSQYPHLVITPY
PTRYVMLWKIMDGTDVILRPIRPEDEPLEHEMLATLSEETLRDRFFQVIKNITHETLTRF
CNIDYDREMAIVAEVRDAEQRRIIGIGRIIVESDYKKGEYAIVVHDDYQGKGLGYKLLDM
LIGIAQEKGLEMIHGIVLTENKRMLEICEALGFTIKHLPEGISNVELILT*
>SRVP18_hole-7m-from-trench_1_80cm_scaf_1200_350_88_155-*_541 # 428457 # 429116 # 1 # ID=2_541;partial=00;start_type=ATG;rbs_motif=GGA/GAG/AGG;rbs_spacer=5-10bp;gc_cont=0.344
MWNDKVIEFKDRNDAGIQLTYKLADYKDKEGIIVLALPRGGVIIGFEIASYLYCPLDVII
IRKLGFPGNPELAIGAISENGTVILDKSIISLYRISEEYITREISRQKDLIEKRVNLYRK
EDILPDLKGKIVILVDDGVATGATMKAAISTLIAEKIKMLIVAIPVAHPDEVKELKTLVD
DLIYLHSPDGFMSVGLYYKDFAQVTDDEVVDMLNKINKK*
>SRVP18_hole-7m-from-trench_1_80cm_scaf_1200_350_88_155-*_542 # 429250 # 429840 # 1 # ID=2_542;partial=00;start_type=ATG;rbs_motif=AGGAG;rbs_spacer=5-10bp;gc_cont=0.364
MTYEAKNFDSILGTEGFSDQLLKNHFTLYQGYVTNSNKLVGTLATMTKEGKTSTPEYAEL
KRRFGWEWNGMRLHEYYFGNIIKGGKEIDKNTNLYKKIVEDFGSYENWEKDFKATGTMRG
IGWSILCYDGVEGGLFNVWINEHDTGHLSGAKPLLVMDVFEHAYMIDYGLKKADYIVAFF
KAIDWSIDPKIDSWIE*
>SRVP18_hole-7m-from-trench_1_80cm_scaf_1200_350_88_155-*_543 # 430043 # 430834 # 1 # ID=2_543;partial=00;start_type=ATG;rbs_motif=None;rbs_spacer=None;gc_cont=0.351
MNIYKKYIGHVDPEYLQLLATKVEPLKKRSYELMHIQNGYKILDLGCGPGIDTIPLAQFV
GPTGQVIGIDIDKDMINIANEKAKEAMVNDWVIHKHFEAEDIPYNSNYFDSCHCERLLQH
LLYPERAISEMVRVTKPNGWIVVSDTDHSTLTIDSIDIDIEWKLRRFHTEMFKNGYIGRQ
LYRLFKQQNLEDIVVEIFPLFSTDYRLTRYISLLDKTEKEAIATGTITDEDLNRWHNNLE
RLNKEGIFFSGVIMVLVAGRKTQ*
>SRVP18_hole-7m-from-trench_1_80cm_scaf_1200_350_88_155-*_544 # 430860 # 431318 # 1 # ID=2_544;partial=00;start_type=ATG;rbs_motif=GGA/GAG/AGG;rbs_spacer=5-10bp;gc_cont=0.353
MKGVYVLILKLDKESDIQIGKLGKIHFRKGFYAYIGSALGTGGFKRVERHFNVATGKNPT
RKWHIDYLLHKSKIVQAILLPTEDAIECKLARRLRKISGISIISGFGCTDCACETHLIYA
ENEIKSMIIVVCNDFGIKSIIISPPDDNKGQN*
>SRVP18_hole-7m-from-trench_1_80cm_scaf_1200_350_88_155-*_545 # 431579 # 432112 # 1 # ID=2_545;partial=00;start_type=ATG;rbs_motif=GGA/GAG/AGG;rbs_spacer=5-10bp;gc_cont=0.333
MIVDKEKIRTTIIAHGNVQRSDYRGRIISIAKMLDMTGTVQNLSDGTVKIIAEGEKKNID
RFCDEIDIKNFIIKVTKIERKEDSVPIGEYESFYKLVGEGETDERLDTAAELLKELIAVT
KNGNEQLKLSLDKIEKKLETRFDSLEGVTKNGTEQLKLSFEQLKLPFDNIEKNLYHK*
>SRVP18_hole-7m-from-trench_1_80cm_scaf_1200_350_88_155-*_546 # 432135 # 433463 # 1 # ID=2_546;partial=00;start_type=ATG;rbs_motif=GGA/GAG/AGG;rbs_spacer=5-10bp;gc_cont=0.332
MIFNERQQEIAEKISSTALISHWKDWKWQIKHSIRDSHTFERLTGIKLDKNERNSIEETI
AKFPLSVTPYYLSLIDADDYKNDPVFKQCFPSPSELITCKYDMKDPLAEDKDSPVHGLTH
RYPDRVLFHISNVCSMYCRHCTRKRKVGDKDSIPTKEEILKGIEYIKNTPRVRDVLLSGG
DPFMLSDDYIDWILTELQKIPHVEIIRIGTRMPVVLPYRITDELVEILKKHHPLWLNTHF
NHPREMTTSSREAIKKLADAGIPLGNQSVLLADINDCPRIMRELVHKLVQNRIRPYYLYQ
CDLSEGLSHFRTPVGKGIEILESLIGHTSGLAVPTYVIDAPGGGGKIPVMPNYLISWSTN
KVILRNYEGVITTYKEPDHYEPIFCDRNCKYCKLQLKLDEAKETWAIGIEKLLSDYDDTI
SLIPGSTDRIERRSEEKNVKND*
>SRVP18_hole-7m-from-trench_1_80cm_scaf_1200_350_88_155-*_547 # 433447 # 434370 # 1 # ID=2_547;partial=00;start_type=ATG;rbs_motif=AGGA/GGAG/GAGG;rbs_spacer=11-12bp;gc_cont=0.287
MSKMTNTSTSKDASVSKYTRASKDTIINIGNSTIQHGKFNDRIYLMKLSKLDLPNITEDL
DKLALREGYSKIFAKIPTIAKDKFIKNGYIIEAHIPKFYNGRDAVYFMGKYFTESRMFDD
RIEEINDILDTTTLYKKEKINKNTEFNLLYGFDYIMCNKSRSYQIADVYKKVFDRYPFPI
NDPEYVAKTMDENFIYFSIQKDDDIVALSSSEMDIDSQTVEMTDFATLPQHQGKGFALYL
LYKMEEEMRKRNIKVTYTISRALSYGANKIFTKMGYKYCGTLYNNTNISTENALENFESM
NVWYKCL*
>SRVP18_hole-7m-from-trench_1_80cm_scaf_1200_350_88_155-*_548 # 434419 # 434760 # 1 # ID=2_548;partial=00;start_type=ATG;rbs_motif=GGA/GAG/AGG;rbs_spacer=5-10bp;gc_cont=0.301
MHIKSAGIPDKERLVLKVLNYDNIGYYVIFKTAFIKDRIYAEVKNTFWFPDKKVQTGDFI
ILHTKSGKQNDVKNKVGSISHMFYWGLKETVWGGEDDAAVLLEVNSWDTKKAI*
>SRVP18_hole-7m-from-trench_1_80cm_scaf_1200_350_88_155-*_549 # 434778 # 436661 # 1 # ID=2_549;partial=00;start_type=ATG;rbs_motif=AGGA/GGAG/GAGG;rbs_spacer=11-12bp;gc_cont=0.365
MWKIEDSIELYGIERWGNGFFNFNKYGNLVVKPTRNNAHVIDLKNVVDVLTAKKINFPIL
FRFPQIIEAQIKALNWTFASSISEYKYNSTYQGAFPMKVNQRKEVIDEIVKYGKKYNMGL
EVGTKAELLAALSFDLSPVALLICNGFKDDEYIRLALNAIKLGNKVVIVIDESSETKQLL
EISKQMNIKPLIGIRGKLYSKGSGKWIESGGESAKFGLSTTEILECIKTIEEYGMIEQLQ
MLHFHIGSQITEIRRIQKAIKEAARVYAKIKLKHINIKYFNIGGGLGLDYDGSKTSSDAS
ANYTMQEYANNVVYSLKDVCDEENVSHPVILSESGRAISAYHSVLVINIKGSKKCSKNKQ
VELTGNEPHIIKELYDIYKEMSIKNYVEYYHDALLHREELLSLFNIGELELDDKSKGEIL
FWHICEKAALFAKETGNKSDDFEDLKKLLSKKYIGNFSVFQSVPDFWAINQLFPIVPVSR
NNEKPTEYATIVDLTCDSDGEIDKFVDLKDVKEILELHDLNIGSYYLAIMMIGAYQDTIG
DYHNLFGATNEAHIIVDDIGGWHIKKIVNGDRNCDVLGYAKYNNDYLLEAFEADVIQAQR
EKGLSKTDTDNILNNYKNVMKRYTYLD*
>SRVP18_hole-7m-from-trench_1_80cm_scaf_1200_350_88_155-*_550 # 437784 # 439793 # 1 # ID=2_550;partial=00;start_type=ATG;rbs_motif=GGA/GAG/AGG;rbs_spacer=5-10bp;gc_cont=0.441
MKKKNMIKKFDKGHALRIAVGITALVLVMAGGAGATKFINDNTGGDCTSFGTWDAGTKTC
TMTADIIESIQIDSNGTTLDGNGHQTAGSNSGMGVNLTGRSGVTIKNLNVGQFAYGIYLL
HSDNNNIMGNTLSNNNIDGIHLEGSNSNTLSSNNANSNTNGISLTGSNSNTLSNNNANSN
IQWGIFMINSNSNMLSGNVANSNKNFDGIKLQSSQINNLTGNTANSNNGNGIFLVVSSSN
TLNNNKATLNNGNGIYVFDASNSNRLNDNNANSNNADGIRVEFISSNNKLVGNNANSNKG
KGTEILADSNTLSSNTISLNSVNGILLAGSNNNFNNNYLNNTINLVINAGSSSNVWNIPK
TPGTNIVGGPFLGGNFWANPSGTGFSQTCTDNNNDGICDSPFVLSSNDIDNLPLANGPVS
TPTPTPTPTPIPTATATPTPTATPTPTPIPGVTPTPTPTPTPTPTPTPTPTPTPTPTPTP
TPTPTPTPTPTPTLTPIPGVTPTPTPTPIPGVTPTPTPTATPTPTASGQPVVIMPTSGPN
VDSVSKTILPPAGSDAASSIGLGVQYSGFNAGNPFTQFVTDSNGVIVTGTVSSGGLPTGN
DFEPIHWIPNSADTGNKFTIHAEGRMTDGQRIIIDTETAPAQPVPVEAGVLGGFIVTAGL
VSRKLKKKN*
>SRVP18_hole-7m-from-trench_1_80cm_scaf_1200_350_88_155-*_551 # 440180 # 440410 # 1 # ID=2_551;partial=00;start_type=ATG;rbs_motif=None;rbs_spacer=None;gc_cont=0.390
MKKRDKMTIKKYESASVTIEIDEDKCIGAGECVNVCPVNVFELVEGKAHATRVADCIECC
ACVDACPTKAIKHSSC*
>SRVP18_hole-7m-from-trench_1_80cm_scaf_1200_350_88_155-*_552 # 440438 # 440686 # 1 # ID=2_552;partial=00;start_type=ATG;rbs_motif=GGAG/GAGG;rbs_spacer=5-10bp;gc_cont=0.357
MIENDDKTLEIVSKEEIDRYISNATVHEMTIPFSILEDALKIFESLGFGYRHIKLVLCNG
ADISQRGFLLIAENGKFGIKLK*
>SRVP18_hole-7m-from-trench_1_80cm_scaf_1200_350_88_155-*_553 # 440744 # 441130 # 1 # ID=2_553;partial=00;start_type=ATG;rbs_motif=None;rbs_spacer=None;gc_cont=0.339
MNIEKLIELYNQMYNHTKSKCKPTRCKYLSETKCCSPEYCIDVIGYAKDRWNIDLHTTDH
KSLPLMGPEGCIAEPYLRPSCTLHDCLINSLGFDPEDEEWTIQYFRIRGQINELEMEMRN
IDISKNTL*
>SRVP18_hole-7m-from-trench_1_80cm_scaf_1200_350_88_155-*_554 # 441105 # 442136 # 1 # ID=2_554;partial=00;start_type=TTG;rbs_motif=GGAG/GAGG;rbs_spacer=5-10bp;gc_cont=0.382
MTYPKILYDDIGSYPLPEGISKEWISTAIKNNDQKLINILRDSMNQKINAGVDIPTYPQF
QDMNQQFLGIINDESAQEEPLMVSKEKARIMELSAIEATGEEYYNKNGRMLDVRICVTGP
IELYLKQFGGTVYKDVLDSFAISINRFITNSIDNAKNIHIKTVSIDEPSIGINPQIMFSE
SDMAEALEKAARIPASYKIDTEIHLHSPLHYKLLRDVPSIGIVGVESAANPSYLDLIDRK
DLSDYDKFLRVGISRTDIFSMAAVLNEKYETNVWKEPVKLKEITTEMETPDIIKKRLENA
YGIFGDRIKYAGPDCGLGSWPSQELAFKLLQNTGIGIRKFLKS*
>SRVP18_hole-7m-from-trench_1_80cm_scaf_1200_350_88_155-*_555 # 442478 # 443200 # 1 # ID=2_555;partial=00;start_type=ATG;rbs_motif=AGxAG;rbs_spacer=5-10bp;gc_cont=0.279
MKKFGIYRFFDDAGAVSTSKSITFTGLNYVMEVSKDGYNCRPRESKRYNSTYIPFLILAI
FEIVLYVRTGKLIYDNWYMTPFFLIFFILSLIIYRHTFKDSISLRMNHGAEHKVLNAFMN
HDLENVDKYSRFSDRCGGNIFPMAAILISISPIIKFPISIFLIYLVVYERVKPVRRIIFG
TMGKFIQKYTTAEPTKEILENTKNGFKKLIYIEVEKMVKDAIKQERDIDKTMRRIIEDNI
*
>SRVP18_hole-7m-from-trench_1_80cm_scaf_1200_350_88_155-*_556 # 443197 # 443496 # 1 # ID=2_556;partial=00;start_type=ATG;rbs_motif=None;rbs_spacer=None;gc_cont=0.300
MKAENEIECPNCKRVLDKNLTTKHHSIPRQKGGSKSEKIILCIPCANHLHHLYPNSRIKR
EFSTLEKIINDPRMKKFGEWIGKRDIIDMKQSNKGGFHR*
>SRVP18_hole-7m-from-trench_1_80cm_scaf_1200_350_88_155-*_557 # 443578 # 444078 # 1 # ID=2_557;partial=00;start_type=ATG;rbs_motif=GGAG/GAGG;rbs_spacer=5-10bp;gc_cont=0.275
MNKDKLAEYIIDRILKGDVFLLGDEDIVQLLERKNDIKFERADIEEFNQPIMIKKYDKES
KLYFIRKDDKLKKYSSDLWIPAGANWETLFGFYFEKEIPIKVHIYYIGRKFDLDKLSEMV
YSLFTDSEDHIKICNIAFKYDNGVQPNKKLEKAIVEDLEGRQKWKN*
>SRVP18_hole-7m-from-trench_1_80cm_scaf_1200_350_88_155-*_558 # 444066 # 444389 # 1 # ID=2_558;partial=00;start_type=ATG;rbs_motif=GGAG/GAGG;rbs_spacer=5-10bp;gc_cont=0.336
MEKLVNSSKLIYFANMVSEENTIVEMQLGKIYEVETYAGETGDTVCKFTSELQSITIDDE
WVNKEDYPDGFITELVFKNGVTIYEPQYDHDAVNISESDIDENIEQT*
>SRVP18_hole-7m-from-trench_1_80cm_scaf_1200_350_88_155-*_559 # 444401 # 444940 # 1 # ID=2_559;partial=00;start_type=ATG;rbs_motif=GGA/GAG/AGG;rbs_spacer=5-10bp;gc_cont=0.326
MTLKEGVYILECIPKKEGMKECLMLFEFLKMEIPEKVELKFIKGKKHFFDTLNKNNSKII
HISCHGRYVDETLCLQISKGYIYPEEFYDDDHLKGRDVVITGCSLGRKNFAGEFLERTGA
QSLIAPMNDIEFLDSAMWCINFYHTLLKKNYMFVNAFDYMKNNFYVKGAMQMWQNTSED*
>SRVP18_hole-7m-from-trench_1_80cm_scaf_1200_350_88_155-*_560 # 445168 # 445659 # 1 # ID=2_560;partial=00;start_type=ATG;rbs_motif=AGGAG;rbs_spacer=5-10bp;gc_cont=0.339
MQIEIDIEKIISRSIIDGILKNDVIQEDVNNILESDEYQKILDDHIKVRFNELLFSEEGK
KQIDKGIIDGIVNSDKIQNRIEEILDGDEYLKILEQRALDCLHETISSEEGKRQIFGKVK
AYLEGYDIEYDDNFSNELNKGVSDMLITMMKDSFKRLKAVNKQ*
>SRVP18_hole-7m-from-trench_1_80cm_scaf_1200_350_88_155-*_561 # 445724 # 446395 # 1 # ID=2_561;partial=00;start_type=ATG;rbs_motif=GGA/GAG/AGG;rbs_spacer=5-10bp;gc_cont=0.366
MGFLDSILKPKQKEQKKVEPADKKPQSAQVQKEDNKQQTVQAQVQKEENKQQTVQAQVQE
DKKPLDLTKKISLNFEKLNLHKEDVRKKRLFLLDISGSMGERSGEKRKIDHLRSVMTPYP
DAKMVCFSSNITKVADAKFIPDPDGGTNLAKAFKYIKTDILEKPERVVLVSDGEPDSEKD
ALEQAKNLSLPIDIIFIGEKESKGYNFMHKLADATGGQEFQVT*
>SRVP18_hole-7m-from-trench_1_80cm_scaf_1200_350_88_155-*_562 # 446520 # 447089 # 1 # ID=2_562;partial=00;start_type=ATG;rbs_motif=AGGAG;rbs_spacer=5-10bp;gc_cont=0.402
MTINLKKGEKAELTKGTDIKKIKVALGWQPKKFDTEQDFDLDASILCLNKNGKANDSKDL
VYYNNLKHPSGAIVHSGDDRTGGGQGDNEIINVDLQNVPANIERMACIITIYESEVRKQN
FGMVESAFARVIDAATNQEIVRYDLSESYSLETAMIVGEIYRHDGEWKFGAIGAGFAGGL
EALINKYGL*
>SRVP18_hole-7m-from-trench_1_80cm_scaf_1200_350_88_155-*_563 # 447281 # 448039 # 1 # ID=2_563;partial=00;start_type=ATG;rbs_motif=AGGA;rbs_spacer=5-10bp;gc_cont=0.339
MLNPEFLNGVISNYSQFFSLTNLQNVLSDPVNIGIILSLIILEGLLSSDNALVLAILVRH
LPERQQKKALFYGIGGAYFFRFLAIGLGTYLIKIWWIKIFGGLYLLYLVGKFVKDKLSGC
DKDDDACGIHKGLLATIITVEMMDITFSIDSVTAAFGVSEKIWVLFLGGILGITMMRSIA
KLFVSLINKISELEITAYILISVVGVKMISSTAGYTLPDIVFFGLLISIFVGTIIYHYKD
NIRVRLLSNRWK*
>SRVP18_hole-7m-from-trench_1_80cm_scaf_1200_350_88_155-*_564 # 448044 # 449030 # 1 # ID=2_564;partial=00;start_type=ATG;rbs_motif=GGA/GAG/AGG;rbs_spacer=5-10bp;gc_cont=0.296
MNKTCDICGGSIKDCVHYDYDRNGNQTGKITCQKCYMTKYRYGSYEKPSKVNKTKIYVSF
DGKNFSWIVVNNGKLISSPTKEDLKDAKNKFYNKTNICPICMKYNNLTNKSILYPGNACH
NVDKNGNQTNEWVCLMHHNNNYNRNNPNSYNNIKKSLSQRRTKNLYSPHIILAENCEMMT
ETMFGAKRLSVEFDNFELPLDHFPISQGVSIVIAEKIVDLSGKIPQTKGRTCLSIADQWN
AHVESEFDKEFDILIYYCISRDGTFIERIYIIPKDDIDISAICVTKNPTDSYGNSIIGKY
EKYRVTDNEFMNKSNKIWQEIKNIQQYQ*
>SRVP18_hole-7m-from-trench_1_80cm_scaf_1200_350_88_155-*_565 # 449131 # 449883 # 1 # ID=2_565;partial=00;start_type=ATG;rbs_motif=AGGAG;rbs_spacer=5-10bp;gc_cont=0.361
MGLYERTKTVIGSKVNKVLGKLEKPTETLDYAYEKQLDMLQNVKRGIAELTTAKKRLEMQ
KQKLLRDSIDLDGKAKESLKQGNEQMARLALERRSQIEENVQSLTVQIKKLGADQEKLTQ
TEKSLEFKIEQFRTQKETMKAQYSAAEAQVKIGESLSGISDSSADVGAAMNRAKDKTEAM
TARASAIDELNDSGVLNTVGDDQDSIDRELSKVKTKGKVDEQLERMKRDSGKNSKDTKTT
DFDALIGTHK*
>SRVP18_hole-7m-from-trench_1_80cm_scaf_1200_350_88_155-*_566 # 449897 # 450280 # 1 # ID=2_566;partial=00;start_type=ATG;rbs_motif=None;rbs_spacer=None;gc_cont=0.372
MIHIATWGKDHWSTFAYAETLAVDHEGIIIPEVSKMRTNHQTHPFFGNPIDGSKYPTKLR
NGNILRGHDDWNCLDDAVKNGLLIDIGSGTNRAFKLTNRGRKVANLLRQHKSNGGKLEDF
SEWFDIT*
>SRVP18_hole-7m-from-trench_1_80cm_scaf_1200_350_88_155-*_567 # 450262 # 452952 # 1 # ID=2_567;partial=00;start_type=ATG;rbs_motif=None;rbs_spacer=None;gc_cont=0.391
MVRYNLINSEDMKRSYKEKKRLGRPIGIWILVLMLCAAGIAGAASMSKTQMPNNTTAINL
NNNIKEKIDGPLTVGKPVKPGNLKIDLRTLPGDKPWKEGDPIIIAPGQRNKLLQTVQQNQ
TVMIKNKPIKQIVGPILPTVNTEGIVATGFLPPDTNGAIGPNHYIQAVNSRFAIFDKSGN
VLVGQSGNVVGGININKFWINAGLGSDACGSHNDGDPVIKYDAIADRWLITQFVLGSNFC
VAVSQTPDPVAGGWYLYDFLTNGIMNDYPKYGVWPDAYYIGTNNGADGGDAWALDRINML
AGAQARAPIRFPLDGGFMLPSDLDGPAPPTGAPNVFVRFAGGNRLELREFHVDFDNPGAS
TFTLLPDITTANFDNSFCDRTGFRIPCILQPGTTQNLDVLSNEMMYRLQYRNFGGYETLV
ANHDIDVGNNQAANRWYELHKTQGIWSLVQQGTNQPDQTSRWMGSIAMDKFGDLAIGYSA
SSSSTFPGIIFNGRSPNDPIGELETESTLMAGGGSQLPCGNDCGNRWGDYSSMTVDPTDD
CTFWYTSEYYPTNSAGGWHTRIGSFALNGICASPRKNIVFVNSSDGGIWYNLHNGQIWNG
WQSIGGFVKSNPETLLSTGNNPIFAVGGDNALWYKSFNGIAWTNWQSLGGYITSDPEITF
FNNEYVFARGGDNALWYRSSIDGITWSDWQSLGGDITSNPEAKAFVDKNNNFILVVFAAG
GDNALWYRSSIDGVTWSNWLSLGGNLKSDISADSLNNNLYVFVRGGDNALWYKSFDGTTW
SPWNSLGGYITSNPETFTSDTFALDKQYVFVRGGDNALWYRSYDGTTWSPWNRLGGYITS
NPFPTTLGNKLSVFARGGDNTLWYRTYVGTWYVTTWSDWKSLGGSVTSDPEASWTK*
>SRVP18_hole-7m-from-trench_1_80cm_scaf_1200_350_88_155-*_568 # 452978 # 453292 # 1 # ID=2_568;partial=00;start_type=ATG;rbs_motif=GGAG/GAGG;rbs_spacer=5-10bp;gc_cont=0.302
MAIFGDEPKEIISFEEKLYDLEKSIRKFNEKVSACNLHGLIDTSHKIEQDVEILDKDFDR
IVKTSTEPWEEVRNIRLSDNLNKLRQEYDNKKRILEFKCTCIER*
>SRVP18_hole-7m-from-trench_1_80cm_scaf_1200_350_88_155-*_569 # 453487 # 453657 # 1 # ID=2_569;partial=00;start_type=ATG;rbs_motif=AGGA;rbs_spacer=5-10bp;gc_cont=0.257
MKCEHGNEITISPVFNIDNDYFNKEGNMREQCEESYLLIYGCDMCKTIKVNFDYHQ*
>SRVP18_hole-7m-from-trench_1_80cm_scaf_1200_350_88_155-*_570 # 453873 # 455291 # 1 # ID=2_570;partial=00;start_type=ATG;rbs_motif=GGA/GAG/AGG;rbs_spacer=5-10bp;gc_cont=0.462
MIYDNPDGVKIGLEVHVQLNKLKTKVFCGCSTDYHNDPPNSHVCPICLGLPGALPKINKK
AVEAAIKVGLALNCKIEEYTQFYRKNYYYPDLPKGFQITQYDFPISSEGYIVIEGEDGEH
RVGITRAHMEEDPGRLVHEGTIYKSKYTLIDYNRSGMALLEIVSDPDMRSPKEARRYLDK
LRNVLEYLNIFDGNLEGALRVDANISIMGGQRAEIKNISSHKGAERALLYEIVRQKNVLR
RGGIVILETRHFDEAREITLSMRSKEEAHDYRYFPEPDLVPLKILDWAPAIKEKLPELPD
ARRMHFVEQYGITDDHAKALTSELNLAIFYEDVAKKADSRMAAVWICDVLKGELNYRDLT
VDAFKKEHMLLILELLTSKKITEDGAVDIIRTLLDKGGSPDDIVMEKRLLKVEGDIVSTA
VLEAINENPQAVTDFKAGKEKALNSLIGSVMKKTKGRADARTAREVLLEKLG*
>SRVP18_hole-7m-from-trench_1_80cm_scaf_1200_350_88_155-*_571 # 455390 # 456106 # 1 # ID=2_571;partial=00;start_type=ATG;rbs_motif=GGA/GAG/AGG;rbs_spacer=5-10bp;gc_cont=0.333
MTYLPEIEQQMKKILQTLQNNRSLLKYPKTTGFEDTTINVENLEDVAGNHLFDDHPKAFG
ISEIDGHKVRAYFQEGCTDYNFVADLHEKFKNMLEPERPEYLNRVNKIRSKKGLGPISID
NNMIEIFANPDGRIAYKVISTDNVFELEPTKTRVVGPEGYVNITEGMWMTIPVGGGESWV
VDILVSKNGDLVLFVEKLDEYIKAEKIEVSSDHLKGFESKGVINLSEKMLEAGRKWGY*
>SRVP18_hole-7m-from-trench_1_80cm_scaf_1200_350_88_155-*_572 # 456368 # 456574 # 1 # ID=2_572;partial=00;start_type=ATG;rbs_motif=GGA/GAG/AGG;rbs_spacer=5-10bp;gc_cont=0.420
MTITKEMTIEDVVAKYPETMIVFMRHGLHCVGCHVSAFESIEEGSMAHGINVDALVLDLN
NVVAMRKT*
>SRVP18_hole-7m-from-trench_1_80cm_scaf_1200_350_88_155-*_573 # 456629 # 456949 # 1 # ID=2_573;partial=00;start_type=ATG;rbs_motif=AGGAG;rbs_spacer=5-10bp;gc_cont=0.346
MLTKTEKYGKFMAAIAPYIGQIKDDISKGPGKKAIYKSIDIAKMMGPEFEKMQPKTIYED
SLFVLFLEGIFVQQSIEKGTGEHLLVMRLATEEDALPPHIARYLED*
>SRVP18_hole-7m-from-trench_1_80cm_scaf_1200_350_88_155-*_574 # 457442 # 458155 # 1 # ID=2_574;partial=00;start_type=ATG;rbs_motif=None;rbs_spacer=None;gc_cont=0.426
MIKLSELYSGKAKTVFKTDNPEKLIMEFRNSLTAFDGKKKGEAPKKGYYNAQIAAKLLRL
LEDKGIKTHFDSMLSGTEMVVDAVDIIKIEVIVRNIAAGSLTKKYPFKIGQKLDPPIIIF
DYKSDEYCDPMINEDIALALGIATNAELTKIRKLALSINSILIEYLDERNLLLPDFKLEF
GRRKGKIILADEISCDTCRFWDKTTGESLDKDVFRFDKGDLVAVYREVASRIVPEIS*
>SRVP18_hole-7m-from-trench_1_80cm_scaf_1200_350_88_155-*_575 # 458308 # 458457 # 1 # ID=2_575;partial=00;start_type=ATG;rbs_motif=None;rbs_spacer=None;gc_cont=0.307
MDMEYKCFKCGNELEFDEEKTEKIGRLGSSVRTCLKCNYSVIIRRIRED*
>SRVP18_hole-7m-from-trench_1_80cm_scaf_1200_350_88_155-*_576 # 458622 # 458855 # 1 # ID=2_576;partial=00;start_type=ATG;rbs_motif=AGGA;rbs_spacer=5-10bp;gc_cont=0.368
MIEEDLHMAHMLYKYIETAMSEAIYEKIDHNEYAGKIPCCWGVIAFAHTLEGCKNELLSV
LEDWILVGLRYGHPLPF*
>SRVP18_hole-7m-from-trench_1_80cm_scaf_1200_350_88_155-*_577 # 458883 # 459041 # 1 # ID=2_577;partial=00;start_type=ATG;rbs_motif=GGAG/GAGG;rbs_spacer=5-10bp;gc_cont=0.358
MSVLKDISIETIRKMPESATAKDMIREVELIEYVIERVKDAEEDYDILVSCS*
>SRVP18_hole-7m-from-trench_1_80cm_scaf_1200_350_88_155-*_578 # 459016 # 459144 # 1 # ID=2_578;partial=00;start_type=ATG;rbs_motif=None;rbs_spacer=None;gc_cont=0.364
MTFWFPALEAITAHNPVKPSHRGIIKLMREDWLKWGEENGYI*
>SRVP18_hole-7m-from-trench_1_80cm_scaf_1200_350_88_155-*_579 # 459131 # 459577 # 1 # ID=2_579;partial=00;start_type=ATG;rbs_motif=GGAG/GAGG;rbs_spacer=5-10bp;gc_cont=0.336
MDISDYRLEIKLPKIKSAGYKVTSPESKEYNCVAWTIGRNDIWIWPHPRFFWPENIRCDD
KLPSFIEFYQAFEYSTCNDDKLEAGYEKIAIYIHPDTNNVTHAAKQMSSGKWTSKLGPYK
DIEHNTLDSLTGNDFGIVTAIMKRKIKI*
>SRVP18_hole-7m-from-trench_1_80cm_scaf_1200_350_88_155-*_580 # 459631 # 459807 # 1 # ID=2_580;partial=00;start_type=ATG;rbs_motif=GGAG/GAGG;rbs_spacer=5-10bp;gc_cont=0.350
MSLLKDAVIETIRRMPENTTAKEIIYKIDLIGYVLEGLKVSEEGRTITTEELLRYIEE*
>SRVP18_hole-7m-from-trench_1_80cm_scaf_1200_350_88_155-*_581 # 460168 # 460725 # 1 # ID=2_581;partial=00;start_type=ATG;rbs_motif=AGxAG;rbs_spacer=3-4bp;gc_cont=0.308
MLVRIHIRTSRSLIVSRRIYYINFILGLIGKYKKRVIESLKSSTEKIIKILSLNIGIAVV
DTILFSPGLLGIQLGGTSTFDTAFGGAAIFMSVIVFVFGNYKFLVEEEKIVQLSEIKTAE
DCINVLNQNYNKKIFEKDITNILEQIEMFKKKRETIKEILLQKFDITEMSYSKFDGVISD
IENVF*
>SRVP18_hole-7m-from-trench_1_80cm_scaf_1200_350_88_155-*_582 # 460984 # 462057 # 1 # ID=2_582;partial=00;start_type=ATG;rbs_motif=None;rbs_spacer=None;gc_cont=0.296
MENKEKWSKFRTDRIVDGKPRKVIVDICGNIINNNPTDEELKQIKKYPDIGGREISQLQE
REKKTYLLEFLRYFYYKEGRVPFLIDFDSNKNYPSPKVYMKVFGSWNNAIREAGLQPRSR
GGKNAKTCTDEELLKLLIQFYEEKGISPTVKDFNKDPKYPSYITYTRRFGSWQKALKLVC
LDIDSMTRRGVIETLQQKGRLGEIFVIDHFNEIGSIDLSGENSNSSCDGICPKGYGYDVK
TAYFGYERSCWLFNLKNTNIDKIDWFYLLAFNEDFTELLYAWRIPASDLMGEIEKGRILI
GLDNAYANNIKNLKEYEITEKIKPVCEKRRKNLRRWTKEEILIDAIYNLSLLGDMKK*
>SRVP18_hole-7m-from-trench_1_80cm_scaf_1200_350_88_155-*_583 # 462054 # 463754 # 1 # ID=2_583;partial=00;start_type=ATG;rbs_motif=AGGAG;rbs_spacer=5-10bp;gc_cont=0.356
MNGKNNSFKTVIILAIIAIIVFGIIYAGITFTKDLGKSPQNVSKESAIDTLNSLYKDITV
NNIQPRKGQVNLNPINIQDSLPDISKYPAQVENTTEDSLEIFSSVEKTGAGKDGWLLDTA
KAFNDANIQVNGKRVSLRIRGIASGTGMDYIISGKYLPDAYTPSNELWGEILKAKGVKVT
LAEKRLVGNVAGIVLSNQKNDELTKKYGSVNLKITTQAVANNELEMGYTNPFASAAGLNF
LVSTLSAFDDKNPLSDKAVQGFEKFQANVPFVAYTTVQMRDAASSGVFDGFILEYNQFAN
MDTKSQYTFIPYGVRHDSPLFEIGDLSPEKKEILNKFIEFAKSDKNQELATSDGFNGYND
YKSEIGNISGDIISQEQQLWKNKKDVSSNIDAVFVADVSGSMEGAKLNKLKQSLLSGSQY
ISKDNSIGLVTFSSDVNINLPIAKLDLNQRSLFTGAVEDMQAGGSTAMFDAIIVATKMLM
DEKAKNPNAKLMLFVLTDGQTNTGYSFNDVEDVLKALKVPIYTIGYGSDADMQELQVVSS
INEATSLNADTTDVVYQLENLFNAEI*
>SRVP18_hole-7m-from-trench_1_80cm_scaf_1200_350_88_155-*_584 # 463696 # 464922 # 1 # ID=2_584;partial=00;start_type=ATG;rbs_motif=GGA/GAG/AGG;rbs_spacer=5-10bp;gc_cont=0.322
MLILLMWSTNWKIYLMQKSKEVFMPFTMEVTDTEKLKKDIVEQIRSNSKEVVELKKQAEN
NSAEIMSLDMDSLENRKLILKSIESFGMDTMQDSGKRNSMLQVSVGNFSKMGDEGGAVAK
GLLDLQREIKDLDPSLIDFAKTGIFGKLFNPIRSYFARYQKADGVINDIIVSLDKGKLTL
KNDNVTLEIERQTLRDLTKKLRKEIEMGSSMDDAIAKDVETAITRNEDPEKIKFIKEEVQ
FPLRQRVMDMQQMIVVNQQGIMSIEVVRRNNLELIRGIDRAKNVTISAMRIAVIVASALY
NQKIVLEKIEKLNATTNELISGTSRMLKEQGAEIHKQSMETNISVETLKTAFADVISAMD
AISTYKQEALPKMKETINQFKELAEQGEKQIQRLEKGNANLDRIKGTS*
>SRVP18_hole-7m-from-trench_1_80cm_scaf_1200_350_88_155-*_585 # 464983 # 465255 # 1 # ID=2_585;partial=00;start_type=ATG;rbs_motif=AGxAG;rbs_spacer=5-10bp;gc_cont=0.201
MKELYTVNSDDYKEIEYKVNHDYFKEFEEKIIKLYEDSVVLDDLEKFENIENIKFVCKNF
YIRTEKSKYKKEILKWFYNIVEYGFISNIY*
>SRVP18_hole-7m-from-trench_1_80cm_scaf_1200_350_88_155-*_586 # 465230 # 465349 # 1 # ID=2_586;partial=00;start_type=ATG;rbs_motif=None;rbs_spacer=None;gc_cont=0.233
MDLFPIYIKFLSNKQLEIDSESDLKFYKFVDSEFGGIMY*
>SRVP18_hole-7m-from-trench_1_80cm_scaf_1200_350_88_155-*_587 # 465420 # 466334 # 1 # ID=2_587;partial=00;start_type=ATG;rbs_motif=AGGA/GGAG/GAGG;rbs_spacer=11-12bp;gc_cont=0.364
MVNVLDSERVSESDRAIKSSAEIPRILKEENVKQPVIYLDNIVKGKKRSVVLLGETHIAT
KGEERAACRILPYFKYIGCEGVDIEGFIEGRFFFWVMNHMVSPVVSMLSFWERRSKKNKS
SIEKAHEYSDLKMMNALMLDKAHQSSDLKASIVDKGHDYSDFEMTNILMLEKGWKPSIRT
RIFFFTFPLLFIGYVFLFAINSVSVVSNYGGWWYLIYIVSIVLFIELFDKIPVLRSILRF
MINLVFDYVFDIGPSRDRNMTKNLNSELNKNEMIDEIIVLTGSSHTRPIAKILKNKYGYV
EKSF*
>SRVP18_hole-7m-from-trench_1_80cm_scaf_1200_350_88_155-*_588 # 466491 # 466670 # 1 # ID=2_588;partial=00;start_type=ATG;rbs_motif=AGGA;rbs_spacer=5-10bp;gc_cont=0.322
MDTKVQQLDWIYKLYEGYFNTDQDTELFTKEFYYAVGEILQGKDLKDLKLQFLILEEIL*
>SRVP18_hole-7m-from-trench_1_80cm_scaf_1200_350_88_155-*_589 # 466667 # 466807 # 1 # ID=2_589;partial=00;start_type=ATG;rbs_motif=GGA/GAG/AGG;rbs_spacer=5-10bp;gc_cont=0.362
MSDKTLVEVIKMVKKGNIKGEVELLLRRADILADDEWIYYIDEYSG*
>SRVP18_hole-7m-from-trench_1_80cm_scaf_1200_350_88_155-*_590 # 466820 # 466963 # 1 # ID=2_590;partial=00;start_type=ATG;rbs_motif=GGA/GAG/AGG;rbs_spacer=5-10bp;gc_cont=0.312
MKKLNNITIENVRKCSLCGQDVQLTDDKEPFCQKCGWIEDENSCKDK*
>SRVP18_hole-7m-from-trench_1_80cm_scaf_1200_350_88_155-*_591 # 466990 # 467463 # 1 # ID=2_591;partial=00;start_type=ATG;rbs_motif=None;rbs_spacer=None;gc_cont=0.416
MNEEEVSTVIYIVKTTANQERNVANLIEKVAKKEHLGIYAVLVPDELKGYVLVEAEGPEV
VDQVIQNVPHARVLVKGQSSFAEIAHFLVPKLTITGITEGSIVELISGPFKGEKARVKRI
DETHEEITVELFEAMVPIPVTVRGDNVRILKREEEGK*
>SRVP18_hole-7m-from-trench_1_80cm_scaf_1200_350_88_155-*_592 # 467577 # 467996 # 1 # ID=2_592;partial=00;start_type=ATG;rbs_motif=AGGA;rbs_spacer=5-10bp;gc_cont=0.321
MEKEELIAILLGRRGFYSELDIINFVKNSKNYDADNLNNAEALKIFQSSKQKMWLVSTNI
RTYCVLDDNRKDEPRVTWSIAKSGINNGDNISVEIKEPDYSEKSGLINIGTKKNLLYSKK
LFKGSDVKKDIENLIKKTY*
>SRVP18_hole-7m-from-trench_1_80cm_scaf_1200_350_88_155-*_593 # 468098 # 468364 # 1 # ID=2_593;partial=00;start_type=ATG;rbs_motif=AGGAG;rbs_spacer=5-10bp;gc_cont=0.412
MPKYVIESPHEEDECLQALDELGDKGEEQLAKFVFACKTGEHTAWAYVEAVDEEAALENV
PESVRDKACVHEVEKLTSEQIKEFHEEK*
>SRVP18_hole-7m-from-trench_1_80cm_scaf_1200_350_88_155-*_594 # 468691 # 468999 # 1 # ID=2_594;partial=00;start_type=ATG;rbs_motif=AGGAG;rbs_spacer=5-10bp;gc_cont=0.359
MGKFLVYWKTDMSRVPEDPKEQISLFTSLTEMVKEDLKNGPTKDFGIFLSGNAGYTIEEG
TEQEIAVSVLKYSPYINCKVFPILSIDQLEEILKELSKGTPE*
>SRVP18_hole-7m-from-trench_1_80cm_scaf_1200_350_88_155-*_595 # 469244 # 471226 # 1 # ID=2_595;partial=00;start_type=ATG;rbs_motif=GGA/GAG/AGG;rbs_spacer=11-12bp;gc_cont=0.363
MQDIRVYFKKLKILIIGSARNPFDSNIFHKLSLIALFAWIGLGSDAMSSASYGPEEAFLA
LGGHIYLAIFVAMGIILTIFVISTSYSQIVELFPTGGGGYLVASKLLSPSLGMLSGCALL
IDYVLTIAISIASGIDAVLSFLPISWQIFKLVFAFFVIMVLILLNLRGIKESVLSLLPIF
ALFIITHIILITYALSTHLTNIPIVMSSTNTDIHNVTYGVGFAGLLFIILHSYSMGAGTY
TGIEAVSNAVPIMREPRVKTAKRTMHLMAISLAFMAAGLLFAYILYNVVHEPGKTLNATL
FENVTKSWGTLGNYFVIATLISEAGLLFVAAQTGFLDGPRVLANMALDRWVPTKFATLSD
RFVAQNGILMMGVSALVMVFITGGSVDLLVILYSIAVFITFILSQAGMVRHWWNYKTKVK
DWKKKFVINGIGLVMTAFILISVITVKFNEGGWVTLLIIAVFAGIVIIIRRHYDYASELI
KGLNSKIKDGNSPECANIIKNVTPGKVDMQDKTAVLLVNGFNGLGIRALSNIFKLFGDIY
KNFVFVQIGVIDAGIFKGIEEIKGLQIDVNKNADKYVRLISSYGYYAESFTSIGTDVVDE
VTKLAPDILKKFPNVVFFGGQIVFPNDSILARWLHNYTVFSAQRRLYADGIPFVVLPIKV
*
>SRVP18_hole-7m-from-trench_1_80cm_scaf_1200_350_88_155-*_596 # 471372 # 471587 # 1 # ID=2_596;partial=00;start_type=ATG;rbs_motif=None;rbs_spacer=None;gc_cont=0.319
MRELLKLPGLSNRQLSKEKDIRSIKYEDGKTYYFYEPIEMQLKVLLEKMVKERKIKKTFE
GGIEKYEAVRR*
>SRVP18_hole-7m-from-trench_1_80cm_scaf_1200_350_88_155-*_597 # 472169 # 472714 # 1 # ID=2_597;partial=00;start_type=ATG;rbs_motif=AGGAG;rbs_spacer=5-10bp;gc_cont=0.326
MADDNIITNHQMQLSSKEDSRQMQLSSKEDSHQMQLSSKEDSHQMQLSSKEDSHQMQLSS
KEDSHQMPINKKNGSLEKFEGELIGLYKKIEGEDVEAVVNAVRNSYKKFYDRVDKSEFNK
EIVEWFDNNCEVIEDRKRRGIGLLNDRMIQELFLSIMKSIKIESDSEFYKFLDDEFSTIM
F*
>SRVP18_hole-7m-from-trench_1_80cm_scaf_1200_350_88_155-*_598 # 472811 # 473317 # 1 # ID=2_598;partial=00;start_type=ATG;rbs_motif=GGAG/GAGG;rbs_spacer=5-10bp;gc_cont=0.310
MASENDVNKIFKPSPLNEEGKPIKGYSIYLEGELPKFLTKEQKLPKYKIIRPDGSILAVV
PISFRNDIREELTKLGYRFIPVTEDSIVPVKSIGGVRVTISQANWKLKNAIIINKGDINE
IINGVSTVVKVLLDNNVSIDKDSICGSYCGIAIENDDDINKVMNYKRK*
>SRVP18_hole-7m-from-trench_1_80cm_scaf_1200_350_88_155-*_599 # 473334 # 473804 # 1 # ID=2_599;partial=00;start_type=ATG;rbs_motif=None;rbs_spacer=None;gc_cont=0.312
MLQNYIFAIDIDNTLTNEPFDIPLSEIETKKRIENKTLRLGVEIIRNKDYNIILVTGREE
KYREVTVKWLHKNDIPFNQLVMVPDDYYPDEFDYDSYLKFKLNAYIENHVHFVLDDSNSV
IELSRMYGFGAEKVNETFDEAFRRCIGCKNLTAIIG*
>SRVP18_hole-7m-from-trench_1_80cm_scaf_1200_350_88_155-*_600 # 473883 # 474524 # 1 # ID=2_600;partial=00;start_type=ATG;rbs_motif=None;rbs_spacer=None;gc_cont=0.315
MIKKQIKTIDNINIGFDKNFIRSLTLLSKRKIEPIIINVDNEDVIIGIKCPVIMNEDTFE
EDKKIIESDILKAFADILNSEICNRKQEETIFSQGDPRLVKYDPFPCPQCGSTNTVGYGH
RKTGTGLRAKRYCKDCNKCYTNQENAIWKMKNRSDVIGEALKLSEKNSLRDTARMIKEKF
DVDISYTSVLNWRKNKKLQRLVESKQIPGYHNL*
>SRVP18_hole-7m-from-trench_1_80cm_scaf_1200_350_88_155-*_601 # 474557 # 474892 # 1 # ID=2_601;partial=00;start_type=ATG;rbs_motif=GGA/GAG/AGG;rbs_spacer=5-10bp;gc_cont=0.268
MVIEEDIKESISNHIDLIKNLSSLSNVQLIAFVNILSVDNTEMFNTLKEVTKWENDVLSE
FIKETGYLNEKKKKEHNNKRIKKKPKKTAKRASEDMFEPSQYDRVQIGGER*
>SRVP18_hole-7m-from-trench_1_80cm_scaf_1200_350_88_155-*_602 # 474897 # 475370 # 1 # ID=2_602;partial=00;start_type=ATG;rbs_motif=AGGA/GGAG/GAGG;rbs_spacer=11-12bp;gc_cont=0.378
MSGDHLIQISWNGGDLAEVRPYALKYHRKVIDKPEYRTENGKGELWESEHFFEEVASGKS
YFGGVRGDLWLWGTVTKFPDMEIFLQEIIPFFKELWEKEIILKLRPVILLDEHVDEHAKW
HMIIYNDKDNDHVFKDVPLNQVAVLGANSFTELCWET*
>SRVP18_hole-7m-from-trench_1_80cm_scaf_1200_350_88_155-*_603 # 475421 # 475531 # 1 # ID=2_603;partial=00;start_type=ATG;rbs_motif=AGGA;rbs_spacer=5-10bp;gc_cont=0.261
MGNASENNIGDDIITNNLTVNRGITPIYKTIITINI*
>SRVP18_hole-7m-from-trench_1_80cm_scaf_1200_350_88_155-*_604 # 475560 # 475856 # 1 # ID=2_604;partial=00;start_type=ATG;rbs_motif=GGAG/GAGG;rbs_spacer=5-10bp;gc_cont=0.384
MAKVEIINLKLNENYKLDLAGLGSAGYSWVYNVDNENIVSISHRYIVPPHPKPGDSGTER
FTISGIQRGSSLVEFRHIRKWEKDQPPLSVKEFQINVR*
>SRVP18_hole-7m-from-trench_1_80cm_scaf_1200_350_88_155-*_605 # 475948 # 476511 # 1 # ID=2_605;partial=00;start_type=ATG;rbs_motif=GGAG/GAGG;rbs_spacer=5-10bp;gc_cont=0.367
MEGFKMKKMTEQNLINAFGGESQAHMRYLHFANQGELEKYNNVARLFRAIAHAEYIHAGD
HYKELKQLDGGFVANSMAAFGPGDTKKNLKLAIDGETFEIDEMYPVYLDTAIFQGETGAQ
RTFEWAYGTEKMHKALYQKALDSVNSGKDVMLGAIQVCEVCGYTLEGEAPDKCPLCSATK
DKFTAFE*
>SRVP18_hole-7m-from-trench_1_80cm_scaf_1200_350_88_155-*_606 # 476602 # 476763 # 1 # ID=2_606;partial=00;start_type=ATG;rbs_motif=GGAG/GAGG;rbs_spacer=5-10bp;gc_cont=0.383
MIKYKCTVCGYIYDPEVGDSPRIKPGTAFEDLPDDWVCPQCGVGKDMFSTEIS*
>SRVP18_hole-7m-from-trench_1_80cm_scaf_1200_350_88_155-*_607 # 476823 # 477419 # 1 # ID=2_607;partial=00;start_type=ATG;rbs_motif=AGGAG;rbs_spacer=5-10bp;gc_cont=0.347
MQEKVVIPFYTKERWQNWINKVKESGFKPDDQEKGAIFVYMEDDIVLACLKVIAKYDKKL
ISNENALKYLTDIKEIVLKKIDQIDENIDMMLESIQTSLIGVFASCESYINKEFQNTKKF
DKLLKTALKAEKDENMGVALGAIAEIGANILAGGKFKDKDFDNVPEGIVAEWLDGIDSIN
AAMVGDTSYKDDEPSEVD*
>SRVP18_hole-7m-from-trench_1_80cm_scaf_1200_350_88_155-*_608 # 477469 # 478083 # 1 # ID=2_608;partial=00;start_type=ATG;rbs_motif=None;rbs_spacer=None;gc_cont=0.353
MMYDILASKTIVDKTMKALKTRGINPEFVETKKDGLDRLKELIPEGSEIMTGGSTTLDQI
GFTNVLISGKHPWKNLKDAILSEKDPVRQNELRKRSTTADYMIGSLHAIVETGEVLLVNA
SGSSIPAYSFSSDNVIWVVGTQKIVPTVEEGFKRLREYCFPLEDKRMKSLGYPGSTLGKF
LLFEKEIDPNRKITLIFINEKLGF*
>SRVP18_hole-7m-from-trench_1_80cm_scaf_1200_350_88_155-*_609 # 478297 # 478620 # 1 # ID=2_609;partial=00;start_type=ATG;rbs_motif=AGGAG;rbs_spacer=5-10bp;gc_cont=0.336
MGEETEKKETSKILEMLTTKIDELTKVIREEKVLTKEEIDETSKEDQILVKLTEKIEELT
TAIKEKKAITEEKIRENPLAYVIGAFIGGLVVGFVFRKGTERTEGKE*
>SRVP18_hole-7m-from-trench_1_80cm_scaf_1200_350_88_155-*_610 # 478620 # 478904 # 1 # ID=2_610;partial=00;start_type=GTG;rbs_motif=AGGA;rbs_spacer=5-10bp;gc_cont=0.358
MQQEINDFIHGFSESIIHGLNAQKHGIGEDIEKSKNTLIFLVVSIILFGTGIFMTTWGIA
SYIDQRFAMQGLGFVLIGIISLLTGAILSTFKRR*
>SRVP18_hole-7m-from-trench_1_80cm_scaf_1200_350_88_155-*_611 # 479029 # 479349 # 1 # ID=2_611;partial=00;start_type=ATG;rbs_motif=AGGAG;rbs_spacer=5-10bp;gc_cont=0.355
MTKKIEHIPPYVKILEVLKKNDPIFAEILAHTIKGIDGTLDKKTRELVKLGISSVLGQTE
GVKIHSQKAMEFGASKEEIADVVRIVFLSSGVPGLYSAINAYDDEN*
>SRVP18_hole-7m-from-trench_1_80cm_scaf_1200_350_88_155-*_612 # 479502 # 479894 # 1 # ID=2_612;partial=00;start_type=ATG;rbs_motif=None;rbs_spacer=None;gc_cont=0.267
MVKALNEEELDKYISKYLDHKDCSKLCLSLSLSNKNIQKWTKEGKFAHLKKEIQIYQNVE
FGCLKEDDRCHYIFFVESLNSHIRICNLIDNLISNLKTSLIKCSPYKRYPKYPDKSNSPI
GGQYNDCPLF*
>SRVP18_hole-7m-from-trench_1_80cm_scaf_1200_350_88_155-*_613 # 479983 # 481125 # 1 # ID=2_613;partial=00;start_type=ATG;rbs_motif=None;rbs_spacer=None;gc_cont=0.364
MNKLTNDKNSEQTNNISLTAAIKDKISAHKLPIIISLIVILMVGMVISEKVLEITENPAF
CGKNCHIMRPYYDSWRASSHNVVICVQCHYEPGLLGHIKGKINGLMQFYRYETSSDEYSG
QLFAKVMDKNCLICHEKQIFSSNVNFGGFNFSHSNHLLEPRRNISLTCTSCHSMLVIGMK
EHQSVTDPTCTQCHPNMVQNDIGHIKVTNSTCFTCHFRNVVGNNSISGCLSCHSPPKGII
KSNNTDFSHSIHLSKGYDCLTCHINTSTGANDIVPNEKCFSCHNVPGRVDKYGDFNLVHT
THVTNNKIACYNCHGDVKHSPTIKNNLCETCHSAEHPKDWLVTHKTKVLTGAGVACSSCH
QPQFCADCHAERNVIGMMKK*
>SRVP18_hole-7m-from-trench_1_80cm_scaf_1200_350_88_155-*_614 # 481188 # 482276 # 1 # ID=2_614;partial=00;start_type=ATG;rbs_motif=None;rbs_spacer=None;gc_cont=0.315
MILTDQNIYGISIVNLGFFFVGILSTFIIRYVLLYIIKIKIIKLDEVVISAIIDPLGYFI
LAQGLYISIMYLHLPEKIGSLETGPMLNNAYILIISFIALYFVFRLIDIVGLYISKHSKR
GRVGTLDVQLVPLITKSLRVIVITIGILSILNNFGYNIISLLTGLGIGGLALALAAQTTL
SNLFGSITIFSDRHIRIGDWVKIGETEGIVEEVGLRATLIRRVDQALVTVPNSQFINTEV
INYSAMKKRKIEFFLRIKYGTHAKKIKETVDGIKKIIEEYEKIDQSFHVVRFSDFEESSL
NIFIYCFTKDTSMAEFYSAKEGLNLKIMELLEKLGVEIAIPSQIILFEKNNDIDNPLGKT
MI*
>SRVP18_hole-7m-from-trench_1_80cm_scaf_1200_350_88_155-*_615 # 482428 # 483258 # 1 # ID=2_615;partial=00;start_type=ATG;rbs_motif=AGGAG;rbs_spacer=5-10bp;gc_cont=0.365
MTEEKTKLELIDLQWLLDHHKSKEQERRQMVNDLNIKPGDLILDLGCGPGLWTMLLAEKV
KPNGKVIGVDGAPELLNFAIKNLKKEPLRELIEFKKADFADIPYRDDIFDLVFFGNCFAY
VNNHSQILAEMKRVTKPGGRIAAKDFDGGVFIVHPIDPDLTMKIMAAAARALKENPLEPI
FDNFSGRKMHGLFSKEQLKDINTTSYAIQKVQPLTPEIKKYITGNAEWLIKIGHQYLLEE
DINQWRSHFDPNSDKYILDLEEFYFCMLEIMTIGTV*
>SRVP18_hole-7m-from-trench_1_80cm_scaf_1200_350_88_155-*_616 # 483320 # 483745 # 1 # ID=2_616;partial=00;start_type=ATG;rbs_motif=None;rbs_spacer=None;gc_cont=0.312
MLIKNPVPLSSTKYIKKNVRVIYWSTFLFTGAYIYERLYYNINTGKVSYTSYIYISPFYR
NEWHSYSSKYEKEKRDMREQVRKQKSNYMKKNMMRIDFSTFMGHKTFLRDAIVYNVKTGK
VSYTSFFELKTKEKHTACLSK*
>SRVP18_hole-7m-from-trench_1_80cm_scaf_1200_350_88_155-*_617 # 483730 # 484521 # 1 # ID=2_617;partial=00;start_type=ATG;rbs_motif=AGGA/GGAG/GAGG;rbs_spacer=11-12bp;gc_cont=0.429
MPKQIAIYGKGGIGKSSTASNVAAACADGGYRVTIIGCDPKSDSSITLLHGRRIPTIMDL
MHDGMDIKEEDIVFNGYKGVKCVEIGGPEPGIGCAGRGIIVAVSLLKKISKAIENTDLVI
YDVPGDIVCGGFVAPVKKGLVNEAYVLTSGEYMPLYAANNICKGLSRLGMTLNGVICNSR
GAPNEENIVNEFAKEIGSQLLAFIPKDALVQTCEREGFSVVEKVPDSGIAGVYCKLAHSI
MTRNEGKIPVPLDDIRLRELTKI*
>SRVP18_hole-7m-from-trench_1_80cm_scaf_1200_350_88_155-*_618 # 484943 # 485170 # 1 # ID=2_618;partial=00;start_type=ATG;rbs_motif=AGGAG;rbs_spacer=5-10bp;gc_cont=0.298
MDEIKLNKIHEIIDCMNDIGMLDSFWEEIIHVDILTNLDYWIRSKIDTDETRKSSKLINL
LEEIEDLEIKVMKHE*
>SRVP18_hole-7m-from-trench_1_80cm_scaf_1200_350_88_155-*_619 # 485163 # 485411 # 1 # ID=2_619;partial=00;start_type=ATG;rbs_motif=GGA/GAG/AGG;rbs_spacer=5-10bp;gc_cont=0.293
MNEDVIEAHKYSFNHKSRILKDKKCGCFYCLKIFSPTEIDDWIEDKFGTAICPYCGIDAV
IGESSGFPITKEFLLKMKNYWF*
>SRVP18_hole-7m-from-trench_1_80cm_scaf_1200_350_88_155-*_620 # 485466 # 486128 # 1 # ID=2_620;partial=00;start_type=TTG;rbs_motif=GGAG/GAGG;rbs_spacer=5-10bp;gc_cont=0.291
MDNTLVVKVGNGYLFNYENGYYSLNINNLNGVAEEISLIMTENHINVSLVSSGSIGAALW
KLGLNERPKDSDIVSSLAGIGQPYLMKEYIAAFSRYGKICAQCIIDYHDLNKDEMINVIR
KRQKMFYDQGVIPIYNGNAFLKIENNDFLASYLAKCLSADVVVMLSNYVEGLGTGGGRSK
DDARNILNEEKIRLEIINDYYELEYDKSKYKPKIRKILNL*
>SRVP18_hole-7m-from-trench_1_80cm_scaf_1200_350_88_155-*_621 # 486179 # 486346 # 1 # ID=2_621;partial=00;start_type=ATG;rbs_motif=None;rbs_spacer=None;gc_cont=0.280
MNEFEKDEDFARKLALQEENVYKKINPILQLYKEDKITKKELVERLADAFYSLEE*
>SRVP18_hole-7m-from-trench_1_80cm_scaf_1200_350_88_155-*_622 # 486365 # 486880 # 1 # ID=2_622;partial=00;start_type=ATG;rbs_motif=AGGAG;rbs_spacer=5-10bp;gc_cont=0.339
MDWCVEKNEVVEQEIIGEDGKMYSAPRSISTNITSDTIEDAKYKAEKWGLDTGETLGVWS
DREDSFWATISTPNPKIKRSVLHLFIHPEIIIQSTWKKGLIIRDDYGKEVTNQMMLTDRT
TGKEIKRYVEIENGKVVRKPKDVEILGENTPNGFILRGITLKNRYTGPELL*
>SRVP18_hole-7m-from-trench_1_80cm_scaf_1200_350_88_155-*_623 # 486889 # 487212 # 1 # ID=2_623;partial=00;start_type=ATG;rbs_motif=None;rbs_spacer=None;gc_cont=0.293
MNNYRLSDKKKYDRKFLSRFSEEERSKMSFQNPVLIAWTSEGEEEEIELSINYMKCLLNT
NNKLDYMLLYCDAIYEGIRKRILIKENPSRNDLKNWYLVAKEAVRNI*
>SRVP18_hole-7m-from-trench_1_80cm_scaf_1200_350_88_155-*_624 # 487276 # 488382 # 1 # ID=2_624;partial=00;start_type=ATG;rbs_motif=None;rbs_spacer=None;gc_cont=0.330
MTLIQKIDNMKHRSKMEKITPNIVALFAKIGSKLLMIGIKFAKFLKIGKFALIAGSAVSY
AYLFTWQFSLMIMISLFVHEYGHLWAMKRCGLKTKGIYFIPFLGAASVADGTFKTRRDEA
YIAIMGPIWGFILAAIVAIIYVITKNTLYAAAAGWMATINLFNLLPINPLDGGRILKSIT
FSINSTLGFTFLIIGIFASIIITLWAGIILFVFLLFIASLELTFEYHTRNEGFIIKDCLR
SLDQFTGRDLPGPMANAVNDIKGIFLNEKEEPSARIEKVISLGKGQSSAKDTEESLHARL
LSNVLSHRLDRYNPMPKMTIKGTIISTVAYTMIAVILWMLTTYMNHVPEVEIARKFFMSY
ININTVDI*
>SRVP18_hole-7m-from-trench_1_80cm_scaf_1200_350_88_155-*_625 # 488419 # 488814 # 1 # ID=2_625;partial=00;start_type=ATG;rbs_motif=None;rbs_spacer=None;gc_cont=0.402
MAEIKISHRDIELIQTDLEANKPYEACGVLIGTIGDSIFVEKVLPVTNVRRTMTSFELDP
LQFYDAWNDAEKSGKDIVGIYHTHPFSSAVPSSWDKETMINAKSVWLIAGVNGMKAYIWD
DGIKSVKIIEV*
>SRVP18_hole-7m-from-trench_1_80cm_scaf_1200_350_88_155-*_626 # 488867 # 489016 # 1 # ID=2_626;partial=00;start_type=ATG;rbs_motif=AGGAG;rbs_spacer=5-10bp;gc_cont=0.300
MTDKLKDSDVKFFCEMGEFIGNHLPQIVESFGKERVEQLINIWNETKSK*
>SRVP18_hole-7m-from-trench_1_80cm_scaf_1200_350_88_155-*_627 # 489049 # 489351 # 1 # ID=2_627;partial=00;start_type=ATG;rbs_motif=GGA/GAG/AGG;rbs_spacer=5-10bp;gc_cont=0.337
MYCKNCGQLIDDKAEICPKCGVRISMPPIIQEKRNSGLAAVLSFLVPGLGQIYCGRIGRG
IFILITTIILMFIVIGVVEWIWNIYDAYAIAEKINSGDVY*
>SRVP18_hole-7m-from-trench_1_80cm_scaf_1200_350_88_155-*_628 # 489341 # 489703 # 1 # ID=2_628;partial=00;start_type=ATG;rbs_motif=None;rbs_spacer=None;gc_cont=0.292
MYTNAVINKMSRIEKRTFINNEDTHVHLPGLMPFHGKINAIKENGENKQISLIFTLRKFS
IWPELRKELKVKDSIEWQYSDRIRIKITLDDIRIVHISYRAYSERQIIADMKFEYMLQNI
*
>SRVP18_hole-7m-from-trench_1_80cm_scaf_1200_350_88_155-*_629 # 489725 # 490867 # 1 # ID=2_629;partial=00;start_type=ATG;rbs_motif=None;rbs_spacer=None;gc_cont=0.455
MVTKRDYYEILGVDKKSSADDIKKAYRKLAMQYHPDRNKAPDAEEKFKEMSEAYAVLEDQ
TKRQQYDQYGHAGIDMRYSQEDIFRGAAPDIESILRDFGVGFGTGGGIFNIFFSGSKRRE
GPMRGSDILYELSISLKDAAFGKTLDLEIPRVDTCSTCHGSGARPGTSPKICTSCHGTGQ
VNSTQNTPFGRFMTTSTCGTCRGSGKIIDAPCATCHGSGTVQGHRKLEVKIPPGVDTGSR
LRIPGEGEAGGKGGPAGDLYIETNVSPHDIFTRRDNDILMEATITFTQAALGDEIIIPTI
DGNAKMKIPPGTQNGNVLRLRGKGLSSLRISGKGDQLVKIKVDVPTKLNDRQRHLLRELA
DASSENVIAKGIFEKVKEHI*
>SRVP18_hole-7m-from-trench_1_80cm_scaf_1200_350_88_155-*_630 # 490929 # 491132 # 1 # ID=2_630;partial=00;start_type=ATG;rbs_motif=GGA/GAG/AGG;rbs_spacer=5-10bp;gc_cont=0.270
MPEKTCKFCKKEIAIVKVKLNGELFHNEQMYVCGNCRDNLDDDIISETYENKVEFCKKYD
NNYGLKS*
>SRVP18_hole-7m-from-trench_1_80cm_scaf_1200_350_88_155-*_631 # 491205 # 491399 # 1 # ID=2_631;partial=00;start_type=ATG;rbs_motif=AGGA/GGAG/GAGG;rbs_spacer=11-12bp;gc_cont=0.338
MRDPDRIEPTIKRLEMLWKKHPDLRLGQLILNAFSLHNGVDSHVYYMEDEEFINKLETAY
EISE*
>SRVP18_hole-7m-from-trench_1_80cm_scaf_1200_350_88_155-*_632 # 491504 # 491725 # 1 # ID=2_632;partial=00;start_type=ATG;rbs_motif=GGA/GAG/AGG;rbs_spacer=5-10bp;gc_cont=0.356
MFSKALADSDLFKNDGIKELHNYISEKDAELSKVKVLIKKANRKLRTDSRHLFVRKASGR
NKEAISLICVSTR*
>SRVP18_hole-7m-from-trench_1_80cm_scaf_1200_350_88_155-*_633 # 491835 # 492068 # 1 # ID=2_633;partial=00;start_type=ATG;rbs_motif=GGA/GAG/AGG;rbs_spacer=5-10bp;gc_cont=0.342
MNINDIVEVTLTEHGKKILDEHISGLENMSGLDCKILFKYDEHGKFSASLWELMNLFGKH
VYNGAKQVFENNEITIM*
>SRVP18_hole-7m-from-trench_1_80cm_scaf_1200_350_88_155-*_634 # 492348 # 494693 # 1 # ID=2_634;partial=00;start_type=ATG;rbs_motif=AGGAG;rbs_spacer=5-10bp;gc_cont=0.318
MQAYVYKLQQILDGKIQYVIPYFQRNYSWEQEEWEQLWQDIEESIEVQATHFFGPIVTRQ
IISGIGDVRRNQIIDGQQRITTLFIIFALIRNKAIENGDIDLAEDIHETYLVNKRQKEGY
FKLMPSKIDRKIFKELIDIEKPFGENYLQYKSLLRSENKESKIIDAYNFFVKKMEKYDND
ALKNIKTIIITRLEVTSQVLDDNDDPYKIYAGLNAKGRQLTKADLIRNYFFECIPDEAEQ
DKVYDELWMPMEVAIKEQLKEGDKEEGLKEYIKHYLIYCQGSRVKEDEIYSILRHNVDQK
NVVQYLKDLFNYSCYYKILLTPELENDIDIRKRLNRLNDMDMTTVYPLLLNFYSYRAEKK
IEIKDFIDILDTIINYLIRRYVCDIPSNSLNDIISSIISHLKEYENNLVPGLKILLQSKD
YPKDDEFKAKFKELNYVAGVRGKKIKTILEAVEDYYGQRHGGKETVFCNNTQIEHVMPQT
LTEQWKQDMGDEWKNTHEQYLHNIGNLTLTGYNTDLSNKDFLTKKRQLGSKSRFELNKYF
SDIEKWNKDEIEERANILSAHAIEVWPYFGVIAEIKPPKIGIRPEQKTGTKPDPKTGIRS
EQKTGTKPDPKTGIRSEQKTGTKPEIPIDDNDDDYAENHPCTSKPPKICVNGKHCITRFK
KGECYNRECINKDLDNFSFNEQIYNKDRRGNRLDWIGMTITLSDIVSTECKDIFNKLNIR
GTRGRNFASNSPDRMFKPKKIDGTDIYIETNMSADYHVGLCRAILEGCNYDYKKCFQVNT
T*
>SRVP18_hole-7m-from-trench_1_80cm_scaf_1200_350_88_155-*_635 # 494911 # 495144 # 1 # ID=2_635;partial=00;start_type=ATG;rbs_motif=AGGAG;rbs_spacer=5-10bp;gc_cont=0.389
MARKGIDKNIRDNVWRRYWGSSTEGQCWVCGRHIEIGNFDCGPASIYWGLKFVLLKKDLK
FDPELETARQFVTQLTP*
>SRVP18_hole-7m-from-trench_1_80cm_scaf_1200_350_88_155-*_636 # 495226 # 495552 # 1 # ID=2_636;partial=00;start_type=ATG;rbs_motif=AGGAG;rbs_spacer=5-10bp;gc_cont=0.324
MTESKWHKNLKNKIANENNGITEFKTPEGKRIDVKLPHRGIEIEKDPTQVGICTAIDALE
SLSDDKKEIRVKQKNLDKTKDMVLGCGISSNIIIKNQDGTRWRIAKPK*
>SRVP18_hole-7m-from-trench_1_80cm_scaf_1200_350_88_155-*_637 # 495797 # 496267 # 1 # ID=2_637;partial=00;start_type=ATG;rbs_motif=GGA/GAG/AGG;rbs_spacer=5-10bp;gc_cont=0.280
MKTIQEINNELGKISEEYSKLFSKEQILNKEKQKLLAKDILDSKSFNRYKWVVIKGDRTS
FVLKPIIFDNDIRFDDIQTKLNLYPRGDFQLNDKIEIYGEDGDLYIVSSDIKAGIEFIKS
QNIEIIIDKSILNDITSMEKQVVELKEFVKQFDIIK*
>SRVP18_hole-7m-from-trench_1_80cm_scaf_1200_350_88_155-*_638 # 496396 # 497625 # 1 # ID=2_638;partial=00;start_type=TTG;rbs_motif=None;rbs_spacer=None;gc_cont=0.323
MKDDYPFWVEHKKDAEKFFGRHWQAIRAKANAEGCFSDHMWTKADISELKNNYTYWMEHR
SDAEEFFGRTFTAIQEKAIKEGCISDYFWTDNETSELIDNYKHWSKHKKEAEKFFGRCWK
TIIAKANKEGCISDYFWTDDQLKELRDNYPFWSKHKKDAEKFFGRRWGSVTTKAWEEGIK
INFKSNHKILSNCTDMINGLLLSDAHIGSKNNGVTGHYDQSCIKKEWLIHLKKEFDKYGI
VCDVKIHLKRKRITYKNRTFTRSTIYKLVTSYYVEFGKLRDKWYSEGEKIVPDDIELTPE
WVANWYLGDGSITRNKKNMFTIRLHTNGFLSDYVIFLSDLLNDTLDICSRTYIHSIKKNG
LEGLVIHILRQNDIKTFLNYIRDFWIECYSYKFPIDALRYSFSRKRKVL*
>SRVP18_hole-7m-from-trench_1_80cm_scaf_1200_350_88_155-*_639 # 497789 # 498139 # 1 # ID=2_639;partial=00;start_type=ATG;rbs_motif=GGAG/GAGG;rbs_spacer=5-10bp;gc_cont=0.339
MTEIGYNDEAELNKKVEYFRKIKEESGRKSDYFSQQDVAAADAVCKILIATQDGKQKATI
ELKGAIYLDLGSHGSLDPESTLWGILQWLETCGLDSSKLTWKIDPPADIICLSYEN*
>SRVP18_hole-7m-from-trench_1_80cm_scaf_1200_350_88_155-*_640 # 498293 # 498466 # 1 # ID=2_640;partial=00;start_type=ATG;rbs_motif=AGGAG;rbs_spacer=5-10bp;gc_cont=0.293
MKIDCNIKDFLQILEDFSNKGVEMVGLEIDSELGGLKIIPISNSELHPVTVGKTVMS*
>SRVP18_hole-7m-from-trench_1_80cm_scaf_1200_350_88_155-*_641 # 498580 # 499125 # 1 # ID=2_641;partial=00;start_type=ATG;rbs_motif=AGGAG;rbs_spacer=5-10bp;gc_cont=0.460
MKEIRIHGRGGQGSVTAAELLAIAAFEDGKYSQAFPAFGVERRGAPVMAFVRLGDKPIRL
RSQIYEPDYVIVQDATLVDVVNVAAGVKSDGIIIINTEKKPEPFNLDTKARVKTLDATKL
AMDIVGKPIVNTTLVGAFAGVSGLIKAESIKNAVVKRFPGKVGEKNAEAVQAAYDLMEAQ
R*
>SRVP18_hole-7m-from-trench_1_80cm_scaf_1200_350_88_155-*_642 # 499122 # 499382 # 1 # ID=2_642;partial=00;start_type=ATG;rbs_motif=GGAG/GAGG;rbs_spacer=5-10bp;gc_cont=0.425
MKLIIKTVTKSGSTKINKTGAWRSFRPIFDYELCSKCGICSMYCPEGIVNKLENGFYEPD
YEYCKGCGICANECPKSTIAMVLEGK*
>SRVP18_hole-7m-from-trench_1_80cm_scaf_1200_350_88_155-*_643 # 499379 # 500566 # 1 # ID=2_643;partial=00;start_type=ATG;rbs_motif=GGAG/GAGG;rbs_spacer=5-10bp;gc_cont=0.436
MKKSKVVVEGSYAVAHAVKVCKPNVISAYPITPQTHIVEDLAQFAADGEMNCEYMNVESE
FSAISALIGASAAGARTYSSTTSQGLALMHEALFNTSGMRLPIVMTVVNRALSAPINIWN
DQQDSISQRDTGWIQLYAEDVQESADMIPQLYKIAEDTDVLLPAMSCMDGFILSHVYEPV
ILLEQDITDEFLPIYSSENVLDTKNPMSFGAFADPSTYTEFRYEQEKAMVVALKKIEETA
NEFRDVYGRYYGGLTDYYMLDDAEIVIMAMGSIIGTIKDTIDALRSEGENVGLLKVRSFR
PFPADTIRAALKKAKVVITLDKNISIGKNEGALCTEVKACLYNTNVRVPVIGFMLGHGGR
DIPMSTIKKIITKANLVDKGLFIESEFADLREEMV*
>SRVP18_hole-7m-from-trench_1_80cm_scaf_1200_350_88_155-*_644 # 500563 # 501435 # 1 # ID=2_644;partial=00;start_type=ATG;rbs_motif=GGAG/GAGG;rbs_spacer=5-10bp;gc_cont=0.477
MSLLKPGHRGCAGCCAALAGKFVLDALGEDTIVVSPTGCLEVFTTPYPESAWGVPWIHSL
FENAAAVASGVEAALKALGRKNNTKIVCIGGDGATMDIGLQAISGAFERGHDFTYVCVDN
EAYMNTGIQRSSATPLYASTTTSPSGKVSFGNPQHKKNMPAIMAAHGSPYIATASVAYAP
DMMKKIKKAANTKGPTYVHAHAPCCTGWKFEGSKTIEVGRLAVETALWPLYEMENGIVTN
VRKLKNRKPVEEYLKVQGRFKHLFNMEGGAEEIKKIQAIADWNVKHFEME*
>SRVP18_hole-7m-from-trench_1_80cm_scaf_1200_350_88_155-*_645 # 501761 # 502222 # 1 # ID=2_645;partial=00;start_type=ATG;rbs_motif=GGAG/GAGG;rbs_spacer=5-10bp;gc_cont=0.353
MKTVCIVCNKEFVPDTEDMKRIVTTVEKHGFGKTVMLDMLTPLAGICNEETEDYHILDFD
SEEVEQLKELGSEHLTLKIKLNLNKDDYEVASKRISESKARLQELIKRNKERQDIIVEIG
KLIEKLLDKCEEMTTSRHIELWQSEGEKIPGDF*
>SRVP18_hole-7m-from-trench_1_80cm_scaf_1200_350_88_155-*_646 # 502323 # 502643 # 1 # ID=2_646;partial=00;start_type=ATG;rbs_motif=None;rbs_spacer=None;gc_cont=0.386
MDKDIEEIKKRKFDQYTAQSQADQQEKARTEYEAKKQAIMRQILTPEARDRMNTLRMTKP
ELVASVESQLITIAQSGRLQKIDDTKLKLLLLQLQPKKREIQIRRV*
>SRVP18_hole-7m-from-trench_1_80cm_scaf_1200_350_88_155-*_647 # 502723 # 503235 # 1 # ID=2_647;partial=00;start_type=ATG;rbs_motif=AGGAG;rbs_spacer=5-10bp;gc_cont=0.306
MISNESRKSAKEWHHHETKDIIPKGGNIYSTVYIPRNIDIKRKHIVMLLPLDGYCIKIPT
TEDYGIKLTLRENGNDLLPDNTKINILKKIGQWTEEDHVECNYGELKRTFKPKKEICIST
NESIALQIEDTEIIDRIQPENVDVMFTVKTYITKEKEEENEKLLRGRNVS*
>SRVP18_hole-7m-from-trench_1_80cm_scaf_1200_350_88_155-*_648 # 503643 # 503915 # 1 # ID=2_648;partial=00;start_type=ATG;rbs_motif=AGxAG;rbs_spacer=5-10bp;gc_cont=0.267
MDIFIRNDRTYINTGNKEFDIGPKDISDLLNNKQITKKIDELTIRYVTMIGFEIDKMDLS
ENEKLLIEFIIMDRLNKAAVMALEKTINDI*
>SRVP18_hole-7m-from-trench_1_80cm_scaf_1200_350_88_155-*_649 # 503960 # 504514 # 1 # ID=2_649;partial=00;start_type=ATG;rbs_motif=GGAG/GAGG;rbs_spacer=5-10bp;gc_cont=0.416
MNKKYMIGTILVLLISTFALGCVGNKQGTPTPIVTPLGTTEQVTPVGTTEQVTPVGTATS
NTTSLSGVAIEIKNSAYNPLTVTISQGETVTWTNNDAVAHTATSVPAGIFDSGIIRPGTT
YSYTFNQAGTFEYSCSLHPSIPHGTITVTSTGISAPTPMITPVSTGISVSTPMTTPVPTS
RRGY*
>SRVP18_hole-7m-from-trench_1_80cm_scaf_1200_350_88_155-*_650 # 504592 # 504936 # 1 # ID=2_650;partial=00;start_type=ATG;rbs_motif=AGGAG;rbs_spacer=5-10bp;gc_cont=0.429
MKENGDTPLKALKYTTVIAELEIIALGTGDTGMSKHIADAVRAIGKLGIKYQLTPMGTVM
EVGTIDDAFRAVKAAHEVLIKSGVKRVVTHLTIDDRRDNPKGLNEKIDAVKRKL*
>SRVP18_hole-7m-from-trench_1_80cm_scaf_1200_350_88_155-*_651 # 505260 # 505655 # 1 # ID=2_651;partial=00;start_type=ATG;rbs_motif=AGGAG;rbs_spacer=5-10bp;gc_cont=0.386
MQEYEDTLKDIEKTLGSVPGFMKALPENVLIQEWPLFKTYNFEETEIPAKYRELMGLAVA
ANIKCPYCQLFHIGAAKMNGATDEELAETVFLASYTARWSAIIHAQHYDMQKFKEEFEQV
GEYLQKMSKSV*
>SRVP18_hole-7m-from-trench_1_80cm_scaf_1200_350_88_155-*_652 # 505731 # 506234 # 1 # ID=2_652;partial=00;start_type=ATG;rbs_motif=GGA/GAG/AGG;rbs_spacer=5-10bp;gc_cont=0.365
MKYITKSLIGEALVGDGPEVAHIDLVVGSKDGAVETAFMNSFATPRAGHTPLLAILEPNL
PIKPSTLIINKVTIKNSSQVTLMFGPAQAAIAKAVIDSVEEKIIDKDEVENILIIVSTFI
AWDAKDKNKIYKNNYEATKLALSRAMKKEPSVDDVIAKKNTARHPFA*
>SRVP18_hole-7m-from-trench_1_80cm_scaf_1200_350_88_155-*_653 # 506270 # 506491 # 1 # ID=2_653;partial=00;start_type=ATG;rbs_motif=GGA/GAG/AGG;rbs_spacer=5-10bp;gc_cont=0.320
MFQTEKRLKDMNRIELKELQKELEQNIEQLKEDLKENGDILSTVIEMLAKMDKIADEHGG
ECIDEKEEQDDNG*
>SRVP18_hole-7m-from-trench_1_80cm_scaf_1200_350_88_155-*_654 # 506676 # 507122 # 1 # ID=2_654;partial=00;start_type=ATG;rbs_motif=GGA/GAG/AGG;rbs_spacer=5-10bp;gc_cont=0.282
MYKLTTLYLYIGYTDNHKTQIGNFIAGTGKEFLTINIIDLHIENQGHNKIDIKPKNFKLL
SRDVEYSYEQKITNSLKGKLKPVIITDRGKTAGQLVFEVPLSTYNFDIIYEEEGVLTHSV
NILNKGIDTLVDASVWGLKYLHDRFFHN*
>SRVP18_hole-7m-from-trench_1_80cm_scaf_1200_350_88_155-*_655 # 507164 # 507490 # 1 # ID=2_655;partial=00;start_type=ATG;rbs_motif=GGAG/GAGG;rbs_spacer=5-10bp;gc_cont=0.297
MIKETFDWLENISQQDWEGLENQRILTINGIGTKSDLDTYKPPFDIKILEIQGVIAIVRF
SIGNFDFTKNIAMIMGDYYQFGPWGILMQNIDEKNKECIIKIRHPCEK*
>SRVP18_hole-7m-from-trench_1_80cm_scaf_1200_350_88_155-*_656 # 507517 # 508119 # 1 # ID=2_656;partial=00;start_type=ATG;rbs_motif=GGA/GAG/AGG;rbs_spacer=5-10bp;gc_cont=0.370
MIKKILSNIALFLGIFLMFGIMVFPGMRGAIGNLMNIFLKPLLGELPLHIIILILAVITG
LYSSLIQKYTMDWELMKRVQEKTKNLQAALNKAQLSNNTSKIKKLQEQQANMMGDQADMM
KQQFKPMLYISIISIPLFYWVYFLISQHPNATMVFPFWGERKLTDPLIGPFQYWLFWYFL
CSIPISQITRKVLNIGNMNQ*
>SRVP18_hole-7m-from-trench_1_80cm_scaf_1200_350_88_155-*_657 # 508182 # 508697 # 1 # ID=2_657;partial=00;start_type=ATG;rbs_motif=GGA/GAG/AGG;rbs_spacer=5-10bp;gc_cont=0.314
MIDKFDKETLEKMKSTLKETKDNEMAFVLCKGSDGRISYGRPTCVGSWCEVNSSESKCKS
GDEDIGSFHTHIDNSGPSVRDLISTFDQDIMCVGRKSLIPFHKHIECYAAIDKKKKPYAI
SLVEDYDKTYYGIIRKIVEKKMTIPQANLIKETEYDKTINNLLPLLHKFKV*
>SRVP18_hole-7m-from-trench_1_80cm_scaf_1200_350_88_155-*_658 # 508771 # 509418 # 1 # ID=2_658;partial=00;start_type=ATG;rbs_motif=GGAG/GAGG;rbs_spacer=5-10bp;gc_cont=0.318
MRKKPISEMTNFCDSIKKYSPEFKRMVYNTEKNETERGVCICAKDDNTTLSNECIGELCI
GGSYIPAKNWASSTCKEGERSIGHFHTHPSRIGGMHIPEGIISDLSTEDVLTSLLSGDKF
SCIGYMDNKKNEKIVCYRHPYGISKKLANDFENVLTEFNRDIDRTHQKSISKEQIKNLAD
RRKLIIENFVTPVRSMANRKSTKELRNKDSCKFLL*
>SRVP18_hole-7m-from-trench_1_80cm_scaf_1200_350_88_155-*_659 # 509452 # 510963 # 1 # ID=2_659;partial=00;start_type=ATG;rbs_motif=None;rbs_spacer=None;gc_cont=0.369
MRISTVSVIMMLALIGIADAMSQDATTPVFVTPQLNKQQATAKAELPAMPVTVKLSSNSC
DQTLWNHVWGENPSLTYRLLLNATYPCINVTGVVDNITAEYDDGDYHINIHLDPQYTNLL
NQANINDDGGDLVTEVVCANSGKINEAVCNNFNQSYLLNNLSVGSHISVIGEYVTDLGFN
GQAEIHPITSISPVSADIQKSFIIGRGDNALWYRSYNGTSWDSWTSLGGYASSPPAVEIL
GSKTYTFFRGGDNAIWYRSYDGVSWSGEQSLAGFVVFNFRVITYGSNLYLFVVGGDSSGW
YKTYNGTSWSDWRSIGGYITSDPEVGIYNSTLYVFVRGGDYAEWYKTYNGTSWSDWRSMG
GSITSDPEVGIYNSTLYVFVRGGDYAEWYKTYNGTSWSNWQGIGGYVISDSKVDVYNSSL
YVFVRGGDKSIYYQKWNGSVWSGWQNMGGYTIDDSETISLSNLYLYVIGGDGAEWYKKYD
GTSWSGWQSLGGDTIFSPEVVSN*
>SRVP18_hole-7m-from-trench_1_80cm_scaf_1200_350_88_155-*_660 # 511283 # 512539 # 1 # ID=2_660;partial=00;start_type=ATG;rbs_motif=GGAG/GAGG;rbs_spacer=5-10bp;gc_cont=0.438
MKIIDIFRLSLSHVKKSKLRSWLTIIGIVIGVAAVVAIISIGQGMQASVQARLASLGADL
ITVTPGFSRAGGFEGRGGGGAAAINLTDRDANTIKQVPGVLYVDGMVSGSSDIRLGTEKT
SVSVSGVDTSVWRSMVTTQLEAGRYLQPGDSNAVVIGNNLAHTTFLEPITLNKPIVIGGT
SFKVVGIFVLSGGGFGGGGGDNAVIMSANYARKVITQNISKNQFTSILVKIADPALADTT
VTGITQKLLPERHVNPRTQDFTVTAFAAIQQQISSVVQSISLFLAAIAAVSLLVGAVGIA
NTMFMSIMERTRQIGLLKALGATDSEVMKLFIIESGLFGFVGGVIGIIFGILVSVIISAV
GIRLIGGPGGAGAATPIVSPGLITFALAFSVLVGIISGIMPARTAAKMNPVDALRFEQ*
>SRVP18_hole-7m-from-trench_1_80cm_scaf_1200_350_88_155-*_661 # 512592 # 512975 # 1 # ID=2_661;partial=00;start_type=ATG;rbs_motif=None;rbs_spacer=None;gc_cont=0.333
MLSDEYIIGENVIPLIDPDKIKGGRRNNIKIHIPLISIDNIGKKMSPSADKQTQKSRKQA
TEHKKERRKSERHRENEHERWLIFRTTLAPNIRLREQFIYDETGVLSVSSGFIGDKRRVD
LPIIDID*
>SRVP18_hole-7m-from-trench_1_80cm_scaf_1200_350_88_155-*_662 # 513066 # 513302 # 1 # ID=2_662;partial=00;start_type=ATG;rbs_motif=AGGAG;rbs_spacer=5-10bp;gc_cont=0.304
MAIWKPYMSIKNQETCEIEITEKIGNSGKVKRKVKIQNGKVIEKPRDVIILGKETPDGFI
IEGLQLRTKRRKTHLKRS*
>SRVP18_hole-7m-from-trench_1_80cm_scaf_1200_350_88_155-*_663 # 513310 # 514728 # 1 # ID=2_663;partial=00;start_type=ATG;rbs_motif=AGGA/GGAG/GAGG;rbs_spacer=11-12bp;gc_cont=0.405
MSCEEFAKKIEIYKEIRRQKKLFGTCGFRGKVNKEIGTIMLVKRVARALATYLGEGKTIA
IGKDPRISSPLLEEEIIEGIMENGCNPLTLGIVTPNMLSLEVARQADAGIMITASHNPPE
YNGIKCLSKSGRSFSPEEDLALEKIYFGELKTATKKGKHTSDVYAIDRYRSHIVDYVTKL
FPIKPMKIVVDGSGGSASSVTPEMLEDLGHTVVRFNCEYDGLFKERNPEPTDSNIKKLKR
LTRDKNADFGVAHDGDGDRTAFVDENGKFIQGDVSATIIADHILRLSKDEHNTIAVTIAF
SNIIKDVAKTLGADVVYTPVGEPYLAQAKLLCGAKVGLEEHGSVLLEWSREGPMLAGVMA
GILAMEGNTLSELVASYPKYYQVKDSKLLPDSTNIQAILDLLVQEIPQDYSITTDMDGVR
VDYDDGWFLVRASGTEPKVRVFSEGKTEARAQRLNKIAMEGLESTMEQSLSL*
>SRVP18_hole-7m-from-trench_1_80cm_scaf_1200_350_88_155-*_664 # 514843 # 515799 # 1 # ID=2_664;partial=00;start_type=ATG;rbs_motif=GGAG/GAGG;rbs_spacer=5-10bp;gc_cont=0.409
MKIEKLKINIRLVLNLTILALMATLFVGHAIAQETSPPLSGNAIIFSGWMDYAEWFVIVT
FFPSIIIMLFIALGLHIARPMVLRYLNRMTLRLGADILWEAWIIGRDVMILIAVALLGMF
IIPRVQSDWNTGIYIPAFILGVITLLYKLITDTDADKTKYTIATVLTGLTFVAALIPFAA
PPGYGVLSWEDRGHQHFVDEVLTPLSAYDMQQQQRMQQIITNRTANAEMINNIKSTINDV
TNAVQNGDKSTALAKAQEADINQYQIGTGLKAWDGKKYLQIENGFNALQNAANNGDTTGV
KTAQSAINQILDEYAKTL*
>SRVP18_hole-7m-from-trench_1_80cm_scaf_1200_350_88_155-*_665 # 515889 # 516266 # 1 # ID=2_665;partial=00;start_type=ATG;rbs_motif=GGAG/GAGG;rbs_spacer=5-10bp;gc_cont=0.429
MEQRYNVYINQSQCFACGVCEDVCPRRVFKLKPTDFRGPEYEERIPQWMGTISEVVAEDM
CFGCRICENQCPVGVIEVKEAKPVDPKLTVAASANQPKSQFDSIKLIAATSGNSDNQLIL
SKKET*
>SRVP18_hole-7m-from-trench_1_80cm_scaf_1200_350_88_155-*_666 # 516268 # 517455 # 1 # ID=2_666;partial=00;start_type=ATG;rbs_motif=AGGAG;rbs_spacer=5-10bp;gc_cont=0.417
MYHDIEKYADSRLVKPVARECCVYCGACVCVNPSPGVGFKDGELIFDEESIMFDKDLQVC
PVINATHSTTYPKPPVMEGQTTDELLGPYLEICSTRSTDDNILANAQIGGTVTSLLLQGM
KDGIIDSALLVDKEKGWIGRPMLATTTQEIVNCAGTKLSEASVLTCWRDAIKAGYKKLAI
VGMPCVTIAEHLINQSADFKAFRDIHKLRLGIFCMEAFNYRGLFTEFLKDNQKIKPSNIQ
KVDVKGKMIIHEITVQDKIEVHTYSLKELHKYSMLGCLPCHDYAAEYSDISVGSVGSEDG
WNTTIVRTQLGKVLLDSTVASGLLAKKELKDIGHLRNVAILKKKLKIGDKTREPASKVTS
DWIASDTVATDYTHTRMLKPILKDPAREKGSQVLW*
>SRVP18_hole-7m-from-trench_1_80cm_scaf_1200_350_88_155-*_667 # 517638 # 518933 # 1 # ID=2_667;partial=00;start_type=ATG;rbs_motif=None;rbs_spacer=None;gc_cont=0.406
MTWREFIKVKKIAKCEEQLNGYLPTKSALTKPKLYCLYGAIIFLMLVSTIPVVQGAGEFQ
VSYSCANCHKDRYDEWSRSMHALAVSDPIFEAEYIRAFQSDPKYRSYCLTCHSPTTRITN
DFNLSKSISVEGITCSFCHTVTEVDGNNYTFNQSNPMQGPYKDSKTDVHQSTYSELHTKS
EFCSGCHDFSINGIPISQTYTEWKQGPYAAEGKQCQDCHMETKSGIAAENGTVRDKVYQH
FWYGGHTGQFLQNAFHIESTIQRTGNRFKVILNITNNNVGHMIPSGLPSRKVVLDFNASN
EKGHSIFSDQKVYSKTLVDQYGNEVSDFWKAASIAKDNRFKPRESRVETFEFDVPDGTGT
INTRAILTYQLETEIVTIEPETINVELASVINTTQLGTPVTATPKTSGPGLTLSIIAMIA
AVLLLWGRKRL*
>SRVP18_hole-7m-from-trench_1_80cm_scaf_1200_350_88_155-*_668 # 519431 # 519619 # 1 # ID=2_668;partial=00;start_type=ATG;rbs_motif=GGA/GAG/AGG;rbs_spacer=5-10bp;gc_cont=0.302
METKTTPLYDSTHEDIKKAKSILHDRYSINMAIKDIIKYITPCPNEIVKKVIEKINDTDN
AL*
>SRVP18_hole-7m-from-trench_1_80cm_scaf_1200_350_88_155-*_669 # 519926 # 521557 # 1 # ID=2_669;partial=00;start_type=ATG;rbs_motif=GGAG/GAGG;rbs_spacer=5-10bp;gc_cont=0.411
MNKIKLTLALGMIILLSAAVMAKQDASPIAGFLDGKTKDQVSNVIEKMSFKPSLDFAKKF
GITKIHGKDITKMASKSTGTPKSFMDVGVGTDPTQFQDEPSVAAKPNNTAIIIGASNDFG
GTSTGACAAYRSSDGGQTWIKSFLPLKLAGDTCSDPIVRWAPDSSKVYATYISYNLAAGT
SNIVVSKSFNNGVSWGSPVIAIPGSTSTFTDKPWADVHTFVSNVNTNYRLYVTATLFNSD
GSINIGFTSSNNNASSFGTVKLLATSSTGTPVLQGSRPIGGKSTSSSAGDVLVCWYNSDT
DGFLTGSFSNHCRDSTNYGSTFSPEITSFESSTYGLFELPYYLGPSAQFHRWWGGMFPSM
IVTGDGTAHMVFTADPVDPNANPATAEDGDVFYFTSVPPYTTWSPPTKLNDDYSGQAQGF
PTITAKLLSNGYSLVASWEDHRNSPFSVPTGYDCGSNGNALNCFYDTYSAQTNPSWSSSP
NTKINDIQSLSDFIFVGDYIDSSTSRLNPTNNYAQVMWTDRRTKTTIFDDQSNIYTDKVT
VTG*
>SRVP18_hole-7m-from-trench_1_80cm_scaf_1200_350_88_155-*_670 # 521679 # 522197 # 1 # ID=2_670;partial=00;start_type=ATG;rbs_motif=GGA/GAG/AGG;rbs_spacer=5-10bp;gc_cont=0.262
MKKKVILLIIFAIIGSMCIQKSNNQIQNQTQNQTQINQSTKNSLELTMVINKTIFKSGEK
VLSTIILQNIGTIPTKILYFPDMPFNAFLYDENGNLLDTYIGNLSPNTKLVRSDILILNP
ESEFSRQLNFTIDRQPGKYQLNAGLIGNIENLDNSTQDKVLVTSKKIVITVT*
>SRVP18_hole-7m-from-trench_1_80cm_scaf_1200_350_88_155-*_671 # 522246 # 522719 # 1 # ID=2_671;partial=00;start_type=ATG;rbs_motif=AGGAG;rbs_spacer=5-10bp;gc_cont=0.403
MKIKSLAIIAILSMAVVASAFASLDISPHTKNIKVGTTGHYTIHLNTDNIGPNALQWSTS
SPDIIAGINGGPQSQIGTFNFVSTGNPQTFTLDVTPQTGVSVGQTYKLHVQYLDQSGDIE
AVVTGDVVPTPELATGILISAGLIGLVGIVRFNRKKE*
>SRVP18_hole-7m-from-trench_1_80cm_scaf_1200_350_88_155-*_672 # 522889 # 523584 # 1 # ID=2_672;partial=00;start_type=ATG;rbs_motif=None;rbs_spacer=None;gc_cont=0.329
MSLPDVHNIEKRISIVIPTLNEVENIKHVFPHIPQFIDEIIVIDGDSIDGTRDEILKFRK
ESRIIIDKTPGKGIALRKGFETATGDIIIMMDADGSHDPYEIPSILEPVLNGYDASKASR
LLPGGGSDDFTLFRRFGNKIFIMMVNNMYGANFTDLCYGYRAFKREALEKMHCESDGFEI
ETEQSIRMIKSGLKIKEIPSFEAKRKNGDSRLHSIKDGWRILKIIIFEYWS*
>SRVP18_hole-7m-from-trench_1_80cm_scaf_1200_350_88_155-*_673 # 523714 # 524499 # 1 # ID=2_673;partial=00;start_type=ATG;rbs_motif=GGA/GAG/AGG;rbs_spacer=5-10bp;gc_cont=0.302
MKIQKNLSIIIGLVSLAYIIIFLLAPKDITNYTVVDTEYWQETGNRLLIKTAYEYNDKES
IQQFPKNLSDWKSIDFKYPDFVYTTLNADILLSRAYTKGNDNVIWMNIINSKIGESFHTQ
NICVKDAGWTIDNESIAEFRISDPPNPYTKLYANRLDISKENEKQIMIYWFMFKKLGANN
DVSMIRISAPVYNNDTGTTFNSVKDFLEGQLFGAMYKGTKAEEISNAEFLSRTYGNKGLM
AMIVALLMPIGVVITGIRKKD*
>SRVP18_hole-7m-from-trench_1_80cm_scaf_1200_350_88_155-*_674 # 524554 # 525528 # 1 # ID=2_674;partial=00;start_type=ATG;rbs_motif=GGA/GAG/AGG;rbs_spacer=5-10bp;gc_cont=0.293
MGEFYMKKWIYFPILGLVAGELLIFDGKVLPGLGIDIINLLFITLLIIFGSLSLDTKNIL
QGLMLVILLRVVNLSMPQFFTTSLLQYPLIYGIMFIPIYNTVRNQQISSKELGINFNRFY
IYLPIAILIGIIMAIVEYRIISPTALIDNIRFSNIALIGVIMIAFIGTVEEIIFRPILQT
RLNKVFGLRYSILLSGIIFGIMHSTYGIVNEMLFATIFGIILGYIFHETKSLPFTISIHG
IANIMLFGILPGMSIISNSVYPPEVISIGGEFMVTFLIIIFIISSLLIDTKYWNTYISNT
LNVANPMLLILIAIVIYKIIIIIL*
>SRVP18_hole-7m-from-trench_1_80cm_scaf_1200_350_88_155-*_675 # 525597 # 526562 # 1 # ID=2_675;partial=00;start_type=ATG;rbs_motif=GGA/GAG/AGG;rbs_spacer=5-10bp;gc_cont=0.339
MKFFITGGAGFIGSHIVDVLISENQSVTVYDNLTSGKIEFIKHHFDNKRFKFIKGDLLDI
DLIKQEIVGSDVVIHFAANPDARLGNENTSLDLNQETIVTYNVLEAMRVNNIKKIIFSSS
GTIYGETPIIPLNENYGPILPISLYGAGKLASEGLISAFCNTFGMQAWIFRFANVVGGRA
THGVIFDFINKLMKNPNELEILGDGHQEKPYIFVDNCIEAILFCFKRSNEIVNLFNIGTH
NSTDVNTIAKIIIEEMGLNDVVLKYTGGDRGWPGDIPQVRFDISKLESYGWKPKPDSYFS
DQAVRRAVETILEEKGYKCKQ*
>SRVP18_hole-7m-from-trench_1_80cm_scaf_1200_350_88_155-*_676 # 526550 # 527275 # 1 # ID=2_676;partial=00;start_type=ATG;rbs_motif=AGGA;rbs_spacer=5-10bp;gc_cont=0.296
MQAVILAGGLATRLYPITENMPKSMMIINGRPFLEYQLDLLRKNDIDDIVLCVGHLSGQI
KNFFKNGEDFGVRIRYSEESDRLLGTAGALKNAEKLFDDEFFVMYGDSYLPIDFMSIMNF
FKDNNKLAVMTVYKNFDKYDKSNIVIERGLIKEYDKNIKTKDMIYIDYGLSILKKSVLQF
IPIGESYSLEDMFRKLIIDKKLFAFEVDQRFYEIGSFNGIKEFKQYISSSRGDAITISKK
S*
>SRVP18_hole-7m-from-trench_1_80cm_scaf_1200_350_88_155-*_677 # 527280 # 528269 # 1 # ID=2_677;partial=00;start_type=ATG;rbs_motif=GGA/GAG/AGG;rbs_spacer=5-10bp;gc_cont=0.331
MIISRAPVRIPLGGGGTDLKSYYSKYGGFLISAAIDKYIFISVNKRFYDSIRLSYSNTEI
VDDVSQIKHKIFRETFKYLNVNKGIEVVSIADVPANCGLGSSSSFTVSLLNALHAYKREF
VSQKQIAEEACHIEIDILKEPIGKQDQYISAFGGIVCLTINKKGDVTVEPIKMDDETLGQ
LESNILLFSTGIERSASDILTVQNEKSEKNDVQVINTLHEIKRIGFETKKAFENGDLDTF
GELLNEHWQTKKNLSNNISNKFIDDCYNTAIKNGALGGKIMGAGGGGFFMFYHNKGRKNI
IKALKDKGLIPMRFKFDFEGAKILVNMKK*
>SRVP18_hole-7m-from-trench_1_80cm_scaf_1200_350_88_155-*_678 # 528345 # 528947 # 1 # ID=2_678;partial=00;start_type=ATG;rbs_motif=GGA/GAG/AGG;rbs_spacer=5-10bp;gc_cont=0.362
MNNNWYIAEYLNKMVDIAGRMPENDISNVIDILFEGWKNNRQIFIMGNGGSASTATHFVC
DLSKGTIIENKKRFRVIGLTDNIPLMTALVNDNGFENLFYEQLRNLFNDGDIVIGISVHG
GSGKDSAGLWSQNLLKAMKYVQENGGIAIGFSGFDGGAMKEIADICVTVPVDSTPHVESL
HVALEHLICNCLREKIREYE*
>SRVP18_hole-7m-from-trench_1_80cm_scaf_1200_350_88_155-*_679 # 528940 # 529563 # 1 # ID=2_679;partial=00;start_type=ATG;rbs_motif=None;rbs_spacer=None;gc_cont=0.327
MNRAIFLDRDGVINDIIYHQDIGIIDTPFTTEQFNLLPNVGRVLNILHQMNFKVILVSNQ
PGIAKFHYTLETFEEIRNKMKNELSKYGAFLDAEYYCLHHPNAKNLAYKIVCECRKPKPG
MLLNAADELKIDLKESWIVGDSITDIKAGKSAECRTILISNMKCDLCKLMDKEKIKPDFI
VTSIIEVPNIINGEKKHENIFGHCEYR*
>SRVP18_hole-7m-from-trench_1_80cm_scaf_1200_350_88_155-*_680 # 529529 # 530197 # 1 # ID=2_680;partial=00;start_type=ATG;rbs_motif=GGAG/GAGG;rbs_spacer=5-10bp;gc_cont=0.365
MKIFLDTANIDEIKKTLPWGIISGLTTNQKIFLSEKGCNFKERVTEILGLIDGPVSIEVT
DNTVEGIVKEAKEYSKWGDNVVIKVPMYGNGDGLKAVSMLKKENITTNMTALMSINQVML
AASAGAAYASLFFNRIKDNGEDPQIVIHESRKLLDSGDFDTNIIVGSIRSPTDLSQAAMA
GAHILTIPYKILIQMPQHPKTEETIKEFDSAWLEFKKTECIK*
>SRVP18_hole-7m-from-trench_1_80cm_scaf_1200_350_88_155-*_681 # 530396 # 531439 # 1 # ID=2_681;partial=00;start_type=ATG;rbs_motif=GGA/GAG/AGG;rbs_spacer=5-10bp;gc_cont=0.342
MSEYKEKHPLVSIIIPTYNSEQTIEACLKTIFDLDYPKDRYEVIIVDGFSKDKTLEIAKI
FPVKILTEKRKTRSAACMTGIENAKGEYIALTDSDCTVAKDWLSMLTKALSIDKKIAAVG
GPNDFDPTLSELSKIITSLTKVRTFVGGTRIGLSTENICFTNSTNGCNSAYRKSSILEVG
NFIPEVVGAEELELEWRLSNAGYKIVFTPEAKIIHHKKFTWKSFKIWMYRMGISRACTTK
LRWFEALKLRRLSPVSPPTVLLASAIPIIWLGIFGFLMINPFGFAIAETLLIFYGIMTIF
TAVSVYIDMRDIKGAFLSMPLQIIGHIMFIYGWWEYFLKDYKSITFE*
>SRVP18_hole-7m-from-trench_1_80cm_scaf_1200_350_88_155-*_682 # 531549 # 533153 # 1 # ID=2_682;partial=00;start_type=ATG;rbs_motif=None;rbs_spacer=None;gc_cont=0.283
MSMILLFYSIWEVKPIIVGAKDFLGMTSHLTLTYWIGLIFITLCSILVYIEKDLNSDLVP
FFVLLILGLFLFSPGQLMEDNVRDADSYSNIAFTKLVLNSGYIDTNSKSLISYQSWPAFH
IISASLFYIPRIELFDMIKYMPLAWMMIYIIVLLGITKSLKFSKSQSFLATFLSLSSYWF
LQYYYSPQSFAYILFLVIFLLMIKFENNIRMKILIMTTSFGLTLLHFLNSFVNIIFLTIS
YLDKKNISKNVIIFIFISFVTWYLYIATWTFNYSILQFYKQMTTIDIINKIDSKFYASST
ARNLVTYFRLSYMMIYVGGILLASRRLKQFLLASYANYKNRHKNDKNIENNFTECIHLLL
ASSILLVFSYGPEIYERVFMYTLTPMIFLMIILHGDNKKLFCLFMIITVALHIPAHYGDE
SFLNAYTTELSSSSFFAKYVENNHQYSYFSIFHNYVWWYGNFIDTIGNFYDVMNNRNIFN
KTDYIFETAQQKNTYVYYLNDYPTYDWLQRNLDMVEPIYSNGDAKIYFSRIVKQ*
>SRVP18_hole-7m-from-trench_1_80cm_scaf_1200_350_88_155-*_683 # 533203 # 535104 # 1 # ID=2_683;partial=00;start_type=ATG;rbs_motif=GGAG/GAGG;rbs_spacer=5-10bp;gc_cont=0.290
MRKYLAILFLLTIYIVSTGMVDARGTATISQVGNTIYVYGNHAWANLTDIMSAINNNSAL
SRDGTIFLANDNIYVNGTTTSLYINDTDATWLKLNSTDQNFYSYLKINGYLDLNNTKITS
WNTTTNAPVNDPSLNRSYIDITGSGNGINISNSEISYLGYWKSNNYHTYGLFIDTKLSTQ
YITNVIFNNNYMGIRSRLSNLLVNNSIFRNNSLGIILDSSNNDAYLTNLGVYDSNSYGIE
IVGTFNSLILSNSIINNSQKHNIFLLNAVNIKVDNNNIGYSGNPWDNIHLENTSYSNISN
NVIHHPYRAGILLTDINNDPTGTDGSSNNILTNNVITDSFTDDGLIFQYYSNNNIASNNT
IENNNGYGIYFGANTKNNSAINNYVDDTNYPITNNSSLGKFDFGISQPMNNSLLIDNRYN
SSFGNLFYMMFWQEPTNVSVIYNDNRIFDIRNYTNISGIGNVTFYPTYVMGNASRPKNTK
YPDSITKIVFFNGSLVPLSDLVIMNVSVWNTTQVQFSESSPNASVQVKYVIGDRIPNQNY
SVKIFWNNGTQFQDLELQANNTGYLNYDTIAGFDNPRYQVITLTSNSSPNTSVMIMAVIV
IIGGLAFILNRFMKIITTKNKINNITAKSLEND*
>SRVP18_hole-7m-from-trench_1_80cm_scaf_1200_350_88_155-*_684 # 535122 # 536402 # 1 # ID=2_684;partial=00;start_type=ATG;rbs_motif=GGA/GAG/AGG;rbs_spacer=5-10bp;gc_cont=0.313
MTKILIVNVPNPLNRGGMAIVKGAIDCIIKNIPDAEITMQSTHFKTDNIFYDKLHNTNIV
EHIWYKDHNSNFFTILDSSLNGLITLYTFILPNLLKKIGIKANNPYQKYDVIIDLNSDSL
NDHYGIALPIFSLFSTFIATLSDKPVAICGASIGMFKRRTIRTIAKYVLNRVDLITVRER
ITLEYLTTIGINGPKIYLTADHAFLLEPASNERLDEILKKEGILHNTPLIGIAPSKIICR
YGFPEYDTYTDKYLKYVELMSYIVDYTIEKYNVTVVLISHVTTPTEADYVVSKDIYLNSK
HKDKIKLMGDSYLAEEYKSVIGLCNIFIGCRMHPTIASTSMCIPTVVLSYGHKFHGIIGE
MMGQKDTIVDVTNMRYDDIKSKTISAIDYAYLNRYSIGKILQEKSILIKEQTLLNGKYIK
ELLETC*
>SRVP18_hole-7m-from-trench_1_80cm_scaf_1200_350_88_155-*_685 # 536419 # 537699 # 1 # ID=2_685;partial=00;start_type=TTG;rbs_motif=GGAG/GAGG;rbs_spacer=5-10bp;gc_cont=0.297
MSKLIKNVVNKELCTGCGTCVGSCPSSAINMYKDKKYYTIKLNQDLCTQCDICLKACPGY
SVDYNKLNLSIFGNLPTDVLIGNYFNCYIGCSTDKNIRYNSASGGLITQLLVFALENHII
DGALVTKMSKENSLEPEVFIASTKEDIILASGSKYCPVPLNKAIKEILEFNGKIAVVGLP
CHINGLRKIEEINKKLKEKIWLHLGIFCSRNNNFMATEFWLNWFDIKSSEVEKINYRGKG
WPGHMNIKMKGDNNEKLIPLNKYMTAHEFRIFTPKYCSLCQDLTCELSDISFGDPWLPEI
EKNEEIGMSICVSRNKFSDEFLKDAISKEAIKLNSEDINIVKLSQGVNFKKNYSKAAANI
YNFFDKNACGIPFENDIVPKKIHYLAFLLYNFQSYFLSKKIFWPCTKVLLPIEDYFVNKL
KLKNNK*
>SRVP18_hole-7m-from-trench_1_80cm_scaf_1200_350_88_155-*_686 # 537768 # 538484 # 1 # ID=2_686;partial=00;start_type=ATG;rbs_motif=GGAG/GAGG;rbs_spacer=5-10bp;gc_cont=0.287
MKIMSMEINVPKPVDMAYCYGMLLRSSVIAKFRKGQHQMIHNTEYDRYPKIFTICEEYSA
GLNPSKELKILSFGCSTGEECMSIRKYFPSAKIFGVDIDKSTLDSCNKRNKDPNISFMYS
NFQNIKKEGPFDMIFCMSVLCRWPDTKYLRNITNIYNFLEFQNTIEEIDKVLVKNGLLVV
YNSNFIFSDTSIYSKYQVLYDPQIVESGFVYKFDKNNNRVKESQYKECIFIKKRENNE*
>SRVP18_hole-7m-from-trench_1_80cm_scaf_1200_350_88_155-*_687 # 538481 # 539764 # 1 # ID=2_687;partial=00;start_type=ATG;rbs_motif=GGA/GAG/AGG;rbs_spacer=5-10bp;gc_cont=0.293
MKELFQQIYKNSLFKNSIYLMITNLTGLILGFFFWIIASRYYTPNAIGIISAILSSVFLI
SMVSSIGFPTSVLFFLPRDPNNADRIINSCLLVSIIISFMFSIIFILGINIWAPTLQPIL
NNMKLDLIFIMITTMTTISALMSGVFIAERRSSFHMIKENIFSLTKIFPLILFAGFGSIG
IFTSWGFGLLIGMIIGFILLYRILNYYPKFIFDPIIKNMARYSAGNYIAGIFYSLPMLIL
PIMIVDMISAESAGYFFIVLTITTPLNGVSQSISNSLLAESFKGDILENVSKAIRFNLFL
LIPGLLLFMIFGKFVLNLFSHTYAENAATTLIIYAMASIPLSAINIFNTVRNIQNRVESI
VKINAIVVIITLSLATILIRFLNIEGAALAYLIANTIGAIIVIIKIKNPTEFTLKLLKNE
IQPIGNK*
>SRVP18_hole-7m-from-trench_1_80cm_scaf_1200_350_88_155-*_688 # 539924 # 540928 # 1 # ID=2_688;partial=00;start_type=ATG;rbs_motif=AGGAG;rbs_spacer=5-10bp;gc_cont=0.333
MSLVGIDYPFRKYPDFGNLCYDDIQAIEQDLDFFKSMGVNAVRWWLLADGNLYGTGSDTP
ILNTTDNKWHFSPPLLDPHYKKIKEDLDLILSIFEQKGMYIIPSLLDFKAFYQGMTVDKC
IVKQGRADLILDTTKRDFFIKNVFKALLDVSVKYKDIIYAWEVLNEPEWPVKDGIVTQNQ
MIDFLYACINFVNTYKNTDGTNMFNSTIGWAYAKDIIGWNLRPTPYLGVTLHQFHYYPYP
GSPQLPLYSTLPHPCIVGEYQSQHIENPCKNTYNWKELPIDKQTVYYKIKLINSYGYPAG
FIWARNNKDQLGPGEWDQITVNSLIQYHKEISLK*
>SRVP18_hole-7m-from-trench_1_80cm_scaf_1200_350_88_155-*_689 # 540868 # 540966 # 1 # ID=2_689;partial=00;start_type=ATG;rbs_motif=GGA/GAG/AGG;rbs_spacer=5-10bp;gc_cont=0.303
MGSNNGKFSNTIPQRDKLKINGKRFDKSLNRR*
>SRVP18_hole-7m-from-trench_1_80cm_scaf_1200_350_88_155-*_690 # 541062 # 541166 # 1 # ID=2_690;partial=00;start_type=ATG;rbs_motif=AGxAG;rbs_spacer=5-10bp;gc_cont=0.248
MISNENVEVIILLIIILLASTITNKENIKKEGDA*
>SRVP18_hole-7m-from-trench_1_80cm_scaf_1200_350_88_155-*_691 # 541167 # 542210 # 1 # ID=2_691;partial=00;start_type=ATG;rbs_motif=AGGAG;rbs_spacer=5-10bp;gc_cont=0.348
MKKILIGLVLIISIFTNIAWAAPTKYEIEMDDSHGFYRALGTISNGAPFYVPFKDVENKT
LSISKNDTIMWKNSVDLRITIISEQDLWDNTTALLAWSYKSFSYTFPKNGTYKFYIKEYP
YFQQIINVGTESGLTLNLTKSNPMSKLNSTKKSNLSKPKLTRALLGPLAWSDMEIVKGTW
IQGNDERATDYDKIFVTQAGYIQNFDSHANLDEFKLPNLTLNAGTYEIKVVTGKYNRAGI
LEVLSGSTSIGKFDCYNYSGMYNVVATFIYSPTVRTVADLRFRVNGKNASSGGYDMLFQS
IQIRISNNSNTIPSKSGNGPNNMQEAGAFVVLTGLIVTTIYGLRKNR*
>SRVP18_hole-7m-from-trench_1_80cm_scaf_1200_350_88_155-*_692 # 543399 # 543908 # 1 # ID=2_692;partial=00;start_type=ATG;rbs_motif=AGGAG;rbs_spacer=5-10bp;gc_cont=0.431
MGMNKKSITILAILLTAGIAAAFITAQLDISPAQQDINLGATGLYTLTLTTNADAIGGTL
NWATDSPLLIANINGVPASQVGIMPISAHSVCSGSPQSCTQTFTLEASPQSGITSGLHSV
TVTVLNRALVAKAMVSGGINPVPEVPTGILATAGLIGLVGLVRYRKKNN*
>SRVP18_hole-7m-from-trench_1_80cm_scaf_1200_350_88_155-*_693 # 544064 # 544915 # 1 # ID=2_693;partial=00;start_type=ATG;rbs_motif=GGAG/GAGG;rbs_spacer=5-10bp;gc_cont=0.308
MTNMKNLSNNRHAIISIIVASAVIGIFFYSTLQWLVISWLNNDYYSHGFLIPLISGYLIY
NMREDLKKTEKKQTQEGLFVFMAGLIMYGIGSLNTIRFVSGLSLIVTIFGLVLYLYGWKF
INKIKFPLLFLIFMIPLPIIDIAAPPAQTIAATGSFDIAKLIGLPIQRDGNQLILPSGTF
EVAVECSGLNSLISLLSLGTIYAFILEGGLLRKLTIFFSAVPLAMAGNVLRITSVLIVGY
KYGSDAAEGYFHQFSSLVLFSVALIGLFAVGRIFGKLKFKNIF*
>SRVP18_hole-7m-from-trench_1_80cm_scaf_1200_350_88_155-*_694 # 545021 # 545767 # 1 # ID=2_694;partial=00;start_type=ATG;rbs_motif=GGAG/GAGG;rbs_spacer=5-10bp;gc_cont=0.415
MNKKIISLLFVLILGLSVGMVGIQSVSATGSAKSNYTAVYPNFPVPNCGPNGLCHAGTPS
PGDPKLAPYGQKLQTLAGGPGNFKAANTSEKQRILKLAGSGVKAQLGLNPLSKDIDIGTV
GHFTLTLTTNVNANGGQLTWQTDDPLILAGIDAVPSGQSGSLTISKNSACAGSPQICTAT
FDIQVKPQNGITANTDHSITLSAFNNQNTDKVTATVTGGINPVPELAVGILMTAGLIGLI
GLVRYKKK*
>SRVP18_hole-7m-from-trench_1_80cm_scaf_1200_350_88_155-*_695 # 545870 # 546655 # 1 # ID=2_695;partial=00;start_type=ATG;rbs_motif=AGxAGG/AGGxGG;rbs_spacer=11-12bp;gc_cont=0.303
MKIQKNILILIGLVSLAYIIMFLLAPRDITDYTVVDTEYWRETGNRLLIKTAYEYNNKMD
IEKFPTELGAWKGYDYKYPDSVYKTLNADILLSRSYIKNDSIPIWIDFINSKTGESFHKQ
KICVTGAGWNVDSESVQEFKIADPPNPFTTLYTNRLDLSKGDRQQIMLYWFMFKKFGNKD
AVTMIRISAPVNNNNTDATFNTVQDFLEGQLFGTMYKGTEAEEITNAEYFSKTYGNKGLM
AMIAGILIPIGIVTTGVRKKD*
>SRVP18_hole-7m-from-trench_1_80cm_scaf_1200_350_88_155-*_696 # 546913 # 547887 # 1 # ID=2_696;partial=00;start_type=ATG;rbs_motif=None;rbs_spacer=None;gc_cont=0.287
MNIKKEIYIPILVLIIGEIIMFYANIFTGLGIHIINLLGIIFIMMFRNLEEKEKNILQSF
SLLIILRMVSISTPQFFTTTLLQYPLIYGIMFIPIYLTIKNQNISTKELGINFSKIYIYI
PAALMIGFIAAIGEHSIISPISLIGKLRFSDIVLISIVMFACIGITEELLFRSILQTSLE
KALGLRCGLLFSGIMFGIMHSGYGILDEILFASIFGIAIGYIFQRTRNLLFVSSIHGTMN
VMLFGILPNISMSIVASTQNLSANIISMSGDFVSVFLIIILSLSFLARGTKYWNEYMSNM
LKTWSNPLLLTFVAVVIYKIILTI*
>SRVP18_hole-7m-from-trench_1_80cm_scaf_1200_350_88_155-*_697 # 547945 # 549363 # 1 # ID=2_697;partial=00;start_type=ATG;rbs_motif=AGGA;rbs_spacer=5-10bp;gc_cont=0.344
MPITAIIPALNEEISIGTIVLKTKKYADHVIVIDDGSTDDTAEVARIAGADVVKHPENRG
KGKALKTGFDLARNNGTEIIVTIDADGQHDPSEISKLILPILAKEADMVTCRYNGINDSS
GFRAFSTHTISNFKFRENGFYIEKEMLTDAINAGLKIKEIDINIRPCHRDLKPKTKNGIK
IIAALPARDEENYIAKVILGCIELVDEVVVIDDGSNDTTADIARSLGAIVIKHKTNKGYG
AAINTCFKTAKERNADIMIILDSDGQHNPRDIVKFVEPINNGADIVIGSRFISNNGNDAP
IYRKIGMVVLDYITTLAGSDKTSDSQSGFRAYSRNAIEKINIKGDGMSVGSEILLRAKEQ
NLKISEVSISCRYDQGESSQNPISHGMNVVAGICETVVYKRPLLYFVSIGTIFIIFGGSV
GLWSLDNYIGSHHLPFGPSIATLLFLILGSLSIFSGLILHSIRRIIKEVKDS*
>SRVP18_hole-7m-from-trench_1_80cm_scaf_1200_350_88_155-*_698 # 549367 # 550431 # 1 # ID=2_698;partial=00;start_type=ATG;rbs_motif=None;rbs_spacer=None;gc_cont=0.309
MISIILGTRPEIIKMSPVIRECERLCIDYFILHTGQHYSYNMDKVFFEQLKLPEPKYNLD
VGSGMHGEQTGKMLEGIEKVLLKEKSDVVLVEGDTNTVLAGALVASKLHVKVGHIEAGLR
SYDRQMPEEINRILTDHCSDYLFSPTEKSKEILLKEGIDKEKIYVTGNTIVDAVYQNIKL
SKKDILKDLDLKQKEYVLVTIHRQENVDNLERFKEIIDGLKLVSKEFGLPIIYPVHPRSM
KMIKKFGLSIGGNIRPIDPLDYINFLQLESNARLIMTDSGGIQEEACILRVPCITLRDNT
ERTETIDVNANILAGTNSIRIAQCAKSMMNKKNEWNNPFGDGNSSKAIIETISN*
>SRVP18_hole-7m-from-trench_1_80cm_scaf_1200_350_88_155-*_699 # 550450 # 551640 # 1 # ID=2_699;partial=00;start_type=TTG;rbs_motif=AGGAG;rbs_spacer=5-10bp;gc_cont=0.330
MKILVTSIVDIRKSAHNSRLHQFLRYLSERHEITVLSINDWWKSGWDNRSVEYYKDFEQS
LCGIKIIYLTERRLSPILQEIFSVRTVNDILEEIKYKDFDIHFNYNTLISGYIAARKLES
VGINTIYDLADDLPEMIRTSPQLHSLLKPIGGFVGDIAVNKNIGISKKVTFTTDSLRSSC
NIPLNKSEIIPNGVDIELFRKYSTEELKKDLGINDRFVVGHVGVLREWIDLEALFKAVKQ
LSDKFNICMLIVGGGIGYEENVNLAKKYDLLKNTIFTGTVPYNQVPKYISCMDVCIVPFK
LDAVSQNSLPLKLFEYMACEKPVISTKVNGIIAAVQNSVLYVSNTEEYKDKIIELYRDED
LRTKLGSDGREFVQKDFNWSKITSRLEEIMEEVRGI*
>SRVP18_hole-7m-from-trench_1_80cm_scaf_1200_350_88_155-*_700 # 551642 # 553099 # 1 # ID=2_700;partial=00;start_type=ATG;rbs_motif=GGAG/GAGG;rbs_spacer=5-10bp;gc_cont=0.353
MKIYLLNPPFVPNFVRCGRWQGAAARSGGLDYPKWLAYTTGVVEEEFKDTRLVDAPAWKW
DRKNVLEDAKNFKPDLIVVDSNFSSLGNDMQVAKLLKDNIEGAKTILVGPPVSQFTDMIL
KDGGVDIVAKFEYDFTIKELAEAIEQRGDFNDIKGISYNENGKIIHNPDRKLSSSDDLDK
IPFVSNVYKEHLNIKDYSLSQSLYPEVQIFTGRGCPNLCTFCSWPVTLMGKKYRTRSVDN
IADEFEYIQEELPEVKEIFIEDDTFTINRKLVRSFCEEIKRRKIDIVWSCNARADLDHTT
MKAMKDTGCRLIIVGYESGSDEILKTIKKGVETKQMKKFTKDAKKAGLMVHGDFIIGLPG
ETKDTAAQTLKFIKELKPNIVQIAVATPIPGTEFYDWVKKNGFLLADNLEKSIDINGFQE
CIISYPEFTKEDIRISVDKALKEYYLSPSFIPVALSNILRKNGLHELGSMLKSAKVFVKY
IGRKT*
>SRVP18_hole-7m-from-trench_1_80cm_scaf_1200_350_88_155-*_701 # 553096 # 554271 # 1 # ID=2_701;partial=00;start_type=ATG;rbs_motif=GGA/GAG/AGG;rbs_spacer=5-10bp;gc_cont=0.325
MKICQVVPCFPYKEHTEGKEVEQGYHIGGVEKHALELSNALTKRGHSITILTTKSPAHDI
YHEIDGINVVRIPYGIPLYSSSIPLHILWRLNQCDYDLIHAHTPNPMIADLACLKKKDIP
FLLTYHNDITKNGVTGKIISYIYNNTLGNFLFNNSDLIVTTTNGYVEKSKYLEKFKLKIR
VVPNGTDLNRFNKHVDGTLIKLRYSIPLKSKIVLFVGTLEEYKGVEYLLKAFKKVLIFNK
AAYLIIVGSGKLSQKLQRLSQKFEISEKAIFSGYVRDDELPYFYSTSDLFVLPSISEKEG
FGIVQLEAMASCKPVICTNLPGVSGVDENEIASIHVPPKDSEALANAIIKLLDDEKLAKK
MGENGAKLVEEKYSWEKIAEMTEKIYSEILS*
>SRVP18_hole-7m-from-trench_1_80cm_scaf_1200_350_88_155-*_702 # 554268 # 554426 # 1 # ID=2_702;partial=00;start_type=ATG;rbs_motif=GGA/GAG/AGG;rbs_spacer=5-10bp;gc_cont=0.296
MKICLLGEYSGDLDEGMRKASSYFAKELYKCQHVNHLPFSRRSIATIILLYT*
>SRVP18_hole-7m-from-trench_1_80cm_scaf_1200_350_88_155-*_703 # 554503 # 554928 # 1 # ID=2_703;partial=00;start_type=ATG;rbs_motif=GGA/GAG/AGG;rbs_spacer=5-10bp;gc_cont=0.293
MERKIILIGILMFTMFIIIFNIYFLTTLKTEESFTEFYMLNQSGYADRYQTRFKVDTPAN
MLLGVTNYESIYTNYTIKIVVDKDILSTKNISLRDRETWEGNMTFIPHKNGNNLKMTFFL
FKENNFQEPYRRLYLWINVND*
>SRVP18_hole-7m-from-trench_1_80cm_scaf_1200_350_88_155-*_704 # 555091 # 556197 # 1 # ID=2_704;partial=00;start_type=GTG;rbs_motif=GGA/GAG/AGG;rbs_spacer=5-10bp;gc_cont=0.276
MVIKLNPLNLDINTIQLLRIIGSPFIPDSYCELPKNKNEAIELYNYALKNKIGLIYLNRL
KDKNKLDDFGLELKYEEEQSRYNKQSITLERISMLLNSYDSNYAIIKSIYPFPATPNDID
IIYFGSDDEYNIVMEKICNSNYVEIKGYADSEQRMIHDLRECEHTNKQKKDVYDIDLYKK
LSASYIIYIDKEKLRKYITELNKNGYMTKILMSEAELALSIMHSIIPEQLFTLLIYYSSL
YYLNQMNSIEIDSFINIVKFNNIVFPVRSHFSLISELHKAAYGFTPGKIYDILSILGENL
DEKENLLKNNFKMPHHYSFLTIIKTLAEKTKEKECRKSIIKQMTYMLNPRLAKWVIDNII
WRNARETY*
>SRVP18_hole-7m-from-trench_1_80cm_scaf_1200_350_88_155-*_705 # 556331 # 557359 # 1 # ID=2_705;partial=00;start_type=ATG;rbs_motif=AGGA/GGAG/GAGG;rbs_spacer=11-12bp;gc_cont=0.299
MRICLLGENRGSLDEGMRITTHNFTHYLSQNHQVLALDLRDIFSNSFFSKIRVFKPDIIH
YLHGPTTKSFLITKGISLYFNSKTVMSSMRPMMPYLLKEFIPYLFKPDLILTQSMETENM
FKRIGCKTEFLPSGVDTNKFKCVPKTEKEKLRLKYGINDQFVILHIGSIKKGRNIQLLQK
LQDYGNVLIIGSSSTGTEPKIYREIVESGCTVWLKYIQNIEEIYAISDCYIYPTVSRRDY
LGRTISDSIEMPLTVLEAMSCNLPVITTKFGALPRVFDEGNGLFFIEDDKDFVSHLDSIK
KGIVNIKTREKVLNYSWENVGKKLEDIYISLINGKDRLIINM*
>SRVP18_hole-7m-from-trench_1_80cm_scaf_1200_350_88_155-*_706 # 557376 # 558530 # 1 # ID=2_706;partial=00;start_type=ATG;rbs_motif=GGAG/GAGG;rbs_spacer=5-10bp;gc_cont=0.319
MIKNIEQGSYTINEDGSNIIAINGTTNNIDFEGINASLVFQNVINSLSTTGGKINIRSGE
YILEDIKINNHIQIQGEGTSTKLRGLGTAGKFIFDIGNGGNWNAANPLGFVKLSDMYIGG
NVNKSIYGAINANFTTTLQLDNIQSWYINGPCIQLGTTSTQWGNEHTKVKNIQIYGNGPN
FKGISTISSFLVLLENINAGASKSTGGDGIFVWNSDDIRIQNVQLSNCANAIHCKSAKIN
VENIWIENVNYGFYNEYAYGGTVKHIHNGGGIDNLEYYDTTSANNKLMISDYFMGQTILN
GTTSGSLKWSQPDHFFHTKKFVGYLNNYQNSTNVVQTITFPTPFTNVPKKIADDTLGSSV
SNINLTLPINMISPITGWIILEGY*
>SRVP18_hole-7m-from-trench_1_80cm_scaf_1200_350_88_155-*_707 # 558531 # 559205 # 1 # ID=2_707;partial=00;start_type=ATG;rbs_motif=AGGA;rbs_spacer=5-10bp;gc_cont=0.253
MERKRNKGIMICFTGIDGAGKSTLARQLTQFLNIKGFEYTYVYARLKPFILKPFIFLGEK
IFLKNKNIFDDYIDYSNTKKKAFRKHELLSKIYYRILILDYLFQIYFKVKLPLMLGKNII
CDRYIYDSVITDISVDMNVSHDKVISLLNKLLYYFPKPEITFIIDIPEEIAYQRKKDIPS
IDYLRDRRKMYLDVAKTFGFIVLDGSEKLENTNNKIQKHLKYII*
>SRVP18_hole-7m-from-trench_1_80cm_scaf_1200_350_88_155-*_708 # 559212 # 561305 # 1 # ID=2_708;partial=00;start_type=ATG;rbs_motif=GGA/GAG/AGG;rbs_spacer=5-10bp;gc_cont=0.263
MEKYKHKYQLIIFTILILTYDIAIIYNIPFLRIILGIAIIFLPGILIMNYLFPKLGMVKK
YIFSVGLSISFIIFLNLFINFLIPIIGYDKPLSELPSVLYNSTVLLIIGILIYIKKNILI
YNNKQNILLDYNDIIVILTSISLILVSILSVLLVNLFSYNKLLILLILSIPIYCYLILRY
RFNLAVYIITIFSISLTLAIIDPLRGPYPLAGGDGPTELNVIYTTLRNSYWAVTIGDSPI
MATLSTGILIPVIHSITGIKIESIYRFLGPLLMTLVPTGLFLVNAKHFGINKSFLMSLLI
IAQYSFINNIGSRIQIAWFFIGLMMILFLDIDFKNGKKILILIFLFSMVVSYYTYSYLFT
FVLVMSFIILFIYSNKYDLLNDKKFFRTLAIVSLISTFLWWSQITNIHFYTTLSFFQNFI
ASFSNIAKVEARDNLGQKALGTGLQNMAEIINAIVFYLTSVLSLIGVSKILHDVYKNKMK
IPFFYLAIIISNILIWISAVIVPAVSVNFGIDRAYYFGIPALASTIVIGASSLKLPKFNS
ENWLGIIIILLIIIGHLMISLGITYQIFGSHHSVLINNDGLQYDSWYTHKQEVIATNWLL
SLHHNEDDFKIHGDAYLDLRFTFSDKRFRPNIFGDFFLNNKTTEDYIFLRYQNVKNKNIT
PGFIRKIKESYIPLANYSYLFNYKKLIYDNGGSEIYK*
>SRVP18_hole-7m-from-trench_1_80cm_scaf_1200_350_88_155-*_709 # 561422 # 562144 # 1 # ID=2_709;partial=00;start_type=ATG;rbs_motif=GGAG/GAGG;rbs_spacer=5-10bp;gc_cont=0.314
MKKFAYQKTVDHFNETEEYKTRKGIVHTEEDPIMIDFIVRNAERNDKILEVGGGSGAFLD
LVIGDTVIKKAYNMELAYNAYKKQVNMDISLMGGNALDLPFKDKSFDWVVVKNLLHHLVG
GTRNESKAFTKQAIKELIRVTKNKGHIIILDQYNRHKSFSFVIFYLTLFFSVFGVSFKSF
GWGKNIIVSFLTPEETINLLTESNNVKIILRREKRINVSKKLKFTFLMSNIGRLLIIGEL
*
>SRVP18_hole-7m-from-trench_1_80cm_scaf_1200_350_88_155-*_710 # 562141 # 563250 # 1 # ID=2_710;partial=00;start_type=ATG;rbs_motif=GGA/GAG/AGG;rbs_spacer=5-10bp;gc_cont=0.325
MKIGIITNPIDEGHPSYSVYTYNLIKNLNCIDRENEYYLIHHTNINMDIYRANNDIIIPM
PLSKPLKGLYWRYVLLPRELRYQNLEMIHDPRGIGLLPFNLPFKMVVTIQSLMSILYPRY
NAGGWLAFKLFGRKTKDAERIITVSESLKREVIKYLKVPEYKINVIYNGKDDIFKPLNLA
EIADARKKYNLGDLPFILYVGVLQPIKNIPSLIKAFYKLKNKIKHKLVIVGGKGWQYEEI
FKTVKNLNLQKDVLFIGNVPNKELPPLYNAADVFVFPSLYEAFGIPPLEAMACGIPVITS
NVSSLPEVVGDAGIMVDPYDVEGLANVIHNVLINDGLREYMIKKGLERAKLFSWKKCAKE
TLEVYNRVE*
>SRVP18_hole-7m-from-trench_1_80cm_scaf_1200_350_88_155-*_711 # 563311 # 564453 # 1 # ID=2_711;partial=00;start_type=ATG;rbs_motif=None;rbs_spacer=None;gc_cont=0.307
MIKKIEKYYIILFIVITSFIIVGDISHSSILINNGTALKIPTYDGSGQVSEPDLYYNSSG
WNLYKYWMVMAPYPFSNDLYENPSILVSEDGTVWKVPDGLNNPIADKPTDGSNSDPAIAF
NPKDNTLNIFYTESTYKGFEIEKKMKTADGIHWTSPIQVLSKPNYQLICPVFLYSKDGQM
LYTWYVDSGNAGSEATSTQIKYRFSNDDGYSWSDEQTVNIHLPNNRLPWHLNIIYIPNKE
EYVMIITAGIHHAFNLNVLYLAYSKDRINWSVIQNKLLDLGPKNSWDSANIYRSDIKYID
NKIKLWYSAEGSNRAWYLGYSEGLIGVSMLNKSEINEIFGHTATASTNTTITSTNTPTKI
LLAIFLILLIYVFLRKKLRR*
>SRVP18_hole-7m-from-trench_1_80cm_scaf_1200_350_88_155-*_712 # 564494 # 565171 # 1 # ID=2_712;partial=00;start_type=ATG;rbs_motif=GGA/GAG/AGG;rbs_spacer=5-10bp;gc_cont=0.265
MPTSSCRNIGVIVDTITRLNPNKILDIGPGFGKFGVLCREYLELLDGRNEYKSWTRKVDC
IEIFSEYLTDLHRFVYDNIYVGNASEIIGTLDQYDLILIIDVLEHFEKENGILFVNKCLN
KSKNVLISIPKNISEQSDAFGNEFEIHKSKWSKNELKNLGNTYFVVSDESFIVLISDEET
IRLMNKTLKMKKLEIILSIFLKLFPRYEDKIKRLIREQKKKGKIC*
>SRVP18_hole-7m-from-trench_1_80cm_scaf_1200_350_88_155-*_713 # 565222 # 566112 # 1 # ID=2_713;partial=00;start_type=ATG;rbs_motif=AGGAG;rbs_spacer=5-10bp;gc_cont=0.322
MTKILTDTGYITMDKLETMLSITPKTFSTSIVHALTDANNGKAFSIANFPINCIIKEIRT
RSNFVAGLQIWRIGFIANVNGISPTDTSITCTTAEIFSVGDNIYIEDEIVYISTVDNINN
IITVTRGLKGTTPSYHDFGSRMETANNGLRLVLFNSGNRKLANRVKILDKILTWKGVTSA
VINAGDKVIMFVNSPLNVGKYDYLYLVDGTSSERASVEEPNGIVSNVIYNNSVYVADSLL
AHALGIEVDTQMVYDVPIVYINGNGNLYMTLYVDEKIDSTIYPSGINVTIDVITVG*
>SRVP18_hole-7m-from-trench_1_80cm_scaf_1200_350_88_155-*_714 # 566158 # 567462 # 1 # ID=2_714;partial=00;start_type=ATG;rbs_motif=None;rbs_spacer=None;gc_cont=0.270
MIRQLTKTGINFLADSLIKNSFYLIISSFFNAFLGIIFWIIASKYYSPGNIGIISAIFSS
TALISSISSIGLPTALVYYLSRDSGNANRIIDSSIITSITFSAIFSLIFILGLKIWSPEL
KDNFNIELSIIFIFITICSTVSGLTTGAFIAGKRSSYAMLKDNIYNFVRMISLGIFAGFG
IIGTFISLSIGLTFSIIMAFILLHKSWKYLPKFKFDPIIKNIAGYSFGNYIAGTLNSLPR
LVLPIIIINIISSEKTGYFYIAFTAANLLYGISQSISSSLLAESNDKIKFEHNINRAISF
NMLLLIPGLIFFIIFGKFLLGIFNHSYADNATTTLIILSVASVPISLINIFNTVRNAQNR
VNSTIKMNGIVAILTIILSMILIRFNIEGIALAFLISNIIGAIIVINRIKNPVEYTMKLI
NHYRGIANISNLIR*
>SRVP18_hole-7m-from-trench_1_80cm_scaf_1200_350_88_155-*_715 # 567466 # 568587 # 1 # ID=2_715;partial=00;start_type=ATG;rbs_motif=GGA/GAG/AGG;rbs_spacer=5-10bp;gc_cont=0.292
MAKIKNIIFWISIILVLILIASIANIKDSANNINNLSFDNYQFPIDYYSYNDTILVINNN
SQISKDIGNYFKSQRNINGSRIVYINTIDGEEINLSNFNNQIRKPIENFLTSNNLTNSTN
YIITTKGLPLKITDIKRSVDSELTLILGPYNNSINDSTKIFNPYFSKNETFSRKKFGIYI
VTRLTGYNYKDIKKMIDNSNKITNHGTFVIDVSSAKDGTTYQIYNDEMRNAASILKKEGY
DVKLDNSSKFLTDQNDVLGYVSWGSNDPSSIDHAKPHNNWVPGAIAETAVSSSARTFNYP
PSYGQSLIADLIAEGATGAKGYTYEPRLDAMARPEILFPRYTDGYNLADSYYMASLWIGW
TDVVIGDPKTHIR*
>SRVP18_hole-7m-from-trench_1_80cm_scaf_1200_350_88_155-*_716 # 568594 # 569340 # 1 # ID=2_716;partial=00;start_type=ATG;rbs_motif=GGA/GAG/AGG;rbs_spacer=5-10bp;gc_cont=0.300
MRKIYIVILIIFLNFIYPVVASGNQTIDSQNIGNISNQTGNHAADSQIIENASKNYTTLV
DHMHGFHVVYEPNKNGGDILVKNYQNRTLNINIGDTVFWSNDAVPDTQLTIMSRPVLWEN
ITCGQSLCSYLGWDYKKFGHTFNKPGKYKIYVKEFPYFNQTIIVGPLELLSSPNPTPNTT
KNNDVIKPIQTISLTPKKVIKQNSTLNNTNSVLNTKSLSIGYKTIILFTVLLSMVILSGR
IKEKDEFL*
>SRVP18_hole-7m-from-trench_1_80cm_scaf_1200_350_88_155-*_717 # 569384 # 569917 # 1 # ID=2_717;partial=00;start_type=ATG;rbs_motif=AGxAG;rbs_spacer=5-10bp;gc_cont=0.249
MSYVFSHAYIPLSILFIFSKKLNLDQKYILYLSIFGISPDFDAIFQHRYTFHNIFVLVIP
ILTFIFIKEYRQISGMITYYLSSHLILDTFNGGISVLYPFSRKILFLNAEIVQTYNLKTM
TFLYDYGFVDKVVRTISENSVYGVVSSENFGIIALLLIMILIYIVHNMYKDNQKKEI*
>SRVP18_hole-7m-from-trench_1_80cm_scaf_1200_350_88_155-*_718 # 569939 # 570913 # 1 # ID=2_718;partial=00;start_type=ATG;rbs_motif=GGAG/GAGG;rbs_spacer=5-10bp;gc_cont=0.284
MKILITGGLGRIGSYLTEALSKKNEITVLDNFSNANKDQIQYPIFSNKADHILSTIQNTN
SDEITIINGDIRDNNIINIINKNEIIIHTAAQTNVNRSLENPIFDSDNNIGGTLNILDIS
RKSNVKRFIYISSAAVYGIPIYLPIDEKHPTEPISPYGLSKLTGERYSMLFYNLYGVPVT
CIRLFNVFGLFSNSNDSYSGVITKFIDRVRNNKSPIIFGDGNQTRDFIYINDIVNTISKI
IENNETIGEVYNIGTGNPTRIIDLAKIIIDKFDKKVEPELSPAKIGDIKDSYANINKIKK
IVSPNYSFGEGLEDMIAKINSQNH*
>SRVP18_hole-7m-from-trench_1_80cm_scaf_1200_350_88_155-*_719 # 571900 # 573813 # 1 # ID=2_719;partial=00;start_type=ATG;rbs_motif=AGGA;rbs_spacer=5-10bp;gc_cont=0.339
MMKNVINITRKIYGTEILKISVSLAIVLLSMTIIGSADNLLLNPGFENGTAGSPNNWGKY
YPGTQASPFSYPEPGIIGGYSAAINFTVADSKEADWVQSVVSISSANAYKLSGWMKTQNV
NGTGGVTIKVDWYTSSWTWISSSSLVSQKRGTVGWTYFEKNITNVPSNAVNSHIILQLIN
ATGKVWFDDMYFATYNNTPPIQITNISDYYTVAVGDTITISPVHIDNGIFSTDFNEGNFN
TTTGELIWSPTVSDLGAHFLEIGVNYGGYRTQKNFSISVSNYLPNQVSNMTYSFGKIDGI
SKYWINYSWQSSKPVLRFLIGSDLHYGLGTTPGYQNMVNSINTEANSSKGLNLVVLNGDL
ANSDTVGVTALADLKNKYLVNISVPYYVVYGNHDLANNSYWKSLFGVNKDYSFVKGNYAF
VVLSTSNENGAFLQANATYLDQQLTLYSDKLVFVFMHIPRHAWTGNDIEMTNINNVLGNH
TNVVATFHGHDHDRPDCIYADNTYSCWDERLGDFNDVNFNNPYTGYRIVEVNLDGSIISY
DVNTSQPLNRFSLPTINVLRAKSDSYNVNFNGILTNGNNTYLNRTIPVGTWANITVSSSN
NTGSGSLSLGSVSQNVHIIGNYSPIVSSDPIPPVSDR*
>SRVP18_hole-7m-from-trench_1_80cm_scaf_1200_350_88_155-*_720 # 574297 # 576096 # 1 # ID=2_720;partial=00;start_type=ATG;rbs_motif=GGA/GAG/AGG;rbs_spacer=5-10bp;gc_cont=0.358
MCGIIGYIGNKNIGPILLNGLRRLEYRGYDSCGVACVNDGKIYIKKDAGKVEEVHNMHNI
GDMPGTIGIAHTRWATHGDVTKENSHPHLSNNGKIAVVHNGIIENFEALKNFLKNHGFIF
HSNTDTEIIPNLIEYYMRKDYDFVDSTKMALKCLEGQYAIVVLNDEGKMIAIRKEAPLAV
GIGDGEYYFASDITAFLEYTKDVIFLEENDMVMVDSNTLLSDNGINGGLEIFNLYQNTFV
VRPVSRIEWNIEQVKKGNFDHFFIKEIMEQTEVIERVSNIERQIIKDVADEIRKAKGIYI
VACGTASYACISGMYLFSKISKVHINFCIASEFEHFCHFLTDKSLIIAISQSGETADTLG
AIRAAKSKGAKVICITNSIGSTLIRESNKAILQRAGSEIAVNSTKTYTSQLAILSLLAYE
LNGGIEEGIEELKEVSRCIYYLTSFNARKFVKDLANLLKDKEHLFLIGRGLQYPTAMEAA
HKIKEATYVHAEAFAGGELKHGSNALISEGTPFIVFASKENIKDIISNAMEVKARGAFVI
GISEKNNEVFDYWIKVREGGNFNPIVQIIPMQILAYELALLRGCDPDRPRNLAKCVTVK*
>SRVP18_hole-7m-from-trench_1_80cm_scaf_1200_350_88_155-*_721 # 576137 # 577438 # 1 # ID=2_721;partial=00;start_type=ATG;rbs_motif=None;rbs_spacer=None;gc_cont=0.435
MIVALFGSSGIRGLANKEITPELALNVGLALGSMYDSVVIGRDPRTSGEMIEYAIVSGLL
STGCNVSRVGMVPTPTLAFAAKDYDCGVMVTASHNPPEYGGIKLWNRDGMAFDSKQQNEL
ESVIQKSAWKKVEWNGIGRVNEINVIEEHAEMILEKVGRVSLKVVVDCGCGAASMITPYV
LRRMGCHVMTLNSQPDGFFPARNPEPIEKNLEMLKKATLAFGADLGIAHDGDADRMMAID
GLGRFVEGDKLLAFFGLRETKKSIVVPVDTSVMVDDTLKGRKVYRTRVGDVYVAEELKKR
NADFGGEPSGSWIFPKISLCPDGIYAAARLVEIVEKEGSFDSLVGELSVYPMIRGAVACS
HDKKEVVMGKISNGLNEMGEVSNIDGIRVATKEGWILVRPSGTEPKIRITTEARNEVEKL
YSKAEKIVNDAIL*
>SRVP18_hole-7m-from-trench_1_80cm_scaf_1200_350_88_155-*_722 # 577435 # 578625 # 1 # ID=2_722;partial=00;start_type=ATG;rbs_motif=None;rbs_spacer=None;gc_cont=0.406
MKAVILAAGQGTRMGPLTRIRPKVMLPIANMPLISHVILSARDAGIMEFVLVVGFGHEII
RQYFGDGSSMNVNIEYAYQKDQHGTADAVRSAKGFVKDRFLMLNGDIIVSSAHIRNMVKQ
SKDVVITARYVDNPSEFGVLEIQDDRVLRIIEKPERPPTNLVNAGIYIFPMVIFDAINKT
MLSSRNEYEITESIQLLIDKGMDVGFLILSENWLDIGRPWDLLDANEYLLSCLHARIKGE
IEPLATLKGNVSVDEGTIIMNGSYIVGPVIIGKNCNIGPNCYIRHGTSIGDNVHIGNAVE
IKNSIIMNGTRIGHLSYVGDSVIGERCNFGAGTKVANLRHDGRTIRILLKGKLTDSGRRK
LGTIMGDDVHTGINSMINVGAVVESGTMIAPGELVK*
>SRVP18_hole-7m-from-trench_1_80cm_scaf_1200_350_88_155-*_723 # 578711 # 579265 # 1 # ID=2_723;partial=00;start_type=ATG;rbs_motif=GGA/GAG/AGG;rbs_spacer=5-10bp;gc_cont=0.286
MLSEHLVYNIAIAILVYTIYKKRYVLSIIILSSYAPDIDVFANSILKKIGITLLFYGEPI
KHGDFHNILILLIYATLVALLLNTIKIKMIDSFILASIGFAGHLLEDAIVFNPAYRFFWP
ISDKLYGIGILGFDYNNNVDFYGIANTEVLTVGLIFIILAIIINMTKCRIVLKGEIKNDI
RADE*
>SRVP18_hole-7m-from-trench_1_80cm_scaf_1200_350_88_155-*_724 # 579933 # 580520 # 1 # ID=2_724;partial=00;start_type=ATG;rbs_motif=GGA/GAG/AGG;rbs_spacer=11-12bp;gc_cont=0.344
MSNIYFLAAPMEKKARMRGIELARIQPTDKILEVAVGIGHSFLELLKRVDNNNIVYGVDL
TPAMLEKTKKLITKNGYSNFVLKESDARYLPFPDETFDVLYNSYMLDLIPIADFSVVLKE
FQRVLKKDGRLILVNLSKKDESPVFLEKLYNLSPYFWGGCRPVLMEPFVAQAGFINVKRE
IPKTIFPSEIVTGLK*
>SRVP18_hole-7m-from-trench_1_80cm_scaf_1200_350_88_155-*_725 # 580668 # 580889 # 1 # ID=2_725;partial=00;start_type=TTG;rbs_motif=None;rbs_spacer=None;gc_cont=0.302
MGNTTLKIVLDRLTEEIGDDFGSRIFDKGEIRRFINIYINGEDIRFLNVINRVKNNDEIS
ILPAVSGGEIIII*
>SRVP18_hole-7m-from-trench_1_80cm_scaf_1200_350_88_155-*_726 # 580907 # 581164 # 1 # ID=2_726;partial=00;start_type=ATG;rbs_motif=GGAG/GAGG;rbs_spacer=5-10bp;gc_cont=0.271
MTIKPNYKRGIMKKINEFIATFLCTASAAIIIFSNFIIEKFRISEYMTRDEKGIIDQIVK
NIVMCVYLIMSVGLMLIFTRYSNIE*
>SRVP18_hole-7m-from-trench_1_80cm_scaf_1200_350_88_155-*_727 # 581651 # 582022 # 1 # ID=2_727;partial=00;start_type=ATG;rbs_motif=GGAG/GAGG;rbs_spacer=5-10bp;gc_cont=0.438
MKVEDMLKVVTEEIANMISTKTVIGEHIIMEGRTIIPVTKVCFGFGSGGGEGKGKTGQES
FGGGGGGGGVIEPVAFLVVSREDVKLYSLKDKGILSQLVEVIPEIMEKCKCSEEEGKKEE
KSG*
>SRVP18_hole-7m-from-trench_1_80cm_scaf_1200_350_88_155-*_728 # 582042 # 582659 # 1 # ID=2_728;partial=00;start_type=ATG;rbs_motif=AGxAG;rbs_spacer=5-10bp;gc_cont=0.387
MIALIIASFAVLVLVILLLPVNISFNSTRSEGTIDGNLSINWMIFLFIYSMKEKELKIHI
FGRCISCHISPEKKLHTQKPERERKESWKMPPIRDFLNMTGLLLRLFKDFIYAFRIKYLD
IEVTFGLNDPAYTGIITGFLHTIDLSRKGHNIRWRVDFTRQTFDWDVKGKTILIPIRLIP
PIARFITNLQVLRYGWRIIRNQSNV*
>SRVP18_hole-7m-from-trench_1_80cm_scaf_1200_350_88_155-*_729 # 583012 # 583167 # 1 # ID=2_729;partial=00;start_type=ATG;rbs_motif=AGGAG;rbs_spacer=5-10bp;gc_cont=0.295
MKDFIDKVEIEERDSTMDILSDIDIMKQLEEGKKKDIKIMDFEDVAKELGI*
>SRVP18_hole-7m-from-trench_1_80cm_scaf_1200_350_88_155-*_730 # 583257 # 584021 # 1 # ID=2_730;partial=00;start_type=ATG;rbs_motif=AGGAG;rbs_spacer=5-10bp;gc_cont=0.379
MRPIYKILSVLSILILIGTVYAATQSSYTYTGCLAANTTLQISNLDKGTFYNVQPGGQPI
SACKPGDYLISLYDQVQIDSLMNAITNQINSLTTRISALENNPYPRTFNKATTYTGITTP
NQWTELTEYTFYLPINADVQIEGYGSLDNFEYYSGIYPEVDGVTIGYAWFGDGSPNSWWT
NWDVPVDMKNMDPGYHTVRFYGEVYGVGGQYSNVQTWTGMYITALDPTRATSAIASTTTL
VPKQQAPPLPNSTK*
>SRVP18_hole-7m-from-trench_1_80cm_scaf_1200_350_88_155-*_731 # 584404 # 585495 # 1 # ID=2_731;partial=00;start_type=ATG;rbs_motif=AGGAG;rbs_spacer=5-10bp;gc_cont=0.404
MKKTLRNRMVGVFSIMATLMLIMVIQPINAQPFGPTAPLYKQRNLVSDIPGQAAITDPNL
VNPWGISHSPTSPWWVSDNGQGVATIYNGNGIPTPLIVTVPTPSTGTSTPTGNVFNGGTD
FEIAPGDPARFIFVTEDGTISGWNPNVDPTNAILKVDNSATAVYKGVTIAENGNVNLLYA
ANFREAKVDVFDTNFNPVNLGNGAFTDDHIPAGFAPFNVQNIEGNIFVSFAKQDVQKHDD
VAGNGLGYVDAFTPSGTLVMRLKHGPWFNAPWAIVRAPLNFGIASNGILVGNFGSGKIAT
FDPVKGNFKGFLMGQRGPVTIDGLWGLGFGNDANAGPVNTLFFTAGIDGEQHGLFGTLTT
TAR*
>SRVP18_hole-7m-from-trench_1_80cm_scaf_1200_350_88_155-*_732 # 585897 # 587441 # 1 # ID=2_732;partial=00;start_type=ATG;rbs_motif=GGA/GAG/AGG;rbs_spacer=5-10bp;gc_cont=0.349
MAKILIIGSGGREHALGWKISQSDEVSTVFYAPGNGGTAENKGVNIPIDVEGQLNSSRLK
PVTKLKLSEGQLNSSQYQPFSAEADHGLKPVTKLKLSEEQQNSSQYQPFSAEADHGLKPV
TKLKLSNNKENFEKIYDFVIDKKINMVIVGPEGPLTEGIVDHLNTRGFDRVFGPSQKASL
LESDKFFSFDLMTKLNIPQAESVKCHTIEEAITAIDQYCGSEGIVIKARGLTGGKGVSIC
DSKNDALKEIESHSIKYGNEILIARRLFGQEFSVFGISDGAKVLPFEITFQDYKRLMDND
EGPNTGGMGAYGPVQSISREILMNICKNILTPIIQELKKMGIVYKGFIYAGMIMTKNGPK
VLEFNVRFGDPECQPAMMMLKSDLYSLLSNALDERFSNIEFHSGAACCVVLASKGYPIHY
QKGLPIYGLEDTEIIENVKIFHSGTKKEGETFLSNGGRVLGVTAYSPNNIEEARNIAYKA
ISKLNIGTDKVVVHPICGGFSYRRDIAQKSAMTI*
>SRVP18_hole-7m-from-trench_1_80cm_scaf_1200_350_88_155-*_733 # 587533 # 587922 # 1 # ID=2_733;partial=00;start_type=ATG;rbs_motif=AGGA/GGAG/GAGG;rbs_spacer=11-12bp;gc_cont=0.356
MKRYIILLTLSVLIFSGVTNVSGSNVDDGKKIFDEKCQSCHGGRPGVPPISVLSELSENT
IVDRVRNGEQGSIMRPFSVDELSASDLNSVIAYLKSLSTANVANKSPGFDTNIGILGILF
IYYINKKVS*
>SRVP18_hole-7m-from-trench_1_80cm_scaf_1200_350_88_155-*_734 # 587963 # 588454 # 1 # ID=2_734;partial=00;start_type=ATG;rbs_motif=AGGAG;rbs_spacer=5-10bp;gc_cont=0.339
MEVFEAIKNRRSIRKYKNEQIPKEKIDILIEAGRLAPTAANKQKFKLVIVDNDEIKKRLG
VACNNQTFVGTVSHIIAGTVDPGWKWNQVDIAIVLEHIVLEAFEQGFGTCWIGAFNEDEV
KKILNIPESIKVVALLAIGFADETPGPRPRKTVEEIVSYNKYM*
>SRVP18_hole-7m-from-trench_1_80cm_scaf_1200_350_88_155-*_735 # 588744 # 589568 # 1 # ID=2_735;partial=00;start_type=ATG;rbs_motif=None;rbs_spacer=None;gc_cont=0.441
MRQIAIYGKGGIGKSTTTQNLTAALASMGKRVMQIGCDPKADSTRMLLGGKVQATVLDTL
RDNGPGGVTLDAVRHNGFGGIKCVEAGGPEPGVGCAGRGVITAIKLLEELGAYNDEFDFV
FYDVLGDVVCGGFAMPIREGYAKEIYIVASGELMALYAANNICKGIVKFAENGDARLGGI
ICNSRKVDNELELLTEFSKKIGSHLIQFVPRDNMVQRAEINRKTVIDFDPTCAQAEVYRS
LAKNIIENRNFVIPKPMAMQDLENIMIEFGIVEK*
>SRVP18_hole-7m-from-trench_1_80cm_scaf_1200_350_88_155-*_736 # 589573 # 589890 # 1 # ID=2_736;partial=00;start_type=ATG;rbs_motif=GGAG/GAGG;rbs_spacer=5-10bp;gc_cont=0.390
MKMIRAIIRPNKEDMVIGNLEKEGFYSMTKMNVFGRGKQKGIRVGTVCYDELPKVMLMLV
VEDEDVSNVVNTIQSSAYTGNIGDGKIFVTDVSEAYTVRTGEPGL*
>SRVP18_hole-7m-from-trench_1_80cm_scaf_1200_350_88_155-*_737 # 589899 # 590276 # 1 # ID=2_737;partial=00;start_type=GTG;rbs_motif=GGA/GAG/AGG;rbs_spacer=5-10bp;gc_cont=0.423
MKEVIAIIRRHKLQETKTGLLGIGVPALTMVSVEGRGKQKGLPGWNYELDPTLTEVEEKN
TGVSMGFIPKRMVYTVVEDDDVPKVVETIIRTNQSGHIGDGKIFVCTVEDAVRVRTGENG
EQAIK*
>SRVP18_hole-7m-from-trench_1_80cm_scaf_1200_350_88_155-*_738 # 590461 # 591852 # 1 # ID=2_738;partial=00;start_type=ATG;rbs_motif=GGA/GAG/AGG;rbs_spacer=5-10bp;gc_cont=0.409
MTTILPECDIPIPQRQPHIVCHDPENMMLPMCNVQTVPGDMTERGCTFAGCRGVVGGPVK
DVIQLVHGPIGCAYYTWGTRRNLSDTKLHRKYCFSTDLTEESVIYGGAKKLLNSIIESHE
LFPEGKAVFVYSTCVVGLIGDDTEAICKQASEKIGIPVVPFHCEGFRGVSQSLGHHIANR
TLFDKVVGTEEPETTTPYDMCIIGEFNIDGDAWIIKPLFERMGVRVLSIFTGNAAYHDIP
PMHRAKLNIVQCQRSSTYIAKMIQDKYNIPYINVSLFGMAQTAEALRDVGKFFHLEDNAE
NVIVEELAKYQPKIDYYRKRLEGKKCFIYQGAPRAWHWIEPMRELGIETILTATTFGHKD
DYEKIMARAQPGHICIDNPNALEIEEYLVKLKPDFFIGGLKEKYLTYKLGIPFINGHSYE
EGPYAGFEGFVNFAKDIDVAVSSPVWKFINLPLTTAECCLKVN*
>SRVP18_hole-7m-from-trench_1_80cm_scaf_1200_350_88_155-*_739 # 591853 # 593169 # 1 # ID=2_739;partial=00;start_type=ATG;rbs_motif=GGA/GAG/AGG;rbs_spacer=5-10bp;gc_cont=0.434
MARSVTINPPKMCQPMGAILAYMGVHGCVPLVHGSQGCSTYPRYNIARHFRESAEVAVSS
LAEDAAVYGGAKNLTEAIKNIRSRLNPAAIGICTTCMSETIGDDVKLIAKKASIDDKMRI
FPASTPSYVGTHITGYDNALRTLVETLAVKGEPNNKINIITGIINPGDIREIKNMLRLMN
VQSIFLSDISETLDSPILPGGYKPPLPEGGTQLSDITDSANSLGTIAICRTAGSAATYLK
NKFSVPSVLDPTPIGVINTDKFVQNVCKLTGASIPEEIIRERGRLIDSMVDVHHYMFGRK
VAIFGDPDLVSSIVRFTAEAGMNPTVAMTATKHKDFAPDIKAVNNEYKTDTQILEGTDLY
EFHETVKTYGSELILGNSKGKDLADDEGVPLVRFGFPVYDRVGTYRYSILGYNGSIYLLD
LMTNAILGHKYDPNKLHQ*
>SRVP18_hole-7m-from-trench_1_80cm_scaf_1200_350_88_155-*_740 # 593312 # 593494 # 1 # ID=2_740;partial=00;start_type=ATG;rbs_motif=None;rbs_spacer=None;gc_cont=0.404
MKGTVLDIEEGDLLAKIKIQIEPTTITAVITKEAAQSLDIKKDDKVTAIIKATEVMVGKE
*
>SRVP18_hole-7m-from-trench_1_80cm_scaf_1200_350_88_155-*_741 # 593704 # 594462 # 1 # ID=2_741;partial=00;start_type=ATG;rbs_motif=AGGAG;rbs_spacer=5-10bp;gc_cont=0.391
MQNKITVEKLNAWFGTKQALHDINLNIQENMITAIIGPSGCGKSTFIRCLNRMHEIVPRA
KVSGKVLVDDKDIYDRDIDPVDIRRRIGMIFQKASPFPTMSIYDNVIIGLKLNGITDKKI
LDITVEENLKKAALWDEVKNDLNKSGVSLSGGQQQRLCIARALAVKPGIVLFDEPCSALD
PISTSKIEDLMIGLKEKFTIVIVTHNMQQAARVSDYTAFFLYGKLIEFGETNQIFKRPKE
KSTEDYIVGRFG*
>SRVP18_hole-7m-from-trench_1_80cm_scaf_1200_350_88_155-*_742 # 594467 # 595120 # 1 # ID=2_742;partial=00;start_type=ATG;rbs_motif=GGA/GAG/AGG;rbs_spacer=5-10bp;gc_cont=0.410
MTREAYHKDLHKLREEILDMGYLVCKAIGDSVLSLKNRDIEMAQKVIDMDKEIDTIDHSI
EEDTMLLLALQQPMARDLRLIISVLKMTIDLERMGDLALEIAVITKLSADMPPVKPLIDI
PRMSEICQEMLKDTMKAFENKDIELAKRVAKRDDEIDALFDQIRRELIMIMIEDPKKITG
AQHLTFVGRYLERIGDHITNLCEDVVFMVIGERVELN*
>SRVP18_hole-7m-from-trench_1_80cm_scaf_1200_350_88_155-*_743 # 595179 # 595415 # 1 # ID=2_743;partial=00;start_type=ATG;rbs_motif=GGA/GAG/AGG;rbs_spacer=5-10bp;gc_cont=0.388
MVQIQECPRKGYVWPCQARCCSANECKVWLVKGDVMCGIVKYGDVVLGKAQLIIQSLTTI
NYMKELDQLNNSCSAKAD*
>SRVP18_hole-7m-from-trench_1_80cm_scaf_1200_350_88_155-*_744 # 595478 # 595684 # 1 # ID=2_744;partial=00;start_type=ATG;rbs_motif=GGAG/GAGG;rbs_spacer=5-10bp;gc_cont=0.314
MSDRKYIIESRRYTGEDGKTTFDSWITSAATIEIKHEDQYLTFYPLEGEYTGKKMNLPFS
NIHIVREL*
>SRVP18_hole-7m-from-trench_1_80cm_scaf_1200_350_88_155-*_745 # 595720 # 595905 # 1 # ID=2_745;partial=00;start_type=ATG;rbs_motif=None;rbs_spacer=None;gc_cont=0.231
MIDKIVKFYDDKIRVKLVWLSLVMSLLLILWKGVDYRLIIIIIICIIYIISEIKGNVKER
I*
>SRVP18_hole-7m-from-trench_1_80cm_scaf_1200_350_88_155-*_746 # 595957 # 596529 # 1 # ID=2_746;partial=00;start_type=GTG;rbs_motif=AGGAG;rbs_spacer=5-10bp;gc_cont=0.408
MNKETNKQQKAKTVKTKDKKIQKNKGNSKLIIGAVAIILLAGVAYALFSGGTTATNTSSN
QAKFPSFVYTSPLTLKAYTYATEHPDILEQIACYCGCGGHSNHRFLRDCFMLDDRTYDEH
ASFCDTCVAEAIKVQDYLSQGKTLKEARTLIDQEYGTKYPGQNTNTPPVTDGYIPILSPK
ATGIPTAVQK*
>SRVP18_hole-7m-from-trench_1_80cm_scaf_1200_350_88_155-*_747 # 596591 # 597313 # 1 # ID=2_747;partial=00;start_type=ATG;rbs_motif=GGAG/GAGG;rbs_spacer=5-10bp;gc_cont=0.308
MEELDITKYIPYRNYTGQSKFKSIKEKKMSWPIIENKYILNNNVVLRLIKEQEIEEIVQV
YREGFPDLYDNNIYDAVLYPERLYKKLQSDNGFMKGDCILIVAEKIDEKKLVGSAILTMN
ISNMSIHWETGVIHRDYRGYKIFGELLKFLDEITEKTGAEYANGTSVTFHSATQKVLESL
GWRTRGIFPGSVATWNYDDKYYRQSLIYFDKFYNGGEELVPKDIELTPKMVKVVECLKLE
*
>SRVP18_hole-7m-from-trench_1_80cm_scaf_1200_350_88_155-*_748 # 597397 # 597624 # 1 # ID=2_748;partial=00;start_type=ATG;rbs_motif=GGAG/GAGG;rbs_spacer=5-10bp;gc_cont=0.285
MKEYISVLLNGKEKNRIVKDETKKNMNQIIKDETENIDVFSIRINGRRPLPRCIKSMQLG
DIETIEIFEETINPS*
>SRVP18_hole-7m-from-trench_1_80cm_scaf_1200_350_88_155-*_749 # 597767 # 599104 # 1 # ID=2_749;partial=00;start_type=ATG;rbs_motif=AGGA/GGAG/GAGG;rbs_spacer=11-12bp;gc_cont=0.304
MSKMIRKDKIGIMPIGALSIAFSSYIQGVDTFIESRKNHYKIGDKLKIYLDNEIREIILT
KENYTDNISFLLNGRMPEVILFSPPNHRLLSTLDEIIITICKILELRHFDKYDIDNYLPK
IVMLSNGIYYDDIINYLTKRFEHLEDSTKEKIIGNFVRATTHQTGIRIKSDMDIVFKPGT
KSNVTVAGGSKESRKRVITLFKKYGYPIFEMEEVRRIEFDKAIINLSTNGVQLSLIFDDK
NQIQHLTYGDITSNGYMQELCKKIIHTMVSIGVKSGIYGGIGIPEEELIDKIYTEEWEKL
KERSRINNTHIFSSIAIVSERYKSIETTTSCRHSSQLKYNQFSCKQLPAKAGHCAKDRSL
LITNTDNKSPVLQIAKSDKYKSIYTDKSDKYKRKTEGTRIGLPPLEESIINYLIKLSKEN
NLDEEKIVIETLRDNIKHVCEKLSC*
>SRVP18_hole-7m-from-trench_1_80cm_scaf_1200_350_88_155-*_750 # 599204 # 599677 # 1 # ID=2_750;partial=00;start_type=ATG;rbs_motif=AGGA;rbs_spacer=5-10bp;gc_cont=0.384
MQNITIWSEAFKNGENIPVEYTCDGKNISPGLSWNGIPAGTKSITLIMDDPDAPMGTFVH
WVLFNLPTDINKLSSGIRNREPFFKHETHHGITGFGRIGYGGPCPPTGVHRYYFRIYALD
AILSLGSGTTRKQLDEAMTGHILATGELFGLYKWLQK*
>SRVP18_hole-7m-from-trench_1_80cm_scaf_1200_350_88_155-*_751 # 599730 # 600410 # 1 # ID=2_751;partial=00;start_type=ATG;rbs_motif=GGA/GAG/AGG;rbs_spacer=5-10bp;gc_cont=0.320
MGKIRKCYIDIEAVYCGVYNPNKENEKEVFFKDFPNWKFYDEKIEDGEAIIGEGIIGLLT
IDINVSGHQYTTSERFIQLIGKDCTKERLMKELDGTNEIISYNGCHFDFPVINAQLGVTL
DNIQGIKNTDLVISCQKANMYGGLKNVEKQLSGYPPGIPERKSGISNGKTWSLASQLYHR
IDDEEIKPKLLYMIKAYNEEDVRNLYYIEQILQYYQPRNYQDFKYE*
>SRVP18_hole-7m-from-trench_1_80cm_scaf_1200_350_88_155-*_752 # 600536 # 600778 # 1 # ID=2_752;partial=00;start_type=ATG;rbs_motif=None;rbs_spacer=None;gc_cont=0.337
MIKEIEKVIKETRRFCDICGGEMTRHCIKIDLEPSTVRVDYPKVWSETFDICAICILRKV
FPLIEKEFNIKPTSISEDEE*
>SRVP18_hole-7m-from-trench_1_80cm_scaf_1200_350_88_155-*_753 # 600790 # 601524 # 1 # ID=2_753;partial=00;start_type=ATG;rbs_motif=GGA/GAG/AGG;rbs_spacer=5-10bp;gc_cont=0.275
MVIEIGECKNCGVIVKDSECVNENNNELKGDEIDKNIKIEYLVLRANGISATVDFIYEPS
RIYEYFKYDNGNTINNIFLLEDSLSISSNDYLELAIDYTKLPKPINGGYTKFKLECDLWS
PKEIDSTKKWSIYMNKKCQYPRFFKNYRDYRQFIDDSWICERIVITEKDMATFNNLDNKE
IIKVWMHNTGTESCSCGMIESKIISILCPENKIMSFRCKKDIESYYGGEEVYDAHHLNLY
LATD*
>SRVP18_hole-7m-from-trench_1_80cm_scaf_1200_350_88_155-*_754 # 602281 # 602484 # 1 # ID=2_754;partial=00;start_type=ATG;rbs_motif=None;rbs_spacer=None;gc_cont=0.235
MNNKDIMKIEKGLTYILIVIILVIINIYLAIKITFSDAMIEQLIWLVVMIIITILIICTR
KWVSVQL*
>SRVP18_hole-7m-from-trench_1_80cm_scaf_1200_350_88_155-*_755 # 602868 # 603038 # 1 # ID=2_755;partial=00;start_type=ATG;rbs_motif=AGGAG;rbs_spacer=5-10bp;gc_cont=0.269
MAVLDLEEKTRKEYIEILRKFRNQLRKQKKWEDSLSEEQKAFLDTKENNKKQRLDI*
>SRVP18_hole-7m-from-trench_1_80cm_scaf_1200_350_88_155-*_756 # 603067 # 603255 # 1 # ID=2_756;partial=00;start_type=ATG;rbs_motif=GGA/GAG/AGG;rbs_spacer=5-10bp;gc_cont=0.296
MRKVEVEIYKFDELSDEGKQKAIRDLEVAGYDTKLIGDKIKKIIEKHGWEFFRDGRIFTK
EK*
>SRVP18_hole-7m-from-trench_1_80cm_scaf_1200_350_88_155-*_757 # 603320 # 604411 # 1 # ID=2_757;partial=00;start_type=ATG;rbs_motif=AGGA;rbs_spacer=5-10bp;gc_cont=0.306
MKKEIYKLKTDLDGLRNKAGRSTELISLYIHKDKHIYEVTNRLKDEYNQASNIKSRTTRQ
NVLSTLDSLIQKLKLYRDIPENGIVFFCGAVDTGGNKTDLQTSIVIPPEPITFYKYHCDS
KFFIEPLEDMLYDKKIFGLIVLDTDEATIGILDGKNIQTIDNFDSNIMGKHNKGGQSAHR
FQQLHEIATNEFYVKIGDRANKIFLPINDSNNLGGIIIGGPSFTKEEFKKGEYLDYRLQD
KIIGVIDTGYTDEYGLKELFERSTDILKDLEIIKEKRYMERFMKELGRDTGLALYGRDNI
LNELNNGRIDTILISENIDRYAIDKIIDIAENKSTEVIFISSEFQEGIQLLKTFDGMAAI
LRY*
>SRVP18_hole-7m-from-trench_1_80cm_scaf_1200_350_88_155-*_758 # 604450 # 604686 # 1 # ID=2_758;partial=00;start_type=ATG;rbs_motif=AGGAG;rbs_spacer=5-10bp;gc_cont=0.253
MKNKDILSFKLREILEKEHLIGRFLENMAKGIIEFKNRNLTGDKNEVDMLLNRLLEEFEM
MGIKEDRTLWELWEQKKK*
>SRVP18_hole-7m-from-trench_1_80cm_scaf_1200_350_88_155-*_759 # 604706 # 604858 # 1 # ID=2_759;partial=00;start_type=ATG;rbs_motif=GGA/GAG/AGG;rbs_spacer=5-10bp;gc_cont=0.386
MICKLCGHHITMAGGECYHTENGFSNICKVCGCKYPELDDKDDKREEEHG*
>SRVP18_hole-7m-from-trench_1_80cm_scaf_1200_350_88_155-*_760 # 604866 # 606056 # 1 # ID=2_760;partial=00;start_type=ATG;rbs_motif=GGA/GAG/AGG;rbs_spacer=5-10bp;gc_cont=0.394
MNRKNVAQLAFRFVLVIGIVNLFADFTYEGARSINGAFLGSLGASAVVVGFVAGFGEFIG
YALRSVTGFFADKTHKYWFFAFIGYSINMLAVPALALAGNWPVAAVLMIAERTGKAIRKP
SVETMLSFSSKEMGSGWVFGLNEALDQLGATVGPLIVAWVLFMKGGYKDGYAILLVSALL
CLCVVVVARILFPKPQDLDKKEPTGLQTKGFSNTYWLYVLSGGLIAAGFADFSLIAFHFQ
RTASVTNGFIPILYAIAMAVAGLSSLIFGRLLDKIGFKIALIAFFLSAFFAPFVFLGRFL
LALIGMILWGIGIGAQESLLKAILSDMTSKDIRSTAFGVFDTGFGIAWFLGSATMGLLYN
ESIFAVIIFSVFIELASLPVFVIAITNSSQLKLITN*
>SRVP18_hole-7m-from-trench_1_80cm_scaf_1200_350_88_155-*_761 # 606194 # 606352 # 1 # ID=2_761;partial=00;start_type=ATG;rbs_motif=None;rbs_spacer=None;gc_cont=0.296
MKTEKEIKDEISRLEDEVKDAYLSHNAEDMVIFKNQVTCLEWVLGLRESTKW*
>SRVP18_hole-7m-from-trench_1_80cm_scaf_1200_350_88_155-*_762 # 606365 # 606733 # 1 # ID=2_762;partial=00;start_type=ATG;rbs_motif=None;rbs_spacer=None;gc_cont=0.306
MKDDMTNYSKLLISIIYRTVSNYHFKDENGKWKNEIKDLNPKIGDWAIEASTLIILDSPK
RSCKSLIMKIVEMNNISASGDVGEYVGISIDGKRMRWTNAMFYRFPDNMQKYIDSICTGI
MR*
>SRVP18_hole-7m-from-trench_1_80cm_scaf_1200_350_88_155-*_763 # 606712 # 607512 # 1 # ID=2_763;partial=00;start_type=ATG;rbs_motif=None;rbs_spacer=None;gc_cont=0.311
MHRYYEIIKHKTLDLKKNKEKNLEEKMNIELDITKYKPYKDYRGLCKFKSMTEKKLVWPK
VDKKYILEDKYVLRPIEEEEIEEIVQVYREGLPEVYGNYELDSILWYDRLSKELQNEKGF
MRGDILLIAAEKLDEQKLVGSVMLKRNYENMSIYWEHGVVHPDYRGQKIFKELCTYCDKI
TENTGTEYANALAVTFHSATQKVLESLGWKTRGIFPGAVAIWNHEDKYYRHSQVYFDKFY
NGAEELVPKDMELTPKITSVLECLAL*
>SRVP18_hole-7m-from-trench_1_80cm_scaf_1200_350_88_155-*_764 # 607535 # 607798 # 1 # ID=2_764;partial=00;start_type=ATG;rbs_motif=AGGA/GGAG/GAGG;rbs_spacer=11-12bp;gc_cont=0.273
METTEIGNVGDKFIDYIKTKKIDINNKKKLGKVKIKLNNLGNNFQFSRRTIYSMLEHLEF
SNTDIDKIDRAWVEFVFHSPEKMEKII*
>SRVP18_hole-7m-from-trench_1_80cm_scaf_1200_350_88_155-*_765 # 607795 # 609024 # 1 # ID=2_765;partial=00;start_type=ATG;rbs_motif=GGA/GAG/AGG;rbs_spacer=5-10bp;gc_cont=0.401
MTGKWLCSVCNIYVYDEEKGDSSTGISPMTQVSDFPNSWRCPVCGVTKEKVVQISEEEYW
QKAKVYTDFIERKEEKRGILVGADNPQTVPELRQEYGIPLGLRGMGQGFSYLANFEALSK
YHLRRRLITKHEDPIIETTFFGNKISMPVLGAPMSGLSYVSNITEEDFAYNILQGCKLAG
TIGFTGNTSKGYETIHPAIDALKRVEGHGVNIFKPQSQDVLLELIKQSEKEKAMAVGVDI
DGAGSVNFALAGRPVFRKTIDELRELKNATKLPFIVKGILCTEDALAAVEAGADAISISN
HGGRVLDSDRGVADVLPEIVRAVRNNDNGENIIITADGGVRTGFDVVKMLALGADFVLVG
RPLAREAVSNGVEGVKRILEYIKNDIRVTMIMTWCNTLEDIDDSKLLSR*
>SRVP18_hole-7m-from-trench_1_80cm_scaf_1200_350_88_155-*_766 # 609101 # 611893 # 1 # ID=2_766;partial=00;start_type=ATG;rbs_motif=GGA/GAG/AGG;rbs_spacer=5-10bp;gc_cont=0.398
MNLLDVKDIIDTVYGPVTIYRLSKLEEIGIADISKLPYSIKILLESLLRHIDGKLVTEKD
VELLIKRHTNPKERSEREIPFIPARVVLQDFTGVPVIVDLAAMRSVIQRLGGDPAIINPV
IHTDLVIDHSVQADYYGTSYALIYNEKKEFERNHERYSVLRWGHKAFNNFQVVPPSRGIV
HQINLEFLASVVCVKKTKDQLIAYPDTLIGTDSHTTMINGLGVLGWGVGGIEVEAVLLGQ
PYYMPVPDVVGFKLYGELKEGITSTDLVLTITQMLRNYGVVDKIVEFYGPGLRKLSLPDR
ATIGNMSPEYGATAAFFPIDNETLNYLLGTGRNEEHVEMVKRYAIEQDLFYTENTPEPLF
SDNVKLDMGTVETSLAGPKRPHDRIPIEEMRNVFQKDMEKMSARPKGQKVEMHHDYIRWV
GEGGSCRSRHVPLDDMETAGTTTHTAIRTNCGNGEFITDGSVVIAAITSCTNTSNPSVMI
GAGILAKKAVEHGLKVKSYVKTSMAPGSRVVTDYFKSSGLLPYLEALGFHLVGYGCTTCI
GNSGPIPENIAQIIKKNDLVVAAVLSGNRNFEGRINPIVKANYLASPLLVVAFAIAGTVD
VDLKNEPLGYDPNSMPVYLKDIWPTQEEINQVIKSTINSRMFKDEYLGIFEGTKLWQELD
TPEGELYEWSPASTYIQEPPFFKGFSLRTNAPAGDIKDARVLAILGDSITTDHISPAGEI
PVDGPAGQYLISLGVKQNDFNSFGSRRGNHEVMMRGTFGNIRLQNLLVHKEGGWTVYLLT
GEEMTIYDAAMLYKEKGIPLIIIAGKEYGSGSSRDWAAKGTYLLGVRAIIAESYERIHRS
NLIGMGVLPLQFKDGDTAEILGIEGNEIFNILGISCIKPGGEISILSRDGKGTEKRFNVV
VMLNSDIELEYYHNGGILQTFLRNILKIQA*
>SRVP18_hole-7m-from-trench_1_80cm_scaf_1200_350_88_155-*_767 # 611933 # 613270 # 1 # ID=2_767;partial=00;start_type=ATG;rbs_motif=None;rbs_spacer=None;gc_cont=0.377
MNEGFKNMNEGFKNMNEGFKNMNEGFKNMNEGFKNMNEGFKNMNEGDKNMNEEEILLDEI
EDTGLRGVVVAGTRISSVDGEKGELIYRGYDIGDLAKYSTFEETAYLLLHGTLPTKKELE
IFKEKLVLQRQLPEGIIRHLKDRKNTAYPMDVLQSVIPMFSDFDEKARDETKAANIEKSI
ILISKIATLVAYWDRIRKNVDIKSPNEDLGHAANFLYMLKGEIPPNDVVSYFDACLVLHA
EHSFNASTFTARVIASTHAQMYTCLGGALGALSGELHGGANIEVMKMLTEIGNIDNVEQY
IKAKLDSGKRIMGMGHAVYKTMDPRARILSYISARLAERTGDTKWFELSRNVENVTMNEF
KKRKGKDIYPNVDFYSASVYHMLGIDTDLFTPIFAVARTPGWCAHVIEEKFAEAQPKPVL
YRPSAEYIGQYCGPEKCKYLPLDER*
>SRVP18_hole-7m-from-trench_1_80cm_scaf_1200_350_88_155-*_768 # 613267 # 613398 # 1 # ID=2_768;partial=00;start_type=ATG;rbs_motif=GGA/GAG/AGG;rbs_spacer=5-10bp;gc_cont=0.250
MINELYTKCKIFPKQYYTTKRCCVQNIFDMISDKCIGSIKAAF*
>SRVP18_hole-7m-from-trench_1_80cm_scaf_1200_350_88_155-*_769 # 613398 # 613535 # 1 # ID=2_769;partial=00;start_type=ATG;rbs_motif=None;rbs_spacer=None;gc_cont=0.348
MTPVRNYTVHGYRVQYKDIKDMKKIKEPKERKWVGVTILLLKIGK*
>SRVP18_hole-7m-from-trench_1_80cm_scaf_1200_350_88_155-*_770 # 613493 # 613891 # 1 # ID=2_770;partial=00;start_type=ATG;rbs_motif=AGGAG;rbs_spacer=5-10bp;gc_cont=0.311
MGWSNYIIVEDWKMIIEISREIDNLEDYITESIDKMVNSDAEDVNISDLKVSDITVKDLC
VLASAYDNASSLAYMETDKLFLYWLETKDIGYEIKSEYGLDLKKYKEDGYKIIRRWKSDN
DKDGNQEIGKEE*
>SRVP18_hole-7m-from-trench_1_80cm_scaf_1200_350_88_155-*_771 # 613950 # 615167 # 1 # ID=2_771;partial=00;start_type=ATG;rbs_motif=AGGAG;rbs_spacer=5-10bp;gc_cont=0.417
MTKIQKQTAKCRLTDGVYWVGAIDWNLRDFHGYTTPRGGTYNAYLIVDKKIALVDTVKHG
FGGDMVERIKEIVDPSKIDYVVSNHVEMDHSSSLPEIMKIATNAQVIATEKGKEGLLRYY
RTNWNFRTVKTGDELKLGNKTLLFITVPMLHWPDSMFTYLKEDKILLSNDGFGQHIASSF
RFDEDVCSLLGYECDTVMDEAAKYYANILMPFAGIIIKKIEEIQKLGIEINMIAPSHGVI
WTNPGKIIDAYIKWAQGISKQKVLVIYDTMWNSTEIMANEILRGVVDSGVDAALFHLRKN
DWSEIIKEVLEARAIIIGSPTLNNGMFPTVGGFLTYLMGLRPKNKLWATFGSYGWAGGAV
KTINEKLKSSGYEPIESLEVNFRPDEADLEKCYALGKKITSMPKG*
>SRVP18_hole-7m-from-trench_1_80cm_scaf_1200_350_88_155-*_772 # 615227 # 615562 # 1 # ID=2_772;partial=00;start_type=ATG;rbs_motif=GGAG/GAGG;rbs_spacer=5-10bp;gc_cont=0.312
MVEVDKIEKIRPGESIWAQVSVPIKAADGTGYIHANYDDEYGNTYETRVLIDLKKLKVLK
QEYRIVKIVKEVGDNIPKLVIDENSLQMTMNAKKAEIHNQSAKADKIIKEK*
>SRVP18_hole-7m-from-trench_1_80cm_scaf_1200_350_88_155-*_773 # 615614 # 615826 # 1 # ID=2_773;partial=00;start_type=ATG;rbs_motif=GGA/GAG/AGG;rbs_spacer=5-10bp;gc_cont=0.315
MTNEIDFIKHLNFQGKPIFYMTIDGKIFATIGTGVADDVKVDDYRIRFYKDGEEVIGFER
HIEEIMKMEI*
>SRVP18_hole-7m-from-trench_1_80cm_scaf_1200_350_88_155-*_774 # 616142 # 616732 # 1 # ID=2_774;partial=00;start_type=ATG;rbs_motif=None;rbs_spacer=None;gc_cont=0.342
MEYYDEMTYNSICSILEKEGWIKETTFIDEKMRDITSLSSARPGETAMVIDIRCPEDNKI
LIRGTENGDIKNFKDAYSIRLTLMDSLKNETSQFTKIRISKGNTTEYISQPISKEQLNSS
QLKLVTELKLSSFYADIGKKDNDRLYRPRKNILLQEGDHLFVCVIGETIGHKLPDVAIDM
NSISFRIQADIFTSRH*
>SRVP18_hole-7m-from-trench_1_80cm_scaf_1200_350_88_155-*_775 # 616773 # 617072 # 1 # ID=2_775;partial=00;start_type=ATG;rbs_motif=GGA/GAG/AGG;rbs_spacer=5-10bp;gc_cont=0.423
MEQIRQGDILLKRIDGIEGKLVGTGKRVLAYGEKTGHSHVLDGDVSYFDNGNGQLLCHVD
GKTELVHQEHKSIQIPIGDYLVIRQRESDIVEGIRQVSD*
>SRVP18_hole-7m-from-trench_1_80cm_scaf_1200_350_88_155-*_776 # 617133 # 618257 # 1 # ID=2_776;partial=00;start_type=GTG;rbs_motif=GGAG/GAGG;rbs_spacer=5-10bp;gc_cont=0.356
MLEKLTPDQEKLMHDVKNEYIHLLERVTNDKDVIEGIKFVYKISGLGEPDIKIFDSPLAC
QLYLNKLQRVPLQVTQQVEQQIRQHIQREMPWVQQSDPKVLHEVEMILRGEVVRQIDQLV
RRPVFSQVDVRVKDEMEKQLGRQMAIGYLQTGIDTMLVFGQLPIFDFLERIGITKNDLPD
EYKRYFRSGIFSSTYLTGLALASRNPLRLSRDDRGRLHNQEWYAIEWADGYGQNFVHGVF
FEPDLFDKLFVKKCITGKDILSFRNIEQKAVAIQSFGYDKLIDELGAKKIDSYKVKNAYT
GIESISELYDFEIEHNEGSRVRSIRGRFVKVQDHSTGKITVLGVPVSRETETVKGAIAWT
FELNENEYNLVVET*
>SRVP18_hole-7m-from-trench_1_80cm_scaf_1200_350_88_155-*_777 # 618847 # 619035 # 1 # ID=2_777;partial=00;start_type=ATG;rbs_motif=AGGA;rbs_spacer=5-10bp;gc_cont=0.312
MLAIKELQLLTMAIDNIDIDKECYLENKESLQKVRAKISDMITLQYAWNREKRIEIREDI
LI*
>SRVP18_hole-7m-from-trench_1_80cm_scaf_1200_350_88_155-*_778 # 619101 # 619325 # 1 # ID=2_778;partial=00;start_type=TTG;rbs_motif=GGAG/GAGG;rbs_spacer=5-10bp;gc_cont=0.316
MNNNGTTHISIFDIQEWIEKLKENNIREFELRKLPKELQRKAFITKAKEEGLIKSIRKVN
GRHIWRIADGVKPR*
>SRVP18_hole-7m-from-trench_1_80cm_scaf_1200_350_88_155-*_779 # 619384 # 619692 # 1 # ID=2_779;partial=00;start_type=ATG;rbs_motif=GGA/GAG/AGG;rbs_spacer=5-10bp;gc_cont=0.337
MKTETEIIADAILRELDKSKSGIIDLDDVPEFSKYKQKLPMHKYGWLRKWDNDFTPQLFK
EANKRNICFETGKTMGKKEARGFAWTENDEIRRIFVIATKCR*
>SRVP18_hole-7m-from-trench_1_80cm_scaf_1200_350_88_155-*_780 # 619957 # 620142 # 1 # ID=2_780;partial=00;start_type=ATG;rbs_motif=GGAG/GAGG;rbs_spacer=5-10bp;gc_cont=0.376
MIEIHIDAESIKTYDGEEMVDEVSGTDMNISDFDIGGIGIALALYTVLSNMDDDEAIVKF
V*
>SRVP18_hole-7m-from-trench_1_80cm_scaf_1200_350_88_155-*_781 # 620171 # 620434 # 1 # ID=2_781;partial=00;start_type=ATG;rbs_motif=None;rbs_spacer=None;gc_cont=0.367
MPKISEMSKVTMIEGFGFTNSELFQIESFIDRQGGKTAKEILDDLIKNKKLNGKQKIVIS
YVVGNSVGHEAEKCPIKHTEIDVSYIR*
>SRVP18_hole-7m-from-trench_1_80cm_scaf_1200_350_88_155-*_782 # 620450 # 620803 # 1 # ID=2_782;partial=00;start_type=ATG;rbs_motif=GGA/GAG/AGG;rbs_spacer=5-10bp;gc_cont=0.308
MKMLKKLMLNEIFFDDKKIKLSKPLEVSIDLEEGLRYDIYILSNEDLKLLAIQKSLDDAS
IEIQEEFYELLEDYTECPEDELTKDAIKFKKKLMSYVEDQTNEQTARCCLINKRDDC*
>SRVP18_hole-7m-from-trench_1_80cm_scaf_1200_350_88_155-*_783 # 620803 # 621153 # 1 # ID=2_783;partial=00;start_type=ATG;rbs_motif=GGA/GAG/AGG;rbs_spacer=5-10bp;gc_cont=0.268
MNELAKKLSKKIDESNLFMILVTRNYLDALRSQDGNILTQIKIARQLKKPFFIIIDGILS
NEEIKEIEEYFSKDNIIKTMTLDTIDSISARNVALEIKKVIKELSEKDEEIRITSP*
>SRVP18_hole-7m-from-trench_1_80cm_scaf_1200_350_88_155-*_784 # 621197 # 621688 # 1 # ID=2_784;partial=00;start_type=ATG;rbs_motif=AGGAG;rbs_spacer=5-10bp;gc_cont=0.317
MLEHIFRNINDIRVFDLMTDFPEEDIKEGSDEEFHLGIVDTSDIMNMLDYPEYKRIEVID
SINHLVREEILGVKQIKIEGKTGCEVCKWTDKFKIPRVGGHKSHKPEEVNIGDIDNYFMK
YNDITRLLRSAVFQHITLTLEKETGIKVPISEITDKEEDHIES*
>SRVP18_hole-7m-from-trench_1_80cm_scaf_1200_350_88_155-*_785 # 622317 # 622685 # 1 # ID=2_785;partial=00;start_type=ATG;rbs_motif=None;rbs_spacer=None;gc_cont=0.317
MAKNVYNKIRRNFIGIEMTDGPNPTNLIELHKIAQKYGFNDILQFSAWVEDNDLGEILFG
KDQEEIDNGKENIDKDSMRYKSTTLALDILSLPEVKNADLDKITFDQWLKWSRKARNRRK
NV*
>SRVP18_hole-7m-from-trench_1_80cm_scaf_1200_350_88_155-*_786 # 622959 # 623255 # 1 # ID=2_786;partial=00;start_type=ATG;rbs_motif=AGGAG;rbs_spacer=5-10bp;gc_cont=0.347
MGILANLFGKNTQMSVDNTNQQNDRKEDRIIRVRFPSMAGDTNRSMTIQKLKEDYKNYLI
IDPIMRKQVDMEKLANLEDIQEVVAMPPISGGQHQFIG*
>SRVP18_hole-7m-from-trench_1_80cm_scaf_1200_350_88_155-*_787 # 623804 # 624007 # 1 # ID=2_787;partial=00;start_type=ATG;rbs_motif=None;rbs_spacer=None;gc_cont=0.338
MSGENKHMDIFDVLKAISKRKTEIIHDGINDKDALTKAEIDVSEEYHIPLLDIRRLYRAE
FISSNKA*
>SRVP18_hole-7m-from-trench_1_80cm_scaf_1200_350_88_155-*_788 # 624250 # 625428 # 1 # ID=2_788;partial=00;start_type=GTG;rbs_motif=None;rbs_spacer=None;gc_cont=0.323
MDHKSDKQCQINDKCGLMLFDKLKIYKGEKNMAENFEEKNENIFKIWIENYITVSKIWED
SYLKMYKLWLESTGELFQKAVDISRDATNEEQLKLLPDKYKEFYDEWLKTYQSNTGKFYQ
TPKSNKEIFEKFLIGAEESNKIYRSWIAELEENSSKTREALKEEENPTKYKDIYDMWIKS
YGNIFDDLLTLPFRSNIKEIFESYTGTPDIYSDAVMQISKLWKDSYAKLYAPQFEPIQRL
YEKSLEISSGNASTENYKEFYNLWMNTYQKNYNRLFDIQSEKPSKEIFENFVQNTDVYLS
LYKSWTSALEKLSLKAKEISQKTVDPAAYNEFYSLWAKTYEKAFDSFFENAPTVGPFKQI
FEPAKNIAKIYADSFAKISEIWIKSYPGIKEE*
>SRVP18_hole-7m-from-trench_1_80cm_scaf_1200_350_88_155-*_789 # 625431 # 626135 # 1 # ID=2_789;partial=00;start_type=ATG;rbs_motif=AGGAG;rbs_spacer=5-10bp;gc_cont=0.309
MEKSTFESTQNFFEQWMKIYETSYGGLFKIPAIGPTREKQEKIMKNFPAYVNLYTAWIGT
NVNYQIVLTEAMIKTYEKTIGSSKGDLNPENCKEFYNIWIDTYSETFKEFLKSGHSASDM
GKFMSSFIDFQRSNKEMLEDNYLKPMNLPTKTDIEGINKELYSLRKTLREMKVHVKQLSE
RLDESEKGINLTEKDESEKGINLTEKDESEKGINLTEKDESEKGIENTETDETR*
>SRVP18_hole-7m-from-trench_1_80cm_scaf_1200_350_88_155-*_790 # 626137 # 627210 # 1 # ID=2_790;partial=00;start_type=ATG;rbs_motif=GGA/GAG/AGG;rbs_spacer=5-10bp;gc_cont=0.348
MDESLLKTFEKLEIGIDIFSKIRDFPIGTTPSEIIYTEDKLKLIHYIPTVEKPYPVPILI
VYALVNRYYILDLQPDKSAIRKLLDEGFDVYAIDWGYPSGSDSYLTIDDYVNGYLNNVVD
IIRERHKLDKITLLGVCQGGTFSVMYASIYPDKIKNLVTLVTPIDFDTNKGILHIWAKSL
AIDEIVDYYRMVPGDFLNIGFLLADPFRLMIDKYVGMFDRIDCETNDTECQLRNEDTIKN
FLRMEKWIFDSPDQAGETFRQFMKDCYQKNLLIKNQMVIGEKKINLKNINMPLLNVMAEF
DHLVPNDASTPLNDAVSSTDKEILKFPTGHIGIFVGSKSQKEVCPKIAEWLKQRSNV*
>SRVP18_hole-7m-from-trench_1_80cm_scaf_1200_350_88_155-*_791 # 627259 # 628020 # 1 # ID=2_791;partial=00;start_type=ATG;rbs_motif=AGGAG;rbs_spacer=5-10bp;gc_cont=0.377
MRIENKVAIITGAGSGIGRETAMLFSKEGAKVVVTDIDEKAGNVTVEEIRKMLEQQGRSI
DDTFFARLDVSDREQSRQVVRDIINKYGKIDVLINNAGIISDALITKMTEESWNKVIDID
LKGPFHMIQAVADTMIEHGAGEIINVSSIVGLFGNIGQANYASAKAGLIGLTKTLAKELG
RKGITVNAVTPGFIHTPMTAKVPEKILEMMKEKTPLKRLGQPKDVAYILLFLASDEASFI
NGAIIPVDGGLII*
>SRVP18_hole-7m-from-trench_1_80cm_scaf_1200_350_88_155-*_792 # 628053 # 629243 # 1 # ID=2_792;partial=00;start_type=ATG;rbs_motif=AGGAG;rbs_spacer=5-10bp;gc_cont=0.393
MNNVAIVSTARTAVGKFGGSLKDFNPGQLGSIVLKETLKRANIKEDQIDEVIMGNVLSAG
HGQNVARQGAIMAGIPNGTPSYTVNKVCGSGLKSVILGAQSIMLGDNDIVLAGGIECMSQ
APYLIRKARWGAKMGNDELVDSMIYDGLWDIFNNYHMGFTAENVAQKYEITREEQDEFSA
NSQNKTERAIKKGIFKDEIVPIDIPQPKGNPIIFDQDEFPRFGTNKETLAKLRPAFKKDG
TVTAGNSSGINDGAAAVLLMNEDKAKEIGATPLATIKSYGMSGVSPDIMGIGPVFAVREA
IRKANIDMTDIGLVELNEAFASQSIAVIRDLELDRNKVNVNGGAIALGHPIGASGTRILI
TLLHEMKRTNTKYGISALCIGGGQGIAMLVSRDHGN*
>SRVP18_hole-7m-from-trench_1_80cm_scaf_1200_350_88_155-*_793 # 629590 # 630435 # 1 # ID=2_793;partial=00;start_type=ATG;rbs_motif=AGGAG;rbs_spacer=5-10bp;gc_cont=0.361
MRKKLEGKVALVTGGSRGIGKEIAIRLAKEGADVAINYQSTKEHAENLSKLINQIGTIDK
LDKLCLMVDQIDTAEHAKEVSKLIDSIGSHSCICQANVNNFEEVNNMCEEIANNLGKIDI
LVNNAGIVRDKSFVKMTPQMWSEVLSVNLDGTFYCTKAVIEGMLEMKYGRIINISSVIGR
MGNRGQANYAASKAGIIALTQSLAKEFANKGITVNAIAPGFIETDMLKSVPKEIMDKILK
QIPLGRLGKPSEVAGAVAYLVSEDGNYITGQVIDINGGLYI*
>SRVP18_hole-7m-from-trench_1_80cm_scaf_1200_350_88_155-*_794 # 630654 # 631280 # 1 # ID=2_794;partial=00;start_type=ATG;rbs_motif=AGGAG;rbs_spacer=5-10bp;gc_cont=0.421
MENVIDIEENVKQNTDYESIIPQDEYLTAGIHIGTQQKTKEMMRFVYRVRTDGLYVLDIQ
ATDQRIRLAAKLLAKYDPQKILVVSARQYGHYPSEMFGKVIGARAITGRYIPGTMTNPKL
HLFIEPDILVVTDPSGDMQAVNEAVNIGIPVIGLCDTNNSTSNVEFVIPTNNKGRKALAL
IYWLMAKKTLEERGGLITYKVTDFEAEL*
>SRVP18_hole-7m-from-trench_1_80cm_scaf_1200_350_88_155-*_795 # 631432 # 633006 # 1 # ID=2_795;partial=00;start_type=ATG;rbs_motif=None;rbs_spacer=None;gc_cont=0.328
MVIQLIPKGDVVSISQWKETTKAYKYEMRPTKNQEVKLNQTVNTCRHLYNDVLGERKDGW
EKGGWNIQYNDQQNYLPKLRNMKNSNMLSKDDFGKELREVYAQVLQNVIKRVDTSYQNFF
RRVKNNKTNSGNNNQYKKPGFPRFKGYGRYDSFTFPQYGNGADIRIYKSDKRNRRIVRLS
KIGEIKYISHREIEGSGIPYRIKTITIKKEVDKWFVIAAVDTFVEIQIQIVPIINQIQNI
EELDEKLVGADMGLNNLIMLSNRKKIEPPKYLRKLEKRLAIEQRKLSKKRLEEKEIEAID
KKESKKLKKEVRTKKKIKICSKNREKQIVKVQKVHRRIKNQRRNFSHEVSRTLVDNFDLI
IFEKLNIQQMMSNHHYAKSIADASWYQIQTFTSYKAEWAGKMTDFVIAKNSTKECSKCHK
INDMPIWIRTMVCSCGNIEDRDVDSSFVIRDRSSIYQELKRKVREKERLVGMQCPDLKPL
ERMTSTQSNEQVDSMNQETRQKRTVARFDDSTKQALSFSMPAGS*
>SRVP18_hole-7m-from-trench_1_80cm_scaf_1200_350_88_155-*_796 # 633009 # 633590 # 1 # ID=2_796;partial=00;start_type=ATG;rbs_motif=GGA/GAG/AGG;rbs_spacer=5-10bp;gc_cont=0.326
MNSHEELNQLKLKSKELENIMRREAEAAFKEFRPKYEYKVTKVDLQKKERIFCRGEEIDT
CVRLDVKPAPGVMHKYTGLHLKARKIAPYIHLNLPVLYTIWQNFLVDKEGKIIPYDESYG
RHELTFTGRSICIEPIMRIWLPDLKEDEENKIEIFVKRHVSRIIKIEEWIKNGYPGNELI
WTEETEEIIRKEE*
>SRVP18_hole-7m-from-trench_1_80cm_scaf_1200_350_88_155-*_797 # 633601 # 634050 # 1 # ID=2_797;partial=00;start_type=ATG;rbs_motif=None;rbs_spacer=None;gc_cont=0.367
MGAISNTISAKEREHLFSMLHRFLVWVGEPLPDIVEVNGERIEVHKLIWDCIQNSLSDQE
KEKLTGLIHFLEEKEVHDENDLKNANITLEDAQRLYHDAASLIRAISDLRTCEAGELKPN
PPRGETEYKTEDIKRWLSFLKNVGRKGTS*
>SRVP18_hole-7m-from-trench_1_80cm_scaf_1200_350_88_155-*_798 # 634047 # 634496 # 1 # ID=2_798;partial=00;start_type=ATG;rbs_motif=GGA/GAG/AGG;rbs_spacer=5-10bp;gc_cont=0.324
MKLKVYVAGSLKNRALIKVLMNEIEMMGHKIITDWTESAEPGSARLCAKEDIRGLQECDC
LIYCLDGIPSRGKNFELGYITALKKPIAIYILNISSISHIPIELPGIFKYYIDKECVFIR
ANMYPIFYTIDELKSWLSNRPIILNMRKE*
>SRVP18_hole-7m-from-trench_1_80cm_scaf_1200_350_88_155-*_799 # 634578 # 635408 # 1 # ID=2_799;partial=00;start_type=ATG;rbs_motif=None;rbs_spacer=None;gc_cont=0.326
MKDKNMIHNCDNATCKLLNPYLEILLTYQELRTRIAKVEETYFNDIRHRDKFAYFPIDFF
IWASHHHVWQLFNLEFIQELADKIKEIDPEIILEVGAGRGLLGKYLSKELNREIIITDDY
SWWENDDASGETNRQNCPSIRLRDDEIIKMDYKNAIKFYNPDMIIVSWIPYEKEWVKDFR
EYESVKEYIVIGEQRGGCTGNENDWNTNWNIEDLDSVEKFGICKSDHGFLYRDPVLHTSV
TYFERPIITTTKMLSNNSKMLSDHNKNAIKDEKYGH*
>SRVP18_hole-7m-from-trench_1_80cm_scaf_1200_350_88_155-*_800 # 635398 # 636042 # 1 # ID=2_800;partial=00;start_type=ATG;rbs_motif=AGGA;rbs_spacer=5-10bp;gc_cont=0.301
MDIDKEKRVIKFRAWSKILKLMTYDLKIFGINTSSIGVTDPKDPKYIYLNEAICNYQNMF
DLMQFVGRTDKYGREIYEGDIVKWKYPCDDFHESDYIYGIVEWDEMNCQFNVKQLTEGFY
ECGNGSKEKLKFYGDRRNFEFGDLQVVGNIYKSPDFINMIEHGKTKGDKIEDSEIKDDHE
IRNIKDDNEIRSIKDDDETIYTRHDNEIRKITKY*
>SRVP18_hole-7m-from-trench_1_80cm_scaf_1200_350_88_155-*_801 # 636050 # 636307 # 1 # ID=2_801;partial=00;start_type=ATG;rbs_motif=AGxAG;rbs_spacer=3-4bp;gc_cont=0.326
MNIELLFGTANLLFLAGTMFLIRRVIKNRNALKDFDPYGSLINSIGMLVNIFALIELGYY
ATIIISAPTMLFWAMVSVYAFKKRK*
>SRVP18_hole-7m-from-trench_1_80cm_scaf_1200_350_88_155-*_802 # 636580 # 637221 # 1 # ID=2_802;partial=00;start_type=ATG;rbs_motif=GGA/GAG/AGG;rbs_spacer=5-10bp;gc_cont=0.347
MTGKEIDIEKNKILDEVIANRRTIREFKSDIPPKEHIEAILEAGLQAPFADIAVIGEKYF
RRFYVLKEGESMNKLDKIVQKRVKIVYDSLSGQTNLLPKAEEFLKILKDIADKGFNIGPP
YLIIVAEKEGFPQIAPLSLAHCLENMWLKATALGLGFRLVSLISELSKDQEFCQIIGITP
GEYALNGCIVGYAKTVPPKVERPLLNEITTWIN*
>SRVP18_hole-7m-from-trench_1_80cm_scaf_1200_350_88_155-*_803 # 637293 # 637475 # 1 # ID=2_803;partial=00;start_type=ATG;rbs_motif=AGGAG;rbs_spacer=5-10bp;gc_cont=0.328
MNEENKPSVGCSKEKQCPCRTWVQCRIYVDKKKQEQRLKRKEYIMIKLWYQENFRVDYNL
*
>SRVP18_hole-7m-from-trench_1_80cm_scaf_1200_350_88_155-*_804 # 638120 # 638974 # -1 # ID=2_804;partial=00;start_type=ATG;rbs_motif=None;rbs_spacer=None;gc_cont=0.351
MKNKIVIQNLNAFYMDHQALKDINIEIPEKQITAIIGPSGCGKSTLLKCLNRLIELIDGT
RVSGKIFVDGVNILDSNVDITDIRRRMGLLSQKPNPLPMSIYDNIAYGPRIHGTRNRKKL
DQIVEKYLNVADLWKEVKDRLKSPASKLSIGQQQRLCLARGLAIEPEIILCDEPTSALDP
NSSQYIENELLKLKNDYTIVLVTHNIHQAMRLADYVIHIYLGEIIEQGSKNEIFENPKNA
RTKAYINGTFLDDLVDSDMDIQGMYDSLVSYMQDLRRIKFRKKI*
>SRVP18_hole-7m-from-trench_1_80cm_scaf_1200_350_88_155-*_805 # 639093 # 639368 # -1 # ID=2_805;partial=00;start_type=ATG;rbs_motif=None;rbs_spacer=None;gc_cont=0.333
MNKEEIKPDRVVIIKPDRILDCIGLYCPVPIFNTAIEIEKIEPMQILEVINNDPAAVQDI
PRWAKRAGHKLLKLYKEGDNFHFIIRKGIQQ*
>SRVP18_hole-7m-from-trench_1_80cm_scaf_1200_350_88_155-*_806 # 639518 # 639688 # -1 # ID=2_806;partial=00;start_type=GTG;rbs_motif=GGAG/GAGG;rbs_spacer=5-10bp;gc_cont=0.304
MTTKEALEEICLEKARFLLNVEEILEQTLEDNDGIIPNPIYQENNISIDTNIPLVF*
>SRVP18_hole-7m-from-trench_1_80cm_scaf_1200_350_88_155-*_807 # 639808 # 640167 # -1 # ID=2_807;partial=00;start_type=ATG;rbs_motif=AGGAG;rbs_spacer=5-10bp;gc_cont=0.400
MTNILYVQTSGIEKPERLYAPFILAQTAKATKIDASIFFLGYGITVVKKGNAEEVKIGNF
PRLKDILDGAIKAGVKLYVCEQSTQLINLAIGDFIPEVEIAGAGTLNDLVLDADGTMWF*
>SRVP18_hole-7m-from-trench_1_80cm_scaf_1200_350_88_155-*_808 # 640306 # 640659 # -1 # ID=2_808;partial=00;start_type=ATG;rbs_motif=AGGAG;rbs_spacer=5-10bp;gc_cont=0.441
MAGKAKTLDELLKLKGVVAAGEFTLDGKLVSYKTNKGYDLTQEHAELTAQFSATVTQVFN
TLAGAYSKIKEEDWVPQKGWAYAGGDWTVAIGGAIGVFAKTAEVDYNQLFEALVGPR*
>SRVP18_hole-7m-from-trench_1_80cm_scaf_1200_350_88_155-*_809 # 641598 # 641789 # 1 # ID=2_809;partial=00;start_type=ATG;rbs_motif=GGA/GAG/AGG;rbs_spacer=5-10bp;gc_cont=0.281
MKISEYEKDKEKMDDRTITIYHNIDHPRELVSIQKSIENWTLYILATYGLYTLTRNIISL
LSR*
>SRVP18_hole-7m-from-trench_1_80cm_scaf_1200_350_88_155-*_810 # 642103 # 643071 # 1 # ID=2_810;partial=00;start_type=ATG;rbs_motif=AGGAG(G)/GGAGG;rbs_spacer=13-15bp;gc_cont=0.335
MEVWVEKYRPKILDEIVGQDRVTQRLKSYVAVKDTPHLLFSGPPGTAKTTAAYCMARELF
GDMWHQNFIELNASDERGIEIVRGKIKNFAMSAPVGDAEFKIIFLDESDALTNDAQSALR
RTMEKHSNVCRFILSCNYSSKIIEPIQSRCSIYKFKRIPDSAVIERINYIIKAENLEASS
STVQAIRYVAQGDMRRAINVLQAAAMINKKIDVDMIYKTSALARPEDITDLIMVALEGNF
LKAHLKMDYLLNDEGLAGTDITGQIYREIFNINIPDKLKIQLVDNIGEVDFRISEGANER
IQLGSLLSKFYLIFSDFLNKSQ*
>SRVP18_hole-7m-from-trench_1_80cm_scaf_1200_350_88_155-*_811 # 643121 # 643960 # 1 # ID=2_811;partial=00;start_type=TTG;rbs_motif=AGGAG;rbs_spacer=5-10bp;gc_cont=0.343
MKPKIDHMNTACCICGSSETYIKPDGKPLWTRHKDSKGIWDNKSYECYNCCYHVDRSKHN
DYFVNKMKGKICCICGKVHDQIVGKTKWASHKCDKEYCTGYICIYCNEKINSRLPDSVLS
RNSDWRNERLNPSTPAGKGFIGQQIVAKRFGVDDCNIKMDSFHFYVDISKIPGYGYVEVK
IASLNVIRAEWVFGTRTDQEYDTLTLLCMDENWPWKNVERGYIIPYKKMKERAKTTITIT
KNPSRGTWYDRFRTDEKPFNNTYHNMKLENCKILRKNMK*
>SRVP18_hole-7m-from-trench_1_80cm_scaf_1200_350_88_155-*_812 # 644155 # 644295 # 1 # ID=2_812;partial=00;start_type=ATG;rbs_motif=GGAG/GAGG;rbs_spacer=5-10bp;gc_cont=0.348
MSCETCGKEIGEEETPITNLNMVGEYCSKRCFDMAKRTKKKRSSSK*
>SRVP18_hole-7m-from-trench_1_80cm_scaf_1200_350_88_155-*_813 # 644403 # 644723 # 1 # ID=2_813;partial=00;start_type=ATG;rbs_motif=None;rbs_spacer=None;gc_cont=0.312
MKHESKRKVEETIIEYTCDICGAQAPGRKCCICEIDICELHTHREPDKWGDHSEKYCAEC
WEIGKPFREIIEEVENRLYNEIDNINKEWRNTAIDNRKKKIDIKNE*
>SRVP18_hole-7m-from-trench_1_80cm_scaf_1200_350_88_155-*_814 # 645116 # 645736 # 1 # ID=2_814;partial=00;start_type=ATG;rbs_motif=AGGAG;rbs_spacer=5-10bp;gc_cont=0.325
MDGAITYKDFIRRMKEKGYTASQFPVLIRSFCDYIKTFPVKKGTIGKILELACPDNTIIS
VCGKNQEDGSEREYSAELECWSDDDRRPFQNLRHLIEPTRNYHIITEIIVTKILQKESDN
NDPKIHKLLDCINPILKIIGSNNTCEYPIWSGAYKFFSGDFLNNSFNLYSGEKMIFYAIN
PDIDIDETILTMRVDILKQVRGLTMD*
>SRVP18_hole-7m-from-trench_1_80cm_scaf_1200_350_88_155-*_815 # 645764 # 645940 # 1 # ID=2_815;partial=00;start_type=ATG;rbs_motif=GGA/GAG/AGG;rbs_spacer=5-10bp;gc_cont=0.379
MRKLYIATRIFTTAKAEEQLPAKAGHCVMQDNSRCVTNNRSVLLDLPFYNRMVVTIKC*
>SRVP18_hole-7m-from-trench_1_80cm_scaf_1200_350_88_155-*_816 # 645934 # 646383 # 1 # ID=2_816;partial=00;start_type=ATG;rbs_motif=None;rbs_spacer=None;gc_cont=0.344
MLEEYGDFWTLPGDYRCITTNAILRKNGNAILGKGMALDARRRYPNLEITLGRLIKEHGN
HVFNLGNGLISFPTKWHWREDSDIELIIRSAQELILLLKDDSAKRVLLTRPGCGNGNLHW
SRIKPIIQNILRDNKFIIVNNGQSCSELK*
>SRVP18_hole-7m-from-trench_1_80cm_scaf_1200_350_88_155-*_817 # 646462 # 646800 # 1 # ID=2_817;partial=00;start_type=ATG;rbs_motif=None;rbs_spacer=None;gc_cont=0.298
MSKEEQEDRETEKALKEFAKTVKEMKRREWEEYKDVFPELYKEEVGGKSSAHLEVDRIID
KLQDKISYLADENKQLKQDVRELKKMDKIKDKVFEKKLKEIIKSKNEPKPKS*
>SRVP18_hole-7m-from-trench_1_80cm_scaf_1200_350_88_155-*_818 # 646817 # 646960 # 1 # ID=2_818;partial=00;start_type=ATG;rbs_motif=AGGAG;rbs_spacer=5-10bp;gc_cont=0.271
MISGNPEYIKIIDSTNIEDTPTNKPKYIIDHSDNIIKNEKKEGDRYD*
>SRVP18_hole-7m-from-trench_1_80cm_scaf_1200_350_88_155-*_819 # 646953 # 647663 # 1 # ID=2_819;partial=00;start_type=ATG;rbs_motif=AGGAG;rbs_spacer=5-10bp;gc_cont=0.354
MIKIGVTERGDAGLDFSWMRTHKNYSGVILITKHLSNLFIEEAAKINCIVHATITGYGNT
IYEPNTPSFLISKIMFEKLVNVLGPERVILRIDPIIPDERGPTIAINVYQQLHINFPKKT
RVKISFLDNYPHVKERFSKAGLKPLDYYFHAPIELRKKISTYFPDAEICGEPGFDCIGCV
SKKDLEILKVKTDSTEPYDRVGKSLQREECKCLGYKTEMLKNKSMCRHGCIYCYWK*
>SRVP18_hole-7m-from-trench_1_80cm_scaf_1200_350_88_155-*_820 # 647866 # 648621 # 1 # ID=2_820;partial=00;start_type=ATG;rbs_motif=None;rbs_spacer=None;gc_cont=0.345
MKRPYIGITGFITNEEVAEILRLMPRSSKRLLMVGILASWDTMYEKKVTGRYPSIKNISE
IFIKHPLALNLIHYNTRKTDTLCDQLVSLTAYGGKNLHGFQLNFTWPPIDQLKEYRSIYQ
DKIIVMVITPQAFEDVRRSPRLLISRIKNYKGLVDYVLLDRSGGCGISLDTVFMREYLHV
LHVKDLGIGFSIAGGLSEDTLCLIEPLVKEFPGLSFDAEDKLRNSCDDSLNLDLARNYIN
SAIKLLSLDKK*
>SRVP18_hole-7m-from-trench_1_80cm_scaf_1200_350_88_155-*_821 # 648750 # 649022 # 1 # ID=2_821;partial=00;start_type=ATG;rbs_motif=None;rbs_spacer=None;gc_cont=0.297
MDDKTTNRRIIKLGGKLYSLLYKTHDKLTDKKLLGTITTEEEKLLEGIRRDIESCDKHLI
DFYQSKIDKYQELLEQINLINCKLPVDKYG*
>SRVP18_hole-7m-from-trench_1_80cm_scaf_1200_350_88_155-*_822 # 649251 # 650234 # 1 # ID=2_822;partial=00;start_type=ATG;rbs_motif=GGAG/GAGG;rbs_spacer=5-10bp;gc_cont=0.327
MPLILDNKRLIFVGGKGGVGKTTTSSAIALQLSEKQATTAKESFDQLKLTNKAVADGKIL
LFSTDPAHSISDSFNIRISDTPTQITNTLDGIEVNVERLTSQFKGRHKEAIQELLTKAAS
LDKKDTEHALELAIPGIDEFMSLMKLSSFIENNTYRTIVVDTAPTGHTLKLLSTPSGVNS
WLMFFSGLHSRYKNLMRTFMGADTNSIDDFMSSLSDGIYKVHMLTTDTENTEFIIVTIPD
LMAIEETKRLYINLYSAGIKVNNMIINNIQTNVDCPFCRSRRNYQNRFIDMINKTYPQIN
KIYVPLFPNDINGIDHLNEFKNILFGQ*
>SRVP18_hole-7m-from-trench_1_80cm_scaf_1200_350_88_155-*_823 # 650537 # 651034 # 1 # ID=2_823;partial=00;start_type=ATG;rbs_motif=AGGA;rbs_spacer=5-10bp;gc_cont=0.303
MKWPSLDKSKAGKTENKNKIETKEITNQATDETASQKRYEAFEKLKSDTLKEFDKKVDAL
MSEHKVWLEQYQRNMKSAIENYDRRVDEFDTKVNIIRETLEKNIDARTDIIESLDTVLDF
DKVVKYQTSGIIDLPNDLGDLRGLGEGNWEIIILAKRIKEKQKYD*
>SRVP18_hole-7m-from-trench_1_80cm_scaf_1200_350_88_155-*_824 # 651319 # 651477 # 1 # ID=2_824;partial=00;start_type=ATG;rbs_motif=None;rbs_spacer=None;gc_cont=0.333
MTPDKKDYPFIRFWCQICSIILPMMGVKNIYMWDGDEWIWHDANRLVEEAQI*
>SRVP18_hole-7m-from-trench_1_80cm_scaf_1200_350_88_155-*_825 # 651506 # 652405 # 1 # ID=2_825;partial=00;start_type=ATG;rbs_motif=None;rbs_spacer=None;gc_cont=0.318
MELPLEYYQSNMFTHELALKFIKYYPFSHFQNRTMIGLAAGFDKNCDTLSHIHKFGFSFV
EVGSLTPKENKGNKNAKIKRFDHSIINNLGLPNIGIDKAIPKLERAKPKIPVLANISPLT
DSTFQEMQDSVIKIEKLYNISAIILNISCPNILCIEDRIDLIRLKCNKPLFIKLSPGISY
NQLEEIVTDAVNYDIDGYILTNSLQSPEGGISGRQLKDFSNNSIKIVSKLKAERQIIIGC
GGIETVEDIIYKIGSGAKCVEILTSWILSKNPWYIDNLNKDLRLWMKNTNKLTDKGEIQ*
>SRVP18_hole-7m-from-trench_1_80cm_scaf_1200_350_88_155-*_826 # 652692 # 653237 # 1 # ID=2_826;partial=00;start_type=ATG;rbs_motif=AGGAG;rbs_spacer=5-10bp;gc_cont=0.332
MVIRIGLIGGPGTLKSGQCAHFVGILKSKSILVEQIIEWVREAFNKKMIPDNNVWVQFWI
YEEQCRREDCIPKEIDYIVTDSPTLLSYIYALFNGNYGNDKWLWIKMYEKFVMDLDRYQF
LFFCEREKPYQKDGTRKQTKEEALELDKQIKNLLEIHGCKYYSLRGSIDERTKEMCNIVG
I*
>SRVP18_hole-7m-from-trench_1_80cm_scaf_1200_350_88_155-*_827 # 653330 # 653989 # 1 # ID=2_827;partial=00;start_type=ATG;rbs_motif=GGA/GAG/AGG;rbs_spacer=5-10bp;gc_cont=0.348
MAIEQETIEINTWKTPATDYPKKELGSARIVHGFYNYGYFHNYGVRGYEFFKVTKQIPVT
SLEIKSQQLKLSDDKSKGWITWMVDDPPHWWSMQDYAKNSLGKVLVAGFGLGLVVHELLN
NVDVDSITVVEQNKDVIDLISPLLPKPENVTFEIINKDFYIFIDETKRQFDRIIIDLWTS
GSKEETIKILNEEVEPLSYYIETLFPDASVVFHGFGLEW*
>SRVP18_hole-7m-from-trench_1_80cm_scaf_1200_350_88_155-*_828 # 653983 # 654372 # 1 # ID=2_828;partial=00;start_type=ATG;rbs_motif=GGA/GAG/AGG;rbs_spacer=5-10bp;gc_cont=0.267
MVTKKIKQIISRKKYRLEINILMEIDIDIDKIVGEMNIKELIEKRVESEIVDSSKLEDAV
NGILEDEDMKHIIHKKIFNIIEEYLSSNEGKNNIIKKFEQAIDDYDILTDDRIIELLAEF
FKKALAGKH*
>SRVP18_hole-7m-from-trench_1_80cm_scaf_1200_350_88_155-*_829 # 654914 # 655489 # 1 # ID=2_829;partial=00;start_type=ATG;rbs_motif=None;rbs_spacer=None;gc_cont=0.354
MVQTRLIEDDDCIDKDISKDYKCCPLWKTRNKMVWIRGTSTKDVDVLFVGEAPGRDEDLY
GLPFVGRAGQVLNKWIEEARLSNYAIINIVKCRPPQNRPPTKEEIVACMPYFVNQIKELN
PKLIVALGRTSSTILTGRSDITANVGKIFETRYGKVFILFHPSYILRGANVYVPIKELKN
MCKDLKIDLRR*
>SRVP18_hole-7m-from-trench_1_80cm_scaf_1200_350_88_155-*_830 # 655494 # 655646 # 1 # ID=2_830;partial=00;start_type=ATG;rbs_motif=GGA/GAG/AGG;rbs_spacer=5-10bp;gc_cont=0.242
MELVPEEDIDETKKEESGNELNNGIIKISDYIFLEKGRSRPILYLSIFKE*
>SRVP18_hole-7m-from-trench_1_80cm_scaf_1200_350_88_155-*_831 # 655666 # 655914 # 1 # ID=2_831;partial=00;start_type=TTG;rbs_motif=None;rbs_spacer=None;gc_cont=0.301
MSEFNRIDFIVLGGNLPVEVQSTPAGSSISEEWIQHSSLEKLIEKQIRENIDKYGKCWFF
FDSEYFRYLQNDTVRGMKINLD*
>SRVP18_hole-7m-from-trench_1_80cm_scaf_1200_350_88_155-*_832 # 656378 # 656698 # 1 # ID=2_832;partial=00;start_type=ATG;rbs_motif=AGGA;rbs_spacer=5-10bp;gc_cont=0.343
MNKKETEVEVFPLRDLPYKDAKKEIIEYAQNAGKKKVYVSEIVKKLRLDDELVAEILRKW
RDCKCRDLCNEDGFYGYTSYTCPVMSCQYNNYAVRWEKDNEGEINK*
>SRVP18_hole-7m-from-trench_1_80cm_scaf_1200_350_88_155-*_833 # 656695 # 657072 # 1 # ID=2_833;partial=00;start_type=ATG;rbs_motif=AGGAG;rbs_spacer=5-10bp;gc_cont=0.362
MTTNSKILSNIEDGTERYIAYIRRMNTLNDEQLATVLGRAFNQNTDSYIGINLESHMSHI
RQMATLTDDQLRKKLRDAAAKDPVLQDTFEDAAQKKALSDMKNMAKDIKSDARKFARKVD
KDISS*
>SRVP18_hole-7m-from-trench_1_80cm_scaf_1200_350_88_155-*_834 # 657113 # 657349 # 1 # ID=2_834;partial=00;start_type=ATG;rbs_motif=GGAG/GAGG;rbs_spacer=5-10bp;gc_cont=0.354
MMRVIDFEQLENMTSRLFVEVVCPHCEMISISTIPEAQMILVFGCPNCANIDSSALLSFN
NFLMNDAIAENATEIPTG*
>SRVP18_hole-7m-from-trench_1_80cm_scaf_1200_350_88_155-*_835 # 657399 # 658160 # 1 # ID=2_835;partial=00;start_type=GTG;rbs_motif=GGAG/GAGG;rbs_spacer=5-10bp;gc_cont=0.331
MTIELVGEDEIRHKKGEFHGINCRLCGSRETRIQSSEDPIWIEDKNVKGDFTGYYICYEC
SHMRDKICHKCGTEQIFKSMRMIKYYDSAGLWTGEYICPSCHNEYNRSYRNRNIVLTIKE
GGGSVMDVVVATVLEIQTCSIYAGDKKLPFNLIHGYYGIIGVKTSQLKDDKWYFNINDYV
SADTYFCVGLDEKLKNICSVYIIPTEERANNTGRLKEGRLSISTNSKQYKRFEVDPEPYN
HIYQNMDIGNNLK*
>SRVP18_hole-7m-from-trench_1_80cm_scaf_1200_350_88_155-*_836 # 658330 # 659205 # 1 # ID=2_836;partial=00;start_type=ATG;rbs_motif=AGGAG(G)/GGAGG;rbs_spacer=13-15bp;gc_cont=0.372
MVKKLYHQKRHTSHNYHQVITDNKKLIGELLIAIGILVVLSRLASATGSSGGSGAKLLFE
DDFNGISLDTSKWVPGMFGTGITGIIDNVCDDSNLVSVNVNGDGFLHLKLIQQTNTCPGG
QYFPGGTTQYTGSLVSSNPHDGIAGHIGFEYTRGYIEFKAYLPAASPGIIANFPALWSDG
QSDQTYGEIDNMEGVNGQACFNYHSHSSTGVSNCPSGGYTGWHTFGSDWQNGIVTYYYDR
KMIGQITQGVNSYPEYIIMDIGIYQPTVVPSEILIDYVRVWDKKPFIDAMT*
>SRVP18_hole-7m-from-trench_1_80cm_scaf_1200_350_88_155-*_837 # 659395 # 659553 # 1 # ID=2_837;partial=00;start_type=ATG;rbs_motif=AGGAG;rbs_spacer=5-10bp;gc_cont=0.371
MCFVDAGSSNIEIEQGDLEAICYKCVDCESIFKAIGKRVKCPTCESTRVNPT*
>SRVP18_hole-7m-from-trench_1_80cm_scaf_1200_350_88_155-*_838 # 659588 # 659794 # 1 # ID=2_838;partial=00;start_type=ATG;rbs_motif=AGGAG;rbs_spacer=5-10bp;gc_cont=0.324
MTDRKYVIETRRYIGNDGQTICDKWITSANVIEIKHNDQYLVFFPLEGEFAGKKHYIPFS
NIHIVREL*
>SRVP18_hole-7m-from-trench_1_80cm_scaf_1200_350_88_155-*_839 # 659877 # 660032 # -1 # ID=2_839;partial=00;start_type=ATG;rbs_motif=AGxAG;rbs_spacer=5-10bp;gc_cont=0.282
MIPLICSNEVVETIIVKRTQRIHHPINITYFHLSFMEPDSSFGRSRICTIL*
>SRVP18_hole-7m-from-trench_1_80cm_scaf_1200_350_88_155-*_840 # 660110 # 660949 # -1 # ID=2_840;partial=00;start_type=ATG;rbs_motif=AGGAG;rbs_spacer=5-10bp;gc_cont=0.346
MVEFKFKRFTINQRIEHIIFFVTFILLAYTGFPLKFPDEWWSRWMIASVGGFDNRALIHH
VSGLIMLGVGAYHIIYHLLLEKPRFDILFNPNDLKDVKQHIKYLIKTTDEHPKFGRYTWK
QKFEYFGAGFGILIMGLTGMLMWSPFESMKYFPIGFIQMANLFHTWEAVLASLAIFIGHF
YDEHLGKFPNMSWLTGVISEKEMIHEHPAEYGAATENYRKETKNWNYSETRKDDNEKSQN
IKIRIGKWIFTVIFLIISIWMLWISYSVLTEAVNTYILR*
>SRVP18_hole-7m-from-trench_1_80cm_scaf_1200_350_88_155-*_841 # 660985 # 661863 # -1 # ID=2_841;partial=00;start_type=ATG;rbs_motif=GGA/GAG/AGG;rbs_spacer=5-10bp;gc_cont=0.333
MTKNKMTKNKMIKSRVMIVLIMAVFYMLPMVSAAVPSEDISCVHCHQKEAQEYQKSIHYD
KVSCADCHGGDIRINGTISTDSMHKDFTGVLSNMTDMCTKCHKDIVKLYKDSIHFKTKGG
AVCIDCHGSHEILSYKDNQSMTYYEKVPLLCSGCHENQTRMQAWYYGISTDRFDTYKNSY
HYKAIILGGKEKGFATCPDCHENHDIKNQSDPTSTIYPTNLVNTCEKPGCHSGQKALIYG
GKVHEGSSIYLNSVDIKKLATYFYVVMISFELVFTLGLISLDIYSRIDIKKR*
>SRVP18_hole-7m-from-trench_1_80cm_scaf_1200_350_88_155-*_842 # 661869 # 662060 # -1 # ID=2_842;partial=00;start_type=ATG;rbs_motif=AGGAG;rbs_spacer=5-10bp;gc_cont=0.365
MDNEPKNSAKYIISITGAAIFMTVAYYLPAETFLAFLLIMLLIVPVSFVTYIIYAAAKKI
RKG*
>SRVP18_hole-7m-from-trench_1_80cm_scaf_1200_350_88_155-*_843 # 662088 # 663110 # -1 # ID=2_843;partial=00;start_type=ATG;rbs_motif=AGGA;rbs_spacer=5-10bp;gc_cont=0.327
MEGDSMIVTRHISLDNDCIENMQPYIERHKGNFSAAIREIIGIAKEYNSFTNFHAIDGSL
FKWMLTEIDGVLLPDSILDKLIDPALINSMENLEKYLKNSFLDLRWDVDIALKYDSNSFP
SELIIDVRGNSQKIKFVSRIICQYLIKNLPESSSLRIKSINNIGNFIIIELSKANKSDAQ
ESLITFFGEMDKTIKAIKNKPQFWKAVIGSHLLSNYSMVTIHRNYFEDLLANKIPMGEII
IETMARRPIKEIPLDDMLCLIKDVYEASRIVDRVEIDEDSIILFHNYRNNDVVDKLKKSL
IMLLGVNGHSYDAKSTPNMIVLTHTPDIDTKLNQFVSVCK*
>SRVP18_hole-7m-from-trench_1_80cm_scaf_1200_350_88_155-*_844 # 663182 # 663472 # -1 # ID=2_844;partial=00;start_type=ATG;rbs_motif=GGAG/GAGG;rbs_spacer=5-10bp;gc_cont=0.357
METKWKYAVILVGAGTTIGILNPEKAFIAFVSTWLFIIPAVVAIYLMYGLKQYLGDRKNK
TIKNNDIATRSISTIRQEEGLKEEKNVLYTQKNVTK*
>SRVP18_hole-7m-from-trench_1_80cm_scaf_1200_350_88_155-*_845 # 664136 # 664516 # -1 # ID=2_845;partial=00;start_type=ATG;rbs_motif=GGA/GAG/AGG;rbs_spacer=5-10bp;gc_cont=0.341
MDRPSIYEDALINNIVITEYGEYLTILEWIEQNIRIHKECVVEITYMKKILGPEFKKKYD
DAIFASLKYALAKHDIYTRMRSKSGVTKLIMCPPYKYKVRDVYLHRRRAKKKREQRIGSE
TVDLVG*
>SRVP18_hole-7m-from-trench_1_80cm_scaf_1200_350_88_155-*_846 # 664524 # 664814 # -1 # ID=2_846;partial=00;start_type=ATG;rbs_motif=GGA/GAG/AGG;rbs_spacer=5-10bp;gc_cont=0.302
MNRPSIYEEALINNIVATEYGEYLTILEWIEQNIRIYRKFAVDIKYMKKILGPKFKKKHD
DAICDALRRILKKYDIDVRMKSKYGVSKLKMGPLIV*
>SRVP18_hole-7m-from-trench_1_80cm_scaf_1200_350_88_155-*_847 # 664822 # 665112 # -1 # ID=2_847;partial=00;start_type=ATG;rbs_motif=None;rbs_spacer=None;gc_cont=0.278
MVEQSIYEDALINNIVIEGGEYLTILEWIQQKLKMNIEFSMDLRFMKRILGPEFAKEDRI
DITNSLRNVLRKYNIGINRLTLKNGHTKLTIKPLLW*
>SRVP18_hole-7m-from-trench_1_80cm_scaf_1200_350_88_155-*_848 # 665254 # 665535 # -1 # ID=2_848;partial=00;start_type=ATG;rbs_motif=GGA/GAG/AGG;rbs_spacer=5-10bp;gc_cont=0.291
MTSICELALINSLVTTEDGEYLTILEWIEQKISINKIFTVDTVYMKKILGPEFLNTQDYT
IYDSLKPILKKHNIVISSKSQHDNTIFIFKPLI*
>SRVP18_hole-7m-from-trench_1_80cm_scaf_1200_350_88_155-*_849 # 665582 # 665989 # -1 # ID=2_849;partial=00;start_type=ATG;rbs_motif=GGAG/GAGG;rbs_spacer=5-10bp;gc_cont=0.341
MTMIPTIVKADYYNMIINKDEGELFTFEYEEGYDKDNQEHRTAFQHMEQIVAFHEQMLSR
YGKAFLEFDRDDMTVKLTMRAPFEKIANFISMEFLTSGSLGKMTLLDFISMAASSMVTSA
MQDNRDNRDNKCMYV*
>SRVP18_hole-7m-from-trench_1_80cm_scaf_1200_350_88_155-*_850 # 666275 # 667009 # -1 # ID=2_850;partial=00;start_type=ATG;rbs_motif=GGA/GAG/AGG;rbs_spacer=5-10bp;gc_cont=0.339
MTRCKYITRDDNMVNINNHSKMLSNMGIKKPNITTAKCCLIDYMEYLKNRGYDREKICID
ETYTDIVTRLSLAKGAIGTVINVRCPPSYKMVVIGSSQLQQYQPFSAKADHEDAVQIQQQ
GAVLPEEYDTDVSSIMIRLANTENIEIDPDVRIKITKEKVSQSVSIIDTMFYKDISSTAY
TKTSATTAKCSLNEIKKLEEQYVFDRGIEINGGEHIKIEVIKPNICIDCMNTRLEFGIDI
WEQG*
>SRVP18_hole-7m-from-trench_1_80cm_scaf_1200_350_88_155-*_851 # 667002 # 667664 # -1 # ID=2_851;partial=00;start_type=ATG;rbs_motif=AGxAG;rbs_spacer=5-10bp;gc_cont=0.291
MMRTEQKKESESTKKCIKDIVENSIIKESSQINLINIKDIVKNSIIKEYPKYIEFREQNE
FTRENIKIHEYLSALVTTNSLNACNEGIVIDIVCPAGRIISIIGKDSLPIGYKESPHPFE
LKLASSDGIELDPDTDIRIFKYTVFKKRTEICNMKYRDVSMLNYSDTPNLFKMYSDLYRF
DQGIELKGEDHLRISVIGPNIDINIRKFNLGADLWTQCYD*
>SRVP18_hole-7m-from-trench_1_80cm_scaf_1200_350_88_155-*_852 # 667718 # 668536 # -1 # ID=2_852;partial=00;start_type=ATG;rbs_motif=None;rbs_spacer=None;gc_cont=0.346
MKTYLDDEVERKSEEFLKMVAGKEKYDKLQKDGKIDIDAGDNKYEIYSDGRVINMTKNQS
YCIVTDRSDYPINDLIAIKLAWLMHRNDIAEKVANKSDLKAGMTNVPGYEEYVDYLIRNG
WQREQLIIDQYNTNIITTCNLSEGTTGQIVEARCPGGRKISIMGMQQVPHGADARVAYSL
GLYVTDDNGEEIRDDTKIRITKDRPSEYVIQLARVYYQDVKMTRDGESSYRFRRGVELNG
QDYLKIYIIESPKNIRDTGVKFKMDADLWVRN*
>SRVP18_hole-7m-from-trench_1_80cm_scaf_1200_350_88_155-*_853 # 668674 # 669093 # -1 # ID=2_853;partial=00;start_type=ATG;rbs_motif=GGAG/GAGG;rbs_spacer=5-10bp;gc_cont=0.329
MALKIVKTRDVIAKLVDDSGYHVVLDDEEVNEMVEDIMSEDMVDEEGNKCQPASISSGNT
MVRILDNHFEKLTDIMKSVPHNRLQELKEQIRAAIQKDPLLGSNLDDVGIDLDNFENYLG
SVEVLTIERRRVYNVFKVQ*
>SRVP18_hole-7m-from-trench_1_80cm_scaf_1200_350_88_155-*_854 # 669095 # 669250 # -1 # ID=2_854;partial=00;start_type=ATG;rbs_motif=AGGAG;rbs_spacer=5-10bp;gc_cont=0.333
MNEEEAICPFCDGKGSLKIQSYLTYYFDNMSIAQPINMNIRYTINTGTGDN*
>SRVP18_hole-7m-from-trench_1_80cm_scaf_1200_350_88_155-*_855 # 669297 # 669611 # -1 # ID=2_855;partial=00;start_type=ATG;rbs_motif=GGA/GAG/AGG;rbs_spacer=5-10bp;gc_cont=0.352
MSNLKKRDFYDSTTGECVSGENYGFDCSVFKKVDNVDMVFDSRGQYLGVRTCRGKFINGK
YTSKQGIRDFKSFMDLDIWKGARCADIQPIETRDGNFIQIGRSV*
>SRVP18_hole-7m-from-trench_1_80cm_scaf_1200_350_88_155-*_856 # 669614 # 669880 # -1 # ID=2_856;partial=00;start_type=ATG;rbs_motif=GGA/GAG/AGG;rbs_spacer=5-10bp;gc_cont=0.281
MNIKIYTKTDCTVCSQLKQYMEKKNMPFEEKNIKELMNPATLADLSMRKIYIMSAPVLQI
DNEFHTTGEFSTQNVLDIVRLENIIGRE*
>SRVP18_hole-7m-from-trench_1_80cm_scaf_1200_350_88_155-*_857 # 669883 # 672627 # -1 # ID=2_857;partial=00;start_type=ATG;rbs_motif=None;rbs_spacer=None;gc_cont=0.330
MKIHVISNSLRMNSGFSIVARHVANGLKKLGHEITFTGMQTAYVSDFNYSIEVLPAQTLH
VDDITQTMLTINRIKPDAVLAIFQMDYEFNDFAKIFPKTCIYPPVEGRNVPQKMADDLLS
IKMNGGQVVAQCRYGQEEIQLALGGISIPYIYHGYDPDIYKPLDLNNINNIKYCYYSTEN
GKLGSDPLLLHKRGCYDCQLDNKCQIKCPYYKEEHISILRSINNKWTEENVPITGLSGIT
KGKFVFGFVGQNLGVRKRIERLLATYSKFIKDSRQLKDRTVLHLHTMPIAVNGINLIKKI
QDLGIQDNVIFSYGTFASSAWSDRAMAILYNTFDVNVSASSSEGFCVLPDSPILTLDRGI
QKIKDVKVGDNVLTHKGRFRKVSQTMKREYSGDMIKITPHKLRIPLILTPEHRVLGIKAQ
LCESNTKSFSSNGKRICKPGSCYYIKYGKRYKWCKYISGEEPWRKYNTEWIDARNLEIGD
FVVYPKSNENEKDIEEIKIRDYIDDFLNVIGGEYDDNSKQRDLFGSFVEDTICMNTSYSR
KHAKIPGKIKLDGDLLRLFGYFIAEGDIAGERQIEFTFNIGEIEYIEDVERIMKEKFGID
TEHIDDKTINGEKINVHILRYSNKVLSNMFQNMFCPKEYGTKKGKGSKSNIVRIPTEFLS
LPLNKLGELVKGIWRGDGSKGTIGTYGYDIKTTSETLAHQLTYILTKFNILASLRISDSN
HRKNENWSRQYIAGILGHNVDIFDKIIGEKHRFRDIEYEVSNYMQGKNFYYVPIEKIDII
KHNGDVWNLEVEEDNSYVSSVAIHNCLPILESMACGRPNIGPACSSFIELIGDGEKDPNA
RGLLVSIGEWQMIENGSERALVNEDHFALMMKKLYVDEKLRDRYGKNAREWAKNYTWEKI
CLQWDKLLQEMKGG*
>SRVP18_hole-7m-from-trench_1_80cm_scaf_1200_350_88_155-*_858 # 672629 # 673555 # -1 # ID=2_858;partial=00;start_type=ATG;rbs_motif=AGGA/GGAG/GAGG;rbs_spacer=11-12bp;gc_cont=0.364
MKTLVTGGAGFLGSHLCDFLLKKGHNVVCVDNLITGNEHNIDHIKTDRFSFIKHDVTKPL
YLDEKIDLIFHFASPASPVDYIELPIQTLKVGALGTHNFLGMSKEHKARFLLASTSEVYG
DPLVNPQNEEYWGNVNPIGPRGVYDEAKRFAEAMTMAYHRCHGLDTRIVRIFNTYGPNMR
ANDGRVVSNFIVQALHDEDITVYGDGLQTRSFCYSDDLIDGIYRLMMSDYHLPVNIGNPE
EHTVLDFAKIILEITKSKSKIVFRDLPVDDPKQRSPDITKARNLLGWEPKVSLRQGLMNT
IKYFEDVI*
>SRVP18_hole-7m-from-trench_1_80cm_scaf_1200_350_88_155-*_859 # 673767 # 674009 # -1 # ID=2_859;partial=00;start_type=ATG;rbs_motif=None;rbs_spacer=None;gc_cont=0.337
MIQDEIEDGYRRKPIGYADEVGDSINRFIVEIREFSKLNDDQMRTLENSLEAQRKTFKEI
KKMIKDINPIEGYCHDRRIS*
>SRVP18_hole-7m-from-trench_1_80cm_scaf_1200_350_88_155-*_860 # 674042 # 674989 # -1 # ID=2_860;partial=00;start_type=ATG;rbs_motif=None;rbs_spacer=None;gc_cont=0.322
MGTNFRKEMEIMTTISIIGAGNVGRRIGEFFSKESTVIFYDINENVIKELNKLGHICTTN
INYALDNTCITFVAVPTPLARNGLFDTSFLESVSKYIGNYLKNAKYKKNKTFVIKSTVIP
GTTENIIIPTIEKYSDKLVCKDFNVIFCPEFLTVIHDTWTDDKEFCIDSDNEGRVVIGES
NDKKAGDIIEHLYKQLNPNIPVLRTDYKTAEMTKLVANNRLALAISFSNQIFLLNKELKY
KDIDIDTDFIIDAVSRDPRIGKYGSVFGMAYGGPCLLKDTVALNQYLKNKTGNYPRLISD
LIDINNIMREKYGTR*
>SRVP18_hole-7m-from-trench_1_80cm_scaf_1200_350_88_155-*_861 # 674956 # 675765 # -1 # ID=2_861;partial=00;start_type=ATG;rbs_motif=AGGAG;rbs_spacer=5-10bp;gc_cont=0.316
MTKYRISVSIDGENFFWIVVDNEKFIRNPTKEDLMGTKLKSYNNTNICPRCREGYEREGC
KLTDKSILYPKNALRERDIVGNETCVCKKCYSRDDYIERFKVGHRRTGNLDPSSNQAKGD
NSQELACILYGWVDLNKKNDNHNSPIDCYDPKTGLYHQVRGKSLRVINRYITVEGEEIYY
EGWMLGGLEIEWGKKKYEGMVCFCFSEDWEIIERIYRPLWEEIMRVKGITVYKNPIYVIP
WYEKYRVTDEDELKKANDIWAQILEKRWK*
>SRVP18_hole-7m-from-trench_1_80cm_scaf_1200_350_88_155-*_862 # 675892 # 676710 # -1 # ID=2_862;partial=00;start_type=ATG;rbs_motif=None;rbs_spacer=None;gc_cont=0.321
MKAIITAAGRGTRLYPLSRAIPKELIPFCGIPIIEYGINFLKKNGIIDIIVIVGPKKSPI
MDYLGNGKLFGVNIAYVIQEEPNGLGDAISTVGHYVDDNDFIVLLGDTILFGNSDLQDMI
RNHKYYNATVTILLEHISENPERYGIVKINEADNRIISLIEKPISKYIQEEYSTNYKGTD
GWHSIAGLYIINNNIFNYLKKTVKGTNNEIQLTDAIELSLNNKDVILGHILKGKRIDIGS
WQYIAHEREFYMKLDDDDIQKIIRSREEIKER*
>SRVP18_hole-7m-from-trench_1_80cm_scaf_1200_350_88_155-*_863 # 677042 # 677422 # -1 # ID=2_863;partial=00;start_type=ATG;rbs_motif=GGAG/GAGG;rbs_spacer=5-10bp;gc_cont=0.341
MEDNKEEIMEDNKEEIMEDNKEEIMEDNKEEIMEDNTSQLKNLNNIQLIETVESIGIDYV
ILVREALLRIGNRQFSDEEYQRFTGIGEKTGVALLDLAPNAAKYDVKKSITDAISQVVDK
AYDKNR*
>SRVP18_hole-7m-from-trench_1_80cm_scaf_1200_350_88_155-*_864 # 677480 # 677740 # -1 # ID=2_864;partial=00;start_type=ATG;rbs_motif=None;rbs_spacer=None;gc_cont=0.352
MISQKAVGKIGWAASLVATAMYTSYIDQIRLNISGHPGSIILPIVTTINCMLWVIYGVSL
EKRNWPIIVCNLPGIFLGMITAISAI*
>SRVP18_hole-7m-from-trench_1_80cm_scaf_1200_350_88_155-*_865 # 677891 # 678214 # -1 # ID=2_865;partial=00;start_type=ATG;rbs_motif=GGAG/GAGG;rbs_spacer=5-10bp;gc_cont=0.309
MSNTVISDKYGNRIKISDKGSTVNLIPNWSEKKMNISNRLGSTDSIISAFRSKIDRKENK
ELVRHSCIKGINSCQEKEDGNLWFYIGTYKSRINFCPYCGYRSGEIK*
>SRVP18_hole-7m-from-trench_1_80cm_scaf_1200_350_88_155-*_866 # 678505 # 679509 # -1 # ID=2_866;partial=00;start_type=ATG;rbs_motif=GGAG/GAGG;rbs_spacer=5-10bp;gc_cont=0.370
MKVALISTESLVTPPKRYGGIESMVYDLCKGLTEAGVDITLFACNGSTSPSGKLVEIIEE
GWGRTGQCEEFEKRMIHMKHELKKFDVIHDNSHMKPCWKIHKRVLNTMHWQQNPRQCHYN
NVVAISEQLANWTRPLNKGRKVRVVHNGCDLSKYIFKKEKSDKFLFLSAMTPAKGADVAL
SIAKSMGLKIDFAGLGGSTSGMIEQESRINSNIYYLGEVTEDEKVSLYQNAKALIFPTGV
HGDWVEAFGLVAIEAMSCGTPVIAWNSGAMPEIILHGETGFLCNNLEDLQNAIRNADNIS
PERCRDHIEENFTYQVMAKKYIRLYEKLRKGHMW*
>SRVP18_hole-7m-from-trench_1_80cm_scaf_1200_350_88_155-*_867 # 680056 # 681033 # -1 # ID=2_867;partial=00;start_type=ATG;rbs_motif=GGAG/GAGG;rbs_spacer=5-10bp;gc_cont=0.328
MKISIIIPTIRSGKMVDFQLPSFAKQTFPKGKFEIIIVDDSPIDRKEQIENFGKANNLNI
KWMRSKKPYYRSNANIGCARNTGLIHAQGKLIIFMDDFSVIRRKYLENVWSIYKQDKSFS
HIGPVISVEYQDNPPENINELKIRHGDERSKRSKECSKIGHKLRECNNAWFYTSNVSSRL
KDLIKINGFWEMADLTREEDVLMGKALERIGRKLCFVNDPDISVYHMTHDTIKMERKYKE
ITFKELGWEDVNINGRLIMGYGGKGKCGLNTHSDEIQRVTKDVFDTKNPGSWALIEHFKK
NKNLKFNREIGFDLAEERRKIGNWI*
>SRVP18_hole-7m-from-trench_1_80cm_scaf_1200_350_88_155-*_868 # 681233 # 682285 # -1 # ID=2_868;partial=00;start_type=ATG;rbs_motif=AGGAG;rbs_spacer=5-10bp;gc_cont=0.330
MDTSDKILVTGAAGFMGSWICNALVEKGYAEVYGIDDLSGGDIENINIKSGGLNFYLNDL
SDISKTNALIIDIKPDIIFHLAANAREGASFFQPLEIVKRNYLAYMNILEPAIKEGLDKI
VLFSSMAVYGNGMEGKEKRTSISEPFYEFMERKPVDIYGINKTAMEQTTEILANVHDFRY
TILRPHNVFGPSQSLSDPYRNVIGIFMNRIMRGEPIYIYGDGMQQRAFSYIEDSLDCYIK
CVDDKYKTDEEIINIGGMKPITINILAETVCNKMGVGTSHHIKYLPERFGEVKNAFCSWE
KSRKLLEYEEKIGWERGVEIMARWALKKGKQEWKNEKLSLWNERAPIIWK*
>SRVP18_hole-7m-from-trench_1_80cm_scaf_1200_350_88_155-*_869 # 682351 # 683205 # -1 # ID=2_869;partial=00;start_type=ATG;rbs_motif=GGA/GAG/AGG;rbs_spacer=5-10bp;gc_cont=0.274
MKNNNKNNNMILGLAFGFGSEILKPFLYSLARTGFNGELCLLVSNSDENHSLSLFEKEKE
NENSSNYRLNIIPFNFKDMDWSIYRYILYRDYLVKYVENKMNENEFNIMLTDTRDVVFQK
DPFDFDINNSLCCFLEDKSKSINSCPYNSGWINDIFGHNGLNEIGSNMISCAGVTIGDYK
SIIIYLETMIDYINKMGKKNCVDQGIHNYIIYHRENILRNKVNLKLYETGKGPVFTMGHV
SEKDIIFNDKGFVINDDGSIANVLHQYDRHSIIYEKADVFQKLK*
>SRVP18_hole-7m-from-trench_1_80cm_scaf_1200_350_88_155-*_870 # 683202 # 684278 # -1 # ID=2_870;partial=00;start_type=ATG;rbs_motif=AGGAG;rbs_spacer=5-10bp;gc_cont=0.286
MKILFLTGNCVDFASDLLFNGIVEIYGQYSVIDFPYREWHHVKDITGFLSSASIPMHTPY
VYWCSTIDKNSDNRTKYDINNFDEIKRLVSKDYFDLLIVSNRAVDLFKDLLFKNVDKKIT
KAKIIIINGEDDSESTYHHLKNILSRYWDNIDLLLQREYRYNRNYDEKVIPYPCVTVPTN
LPNLDFKSNKGIDVFCRHGPSHPFRQKVLDRIKQIKGINIEAGYAELPIIDYFAHINNSK
[truncated: 136,778 more chars]
