# Supplementary material for: Borgs are giant genetic elements with potential to expand metabolic capacity
Source: Nature. 2022 Oct 19;610(7933):731–6. doi: 10.1038/s41586-022-05256-1 (PMC9605863; doi:10.1038/s41586-022-05256-1)
Supplement: Supplementary file 6 — Protein sequences of the genome sequences in FASTA format. [file 41586_2022_5256_MOESM6_ESM.zip › Borg_Mp_proteins/Olive.faa]

>SR-VP_0-2_scaf_1523504_2265850_1 # 2 # 1336 # -1 # ID=1_1;partial=10;start_type=GTG;rbs_motif=None;rbs_spacer=None;gc_cont=0.351
MNKKFASRIEVASILDIDRRTFSNYCVGRRKIINIDLRKKLFDLTGIETFKSDTPDIQDS
VLLAAWAELYIETPSHRKNDDEHENKDDNIVKNGQETVIEDSKISIGDTEESKDEVKRDI
VVIPKKEGLKVLTKGNNNLDDVNRPFIDIAIDLRNWFNNQHTWKTQKEIAEYVGTSHSAI
KKVFQGLKKPEGVIKQKLYDITQLECFRDGKQEKNVEEKKVFAGKEDLYINDMNSGVNKK
VVPIYEVESSINKENGHTKKMGIPIHEVKTNIVEMKNPVVHGSDSEVQKSVYKIQKLLEE
VKKLVEEVKDLVEEVKEFLEEVKGLVTEMQVSVEGIERSVEDVQEKVQEHVEEAHEPVEE
VQEPVEEEVKKPVEEGLKEPVEETHEPVEPVKETQEEVKEPVEERHEPVEPVKETQEEVK
EPVEPVKETQEEVKEPVEPVKETQE
>SR-VP_0-2_scaf_1523504_2265850_2 # 1329 # 2909 # -1 # ID=1_2;partial=00;start_type=ATG;rbs_motif=GGA/GAG/AGG;rbs_spacer=5-10bp;gc_cont=0.340
MAKRQDRSQIIRFQEDTHRMSFSQKKEYLMMSESEKSKYLKSLNIDIPKEINKEKEEKSK
EKDIPVKITEKGHVRVPVLNMRGKPLMPTSPKKARFLLKEGKAEVVHRYPFTIQLKYATG
ENKQPIKLALDPGYKNVGFSAITENRELISGEVTLRTDIPEKIAEKSMYRRGRRNRNTRY
RESRWKNRGIPKGWLAPSIEHKLESNIRLIDKISKILPITSIRVEISPFDTQKMQNPEIS
GIEYQQGELQGYEIREYLLEKWGRKCAYCKVENIPFEVEHIISRLRGGTDRVSNLTIACH
KCNQEKGAMSATDFGHPEVQIQARKPLKAAAFMNIVRSKLVDRIKESFPDYYCDSTYGYI
TKCNRIKLGMEKTHANDAFVIAGGVRQIRSKPYHVVQIRRNDRSLQLNKKGSKPSIRKKR
YKYSPGDLVKRISSLQTTGWGEGVGKKVRSKVYVVKGMFNYGEWIRLRNPIQGEKDISIN
TNDVKICKYGSGLLFGLEKSGNKVDKKDKVDKKDKADRMAGVFLRE*
>SR-VP_0-2_scaf_1523504_2265850_3 # 3440 # 4327 # -1 # ID=1_3;partial=00;start_type=ATG;rbs_motif=None;rbs_spacer=None;gc_cont=0.358
MKENDKKRMFKRLDNMKMSIKYMLPLLIVFISVFAGMAIANGKIETNMSNVTNVTVDPNV
TVVISTSIATPNVTVYPNATIVMPTQAATPIVTVTPIATAPTQTPVIISNVTESLPVSVT
TSNVTVIPTITAQIPVVTQDIVERNTTIVYVPVTDKNVTQETNVVRETFDTPKQRRMPKE
EPISTQTAVPISTTAGSTNGSNQNGFLGDISDKIIIGAILGFIGLFYEIIKIKYEHKQKA
KTEKTNEDAQNKLLERLERRQEELLAKHGISGRQDTSLNRPEKQQEDIKDKNKNV*
>SR-VP_0-2_scaf_1523504_2265850_4 # 4470 # 6701 # -1 # ID=1_4;partial=00;start_type=ATG;rbs_motif=GGAG/GAGG;rbs_spacer=5-10bp;gc_cont=0.417
MVSKYILQRNCKKLLLSVLIATIVMVPGALALPTYLAPLNTLYGPGLSCGTCHIDPAGGG
PRTAYGTLFENQANHMTDPTAALTAIGSPTAATPTPTPTPTPTPTPTPTANTTASRTIEN
GVLTAGNSTNITVVIQNGVTQALSLKETMPSGWTLTRGTDTADQFKAGTNEWLWLTVTGG
TTETVTYMATVPSGTTPGMYNISGAVSAASTSIVVTGDDTIQVTGTTVVDTTAPTTTLSG
VIEGGIYSGSVTITLAATDNSGGSGVKNTTFSLNGAALATYSSPIVVTNIGQNTLAYMST
DNAGNVESVNMVNFTVNSGPAGTFGFAVTPLSATVNIGNIAVYNLTLTNNGNATDTYSLV
ADKPNNATVTLAKNSVTVEQGNVAVVGMTVVSSTAGTYVVNVNATSGANANNSMMVTTTT
NVTVPTLSISDLVSVPDSAISSTNPAKISANVTKGNSDITDVDFGIVDSNDMLGMGADTI
LIAEDNSSGVEGSYSPEDWPAIYITLGNEAVTDVVSVNLEDMAKFANVRGIFKANDTSNS
TDAVISFNRTTGNMSKIISFVTGKQLTVQDANSTFQPRTTKFTNGSVVLGDVSADVFTLY
NMTGNMAVNNPSITVNTVPDGNYQVFAMVTDANGSNTSQLIDIDTMPSTGSSSSSGSSSG
SSGGTYPTFTATPVPTENVTTEPTTTEAITETPQPTVVEQTTVAPVETSSEVPSPVPTQK
SPGIGIVAAIGTIGIIYAIRRRK*
>SR-VP_0-2_scaf_1523504_2265850_5 # 6953 # 9088 # -1 # ID=1_5;partial=00;start_type=ATG;rbs_motif=GGAG/GAGG;rbs_spacer=5-10bp;gc_cont=0.368
MIRKNRVIFTLFLLSLFFSMLASNVVALVEKKSLNDLTRDSDNIITGKVLSRESYWENGN
IFTNVTVSVNRHIKGSSNNKITVKVRGGTVGDVYAEVSDIPLFDDNEEVLLFLKRNSVVG
WNQGKYSIHNDSIKETGEPLEKFVNNIEQNLQRQVNNKIIISEGDTGRYSNVISTKLDIR
SMKKVHVNIPMSTNVPPKNYAMMSTIKYEGFENTFPNDWLLSGNSTWCNTPYNAYSGKWS
GWNACGGITGVTSDGLYLNNMDAKMIYGPFSLVGATNPLLKFQHLTRTELYHDNFSYMAS
IDGVNFYGMSISGNWTPWQSTTFGLKNVYTLGDLRGQPNVWIAFMFTSDGSVQDHGVFLD
DVYIERGGTESLMPHIKSVTPNSGPARAMELGSNVADQNSTKVTIRGSAFGLTNGSVKFW
SVGTIWDDATIVSWTDTKIVAKVPGRVSSGTKPGGDGNVQVFTSDGTPSDNYGNFNVTYS
YGGGKLAGNKITYMVNPNNVGTVNVIPAIQAATNTWNNAGANFGFVYGGPSSKTDVAMDG
ENSVIWVNYDTGSVATTTTWWIGADTKTIAESDIAFNDFSIDWGTDNSLTKMDVQTVATH
EFGHWLQLLDLYGSTDSKKVMYGFVNDGAIKRVLNTEDVSGIKWIYGPEKPLQTGDILVY
YRGLGVYPNIVETNDVLKAADDWRNDVIPQGFSVSITTDQLLTLIEEWRNS*
>SR-VP_0-2_scaf_1523504_2265850_6 # 9104 # 9787 # -1 # ID=1_6;partial=00;start_type=ATG;rbs_motif=None;rbs_spacer=None;gc_cont=0.357
MENNKNTAGIFVILGLTILIAITGCIDKGKLASVNLTNEQNVIATPIHQEISDVGISSST
SGMMERYNLDKLVSLSDSVVIAEVVDILPSRWNTQNGEKSTVNDGTSHIIYTDVTIKIVE
YLKGSLGNTTDNTTIVRTMGGMVGQDKQYVEDQPSYNVNEKVLIFLKNDSDPRTVDIGNK
HFVTTGSMQGKITMPANNEVIIGDTKMSLEEAKTAITGKGEKSYGNI*
>SR-VP_0-2_scaf_1523504_2265850_7 # 9840 # 10874 # -1 # ID=1_7;partial=00;start_type=ATG;rbs_motif=GGA/GAG/AGG;rbs_spacer=5-10bp;gc_cont=0.354
MRDINIFLMKKRSFEIMYKMIYITTVLLISTIPVYAWINGIGGPSTDPNNPTIGTHDKML
NDAINMLPSNLQAEINIIAADYGSEMPDFNSTECNCIYGIGDKKYHEVYFYRNGIVQYDG
SARRAKEEYDLAMTYLGIGDKYNFSIHLGMMSHYIADVSNFGHTMGPGSDWGDEGDVVHS
AYENFVANEYSIFFSSENIKFDGTYSIMSAYDATLYSANDVTFDNKFGSGIYTNVWMYNS
VNNSLGSNYANLSSGDADPRLIARTSQSLNYSVNLMADVIYTMLSQNRDILSYYRGLGLY
PNIVETSDLLTAADNWRSNVVPPGFSVPVNTVQLLTLANEWRNS*
>SR-VP_0-2_scaf_1523504_2265850_8 # 11183 # 11998 # -1 # ID=1_8;partial=00;start_type=ATG;rbs_motif=None;rbs_spacer=None;gc_cont=0.321
MSSIFFIVTIVIMMNVYAETQISHKNINIVDTNKGLKFITVGDPQINSDTLEGVERLKQV
ISFANNSSVDFVVFEGDMTGDGTNKSNDIVKGILKELKKRYYIVVGNHDMFISSKVFESY
YGPMEHIEHINGYQLLFIGINDEKDENGVVTKLNWSFDFSKADKNAPTLVFIHGPVISIP
TGCIYCRMQTDIMEYGYSTEPELQKFTNLIGVYSGHVHYDSNRVVNGIRYVTVNGLINVT
VDGIPLVHASDKVGYSIINGEKSSYELINYR*
>SR-VP_0-2_scaf_1523504_2265850_9 # 12175 # 12657 # -1 # ID=1_9;partial=00;start_type=ATG;rbs_motif=GGAG/GAGG;rbs_spacer=5-10bp;gc_cont=0.342
MNTFLPYADFRKSAACLDYKRCGKQRVEAFQILKIVTGERTTGGWINHPAVLMWIGYPDA
LNFYIKCFIEEWVNRGYNNNMEIPVVGNEEEIKMPYWLGDERLHTSHRSNLLRKDPEYYG
QFGWTEKPLLEYYWPSNKRINVNNIPLLSHDCVIVDVDKI*
>SR-VP_0-2_scaf_1523504_2265850_10 # 12717 # 13037 # -1 # ID=1_10;partial=00;start_type=ATG;rbs_motif=AGGA/GGAG/GAGG;rbs_spacer=11-12bp;gc_cont=0.368
MIGYPEVVVILVLALLLFGPNKLPELARSLGKATKEFKNAQDEFSKELKKVDSPPEDTGE
LKTSDSEDSDTKIFKLASDIGIDTKNKTVEQVTDEIRKKIGSQATK*
>SR-VP_0-2_scaf_1523504_2265850_11 # 13140 # 13250 # -1 # ID=1_11;partial=00;start_type=ATG;rbs_motif=GGAG/GAGG;rbs_spacer=5-10bp;gc_cont=0.360
MANSFLEIVVFSTVVLTEDMFGSIPINGLVLSEKLF*
>SR-VP_0-2_scaf_1523504_2265850_12 # 13252 # 13761 # -1 # ID=1_12;partial=00;start_type=ATG;rbs_motif=None;rbs_spacer=None;gc_cont=0.361
MKKVEVKKMQELKLRQLHRGFLLTDFDNNEVGCKDFEQALEEIKKLIKPDGKSETPITET
TLEKPITERPTTDNQIVENHAVKKRAKRTRDSTIELHRKIFEAAKEQINLLGRVNGAQIA
RDLNVNASNVGNHLKKMESELDELIKKWQDERDRKMVNAETTVNSSGDK*
>SR-VP_0-2_scaf_1523504_2265850_13 # 13795 # 14451 # -1 # ID=1_13;partial=00;start_type=ATG;rbs_motif=GGAG/GAGG;rbs_spacer=5-10bp;gc_cont=0.364
MEEEMKNVKTGGMRTALGKGNLKVTCVERKYKVSSSKIGFIVTAKKELDENTTQELLHED
MELKTFLANYEITDIAPVPVCQESADISGKNVPARDLPITNIMAKKNTESTKRDVKFVEN
DGMQMQGTQRQGMQRQKIMSEAMKRMELFDSLNLPETFLIKDYKKALEEIGIKTTNTAMP
YDDLDRLEKRGKITRIGKGARGAVSFLKKNKEEAIVMQ*
>SR-VP_0-2_scaf_1523504_2265850_14 # 14513 # 15040 # -1 # ID=1_14;partial=00;start_type=ATG;rbs_motif=GGAG/GAGG;rbs_spacer=5-10bp;gc_cont=0.339
MNMKYIYIVSILAITIIGSGCIDKISEKTILTEGKAKIDDLLNKFIDGNTSSIEVTNTPR
NIPSPEATNAPEIASSPEASDNASSQDMIDNQTEVKSVTKVFNIGQEYNMLGVNVKLVNI
TDYDSNTAILLINNVEYKYDPASGIKIQTNGVEVVDMISSEDDKTAEITVDSITQ*
>SR-VP_0-2_scaf_1523504_2265850_15 # 15200 # 16504 # -1 # ID=1_15;partial=00;start_type=ATG;rbs_motif=GGAG/GAGG;rbs_spacer=5-10bp;gc_cont=0.434
MRTKYRRGLDMVDKPKRFVGLGLLLLTIAGMVMVPTVSALPEYYAALTTAYGTTGNSCGT
CHISTGGGGPLTGYGDMFLAQINLGKIPADALKTIGSPNGASTKLSITVPAGVIAVTTGP
STIPKLGRATTSGGIAPVTITNDAPATGFTVGTHTVTWNATDSTGAAVSGEQTVTIIDAL
SSTPVPLTVVVPADVTAVTTGLTTTVKLGNATTSGGTAPISMINDAPEVGFPVGTNTVTW
TATDSLGAIAKGTQKVTIVNATPSGPLTVIIPANITNVSAGQYTKVYTGIATTTGGVGLV
TIVNNTPDLGFVIGNTSVTWTAVDSTGAIVTGIQTVTITDSQTPTIQVVDGPTVPVVGVP
TVPVIGIPTVPVIGIPTVPEDDGNKNKDLDDGNKDLDDNKVIVAEVSAKVSTEGHSEPSE
NDTQVHSEPSKDDT*
>SR-VP_0-2_scaf_1523504_2265850_16 # 17308 # 18342 # -1 # ID=1_16;partial=00;start_type=ATG;rbs_motif=GGA/GAG/AGG;rbs_spacer=5-10bp;gc_cont=0.338
MGNILKNISAGIVTLALKIGPKILTAVAKFAKIGKFGFAVISMASYAYLFTWKFAIMIMV
LLFVHEYGHIWAMKRCGLKTKGIYFIPFLGAAAVTEEMFKSRRDEAYIAIMGPIFGFALS
GITLVVYIVTHNALFGAAAGWMAMINLFNLLPINPLDGGRIMKSIAFSINSKMGYGFLVI
GIVVSIILIFWAGIILFLFLLMIGSLEFIVEYMTRNENMVIKRCIKDIDKIFEKNRPIEI
QHAIDNVKGILSDKKVDPIARINTVISIGKKFRDEDDSIDFHTGGLSVAISPLLERFDHM
PKMTTRGIVITSISYVGTVVILWALMTYASHIPEVEIARKFFMS*
>SR-VP_0-2_scaf_1523504_2265850_17 # 18399 # 19520 # -1 # ID=1_17;partial=00;start_type=ATG;rbs_motif=AGGAG;rbs_spacer=5-10bp;gc_cont=0.347
MKENRLFILAILVVVIISLGCIGQKNVNVSNSTISNKDIQKAENVSSPTENMSPTTENIQ
NPLGVFYYPWTGGNPEKSPAAKETWLHWKDDNHTPPKTWASNYMPDYGTSSNPYDRLYSS
KDTGIIRQQLTLMKKAGINFVISSWWGQNHYTDQALGIIFNQVLSAKDNPYPEVKFCIYY
EKEGFAAVPKSEIISDINYIKSKYASSPYYYKIDGRPVVFVYNTKSGLFSETFEQEIQKW
KEVRDETGIYTVLKVSGGYQQVESSADSWHEYAPSSSFKQTGSYSAFISPGFHKWSESPR
LERENFTRFENDVIALKNANVQFKLIETWNEWGEGTGIEPAQKINHDDINGFTVAADSYG
TKYTDILGKYFEK*
>SR-VP_0-2_scaf_1523504_2265850_18 # 19720 # 19980 # -1 # ID=1_18;partial=00;start_type=ATG;rbs_motif=None;rbs_spacer=None;gc_cont=0.303
MSIYELMLIVFVINLPFGHLRSRSTKFSRKWMMAIHVPIPFIILLRVLSGFNWTIIPFMI
LAAIAGQMIGGKLTYIIGKEQNDIQY*
>SR-VP_0-2_scaf_1523504_2265850_19 # 20141 # 21979 # -1 # ID=1_19;partial=00;start_type=ATG;rbs_motif=AGGAG;rbs_spacer=5-10bp;gc_cont=0.365
MVKKIFLISLIYIFMLTMGNVHALENGVMIPLVADRVTANGEEGSYLNAQVVVTNGTGHV
FVDTNPFTQVDLQGSARIAAMVASDVLGINEKSYDFYYIIEINSPVIGGPSAGGALTVAT
IAAINNWKIKPGVVMTGMIDPDETIGPVGGIPFKLQAAAANGARIFLVPQGQLVVNITKF
NVTMRNSSVFHNTSEETVDLGKLGNQLHVTVKEIGTIQDAVLEFTGHDISKPFINGSVYT
QNYLDLLQPLASQLQNESKSMYNDSYSISDNSSIMQGAKDLQNRADNLVNDKKYYAATSL
YFSSMINILTFQWTYDYNHTRNKQDYIAYLTNKVRSEITLSENELIKFKANGTGDIEAIG
AAESRIMDAGNILENLNASSPDATISLLAFAYERAKTAQWWLSLALPSGKTVSEDILKER
SGWYLSQAQSLSAYTQALLADNGISMTSLGDTTTIQKEIDRGFYSGAIFDSLKIISRLGT
GIELMSLQDPSVRVNQSADYAQSVINEVRSKGIEPTLAVSIYEYGGISNNPYEEKSDYSY
ARMIAKVTESLYSHETSIDQIMMTNGIIPNSNSNIKSNMKSNTTSRKSPAFETIVLIGII
MSIYYFVRLRKN*
>SR-VP_0-2_scaf_1523504_2265850_20 # 21979 # 22257 # -1 # ID=1_20;partial=00;start_type=ATG;rbs_motif=GGA/GAG/AGG;rbs_spacer=5-10bp;gc_cont=0.308
MILEILAILFYGIGDLWTTKIGMNMKMKEHNPFVRTIFKKIGFAGFVIFKSVIISTGIIY
LPTLTLFMAVSGIGITVWNIRQIIKHKKERRT*
>SR-VP_0-2_scaf_1523504_2265850_21 # 22319 # 24280 # -1 # ID=1_21;partial=00;start_type=ATG;rbs_motif=None;rbs_spacer=None;gc_cont=0.335
MDKQKQNSKLELSEKVVSKLSFTFPRSYEIIICIILFLIAFGIRMITYSSIFFGGNVRFL
EFDPFYHMRRVISFVDHFPHIWNFDTYLNYPIGSVVGWGPLFDWTIALLAKIAGLGNPSR
HLIETVGVYFPVFLGSLSVIAVYFIGKEIFRDLDNVKRDNKESGTYTKITKKSKKTQNVK
TLEKARKSWKNVKNWQVGLISGLILAVIPAFTQVSFLGFVDHHVAEVLLSTTAFLFFIKT
IRAEDSRNRYKFSALTVLTLICAMFVWPGAPIFIGIVAIYGMVQCTIDKKYKYLALIIGI
LLAVYIGAYFISPDTYNLLNSGVGFLIKDRIELQQVQETQPLFFAFSGKFVTEPSWYAFN
TSLYIAIMGAILFAWSMVKYRSYKDQIVNNRIKTFFLVWTLIVMVLNLYQTRFVYLFAVN
IGILCAYLIVELINSDKLYTELLGLVLISAILVPSIQMNNTMRENPLMLSNDWFTTSEWI
KNNTPDTNSTWDLPSKDQIPSYGIMSWWDYGNYLLYLSERPVVANNFQLGAEDSAKFYTS
ENETEANKIISDRKARYVVVDYRLGLNLINDNGKTYIRGSWVAAAFLSGKNMSYYLDSNN
MPNDKYLSTMYAKLYLFDGKGLDKYKLIHKSETVYKDLFGKPIEEIKIFEYTG*
>SR-VP_0-2_scaf_1523504_2265850_22 # 24544 # 25539 # -1 # ID=1_22;partial=00;start_type=ATG;rbs_motif=GGA/GAG/AGG;rbs_spacer=11-12bp;gc_cont=0.393
MTKTKEEELNPEKIFQTCFAFAPSRVLVTGVDLEVFTHIANGHNTSKEIADAANADRRGM
EILLNSLVSLDFLTKTNYRYDLTPMSEKFLVKGISTYYGDFVPNVDMLWEPWRDLTNIVK
TGKPFTRLEREDGEEFFQKLVSQIFPMSYPGARVAAEKLELENSNILDVAAGSGAWGLAF
AERDINTRVTALDWPGVLKVTKKFVNKFGLDARFSYISGDLREVDFGIGYDLVILGHICH
SEGAENTVKLMARCYNSLKNGGMLLIADMIPDDERCSAAFPLLFAVNMLVSTTEGNTFTM
KEYKEWLENAGFHDIKTLDIPGPSPLILATK*
>SR-VP_0-2_scaf_1523504_2265850_23 # 25751 # 27997 # -1 # ID=1_23;partial=00;start_type=ATG;rbs_motif=AGGAG;rbs_spacer=5-10bp;gc_cont=0.414
MDKQEKQPEEGKSVEDMFNMNRRTFLKVAGFIAGAMAFSRYDLIQRASATFVPGFYNSSG
LSKFKQPLRGVGPGAIPVAIPDSGMALDGAVHYTIDINQYKDTLHPDLGKTTMWGYNPRN
ALGVVGIPEQKLLGGIIIAERDKPVQITFQNNLPNKHILPVDPTIMGVAHNRVNRTAVHL
HGGEVPWISDGGPFSWFDDEGNYGESVTKKGSPNIYKVMNPKLKHGQAEVYYPNQQSARF
MWYHDHAVGITRLNAYAGIASAYIVRDDFERSLQHLGLPDFIENGGHEIPLVFQDKIFVG
SDIKKSDPTWEGVKTPGSLWYPHIYSDRWGIANASDPSAIPEMFGDTMLVNGVVHPFAKV
EPRRYRLRILNACQARFLNLQLYEDDGKGQPVLSSKGPDFLVIGTEGGFLSKPALVHSNE
PMKYVNITDVDPLNPGGSLITAPAVRWDVIVDFKGFEGKKFILYNDAPAPFPSGDMVNDY
QGTGKGLNTRTIMRFDVALSITGKADGPLKITKNTKLALDNDSKMDKFLVPLSSSVVNGA
VKLPEGIKVRQLTLNEVFDQYLRLIQMLGTNKKVSLPTGYTMDQTTPDYPNNYARTYDSV
TTENVKVGDTEIWQIANLTGDTHPMHFHLVNVQLLARQSFVDPVTGAYKYHNGVPKYTGD
ARDPDPTELGWKETVMMHPGDVTTIIMKFNLPKVPFKVPESPRTGGFEYVWHCHILEHEE
HDMMRPLVLSEEKEDKGKDKGKDKDNDN*
>SR-VP_0-2_scaf_1523504_2265850_24 # 28572 # 29054 # -1 # ID=1_24;partial=00;start_type=ATG;rbs_motif=AGGA;rbs_spacer=5-10bp;gc_cont=0.385
MRSKKLVSIIVLALMLTFAYFSYTIALKNFTLSDKNNSYLGGIKFHRSAIGLEESFQIAV
KENKPIMMYFWAIWCQYCAKFQTETLGNPAVKKILEGDYVLVAMDLDIDREVAQKYGVSY
PPYLVFMDPKGNILQRVPGAVGPDYLLPIVTQVRDQVRGK*
>SR-VP_0-2_scaf_1523504_2265850_25 # 29114 # 29266 # -1 # ID=1_25;partial=00;start_type=ATG;rbs_motif=None;rbs_spacer=None;gc_cont=0.333
MYTEMKVIIESILIIIVAAIFHEFGHYGMAGLLGLHPRFADWNKNLRTKI*
>SR-VP_0-2_scaf_1523504_2265850_26 # 29365 # 29967 # -1 # ID=1_26;partial=00;start_type=ATG;rbs_motif=AGGAG;rbs_spacer=5-10bp;gc_cont=0.343
MNNGEKIYVLLTFVVASLIAGLGVGIVILIIVFILDQATKRSNKTNEKAIHGKVFIKSMK
ATNVDNSCMRGFSPPNEYTIYECEKMFPLEMRAEKQEEANLIIYMLWWARHVGSYSSGNT
ACQIVCQVAIYSVELGKNIEVFNFSGSYPPDKIHSYGSYNRRVYDDVYGSHPTEEIKKHF
SEIKELIKKNSLEQSVDLPV*
>SR-VP_0-2_scaf_1523504_2265850_27 # 30034 # 30540 # -1 # ID=1_27;partial=00;start_type=ATG;rbs_motif=GGAG/GAGG;rbs_spacer=5-10bp;gc_cont=0.335
MSYINNLKIRCELCNEEYERLFIVYNIFHFHRGSNSDLRNKVICKNCAKRLFVEGGLIPK
GLTPEDRKLLKFGLTATCANCSGRGYDIGRDQFGAYREFDCVSCRGIGYVKLGERYGAKE
TIICFIIGSAIIYEGMQISSYLVMIIGILAWLLGLIIYLAKDFIPPFG*
>SR-VP_0-2_scaf_1523504_2265850_28 # 30614 # 30862 # -1 # ID=1_28;partial=00;start_type=ATG;rbs_motif=GGA/GAG/AGG;rbs_spacer=5-10bp;gc_cont=0.297
MSKIKYYFLKIKTFFEGVFLTCILASFREGNQVAWKGHLHVTNISYEHFEKYDNCKYKFG
PALYRTECGTIRYTFEGLGVYN*
>SR-VP_0-2_scaf_1523504_2265850_29 # 31079 # 31309 # -1 # ID=1_29;partial=00;start_type=ATG;rbs_motif=GGAG/GAGG;rbs_spacer=5-10bp;gc_cont=0.299
MDMLDRLYSNKNKKDKVDNIGLEEVIAKNAKNESVTTLNFLDNMRSNMTVLGSIILLVIF
FIFATLILVSNELRYV*
>SR-VP_0-2_scaf_1523504_2265850_30 # 31904 # 34765 # -1 # ID=1_30;partial=00;start_type=ATG;rbs_motif=GGAG/GAGG;rbs_spacer=5-10bp;gc_cont=0.400
MKTNQKFRTPIRLWLATLLVISLTAYSAVAAPNLTIVLNDTMDDGTPLVDNFTGASAILL
DTMNNTVATATFPDNITAQFDISNINPGDYFVEINGLAGDHLPTRIDSNTSDIMQTVGKE
LINSVIGDLSNPTYRIAAFPLGNSPIVDSSHQVVNYTTGMDETIYSYVIVPGNSSKVEIR
SLDTSAELNNFSTNMPNHDGLSVPFQQWILGDTLDSTGTFIGNHGLLYDPSADTCSGCHT
NLGVKPTNFSDVTSTNGWCFRCHNGPTGSDSGFLDVRLAPPVIVPPQGNVSNLTIVLNDT
MDGMSAPLVDNFTGATVIMLDTMNNTVATATFPDNITAQFDISNINPGDYFIEVNGLAGD
LLPTRIDSNTSDIMQTVGKRLRNSVIGDLSNPTYRIKIYPSGNPPIVNSSHPVVNYTIGM
NETIYNFVIVSGNSNKIEIRSLGTSAELNNFSTTNPEHDGFLITFQQWILGDFVDSTGAV
IGNHGRLYNASADTCSGCHTNLGVKPTNFSDVTSTNGWCFRCHNGTDGPRSGFLDVRLGT
TPPVRPHRGRIWNVSAGGQNANMSIQGMAFYPGIITVNVGDTINWTVKGNFHTISFLSGQ
APPPDGSPESFAPSGGSDYNGTGFVSSGILPTGGNYAVTFSEPGIYAYRCLLHSGMQGIV
IVKPTGTVYPFLQRGYDNQSVKDLTKDMAVGTKLADKVAQMITSSPGPNNTTNWQTFIDI
PLTERSRVKLNQVNNSNATGLTILNMTSPAVINVTLNASGLVPNDGYVVNIRIGTCKIPG
STVFTVGSFNADANGDALLMADVGVTPPSGIMNRGWIVEIDNGMNNANPIACGNVIKRDA
AYMRFASQTLNITQGDTVTWTQLNPMEIHTVSFLANNQTSPPLLLPGFVINPVVAMSNGT
SEYNGTGFFSSGILIPGASYSLTFAKPGTFKYECLIHDEMKMIGTIKVSPKGP*
>SR-VP_0-2_scaf_1523504_2265850_31 # 34921 # 35634 # -1 # ID=1_31;partial=00;start_type=ATG;rbs_motif=GGA/GAG/AGG;rbs_spacer=5-10bp;gc_cont=0.343
MAGIKLIPKEEVYDMKTGEEVAKIEVKNRLEFVIDFFMKSNPNPTSELKYQNPFELLIAT
ILSAQSTDKRVNIITPELFKNYPTPETMAKASSDDIYRLISSVTYPRNKSEYLVNTAKML
VQKYNSKIPEDVDELQTLSGVGRKTAHLIAATVYNKPVLGVDTHVFRVAERIGLTTDAKT
PLESEVQLIRILPKEVIPKFNQWLVLHGRYICTAKNPKCSECGIREVCRYYDTVVRS*
>SR-VP_0-2_scaf_1523504_2265850_32 # 35906 # 36067 # -1 # ID=1_32;partial=00;start_type=ATG;rbs_motif=AGGA;rbs_spacer=5-10bp;gc_cont=0.364
MTFYIILYWDSTEVVKIAADERGVPRKFGFTRDAARYAIDNFPSNYKVVEIIT*
>SR-VP_0-2_scaf_1523504_2265850_33 # 36430 # 37572 # -1 # ID=1_33;partial=00;start_type=ATG;rbs_motif=AGGAG;rbs_spacer=5-10bp;gc_cont=0.351
MRIAMVYDAIYPWVKGGGEKRIYELGKRLVSRGHEVHLFGIKWWDGSDIIEYEGMILHGV
CKKMALYANDRRSIYEAIIFSIKLISPLMKEKFDIIDVTSFPFFSCFSTKIVSVINGTKI
VITWHEVWGDYWYEYMGKSGFFGKTVEYIVSRLVSKSIVVSKMTGGNLELLGVGSENIHI
ISNGVDLRRIGDIKPSDNKCDIIFVGRLIKEKNVDILLKAVGLVKNNFKDITCHIIGNGP
ERRRLVELIVKCGLLGNVRFFDFMEHDEVIARIKSSKMLVLPSSREGFGIVVMEAFACGI
PVITVKEERNAASELVNEETGFVVDLDMRELSHAINILMNMTEETREKMSKSAIEKASTC
DWDKIIGQLTYFYEEVVSNK*
>SR-VP_0-2_scaf_1523504_2265850_34 # 37572 # 38717 # -1 # ID=1_34;partial=00;start_type=ATG;rbs_motif=GGA/GAG/AGG;rbs_spacer=5-10bp;gc_cont=0.345
MKMKKKNMISIIVPCMNEEKTIGICIQKVLSALKRENMEGEIIVADSSTDNSREIAKNLG
AKIVIVEKKGYGNAYMEGVSRAQGKYLFFADADNTYDFDDISKFLKPLIDNRADFVIGTR
LKGDIKKGSMPWLHRYIGNPILTGMLNWLFNTKISDAHCGMRAIAEDAYEKLNIQSQGME
FASEMIIEAARKKLRIMEIPITYYPRKTPSKLHSWGDGWRHLRFMMLYNPTPFFYIPGVL
LFTFGIVMTAGLASTSQLELIRIHSFILGSVIIIIGLQIIVTGGYMNVYGIIQNKIDNKG
LAAKLLNYHSLEKGLVVGIILFTSGMVLGLSVVYKWISSGFGSLSEIKGAIISMVLIAVG
VQIALFALIVSIFILNKKENS*
>SR-VP_0-2_scaf_1523504_2265850_35 # 38714 # 39592 # -1 # ID=1_35;partial=00;start_type=ATG;rbs_motif=None;rbs_spacer=None;gc_cont=0.324
MAKHKELVTFDRNTYFWIVVDNGKFIRYPTEEDLKDARERYYSRTNVCDMCWDDREKENK
ELTNESILRPGNARHIIGENGKKTNRYGCERCSNRYRQRYDLGSSNNIIKSMTDRRIGNL
KDSNHIFADNCQELTHIWTGAEDLNKKNDNYTFRYDHGPINKRFIIEIEGKQVDLSGKIL
QTTGRHYNSRNGCWTAGSLNREWIKDFDFLIFYCADKHGQIIERIYFIPKKEIFDEEIKI
GRTGIGIFKNPMNTRGTQPIIPWYEKYRVVDEEIFIKINEIWKQILKIRADI*
>SR-VP_0-2_scaf_1523504_2265850_36 # 39620 # 40066 # -1 # ID=1_36;partial=00;start_type=ATG;rbs_motif=GGA/GAG/AGG;rbs_spacer=5-10bp;gc_cont=0.349
MNNMDNLPLVSVIIPCMNEEMTIGSCVMKALSVLKREGLDGEIIVADSSTDNSAYIARSL
GATVIIPQEKGYGNAYLEGIRYAKGRYIILSDADDTYDMDEIPKFLKPLRENNADFVIGN
RLQGNIIKGSMPWLHRHVGNPILTKMKR*
>SR-VP_0-2_scaf_1523504_2265850_37 # 40063 # 41877 # -1 # ID=1_37;partial=00;start_type=ATG;rbs_motif=GGA/GAG/AGG;rbs_spacer=5-10bp;gc_cont=0.298
MAIYKKQKLQHEYQNNYDSMYKIMLITIFIVAILVRVYNDPTIPYHYDPGKNIVYSRAIL
DSFPLFPQYNSYFNLGEYYEYQVLFPYIIALLYKITGLSLIYLTSISIIIVGSLLPITVF
LLSKEIFNNVPVALISSGLIAISKIQLFSYMNYYPQILALTILPLSFVSIIRYTRTSKRK
YVIYASILSTAIILSSYLVGMVYLSILTLSLVIYSIMRKGPKYIYVLVSIMTGTATLAAF
YVLPIINRYGIKTFIIGIINTISTQKDVPFTNAPIDILIPVAFKFIFIIFLIICVSLVIY
LFSRISKLEISKQVGHIFLKEIKYEHVLLFIWTLTSLVLVESYRFRPILWVDRYLELLDI
AVTIMAGYSIYFILSKIKLNKYLSPNYKLMQTLVLILIFAYPIYDIIQHRYGFGYWNTQS
DLESLNWVQNNIPSDALFVTPSGITSFWISALGRVHILGGESSQMLGEKFDGNGYSDTII
NSPSISEKMDIIRKFGVQYVYITIRSPINNLLWTNKYNSEGLKAFEDSRYFELVHKKEDK
ISGAYIFKVKEVLSPKYNNPKIDKGMTILGYGISLATLIMMIRLAIRKNVAEYSKKKVSK
RSRT*
>SR-VP_0-2_scaf_1523504_2265850_38 # 41894 # 42970 # -1 # ID=1_38;partial=00;start_type=ATG;rbs_motif=GGA/GAG/AGG;rbs_spacer=11-12bp;gc_cont=0.323
MANNTQDIKFITLLRGIAALLVVWDHLVGNWLSNNSMVWLPIQIIREYVTTPLGIIQDFG
WFGVCLFFLISGFIITHVAIRENRTTFFIRRIFRIYPPLIVSIILILVLDFVFSRGQFMK
LSYDNMLLSFTLLNFLFEPQNVINGVAWTLVIEMLFYLIIFAFLTYLKERPIYFLASIDL
VVGSIVVSARWFGENFFLLAASVAYLPFLAIGQIVYLYWTKRVSLKISIIFSVVNYFMLV
LGLETIHSQFYVPGNSYMVSFFYACAIFLIALYFNMNIRINKTVKLISESSYSLYLTHGF
VGLYLLNALVPFYGYSISILITLIIVLTVAIISWRLIERPSQNIARTISNIIHERRMK*
>SR-VP_0-2_scaf_1523504_2265850_39 # 42919 # 43098 # -1 # ID=1_39;partial=00;start_type=ATG;rbs_motif=None;rbs_spacer=None;gc_cont=0.289
MKSNKELKDCQYNYGIQSYGIQSYGIQSYGIQSYGIHHEFNEIWPTIHKILSLSLCFEA*
>SR-VP_0-2_scaf_1523504_2265850_40 # 43061 # 45601 # -1 # ID=1_40;partial=00;start_type=ATG;rbs_motif=None;rbs_spacer=None;gc_cont=0.318
MMNDDKGLVACTIVSKNYLFFARTFTDSFLKFHPNGKVFVMLVDKIDKFFDPKNEKFELV
YMDDLKIDNVSSFCFKYNILELNTAVKPFLLQYLFEKYNLDKLYYFDPDILITENLGELS
KLLDNNSIILTPHLLEPIDDDCRPGEIEILRSGTFNLGFIALSNTDDTKTFIKWWQKRLY
NNCWMDPDKGFHVDQKWIDLVPGLFDNVYILREPGYNVAYWNIHGRYVSDKNDKLYVNDE
PMYFFHFSGFEPENIQGISKHQNRFRLDDLKNVKQIFETYQKLLVNNNYSEIKKWPYAFD
YFDNGIKIPSNITRKLYKELGNKTLQFGDPFSTQQADSFFNWMNDSIEPVINTSAIKRVW
YEIYKARSDVQVVYPDIFGKDREGFISWIKSSGEREYKLDKIFLNDVSPKFDLDKKLIFL
SKTNIYQRIISPVRDSLKVVIKKSFGKNAKLISKLDVLNRKIENLARPDIAYVPVRRDAI
SQKKYGINVAGYIKGEFGVAEGARAIIRAIQSNNIPYVLNNIDPYGHRLMDSTFQNFSEI
NPYSVNLMNLNADETIRFCEEKGIKYFADKYNIGRWSWELSNFPEEWIPYFRFYNEIWTI
SKFCAESIAKVSPIPVINIPHVIDLDTSKIERKKYKFGLDERNYVFLFIFDFFSVFERKN
PLAIIKTFRQAFDNNEDVVLVLKCINSDRHPSEFEILQNYSSEHNIKIIDGHLSKDDINS
LIASCDCYISLHRAEGFGLTMAEAMYLERPVIATGYSGNMDFMDINNSFLVRYKLIELEK
DFGPYKKGNVWADPDISHAVELMRFVYNNREHAKKIGIRASEDIKRFLNPTVVGNEIKQR
IERLPI*
>SR-VP_0-2_scaf_1523504_2265850_41 # 45632 # 46936 # -1 # ID=1_41;partial=00;start_type=ATG;rbs_motif=GGA/GAG/AGG;rbs_spacer=5-10bp;gc_cont=0.307
METNDEKMLEYSGERYLPWMQVGEIHYEHLHRYAFASRFVENKKVLDMGCGEGYGSNMLS
SNAKYVLGVDIDEGTIKHASNKYVKKNLEFKICSVTDIPIENDEMFDVIICFETLEHLEE
HEKLLSEVKRLLKKDGIFIVSTPNKHMYSDNRSFQNIFHLRELYFSEFENLLRPYFSTVM
FFGQSLFVTSDIWPLYKRSDTVDESIIIREDNEFCFTDIDKKEPTFFIAISSDHTLDNNF
HKNNFLIDISNTLLNEKDKYIDEITRKKDIYIDSLKSAINEKDVYIKNLESTFKEKDSHI
KEKDIYIRNLEAKVHENDLSIEKKDVYIKDLESTVKEKDIHIRSLESAVHEKDVYIKDLE
STVKEKDMYIKSLESTVKEKDVYIRNLESTVQEKDVYIRNLESTVQEKDIEINNVTKELD
KIKNSLVFRVVRKL*
>SR-VP_0-2_scaf_1523504_2265850_42 # 46962 # 47744 # -1 # ID=1_42;partial=00;start_type=ATG;rbs_motif=AGGAG;rbs_spacer=5-10bp;gc_cont=0.332
MFPKNDNGNYSGNKDSAIVVENVSKHFKIPHEKKRTVFENVLGLIKGKNGYEEFWALRDI
TFTVKRGDTIGIVGENGSGKSTLLKIIAGVLYPDSGKIKVNGNIAPFLELGVGFQQELTA
RDNVYLYGAIMGISKKEITKRYDEIFEFAELKRFESMKLKNLSSGMTMRLAFSTAIYTNP
DIFLIDEVLAVGDESFQKKCSEKFDEFKRDKKTIILVSHALDSVRKICKKAILLDKGNIV
SEGDCEEVIYDYHKLMESRF*
>SR-VP_0-2_scaf_1523504_2265850_43 # 47744 # 48505 # -1 # ID=1_43;partial=00;start_type=ATG;rbs_motif=GGA/GAG/AGG;rbs_spacer=5-10bp;gc_cont=0.310
MYIFKYKELISNLVISDLKTKYSSSVLGFAWSMLNPLLMMIVLYAVFNNVFKSNQEHYAF
YLLIGMTTWRFFANSTTMAIYSIVGRANLVTKIYIPREILTLSVVISALISSILEFVVLI
VILIIFGIVISFKILIFPLLYLFYLPIVYGVSLILASLYVYFRDLNHIWEVMIQIGFFLS
PIVYPMSTIPEEYKFYYMLNPITRLIEMYRDVLLYNTMPGAEDFGLVLIFGIFLLVFGSL
LFKKLSRRFAEEI*
>SR-VP_0-2_scaf_1523504_2265850_44 # 48554 # 49537 # -1 # ID=1_44;partial=00;start_type=TTG;rbs_motif=AGGAG;rbs_spacer=3-4bp;gc_cont=0.330
MDKERDIWLKDKNMNKGLVSIIVVNYNGLNFLKRCLPSLLMQTYQNMEIILVDNGSSDDS
VTYVGNEFPSVRIIINEENFGFAKGNNIGIKDARGELVATLNNDTEASSRWIEELVEVIC
SNEDIGMCSSKILLMKDRDTIDSTGICISRSGACWDRGMSEKDIGQYESIEDIFGPCACA
AMYRKSMLQEIGLFDEDFYAYMEDVDLAFRGRLAGWKCLYVPKAVVYHVHGGTAGYMTDY
TIYHGNRNIIWNCVKNFPTRLLITSVPWIIGRNVVVIPYYVLKGYTKTIIRSKLDAIKGI
PKMLAKRADCKVEEKEIKKYIRMWAFV*
>SR-VP_0-2_scaf_1523504_2265850_45 # 49530 # 50606 # -1 # ID=1_45;partial=00;start_type=ATG;rbs_motif=GGA/GAG/AGG;rbs_spacer=5-10bp;gc_cont=0.317
MKIAIFHDYIGTIGGGEKLVLTLARELKADIITTDLDKESVRKMEFEDINIISLGETIKL
PPLKQITASIKFAMCDFTGKYDFFIFSGNWAYFAAKKHKPNLLYCHTPVRVFYDSYDTFL
QNQSFITKPIIIVWIAIHRSISEYYMSYVERVVTNSRNTQSRIKKYLNRDAKVIYPPVDI
KRYKFEKYGDFWLSVNRLYPEKRIELQIESFRQLHNENLFIVGGFAKGDHAPKYASKIID
SLPIYVKLLGSISENELIELYAKCKGLVATAMDEDFGMTPIEAMASGKPVICTEEGGYME
TVINGKTGIFVKPEISEIVDAMQTISKDPSKFKEECIKRSKDFDSTIFLEQMKKEIFG*
>SR-VP_0-2_scaf_1523504_2265850_46 # 50746 # 51180 # -1 # ID=1_46;partial=00;start_type=ATG;rbs_motif=AGGAG;rbs_spacer=5-10bp;gc_cont=0.294
MMVIMINGSNSNETTKKGNMKLETVDYAIMKSLIIGNWTTSDIVNLLQIRTLVVEKHIYE
LTREGFVDFQSQHFIITQKGKESILSFERDNPITAWKPVGDFIIQTIENRKKEKIRFYKT
VDFVLSVLTVILVILAIYFGIYYK*
>SR-VP_0-2_scaf_1523504_2265850_47 # 51184 # 52599 # -1 # ID=1_47;partial=00;start_type=ATG;rbs_motif=GGA/GAG/AGG;rbs_spacer=5-10bp;gc_cont=0.338
MNFFQKELSTLISRVVKLARITKNVGMLGVVVFLVILLVLPFQSSALGDVRAKIVVNVSG
LQDYQLHWNDRFPPGSTLMIYAEADDVNHRRLVGVDYIFIIKDSNDNIVDATVYNSRYRD
YRSDDFIKYQKQIDENLEDGTYTAEIHIFDLLNDSKAEENYFNITHQLLNQENDDTPPDI
TYFNRSDIMNNPDLMAHQYKEVVQPFYVDKYANKYPTNRFSVENVALDMYDIAPGVPVQV
NTSAKNTFYDSGIVSMDLMLDGRIVDSFSSEIGAYGSKYITLNVPTEITSSLEYGNHTLE
VVPTSDSTIGLDLSATLHVNQMQIEVPAKFYYSDIQINKLSVKPNEAAVVTVRVENKGRA
GNQSIGLLVNNMPIAEKTVYVNSLENKDINFSVSEKELGEYRVTVNNTNLTKIFFVEAAE
NVSQQPANIPVQEKQSPKIFIVSGLLILAILIYVIRKRFISRFLPDKNSKE*
>SR-VP_0-2_scaf_1523504_2265850_48 # 52656 # 53645 # -1 # ID=1_48;partial=00;start_type=ATG;rbs_motif=AGGA;rbs_spacer=5-10bp;gc_cont=0.305
MTRIMKNKEEIVENPLLGSVDEDVARMPIRLSFFEKIGLVSVSIIFISIAILSGFSLIID
IFVKLNFLSILIDVFVMTICIAAIYFVFNIIRKKIVTELLIDTAFQHGVYDRLQSLIGNI
AQAQVGTDVVIDRIDNLDKKVENILKERREERQDTSVSKDFLQEYISLGTSVKFVIKTIF
MIIVTMALFMFLVNFNLGRITPYASLSIFVLWWLFITNEYYLWKYTGAWTFAILPILTIP
VVVIIMANLTNYNVLMALLYLSLSFYIVIYYIWAIYVTTGSIPFIKPVPDEKSEKMDGFF
ALQQKGMFSEIFDEMKYRLKSSKKEEEKR*
>SR-VP_0-2_scaf_1523504_2265850_49 # 53661 # 55130 # -1 # ID=1_49;partial=00;start_type=ATG;rbs_motif=AGxAG;rbs_spacer=5-10bp;gc_cont=0.386
MELRYIFLLVALLAIGTIAIPSVYSSFAADHSFYDTGGKSCPSCHSDIRRELDSSATHST
LTCETCHVNTNLQSSTSHGNVIIPKCIDCHSDVVQPLTKDSHEPFMLGANSSNLKNGDDE
ACISCHSNTNKAIIFARPSFVEWNVKNVDGSWLIENLTIGNNKNVKASTNLGNSGIHSIS
LDNGCINCHDDIRSAVVKGGHSNERWKMKHDYSGYSDMNTYCRSCHVPRTGSIFGTTPYP
AIPFNSVVHASMTVTCVDCHTKTDLIANINGGMKLAPYNDNFMGNIAVSMSEQPYNVQSY
LCIACKNTGNPNPVNGTLHFRMLTEPDTTISLTIIPIPTPVPTPNVTVVPTAIATPNVTV
VPTAIATPNVTVVPTAIATPNVTVVPTPTDTIVPTPTDTPVVTPADTIVPTPTDTPVVTP
ADTVAPTPIDTPAVTPTDTVAPTPIDTPVVTPTDTVAPTPTDTPVVTPTDTVAPTPTDTP
VVTPTVSQK*
>SR-VP_0-2_scaf_1523504_2265850_50 # 55144 # 55878 # -1 # ID=1_50;partial=00;start_type=ATG;rbs_motif=None;rbs_spacer=None;gc_cont=0.290
MIYFFIDDIIIILLISAFLITIYMRIVHNWNFIEKVEQRYSKSDINSRVKDRIKFINRQP
IDRQKVIFKDFSILSIVLLVIILIGTQTIFFAVVVSDSMTPTFSKNDMILMQNIDRTYSV
GDIIIFKRPDTSIPTSHRIISIEDEGIRTAGDATKTMDWWKLKNDDIVGKAIMFQGKPVA
IKEYGAFFIVEDKNQRFGPFDYQNYYLFISVIKIYGYAIAIISLIIYIVLTLKREKGRSY
LDNK*
>SR-VP_0-2_scaf_1523504_2265850_51 # 55920 # 56414 # -1 # ID=1_51;partial=00;start_type=ATG;rbs_motif=GGAG/GAGG;rbs_spacer=5-10bp;gc_cont=0.331
MKVTNVKVDNFSRIKKVMILLVIGILIPTFLSGCVNPMEKVPVMKINITYTERQGIAEPD
SHSFTQDSISYIDRPKRTQAQSFPAIIGRTTVIKKVIKNDAKFNGTVIGPWEALSYKGNG
SYSFYVGFYDGGYPESGDTIHVSVMVVDNTGQRIGYITEDETWK*
>SR-VP_0-2_scaf_1523504_2265850_52 # 56458 # 57132 # -1 # ID=1_52;partial=00;start_type=ATG;rbs_motif=None;rbs_spacer=None;gc_cont=0.341
MISKEKRTVYKAIVNILSILIISFYGLVSISSAYERPAYDQALTAPWHPGSFCIPCHFSL
MDKGTAEKISNTCKCHDYKPEGSADGYTINMTKIYDIHKDIMCIRCHIGMKNQQNVTAQD
FHRIMPIACSNCHNYTNGSIQIPEKKNCSDCHADGNPHIVHGKKVEILCVACHGEDFANK
YINKPIEISDKGIVVLSGNVTVREYPTIAGFLSNIIGILSRIGS*
>SR-VP_0-2_scaf_1523504_2265850_53 # 57184 # 58707 # -1 # ID=1_53;partial=00;start_type=ATG;rbs_motif=AGGA;rbs_spacer=5-10bp;gc_cont=0.332
MRLTRVIMVMFVVSILCSIFIGTVFGQVNVPEGNVELVDPQEKTLGLGEHFTRDNFIIEA
SDFFFDNNTIITVYDGTTYQSCVPSCTGRVIQKTIAKMGDSWNVTDGNNIPLMNIFIKDF
KQIRGNIGAYEGFDVIVDQRATIRTEMVGRPTPKLSIFPLERKVNNRTLIDWTFLGGSDI
SINFSVRNDGKAVLRNVHLIINKNDNLSLLFPLESLDKELPELNANESAIVNIKYRAPSV
EKRRNFIISASIVGKDVFGREYNTTDSMYIIVRPSIEKLVELKKYVSERVYIGDLVYVTL
YVKNNGSTNISSVNLREEIPAGFEPLDNFWNLSNFTLKGNENKMIIYKLKSEKPGIYTFP
ERSSMVEWKGYGANGEADSGIEYNNKPNRVIVSGPYVELKKSGIIKDGNIKVNIDAKNIG
DRTAIVRLMDFVPGTGNITKSLIVHPGSLVTFSYMIDKNNLTNVNGEGKVTLLPVNGIVL
DQFLYDNDRYIQKAKSNSLVLDTSGNI*
>SR-VP_0-2_scaf_1523504_2265850_54 # 58885 # 59505 # -1 # ID=1_54;partial=00;start_type=ATG;rbs_motif=GGAG/GAGG;rbs_spacer=5-10bp;gc_cont=0.443
MDKKIWLALAALAIGIVILPQTIAMFAGQHDWYDTTLAGNQVPCAKCHADIFQELSQGAN
TSVNGLHRSQFGDTTGCDACHIITAPAIEGLTQGPGGQFHAAASPACLDCHSGTAGGGKS
ALEIVNGTEEVHKAFVNQSVIALFLKGANEACISCHTHIGVNITWTKATTIEFNASEIVL
ADGNHSWIVGNFNATGVNVTHTSSSG*
>SR-VP_0-2_scaf_1523504_2265850_55 # 59554 # 60219 # -1 # ID=1_55;partial=00;start_type=ATG;rbs_motif=AGGA;rbs_spacer=5-10bp;gc_cont=0.399
MQKKILLGIALMTIGIIVLPQTVAMFAGQHNWYDTTQPNQIPCEKCHADISAELSQPGIT
NSMHRIMGCDQCHVTAAPNSEGFRKGPGGQFHAAATAACIDCHNATLLYGTFQHGPAAGA
LGCLTCHKNPRSFPGNFSAVAILNGPEEVHKSFANQAINSRLLKGANEACISCHTHISVN
ITWTRATTMEFNVTEDVVGGNRTWTIGNFSATGSNITRTSG*
>SR-VP_0-2_scaf_1523504_2265850_56 # 60463 # 61335 # -1 # ID=1_56;partial=00;start_type=ATG;rbs_motif=GGAG/GAGG;rbs_spacer=5-10bp;gc_cont=0.352
MKKILILLAAAIILFSGCIAQNSGNQTTGNQKTVKVGDNVSVDYTGSVNGKIFDTSIESV
AKENNLSGPNRTYEPIRFTVGKGQFIKGFEEGIIGMKLGESKTLTIPPEKGYGQKNPLMI
QTVPIVQKVPLVRTFPKVFEIPSGQFTSLFGTSHKIGDSVRIPGTNANISILNMSATSGV
LASYELSVGSNISSGVPWNDTVISIDDKNITVKSQAKKNDTFQFGGVPWNTTVIDIDSVN
MTMMHNSIPDTRMQNGMTRVHFNDTYITLDQNNELAGETLVFNVTIKSID*
>SR-VP_0-2_scaf_1523504_2265850_57 # 61457 # 64219 # -1 # ID=1_57;partial=00;start_type=ATG;rbs_motif=GGAG/GAGG;rbs_spacer=5-10bp;gc_cont=0.370
MKNKKFMIGFVILFFSVLSMTMVASAIVYPTYDNETDCRGCHGNDVTINNVATRHHLLAV
NGTHQCTDCHPVQFDNVTQKYSTQIIRNCLICHPGKNHNNVHHILASQGLFVCSDCHPMK
FNNVTQTYYPYVTWDCTVCHSTVLSIQNIVPTPTPTPTPVPTPTVQSAMITSFTPDSPVA
NFVGDSKSFHITTDQVTDVIWSINGTPVQSNGSVADVGYTNTSATLGTWNVSVTASNING
NVTYTWEWIVATPPPPTVAPTINSNFPLYPSVNDSVGMSRKFGIAVDQNVSIQWLINGNQ
MQLDGNVNASSYNNTSAALGTWNVSAIASNNNGTVMYSWIWNVYPPPTITSSSPISPVND
TSGTPRIFNITTDQIVNVTWYINGAPIQSNDSVTDALYDNISASPGTWNVSTIATNDNGS
VMNSWIWNVTSISSSPPAIIGYAPTSPVNDTADSARAFNITIDQTANVTWYLNGTFIKTD
TSITYANYTNTSAKAGIWNVSVIVTNPNGSTIKSWTWNVEQVYQPPGIVSYSPSSLIVND
TEGSSRTFNITTNQTTNVVWYINNSTVQSDNGVINSSYINTSANPGKWIVKVIVTNPSGN
VTRSWTWNVTSNPKPITIIDPPTGKNGWYVNNTIYLNATDSDGIKYTSYSVDGGEWISHQ
GISATPSIAAILPIGVRTIRYSIYSLTLKTPVVLPSDGNHTIQYYSVDNLNGTESTKTKT
VKVDTTPPRITINSPINGGIYILKQNLIANWSVNDTTSGKTPAIATYANGSVISTTSVGT
KIFSVNSSDNAGNTNKTNVTYYIRYKFGGFLQPIDTDGRSEFKQPSKIDIRFKLSDINGV
NVATATAKLSYNNVSSTITGDDLKPITSDTATTGGNFKYDSKNMWYYYNLDSKLLKTGTW
QITADINDGSSYTMNISIQQ*
>SR-VP_0-2_scaf_1523504_2265850_58 # 64378 # 66651 # -1 # ID=1_58;partial=00;start_type=ATG;rbs_motif=AGGAG;rbs_spacer=5-10bp;gc_cont=0.400
MFRKIKDIQKIFLIFCTAFVINGMIGGTALAADHGVIIGFHQSNITAETKLVHDNGGKLK
RTFHLITAVSANMSDANISKLKKDPRVAYIVNDSVYKIADEYTSVWGVQYIGSQSVHNQG
TNGSGVKIAVLDTGIDYTHPDLKDNYKGGYDFVSNDSDPWDDNCLDYYKTCHGTHVSGTI
AAELNGFGVAGVAPGTSIYAIKVLGGGGSGSASYLISGLEWAVNNNMSIVSMSIQSIEDN
TAVHDAIDVAYNSGILLVAAAGNNAGGPVLYPAAYDSVIAVTAVDQNYQKAVFSPIDPKI
ELAAPGVGVNSTVCASAQVPNTCLTEGYGLLSGTSMAAPHVTGVAALIISHDMTKTNKEV
RTILQNTARHVGTPGRNNVYGFGVVDASNAILGIPASPPIQPDTTPPVVTVNGLNPVNIT
VGDIYTDAGATAVDNVDGSIAVISTGVINTTNIGVYTIIYTATDSAGNVAIATRTVNVIS
PQDTTPPVITINGQNAVNITFGSVYTDAGATAIDNVDGSVAIVTTGSVNTTNAGAYIITY
TATDSAGNVATATRTVNVIPPPDTISPVITINGLNPANITVGNIYTDAGATAIDNVDGPV
AVVTAGSVNTTRLGVNIITYTATDSAGNVATATRTVNVIKPVLTTITVTPSSITVSRKSS
QIFAAIAKDQLGNPIKGVIISWSSSVTSIGTVNPTTTKTDTHGQATTKFVASAGRIGTTI
VTAKSGTVYGGGAVYGSGTVSGVATVTVIYGNIKKIK*
>SR-VP_0-2_scaf_1523504_2265850_59 # 66773 # 68653 # -1 # ID=1_59;partial=00;start_type=ATG;rbs_motif=None;rbs_spacer=None;gc_cont=0.399
MQIFSFNFFLKKHFKIMMFDNEKNKQCSGEKEVKMKIKRKILIPIFALVYLAILAIASIP
PPPVNQNFGINDTMMINYTESLCRGCHNSTSSPLVAGGVPTRHHALVATSAENPSTSQAF
QCTDCHPSTPGVGMGILLDRNCMDCHNSTAFWGNSLGAHVSNFTRPHHNTTQAQARNCKF
CHGASVDDYNDGHYVPTYPPSEVTPSALFRASNSTSMRVWGGCLACHGEDKSASPPIFFT
HTNGFPPVADGTNNVHHNEILGITGGTSVGEQCLWCHVDVSDVLNIRGCETCHSVRSIHN
VQFDFANTSTLRGYGHIGSNNPLDIANNSWDCKGCHAWYNAGDVNPFAGAIVPDVQSVTP
NVFNADTKTVVTLGGTNFVQDNSTTVVNIDDKINLTPDIISNGQITVSVNLAAGKHYIKV
VKTDAIENVPKQSGIRPLTVVPAVTISSATLNGGTLTIFGMGLGSQPGTNAQQYVTFSHA
GNVYYSDAITSWSDNQIVATIYGSVVVGDTVEVITANSGQATAAIVGSAPLPSVKVASPN
GGESWRRGSYHPITWTYVGSIGANVKIELLKGTSISTIVSSVKNSGSYSWKISSGQSIAT
NYKIRISSATNKSYTDTSDKYFSITR*
>SR-VP_0-2_scaf_1523504_2265850_60 # 68694 # 71000 # -1 # ID=1_60;partial=00;start_type=ATG;rbs_motif=GGAG/GAGG;rbs_spacer=5-10bp;gc_cont=0.425
MKTLNILIVTMLLMTALVGIGTALVPPPPPPPPVGQTLGMPDVSIDRLQLDGNQSACRLC
HQTTGTNTTPVNGTYSNTIGGVPTRHHNLLAEPNVKNPYTNAPFGCTDCHPSTPGVGNGI
LLDRVCTDCHSGAKFYADATLNAHVGNLTRPHHFNTTYDDAAIGNPVANRTCNKCHGSFV
DNYNDGHYKPKYDTSFMITPYATFKVTNSSQPLATTLFGSDNTPDTVKAWGGCESCHLGN
YNGNMTFPTPVIGNNHDNHHRSALGSSRDVVNNGVNFTLGGAPAFDLTNAPGGRTCFICH
VVTSSGGPLTFTTAPNPFNLGEVLTGAMELRNSTIENFGNYEYIDSVNGSISINGTGCEK
CHSVESIHNIEVPGAGTTQGLGHIGNDRDCYGCHNSWLPADTNPFAGPIIPSLDSIDPAV
VAPGIATTLTLSGGNFINDVTNADGTVTHYTSVVTVDGVTYTPTSIADSKITVDIPALSA
GTIQVQVVKATNTLSKLLTLTVMPTATVSSATYDGAILTVTGDGFGTIPATNPEQHLVVG
NTGYSASVNSWSATQIVAAVSGAVVTGDTVTVITANGAEVVANIVVSAPKDTTPPVIKLN
GVNPITVALNSVYTDAGATATDNVDTTVTVVTANPVNTKVVGTYTVTYTATDKAGNVATA
TRTVNVAAPALAKITVTLTTPVAKKSKSTITATAYDQFNMPMPNIAITWSSSNTNVGTVS
PLSAKTGTNGKATTIFTAKNLAGTSIVTAKNVINGVTKASGTATVTVK*
>SR-VP_0-2_scaf_1523504_2265850_61 # 72356 # 73288 # -1 # ID=1_61;partial=00;start_type=ATG;rbs_motif=None;rbs_spacer=None;gc_cont=0.354
MWLIQRDDKMVRKVDIYVLTIIFSILIIFTVTSVATETTSTSGNMGDLQAGNSGIDNVKI
DTTSGNVQNTNVQNANTATHSNTIRFVTIADAHLTKNTGDDGYRRLKRAINYINGRSDVD
FVVILGDIVDSATTHNFATAKDLLSKLNKPYYIIPGNHDIGSSISKFEGFFGPSEKMVDI
GDYQLIFVGISKDSNRMNHWSFDFSNSTIDKNKPTIIFDHGPVQPKPGKTSCTKSWGIYY
GYACDMKHNVDKFHNLLGFYDGHVHTGTDQLIGGERFVSEDNIGGFGHHSDSIGYTVIHN
NVLTYSTVTY*
>SR-VP_0-2_scaf_1523504_2265850_62 # 73342 # 73587 # -1 # ID=1_62;partial=00;start_type=ATG;rbs_motif=None;rbs_spacer=None;gc_cont=0.333
MEVKKRMLKKKVVVVDPLMVGFVVTILVVSALIISGSASAKSKSISKDKNYEYGHGEYGK
NVDSHDEYSYEDNEDNNDNHI*
>SR-VP_0-2_scaf_1523504_2265850_63 # 73732 # 76467 # -1 # ID=1_63;partial=00;start_type=ATG;rbs_motif=None;rbs_spacer=None;gc_cont=0.371
MVCVEQVIRDKNETISMITEKTRKTLVVLEILTILTLFAGAASALNPPTNVVAKLSGTSM
TVNWTAATGATQYRVGWYNVTGTSTLINYRYTNATSIIIVVPLGTNCYTAHVRTYLPSQS
TNSVVSNKVCENITIPDTVPPKSITGLKNVSYAQNYINWTWTNPPDPDFSKVMVYIDGLF
MANVSNKANSYNATGLDPSTMYKISTHTVDASGNINNTWVNDTRTTAPDIIPVLDTVPPG
SITELKNVSYAQNYINWTWTNPPDPDFSKVMVYIDGVFRTNVSSGNSYNATSLNSNSTYS
IGTLTVDASGNINNTWVNDTKTTSPDIIPVLDTVPPGSITELKNVSYAQNYINWTWANPP
DSDFSKVMVYIDGLFMANVSNKANSYNVTGLDPSTMYKISTHTVDASGNINNTEINDTEM
TSTESVSPPIPTNPLMASLTNIVLTVSANGGTPPYTYNWIGIPTLPAPCSGVNTDTITCN
PTVPGTYNLTITITDKKGNVAMISNDVRVNSPIVPVLTSAVTDLDNTTYAQDYINWKWTN
PNDPGFDHVEIYVDNGSIISVSNNDHYNKTGLTPNTEHTIHVRTVDINGNDNLTWVNSTR
MTAKDNTPPDSISGLYNVSFALDYISWKWTDPSNKDFDHVDVYINGVFNGSVLSGIGGYV
AIGLSPGTSYKISTHTVDTSGNINDIWVNDTRKTAIIEVPIQGDNISFVTIGDPHLGEIP
DGTANLILAANFLKGRNNSFDFVVIVGDYHNLTSAQNILGVIGKPYYLVKGNHDKLTLCN
TSSFGDNVSNVAGYQLIFVGICGVNPGQSILTKSYSKTAQSIVFTHLPSACLSGWNSYYK
TGCGFVDTLGINTDKLLGVYSGHVHEYSNQILNGTLFVTEDNLGGNGAASDYIGYTMIQN
KTVNYERLYFR*
>SR-VP_0-2_scaf_1523504_2265850_64 # 76436 # 76582 # -1 # ID=1_64;partial=00;start_type=ATG;rbs_motif=AGGAG;rbs_spacer=5-10bp;gc_cont=0.388
MKNVTSHRSMLLMTIASVLIPYELATLAYPSTYLSVCRNGLCGTSNKR*
>SR-VP_0-2_scaf_1523504_2265850_65 # 76674 # 77648 # -1 # ID=1_65;partial=00;start_type=ATG;rbs_motif=None;rbs_spacer=None;gc_cont=0.390
MLALFFDFINGFHDSANAISTVVATKVLSPVKAVGMAAVGNLIGPLFFSTAIAATIGKGI
INLELVPNNDMLVMMIFSALVGAVVWDLITWYLGLPTSSSHALVGGLVGAGLVAIGKSSV
NSAGVEKVVAFMVLSPIIGMVAAFILTVFIIRTFYKVSPTRINIYFKKLQLCSAFFYSVT
HGTNDAQKTMGIITVLLVAYGSLATFSVPLWVILASQISISLGTFFGGWRIVKTMAQKIT
KLRPYQGFCAETSGGLVLASMAWLGVPVSTTHVISASIMGVGATDKLSAVRWGMARKIVG
AWILTIPASAIMAALTYVIVSALY*
>SR-VP_0-2_scaf_1523504_2265850_66 # 77764 # 78393 # -1 # ID=1_66;partial=00;start_type=ATG;rbs_motif=GGAG/GAGG;rbs_spacer=5-10bp;gc_cont=0.337
MGMKEWLIPNDKQFFDMLKNESNNVLIGSKALLEMLRHYENIDKKQEHIKYLEHQGDDFV
HDIFEELNKTFITPIDHSDISSLASALDDILDRVDGIAMRLVLYEIIKPEDNMLILADAL
TMQMEELNSAIAELHDAKNFGEIKQRCIEVNRLENVADDIYNNSVADLFSRKDPIEIMKL
KEIYECLELAIDKGEDAADVINGIITKNS*
>SR-VP_0-2_scaf_1523504_2265850_67 # 78457 # 79800 # -1 # ID=1_67;partial=00;start_type=ATG;rbs_motif=AGGAG;rbs_spacer=5-10bp;gc_cont=0.368
MLFGTSGIRGDAEKFLTEQFCFDIGRSYSKFLANHKRSGSIAIGMDPRISSQRIKDDISR
GIFYENRKVLDEGFAPSPAMNYILIADNTIAGSIMITGSHIRPDFNGIKFFIGYREILKE
EEREIEKIYGDMKGTVPCEDIGGVTFSSNRAIDLYQKMLLDLAEYYPSWKVVLDLGNGCQ
SKVMPGLFDALGLNTILINNDLTPEKFIAKDTETEDAVKDLQEKVREVGADIGIAFDGDG
DRVVFVDEEGRFITGDYSCSLIAKYSDTPIVITPVNTSQVVEYIGKRVIRTKVGSSYVVQ
AMEENGAKFGFEANGGGISEEVMLSRDAGSTMIKLLNILSRNDMSLKELVDTLPRFFLYR
AKVECPMSLYSAMLDAVKNKHWDGDVRMEDIDGLKIWVGENTWILFRPSSNAPEFRVFVE
SKFEEETTRLGKESMDFVIKTKRLFAI*
>SR-VP_0-2_scaf_1523504_2265850_68 # 79856 # 80476 # -1 # ID=1_68;partial=00;start_type=ATG;rbs_motif=GGA/GAG/AGG;rbs_spacer=5-10bp;gc_cont=0.362
MIAELLSGYITQFISSIGYAGVFALMTLESAALPVPSEVVMSFAGYLAYQGIFNIYLITL
IGAIGCTAGSIISYYIGLKYGRPAIDKYGKYVLIRSHHMDTAEKWFLKYGDRAVFFSRLL
PVVRTFISFPAGIGRYDIRKLVIFSFVGSLPWCFALAYVGFSLGPFWKSIIGLFDKLDII
IVAAIGIIAIYMIYENSRNKREEKGV*
>SR-VP_0-2_scaf_1523504_2265850_69 # 80513 # 80689 # -1 # ID=1_69;partial=00;start_type=ATG;rbs_motif=GGA/GAG/AGG;rbs_spacer=5-10bp;gc_cont=0.350
MKMQNGNVLHAGNGGNEYALYTKILGELGIEKKEDEPITDCELRQIFVRMQEDLLNGS*
>SR-VP_0-2_scaf_1523504_2265850_70 # 80916 # 82337 # -1 # ID=1_70;partial=00;start_type=ATG;rbs_motif=None;rbs_spacer=None;gc_cont=0.373
MKIVNKEEGVVKDMKSIILAGGSGTRLWPLSREKYPKQFLKFGKTSLFQNTVDRCMEISD
ANDIFVVTNNAQKFLVIGQIKELGITVPDDNILIEPYAKNTLPAICLGMKEIEKRYGSST
VGIFPSDHILGKAAMKTIAGAKSLSIAHLITFGIVPSYPHAGYGYIGLSDPVGVGYKVSS
FIEKPASEYAEKLMKDGCLWNSGMFLFETTLFFSELQKHEPEMHRVFAHLDNLNDAYNVL
QPVSVDYGMMEKSDCVAVVKLNDKWSDLGNFDAIYDEFEKDSSNNVCQDCDKAMINSTNN
IVYSKANKLVSLIDIDNTIIVDTPDALLVCPRGSNQKVKELVAQLKARNDSRAYLHDTVY
KPWGTYSVLIVSERHKIKNIMVLPEKKLSLQLHYHRNEHWAVVKGIALVQVDDKEFFLRT
GESTFIKEGTKHRLSNPGRIPLEMIEIQLGEVVDEDDIVRFEDEYGRLSEQKT*
>SR-VP_0-2_scaf_1523504_2265850_71 # 82387 # 83367 # -1 # ID=1_71;partial=00;start_type=ATG;rbs_motif=GGA/GAG/AGG;rbs_spacer=5-10bp;gc_cont=0.374
MTIKIEIDTKDPKTRKFLIAIAVVIGIIIIGYAFSVVNHEKVVVGENRTNGGNNTGTNNN
TANNNETSTRNIGNEVKTTNGNELRFIVVGDPHIKSSSSGSSRGNARLAQVVNLIDQSNV
DFAVFLGDIADDGKPKTYGIAKNIIANITKPYYTVAGNHDVLLGPSNFEAAFGSMEHLEN
VKGYQLIFPGIYFEGANKLHWSFNFDIANKSAPTLVFIHGPTIEPPVDATTCNWGKDFFG
YGQSMQPELDKFPGLIAEYTGHVHYDTDQTINGIRYVTVNGLIDKAGGCENAGPSQYVGY
SRIKDGKADYMLIDYNSQFVDPFPDN*
>SR-VP_0-2_scaf_1523504_2265850_72 # 83402 # 83575 # -1 # ID=1_72;partial=00;start_type=ATG;rbs_motif=None;rbs_spacer=None;gc_cont=0.362
MADIIIMARCPKVGCPRSISYCYKCGDMKNIEGGILTCDWSSTKDKIIQVSNVDKNT*
>SR-VP_0-2_scaf_1523504_2265850_73 # 83587 # 84255 # -1 # ID=1_73;partial=00;start_type=ATG;rbs_motif=GGAG/GAGG;rbs_spacer=5-10bp;gc_cont=0.375
MRKFSSVLAIFLISVTVVALFSMICVADINMNDIQVTLKSKNWGRDPTLGGSRATITITV
NKMGKMVYLEEYYGVDGSGQPKLYSGNRYETNMSSYTVSFDLNRPTNRRGQDWQTIRAKV
MLDNVVVYELPINTSGTYKSFTGRAIWFNNSDINIGSGRPVIQKKDSFDPTGGVAGVQTN
NTVSIVDNGTKMKSPTLDVPIIIAILFAVYICFRSANNKNRK*
>SR-VP_0-2_scaf_1523504_2265850_74 # 84389 # 86869 # -1 # ID=1_74;partial=00;start_type=ATG;rbs_motif=AGGA/GGAG/GAGG;rbs_spacer=11-12bp;gc_cont=0.360
MEYVEKVPLKNKIVDAIKNIDIALICIMALTAMLYLYNLGGLPFAPDEATYTSQSAILAG
HNEFRQNFIPYSRSATNFQIQQYITGLFLEKYGINEYVARMPTVIMGVLSVLLIYIIAMQ
LFNRRMALLSSLFMGINGYSLHFNRQVNLDTALVFFMILSVMFIVEWRKTRSQWYFYLFL
VSIILSTLSKVIIIVPLAVAVFMYLYVEKDYKAGLKMLFKPISILIIVASIWYVYYFITT
IVGVDDFIKTLTYASARETLGTPSFYVTTVFLMLGYVFPLITTAGLAFALTKRTEGDALI
LLWFATVLLFFTYYPLQGYNYIFPIIPPLCLLCGRAIDEIADHIKGSMIVAVVVPLLIIL
SIYPTFNILNNPDSVVYPIAPVRFDSIKYTILEDAATWLKSNAKPGSTTAIYTFADSHVF
SYYSGLKTYAIVNSPGFYTPSENGTNNGYAKIKWDTTDVYKMIEDGKINYIVYMDEPRIM
KNVTKFYDNDGIGFSAVYRKTYKSPPWYNNALFNITIFEVQKPTSPIMPSIDKSHFTVVV
VPDPQYYSRDRPDIFMNQTRWIKANADPLNIKFVIGVGDLVDSGKSATQWNVANRSMSVL
DGTVPYLVTVGDHDYDSGYTFNPAMRLTNMYDANFGYQRFSNYSWFGGHFPEYGNVDMYG
FFSSPGKNNDFMVLGVEYCPTDEDLTWADSVLKNNTDKKVIFFTHSYLNSKGLRTTSASV
NSCAAAGIAGNEAEDVWNKMISKYSNIVLVVAGDQLGIGVRTDYVGDAPVNQVLENFQSS
ENGGNGYLSVYTFLPEANKIELRAYSPYLNKYDTAPEHMFNFVYKN*
>SR-VP_0-2_scaf_1523504_2265850_75 # 86999 # 88000 # -1 # ID=1_75;partial=00;start_type=ATG;rbs_motif=None;rbs_spacer=None;gc_cont=0.360
MLYNIHDIIKIESFTEILELKFFKENEIKNSDVNRVDMRIGSDVSNPTYEDLLCSLSIKP
GQTTYLGVSKLLDMSKHVLYVNLVEPLFRLLLVPKGYVLLHLACLEKDGKGIMISAPPDT
GKTSLILKCLKSNADNNLGLSLLSDDMVIANEKGELFSFPKPFTISSHTLDAVFGMETSL
WYKIRSNVHSGEGRSIYKDMGKRSWLPMMSINALAQIVFEPPKLYPEELVSVKIGKQAIP
ESLIFLSKEFDGEKEMSREDAAQLIRSNTDNAYITPPYPQIFPGLVIGNMTYEDILKKEM
DITRNLIRDITPMEIGRKDYSWYEYVLDNIGGK*
>SR-VP_0-2_scaf_1523504_2265850_76 # 88055 # 89401 # -1 # ID=1_76;partial=00;start_type=ATG;rbs_motif=AGGAG;rbs_spacer=5-10bp;gc_cont=0.353
MTMVSVIVPTYNEQKNMGPLIRRIDGSIKGMEHEIIVVDDNSQDGTAQTVRELSKKYPVR
LISRTNEKGLATAVIEGFKHAKGDIYAVIDADLQHPPETLKLLIYAACNGSDIAIGSRYV
GEKGKERFGGFRIHRKIMSKGANVLAKLLVPKVAGVQDIQSGFFAMKKSVIQDVELKPTG
YKILLEILALGNYNIVEEVPYNFGKREHGTSKLGATTVFSYLYHIMTLTFREKESKRLMK
FIASGAASIVFSVGLLWVMTDIMGIFYITSGAISKEIGIVFAFALSEFWVFDDRIAHSSR
TAKRSISRLLQFNINRLLSIVIVTVCMAIFTEFVGLNYIVSNMIGIAIAFPFNYVVSNKS
IWKDNGTSKNADMPKNTDESKIVYMPESAGKSKIADIPRNMYTIRDADAPKNINKNADIP
ENTDENKDADIPESTDENKDVVNSWTIR*
>SR-VP_0-2_scaf_1523504_2265850_77 # 89804 # 92149 # -1 # ID=1_77;partial=00;start_type=ATG;rbs_motif=GGAG/GAGG;rbs_spacer=5-10bp;gc_cont=0.392
MTKNIILFITVVMTLVAGAMSVSAVPLGITAPPAIVHDATSPSMTNIADLGIPIVVGDVP
AGTVPTNNAPSGNNFPLGTTDVIWTISNGAVTVTDRQVVTIRDMTGPTITMNGPSAVTIT
IGNTYVDEGATATDIVDGNVTARIQTVGVVDTSVVGTYSITYDVSDNAGNRAIQRIRTVN
VAAAPVDNTPPTIVLQSLNIITEALGTETHVILTTPVVTDNVDPSPIITNDAPTGEYFPI
GNTTVTWKACDHTVPTPNCNTATQLVTLIDTRSPTITPPENISVRATGNDTYVHLGNATV
SDLVDPGPIVTNDAPTGDIFSIGNTDVTWKACDYYQNCAFAIQLVTVLSQGKMTTTHSPQ
SQINGIAPSTIEFGVTADQAANVTWSLDGTNVSENDSVMTSSYVGTIYTIGNHVVTAYIE
NENGSNSESWNWNVKGELEISASLPTVNVGQPTNITFTVTRKCGIESSDNSSCVETVIPV
IGASISLAGVSNGTGVSYGTGITDTNGQTTIVVNATDVGIVTATASYPSGYNDSTTNITA
NVPSPSVSGNSDVNSGGSSGGSSGGGGGGGGGTAEPYDNILKYESQEHDVYTTPVSFRYV
TPELGIYNVWVTSNQNNIAALRIEVLKDTSKLVGSPAPGIVYKNINAWMDYKRMKNATMQ
FKVENSWMDNNGLSSDKIKLSKWDNTSGKWIELPTTMTNKDSTYTYFDSQTTTFSSFAIN
GIKDIQAVSAAVDTPSATAVVPSPEPVVTGGVASKGSTSFEIGIVVVVVVLIFYVLRLKK
N*
>SR-VP_0-2_scaf_1523504_2265850_78 # 92193 # 92483 # -1 # ID=1_78;partial=00;start_type=ATG;rbs_motif=GGAG/GAGG;rbs_spacer=5-10bp;gc_cont=0.326
MKKMMLVLIVIAILLSGCIGGSKSGNSKTGNNGDEYGNDNSIEDDESGVVQADYNSLGLN
SKDQNVSNVQSAIYANKTINIFDNATVKASLESIKR*
>SR-VP_0-2_scaf_1523504_2265850_79 # 92498 # 92800 # -1 # ID=1_79;partial=00;start_type=ATG;rbs_motif=GGA/GAG/AGG;rbs_spacer=5-10bp;gc_cont=0.317
MKGVKMSKTAPILDQTHALIVNKQKELKKKYRVTMKISDIIDVLVTKNIHKLENFMGMNV
EKEKVVSSDDRKEGSKSSGKDVVTSGTVQIDDKQISDIKS*
>SR-VP_0-2_scaf_1523504_2265850_80 # 93459 # 93797 # -1 # ID=1_80;partial=00;start_type=ATG;rbs_motif=AGGA;rbs_spacer=5-10bp;gc_cont=0.381
MRLVNGLVEKLEKSELAKNVVFVDNGDRVCPNTGKSVCTAKVAVYPAKATTALYEDTRGG
IENILGSVPDFMRFLPEGTLIRDWPLWKMVGEIDMERATYLLSIDRLLEEML*
>SR-VP_0-2_scaf_1523504_2265850_81 # 93937 # 94296 # -1 # ID=1_81;partial=00;start_type=ATG;rbs_motif=GGAG/GAGG;rbs_spacer=5-10bp;gc_cont=0.372
MEENEEDRILEELARNPPTEAEKNEIISNFVRRLPVIPLERRIARPLVGTHIGDFPMCLL
RTSRYYDGMFVICCGKRLLIDENFDDLGYLMALKECSECGGCTTAMMTTTKSYLKRSRK*
>SR-VP_0-2_scaf_1523504_2265850_82 # 95004 # 95171 # -1 # ID=1_82;partial=00;start_type=ATG;rbs_motif=GGA/GAG/AGG;rbs_spacer=5-10bp;gc_cont=0.310
MLKNDVIKDVISKIEKEVAGIQCDIEELEKRKVRIHQRRILNGIRRGENDHVTNM*
>SR-VP_0-2_scaf_1523504_2265850_83 # 95318 # 96433 # -1 # ID=1_83;partial=00;start_type=ATG;rbs_motif=AGGAG;rbs_spacer=5-10bp;gc_cont=0.392
MEIKSMRNASVIIGFKNVPGKSDVDFINSQGGIVKRTYKIINAISADVPEESLYTIMKSP
NVEYVENDEKVFAHVPIGTCQEVQVLKQTVPWGVERIGSRLVNAVGNAGKGVKVGILDTG
IDYNHEDLKGNYRGGYNFVNNSNDPMDDNGHGTHVAGTIGAEDNDIGVVGVAPQAYLYSV
KVLAFDSTGSTSDIVSGLEWSVDNSMHVINMSLGSDDNSISVSRAIYNTYNAGVLIIAAA
GNSGNAAGTGDNIDYPARYSSVVSVGATDINDNRARFSSTGPSLELSGPGDHILSTLNWN
KYGVLSGTSMASPHVTGVAALVISAEPGITNSRVRIRMQTTAQSISKATGKFSAKDWYGY
GLVDAVKSVSI*
>SR-VP_0-2_scaf_1523504_2265850_84 # 96449 # 96937 # -1 # ID=1_84;partial=00;start_type=ATG;rbs_motif=None;rbs_spacer=None;gc_cont=0.329
MKGDISIGVDVDGTLTEEKVDTDLFTLGYKELEKKMSGLSPKKGIDVLLDSSLDVYIITG
RQERFRNVTEDWLDDYGIPYKDLTLFPNNFYMIHGYDIPKYAGLKLNIHVRKNIRMSLDD
NEHVVNMLNKFGILTCKVDNNFRDAFEKVLELRDVKYNGKKV*
>SR-VP_0-2_scaf_1523504_2265850_85 # 96921 # 97181 # -1 # ID=1_85;partial=00;start_type=ATG;rbs_motif=GGA/GAG/AGG;rbs_spacer=5-10bp;gc_cont=0.395
MYITKDRNGNPFKWSKKGKNRECEVTGSLCIIRKCFKPEDCGTVDPKTQQRTIVGKCKTL
HEKGCPADYNAPYNFVTYDDKNERRY*
>SR-VP_0-2_scaf_1523504_2265850_86 # 97266 # 97631 # -1 # ID=1_86;partial=00;start_type=ATG;rbs_motif=AGGA/GGAG/GAGG;rbs_spacer=11-12bp;gc_cont=0.311
MSGLKRYPLNIRASERNALCEIISDRRNDFPNIWKQLMDKQSSDSESECVILLNAYEQGF
VVSSIAKQRNELPDIWKQLMELISKFREDAGVKTIDLGNNMIELIDDEGISIVRRKFEWE
M*
>SR-VP_0-2_scaf_1523504_2265850_87 # 97652 # 98590 # -1 # ID=1_87;partial=00;start_type=ATG;rbs_motif=AGGA;rbs_spacer=5-10bp;gc_cont=0.377
MSEHEEWLRQRLEGIGGSDAAIVLGISPFKSRIELWHEKVTKKIDPESAEELIFQIGHAL
EPIVAKKYIGLTGRKLEMRPRRIHPDYPFMIGNIDREIVGDKRGPGILEIKTKGAWVDWH
SEDIPPYYMAQVQHYLSVYGYEWAGFAVLDLGTRKVTHVDIERDDKLISKIIQEEAKFWE
LVEKKIPPDVECSKACGEFLRKHFKSSEDITIDLIGNDEAAKWATILKDVRSQIKLLDAR
EVECKNYLMSLVGKAEKATGGNFNITWKAPIDKEVFDLNRFRIDYPELVKRYTKPEPQTR
RFTVTFPKSKAK*
>SR-VP_0-2_scaf_1523504_2265850_88 # 98913 # 99572 # -1 # ID=1_88;partial=00;start_type=ATG;rbs_motif=GGA/GAG/AGG;rbs_spacer=5-10bp;gc_cont=0.350
MVNKVRVPQTKEQIEYEEAKKNFRIATAKTRLYSGGVDASKVSQQALDKALRIFDDMENV
QQDTQQRTSMIQQEADAKIQKLNQDANKKFGEIQTRYQDLMNSLKGDNKEEAIKADIADI
EIQAQTDVQAESAKEEVIERTREDIVGEITEKVLEAFIPFMKGPVAEKVNEFMSTIDKKT
SDTVVKSSVKEMGKNAPTEESGKVVSSEELRQAIYKDIL*
>SR-VP_0-2_scaf_1523504_2265850_89 # 99616 # 100080 # -1 # ID=1_89;partial=00;start_type=ATG;rbs_motif=GGAG/GAGG;rbs_spacer=5-10bp;gc_cont=0.391
MDNIEDIPTCTISSDKDEKHAMLISLPENETMHKCMHCHYVFDTTQGGQSNILTILRYGL
FAYCPRCGVGNPELMCKVDAYSIILNMQGKKCRKGDVIAGTDLCPVCNRPVCPECWNHSV
VSLSRVTGYVQDISGWNNGKRQELKDRQRYAIMA*
>SR-VP_0-2_scaf_1523504_2265850_90 # 100229 # 100498 # -1 # ID=1_90;partial=00;start_type=ATG;rbs_motif=AGGAG;rbs_spacer=5-10bp;gc_cont=0.352
MTMESPKATYEEGKMVIEGEFDIEVELSGMHPAFPEDDEEFFNKCPFEIKSYGEIKLDDV
PDMIRWIRTKSACKDPVKWPKWRITLERL*
>SR-VP_0-2_scaf_1523504_2265850_91 # 100526 # 101041 # -1 # ID=1_91;partial=00;start_type=ATG;rbs_motif=AGGAG;rbs_spacer=5-10bp;gc_cont=0.314
MTLDNAYRLLQRKDIKNKMMKSLEGTKRNNNEHAFDICSDGDISTTDIEEGSEHHITIKN
KCPIGSKTVGNLHTHTNLSLSSNETIPSSGDMMETIERNLDFVCVSGNNYNNGKPMVRCF
DQNDIKSEINTLLGVKKWEPSESNVRKSSRLITKKMMKDKEYLDKMSHIKT*
>SR-VP_0-2_scaf_1523504_2265850_92 # 101051 # 101383 # -1 # ID=1_92;partial=00;start_type=ATG;rbs_motif=GGA/GAG/AGG;rbs_spacer=5-10bp;gc_cont=0.324
MRKAVNWKQALNDRKILEKNAPKIMLKLLEGYGFTREEINDINARYDAQMEYKKIVDWLR
NGSEREKLLADLYFAAEIDNLERFNNIMAGNVEKLTDQDLSLMRILGFSE*
>SR-VP_0-2_scaf_1523504_2265850_93 # 101386 # 101886 # -1 # ID=1_93;partial=00;start_type=ATG;rbs_motif=GGAG/GAGG;rbs_spacer=5-10bp;gc_cont=0.349
MPNWCSNKLTITGKNENLTVFKDQVRGIETDICLNNLVPMPKELKGTHSPGDKPNWYDWR
IRNWGIQWDVEARLVDKSNGVLIYEFESPWYCPYSWIRKVALMFPDLSFELYYKEPGMCF
QGTILAQKDLFIKEEEDYFEEMDISDEELEEICEDVQEVISITRRE*
>SR-VP_0-2_scaf_1523504_2265850_94 # 101952 # 104858 # -1 # ID=1_94;partial=00;start_type=ATG;rbs_motif=GGAG/GAGG;rbs_spacer=5-10bp;gc_cont=0.341
MAIPIVNSRELKNTWRILDDKLGNYRDRGLNFKFPYVGAFSQSVAEWFIRVYSNPGDTVF
EPFCVCKDSKILLNQQDNVSIQDIGNRIDGQQDLFGNNRYIDNVMSLDLEHSNNPDDRDS
LIKSSSVENFFVRKSDDVNIFEISSRNRRRLMASENHVFLVKDGNNLEWKQLKDIKFGDM
LAVFPSIIHFDSNVEKEVVILDEQDVIKNIPNGVNRESVLNELKSASLVPLTNKNRKLSI
LSRLIGFLMTDGSINEGVTKDGYPRTDITFPSGESESLMNIIYDVQLLGFDTNAKPLINR
EKKKGCVDRGSCSQVTMSSRSLYVLLKSLGVPLGKKTDQIFDVPSWIYNCSKRDKQEFLG
GLMGGDGTIPMFTYKILKSGEKSPVLSGGGFVQSKIKDLEPHLSNYISSIVNLLKELNVE
CVKEYKVDYELRDDGNKSVTYHINFSDSHSNVLNFLKYVGYRYDCQKLRDTSKLYEYLIS
KENRIGINAKLTNKPFYNYWKWEKIYLCEDIIFDEVINVKKIVYKDRLYDMSVKNTHNYL
VNGFFTHNSGRGTTAMQALWTDRNVICNDLSPYSNVLCHSVLYTPYMRDVLVFINILEDY
INSDGCNISTEYAGKGSDNDTAKLYHEKTFNKIIKLRNILNSRDVLLGFREDLFGEIGYE
YKDDQKMVHTYRHEVVMFARLVMSQLMLHSSQEMSFNGIKTRGTDNTYIKGILRYYDSLG
ESPKDVNIFENMRHYVDHIGLDELGVRNKFSRLNRQMISCDARKLDLPDKCADIVVTSPP
YYANLNYGMANWLRIWSIGGIGDPLVGGHINSELLETNDNSEIYGKTYDRITDRAGGTVD
NPMSYSGFTGQYLHELYRVLKDDAVAIIVVGDYGNKKKVEAWRLVTDRAELFGFKPVVII
MDELNKQTKSSTQFQMKHDGGKNDYDVCVVLYKGNYKQKNNPEDIDFRWGAKFVDGSQLD
IESAWGNI*
>SR-VP_0-2_scaf_1523504_2265850_95 # 104959 # 105168 # -1 # ID=1_95;partial=00;start_type=ATG;rbs_motif=None;rbs_spacer=None;gc_cont=0.329
MKIIHKRILGLFLALPGLYLLILAYYNNRIFDITLSQIVAYVVSMFISIVVTIFFFYGAW
LFIAGPEDD*
>SR-VP_0-2_scaf_1523504_2265850_96 # 105199 # 105720 # -1 # ID=1_96;partial=00;start_type=ATG;rbs_motif=None;rbs_spacer=None;gc_cont=0.320
MQETLYEQFIDKMESGGFRKVRSIIDEIYADLSGDDETISITARDCHMITIRGVKDSTRG
NGLGSSPHNISMKIYGYDGKELESTDTIQFGITKLTYNGLPTQEPDIHTTIYYNYPYRVI
SVGAKFKKGISISKDKILEIRIFRKSNRLKIAKFDLELECDKWFKVEHEMVNK*
>SR-VP_0-2_scaf_1523504_2265850_97 # 105753 # 106046 # -1 # ID=1_97;partial=00;start_type=ATG;rbs_motif=AGGAG;rbs_spacer=5-10bp;gc_cont=0.350
MGKKVVTKNNGIQTDLWGNPVHILNVAGIYRMVKCGKCGETVKSSQAKLHLSFGKSLNIC
NECLEKIDNQKSPRSGIIVGPSKISNIESYCMNAINV*
>SR-VP_0-2_scaf_1523504_2265850_98 # 106504 # 106890 # -1 # ID=1_98;partial=00;start_type=ATG;rbs_motif=None;rbs_spacer=None;gc_cont=0.341
MTKTNMVNMGIDEQLEDLSTNELIELQKSIKRIVEEREVSEDVIKGAIEYLDNITRGSVR
YTDLTLYLEKQGLKRESIARRIVDMWRKNTSMGEGGCPIGEKESDENPIYPHVDNMKYNM
ICYLKKRW*
>SR-VP_0-2_scaf_1523504_2265850_99 # 106877 # 107296 # -1 # ID=1_99;partial=00;start_type=ATG;rbs_motif=AGGA;rbs_spacer=5-10bp;gc_cont=0.367
MCKDDKKCECNEKCDVDPKVNEFMQDFRTHGLGCGRKIAEIAKEIHPAALVVVPLYRSCI
VVEQSEEEKKEGVCTLHSYADPHWLGGEIDVDTLKSDDFHFEFYVRGDRQGPAIINKSND
ENIEERKEEDDQILEHDEN*
>SR-VP_0-2_scaf_1523504_2265850_100 # 107344 # 108321 # -1 # ID=1_100;partial=00;start_type=ATG;rbs_motif=GGA/GAG/AGG;rbs_spacer=5-10bp;gc_cont=0.345
MCDTKGHEHWCSNCGKNLNNEPKDSYTEIEWSQNENGRIVEEKSMICNSCLEESDNVREM
TSFFSELKYPPFGHIFCSDCKKDLTKEFGKDIKPGIDYECLNFKCHERSGPNILHIIKVV
VLCKNCVKTDFNANNLANLKKLGRNPKFTPVVMCDKTDVCRQYKSGGKEANCRNIVIGRD
RESLEIAILCGKKHKGALPLPFDDGVSIIRPRKGKGAAMANPPTFPIVAGMNPLQEYLEA
IEKLFKRHKLGTYGEERLLAIETRLKNLEKALGISNETILFSAGTISNDDKVRNSSGSVD
IDKMGTVQGTPTILERDDNKNIGKN*
>SR-VP_0-2_scaf_1523504_2265850_101 # 108416 # 108658 # -1 # ID=1_101;partial=00;start_type=ATG;rbs_motif=GGA/GAG/AGG;rbs_spacer=11-12bp;gc_cont=0.317
MSNINISKLGTIADRWRKANTPGSIVDMNKLADDTLEMIDSEPLIKEVCQAFLYSVSIQA
IKDQNFEIDVSKSVNKNVKL*
>SR-VP_0-2_scaf_1523504_2265850_102 # 108682 # 109509 # -1 # ID=1_102;partial=00;start_type=ATG;rbs_motif=AGGAG;rbs_spacer=5-10bp;gc_cont=0.370
MVTRNELQKKYKLKILLKGPTGTGKTMTCVKIAEEVAKRGWKVLYLDHERGSEEELMKLD
DKTLENIIHEDFKNYQQIMDAMKKHKAEEGEKLKLIIVDPMYLVEMTRLSARDAYLDQGY
YYLGEKKVDIDNKETFDLRGFMYQLGTTYQMKLSNEITSCNQDIICTLMTPNKHETDYDG
KFSIVLETFSSWVGNKIYYKAIPKKMRGVDLNAIPAIDNPYKKLLEGFIKKYDAVGSPSV
SAEDMGIDVGSAGDVEEKEEIPGSSPEKPPEKSGK*
>SR-VP_0-2_scaf_1523504_2265850_103 # 109776 # 110153 # -1 # ID=1_103;partial=00;start_type=ATG;rbs_motif=None;rbs_spacer=None;gc_cont=0.317
MKKVINMLTDEEIKKVRRSLVTISLGNVHEMIKGGGIKPMLLGNGYKISFSLDVVRENLR
LLHLSVSNTKGVTDTNVAQSIAKDVIGEDVQTIGSMNIKNVIHFMKVEKEDTMSELMKDI
DDKRK*
>SR-VP_0-2_scaf_1523504_2265850_104 # 110545 # 110748 # -1 # ID=1_104;partial=00;start_type=ATG;rbs_motif=None;rbs_spacer=None;gc_cont=0.333
MTHKDHVSKFKAVDLHNGITLNIVDGRDGKITQIDISGQKKKLTLEEVDTLINALTSAKQ
WFKDSKM*
>SR-VP_0-2_scaf_1523504_2265850_105 # 110754 # 111545 # -1 # ID=1_105;partial=00;start_type=ATG;rbs_motif=AGGAG;rbs_spacer=5-10bp;gc_cont=0.372
MANKVPPPVLIQANGLPDAWYKATKECLKHGAICTRLYGKPVKTKAIVSMIEIGNPLHEP
MLHEDFPTKKLHLEAYNGQWERGYDWKKQGFEYNYMARLIGYPRTDINSDSSGYYKVKQL
CEDTIDQIKVVREKIAGRIAEGGECFVSNRDQITTWVPERDLFVEEDQPCMQRIQIFVYS
HPRMDGDILIPGKGEFHVDWRSRDLFAAWNSNMVGLTLMLKKEIFEPNDIKLIRCVDHCS
NLHIYQGDWEEAEKIKPAVVMAR*
>SR-VP_0-2_scaf_1523504_2265850_106 # 111660 # 112019 # -1 # ID=1_106;partial=00;start_type=ATG;rbs_motif=GGAG/GAGG;rbs_spacer=5-10bp;gc_cont=0.333
MNKRSITIIGKPVNFVYIIKEVDVDKVKLEKYAVKCVDDIQNAWENIPNEQCNGQCDKTM
EIILQESITTVNLTARSPVIEIAAKNGGKIIKDFVTDRSKGGRKTYISELIFFKEATQN*
>SR-VP_0-2_scaf_1523504_2265850_107 # 113107 # 113628 # -1 # ID=1_107;partial=00;start_type=ATG;rbs_motif=AGGA/GGAG/GAGG;rbs_spacer=11-12bp;gc_cont=0.437
MASIKEQMDKMFGIDQTKIDKMASVNIATGGQLPLPEKGESVNIRILTPPKHVVNEKLPN
KEGMITSRCVIFGRETDLQYDIILSSTIYKGILAELKKNNVPTDSDLKCIVNRVFTIAGK
EWPSAPKEMWKIDDVTKRPVAPKTYSVALRTDLESSVASATEPTGSAPDLMNF*
>SR-VP_0-2_scaf_1523504_2265850_108 # 113798 # 114100 # -1 # ID=1_108;partial=00;start_type=ATG;rbs_motif=GGAG/GAGG;rbs_spacer=5-10bp;gc_cont=0.366
MISEPEGYYETCDNCDNQIIFHWKPSRLEITDKKLSKADGDYAKGWVKMDRHDFIDFLLK
SDFLQQHGYKIVRNSGKDDGNNDENVGIDDKDSSRTGGCS*
>SR-VP_0-2_scaf_1523504_2265850_109 # 114112 # 115380 # -1 # ID=1_109;partial=00;start_type=ATG;rbs_motif=AGGA/GGAG/GAGG;rbs_spacer=11-12bp;gc_cont=0.380
MADVKNSSGTTAGQLKTLRAAKDSLLKEWDVSFGINGEVLVNILGFMNDINTEIPLKFYK
DRIFTHQKSTDNVQYAEVEISSQDVMDYKPNIDGDPGRKDAKSVFRHPDGDYKGILIDVK
GTVEEIQSFAQKDDIITVRVDTGYYKRIEFHCPGNVVIWAQLLEPTALLKSLEKLPDTIK
KVRNNPDIKKASVIIEPATFTRICNIGGKGKKRDIDERVFIELDKKDGLFISSGDKLKGR
IFALKPVDIVSQLGDYGEGFGNVNIPEGDYEGDIMGGAEELGMSEVGPTEIDKLGGDENS
DDDSDWSRGESKIEGMVDNTEEEPGFAPSAFVPEDKEDKKRPEKRKPDNRAQVDQVLGME
IDSTQFIYMQQEFLQPFSKLKGLSPISIEVRTDKPIIVEQKPYNGVKALLTIAPRIENEE
DK*
>SR-VP_0-2_scaf_1523504_2265850_110 # 115387 # 115704 # -1 # ID=1_110;partial=00;start_type=ATG;rbs_motif=None;rbs_spacer=None;gc_cont=0.340
MSILVAKSVCIDCAWKDSCQKLHKLHEMCDSKRVNPGKPVDVFDVIVTTCSLKNFDRSYN
NGNHVGMYYCQICCSMHHESSRIGKVHKKAMHDNNSCKSKKKEGD*
>SR-VP_0-2_scaf_1523504_2265850_111 # 115852 # 116022 # -1 # ID=1_111;partial=00;start_type=ATG;rbs_motif=AGGAG;rbs_spacer=5-10bp;gc_cont=0.339
MRFVHVQSVMPQEDVIALKEKTGESSVKDAISKAIYHYLKCNENIEHDTSDIKSKR*
>SR-VP_0-2_scaf_1523504_2265850_112 # 116223 # 117860 # -1 # ID=1_112;partial=00;start_type=ATG;rbs_motif=GGAG/GAGG;rbs_spacer=5-10bp;gc_cont=0.395
MSKFNPGVEAKTVSKKIREELKLHPDATSNYEGALAFKLDPLTELYLRSASTLVGEPKFY
TNAKESDRDLLESVEKVAGINPEFILQLAVYCREQLHLRSVPLMLIAEFANNVNCVGKVR
NARKYVSRCVQRADELTELIAYQLARNKLVPRTKTKLPMLIRFGIRDAFLGFDAYQLAKY
DNDEKAVKMRDSMFLTHPNPTSIGIEQSVTFEKLADGTLESPETWEVMRSTGQMTWHDVV
NKIFYKNGRVYNYMAILRNLRNCLQSKDVTVEDIRLLCKMISDKNAVLWSKQLPFRFFAA
YRELYDASDGNFTPAGSLMVTEVMDAIETAVTYSIDNFPKLSGSSTLIACDVSASMEKEI
SKHSSIQRFDIGIMLGMMANRFAGQTITGMFGDDWKVVPMSRNSGILKNTMEMHSREGEV
GYSTNGYKVIEYLLNNDIAVDRIMIFTDNQMWNSRARRSIWRDDNDEDGTTFAEKFLLYQ
QKYPGVKLYTFDMSGYGNISIPQNTRGVCLIGGWSDKIFDFISAFEEIGTEKGNVAIDKI
KAIKP*
>SR-VP_0-2_scaf_1523504_2265850_113 # 119813 # 120169 # -1 # ID=1_113;partial=00;start_type=ATG;rbs_motif=GGA/GAG/AGG;rbs_spacer=5-10bp;gc_cont=0.359
MTGIMKTQRFELKEEHLKLLRNMCVRWEFCEFGAPVIDCKKPYGNSDVYEDMAKILGIKG
FENSDEEISFSKEQVDLMDKLHKETEVVLQIVLKTGKFEEGIYVADEYSDNWTRKHVL*
>SR-VP_0-2_scaf_1523504_2265850_114 # 120187 # 120567 # -1 # ID=1_114;partial=00;start_type=ATG;rbs_motif=None;rbs_spacer=None;gc_cont=0.346
MTYSLDNLENIKGIVSCIYEDFDTVEPIIKDRAVAFGLDIADDKGNEENKGNEEKVIVVY
DRDAFKLGLIIVGKPLTCFGEYSGRIVAVDSSGIVAEEKLFLCRGIMGNADINEEQLIKR
GAIRLR*
>SR-VP_0-2_scaf_1523504_2265850_115 # 120717 # 121247 # -1 # ID=1_115;partial=00;start_type=ATG;rbs_motif=GGAG/GAGG;rbs_spacer=5-10bp;gc_cont=0.330
MSDVLLVVDMLNGFLIEGKLANPDAKWLIPNIVNIVQRKKEQGWKIFFLADNHKKDDLEF
LAFPEHCVIGTLETGVISELSEYVTFDNYIPKTRYSGLFKTDLESILGKEKPEEIIIVGI
YSDICVLYTAAGIRNLDYKVTIPKDCTMALAGIGIMIFDHMKKILKVNIVDSQKEI*
>SR-VP_0-2_scaf_1523504_2265850_116 # 121329 # 122792 # -1 # ID=1_116;partial=00;start_type=ATG;rbs_motif=GGAG/GAGG;rbs_spacer=5-10bp;gc_cont=0.383
MNKNNWNYNEQAINLGEIPMDLYHLTQASTIFNENQYWRQAVHDYFIRKTPFGSYVLVAG
TEMVLKNLYNLHFSDEEVCAIRIILERIGSKVEDDFLEYLRKFKIRKFRGTIAGRLEGSI
ALPQEPILRITGEWLDTWIIETMILKYMNYASFTATYASRAVTAARGIPIAGFGLRRGPG
DGNAITAERSGYIGGFASTSNVLAGIRLGIPISGTMSHELVQGLSLLTGSEVEAFVTYGR
NNPGNQIFLTDTFISARGIEHAIKAAKILGKPSKAIREDSGDLIKKAIMAREMDKDAEGF
AGIGLSGDLDIEQIDKIATSGADVTFIGLGTKFISPAELSPGGNISNNITSALGGVYKLC
ALENDSGELEPTLKLSSDESKTTLPGVKEVWREYGDDGELVGSIISLADEECSGSTCVKV
LLEMMKNGKMSSEVMKLQDIRRYAIDNVNSLPEKHRRIKNPEPIPVTISDNLIRLRKDLI
EKAKNIK*
>SR-VP_0-2_scaf_1523504_2265850_117 # 122887 # 123060 # -1 # ID=1_117;partial=00;start_type=GTG;rbs_motif=AGGAG;rbs_spacer=5-10bp;gc_cont=0.316
MTIENQEENSLSEIYHRLAMKDEEEDRKFPFYILGIALFWVVVIVMGYYSMTWFLNP*
>SR-VP_0-2_scaf_1523504_2265850_118 # 123077 # 123994 # -1 # ID=1_118;partial=00;start_type=ATG;rbs_motif=GGA/GAG/AGG;rbs_spacer=5-10bp;gc_cont=0.385
MNNAKIYSLKDEQFDIYEEFRKIGYDNAELIFSKMVNFIAMQHKNTGLPVAVVGTSGGID
SSFVLAAAVRALGVENVMMVMLPYDWIRSSGVDSIEYATLLGDYLGIPESNRITVPIRNT
MDAWKSSIVGSGLSEPNQKQLGNAMARERMKILYHIADQFKGLVLDTCNDTEIKMGYLTK
HGDGASDYNPVGDIYKVWIWEIARKLKLVPDKIIDREPSADLIEGQTDVADLGITYQALD
PMLWLYFDVFEFPMFESKKSLLVEDYHYPTEVVDMVLNRVTANKHKSEPVPMLRIMKTGA
IGNYI*
>SR-VP_0-2_scaf_1523504_2265850_119 # 124000 # 124485 # -1 # ID=1_119;partial=00;start_type=ATG;rbs_motif=GGA/GAG/AGG;rbs_spacer=5-10bp;gc_cont=0.335
MTMIDLYAKNPYQHDITEKVMGKDYQYNRFIFGIIVDMEHRGDDNAYAIESGYGKEYSGW
LSESSILPFDEKVVLEEIRKDNRLTIRVVSDFNPVTVYVEKDKKEIFSQHIEGDMEDPGE
LLESYEKLLKFLGFEPDRGRMYLGDGVLVLQFDEIGTKNKE*
>SR-VP_0-2_scaf_1523504_2265850_120 # 124531 # 124722 # -1 # ID=1_120;partial=00;start_type=ATG;rbs_motif=None;rbs_spacer=None;gc_cont=0.323
MIKQLRVGKLILLLLVGEIVTVSLVILAGMNTEEVIYMMIGFIGVWVIYVFVSVLVGRIE
QGG*
>SR-VP_0-2_scaf_1523504_2265850_121 # 125251 # 125958 # -1 # ID=1_121;partial=00;start_type=ATG;rbs_motif=GGA/GAG/AGG;rbs_spacer=5-10bp;gc_cont=0.322
MNNLKELEMQGCRTFVCPNLSIMEERCKDLNIRGDTIERSKNMAIEYFKKTYHKPHYSSA
RHVIPSIVYIVCVLEGEKRTKEEIAKAFGTSSITIRKWQKDVMRIMDIKELGTNRKFEKK
EVDLSSQFAEIDKEGNMLLLEDDTIEMAKHLMSKYFKIESFDHHYPRIKSFRMGLMYTAS
IIKNDRRRQTDICQVLGASESIISNWHNKILRVLGLKIISNNGHTVTVLEEQYDS*
>SR-VP_0-2_scaf_1523504_2265850_122 # 126222 # 126425 # -1 # ID=1_122;partial=00;start_type=ATG;rbs_motif=None;rbs_spacer=None;gc_cont=0.319
MICMTKLRLTGEFDCRNCGKSIKIDSNVDICDRSTWNLEQKKCPHCNYLNTITIDIRLTC
SGENEFL*
>SR-VP_0-2_scaf_1523504_2265850_123 # 126409 # 126564 # -1 # ID=1_123;partial=00;start_type=ATG;rbs_motif=GGAG/GAGG;rbs_spacer=5-10bp;gc_cont=0.288
MVKDDKPRTIISILKEKDLKICGTLKNVEISPEFIEFMKERKTKPKDDLHD*
>SR-VP_0-2_scaf_1523504_2265850_124 # 126661 # 128733 # -1 # ID=1_124;partial=00;start_type=ATG;rbs_motif=AGGAG;rbs_spacer=5-10bp;gc_cont=0.322
MNLFLIEKEDMIVKKGRRQKGVGCNIGKEVIKDNKNIVTYEKDVDFAEARYGLLNLRGYG
QFLPRLKERVSIIDRKDGQEFIGLRDRTTYGTDRVYGIGDYIRKYIRLPEQQYITNLTKT
ITYDVYHKYVKGDKLKLSFDLENKKIYVGYVIGWNTKIRAANSLVERARITADMFSYHIR
QKYGIDHRNIAGSSAHLLDNGNVVIFHYVSDESPALSIGEEKIFNSYPIEKIWYVFCIHE
DISRRCDEFVIMNGVELKEKLKRVGLPGSQEFAHVTPNVYRNGDRFVWNNPEFGIDNEDL
SDLLNNYSVLADMEHKPVVKVEAEKLKEAEKLKEAEKLKEAEKLKEAETFKKYGRTEIPL
GNKKTVFISDRRKMEVWEVNIDNKRYIVFELEMFPSEVQYNLLILHYVVKECLISYPNVR
FPNEKVTLIDIDNEESRVIGTMNYSTHTPPRILQITNFIRKYDLNSFNEYSGYEKNGDRK
RYYIDPENINDVVRIKFIRIVEKEAKEKEAKKMKEEYNNTRNRLKNESRKTRENYDKGIA
GQFYEEFKKKIKCESQEDIENRKSIQRSEKVGYIGNVIDIMISDLKTVRQELEENNERVA
EEKIKFEIEKENFRARIRELEESNLRIAEEKTKSEIEKENLRARIRELEESNLRIAEEKK
ITVELVEKRAKQIIEDVEKRAKQMIEDVSQ*
>SR-VP_0-2_scaf_1523504_2265850_125 # 128870 # 129757 # -1 # ID=1_125;partial=00;start_type=ATG;rbs_motif=GGA/GAG/AGG;rbs_spacer=5-10bp;gc_cont=0.318
MTFLRWMGGKREVLHQFKHLFPDINNCKGYIEPFIGGGSVFYYIAENFDLKNMPIIISDI
NKELIVTYKIVRDKLDDLIPLLEKHQKLNNKEYYLNMKKVFPPGKEMTDLEKAAAFIYLS
KSTFGSQWGVNSKGKLVSSYRGNEGENIFDTETLKLCSRLLQGTYINRYSFEKILYINKG
NLKDYFVYMDPPYYTVNVKNYAKDGFSLDTKTKIPFVFRELDKKGAKVMLSNADCSIMYK
YFKDYNIEVIKTNRSKVQLDKVTKEKMANEDDVTEVVVTNYKIKEIQTTIDDAWG*
>SR-VP_0-2_scaf_1523504_2265850_126 # 130364 # 130555 # -1 # ID=1_126;partial=00;start_type=ATG;rbs_motif=GGAG/GAGG;rbs_spacer=5-10bp;gc_cont=0.307
MNKKLKGVIFLILTAVVTFIGVLLTIFWHFDQLPDPINVIAILTFSFGPPTVMFLYFLLK
YKD*
>SR-VP_0-2_scaf_1523504_2265850_127 # 130539 # 130757 # -1 # ID=1_127;partial=00;start_type=ATG;rbs_motif=GGA/GAG/AGG;rbs_spacer=5-10bp;gc_cont=0.274
MNKKTEGKIFLITIVVVALICISLTNFDQFQDQIKFIVVLIFGFCPLVIMTLYWMYKKEN
TGLLEKCHEQKT*
>SR-VP_0-2_scaf_1523504_2265850_128 # 130782 # 130946 # -1 # ID=1_128;partial=00;start_type=ATG;rbs_motif=GGA/GAG/AGG;rbs_spacer=11-12bp;gc_cont=0.345
MEEKETLGIQIEKWKKMSECCEVCGIFGCRDMPTVNCPHCGNWYCKEHSFVHFH*
>SR-VP_0-2_scaf_1523504_2265850_129 # 131130 # 131513 # -1 # ID=1_129;partial=00;start_type=ATG;rbs_motif=GGA/GAG/AGG;rbs_spacer=5-10bp;gc_cont=0.367
MNNKTILVMFMLLIGMFATTGCINKGYGTAVDTIYDVSTEGLVWKTPVVYLTNDHPSAGT
AGHGYSAKYTFDPDNTDLRKFLEEARDSRRMVKIYYSNEAFFFPPWKYTGDAVALIYKVE
YTNTTSK*
>SR-VP_0-2_scaf_1523504_2265850_130 # 131631 # 132647 # -1 # ID=1_130;partial=00;start_type=ATG;rbs_motif=AGGAG;rbs_spacer=5-10bp;gc_cont=0.367
MNKIKVAVNGYGTVGKRVADAVNLQDDMELIGIGKTRLDFQAQLAWDKGYKIYISETEKK
VLSYTELEVSGRLNDMLNKADIVVDCTPDGIGEKNKPIYEKEGIKAIWQGGEEHTIAGFS
FNAFANYDDAIGRDYTRVVSCNTTGLTRVLYLLDEAYKINKARITLIRRAADPNDIKTGP
INATIPDMEMPSHHGPDVQTILPHINIATVALKVPTTLMHVHAVNLELNDICSVSDIVDV
LNGSSRMRLINGNSGIKSTAQIFELGRDLGRPRNDMWENNIWRDSISIHNGEVYFFQAIH
QECVTVPENIDAIRAMTEIETDGEESIKKTNKSLGMSI*
>SR-VP_0-2_scaf_1523504_2265850_131 # 132817 # 133074 # -1 # ID=1_131;partial=00;start_type=ATG;rbs_motif=None;rbs_spacer=None;gc_cont=0.376
MSCLIGGMKLTKEPKLEEQDKIYENVREFLERDCKDAFVALTYDGIIVASDNSNVGLLEK
LKGLNRQASQIFIRKVGATAVAGWI*
>SR-VP_0-2_scaf_1523504_2265850_132 # 133126 # 133329 # -1 # ID=1_132;partial=00;start_type=ATG;rbs_motif=None;rbs_spacer=None;gc_cont=0.402
MTKLTTRDQMITAILATGSNDVEFLFNELNGLDLLMDAVNKSIEKKTKAELLIIYEKAKE
RERFKEE*
>SR-VP_0-2_scaf_1523504_2265850_133 # 133396 # 133560 # -1 # ID=1_133;partial=00;start_type=ATG;rbs_motif=None;rbs_spacer=None;gc_cont=0.285
MEICGTSFDDEYCFVGIILENTDNPMIHIHTIYKNVGIEYDVTDTVSKVQNMVV*
>SR-VP_0-2_scaf_1523504_2265850_134 # 133503 # 133601 # -1 # ID=1_134;partial=00;start_type=ATG;rbs_motif=AGGA;rbs_spacer=5-10bp;gc_cont=0.263
MEIKDIKKLPFDIRWKYAEHHLMMNIVLLVLF*
>SR-VP_0-2_scaf_1523504_2265850_135 # 133620 # 133934 # -1 # ID=1_135;partial=00;start_type=ATG;rbs_motif=AGGAG;rbs_spacer=5-10bp;gc_cont=0.384
MAKTLSEKEVEEVVDNILPAIRIATDKNGEARIYLRDIADINPAVKRAGITSDVYYKVAI
AMFDHGIGTDLVVNLKGEPMLSFRNVREGENATMLTLCKFKWHK*
>SR-VP_0-2_scaf_1523504_2265850_136 # 133994 # 134917 # -1 # ID=1_136;partial=00;start_type=ATG;rbs_motif=None;rbs_spacer=None;gc_cont=0.330
MNDIPDKFHFLDVKPANSLVLSIKNKIFQRKLDGTSAEVFINDVDNIRIFGKGVWEYGIS
SEYTKRFPEIVAALKSLEIPKKTDFVGELIVLDPKTGFDNLGMVLSRSQRSSATESDIRF
YPALLVILDVVKVEDKDVTSLNYFDRTNALKNAVKDWSKAEGKIIFIDSSYELDWDFVEK
NNLEGVVIRDLDATYGKGIWKLKREVTEDVYCRGEYNISESMIGLFSSLICYQLDNSGKE
IYVGNVGGGFSYEERKEIQKILDSGEMKKLPLVIEIKANGRVPSLKFRSPIFKRIRYDKP
WNKCVIN*
>SR-VP_0-2_scaf_1523504_2265850_137 # 134932 # 136116 # -1 # ID=1_137;partial=00;start_type=ATG;rbs_motif=AGGA/GGAG/GAGG;rbs_spacer=11-12bp;gc_cont=0.343
MPRAIWTGVMQFVLISIPVKLYKATDDKGINFRTLHNICGNGIHLKKWCEKCGKEVLPTE
IDKGYEVAKGQFVIFKEDEIENALPESSKIIKIEKAVPADEIPTITYEDSYFLTPEKGGE
HVYNLLFNALSIKPKILIGRVVIRNKEHLVAIRPYSEGFLMSMLHFADEVRDIHEVVVLK
EKKVDQKELDLAISLLDNLTGSFGDIDQRDIFREYIEKIAELKATGQVVTIEEKKPISTT
VGLVEALQRSIEMSKTGTGQGLAVEIRADKKIPTPSIKQQMDQMYGVTEEEINKLILERK
IEDEQERLKVLVELQKYVSFEDYVKVHKQEFEEIEVSTDFSTITIADDKYPRINLHILKK
IGVVADHFGILIFIKSLKKAVVPKIRESDLLKIS*
>SR-VP_0-2_scaf_1523504_2265850_138 # 136552 # 136845 # -1 # ID=1_138;partial=00;start_type=ATG;rbs_motif=AGGA;rbs_spacer=5-10bp;gc_cont=0.299
MNENELRDLIERELQDSMMKMTIKNLIYDATNNRTVEKSENSKEMEKCAEALIKKLKGST
NNIEKNRHLEEKSEKLEERVDILEISSENDIELVKDI*
>SR-VP_0-2_scaf_1523504_2265850_139 # 136886 # 137044 # -1 # ID=1_139;partial=00;start_type=ATG;rbs_motif=GGAG/GAGG;rbs_spacer=5-10bp;gc_cont=0.289
MEKEEERMMGTIKKEIVSKGYNIEENVKTDNSMHIMFTGNGKSYVLNLLRLE*
>SR-VP_0-2_scaf_1523504_2265850_140 # 137085 # 137282 # -1 # ID=1_140;partial=00;start_type=ATG;rbs_motif=None;rbs_spacer=None;gc_cont=0.283
MAKKYCYNCEVDLTGNVVKFERNDCLMLDFCSEECKDQSIKFWRLKGFDLVEIKNPKEIE
IFSKV*
>SR-VP_0-2_scaf_1523504_2265850_141 # 137368 # 137703 # -1 # ID=1_141;partial=00;start_type=ATG;rbs_motif=GGAG/GAGG;rbs_spacer=5-10bp;gc_cont=0.271
MHNSEIDKQIVINDFNKIKIEADKVDELIFSTKSFQDFNKVVEQITLTQSLLKNLVKFLQ
SFPEQNKAVVDAIRFSNVRITNYDNKIKDIRNKQEEIRKKYGEKGINAVLV*
>SR-VP_0-2_scaf_1523504_2265850_142 # 137715 # 137897 # -1 # ID=1_142;partial=00;start_type=ATG;rbs_motif=None;rbs_spacer=None;gc_cont=0.262
METFTITKISKRFDCIWQLFVIFQILNMKNDAELLKMTEYKIKIIHYLKKVVEMKNKTNS
*
>SR-VP_0-2_scaf_1523504_2265850_143 # 138237 # 138968 # -1 # ID=1_143;partial=00;start_type=ATG;rbs_motif=GGAG/GAGG;rbs_spacer=5-10bp;gc_cont=0.351
MSKKMELPVKCIKCEMEIKRIDLEDDVVPKKGEYINDIMGMGCGCVDKGIAPGILVEMIN
PSFVSASSEEEGTFHGFMCDGCLQELTDKKIIKDGPEEYKKRLIYGREGYENSDILRKVP
EEELRELRNKIIAEYEGKDVSLNQLLLDYGSNELVDVSIPDGPLDCGEWKDLLERVKKIG
SSDITLVKVSEAGFVDAVSLKTHKIRIMITDPTVELMMRLMEIIVDLEPYSADCQNGYIE
VVF*
>SR-VP_0-2_scaf_1523504_2265850_144 # 139025 # 142285 # -1 # ID=1_144;partial=00;start_type=ATG;rbs_motif=None;rbs_spacer=None;gc_cont=0.318
MRSQIFIPNIFQSEALKKLHECILENEKAVLIVMPTGTGKTYLAAQWFRLELEKNPNVRL
LYVCHNQDILSQANDKEFENCLSEFGIPRGYYNKSEKNIGQITFATVQTLAKNLDKLPMD
YFDYIIVDEAHHYRAGSFEKTIKHFSPKMLLGLTATPNRMDGKSILDVFGKTIYSASISS
GIKNNLLSKIKYYYVDNDIDFSEIKHDGHGRYKERDLNKKLCVKEYDDAIIKGYIETVKQ
EHNRKKTICFCATVEHAYRMEKLFNDNGIKAVALTGKRHTEVGKDISVHDGRRKQIISMF
KDGNYDVIFVRDLFNEGMDIPDADCIMMLRPTESSRIFTQQIGRGLRISEGKDYLLTLDF
TGNCYKCDINYEVLNDIFEIDIEKDVRDRIRDNDPSEIIVENLGCEVRLNKRKIDVIRDS
EDITKERLVENYLDVKKQLNKFPTSRDMEKYGKFDNFAYIKRFGSWNKFLLSIGEEEGYV
QRAIGATDEELIKNYWDLKKKYPNLTSDMVTKDNGSQFCGATYSNRFGSWNKFLEIIGEI
REYKKRITEDSLIENYWDLKKKYHNLTFGMVSRKNGSRFSEITYLRRFGSWNKFLLSIGE
KEEEGYVQRAIGATDEELIENYWDLKKKYPNLTSDMVAKENGSRFSGSTYSNRFGSWNKF
LEIIGETREYKKRITEDSLIENYWDLKKKYPNLTSDMVTKDNGSKFDKTTYYDRFGSWNK
FLEVIGEKVKHRIVTTEDMLIKNYWDLRNKYPYLTVSMVSKKNGSLFDKATYLRHFGSWK
KFLEIIGEMGEFKKKITEEELIKNYWDLKKKYPNLTSDMVTKENGSIFGGSTYYNRFGSW
KKFLEVESQKSNIDKNENEFNKNECRNNITLVPDYTPKNPLSSQVFKKSGTKSRINAREL
SGYRYGGSDNKDNIRRNIIDKIKDGDIVLLLESPELGALKEVDKQGKNPKKIIIPNHLEF
DDVAEALNGYNTNLNIELVNTSALQYIADHPEERFNFLWLDYCGSFSYYARDLEAVFQRE
IRDMKLILTYNIFDPKKQDDSYYFTNVIGYVLKKLCGKNEILLMEDVSQRYKKTMFSVGF
DIKKSV*
>SR-VP_0-2_scaf_1523504_2265850_145 # 142534 # 143271 # -1 # ID=1_145;partial=00;start_type=ATG;rbs_motif=GGAG/GAGG;rbs_spacer=5-10bp;gc_cont=0.389
MTKRRYEPFYELTEELIANGKRFDAETLKLVSFGDLVLASVGNAGKAACSSKLVEDERKR
RVDAIIDRSLEEVENDKGKWEILDDMSMYYAYYNAKVLPICIKDAPKWKRLVEAMKDLRG
DWSGGRASEHLSWIYAWLPLAEVEGVVPIEWLKAVRMNADTFDGHFNDGRIMRDGAMRLP
EDVAKVFGLLSGEVSGNMAKLMGAKSVRREGGYRGSYEELFEDILTPEQKIIYLSPFLEK
EKYDD*
>SR-VP_0-2_scaf_1523504_2265850_146 # 143252 # 143395 # -1 # ID=1_146;partial=00;start_type=ATG;rbs_motif=None;rbs_spacer=None;gc_cont=0.326
MKKESNCLDCFGGGLTKFTNDLLSEMKKKDIKIEDLVQEDKNDKKKI*
>SR-VP_0-2_scaf_1523504_2265850_147 # 143419 # 143601 # -1 # ID=1_147;partial=00;start_type=ATG;rbs_motif=AGGA/GGAG/GAGG;rbs_spacer=11-12bp;gc_cont=0.383
MIRIDIRRLIYNSSEIEENFLVPFGPVHSVANLPLCEGCRPEGLMNLSPKDMAKVLSTIK
*
>SR-VP_0-2_scaf_1523504_2265850_148 # 143842 # 144669 # -1 # ID=1_148;partial=00;start_type=ATG;rbs_motif=GGA/GAG/AGG;rbs_spacer=5-10bp;gc_cont=0.302
MSTIQESKDRILTMLSRAIPGTTAIDNCKYLEHCMSTQIRKCGDIKKVCIMCIEEGNVIG
GVAFPFGLKFGNDLDNKKPILIYLFGQSDSYMTAIEGKGFDDLIEKFEKKPEIKKIIENT
QFIKNEKKEFENLATIEAFKRSDATILVTRRNKQGEYEELDKKLIDVAKEREKETGIKIK
IVDRSEIVRNVYLLGIDNKKLVKELEIEVEAMCDVDERLFILVNPGNYKGNYEGVLAINS
MEDDVVGNNEEKDRLKEYFMNKYGTGLTFICNDIF*
>SR-VP_0-2_scaf_1523504_2265850_149 # 144707 # 145045 # -1 # ID=1_149;partial=00;start_type=ATG;rbs_motif=AGGAG;rbs_spacer=5-10bp;gc_cont=0.336
MDRVEKIDIIAEFLDDNHVKMIDTTNIGSVIIDAEQSLDKIDNEDEYNELLEKGLTDDDI
EAFKKFLEKNTLMMIKVDDISGVSFENSEYDTENLYDTDLWSYTAEEGKSLE*
>SR-VP_0-2_scaf_1523504_2265850_150 # 145125 # 145217 # -1 # ID=1_150;partial=00;start_type=ATG;rbs_motif=None;rbs_spacer=None;gc_cont=0.344
MEYERKIGVVLADAEMTQELLELVKKSEDK*
>SR-VP_0-2_scaf_1523504_2265850_151 # 145368 # 145619 # -1 # ID=1_151;partial=00;start_type=ATG;rbs_motif=GGA/GAG/AGG;rbs_spacer=5-10bp;gc_cont=0.357
MTTFKQWFNGEGHFQYESSSDFKWSLRDGLIVFCGLELLVFCMALVVYLITGIDVWLLLS
IGTVLAFALGYVRFAIQWKEFNI*
>SR-VP_0-2_scaf_1523504_2265850_152 # 145707 # 145880 # -1 # ID=1_152;partial=00;start_type=ATG;rbs_motif=GGAG/GAGG;rbs_spacer=5-10bp;gc_cont=0.305
MVTLLSEECDVRTEIISGESILTCFAPKEKCPKQIYNPNVKVIVGEFSTRCIKLKYG*
>SR-VP_0-2_scaf_1523504_2265850_153 # 145921 # 146088 # -1 # ID=1_153;partial=00;start_type=GTG;rbs_motif=AGGA/GGAG/GAGG;rbs_spacer=11-12bp;gc_cont=0.369
MTRGDIGMTDIFVYCPICNKEDGKETIAKSIKVVIGIVTFELECGHTVVERFKFP*
>SR-VP_0-2_scaf_1523504_2265850_154 # 146085 # 146342 # -1 # ID=1_154;partial=00;start_type=ATG;rbs_motif=GGA/GAG/AGG;rbs_spacer=5-10bp;gc_cont=0.341
MLTRKQLDEFFSRLEGEEGCDFKKDENGKITWKCKGGKDKSKAYEILRKMEISEKDIAGF
ISLCEQYGGYCDCEILFNAEEHIDA*
>SR-VP_0-2_scaf_1523504_2265850_155 # 146367 # 146840 # -1 # ID=1_155;partial=00;start_type=GTG;rbs_motif=AGGAG;rbs_spacer=5-10bp;gc_cont=0.359
MTSTKMRKCELRARKEWMKGRRIRGLPKPVGEEIEIFKMGFDLAWKMILTREKIYRTFNL
HWEREEVVNGHRYYSLFNNDGEILAQVSCHPIERLRFKYHLAASCQEINIFYLWKVDMND
VDRLKRRLKQEIIEKYIAYKEGKYIGYKDVIIEPGED*
>SR-VP_0-2_scaf_1523504_2265850_156 # 146926 # 147381 # -1 # ID=1_156;partial=00;start_type=ATG;rbs_motif=GGAG/GAGG;rbs_spacer=5-10bp;gc_cont=0.342
MEMIFTKKPDMLFIKMCEKADDLQKIKSEDEQRYKRENYEDAYYALPYDEIYYRGDGIPE
PILGQCEKSWWIPNQRQMQDIIAVDIEKYADVMEKMTLEKRQEFVFNTLVDVINNWAKSH
KEFYTFDQIWLSYLMIYKFNKIWVDCEWVKF*
>SR-VP_0-2_scaf_1523504_2265850_157 # 147456 # 147947 # -1 # ID=1_157;partial=00;start_type=ATG;rbs_motif=AGxAG;rbs_spacer=5-10bp;gc_cont=0.321
MTLEKREIRILQSKISDEKADSFFYDGSVAHAIRSDGKAVLLVANGDIILEINGKEYDNK
TKEKAIEKYELTDKKLVDLEEKGLLIWEKSNLFEVIWTRDGMGGWESVSNTVKYDYDEAL
GAFKDCFNRKSLSEYERRIEITLTNDNIDPEFLELLGFKKSKD*
>SR-VP_0-2_scaf_1523504_2265850_158 # 148018 # 148245 # -1 # ID=1_158;partial=00;start_type=ATG;rbs_motif=AGGAG;rbs_spacer=5-10bp;gc_cont=0.395
MQKPEVTREGLLDMQVCVPEDWTDMQVEDFANKENFCGTRNGWGIRKEGSELLEGTPERN
PCLERKGYVHITLDA*
>SR-VP_0-2_scaf_1523504_2265850_159 # 148276 # 148497 # -1 # ID=1_159;partial=00;start_type=ATG;rbs_motif=GGAG/GAGG;rbs_spacer=5-10bp;gc_cont=0.306
MSIKLAIIEDSERLIELLEELAKILKDHPTDEMERLKNIREEFGQIRDRMSDCNNLKREN
CSEISNVICKESL*
>SR-VP_0-2_scaf_1523504_2265850_160 # 148570 # 148869 # -1 # ID=1_160;partial=00;start_type=ATG;rbs_motif=GGA/GAG/AGG;rbs_spacer=5-10bp;gc_cont=0.347
MKKDKDLMKDWRIEENRDKPIPWEDEIFDTKRLRGVVKHGRIFLDRKGLYDKPQKCPIQL
PVPKTPPEVKELVEAIEWLFSKEGYDASKKFDFDKWKRK*
>SR-VP_0-2_scaf_1523504_2265850_161 # 149066 # 149443 # -1 # ID=1_161;partial=00;start_type=ATG;rbs_motif=GGAG/GAGG;rbs_spacer=5-10bp;gc_cont=0.397
MDKNKILIGRMMKSEKVGNFLIDYPQNVPMEEVDLIKKIVRDAQERSIKPRCKACYPCTM
GVVGCDMDSSPHGHGGTRICEECGVPYTYIHPHSDVCSQRTIVSEDVRHDDYHLRRQLGW
KKDGN*
>SR-VP_0-2_scaf_1523504_2265850_162 # 149499 # 149894 # -1 # ID=1_162;partial=00;start_type=ATG;rbs_motif=AGGA;rbs_spacer=5-10bp;gc_cont=0.336
MTQESKFEIEKLDNPLLEYLNEKRKPFRKMSQRLLDVMTSINMLERGEVAKVPVNSGRDV
SNLRTWISQNRKNLKPEVGHITTVYKKEENLLYVCREDRMKSRQRIEKIAENMKRSLEED
VVIEKMHIEND*
>SR-VP_0-2_scaf_1523504_2265850_163 # 149878 # 150117 # -1 # ID=1_163;partial=00;start_type=ATG;rbs_motif=AGGAG;rbs_spacer=3-4bp;gc_cont=0.354
MVTNQELEKVFECDHLACPTKNLNALIRKSIREELPKLVPLDELDDVQWDYIYGQIKVMV
ADALQMKDEYLRISNDSGK*
>SR-VP_0-2_scaf_1523504_2265850_164 # 150077 # 150712 # -1 # ID=1_164;partial=00;start_type=ATG;rbs_motif=GGA/GAG/AGG;rbs_spacer=5-10bp;gc_cont=0.357
MLSNVSIITVRSFKDRRVGFLLERAMTIEECRKLFTSSQIPLRERLFFRLIYETLLQPSE
VLNLQIENWDRECCKVTAILVSIRTKPLKGNFSKKVRLPAKPKIRPIILDTNNMLKEYVG
DRRKGPIFINNQTGEMITLTWFNKAINRYAKLLGIQQIKKYFKEKVKREKPRSLKLVTLM
ALKKAGGHNEYNQYIKEEHGNKSRIRKSVRM*
>SR-VP_0-2_scaf_1523504_2265850_165 # 151031 # 151897 # -1 # ID=1_165;partial=00;start_type=ATG;rbs_motif=GGA/GAG/AGG;rbs_spacer=11-12bp;gc_cont=0.370
MSKASEIYTIVAAIRKAEEIMHLRKDWKSENKTQANFLEDFLKICRKDNVKEIELEVSDK
AEVINEFLQKKGFSIRLQPFPSNTLGFASVLDLIVEWLELGQKVIIDAKNGGRYDGVRIK
KDIVDFFESTVHGYRHIVAGIQTKSGDVVFITVPKEPVEGLDLVELADDVYRNMDMLPGM
YDGIRFPMVDLDITNNIGWLKGMSTTNGMGTPAEITEAIQQIKIKMNEKGARFQSTTAMA
ITFKCVTIHQDLIIKEPFLVWVGRLDLEKPLMAALITEESWKNPGNLV*
>SR-VP_0-2_scaf_1523504_2265850_166 # 152024 # 152227 # -1 # ID=1_166;partial=00;start_type=ATG;rbs_motif=GGA/GAG/AGG;rbs_spacer=5-10bp;gc_cont=0.338
MEPKEYIEWLNKQRDRADSLGYIVRKFLTDKNIKSWQGFKRHMEKNGATEDEMKACEKSW
VEYTTRK*
>SR-VP_0-2_scaf_1523504_2265850_167 # 152264 # 152614 # -1 # ID=1_167;partial=00;start_type=ATG;rbs_motif=GGA/GAG/AGG;rbs_spacer=5-10bp;gc_cont=0.322
MSEMEKTKKVVLSVLNASRLGEIEKIKLLNRVTADIQNEFEEVESLENKISEYWLVCYQM
HGFMSVKNAVLKDEHPIRYIARKNGENGDQNIYYLVNFWEIDQEQYDELNRCFLDL*
>SR-VP_0-2_scaf_1523504_2265850_168 # 152628 # 153377 # -1 # ID=1_168;partial=00;start_type=ATG;rbs_motif=None;rbs_spacer=None;gc_cont=0.320
MWINIFSISINGEKDGDNNMKLVYNMIDGIPIWKHLKNGVEENSVKLIAKDYGKFAEILG
ERILYKLTEKGGILQDMFPGTDIVSVQKSPRMRILPSAKVEMGDLALEISCKDSYSGIFR
KKIVIFEIKHGHSPIEQHQLRRYCFMINSPGEYFPKADEVKVVFLMIGEINTKKGSASYS
ICELGKDLAIKILENSPTTPFDDIDNADNVNRVYDNDHIGNIDNANNVDKVQNLSIVDIN
ISGGFKLIV*
>SR-VP_0-2_scaf_1523504_2265850_169 # 153328 # 153684 # -1 # ID=1_169;partial=00;start_type=ATG;rbs_motif=AGGA;rbs_spacer=5-10bp;gc_cont=0.325
MSSDKKCNVEKREEYKEIDVARIESCDIGFDDHGIFMIFARFIYQKGGHSTGSQGIAYVI
DGEFIKRFIRACGASTLSDCNGRNVRVEHTKERINKITPLSKDVDKYIFDIDKWREGR*
>SR-VP_0-2_scaf_1523504_2265850_170 # 153748 # 153897 # -1 # ID=1_170;partial=00;start_type=ATG;rbs_motif=GGAG/GAGG;rbs_spacer=5-10bp;gc_cont=0.347
MTDTYCYCVECSREKNESIEVMAKKVVVVNGMCVFYLVCGHNVIERFGR*
>SR-VP_0-2_scaf_1523504_2265850_171 # 154021 # 154314 # -1 # ID=1_171;partial=00;start_type=ATG;rbs_motif=GGA/GAG/AGG;rbs_spacer=5-10bp;gc_cont=0.330
MCDKCGSELESEKYDHFCDSCKKMANKDTFDVEIYWKDESKDAEHFEFCCLKCVREWLLK
FPYDKEQVHFITLPYINNVDDLYPFLNGNKGDVKLEK*
>SR-VP_0-2_scaf_1523504_2265850_172 # 156068 # 156337 # 1 # ID=1_172;partial=00;start_type=ATG;rbs_motif=None;rbs_spacer=None;gc_cont=0.352
MPGLHLTGLQIIKIILVLCLQLVDDSHHLFEFHQTIDSQLILGLHLEAGSQNIIEYRMKN
ALIIRLDFKKQVVYIFASQAFAIGTIDDL*
>SR-VP_0-2_scaf_1523504_2265850_173 # 156628 # 156855 # 1 # ID=1_173;partial=00;start_type=ATG;rbs_motif=None;rbs_spacer=None;gc_cont=0.338
MCSPSHLTSGFQILNDSQYSTGFHNIMVHILSQDFKIMNGSQLTSGFQIMDGSQFLFGLQ
LLGGSHNLLLVHLVI*
>SR-VP_0-2_scaf_1523504_2265850_174 # 157386 # 157763 # -1 # ID=1_174;partial=00;start_type=ATG;rbs_motif=AGGAG;rbs_spacer=5-10bp;gc_cont=0.339
MTVDKSDAISMKEAKEKLMNLELENDVQDMMKEFGKFLSPRLNDELVPAGFVLGCELALY
DIGVGINGYTGERIRNRLVGYPPLIYALMRMRFVDIAYAVFPESFANDVRDIVGKTKNSA
KGDEM*
>SR-VP_0-2_scaf_1523504_2265850_175 # 157793 # 158011 # -1 # ID=1_175;partial=00;start_type=GTG;rbs_motif=GGA/GAG/AGG;rbs_spacer=11-12bp;gc_cont=0.288
MFQEINNEIGITAEFIVWTIGDMKMEESEIKFSLEDIRKMLEKFEGAILYHVTIDNIMDD
FKDDFIKGLSSK*
>SR-VP_0-2_scaf_1523504_2265850_176 # 157978 # 158205 # -1 # ID=1_176;partial=00;start_type=ATG;rbs_motif=AGGAG;rbs_spacer=5-10bp;gc_cont=0.311
MRYYIMAWDDDSEEKRYHDFYFIASEDGKLKLFNSVDDAESFGHKECKYFNVCSWHNYMT
GDNNMCFKKLIMKLE*
>SR-VP_0-2_scaf_1523504_2265850_177 # 158227 # 158709 # -1 # ID=1_177;partial=00;start_type=ATG;rbs_motif=GGAG/GAGG;rbs_spacer=5-10bp;gc_cont=0.315
MKCYTANKSRSQGRSFYSIIFRHPVRKDSSKKSGLRIRRGLGTDDPKKADRLIGQMNEIL
SNDIFWNIDARHVAEKLYDSIIVSAFYDVLDETTEKFIIVYESGLGKGWDIIDAIDAKNA
LKKFEEMEPDIYKLCRHPYGKIHVAREELFTDERRNKGNG*
>SR-VP_0-2_scaf_1523504_2265850_178 # 158738 # 158983 # -1 # ID=1_178;partial=00;start_type=ATG;rbs_motif=AGGAG;rbs_spacer=5-10bp;gc_cont=0.366
MMNVEECVIDSVMEREKIDLSKCKDDRNNVKVGDKVAMLFFNNADWDIGRLENIGGKLGI
PIGKGSVGFVEDAYNVVKLDK*
>SR-VP_0-2_scaf_1523504_2265850_179 # 159053 # 159817 # -1 # ID=1_179;partial=00;start_type=ATG;rbs_motif=AGGA/GGAG/GAGG;rbs_spacer=11-12bp;gc_cont=0.324
MYQKEKTQKKFSENKVSQLKIDGVPIWKHLKDGATKKETCLTNKDAGRFAELIGGRILWN
FNKSKILNETFPDIDIVSAHRMTGLGIGDYIYKISYKKGDGYGQKIAIFEVKHGRILMGR
FQFEKYCRIIRDPRNYFPKAEDVTVIFMMFEQIDIINMKASYSIYELDNELARKFLETLE
SDNFNMCFFDVNGVFVETGPDGSFSIRVSVQDDNEGIEIRDNCVMDSLLETSDVSYYSRI
LVRGFHKSILRDIK*
>SR-VP_0-2_scaf_1523504_2265850_180 # 159848 # 160057 # -1 # ID=1_180;partial=00;start_type=ATG;rbs_motif=AGGA;rbs_spacer=5-10bp;gc_cont=0.314
MNITRPYAKINTVVIKSYDDVSKMTDRDLLDRAISFDDNSGLANSWIQNEILRRMSCQKK
TKTCRHLAT*
>SR-VP_0-2_scaf_1523504_2265850_181 # 160061 # 160354 # -1 # ID=1_181;partial=00;start_type=ATG;rbs_motif=AGGAG;rbs_spacer=5-10bp;gc_cont=0.333
MISAETIMYGLGSFFILAAVYLMVVLVVRKSMWNYPPVVSMYIILILFLLFFGIVIMRQM
KITSTMSILISVVMIIWSFVTFRLPSRKEEMTDERKG*
>SR-VP_0-2_scaf_1523504_2265850_182 # 160495 # 160710 # -1 # ID=1_182;partial=00;start_type=GTG;rbs_motif=GGAG/GAGG;rbs_spacer=5-10bp;gc_cont=0.324
MNEIVCNECKQKYLVSELWLIDTDTLNRFRGKGQVSYCGICKKETEYTINESETSRMMRT
GFSALQKAVQK*
>SR-VP_0-2_scaf_1523504_2265850_183 # 161239 # 161565 # -1 # ID=1_183;partial=00;start_type=ATG;rbs_motif=GGAG/GAGG;rbs_spacer=5-10bp;gc_cont=0.358
MKVTLSIKRYMDWIWTIERNRDIRKEYKKLSDIPEKFLPKSVFVNENEFDEAVKICGSTC
SEEGMDNMANGKDVEVEWLDDFDYQAKVGQLPSPEGGGLSAMTRATVD*
>SR-VP_0-2_scaf_1523504_2265850_184 # 161569 # 161739 # -1 # ID=1_184;partial=00;start_type=ATG;rbs_motif=GGAG/GAGG;rbs_spacer=5-10bp;gc_cont=0.357
MEYECMICGAVGGFYTFRGTSSDSSCLKCFRCGSTDIKKKEELGSDYLENFRNLEM*
>SR-VP_0-2_scaf_1523504_2265850_185 # 161830 # 162144 # -1 # ID=1_185;partial=00;start_type=ATG;rbs_motif=GGAG/GAGG;rbs_spacer=5-10bp;gc_cont=0.340
MEITNAVEIKSFIIKISKEQADEILDMDKDNPHARVGLIFENGASIPDTAEIIVEFGRDG
SCYVASKNMLVRGPDNVFCYLKHDVKDSLCSGDLPKLSDIFKMR*
>SR-VP_0-2_scaf_1523504_2265850_186 # 162163 # 162936 # -1 # ID=1_186;partial=00;start_type=ATG;rbs_motif=GGA/GAG/AGG;rbs_spacer=5-10bp;gc_cont=0.327
MENINKGNLEAIGCKTFARPNLALIDEKGKELGLSNEILEEAKATAIEYLKKTYLRPRYS
SVIHLLPSFVYIASIRNGNMIQKKRVADVFGTSGATMNKWNKDIIDTLKIDMNEKNEKSG
NDGNVFENLTILSGDDVVENKSSKDKVAYNDFDVAFQHAIPDILEGIKKSGTVLVRISDV
VKELGDKFESMSNVNIYMGVRHILFKYGIRVEHYTFDETDSISEKRKGLKMRMIEEGDPL
PSSIKKMKNRKINDKNP*
>SR-VP_0-2_scaf_1523504_2265850_187 # 162956 # 163150 # -1 # ID=1_187;partial=00;start_type=GTG;rbs_motif=None;rbs_spacer=None;gc_cont=0.354
MIFIVQEIYCDGAVGEFKMPSGLQRYRRAVIVPANFSGHYPVNNELAKICPECGKEISQK
DLEI*
>SR-VP_0-2_scaf_1523504_2265850_188 # 163260 # 163556 # -1 # ID=1_188;partial=00;start_type=ATG;rbs_motif=AGGAG;rbs_spacer=5-10bp;gc_cont=0.357
MISADTMMYGLGVFLILGAVYLVCVLIFKKSIWNYPPVVSIYIFWTIYFIFSGIVFIEHI
EFTPTMGILTIVALVIWGFITVRLPARKEEIDVYNKHQ*
>SR-VP_0-2_scaf_1523504_2265850_189 # 163606 # 163881 # -1 # ID=1_189;partial=00;start_type=ATG;rbs_motif=GGAG/GAGG;rbs_spacer=5-10bp;gc_cont=0.319
MNYIYVNRYIERLGDIKCALKNHLRYISYPDEKMSRTGWICYLSYLIVHISVVMGVISIF
LFPSGVWQLFATIGAISAFVCGSVIMTYDPE*
>SR-VP_0-2_scaf_1523504_2265850_190 # 163878 # 164168 # -1 # ID=1_190;partial=00;start_type=ATG;rbs_motif=None;rbs_spacer=None;gc_cont=0.309
MCMPEKKNCPSKMMNENNYKDNFRNGDIKMYTKEEYEKRIDELKSVAIDHIKYKRPIEAR
EVASKMTPEDAYIFGLCIGKILQGSKMVPVDKEESK*
>SR-VP_0-2_scaf_1523504_2265850_191 # 164197 # 164451 # -1 # ID=1_191;partial=00;start_type=ATG;rbs_motif=AGxAG;rbs_spacer=5-10bp;gc_cont=0.365
MTDENKEKKGFMVEFERRSNGMLISGHFPDKHAGDRLIKTEEKAWELARMFADGHHEDYV
NIYVIKEDFCPVEAFEEKILKKYP*
>SR-VP_0-2_scaf_1523504_2265850_192 # 164496 # 164945 # -1 # ID=1_192;partial=00;start_type=ATG;rbs_motif=GGAG/GAGG;rbs_spacer=5-10bp;gc_cont=0.329
MANRYKCKIVTGKGGHTHAECVCGEDDNYVIVPDFNNFLQGSLTIARQFGPNETDDENHR
NTQMIVIQERNIIDNLKSFLSSTRKELVVGSNSIRKGLNVHYRFTKESNGWLRAEETTGK
LYAKADTIDILIHKDVVPFMKQVIEENFT*
>SR-VP_0-2_scaf_1523504_2265850_193 # 164984 # 165127 # -1 # ID=1_193;partial=00;start_type=ATG;rbs_motif=None;rbs_spacer=None;gc_cont=0.278
MTESMTTLKENFVNFILSFDKGILRAMLYSIKDISLLKELIEIGEAY*
>SR-VP_0-2_scaf_1523504_2265850_194 # 165087 # 165401 # -1 # ID=1_194;partial=00;start_type=ATG;rbs_motif=AGGAG;rbs_spacer=5-10bp;gc_cont=0.283
MGTNYYFKPFNIGYRSIAPIHIGKSSCGWKFLFHSTEEFKTSEDWFKVLKSGVIRNEYNE
IISFSDFREMINSKRFEKSSNKDEFFGHNYYNDRKYDYLEGEFC*
>SR-VP_0-2_scaf_1523504_2265850_195 # 165705 # 165887 # -1 # ID=1_195;partial=00;start_type=ATG;rbs_motif=None;rbs_spacer=None;gc_cont=0.306
MKSNRVIWNRFPIWISVNNVNHYQNENQNNNVRELLLKTQIGYRICESNSYEPFVDEIQI
*
>SR-VP_0-2_scaf_1523504_2265850_196 # 165928 # 166491 # 1 # ID=1_196;partial=00;start_type=ATG;rbs_motif=GGA/GAG/AGG;rbs_spacer=5-10bp;gc_cont=0.324
MVHKKCCFSLLVFKQNWLIFIFWNLCNLWFTIYILMIHTFLLGYIKKLVHKSILGYMEYL
VHKTTPVSNTYFGSAKKAHKIWTSSKYRFAYGLWVSYTYRFIHNLLVSVFSRFTISYGFR
WTVDSHIFQYSILYLDFKIFGSHNFLGINKTLRFTTTKLYWISSMATFTIFIWVLWIIRF
IKFVWIS*
>SR-VP_0-2_scaf_1523504_2265850_197 # 167122 # 167493 # -1 # ID=1_197;partial=00;start_type=ATG;rbs_motif=AGGAG;rbs_spacer=5-10bp;gc_cont=0.312
MKASKLIEKLSKLVEINPDANVYFYADEDGMEFVKSRHLNGIHLSDIGLVLSRSYENGEG
LISIDIENTNIGIDKKDKKNKCEHETVLEIYKDGTHKEISHYRCVQCGHKENIPFGKNVV
KSK*
>SR-VP_0-2_scaf_1523504_2265850_198 # 167490 # 167696 # -1 # ID=1_198;partial=00;start_type=ATG;rbs_motif=None;rbs_spacer=None;gc_cont=0.406
MVKEYHNQFLHVIIDCKTGNEAMDKGVESSIAGYIYLVLYALGTGKMGILSEKMEGISQE
FVEQEASS*
>SR-VP_0-2_scaf_1523504_2265850_199 # 167728 # 167919 # -1 # ID=1_199;partial=00;start_type=GTG;rbs_motif=GGA/GAG/AGG;rbs_spacer=5-10bp;gc_cont=0.365
MVEEFHNDFIHFVVDCKTGDEMTDKRAEIAIKGYVHMVINALETGKIDELLHKSRALAVE
LSK*
>SR-VP_0-2_scaf_1523504_2265850_200 # 167922 # 168326 # -1 # ID=1_200;partial=00;start_type=ATG;rbs_motif=None;rbs_spacer=None;gc_cont=0.341
MTLCLTCKNIEKDSRHFEGSIPEIALIDGKYKVEWVNLGEGKDGDYDPNDPDDVALLRFD
VSFDGELMQDGSYCTLLPVDTPENILRKGLERIMDTINEECRSDGSCSTKVFEELSWIGT
RWFQELECKEEKGV*
>SR-VP_0-2_scaf_1523504_2265850_201 # 168373 # 168678 # -1 # ID=1_201;partial=00;start_type=ATG;rbs_motif=AGGAG;rbs_spacer=5-10bp;gc_cont=0.359
MVKVPENPYRKGLAGMYIENLMGKPDDEGVKKAVNGDNEDLSLDYFLGAEKMINNAISVF
REVDQEQLHGAGREFSMRAFAMMLFYISYEIETRSIFQNEE*
>SR-VP_0-2_scaf_1523504_2265850_202 # 168735 # 169376 # -1 # ID=1_202;partial=00;start_type=ATG;rbs_motif=GGA/GAG/AGG;rbs_spacer=11-12bp;gc_cont=0.313
MTTFIVDWQQESATTELHKNQFKFNSLNITAKDGLNFEMDARIIMEIDDDSTIVKLFGSV
PIFVENILSVLVRNFFTYKEVSEITTCRSKIQEQFSELAQEKLANYGVKIITFMIVYMTM
PSSFITSDKEQKTEKEKIRHFEDKGVRGNILLIFLGGVLLLAALLGISILTDEKLTSVDY
RSFAMFGIIIPILAVIIIHQHFEIKMLRRMLTK*
>SR-VP_0-2_scaf_1523504_2265850_203 # 169854 # 171218 # -1 # ID=1_203;partial=00;start_type=ATG;rbs_motif=AGGAG;rbs_spacer=5-10bp;gc_cont=0.379
MKEEDKTDKSVWNCIKAKIYNTLWCDKVNNKSSNILKDNGYLKDNGYLKAVLVIFGTILV
LSGTVYGSDNNSLVKVAGFRSSDYGGPLNGNKYGHDQVDPAYWVMVAQKMSAKFPGSSPG
AQYVVGYIETPETNTYMPFPAPAGYKGMPNVDFGSTGIEEKMLTAFDNAGMKIILQVEPG
DANVPKLATMVLNKFKNHSSVVGFGVDTEWLNAWSYKDGRPATDAEIKTWLDAVHAVNPS
YKLLIKHWLPSHLGSGHIAGVTYITDSLNLGSYQGAINEYVSWANAFKGSEIGYQTGYEE
DMNWWLPMADPAKSIITDVKAKVPSADIYSVYWVDFAITKEFPSQNLGPTHPTPTSPKTP
TNVLTVGTPNGGESWPRGTVHTITWSSVGNTGSSVKIELLRGGSVVRTISSGTSNDGSYS
WKISSRQMVANDYEIRIKSNSAYKDISNNNFAIT*
>SR-VP_0-2_scaf_1523504_2265850_204 # 171479 # 171667 # -1 # ID=1_204;partial=00;start_type=ATG;rbs_motif=GGA/GAG/AGG;rbs_spacer=5-10bp;gc_cont=0.265
MTKTDLFLGLLIGLWYGSMINDPYKSWILFSGVFILGITCLIMVRFTILVMIDDYKHRKA
IK*
>SR-VP_0-2_scaf_1523504_2265850_205 # 171768 # 171917 # -1 # ID=1_205;partial=00;start_type=ATG;rbs_motif=None;rbs_spacer=None;gc_cont=0.347
MGLSTGVKFITNGVLVKKDVGCPAAGYTTRYIGYSTITGNNLSYSKVIF*
>SR-VP_0-2_scaf_1523504_2265850_206 # 171985 # 172461 # -1 # ID=1_206;partial=00;start_type=ATG;rbs_motif=None;rbs_spacer=None;gc_cont=0.354
MVDKRYLKNSESVENVCKDLGYKLNGFDPDWVIYEIRTEVPDGNNVVLKRGMIGNSIIIP
DEFMATIALLLGYDWQFGYQDTDVDFKESIKSLEILRGNISSPSDVEIVAKDSGMYNDIL
DKIKESREKDLEDCQERIKSLRFILGKRQKLRDWKKPT*
>SR-VP_0-2_scaf_1523504_2265850_207 # 172544 # 172810 # -1 # ID=1_207;partial=00;start_type=ATG;rbs_motif=AGGA;rbs_spacer=5-10bp;gc_cont=0.311
MGENVGVSGKFGKINFEGMEIGYMIDLFLKCETNEDADDILGQYENYCDTKEIARQNLGY
IFGYADDENRKKLYLMFPVTHPIFGTHF*
>SR-VP_0-2_scaf_1523504_2265850_208 # 173026 # 173253 # -1 # ID=1_208;partial=00;start_type=ATG;rbs_motif=AGGAG;rbs_spacer=5-10bp;gc_cont=0.316
MTLVLTGFLATIVDKILGNYQDNLGIFCWTPKDDKFLFDAEMDYYKLTGVSPYETPDCPN
GFEQAALDFIKGLKC*
>SR-VP_0-2_scaf_1523504_2265850_209 # 173292 # 173486 # -1 # ID=1_209;partial=00;start_type=ATG;rbs_motif=GGA/GAG/AGG;rbs_spacer=5-10bp;gc_cont=0.395
MEKSKEWEIDDYMEQYTKPPLGEIVRLHQAYEGTVVCLYCGKPINEWKPMEKCLAQYEER
VGGE*
>SR-VP_0-2_scaf_1523504_2265850_210 # 173458 # 173724 # -1 # ID=1_210;partial=00;start_type=ATG;rbs_motif=GGAG/GAGG;rbs_spacer=5-10bp;gc_cont=0.375
MSEIWHFKCLNCEERNKEGLNHGDKTLLNVLEHVDDMRSVLGGDESGFLEISIIGMGTEP
ITFLMEHYGEGHDVVIESEYGEIKRVGN*
>SR-VP_0-2_scaf_1523504_2265850_211 # 173741 # 174022 # -1 # ID=1_211;partial=00;start_type=ATG;rbs_motif=AGGAG;rbs_spacer=5-10bp;gc_cont=0.355
MNIYKARKLQAILFKRSNAGFKRMRTITSEGKLYYMVWHHICREPSVVISEGVMKIVSDN
IGVEVETSIEFINKDINPRAPEGMYVAESIDID*
>SR-VP_0-2_scaf_1523504_2265850_212 # 174043 # 174285 # -1 # ID=1_212;partial=00;start_type=ATG;rbs_motif=GGA/GAG/AGG;rbs_spacer=5-10bp;gc_cont=0.358
MVLGFVFLTVLVHELVHMVDGYTENVAICFGFINWHRIAFVINGENYSLFRGEPLAYLGD
IVMFAILVIIYRKARQNSGK*
>SR-VP_0-2_scaf_1523504_2265850_213 # 174562 # 175152 # -1 # ID=1_213;partial=00;start_type=ATG;rbs_motif=AGGAG;rbs_spacer=5-10bp;gc_cont=0.345
MSDLLENINILLDDAIASEHKSLDTYAKLTETYEGLLDEKFADVAGLNRPNFFVSMIDIK
NRISELEAIKFAVELRIADKDKRDSENKENKWKELTGKIPQKDEYTLEGIETWYISHFEM
NPNYADMHNPLLREEARKLVASGFSLAFNFSRGTGSILKTESGFTIELWQYQKKTTICKD
TLDEVIDWIIYFSDQG*
>SR-VP_0-2_scaf_1523504_2265850_214 # 175191 # 175481 # -1 # ID=1_214;partial=00;start_type=ATG;rbs_motif=AGGA;rbs_spacer=5-10bp;gc_cont=0.392
MSWRKHDSHKEETKAVKKALGDAGIKASVTHGTGTAWGWLHVNIGDPRKRDGLIKEEFGY
RYTDAESELHKKVMKIVQDVTGRHGEYDGEIIINAQ*
>SR-VP_0-2_scaf_1523504_2265850_215 # 175981 # 177171 # -1 # ID=1_215;partial=00;start_type=ATG;rbs_motif=AGGAG;rbs_spacer=5-10bp;gc_cont=0.418
MSFVQMLLSNKTHIDEADSKSLKIDVEKNVSLRPRIENMRFLEPGVEANLYRMFYTHGPG
NGTALFLPFDQKSSEHGPGHEFLWENEHEGFLYSAESVNARGKGSADMRAVAELVNRGNF
SGYVLHPGNVRQFKHLFRPDIPLIYKIDGHISQPRSAGFMSTVGTIEDALKYGASAIGMT
IYPGGEHIKEDLERAAEIIRNAHNVGLVAVVWAYARGSGLDEEAVFENVSGVTQADSLYW
THYAVSIASGLLGADIVKTKYPAMVKSNNRGTYDSYIAGLAKKNSSMIAYKYLEPKDPKT
VLTAEQEIFRASLVVQSAPHSIVIFSGGPKVSGDPTESLVKQTEIIMKAGAEGGIYGRNI
WGLPVEDGLKTANAVKNVISETRFRRKLVERRFAGY*
>SR-VP_0-2_scaf_1523504_2265850_216 # 177229 # 178134 # -1 # ID=1_216;partial=00;start_type=ATG;rbs_motif=GGAG/GAGG;rbs_spacer=5-10bp;gc_cont=0.411
MRLETFLREKKVDQKLSELMLFFSGSAKKIKGEFLANQNISDSKNSYGETQMELDKIADQ
ILVVGLMKNGLARYVATEENKDIIEMQSPKNNFGVVIDPLDGSSLIGVNLAVGTIVGIYP
GTVLDKGENMLAALYILYGPLTTLTLTVGSGNGVHEFVMDEYGEFYLTQENVRIPDGKIY
APGALKKDYLPGHAAFIESLEKDGYKLRYSGSFVADVHQILHKGGIFTYPGFRGKEKGKL
RLLFEANPMGKIVTEAGGAASNGIADILSIMPITVNDITPIYVGGKSEIELINCALDVLK
T*
>SR-VP_0-2_scaf_1523504_2265850_217 # 178240 # 178473 # -1 # ID=1_217;partial=00;start_type=ATG;rbs_motif=GGAG/GAGG;rbs_spacer=5-10bp;gc_cont=0.363
MAEEIIVSEKHEDGLEDEFWKRAASFNLKPGNIQMPLDIKSEGIDEFLSRVMEKKMKLPC
KVFGKSILITLPGRNDT*
>SR-VP_0-2_scaf_1523504_2265850_218 # 178483 # 178608 # -1 # ID=1_218;partial=00;start_type=ATG;rbs_motif=GGAG/GAGG;rbs_spacer=5-10bp;gc_cont=0.365
MSKEYEKILTDLGIDKPKGESLTDLELRQIFVNMQEGLLDN*
>SR-VP_0-2_scaf_1523504_2265850_219 # 178635 # 180206 # -1 # ID=1_219;partial=00;start_type=ATG;rbs_motif=AGGA;rbs_spacer=5-10bp;gc_cont=0.384
MKNIRRIETILSIFLVMLTLLGTAAATPKVILTFDDGDTSVYLKAFPIMEANNQSGVAFL
ITSQVVRASGNNGWADLNLTQARDLYSRGWDISSHTVNHYDLTTRTTSALNVELNASKTY
LESSGFVRSFHFLAYPYGAYNSKVIAAVQANGYLAARTVDDNAGVYKAYKLTDADIYTMK
TLMVYPFPAYGEAGAPPEVVKSKINDTIIQNGLLILSFHIFSDVCCIAGQNAAEEYKTSD
FKIISDFLKAKQNAGLLQVVTMSEYFGPGGVPVDVTPPKITITTPTATTYNEGVVVLANY
SCTDETALKSCIGTVPNGAQINVTGAGNKTFTVVAEDMSGNNNSMSVNYVVLAPPPTKPI
TVNISASADAYVSSKASTKNYGTATFVYVDAGRIGYFKYNFSIIPPKANISSAELHDFIS
WSQASGTAKMFAVTGAWTETGIKWGLRPTNESVSYGVYNIPKCNTGNGDCAHVTKGFGNL
VQKWVNGSLANNGFMITTSTTISNSEIDAKESGYIPYISVTYT*
>SR-VP_0-2_scaf_1523504_2265850_220 # 180317 # 181342 # -1 # ID=1_220;partial=00;start_type=ATG;rbs_motif=GGAG/GAGG;rbs_spacer=5-10bp;gc_cont=0.379
MKNKSKMIYVTLAAFVIIVAILVVIASPYGHWKNSLYGEEGVIVGENTSNSAMKQKLSPS
ADIDQLVKVAGFRSSDYGGPLDGNKYGHDQKDPSYWIMVAQQMSVKFQGSSPGAQWVVGY
VETPENSTFVPFPAPEGYEGMKNITFGDSSGMEEEMFTAFDNANFKVILQVEPGDANVSE
LATMILNKFKNHSSVVGFGVDTEWLNPWSYKDGRPVDDNEIQSWLNAVHTVNPNYKLLIK
HWLPSHLGSGHVAGVTYVTDSIDLGSYQEAINEYVNWAKVFSGSEIGYQIGYEEDMSWWL
PIADPAKSIVTDIKTKVPSADIYSVYWVDFAITKEFPMSTE*
>SR-VP_0-2_scaf_1523504_2265850_221 # 181377 # 182705 # -1 # ID=1_221;partial=00;start_type=ATG;rbs_motif=None;rbs_spacer=None;gc_cont=0.369
MGSPFFIPALGSQLLLGIYARIAKKEIVKQVSTKLAFTITVLIPCKNEAKRLPYALASLA
RQTRRADKVVIIDDGSTDNTFEVANLMKELIDLNIEVIRREKSIGKTPSLKMVVKSCGTD
KILIFDADTILEDDYIEKIVIPHYNGRVSCSYGIVKPLNRDYKRKFYKDILEPLVTKTCG
KMEEFSSLPTDKLSEIVLSDNKEAKGILFELSYYINEWSVVKYREALYSMDQYFVKDTQM
KLLNTTLFPIGCGVLYDVKKLRKVFDKYESSLGDNLTTSEDIFAGFEFCNTGYVNYQVRS
THMWTTEPKIKRLSPQLVLWSSSFVQSAYYFGNMTKSFRRKGSKKPFGLFILPQIFEKVT
YPLILIYMAYAMEPLWSVATLAFEFVTFFLLAYFSTPSKERNGLITSIIVAEPIRLMSIP
VDFYILYKFCKDLIKGNRNWRK*
>SR-VP_0-2_scaf_1523504_2265850_222 # 182760 # 183698 # -1 # ID=1_222;partial=00;start_type=ATG;rbs_motif=AGGA/GGAG/GAGG;rbs_spacer=11-12bp;gc_cont=0.391
MKERILITGGAGFIGTHLVDHLFNQGNQITVLDNLSTGNLKNLRDEVTFIKGDIRDKEIV
ACALEGCTKVYHHAAELGVDRVLSMSDEAMADVDYYGTKIVLEACRNSEVKIMLFASSSE
VYGDYSKEDLPMAESDNFRPDTPYGEAKKSAEVLCQEFSRETGMSTVCVRYFNVYGARQT
LNGYAIPNFIRAALRNETIKIHGDGTQIRDFTYVDDAVKMTVGACHGKFNGEVLNIGSGD
YVNMIDLANIIKRLCNSKSEIKFIAPRRPTDTHNKYSDPSKVIRMTGINTKMDFEKGLTE
TIEYYKKLYVVK*
>SR-VP_0-2_scaf_1523504_2265850_223 # 183924 # 187874 # -1 # ID=1_223;partial=01;start_type=Edge;rbs_motif=None;rbs_spacer=None;gc_cont=0.400
TDDLVDGIGEASCLPASGTVFAIGTTAVTCTATDAHGNVAIPTNFSVVIINNLAGKIGTV
IITFDDGYKSDLLNAMPVLKANGQKGVVFVDMTDIINAEENPGYYLDYMTLGDLAGISSE
GWDISSHSWNHCCVNDNNYLLTSNSSIIYQELIASKDWLSSRGYGRSAMFFAYPWGTYNE
LLESNLKTSGYIAARTVDTYDEFNPLYNGYVAPAMNMTTQMDGPYDTSDGATLPYMPSGE
VITIINDAISNNGLLILTFHNVVSAPRPLPDGEYDYPLGDFENISNYLAALNTSGNVKVE
TLSEYFKVPDVIIPYTPPAPVDPIVNMTNRTANFGWTDGNGSKADYFEVTSGGITTYLVT
NRSFIVPALPGQTVEISVVEVNTSWGTRSLGVPLNISATIPSFVPETPIGIMSTFGATWV
ETRWSENPVGNKTSSYNVLVTTPLGLTWTNGTTNTSINVTGLSAGQNVTVDVYAVNDTTM
SLVPAELSTVIPVTDIPVITSVNQSSRLFTMALKYQAGLNTDLVDITTIRNFENGTNATS
VERVSRLTGEVGELIINNVTPHETVNFIARDLNSTTGLYSANVYANQTLDNNIVELNMNA
VYSTNESPIFRIIPAIDNIDNDAIVFTADGLVNDSSINASTGEFVFDTTNASSGMYKFNI
TANDSRGSVSTVGFMLNVVGLPAPTPEPTPEPTIQVPTPEPTVPTPEPTIQVPTPEPTVP
TPEPTVPTPEPTPEPTPEPTPEPTPEPTPVVIYVPETPIGIMSTFGGTWVETRWSENPVG
NKTNSYNILVKKPSGLTWTNGTTDTSVNVTGLSAGQSVTVKVYAVNDTTMSLVPAELSTV
IPVTYMPIVTSITQSSRLFTIDLKYQASFNTDLVEITTIRNFVNGTNATSVERVSRLTGE
VGELIINNVTPHETVNFIVSDLNSTTGLYSANVYANQTLDNNIVELKVDAAYSAIRGSIF
RIIPTIDNIDNDTILFTADGLVNDSSINASTGEFVFDTTNASSGMYKFNITANDSLGSVS
TVGFMLNITGSQEPIVTPEPTPIVTMPTPTPTPTPTPEPTSEPTPEPTPEPTPEPTTNVT
TPVPTSVPTSRGSGGSSSGSTGGNSGGLGSAEPFENIYKYEIQERYLLKTPVLFTYSTGD
LVVYEAMVTGNESEYAVLRIEVLRNTSVLVGSAAPGIVYKNFNTWINYKRTKNATIMFKV
ENSWLDNNGSSITGVKLYRWDNVSREWIGLLTNMSKEDNTYKYFESNTDIVQGSFAISGV
KEESAPVPTEPVTTTASENKPTTSVTTTTQKAPGFNMVFSVVSILSMAYLFGRRTK*
>SR-VP_0-2_scaffold_141_1618874_1 # 66 # 311 # 1 # ID=2_1;partial=00;start_type=ATG;rbs_motif=GGA/GAG/AGG;rbs_spacer=5-10bp;gc_cont=0.309
MSFEIVPASECNTTKVRTDAQKRADKLRIKILIKQYKEKVRKMKKDKKELMNGKEVDPND
INKTQLCVVNRHSLYHGKNNF*
>SR-VP_0-2_scaffold_141_1618874_2 # 427 # 1788 # 1 # ID=2_2;partial=00;start_type=ATG;rbs_motif=AGGA;rbs_spacer=5-10bp;gc_cont=0.379
MKKIKSKYILISVVVFLALAMITIAVVPPPPVNQNIGIKDTLFTSYNETMCRGCHASGVP
GVHHILVQTGQFGCMNCHPVVPDGNGVTLVRNCIQCHNNTFNGMVIPRPHHETNDASSGH
CSKCHGSLVDDFDDGHYIPIYQPSSMTPDTSFKVINQTSGRKWGGCESCHEADLTATPII
ATNNQTHHRLGNLSGFQNHDTSKCNRCHDLHNATYGSDSIRYCERCHGTNSLHNIQYDIT
NTSTVTGYGHLGASDCQGCHASYVAGSSVEFENIVPTISSINKGQVLEGDTTVLTIKGDD
FVTDYNGATHSSIIVVSNEIDGSNLTIVPSNITHSEIVVTIPSLGKGLHGIYALKDGMKS
NKIPLVSLPIVVVTSAIKVNSNTVTISGSGFGTSYNSTYANLTNVTINNGGIIRSVQITS
WTDNSISLTSSDANPGDVATVNSIYGTNSTIVG*
>SR-VP_0-2_scaffold_141_1618874_3 # 1799 # 5608 # 1 # ID=2_3;partial=00;start_type=ATG;rbs_motif=AGGAG;rbs_spacer=5-10bp;gc_cont=0.401
MKNIINIYEMLKRNMILLVVFCSIMSSIGVASAADKTYYWIPSSGGIDSSGFTANWGSCG
SQPTSYRITTLSDTGFTCSSDRLTTASSGDQFLAVYPAAYGSNTQITGKTGATFYLSSQS
RYNTATYRFDLGYARSGTFTSLGYVTKSVSSQNGQKYTVDLNTISGTAPAGSYLALKVSV
TSSQGGRIYLGTNGGSAGSNSGSFYINETAYVPSPTPTPTISPTPTPTISPTPTPTISPT
PTPTISPTPTPTISPTPTPVTTGKIVVATNRYSVLDDPKSGSFGTGFGNPTNNWGSDYWN
ANQTIMTIWALVVDDNGLPIVNTNVNFTLRNPAGSIAYTTTKATDTNGLVNVVPDLNNKA
YYGNWTVVATATSIGVSDSKSFIYNWWGCGNCHGSKNIGSAQAPITSPYLGGRDNNVMGI
DCASCHHQVTCTTCHLSYDGKGKNTGSNSAPSGRDPYGWRGGGGTTQQGTMNTQDVHRSL
SCDNPSCHGSVSQHTSGSPKAMPIGACTNCHNTTRLSMKTTLNGRLSNYSTNSKYHDANS
SIPCIICHGPMHNITKPDQSLRFVKNNVTEDSQCWTCHTTRPTHFGQNCTTCHTQDAHKI
NAGGGGPDCISCHDVGKSAQHKINNTDIDKGVHAGINSGATVGQGISPENKKCWACHQSN
GQQPTGMGDRFQNPYKCYDCHGTSKPYTGVSSAPTVSEHFKSGIDIKAQASAQDDSSSCI
ACHNTSEMKVTYTGDTLSSNFSIPSHYDKKRTDMVSMDQTKYCIYCHNSSVENVIFGVRD
SNNSIVNHSVRLSTPQCANCHDTIQENLGRIHNSTLVKPVSNDSLCKTCHGPGGTAATNN
KVEHKTLYCTECHANGTASSLAGKDIHGIKYLTQSNTFSTDKTNAVDCTTCHQSSIIDSS
IGMIPIKISNPLHHSDDILNGSKWGNYWNSSINSCIYCHNDTKHSLTPLGRPLVWNSSYV
LNSLIGSGTNCADCHYKGSSNYASMQNAYNSAGLSIPPEITNGSWNGKTGYYNHNLGSYS
DSQCKSCHDRNGSTTVGQFMHSVSTGAAGGPDCKSCHDIGGSAPKLVNFSATNNASHKNL
NNGVSSTVDSDNKKCWACHGNGTQPSGHPSNYKTPAPCENCHVAGNYGAPLVKNHIQNGT
SDTNVHVNASCIICHGNSGMVTDAGGIGVNIHYISNVTDMATTPYGHFGIIDTTNCLICH
NGPYTGNASWGTPVNITTSLLRKHTENTNAQCDGCHKDNSVSTLANVDFHNGSFTNFGVN
CLGCHAGVE*
>SR-VP_0-2_scaffold_141_1618874_4 # 5677 # 5766 # 1 # ID=2_4;partial=00;start_type=ATG;rbs_motif=None;rbs_spacer=None;gc_cont=0.267
MFELKYGTRLNGRNKEYDREAIDEDILST*
>SR-VP_0-2_scaffold_141_1618874_5 # 5831 # 6004 # 1 # ID=2_5;partial=00;start_type=ATG;rbs_motif=GGA/GAG/AGG;rbs_spacer=5-10bp;gc_cont=0.270
MKIPKNSVEILLFIFLVVVGYIYEGLSGVFIGGILAIILIIRTKLRENIKKSGKNEQ*
>SR-VP_0-2_scaffold_141_1618874_6 # 6151 # 6402 # 1 # ID=2_6;partial=00;start_type=ATG;rbs_motif=AGGA;rbs_spacer=5-10bp;gc_cont=0.333
MESEANCVRDNVHEILLSREDLDAIKGGFTIERDGIKIRISSNIGKMYCPECSHIINENE
IKDDKCPICKRVTLMRRWRKEDE*
>SR-VP_0-2_scaffold_141_1618874_7 # 6489 # 7430 # 1 # ID=2_7;partial=00;start_type=GTG;rbs_motif=GGA/GAG/AGG;rbs_spacer=5-10bp;gc_cont=0.333
MISSEVIIDKSTNTVKMYFPPGTGIVNGGHTQLALLNSRRKHDITDAIVHVEVIEKEFRP
ETIALAAASRNTAFNVKPYSTAEKRGYFGEIKKCMFPKFEKHIIWWENRKVPNDKGLSAV
DLIAMLNLFNAILYQSSWYSGTEQPNKSATSKNATFNYWLLHQQEFLHTYPLVNDIINLE
EHILNTFHEVAPKGFTYLGVVKNFRDEPRKTIFLGLDVEWELSKQLLLPLLASFRAAIKY
DDRNKKIGWYVNPRSVFDDCGYILLQELMRTYKTHHNEINQMSKDTNLWRILFDTVHKTI
SKSSTWQMYDIQE*
>SR-VP_0-2_scaffold_141_1618874_8 # 7460 # 8575 # 1 # ID=2_8;partial=00;start_type=ATG;rbs_motif=AGGA;rbs_spacer=5-10bp;gc_cont=0.291
MSETENIEGPKFSTKLSTNDLRFYFGHSIPVKEIDIADNNVYSLVKELLSLAYPTIEDEF
DKRWIYFYLPISRDIEECEIEEEVDKDIEEESELIVIPVSIMEYKNDYYVTIQTFGLYHV
SKGNINSENIYTDIITEIKKFIPVIRNDEKILEELLPYDIRTGKIKGKYVLENILPQSEL
KIILQSYKDFISKGKEIKEISLNDYLNTAGICYKGAYKTEAEGLSNLEMYKKWADGRDGE
MLSIKDLDSKEQFSNWLKGGHSGHPFEIVFSWHRHGIHLFPPSFSSNWYSLRVTNFAYAW
NFLEMLKNLINEDIPFRSENLEDVLQFLVGETYFSVNSYEEHNLKYYKCEEYEHYLDHIE
WDDIKIVKWKD*
>SR-VP_0-2_scaffold_141_1618874_9 # 8737 # 8871 # 1 # ID=2_9;partial=00;start_type=ATG;rbs_motif=AGGAG;rbs_spacer=5-10bp;gc_cont=0.237
MAETLISEVCKISQENKIITCSTENKETCCPKEYNKGIFRKECI*
>SR-VP_0-2_scaffold_141_1618874_10 # 10560 # 11309 # 1 # ID=2_10;partial=00;start_type=ATG;rbs_motif=AGGAG;rbs_spacer=5-10bp;gc_cont=0.352
MNIYTKLTAGIVLFILVTNISSAAIVEETTGALPIQLQEGKQADFTIKVKDYQDAKQLVL
ETSLIPLTADKPLWNFGDAESVINASRYQQKITLDISSLPAVLTVSVSGKAPEGVYIVKC
DDDTVLNKMQDTKLKFFEVRTDEKLIKIEPFELIINVRETFENSIKQIKRSEFDAMKTDV
SKVFYLGLTTQAQTIALEMSKINWPGSLKLFGVVTVESDMYLNIIVAILIILCLVIGYVL
GSRGKEDED*
>SR-VP_0-2_scaffold_141_1618874_11 # 11404 # 14703 # 1 # ID=2_11;partial=00;start_type=ATG;rbs_motif=AGGAG;rbs_spacer=5-10bp;gc_cont=0.338
MNFPRYIYAIGGAGKNLLYTMLEKDWILREIIKPQFAPTTIDITIIDTAIDEENSDKERI
KRIDTSIKKLEDEYRANIGDGEKTIGRVIISYMLLTKDMILQSPHDLIGIGKDVKRATGA
DVWWINDKEKLGEDWQKKVINRQNFQELNFTKGVYRKRAIGKAIYYKALTEGKFDIDLLQ
TAQVDMLVGFGGGTGSGMAFDLAKKLKSIQPTADITLFGVLSTLNESPDEKANSFAMMSE
IEYGHLNMDSPFKDVILIPMEITRYPGRERASDAHESLLREFDETVPYILMAYHNNPAQL
FFSGLPGYAPFIVATSQLVRYNVASIKRLKDKLIEAFNTKESSLKDEEDIYAAITKFMDE
FYADGLKAGQLPDEDKIFIKDDRFSKFRTVLDHQFFKELDYNSVKYLKRAVEAGIIGAGS
EDIEKHISSIKAEIETISIGEEGYKEDADMRLHKILKKDIETIDAMKDLLNIVNNIPNNI
VRDTLKIIIKTDEYSLGRKLNQIREEIDKLNSKSRQLEGSAKTIEENINTYDEKIKKDVD
VNNQEWRQNERKNIETIGSIDDIASTLNNDLANLKDELNEYTARINSLTSIKMIDAESVK
NVENIIDKIFLELSNVGIYYEGKTAISKNLTNLKDLKKSQIDSKKGVPIFDKILGIAIKT
DRIKKQKDAKTKVMLKITEVNSDNVFQIKDTKISSVYQYEVDQKLDERRKEIIGEMTKRL
RDKFPNAIQELFIGLETNLLDRAQRNAVGIDGIVRSHLGYNTDIQKKYEYFKEMKTEIVK
LSDGVKQFRSLEMLLKNNTPAIKRHSEGLKTYYDSIANVEKDVHAMHGANRDVVRYIMEM
QPTNIYRATLTGANINTILVDKDEMSSLKQNLQGGLERTIDNRYNVLVRRTIESADNMKR
WNKTKVMNTFVTLANIQPDDIDARRTITNAFSVNANNYSQWKCSSGDIWEVGMVMFIAGV
PLDNIRNVTDQRAGYYRDYENVSKNEMIFFHHSYLLDKGKFVQRAKVFNIENEEDKALFL
QEDNIVSAFLHNYKEIDIRKGFGSDGNEEYKTIVENNKNKTVEPDKKEDNKNKTVEPDKK
TIEDNKNKTVEPDKKTIEL*
>SR-VP_0-2_scaffold_141_1618874_12 # 14706 # 16025 # 1 # ID=2_12;partial=00;start_type=ATG;rbs_motif=None;rbs_spacer=None;gc_cont=0.327
MKIKLGREYKNFLIYLVVVIILTPFMMDLITRSWNTELMRSITAGIKTIDPNGVSILMSI
VAGFYAGSILLLFADRYKKIQAVLLSIGMLVMFNYMTNKFNINWNIIFIGIGVLIGIVIG
YGSKAEEKEFGNATTSLSIFSILYIMISFLILYASPDQSGNSFIKDAIVMLAFAYFFGKL
VGYVDPGPKIFVLGPASAGKTMFLVGCYLEALRVTEIPARASQDLRDAVDEFHEGSYAWL
TRTGKIQEYQFTYEVGKLFPKKTVLRALDYPGVFLENISRYMYIKKDKAKMNETEKRYIT
VADEIIDADSLIFIIDGEKFPQFGNMGIAYYIDILSKLNEHGKKIKPYIVFTKSDLLMTQ
YVDKGGNKEDYEGFKKFIQEISSKNIYMVQLLNESSKASFYPVFYYTKKEGTDYIPMRDD
DKNVYIFGFDKFIDSLSEI*
>SR-VP_0-2_scaffold_141_1618874_13 # 16072 # 17286 # 1 # ID=2_13;partial=00;start_type=ATG;rbs_motif=GGAG/GAGG;rbs_spacer=5-10bp;gc_cont=0.302
MDLTIYEDQTGLMLFPEEKLEKNNKIVNFFNNNIDLYLQKAGNNLTIYCHLIAYKVSARP
LGYYIICQCRNEENIFSDFKKELNDILKKLELKPRYGHADNVIFENLEKFDNRNIASDYL
RRDIDKFAKVLRRLDYFGGDISQISAFCGYALENIDNIEISISEDKSEFGNINILLNKNY
ADPLKRLDSLEYETPDRQTSNIKHDKQEDKLDNNASTDDIIRETNSKFFKIVAVVVILSL
IIVYAVYIKNNHNLPIKDDITKIKESIMIRLGLNTPTPTPIAIPANVAPQTTILTINITP
APTQICATYKPNGECLNAQNGSDNNVSSNITGFVLSDNKTISNVIVWLYDSGNNAIDKNK
TDKNGFYTFNDIKDGTYNVSIDERAFTVNVSGRDVTNTNITIKK*
>SR-VP_0-2_scaffold_141_1618874_14 # 17291 # 17950 # 1 # ID=2_14;partial=00;start_type=ATG;rbs_motif=None;rbs_spacer=None;gc_cont=0.323
MKLIKILLILSIVVILNISTIASAEGAPTTYTTYVDIGMGFYKVRDLTTPSHKFDYENRA
LNISQGDTMIWKNDAEKTTFTLVSEQGLWDKNVGYLRIGDKINYKFDKPGTYNFYIQENV
VAKQTIVVNGGIATITATPKINPISNTPIRTVIATDIKKPSGIGINNNISSYSPFKNNAT
APLEILGKIPIKVTNVFILGIGVAISCIIVMFLAWKNKI*
>SR-VP_0-2_scaffold_141_1618874_15 # 18057 # 18359 # 1 # ID=2_15;partial=00;start_type=ATG;rbs_motif=GGA/GAG/AGG;rbs_spacer=5-10bp;gc_cont=0.356
MICPILTWKTSSNVIATVDPSGKVTGISPGDAKITAISGSITSNVSTISVTVTGKKFSVN
NIKSGNTTKNIGVLVILDNAGTFTSDQACIEVCNRLGQKD*
>SR-VP_0-2_scaffold_141_1618874_16 # 18508 # 19641 # 1 # ID=2_16;partial=00;start_type=ATG;rbs_motif=None;rbs_spacer=None;gc_cont=0.372
MKIKSKRIYLAFAAIVIAIVFVPSNGYAIGVGTIIEESTVNMVIPTSATITENNSLLQVT
GDRSYNYGGPTKGHKKHNIPPTIVPTTDKIPPTIVPTTDNGVLVKVAGFRSSDYGGPADG
NKYGHGQTDPAYWVSVAQKMSAKFPGSSPGAIWIVGYIETPETSTFVPFPAPSGYKGMHD
VTFSNKNGVEETMLTAFDDAGMKIILQVEPGDADVPQLATMILNKFKNHSSVVGFGVDTE
WLNAWKYKDGRPATDAEIQTWLKAVHDVNPNYKLLIKHWLPSHLGSGHIEGVTYITDTLS
LGSYKNAISEYVSWANYYKGSEIGYQIGYQEDMKWWLPLSDPTKSIITDIKTKVPSANIY
SVYFVDFAITKEFPTTK*
>SR-VP_0-2_scaffold_141_1618874_17 # 19959 # 21191 # 1 # ID=2_17;partial=00;start_type=ATG;rbs_motif=AGGAG;rbs_spacer=5-10bp;gc_cont=0.288
MPRAIWTGTLQFVLISFPVKLYKATSDIGVSFKNLHAVCGNNINLKKWCNVCNVEVPANE
INKGYQIGKNQYVIFSEEEIDNILPENAKTIIIEAAVVNNEIPVITYDTSYFMIPDKGGE
HVYNLLTNALTVKNKVLIGRVVMRSKEHLVAIRPYEDGLLLSMLHFITEVRDIHEVMSLK
NKQVDNKELDLAVNLMDSLTGEFNKLDQVDKYKELIDKMAEMKATGQTITIEPIKPVKET
RSIIEGLQKSIEIITGAKVAKPSMTVIPTANIENIPLITMPGTKKEAIKEQLDKMYGVTD
EEIDKIILEQKIEDEQYRLKTLKELINYKSFENYVKDHSKEFEGINISDDFKTITILDKN
YPRINLPILKKIGIVTDHFGVLIYIKSSNRQVITKNVTDKNKFKDISFEF*
>SR-VP_0-2_scaffold_141_1618874_18 # 21234 # 22181 # 1 # ID=2_18;partial=00;start_type=ATG;rbs_motif=None;rbs_spacer=None;gc_cont=0.300
MIILPEKFHFLDVKPANRSILSIKDKIFQRKLDGTAVEAFITDDNRIFGRGVLEYGIASE
YTARFPEIIKELKKLNIPKNTDFVGELVVVDPVTGFESLKLVQTRTQRENKIELYSKKYP
ALLIILDVVTVNGKDVTGLKYLERINELKTSIGDKNKWKSDHIFFIKNEKELDWDFIEKN
NLEGIVVRDANETYNRGIWKVKLVDTEDVYCKGEYNKSDVLKEFRSLICYQLLIKQSTKV
DSKDKNVEIYVADVGGGFSDSDRKDIQKLLDSGIMKYKPLVMEIKTLGRRPSLRFRNPTF
IRFRYDKPWNECIIK*
>SR-VP_0-2_scaffold_141_1618874_19 # 22493 # 23959 # 1 # ID=2_19;partial=00;start_type=ATG;rbs_motif=GGAG/GAGG;rbs_spacer=5-10bp;gc_cont=0.334
MQETNNALVIQPSELDEIYRGGKVSPDVRGAFSTSLEKGLSGEGFTIDNYMETNKKLKIE
MKEYLERYQLQRSMMESVIYYLKNPSYAPVRFADKISSIFGRKSNLEAKRIANDPQAIRK
LFEEMALSIEQSRGKTMELEQQAISLYNASLSQRENIDKDITDLLQKISINKDKLIKLED
EVAKVNGGMDKLLKYMEEIGMVVKGGRPMLEESQKSIGEKTDAFAPDITPGIHYEERLNK
LINKEEFVNKIIPEDKNEKEEIKVEQATPKELRLTEKKKIEAIKVYHMINNEILKVENNL
RDVRNEKLVLHQNYERAKENLVLYEKVLITQVDEARNYFSMLFAIYDAEVKYTLPSARLI
ASLASLQEVASQLAQQLYDARNIFNSLIDNVTSGALEIQEGIQILAITQSWDPEKIEKSE
IRTVELARRTQLFSQEMDRRLTEIEAAYKDPVIQSKIRERAQLESGIKDDFLKNLLVDNT
KERSGKID*
>SR-VP_0-2_scaffold_141_1618874_20 # 24017 # 25129 # 1 # ID=2_20;partial=00;start_type=TTG;rbs_motif=None;rbs_spacer=None;gc_cont=0.304
MNNLLIANRALISGIKNDDSIKSSEWDQKVYEEVAWILGSHILPFVHLLRRVTDAENYKD
NFGIYEELVLSNGGLPEFFNYRQLLDDKNMTDQKIRQILDSESISSREDLVKKWINIANN
DMLANKIEKRKYLLETIPNKFQAIEFFERLSKEDIFDIRNPMSKLSINSVNIMDKYRDKE
SKGYILSWCNYVTGFGVWNIYVACIEESKTVEKKGFLDSLSKENTSNKNILLDRKGENMF
LFKKFLEDHMNSGAFFLARDMDKVFETIYPKIISFFQLGPMLSNGLYNSNTSLSNIFTEN
PEAYFLTATREDIESTGLCNKDDPVEKMIGTKCIWKTNKLIEQRFGICSKELQEPLKALI
NFPNMRFYVA*
>SR-VP_0-2_scaffold_141_1618874_21 # 25244 # 25582 # 1 # ID=2_21;partial=00;start_type=ATG;rbs_motif=AGGAG;rbs_spacer=5-10bp;gc_cont=0.348
MADIADLCRKAALFGIGAYALSKEKIEEFAKEMVEKGDINKEEGKKFVLEVLSEKSRQCK
ELEEKITSKVKDAVENSGVASKKDVEDLAGKTDDLATRMERIEAALDKLKNL*
>SR-VP_0-2_scaffold_141_1618874_22 # 25582 # 26772 # 1 # ID=2_22;partial=00;start_type=ATG;rbs_motif=None;rbs_spacer=None;gc_cont=0.288
MQKIREVYQEIYTSNNSYFFRAEGDKNIIPFFIAIGIKGRPLDEDLVIPVTKDYLNDLTL
KKLLDDQIIDKNEDTMLESLQLNDFDKDLSRKLRKTFNKLKDIIEDSSFNKEIYSKPLKF
ENWEIKGHLIKERRVDLTEPVLLNLAYIEINSPAEGCNNIKQYIVRFKIDSYKKRSTTVE
SFKGNRIATNPKYQSKFGPFETPVNDYTTDKNKMMEIPVVKKRIDERKKWLENYSDENLL
FLIFSPIRFLRFKHMQNRLTKEYTDKGAKKAKPSIVKDIRENALFSGVWNYKDLEYLLQI
DLLVENGVIVPTDFNYCFPPYATVYKVIKDGVLIVGGIEHHFQSPKGHKQGHFITYMNNK
KMGREGTQVLIKYRDELGNTNKMLTCAEMDMEIEKK*
>SR-VP_0-2_scaffold_141_1618874_23 # 26809 # 28362 # 1 # ID=2_23;partial=00;start_type=ATG;rbs_motif=GGA/GAG/AGG;rbs_spacer=5-10bp;gc_cont=0.309
MGIFKEINDEISKFLCERSRNSREIEIEKARRAELDIIHKLEIEKSERKTRANYWPNVKG
DIYSKYQLPIADDAKKIAKELSENYMLQFGGNLDTVSVFFITDERVVRQRYIEGGDKAIK
EYAKHLSEHAFIGGPITATLLRRLKLLYDAKRDGKVIDTEIDIDGFVPHAGIKYTVDKIE
LDGQKIPARRKFSIRCEMTATLTEGFRTGPFVYYDGLYLSNKEEMEQITDEDLEDNKTNE
ANKTNRTDKTNKESEGSIGKKYGEYYKIDVCPHGTDKKLYCNHCHGDIIITSSKKIIGIC
LDASGSMIEEKLLYAKAAVIKVLERIPTNSNIQVVLIIFSSYLRINYEEIIPFNEEYTER
VKHMAIDVIRKMDTNGGTPLYDTINYFLDEIWHKIEYFQSMSIYLPYTYLIIVSDGDDNG
SKLEKIIYKGRIGSEGFFAKLKAYRDAGLVAEIIPFAYGYGGNDNRLIYDLRNISGKKLI
NKANPGNILELMVNNVDSILYGSDNLKMMGLSVNRKK*
>SR-VP_0-2_scaffold_141_1618874_24 # 28373 # 29749 # 1 # ID=2_24;partial=00;start_type=ATG;rbs_motif=AGGA;rbs_spacer=5-10bp;gc_cont=0.271
MKHLYNEDNGLYIADRTVSLRYHQFRTQRKDLKELVLNNHKTHLLSEAELQKYLKCSIGD
NDEYLSKMKDKILKDKIYVDAEGFSIEIARKLGNNYIGNNCILVSTKQEECGSIRDNCSS
KHSKNGLIRKIFDVHRNIIGQILMGEALVGTEKQIDVDKSINTDIIIDNPDSLFSIEMVF
DTPNNALYKLRNIRKNERILSETEGKLKDRVFLKNLLHNIEDISADHGSLDRISDKEIRI
KERMDFNKLRLDDIDIYCIKHGDTNVLVYFSDNDNDKKIFMDDDIIILNGKDMESLSVLI
ELGVVSYNPYLGFERAANMVLRHRKGRNEKIENLDIPERAKELLSSAELLIESNRDKDFF
VNLDHTKICMTYPLIQNEILYELLTRMENDEYKSCYMNTEKFISTVSNMNDEQFGEFIEK
ILDSLEFVEENNTIVNMWLIQNKKDICNDLGIKFVQNV*
>SR-VP_0-2_scaffold_141_1618874_25 # 29715 # 30017 # 1 # ID=2_25;partial=00;start_type=ATG;rbs_motif=None;rbs_spacer=None;gc_cont=0.274
MIWESNLCKMSEYNKQIGGFMITAIELIVLIIVIIIAYLFLHSVEHVIINTIMGLIILAL
TNFFFHLGIKYSIWTILVCAIGGIPGAILVIVLHILRIAF*
>SR-VP_0-2_scaffold_141_1618874_26 # 30142 # 30402 # 1 # ID=2_26;partial=00;start_type=ATG;rbs_motif=GGA/GAG/AGG;rbs_spacer=5-10bp;gc_cont=0.295
MTREEGKTLLKEKKILEELIDKIDALNKVADDKNIYTEDTIKKNPLAYVVGAFIGGIVAG
FLIGNEKNKEIRRNKFHSRRSLWSDD*
>SR-VP_0-2_scaffold_141_1618874_27 # 30770 # 31594 # 1 # ID=2_27;partial=00;start_type=ATG;rbs_motif=GGA/GAG/AGG;rbs_spacer=5-10bp;gc_cont=0.320
MKTFHRSIIITLATFIAISISIMTVYGYGGGGISSGSKDSYGNMFKYDTMSQNLVFNQSI
NYTFVDPDLSIYEILINGKNSEPDVSVRVEDLINTSVYANESAPGIVYRNENVRIGSYRI
NYIKVRFRVNNSWINSNGLNDSRYPHLLKWDGETWLVLKTDIINKDNIYTYFEAPKAGST
SASIFAISVQKYVDPLIENTIDVVSGENTISGENTTDLTSGENTTYVIYGEKAGFAKNVD
NITKTGVLRGNPKTFEILLFLSISIMIVYILKKT*
>SR-VP_0-2_scaffold_141_1618874_28 # 31618 # 32307 # 1 # ID=2_28;partial=00;start_type=ATG;rbs_motif=None;rbs_spacer=None;gc_cont=0.328
MINIYKDVNYDNVSIVMGTKNEEKAIEKVIGDIKNITGEMAEIIVVDSSSDRTPKIAMAL
GAKVVRQEPRGYGEAVKLALMSATRDIIITTDCDNTYPMEDIPKFIKLINEGYDIVSGSR
ASKNVDTMPIFNRFGNWLFASMTSIFYGIRVTDVTTGMRAYRKNVIHSIDWTENVGLSAE
LLFRPALKKYKIIEIQIDYRERLGETKLSPIMGGVGIFKSIIKYAIIRN*
>SR-VP_0-2_scaffold_141_1618874_29 # 32316 # 34112 # 1 # ID=2_29;partial=00;start_type=ATG;rbs_motif=AGGA;rbs_spacer=5-10bp;gc_cont=0.279
MKTSHNKIDNYTIALVVIFTLFTFFRLYNSMTAGLMYDEPETLYNAEQLYQGKLPFVDYF
EHHPIISYIMLVPFSDISIWRYQRIFMAILGIIGAIVLYVFLLNIFDRKFAILCSITFIV
SPLLNRMSIMIIPDSFMIFFFIIGLYFYGRILKNSDLNNYAGLNNYAGLNNYAGLNNYAG
LNNYADFFLLGLSWSLSILSKISSIIPIVIFTLLMIYRFKSWKNIFYMFSGYVVPVVAIF
TIYHFNFRYMYLMIDSMLSNIYVKQYISQSLSDRINILVNQVISMYVYLWITAIIGFIYS
FKIFLRDKSKILKDKLKEKKSIVILSTSISFFLLIYYNLRTTVDSWPHYYMIEEVLLVMM
SVGFYELIQKYWHIIYEHKMLLTTISIMLIFFGFVQPFIMSTYPFQPNNHKEEQLLTEWL
SSGDHIEKNKYVFENWIYFDYLANLDSDYKVPILSDVTFNYLTLKENRFMNNVSLGKNVY
ENPKYDTVILHEPMFDLFMWIDGQFDKHGWYLANRYNMIMNNYNNDQILFWYPGFKIDTY
DSQIEIWKRKPKNYVENMTDKLPDSKPPFSRGIEKDAYKISFGDANGSIILDSTASWK*
>SR-VP_0-2_scaffold_141_1618874_30 # 34198 # 34428 # 1 # ID=2_30;partial=00;start_type=ATG;rbs_motif=None;rbs_spacer=None;gc_cont=0.290
MNIIKKTVKIGGTKYKLEDLPPDLRKKIEEQVPEFKIQEKSIKSENIESGKSKKIKNSQK
KKQSLYRKIFGYGKAD*
>SR-VP_0-2_scaffold_141_1618874_31 # 34622 # 35425 # 1 # ID=2_31;partial=00;start_type=ATG;rbs_motif=AGGA/GGAG/GAGG;rbs_spacer=11-12bp;gc_cont=0.277
MKTAVNNGLNCMNLSYVPFLKYKKIIPKIWSTIQYEGFDKGDYKSQDMWKYAKYEISEKD
SADLRAFEYPAIEKYMTFRKEINKMFEGKFIGIVNYDDGNIYIVAHSDDLVKNEKKERVE
KLRKRGIDKKLDYENGESNKYCENNIINLTKNLLTSFPFLHEELMRLYNIGLNDRYLSMK
IRRKFPEINFGTNKILRWRKINNLPANKTIGNICKIDGRVENGFLDLYNLGLNDLEIGIT
LGIHPGKITAWRFRNNLKANRKRSKKK*
>SR-VP_0-2_scaffold_141_1618874_32 # 35504 # 37246 # 1 # ID=2_32;partial=00;start_type=ATG;rbs_motif=GGAG/GAGG;rbs_spacer=5-10bp;gc_cont=0.325
MRFTELTDFYEKIETTSSRILMTNYLVDLFKKIPVDIIGRVVYLTEGKLYPEFMGIELGM
SEKLAIRSLSKTSGISQDHIENEYKKKGDIGFLAENLLKSKTQTTLFQRELQVEDVYESL
DKIARMSGIGSTDIRIKILSGLLGDATPKEAKYIMRIITGKMRLGVANMTIIDALSQAFA
GGRKEEVERIYNITSDLGEIARELKNKGSEGIKQYSANVGRPIRMMLAQRMYSAKEIITK
LGKAICEYKYDGMRLQIHKKGNSISLFTRNLENITDQYPDIVKYALDNLKADEAIVEGEC
VAIDIDSGDMLPFQELMHRRRKYDIEEKAEKFPANIYLFDVLLIDGKDMMTKQLVDRREI
LKNSITEKDGFNMSHSIISDNIVEIEKFFESAIENGCEGLMLKDLDGRYQAGARGWSWIK
LKRTYQSKMLEPIDVVIVGAFMGRGRRSGTYGALLVGVYDKEKDIFQTISKVGSGFNDEE
LGNLPKILSDYKLERKHPRVGSIMVADVWFEPKLVMEVIGDELTLSPIHPCAYNKIRENA
GIAIRFPRFMHNWRLDKGPEDATTVSEIIDMYKSQLKKIE*
>SR-VP_0-2_scaffold_141_1618874_33 # 37289 # 38311 # 1 # ID=2_33;partial=00;start_type=TTG;rbs_motif=AGGA/GGAG/GAGG;rbs_spacer=11-12bp;gc_cont=0.321
MTTAEQHEEELSHKQLKLTNDPDLSKDIVELLRNFAKYYSIAGDNFRSLAYRNAATTIEN
LDRDITLYKDIDQLKSLPRIGQGIAEKIKEYIDTGKSESLENLKHTVVRDPFKAELYDIE
GFGQSTIEELFRHFTIRNMEELENVLKSKVVRKIPGFGEKKAKKLLHNLEEHKSGGIRRG
IFFHEALDSSDLLINDVKDENIEKISVAGSLRRMRPLVNDIDIIASVREGKNNEVLLKFT
KSPQVKRVVLIGDTKATVILKNGIQADMRVVKPEEYYAALQYFTGSKEHNIQLRAIAKEK
GFLLSEYGLFYRNNEKPITINSEEEIYKMLGVEYPDPTKR*
>SR-VP_0-2_scaffold_141_1618874_34 # 38624 # 41800 # 1 # ID=2_34;partial=00;start_type=ATG;rbs_motif=None;rbs_spacer=None;gc_cont=0.392
MGGLVIASKSNWGLLNYKIGENKMKREDLMKRKIGTLLQIALVLAMLTISVGEVQAQDYK
QANLVSDTPGLATFTDQNLVNPWGLTRSSTSPWWISDNGMGVSTLYNGSGDPFPVGNPLI
VAIPPDGSSPTGVVFNKGTGFEVNPGEPAQFIFVSEDGNITAWNSSSNKTNAIVKAMTST
VYKGVTIANNGGQDYLYVANFQNGTVDTFDSNFNETSLGDKFKDMNTPDGFAPFNIVNID
GNLFVTFAKQDAVKHDDVAGEGLGFVDKFSPDGTLLMRLENGSWMNSPWGVALAPANFGE
MSNDLLVGNFGSGQIATFDPDNGSFKGLVQANGSNLSINGLWALAFGNDANAGPSNVLFF
TAGINGEKDGLFGTISQNVTVNPSVNLILTLNNTMDGSSTPLVDNFTGADATLLDTMNNT
VATATFPDDMTAMFSIGNIATGDYFIEVNGLVNDHLPTRIDSNTSDINQIVGKRLRNSVI
GDISDPTYRIKVYPFGNPPIVNSSHPVVNYSTGGNEAIYSYVIVPGDMSKVEIRALETGV
ELNNFSTTDLNHGNSAVTFQKWILGDSQDSTGAITGNHGRLYNASADICSGCHTNLGTQP
DNFSDITPTNGWCFRCHNGPNGPRGGFFDVGLINESVTPPTPPTPPPNVTGKTWEVNAGG
QTSDMAIQGMAFYPGVITVNVGDTVNWTVKGNFHTISFLSGQTPPDAGSPDSLSPQGGSS
YNGTGFVSSGILPMGGNYAVTFTEPGIYVYNCLIHAGMQGVVIVQPNGSKYPLTQARYNA
QAKSDLTKDLNIGKTLAKKVSKMVKSTPGINGKNDWQTFIDIPSSEMVKVQLNQMNGSGV
KGSAVLNMTSPENINVRLKVSGLDPGSEHFANIKAGTCSMAVGNFADSTVFALGNFAADS
NGIASLSTDINVTPPSGIMNRGWIIDVDNGSKESVTCGNIVKHDAARMRFATKTLTIHKG
DTVTWTQLNPMEIHTVSFLADNQVSPELLLPGFVINPEIADPSGTNKYNGTEFFNSGILA
AGESYSLTFTKTGTFKYECLIHDEMKMIGYVKVRPKGS*
>SR-VP_0-2_scaffold_141_2055468_1 # 2 # 1444 # 1 # ID=3_1;partial=10;start_type=Edge;rbs_motif=None;rbs_spacer=None;gc_cont=0.419
FLIKTRPVTKITQEMLGVAIAMDGKPLPAIYMIAPKPNTDAHNYYQDGQAFINADGYRGI
QLDTLQPGEYYINPILFDVKMFPIAEVLPGYVAVLRSNVGVELAKQEIKSAVAGEGEGIG
TNIHEKEEVILTPDKNQRGIWEKPVAPGKYNMNPLAFTAYFVPTSAVTIDWAAGEKRTEY
QGAAPGGAISGSSRRIEPKEDNIDSQKAKEFFKFSQLTLTSKDGFKLDADVRVIIRVHPQ
FAPFVIARFGSVANLIEQIVHPLIDSSFRNNAGDKKAMQFIQSRTDLQKDAFEKAKIEFE
RYHVETQGLLISYIDVDKSLLDTQTLKEIALQQKEQYKEQALAQEERIAVEEKTARALKQ
KDVIDAKLSIDIEADRANAARRKAEGVRDATKYEADGKAYENIETGRGLAEAYKAQAEVV
GPENLAKLKIMEQVASGKIKIVPDFLIQGSGDQSGNLFQAWMANTVKDQVEKKAEEKKKE
*
>SR-VP_0-2_scaffold_141_2055468_2 # 1951 # 2058 # 1 # ID=3_2;partial=00;start_type=ATG;rbs_motif=AGGA/GGAG/GAGG;rbs_spacer=11-12bp;gc_cont=0.389
MEMVNKLEGEIWCGRNKNNIVSIDNDSSIRAASGS*
>SR-VP_0-2_scaffold_141_2055468_3 # 2024 # 2461 # 1 # ID=3_3;partial=00;start_type=ATG;rbs_motif=None;rbs_spacer=None;gc_cont=0.395
MTAVFAPQAVAKPQYLVALRFVYGDGSCTTCHTDQNDGKSLTDYGSRFNDQHIHIKDSVI
ALRAVGDPKVTPVATSVAEIVTPVPTSSVTVIPIATTIPVGTTSVITTIVSVVRNEWSLG
FGIGIIFTIVIILVIYVLRRRSAEE*
>SR-VP_0-2_scaffold_141_2055468_4 # 2625 # 3206 # 1 # ID=3_4;partial=00;start_type=ATG;rbs_motif=AGGAG;rbs_spacer=5-10bp;gc_cont=0.404
MTKSRILMIVGDYVEDYEVMVPLQALQMVGHVVHVVCPGREAEDTVVTAVHDFGDEDTYT
EKKGHNFELNETFDDVDVSDYDALILPGGRAPEYLRMEDEVLDMVRYFNDEHKPIVAVGH
GIQILISADILEGKRCTGHPSLQTDISNSGGEWVDIDMDDALVDGNLVTAQVWSAHPEML
AKFLDILGTKIEP*
>SR-VP_0-2_scaffold_141_2055468_5 # 3310 # 3489 # 1 # ID=3_5;partial=00;start_type=ATG;rbs_motif=GGAG/GAGG;rbs_spacer=5-10bp;gc_cont=0.317
MTKTPMYLGHKQVPDVDLLTKIKAMVKDGKSPKKMKEELPDISLYSITRYYTKIRRNLW*
>SR-VP_0-2_scaffold_141_2055468_6 # 3735 # 3983 # 1 # ID=3_6;partial=00;start_type=ATG;rbs_motif=GGA/GAG/AGG;rbs_spacer=5-10bp;gc_cont=0.382
MDLFIYTPIYSLGNLVGRLVAAVVLMISGVELPGAIIDTVGLLTIVSLLLILVNIAKKVA
WGIVTICWALIMIKIGLLMLGK*
>SR-VP_0-2_scaffold_141_2055468_7 # 4167 # 4703 # 1 # ID=3_7;partial=00;start_type=ATG;rbs_motif=GGA/GAG/AGG;rbs_spacer=11-12bp;gc_cont=0.345
MYTLSKLSLAVCIATAAAFVAEKFGILELRYVVIIAIINASVQAILLIILMATVITKYRK
VSGVRMTRYQFYDRFIKGNENILPEHISTTNPRKSAIFKVLLEIKYAGDPNEIVLSKKGL
SPLVTDKKNHYVNIHSGMINDSLVFDADIAVKPGEEINLLLKKDALVKSFFLGEFYVP*
>SR-VP_0-2_scaffold_141_2055468_8 # 4721 # 5071 # 1 # ID=3_8;partial=00;start_type=ATG;rbs_motif=GGA/GAG/AGG;rbs_spacer=5-10bp;gc_cont=0.342
MSEEEEIIVVTTRCIDMAASCSDIDKIKCSECGEMTWLSSSWRGKRIDRAVCQHCFEGKD
KYKKSDYSAYVTKSCLNDALKQLKETVHPKGTDEDIKKRMIKYIEEVIGKKIAITD*
>SR-VP_0-2_scaffold_141_2055468_9 # 5094 # 6053 # 1 # ID=3_9;partial=00;start_type=ATG;rbs_motif=None;rbs_spacer=None;gc_cont=0.348
MAKYKTYAIVDGKPRWVFVNENDVIVNANPSKEELKCVEIRGSQRKRVSYTDEELLNYLE
MFCEENGRFPIAKDFVNGSKYPSNTVYQKRFGSWNNALKLAGLDSREKCGRSGKYTDEEL
LIFLNIFYEEQGKVPSRRDFLNSPHYPDYQNYTTHFGNWGNALKMVGLDIDTMVEKGNLK
TEQQKGRWTEIIVRDNFENRPIDLSGNNPSSIIDGICPNCQTYEVKSSQLRIIGKWSGWT
FATRKKDKDDNREAIQWYYFAAFNEDYTKLYHMWRVPGEIVDKNTFIVGIYGGEFTIENM
KEYDITSKFKDIVSVENEK*
>SR-VP_0-2_scaffold_141_2055468_10 # 6141 # 6854 # 1 # ID=3_10;partial=00;start_type=ATG;rbs_motif=AGGAG;rbs_spacer=5-10bp;gc_cont=0.406
MIKIRALMVLMVLCMSMTIVTIADDNNTTANVTTIGTTTSTVAPVATQTMVQPTQTTLPV
QTEEAKVKKFRIGPTVRIRPLNDVIKKDQDGLIEIYFDNPSLNDVSLTVDAHISVPSGIH
VYGQGFGSATAAGVVYGTFDVPPGTARTINIDIKAEKVGDFSAQFTGTYYPGDNKDAYQP
ISLTHPFTVLEASADPNSPGAVATPVTGEPASVPKSPGISFFGGILIVSILALLLRR*
>SR-VP_0-2_scaffold_141_2055468_11 # 6865 # 7893 # 1 # ID=3_11;partial=00;start_type=ATG;rbs_motif=None;rbs_spacer=None;gc_cont=0.366
MWYAVRNNKVQLILAVLLTVSILLNPLGSLFLPVVQATSSGPNIGLVAWTDVGQTIDLGQ
ARKLFITISSETADDIVGTYTIYVNSYTTESMYLYISRGGLIAAYYDVYTPASKTILWNS
DKLLFSKLASIITIGQSLGYTTSAKNVKYYDYRYPDANRMLIVTQSLGEQIISTFDYGSF
NFDIPNSATVYEASYSIYLNDMYSAKPLATVAVDGAIIGSITGTGSISGVYNGYITTNVQ
HIFGVMSNQGSQAAAAMIIIYKDNGNTISASNYDYSFDDTMVEPIIPKTGGTYAPTYTIP
PTPIPTSELFVTMPIPKETVQETETIPETPIPTLIFTGKGQI*
>SR-VP_0-2_scaffold_141_2055468_12 # 7956 # 8309 # 1 # ID=3_12;partial=00;start_type=ATG;rbs_motif=None;rbs_spacer=None;gc_cont=0.353
MHAQVIIIPPSGISVVAADFVKSPAGQYTSDFDLDPGKGKDIEVTIIPNEVGKFKVISKI
TYYFGDNKDDNGYEEINLDINANQKGSSSSGNVEQTSQQNNAPKGSPGFGIMSGIGD*
>SR-VP_0-2_scaffold_141_2055468_13 # 8385 # 9191 # 1 # ID=3_13;partial=00;start_type=ATG;rbs_motif=GGAG/GAGG;rbs_spacer=5-10bp;gc_cont=0.358
MKSKSISNRNKFLLLSMLTVLVLALVSIYVVSAQDTQDNISNQSINAQPTVKVTEGKFRV
GPTVRIRPLTDVINKSSDGLIEIYLENPGLNDVSLTAEIHITVPSGIDVYGQGFGDAQAA
GVLYAKMGVPPGTARTAYINIKAEKTGNFYAELSGTYYPGQNKDNYQPLSFTYPFKVYEP
SPDPKKPVLTNPSQLPGNEESWWKDKIIPGIIITIVAGLIGLCYKIVEIKYQHKLEIKNR
IAKSKVTEKDGKITESETSESKTTDSRR*
>SR-VP_0-2_scaffold_141_2055468_14 # 9196 # 9354 # 1 # ID=3_14;partial=00;start_type=ATG;rbs_motif=AGGAG;rbs_spacer=5-10bp;gc_cont=0.371
MCSIGDSFNIDIAEGVVPRNYKCKDCGKQYKGIGTHPKCPECSSGNTEDLKE*
>SR-VP_0-2_scaffold_141_2055468_15 # 9586 # 10860 # 1 # ID=3_15;partial=00;start_type=ATG;rbs_motif=None;rbs_spacer=None;gc_cont=0.417
MAGASKEKKMTSNNRVKLKTVEKIMVAILAILIIGQIAFANDNIVRKIDTHENSKYLNMP
NAGSVQSVQSNVLGAGHAFLWENGHMKNLGTLGGAESDAWDINDKGNVVGDSEFLPGRTH
AFFWKKGKMTDLGTLVGGVNSFAYVINEKDQVIGQSYDSLHTHPFIWDSKHGMKDLGTLP
GGIEAVAWDINDHGKVVGESTTSGPNRAFIWDSEHGMKDLGSVGGSGAYSSAVAINEKGQ
IIGQTEITPGGEEHAFIWDGQHGMKDIGTLGGDVSTADSINDRGQVVGSSRIPSGAMHAF
VWDEKHGMKDLGALVPSLDSWAFDINEKGQIAGGSVGTNGNNHAVTWKNGVIKMLGTPGE
YGSVANYINAKGQITGQYASATGPNRGFIVKHEGDKMTDLGSLDNGEVRPRGMNNKGQVV
GYSY*
>SR-VP_0-2_scaffold_141_2055468_16 # 10987 # 12441 # 1 # ID=3_16;partial=00;start_type=ATG;rbs_motif=GGA/GAG/AGG;rbs_spacer=11-12bp;gc_cont=0.306
MYSRNVWYVLGRLKSEQKMRIFIVSNRLPITVVKGEKLEFKESVEGMMSNLSSYIESLKG
SSLNYEFIWIGWPGITISDDQKNFLKLELEKISTVSVFLTEEIMEKFYLGFCNKTIWPLF
HYFNNYVSYNGSHWNYYKYVNQTFCDTVLEVVKPGDIIWIHDYHLMLLPKLLRDKLDKKC
NIGFFLHIPFPFFDIFALLPKEWRRDILEGMLGSDVIGFHTGHYVKNFLECAYKILGYGH
YMGNITLRNHVVNIDKFPMGIQFNKYNKTDVKKIQEFKRLSDYKVILSIDRLDYTKGLAN
KLSCYELFLEKHKELHNKLVLVLIVVPSRIGVENHEMSKRQIDEIVGRINGKYGNIGWTP
ILYQFKFLPFEELLSLYRVSDVALIIPLRDGINLIAKEYIASRKDKTGVLILSETAGVSE
ELGEAIIVNPNDKEEIIRALITALEMDVTEQKRRNNIMQKHLQNYNVSTWASSFIDRLLL
SDKK*
>SR-VP_0-2_scaffold_141_2055468_17 # 12494 # 14470 # 1 # ID=3_17;partial=00;start_type=ATG;rbs_motif=GGA/GAG/AGG;rbs_spacer=5-10bp;gc_cont=0.354
MIEYIKKLKTLIIGEAKNPFDSTLFHKLSLVALFAWIGLGSDALSSSSYGPSEAFLALGS
HPYLGIFVALSIVITIFVICASYSQIVELFPTGGGGYLVASKLLSPKLGMLSGCALLIDY
VLTIALSISSGTDAIFSFLPVNYHFLKVGFATFIMLILVLLNLRGVKESVLSLVPLFALF
MITHLILIIYAFATNVTHLPVIASNTLADAHGMSSSLGFTALLFLILHSYSMGAGTYTGI
EAVSNAMPVLREPKVKTAKRTMRLMAISLSFMVIGLMVLYVVYNVTPQNGKTLNAILFEN
ITNHWSFGKYFVLLTLISEGVLLFVAAQTGFLDGPRVLANMSLDHWVPTRFATLSDRFIT
QDGILIMGAYSLILILLTEGSVDILIVLYSIAVFITFALSQAGMVRHWWNSKAKIEDWKK
KLLINGIGLVMTTFILISVVSVKFSEGGWITLVVIAVFAGASMVVKSHYDYAGTLIKKLD
NIVPIACSKFKFPEIIKNGEKLKFDPVAKTAVLLVNGFNGLGIQTLRSIFKLFGDIYINF
VFVTIGVIDVGVFKGIEEIEVLQKHVRDDVNRYVDFINDYGYYAEGFTSVGTDVVEEVEK
LSPQIMKKFPNAVFFGGQIVFPHDYLLAKWLHNFTVFSSQEKLYTKGIPFIIIPVKVE*
>SR-VP_0-2_scaffold_141_2055468_18 # 14650 # 16386 # 1 # ID=3_18;partial=00;start_type=ATG;rbs_motif=AGGA;rbs_spacer=5-10bp;gc_cont=0.355
MKYSELVNFFETIEATSSRLLMTSHLVDLFKNTPEDVIDKVVYMTEGKLHPPFVGIELGL
AEKSALKALSMCTGISRDKVESEYKKRGDIGILAESLLKKKVQSTLFKRILEVKDVYDDL
DKIAKTSGSGSNDIKLRILSGLLSDASPKEAKYIMRIVTGKMRLGVADNTMIVALSQAFA
HGQKDIIETMYNVTSDIGEVARELKKNGVAGIKTSASVGRPIRMMLAQRLSSAQEIVAQM
GKVACEYKYDGMRLQIHKNGNNMSIFTRNLEHITDQYPDIVKYALQNIKVKNAIIEGECV
TVDPAGYILPFQELMHRRRKYEIEEKVIEFPVHMYLFDALFSDDKDIMDKPLRERRNILK
NSIIETENFRLSHAMISDNIVEIEKFFESSIENGCEGLMCKDLNSAYQAGSRGMSWVKLK
RSYQSKMVEPIDVVIVGAFSGKGRRSGTYGALLVAVYDHKKDVFPTICKVGSGFTDEELN
SLPEILKEYRLERKSVRVESIMNADIWFEPKLVMEIIGDELTLSPTHPCAMGSVRENAGI
AMRFPRFLHKWRQDKGSEDATTVSEIVDIYKSQLKKLE*
>SR-VP_0-2_scaffold_141_2055468_19 # 16561 # 17334 # 1 # ID=3_19;partial=00;start_type=ATG;rbs_motif=GGAG/GAGG;rbs_spacer=5-10bp;gc_cont=0.349
MNINIVTVGDIHARVGDSIARLTKIKNYINGSSANLVAFLGDLSDTGNVAEFQAVKAVTD
KITKTKIFIKGNHDAVNDIDFNKYFGSSNRIVTINGFQIILIDISVSSPCTTSAPCWKAP
FASADITLPTIVFMHGLPYKLPSVAKGGCTMGPLFGYALLRPSNIQKQLAKFTNLIAVFA
GHMHMDYSHTLNMREDSALIQKIGLCEGTKFIINGALIARYVGCPNAGYATNYIGYSSVT
DNNISYKQIYYTGCGVH*
>SR-VP_0-2_scaffold_141_2055468_20 # 17573 # 18064 # 1 # ID=3_20;partial=00;start_type=ATG;rbs_motif=GGAG/GAGG;rbs_spacer=5-10bp;gc_cont=0.352
MKKEELKDIMEDFLGTAKMALEKDGKLLPMAFLKNDDNIGIIPLSFRDNDEKNRQVSALR
IIAKKENAEAVFIVTESWYVTTDNGHVEIEPAKDPKRKECVMMMGECEEGSIAIVQLFDR
EDGEENGKITFGEKIDMEDSISTRFNFGIKDRKKQDKRLRNLN*
>SR-VP_0-2_scaffold_141_2055468_21 # 18095 # 18262 # 1 # ID=3_21;partial=00;start_type=ATG;rbs_motif=GGAG/GAGG;rbs_spacer=5-10bp;gc_cont=0.310
MISDIRKILWHIGIINCCPLCGQDLMEVGYPEDDIWQNYKCSSQKCSFGKYKKTK*
>SR-VP_0-2_scaffold_141_2055468_22 # 18284 # 21883 # 1 # ID=3_22;partial=00;start_type=ATG;rbs_motif=GGAG/GAGG;rbs_spacer=5-10bp;gc_cont=0.367
MAKIYSRIIFVLLILCAISTVFITVTTSAAPKTTAPTVGNIAVDSITDVSVNVVFTVDQP
DASTIVHYGTTQAMTKRSAVNTDVSLTRSIALSGLTAGTTYFYSVYADNGTSPSKSSHSP
TGSFATTVVLSGDTAPLITNIKRVGPTDSTVNISFSVDQPDANTIVYFGTTASLGTPSLW
DNSTSLNRNIMLSGLQNSTTYSYSVHAQNGTNASFFTDSSVRTFTTNNGSVSPTPTPTPI
PVTKIVPTISVSSPGQIIRTIANTPVDFAVTFTAVANVAIWYLNGTVVKTENLVQSSIYS
NNAAVVGEYNVTAVGSNDNGSASYTWDFFVDPETFGYGNRIWDGSKNMSTTYRWDSFSFA
GFYYDIDTNLSTEELVIKNIDRLINVGDITYRASPQEVNFVYTPFGQYQVIGFMANKYFA
GYKNTTIADPTSSFDDISTMSQGQLHQVLIDDDSKRTISVGGTLALQDGYVLKATDIDLS
ARSMLLTLLKNGAEVDSTPLSAGQTYVYSKRVGNVESLPLILVRFDSVFSGQEMQAAFIK
GIFQIAEEPTSIQVGDIYGRMEVSEVNGVNITMDNRDTVGLDPGATIDLMGDLKIIVADD
SNDLRFALSVVRTGEFEVRGTVYPVTREWTPMNFGLNVGDSNIGFYYNLDEDIGTEDLKV
NSIDGSTIPEGGLTYSTSPQQVSFNYTNFGKYQVIGFMADKYFAGYSGQTIPDSTSSFAD
ISTISQGQLHKVLIDDDTKRTISVGGTMALQDGYVLKATDIDLSARSMLLTLLKDGAEVD
SSPLSAGQTYVYSKRVGNVESLPLILVRFDSVFSGAELQAAFIKGVFQIAETPTSIQVGD
TFGNMEVNTVSQNSITMTNRNSIGLSRGTTVDVMGNIKFKVADSGDVRFYPSVLVTPDMV
GARLAVNIPPRAIGGDTVSINVTAGGVPIEGASIVIAPETGVTSKNTDVNGVANFTFPKR
SKGIYTVTVTKTGYESANKTIELQQFIEGALSINVPVIIDQFQNIPIHVTSNGTAVNNTN
VTYDNVTIGTTDNNGNLSYTFNDNGTHTLSASKESYVGVAIDIDVRAPFSDFKAQDINVT
PSNIFIGDNFVIRSNITNIGSKEDTRSIDLIINSTTIDNVSITLGPKDTKEINFTQRMSL
PEGNYTVEILEQKELVDVQKKPTNILSTTAIIATIIGAIAIYIGTTKRGKDTISKLIKR*
>SR-VP_0-2_scaffold_141_2055468_23 # 21715 # 22074 # -1 # ID=3_23;partial=00;start_type=ATG;rbs_motif=None;rbs_spacer=None;gc_cont=0.303
MMKIVITIIPIMTNFRTSFIFHISLICSIYFIFHHSNISSIYSFLSPIFLSPIFLSPIFL
CTNIYLFINLLIVSFPLFVVPIYMAIAPIIVAIIAVVERIFVGFFWTSTNSFCSKISTV*
>SR-VP_0-2_scaffold_141_2055468_24 # 22409 # 22867 # 1 # ID=3_24;partial=00;start_type=ATG;rbs_motif=AGGA;rbs_spacer=5-10bp;gc_cont=0.325
MNRKLGIDFLKSSLIYFSVTVMIGTIMTLMPVYNFIIQSALFERAHAHLSLIGWVSFAII
GFIYIGLDYLGKPMYSERLGFSGFYLFNIGIIVEVVTLIIGGYDQAYAAMHGDLHPYVYA
IPYTMFTIIFAFVMLAGAYMTIYNIFKTLNSK*
>SR-VP_0-2_scaffold_141_2055468_25 # 23538 # 24233 # 1 # ID=3_25;partial=00;start_type=ATG;rbs_motif=None;rbs_spacer=None;gc_cont=0.374
MHVNTLNSKMDEKQEMDKSSKTEEYNLTNGRTGMNDKELTDTLQECGAIKLGDFSLASGK
KSRYYVDIKKAITKPEVLKLICRHIADAIIDHDIQADYVACVELGAVPIGTMMSVWTGLP
LIIIRKEQKDHGLESRIVGDLEKRKIALFVEDVTATGGSVISAVKVLRDEDMIVRTVISV
VDRDEGAEDELGKEGLDLISIVEAKDLLKDYEIAEAMRHSEGIRPNDGMLA*
>SR-VP_0-2_scaffold_141_2055468_26 # 24354 # 25514 # 1 # ID=3_26;partial=00;start_type=ATG;rbs_motif=AGGAG;rbs_spacer=5-10bp;gc_cont=0.376
MLVDQFLAGLSNEIGFKFGTPWRYSDKSLGVIVPILKIGDVGEREYITLEEARNQGIKFK
DSGSIDKVIIESSLPYPIFVRSGTVLKSQGTQSRAVESSVVIVPKEEKNKQPNAPEIIVT
MQEIPVRCIYASKGIHAGSTFAYGGDVPLEVRSALLSRSGQASTWRAVKGATHRFMSARV
GSGRGTSHGNFDDNVSFTASNDNLSGVMEEVDKFTADIDEILKKVPMFEDQVGAVFLDMK
DVVGIELFDHPKSWEAIHKEVEKRLGESIAKEEEKTFFKPDYEQVKPLALSFLKKLIDSE
KIETSKSGDKYAVTLLKGDGIVGEATSINGKIVHLVGMKVVKNSNDDEGSTHRDVSTRTS
DILRSIGGPRTGSYNSVSYSGRRTFV*
>SR-VP_0-2_scaffold_141_2055468_27 # 25548 # 26237 # 1 # ID=3_27;partial=00;start_type=ATG;rbs_motif=AGxAG;rbs_spacer=5-10bp;gc_cont=0.329
MSKIIKYYLDIGCIYEGDECVETMYSDCQNWDMKDYGLLGILKLRIDTEKRKKEEIFFKQ
VFSPRVHQFARGFILDIVHRCDKGILGEFSEYGDADLIVGWNSRDFDLPIIVNNLGYSRR
MLHRIMEKDRDLLDLCILREIPVKGGLEEVIKRLKIDHDLRCKGCPEYSKEEKCFLKSFD
MGINRYNNNMKMIKQKNEFDVKILPLLEEKLGYLYDLRILQDKFHKKWV*
>SR-VP_0-2_scaffold_141_2055468_28 # 26363 # 26902 # 1 # ID=3_28;partial=00;start_type=ATG;rbs_motif=AGGA;rbs_spacer=5-10bp;gc_cont=0.300
MDKIKIVAFLMLIITLGAELALNSGKITIWQLFAINIASIIIMITLIIFMMYKIRKLKKA
GILSVSFPDVKVIIPKAHIDNKFIAANSDVFKKNIVPTNPLRRCVFRISMEINASIEQLG
ISAVRFRDSKIIENVITKNLAAKEAYVIDTTVLPNETINFKFDKDIDIKNMFIDELYVP*
>SR-VP_0-2_scaffold_141_2055468_29 # 26951 # 27193 # 1 # ID=3_29;partial=00;start_type=ATG;rbs_motif=AGGAG;rbs_spacer=5-10bp;gc_cont=0.325
MEDDNDIKKDKNDKKDSWPISIPFNITSEFCPFNGNKMVQTFFYCSELAKNNCLHPMNKN
WTMWSLPECKKDGCPIKVSD*
>SR-VP_0-2_scaffold_141_2055468_30 # 27222 # 27404 # 1 # ID=3_30;partial=00;start_type=ATG;rbs_motif=GGAG/GAGG;rbs_spacer=5-10bp;gc_cont=0.355
MKYKVQTLVVDSFGVVDIPEGWIPLNYIERLVSRSGSGTYEDKYTERELVVLEPINKIGK
*
>SR-VP_0-2_scaffold_141_2055468_31 # 27401 # 27757 # 1 # ID=3_31;partial=00;start_type=ATG;rbs_motif=None;rbs_spacer=None;gc_cont=0.378
MTKVDILKILRSTCEGWIYEYRFDTVRRFKFDYANLRLKIAIEMEGGIYTGIGHARTGRY
LSDMEKYNEASIKGWIILRYGHGQEKKIAGDVKKAIEKRRSDIAFKDDIEKVEKVEKK*
>SR-VP_0-2_scaffold_141_2055468_32 # 27790 # 28068 # 1 # ID=3_32;partial=00;start_type=ATG;rbs_motif=GGA/GAG/AGG;rbs_spacer=5-10bp;gc_cont=0.337
MTKDINGLVDEVKQNLSYYLDTSVYIPVNEELIGVEHSLGVRKELFKSYIDSELERLKTA
IMEHIATGDVTTVADTCGKGKILRQEDNRKIK*
>SR-VP_0-2_scaffold_141_2055468_33 # 28129 # 28632 # 1 # ID=3_33;partial=00;start_type=ATG;rbs_motif=None;rbs_spacer=None;gc_cont=0.292
METEYGQYVGTMYEKGYYVIDYSITITSDEVSCFGNKILINPIISENDRFVYIFTGVSQK
KLIPNEITEFKLYLEDEKGEFKDNDNIMLSASIPNDIPVDLYTRSYAQWKFGVQFDKGIY
MESERFLIFQAQKEIVKFDIEINNIDLFVYKHKRKSDDFNKDMVWVD*
>SR-VP_0-2_scaffold_141_2055468_34 # 30643 # 31287 # 1 # ID=3_34;partial=00;start_type=ATG;rbs_motif=GGAG/GAGG;rbs_spacer=5-10bp;gc_cont=0.310
MEFDMIYDEEKLKILAKGDLGEFSRIYLQIQEMYPLKLKILKHVTCKRCGFCCASCNCML
SKQDIDLLCRYLECSFEELYEKYMDKNARIPYLKLPCPFLNKDKECDVYPARPKTCREFP
FNEFTVIVDPCPLGKDIRHIVEEIEGPITQINEDMQKAAEESDEFFNHVINNDTMKDTGK
HLRMNINIDILEKMIGYLKHEKKEMLKRNKIKNR*
>SR-VP_0-2_scaffold_141_2055468_35 # 31356 # 31664 # 1 # ID=3_35;partial=00;start_type=ATG;rbs_motif=None;rbs_spacer=None;gc_cont=0.314
MKRLKRDTSYLGKVHRFFAAFLPVDKKRRGKCIRCGMCCIRTNCKILEFDSDGIPFCPIR
TIRPLQCRKYPRTEKELFTQSTCGYTFDEKFWDQLNKDDGNT*
>SR-VP_0-2_scaffold_141_2055468_36 # 31731 # 35510 # 1 # ID=3_36;partial=00;start_type=ATG;rbs_motif=GGAG/GAGG;rbs_spacer=5-10bp;gc_cont=0.348
MSDVEWSAFVENPGTDKPVLLSPLSWKNGNQVNNLIAMIKFFQEHELDEKTKILIYKSCC
GSGKCCEKDTLVLTNKGILRIEDIIRGRRIAQRTIEEAFMQEDNNDQYIGSVVKSLNFGN
IKLENDVISNTFDMGENDIIDITTNSGFNIKCTETHKLIVVDNDCNIIFKEAKDISIGDS
VAIVLGTEIYGEDVDLLAFYQSDYCRRYKTNFKDVDLPNKMNEELSELFGYIISEGNDIN
DRMIIVTNDEQVIRDRIYVIMKKFGINSAEIFDSARDIYDGSRICSSKFYDFLRYLGYIG
GSKNKEVPWSILQSSKKVQVSFLKALFSGDGYIGNENTDYIEYYTTSKKMAEQLHIMLLN
IGIFSSLNEKDAVCVKKDGERKDCGTCYRISISGRYSVMRYINLIGFIQDYKKSRCVELL
DRMERKEKNGIISYQSRTVNCSYIKLKRIYEEFKRLGKNGKIIKTWKEEIDLGNKKWKVE
RHRDLSATAAITERGLSSGMGQWIDGTYSASKRQILKLLKIMRECYYMEDFKYLYNIATS
NIEFDVIEDIKKGKGRVYDLTIRDNHSYVGNGFVNHNSLTLLHVPKEMEGRAIIVTPFRN
LQMQYYNDYYKGNKFVMKKDGTKLKVSVFMGRNNFKCRWLEEQYEYQQTIIDANKKFNQY
VPVDDNILKSYQIDNTAANRYLPCTKMLGQFGAGRRKPRHSVAVQCPYWIPPPMTKDVIT
KWSNTFEGTIEESYNSNNDSGHNIDDGVNEQQTKENMQAIDGTPSSLDRIKDKVKCSNIE
YYDSVGQGQMGVFIRDEKDKSGKSCPDVCPYYKQFYSYVHSDVIVFNSAKWNLETTMGRK
PKVKVEIVDEGDYWLDSQATTVELMRSTIDKIFPVSNRMKQIKLDTLARFDMSFKKIKTD
VAKANAGDANIISAKDYKELFYSIGVCLNEYKKQAEDDDTIEQKLVDIDIIRRYADVASL
SVVEGKREETRIIKCYIPYPDQLLEDLFKSSSKNIILTSGTMHASSVLSNLFGINADNYV
VDILNGRKEHPGRLKCIRPQKDSPMSMVKVNYTSWQSPEFRTYYFVVLNYMLDQLKTGID
KATGKPGEAKILVLTPAKKYAEGILKRPDVFVDFAKGRGIEDPDIKPAIDTNLNDYVEGT
LTDVRKIKDADIELDGDVLRTDKQIIVSTRMVRGTDLKDNKCRAIVMTKWPVGDISDGYL
QAIKKRFGEKVFWEIIRDKAAREAVQYVSRGLRHELDWSFFATPDSTAFDSVFRLFSYD*
>SR-VP_0-2_scaffold_141_2055468_37 # 35549 # 35674 # 1 # ID=3_37;partial=00;start_type=ATG;rbs_motif=GGAG/GAGG;rbs_spacer=5-10bp;gc_cont=0.333
MEENMNKVKMMGITIGSVLGYATIAVGFAMTIFILQAVFSK*
>SR-VP_0-2_scaffold_141_2055468_38 # 35757 # 36209 # 1 # ID=3_38;partial=00;start_type=TTG;rbs_motif=GGA/GAG/AGG;rbs_spacer=5-10bp;gc_cont=0.322
MTENVKLKTKVKTKIKAKKEVSAGINVIHDTITPVTRNCNSCALNDDVIGCRLTGGLSPL
KCIRNVFAYYKKGKQFFFCERCGTHSVTSQIAGFINVPYEPRLVFWCQKCDDYPIVEGEE
YRGYPIEGITFLERRNTLLYRKDEKGDLFK*
>SR-VP_0-2_scaffold_141_2055468_39 # 36206 # 36559 # 1 # ID=3_39;partial=00;start_type=ATG;rbs_motif=AGGAG;rbs_spacer=5-10bp;gc_cont=0.336
MTEKRNEYTLSIEEFFKIATLEQKELLSDIYENVMKEVAITKKISTIYESIRNGIYFQDG
GVVICEGNDDADVISLGLKVELEDVRKDIGVLVIKAVDELHMGNVGMIQRQYENYVK*
>SR-VP_0-2_scaffold_141_2055468_40 # 36588 # 37337 # 1 # ID=3_40;partial=00;start_type=ATG;rbs_motif=GGA/GAG/AGG;rbs_spacer=5-10bp;gc_cont=0.328
MDWRSHRLFGGVLLNIVGKDINYDSWSLAPDADIGPLHRWHRHRFSVLSDICRDGMGICH
PISVEISTEQIGTQILNKKDLLYKKDSISNIDKDAIVLCITSHFYLDMFSGHIAPFGILY
PIFPNKTVTKNILENKDGPKALVRELNTLPITDEFSIKFYGTSRTMMNEFVSDMSMFNLE
EIVSMLVYRMSTCAQINKRDNLYKKAVNDIINFTGNKKYADHGIRSWKDGFESFELKYAK
LINKFTEFL*
>SR-VP_0-2_scaffold_141_2055468_41 # 37400 # 37825 # 1 # ID=3_41;partial=00;start_type=ATG;rbs_motif=GGA/GAG/AGG;rbs_spacer=5-10bp;gc_cont=0.364
MELNDRGITEFQFKDLPDELKFQRGIQKAKDLGLLVSMGIDSGGRHMWRVVTSKISKKKM
GVQCRKEYKKEGIKMSLEPIDAWIGELKKRGIRTFEHKDLPEDLKDRTMIIKAKYANAIK
KSKVTTTGPKGSTIHIVWEIT*
>SR-VP_0-2_scaffold_141_2055468_42 # 37829 # 38029 # 1 # ID=3_42;partial=00;start_type=ATG;rbs_motif=AGGA/GGAG/GAGG;rbs_spacer=11-12bp;gc_cont=0.333
MSHGDIGIWIIELRKRGIKEFKFRDLPKHLQIKGMTRRAKGLGILRKVEKMNGYSIWKFE
EHDRVK*
>SR-VP_0-2_scaffold_141_2055468_43 # 38045 # 38434 # 1 # ID=3_43;partial=00;start_type=ATG;rbs_motif=GGAG/GAGG;rbs_spacer=5-10bp;gc_cont=0.336
MKKFEYMEIDVKGNKIDLKSLGKDGWELCATTVSSWIFMRDISGQDVHIGLLVSCAYMRN
VGNLQHRTIGEFAQFVESVIKRELPKYEFDWNEKDAIETWIVKFHEYCKEQYDEINLRMG
EDMNVESEV*
>SR-VP_0-2_scaffold_141_2055468_44 # 38525 # 39232 # 1 # ID=3_44;partial=00;start_type=ATG;rbs_motif=AGGAG;rbs_spacer=5-10bp;gc_cont=0.373
MGSKENKIVISLDNGIKDGLKLIGTISRDKELRKMIYGVKIDSPWVLESGIDVVLEARSR
IWGDCNLILDMQKWSTDTPETVAKQVDLVAATGAVEELIAFPAGGGRKSLESFAKSCADG
GMRPLCILEMSHAESDSYLKPNYWKDILGDALSFDIDGFMIYATEKPREEIKTYIQDNFP
NLLYDIYATGFKIQGGLTESMRKFGVSKYVMGRTIYEVNDVGQAIRRAYEEINKK*
>SR-VP_0-2_scaffold_141_2055468_45 # 39310 # 39603 # 1 # ID=3_45;partial=00;start_type=ATG;rbs_motif=GGA/GAG/AGG;rbs_spacer=5-10bp;gc_cont=0.340
MYQKMSDECKRSLKRQFDCSISELNQMEKFMADNLGKPVSDILSILIKDVDLNDRQKVIV
SYTLGAVVGTEGIVQDLEERKMAKIDPILNIRIGQGG*
>SR-VP_0-2_scaffold_141_2055468_46 # 39689 # 40057 # 1 # ID=3_46;partial=00;start_type=ATG;rbs_motif=GGA/GAG/AGG;rbs_spacer=5-10bp;gc_cont=0.314
MSFSKKELKEKISCSGLFIVLSTKNYLESLRKSDEDIMNQIEIARELKKPFFIVEDSRML
QPDLEETRRYFSKDNVVDKITVNLDDKNSWVLIARKIRDTTRVLCPESRSINIINSYPED
EN*
>SR-VP_0-2_scaffold_141_2055468_47 # 40095 # 40382 # 1 # ID=3_47;partial=00;start_type=ATG;rbs_motif=GGA/GAG/AGG;rbs_spacer=5-10bp;gc_cont=0.330
MSNIIVYSKKDCPNCDMLKGLLREENIEHKIVRIDTPEALTELRMNNVFTMSAPVLQIDK
KFYTIRDMTISGLETTIDRNRVMDIIGNIDTTDEY*
>SR-VP_0-2_scaffold_141_2055468_48 # 40351 # 40644 # 1 # ID=3_48;partial=00;start_type=TTG;rbs_motif=GGA/GAG/AGG;rbs_spacer=5-10bp;gc_cont=0.330
METLIQQMNTDILFSLASLFYLTGTILLARKVIKNRDTLKDFDLYGSTNNFVGMIVSMSA
LIEIKSYTAAIISLPTALFWATVAVYSYKNGRTKNDK*
>SR-VP_0-2_scaffold_141_2055468_49 # 40634 # 41065 # 1 # ID=3_49;partial=00;start_type=ATG;rbs_motif=GGAG/GAGG;rbs_spacer=5-10bp;gc_cont=0.317
MTNNVYIAGSCKNRKAIKCLMKDIENWGYKIIFDWTIRGENNDINLYAKDLIGGMKECDN
FIYCIDGSRSRGKYYELGYATALGKRVGIYLLPTYYHVMNGICSPDMPPFDVIIENDSIF
IKSRMYPIFSDANELKKWLEMNA*
>SR-VP_0-2_scaffold_141_2055468_50 # 41084 # 41842 # 1 # ID=3_50;partial=00;start_type=ATG;rbs_motif=GGA/GAG/AGG;rbs_spacer=5-10bp;gc_cont=0.314
MIVHTCDNNVCKLLNPCIDELLLYSEVIRRVTEVETASYFIMKNYKKMNMSITGPFDLFD
WANRHMVYQLPSVEFVQGLSNKIRDIGPRTILEVGAGRGIVSRYISKVLKKKIILTDSYG
WWENSGRIKNMEYDGILKRTYIEAIEEFKPDLVIASWIPYNECWTKDFRKYPFVKGYILI
GEGKGGATGCLEDWDTDWKIQYLKDVSNHGISRTDHGFHMEESLFRMLMLHTDVTYFERP
KKLIEKYVEKIN*
>SR-VP_0-2_scaffold_141_2055468_51 # 42071 # 42544 # 1 # ID=3_51;partial=00;start_type=ATG;rbs_motif=AGGAG;rbs_spacer=5-10bp;gc_cont=0.397
MPVVEVLVPGGKATPSPPLGPALGPLGVNVKAVIEKVNEMTKEFNGIQVPIKITIDDNKA
FTIKVGVPPTSALVKQELKIETGSDKPNEKIVGNLTIKGLAKIARLKRDDSLAKNIKNVA
KEIVGTCSSLGVTIESMRAKDAIVAINSGKFDADLSE*
>SR-VP_0-2_scaffold_141_2055468_52 # 42626 # 42934 # 1 # ID=3_52;partial=00;start_type=ATG;rbs_motif=AGGAG;rbs_spacer=5-10bp;gc_cont=0.359
MSLENMLLDVTITILDKDAQEKAGQLRYAIKDTHAEIFDTYLFPDHRRKKIMSNLLRKII
PGLKATGISVVKLKYFDDDARAAWERMGFRHIGKEGHMELDI*
>SR-VP_0-2_scaffold_141_2055468_53 # 42965 # 43117 # 1 # ID=3_53;partial=00;start_type=ATG;rbs_motif=None;rbs_spacer=None;gc_cont=0.340
MGNCRDCSNLTLITGQGDFERRCKERLNTRYGDHECEKYNRLMPSCSYCE*
>SR-VP_0-2_scaffold_141_2055468_54 # 43194 # 43370 # 1 # ID=3_54;partial=00;start_type=ATG;rbs_motif=AGGAG;rbs_spacer=5-10bp;gc_cont=0.305
MKTQRKKQYPEKLHDIFVKFGYSKPNQILPIETSVALLIDEILVEERERMEKEKTQIV*
>SR-VP_0-2_scaffold_141_2055468_55 # 43401 # 43874 # 1 # ID=3_55;partial=00;start_type=ATG;rbs_motif=GGAG/GAGG;rbs_spacer=5-10bp;gc_cont=0.350
MIEECGDFWTIPADLRCITTNGALRRNGNAIMGKGIALEARNRYHDLEAILGSFINRYGN
HVFLLGYNLISFPTKYHWKQDSDIGLIKRSAQELVCLLKDNKASRVLLTRPGCGSGNLTW
PDVKVVIQDILSDNKFIVAHQDYAQYQKNIMQWLNPA*
>SR-VP_0-2_scaffold_141_2055468_56 # 44102 # 44968 # 1 # ID=3_56;partial=00;start_type=ATG;rbs_motif=GGA/GAG/AGG;rbs_spacer=11-12bp;gc_cont=0.361
MDSFADIFLDILFWGMVIGAVSCGLAWRNEIMSILKKYVMVIVGLLIVFLGIFLFLTGFY
NGYDKSTLTSRYSYSVELTTDSKLENPTFIVPIPIGNESLVNMAVNESIHDFFNPAQKSD
GWNVSIVETKYGKMLKISAKEFVPQVHTNVELNPGNNLPTGSSTSFTRGNKEVAATIVAD
HFIDTINASENEPILSQKFNLTTLQPSAYIQKTFSYDSIIYADYTSSQDAIVEVFVTLQG
TNEWWQGDSAFNSYHERLGATFKGEKHGWFSVIGGLTEGEGFRSPLHE*
>SR-VP_0-2_scaffold_141_2055468_57 # 44981 # 45460 # 1 # ID=3_57;partial=00;start_type=ATG;rbs_motif=GGA/GAG/AGG;rbs_spacer=5-10bp;gc_cont=0.294
MYFGLNDEISVYNKLDIDGDKDIILFNKHEVDNKSRKNIAAYLRTRISEQRYRFNRGVYI
SPEETFEIEIIGNDVDFSKIDSLYIGDLEFKRKRFKSRYDNVRVFFEIKNGEDNSFLKEG
DRYLSPEESCHVVDMIDKSDDTTYYIDKDAWIKIKTQSQ*
>SR-VP_0-2_scaffold_141_2055468_58 # 45710 # 46447 # 1 # ID=3_58;partial=00;start_type=ATG;rbs_motif=AGGAGG;rbs_spacer=5-10bp;gc_cont=0.355
MVRIGITERGDAGLDFSWMNKSNSFDGMILITKHLSYDFIDRAKRLNTIVHVTITGHGGS
IYEKNVPPLLISTQYFHKLIEKIGPERVVLRIDPIIPTDSGIAKAIFVYQQLHEKVDKKT
RVIISFMDNYDHVKERFTEAGLKPLDYFFHSSLELRKQIASYFPDAQVCGEPGFDCVGCV
SKKDLEIFGIEIPEVDQKIGGFQREECKCLVYKVEMLNSKIPCKGSCIYCYWKNPSDNKK
RILRK*
>SR-VP_0-2_scaffold_141_2055468_59 # 46543 # 47016 # 1 # ID=3_59;partial=00;start_type=ATG;rbs_motif=GGA/GAG/AGG;rbs_spacer=11-12bp;gc_cont=0.335
MATIIEDTVIQDFKDFSNGSGRRKEYMGQLIVAKTRGLKDCSFLFIDSVTNFHMSPDPEY
GIVKVVLKKSYYGDYKISIGDMSNFDTLIVLGLDKEKSAIKKVFAIPKKELRGRKFITIT
SSAVSFRKFGIDEKPFARIYEDIKAGRCPMLEDGSIV*
>SR-VP_0-2_scaffold_141_2055468_60 # 47085 # 47825 # 1 # ID=3_60;partial=00;start_type=ATG;rbs_motif=GGAG/GAGG;rbs_spacer=5-10bp;gc_cont=0.332
MKLLGFGKKKDDRVEEFIIRKDMDEERKDYTEIDTSGIEEHKDIMDDDIDKKIDEADKNN
SDYIDLDDLSYDEYEEIVGAIEGFGWHLVSNVAIPITNLDTQIVSQKTDCLEIVCPPQRI
IGICGLNEGGADMDNFYNGPNIYQTPHFITLMCTDVNGIALSQTTLVSILKYTKNGEIER
RYQEFYGDLSPVVDGKLKSKEERYYFTETIILQEGEKLMFKVHNPGTIVSKIDLLMLSDF
FEKDEE*
>SR-VP_0-2_scaffold_141_2055468_61 # 47921 # 48724 # 1 # ID=3_61;partial=00;start_type=GTG;rbs_motif=None;rbs_spacer=None;gc_cont=0.317
MIEGLLKIMTSEDSGEWMLLKVWQCKKCKLLIKDPRKAYDHVCSVKEEEDKLLELRKIID
DRDVSLEERDKFIDEQKIKIGTLDKRIVGLEHFIKELNTAIDGYNNASAAKDKIIEEQKA
TIEDHKKTIEEQKATIEDHKVAIEDHKKTIDDQRMFIEEQKTTMENQKKNQSKVVEKVVY
LEKGTPKISNDTIISDINVDIWQKDDRIKDSKDSGYREEIEVEIFERGKGKEKIIIKNGK
VIKKPDDIIIIGKKSPEGFIIKGIYRN*
>SR-VP_0-2_scaffold_141_2055468_62 # 48739 # 48963 # 1 # ID=3_62;partial=00;start_type=ATG;rbs_motif=AGGA/GGAG/GAGG;rbs_spacer=11-12bp;gc_cont=0.333
MTSVWKQPMLINGEQTFEMQITEQDGKGRISRKVIIQNGQVIEKPADVNILGEDTPEGFI
VSGLEIIRKRKARS*
>SR-VP_0-2_scaffold_141_2055468_63 # 48995 # 49276 # 1 # ID=3_63;partial=00;start_type=ATG;rbs_motif=GGA/GAG/AGG;rbs_spacer=5-10bp;gc_cont=0.316
MSKIIFMDFFAEWCIPCDIQDPIVEKLKEKYGNNVEFKKIDIDKDGEFAEKYNVSSIPML
IIEKDDNIFTTHVGITSLEILVSDINKALEWTG*
>SR-VP_0-2_scaffold_141_2055468_64 # 49408 # 49872 # 1 # ID=3_64;partial=00;start_type=ATG;rbs_motif=AGGAG;rbs_spacer=5-10bp;gc_cont=0.351
MVIQNANIKIQPVLTKEQVAYEEALKNMRSATARLKISQEGVNIDDISHEKLEIATKLFD
EMDIVQRDFNIESQKIQQEINNRMMKLQEDANKKFGDVQKRYRELIGSMKGIGNVDQQEC
SAQSCDINMSKEKEHSIEQMLAEELARAQGTKAE*
>SR-VP_0-2_scaffold_141_2055468_65 # 50008 # 50259 # 1 # ID=3_65;partial=00;start_type=ATG;rbs_motif=None;rbs_spacer=None;gc_cont=0.333
MAIDLGNEELIEKYEEVGIELNNIFIELVSRYKKKELAEMEWNHIVEMGSRRGSELVDYC
NMSMEDLKKGFSHVAEILSDENR*
>SR-VP_0-2_scaffold_141_2055468_66 # 50278 # 50841 # 1 # ID=3_66;partial=01;start_type=ATG;rbs_motif=GGAG/GAGG;rbs_spacer=5-10bp;gc_cont=0.335
MLEHIFRNLDDIRIFDVMVEFVLDENEEKADINKALDSVSMNIIDTDGIMDMLDYSEYKR
ISVEDSLSHLVRQKILGIKKVKMEGMTGCKTCKYTDKLHVPRIGEHKSHIAEEVSIGYAD
NYYMKMNEITNGLRSAAFAHVFLTLALEDEIEGGKIEGGKIEGGKIEGGKIEGGKIEGGK
IEGGKIEG
>SR-VP_0-2_scaffold_141_3366361_1 # 3 # 422 # 1 # ID=4_1;partial=10;start_type=Edge;rbs_motif=None;rbs_spacer=None;gc_cont=0.305
GTTLGYDNNALLSQFKQLIQIKQKYPALQSNNIEDALITPILPKIIAYNRWTDTQNATVI
INLTNNPTNVSIKTRFSKGIVEDVLTNESFQIDNPNIFEISISPLETRILAEKPASSSGD
QIIAVTLAAGLLYYLFKGR*
>SR-VP_0-2_scaffold_141_3366361_2 # 578 # 805 # 1 # ID=4_2;partial=00;start_type=ATG;rbs_motif=AGGA;rbs_spacer=5-10bp;gc_cont=0.342
MTYETSEKLEIRPKTKCEVLNKICGIMTSDFIRGLKKDVDVSDTEGQTQTAKEDTGKLDK
VLGLCNLARTMSEIK*
>SR-VP_0-2_scaffold_141_3366361_3 # 841 # 1431 # 1 # ID=4_3;partial=00;start_type=ATG;rbs_motif=AGGAG;rbs_spacer=5-10bp;gc_cont=0.354
MTIKDKITSELKNAMSESIRKTEENGNEHGFLMCTDKDGKLYPSREKCEGDSCGMDIDIY
PELCPKKKIQGLFHVHPEKLQEEKRLGRKIKKEDIKDIFKMDREGNIVTLQTPSHADVLT
ILLTKCNKSTEGTVCVTTDLEPDKVGCWTPRTGAANFTTCYYAKRDNVLTKNRDIAPKMW
IKPLFKKEIIDLENIH*
>SR-VP_0-2_scaffold_141_3366361_4 # 1727 # 2131 # 1 # ID=4_4;partial=00;start_type=ATG;rbs_motif=AGGAG;rbs_spacer=5-10bp;gc_cont=0.336
MNQTRWEDYTCPESQKISVDDAKRVNSMLEAILKEMSEYNIKPIFQHKDLNDFMQKLTDM
LYDIKHTFKINAFVDREGYLTLTTNPYNDVGSACQYTPERIADLNREDIFESSADFITNI
DELEKLDEHDNTTK*
>SR-VP_0-2_scaffold_141_3366361_5 # 2575 # 2757 # 1 # ID=4_5;partial=00;start_type=ATG;rbs_motif=None;rbs_spacer=None;gc_cont=0.295
MNPDSVECWTVNKPENLQKYKKEAEKKFVYAPIKPWIIPLFNREMTHNERINTIQIKIKY
*
>SR-VP_0-2_scaffold_141_3366361_6 # 2786 # 3337 # 1 # ID=4_6;partial=00;start_type=ATG;rbs_motif=GGAG/GAGG;rbs_spacer=5-10bp;gc_cont=0.339
MTTDKYPLGTPKFSRDAIDKMKKLSEETKIIERGANICYGPSKDNRIMEIEKPCKGDKCS
IRQPFECNNKNEFPIGFFHTHPSSTEPNLSCADMISLRLNRIMCVGTPNKKLACFVINPE
YSTSDIIIEQQVLDICYKQGEQLKKAEGEYLERLKIWKNLRPFTEAIQKRFTIKFNPEDY
MVK*
>SR-VP_0-2_scaffold_141_3366361_7 # 3596 # 3904 # 1 # ID=4_7;partial=00;start_type=ATG;rbs_motif=GGAG/GAGG;rbs_spacer=5-10bp;gc_cont=0.265
MESNIEKRDKLMEGHRLIREFKREEKKCEEITTFELKELGDVKNLLSKKMDDLRSEMEKN
KGLFEKQQDIASDMGTIKHYIDNIENIERGLKDISKKYCLNK*
>SR-VP_0-2_scaffold_141_3366361_8 # 3975 # 4184 # 1 # ID=4_8;partial=00;start_type=ATG;rbs_motif=AGGA/GGAG/GAGG;rbs_spacer=11-12bp;gc_cont=0.319
MTEIYWHISCEENKKKCILYEDKDEKYPAVRFNVKDGSVEIERIDGIMEISAKGGRPIHG
QNLKVELTI*
>SR-VP_0-2_scaffold_141_3366361_9 # 4231 # 4473 # 1 # ID=4_9;partial=00;start_type=ATG;rbs_motif=GGAG/GAGG;rbs_spacer=5-10bp;gc_cont=0.325
MTSEFFKSEEEYIKRQKEKTRDTVKQILDIVLKEATEECDYAFETGYNNTIQCVCNKLND
YKWIDKTYQLHKKHKLENIP*
>SR-VP_0-2_scaffold_141_3366361_10 # 5013 # 5231 # 1 # ID=4_10;partial=00;start_type=ATG;rbs_motif=AGGAG;rbs_spacer=5-10bp;gc_cont=0.342
MVYNVKSDMSGTINTFNYRKKLTINHSGALTSYQMKLVVDHVNTNMKTDFGDIRFNTEAG
DYIPYWIEKYNT*
>SR-VP_0-2_scaffold_141_3366361_11 # 5255 # 5713 # 1 # ID=4_11;partial=00;start_type=ATG;rbs_motif=AGGAG;rbs_spacer=5-10bp;gc_cont=0.322
MTNEEKKVHMPLVTKEKVILYTAEETKKETVPEHVRDLCRGNCIVILGVAESLIHDAYLY
RRFSYSPDIKRFMEDIIYENMENMTEQIKNFLEYCYPYYEDIIPIDEIEEAINDISGPNI
RWIDSHAIKIRNIFIELICLTPTYDMFDRMLL*
>SR-VP_0-2_scaffold_141_3366361_12 # 5827 # 6405 # 1 # ID=4_12;partial=00;start_type=ATG;rbs_motif=GGA/GAG/AGG;rbs_spacer=5-10bp;gc_cont=0.344
MIKDRITQELKNRMLQDIKETIKDEKEHGFLICVDNKGNLSPTESCKGEKCEIQLASFVD
QCPHKIQGDFHTHNHMAEIRRHVEKIPGRKFSYESFKKVIIEHTKKKNETSTVPSHGDTI
SAIGSKYNDMTLGTVCIGADLDENNVECWTAKDNITREDFERAERELSEHNTGIPIREWV
KPLFDKEIISLR*
>SR-VP_0-2_scaffold_141_3366361_13 # 6427 # 6909 # 1 # ID=4_13;partial=00;start_type=ATG;rbs_motif=GGAG/GAGG;rbs_spacer=5-10bp;gc_cont=0.344
MSTNEDFPILLPDLCRKMQYVLRKHEEQFMIAHIDESKCAIDAVINRMTERAIFSGTEDQ
TEIIRESIMSLSPIDSEDLSSQDYVFIEFAIPARLEDIRRLLDTIISDHELNKSLEYDLA
IFNIDTPEKFRGSYRILVGIEINAFEKFMDMLAKYYSETP*
>SR-VP_0-2_scaffold_141_3366361_14 # 7021 # 7596 # 1 # ID=4_14;partial=00;start_type=ATG;rbs_motif=AGGA/GGAG/GAGG;rbs_spacer=11-12bp;gc_cont=0.316
MITNEDYYPILLPDICRNIQYILRKYNDQFTITHVDESKCIIDAAVNIMAERAVLAGIED
PFEVTFESVMSFVPLITTDEQGSNIYVASEFAIPTGLDNIMKLLDMIIYKYKVNEFLDRR
SGFLIHNINIQKKLGMSYHIHVMIDEKGLRKFVEMLTRYYSEIALETKSENEIRKVAKQA
VTQYAREEYRQ*
>SR-VP_0-2_scaffold_141_3366361_15 # 7774 # 7923 # 1 # ID=4_15;partial=00;start_type=ATG;rbs_motif=AGGAG;rbs_spacer=5-10bp;gc_cont=0.360
MAQKQCIKYEGWIEPIKKIVPELKRRLSESDTGKIQMTTRELESMMGPE*
>SR-VP_0-2_scaffold_141_3366361_16 # 8306 # 8866 # 1 # ID=4_16;partial=00;start_type=ATG;rbs_motif=AGGA;rbs_spacer=5-10bp;gc_cont=0.323
MSIKLNGHTLTNKTLRQMKTIMKESMQIGKEMGFTLCADKDNNLHTGNLCIGDHCSIEIG
YECDKDQTYAGHHHTHPAGLSNASTYDLLSCGIDHNVCISGKDDNKTRCYVWQHMYITPE
KRDDIKRLYDKGIRNMDNSAYQKNFECIKEITPLNRIQEMMHSINIDPKIREFEKKYYKE
KILDQI*
>SR-VP_0-2_scaffold_141_3366361_17 # 8893 # 9042 # 1 # ID=4_17;partial=00;start_type=ATG;rbs_motif=AGGAG;rbs_spacer=5-10bp;gc_cont=0.380
MKNAFTGEEMGDIIMSTSLESSTPPYANPPMIKKLDDLPRKAKHRRKEA*
>SR-VP_0-2_scaffold_141_3366361_18 # 9111 # 9548 # 1 # ID=4_18;partial=00;start_type=ATG;rbs_motif=GGAG/GAGG;rbs_spacer=5-10bp;gc_cont=0.324
MKTETYENISKALDISRDRYEYIVRYVMRMLKDYQGDVIDIIKEIPLNLKGKERYFTMYM
MGHYTSSAFSRMNDKQRAAFINSIMEILKIDQEKAESIIHHLSNEMFENMKKNYVPTVVD
MIKKIIDSDLTEKEKDYLLFSLGLV*
>SR-VP_0-2_scaffold_141_3366361_19 # 9603 # 10190 # 1 # ID=4_19;partial=00;start_type=ATG;rbs_motif=None;rbs_spacer=None;gc_cont=0.345
MIKDKITPELKYRFIQEIGKTVLDGDEHGFLICKDNNGDLSPSMATNGNKYNINFEDIKS
QCPFKIQGDFHTHASVEDVRNFIKDKIPEERNVPENLIRDITVKLYKENGVSTTTPSHGD
LLGVLVLKKKGKISGTVCMSSDAEPHHVECWTTRDNIKDEHYKKANTEIKNENFLRNIPH
DWIKPLFHKEIINLK*
>SR-VP_0-2_scaffold_141_3366361_20 # 10268 # 10720 # 1 # ID=4_20;partial=00;start_type=ATG;rbs_motif=GGAG/GAGG;rbs_spacer=5-10bp;gc_cont=0.311
MRTEQPTIYLDMSKALGISKDRYEYIMSYIARMTRDYQGDVVDIVKEIPLNLKEKERYFT
MFIIGRYTSSPFSSVNDERKGEFITDIIEVLKISQEMARLITSDIQNRIPKNTKENINVS
TIDIIKKVIDDDLKDVEKCYVAFVLGLIYF*
>SR-VP_0-2_scaffold_141_3366361_21 # 10860 # 11042 # 1 # ID=4_21;partial=00;start_type=ATG;rbs_motif=AGGA;rbs_spacer=5-10bp;gc_cont=0.333
MTKCIEDEEFATIDKLLLNKMNEVAKRRTPSSFHETKHLIRVRNKLLDLKCTTLSKYEIG
*
>SR-VP_0-2_scaffold_141_3366361_22 # 11479 # 12678 # -1 # ID=4_22;partial=00;start_type=GTG;rbs_motif=AGxAGG/AGGxGG;rbs_spacer=5-10bp;gc_cont=0.334
MIELVDKDDIIKSRKSLKKSKKDKYWYMKKQAVELASKIYADIEESGATEICLIVTDVAK
ELGIVDRSNTTIYAGLRYLLFFEGINVSIRNDGKRDILGLKPIIGHGHGLPESALKTFDN
MELDGWYIRRNFSGISFKHSIIKKRYIDKECGDDVDNNNMYTLESDGSIYFDRRDLTEAQ
AIEFVKYMSSKDRRAPDLVYLTPINIVISDEYMDSMRSFVDVDLDKIGREFRISRLGDGP
EFTAISIYGKECVIYEHDIDEISKGCSIHRILYSFDQALMIEKTPERIEILKIILPEIKT
KYSVVIKDRVLIITNSAGTFHLLLTDGTLHKIYSEDFDIENRRNSKYICIGPRGDTENFI
VYNGVKFKMDRVMGTILAKTIMLLEERYPDARTVSQITS*
>SR-VP_0-2_scaffold_141_3366361_23 # 12809 # 13021 # -1 # ID=4_23;partial=00;start_type=ATG;rbs_motif=GGAG/GAGG;rbs_spacer=5-10bp;gc_cont=0.371
MQTECILAPQRRKVEIAVKEKQILKTLLTQEQIEDVQSGTLVTMLSTGQKVNLDDEVNGT
VLMLTPLCGG*
>SR-VP_0-2_scaffold_141_3366361_24 # 13050 # 13625 # -1 # ID=4_24;partial=00;start_type=ATG;rbs_motif=None;rbs_spacer=None;gc_cont=0.354
MELVQSKDVYDADKRNSKKRFLTTDAICVRCGTIINSCYENDCFICEEPTEVCDHSEFIT
GHESVDLRILLNFRIEDLKALAELYGCSEGSGRAKAVAGLMKKLHSNLDKRITDILIRKI
ILRNRKKFWFWKDLDDAVIKAKKPKGIRLIDPKDCTEVKEIRIKNKKGDNVKITVMPMGN
YNKDDCKDGNK*
>SR-VP_0-2_scaffold_141_3366361_25 # 13968 # 14399 # -1 # ID=4_25;partial=00;start_type=ATG;rbs_motif=AGGAG;rbs_spacer=5-10bp;gc_cont=0.343
MIVKCVRCKLVEELSQDEVERLVNTAKVYNDDVSPNDYIAILSIIKGKCKDGKKHLYIYD
EIFSKTVADLVGEHNKLCENNAAREKEVSEILQKIETLQGEIENLRNKKDDDINEIGNIN
TAIDNLIVIFEKETGTRNVKMWS*
>SR-VP_0-2_scaffold_141_3366361_26 # 14420 # 15055 # -1 # ID=4_26;partial=00;start_type=ATG;rbs_motif=GGA/GAG/AGG;rbs_spacer=5-10bp;gc_cont=0.381
MSTRLGTVPGWERAAGWTADNRVYEGVGPTIDMIPEYAGEELADYWIKFDILFYFCESPP
ISPVVFRTLKDCMIRQIFVSPLKEPIPAFEKWTEDITETMIADLAEDVHRMSVIEMGGLR
RCGISKEENYVITITDKGFTVAERAEEIGAEVVKPEKIEEKLPGEIRPKVPAYILGEIDM
LEERYKEAESTDEKMAIREEINKLKERYNVV*
>SR-VP_0-2_scaffold_141_3366361_27 # 15060 # 16340 # -1 # ID=4_27;partial=00;start_type=ATG;rbs_motif=GGAG/GAGG;rbs_spacer=5-10bp;gc_cont=0.335
MVKTILDTPEKVLNYIRKNRLNELWTGWSNPKNFKGIRLAGYTPQYSEDLAEMIIKKCPR
IDSQTKKQCPGVWIVPKEDIERGIITKIVCNHPGCRRYKPIIWRWVASGDRRKLYFSSKE
VVDFYATRGRSFYGTLSIHDNKIVSPKSHYVNEKLVVGTTLGIDIDIIEGTICDSGNKED
MQKTIDLVRENLDTFVPNSYNMQTSGNGVYFLIHHDLCRANIFPTMAKFNGWLIYLDSLR
QDKGIMKTKIDPLNSPGRLFKLFGSPHQRYDLSCVPLKYDCNVTKMENKEFKLENFDIAN
YIDVAENGSGHSKLNFYDRCDKRETRALYQFLEEHSLKSPDYGDRALRYRFKEITEILTG
EEQPENSEEIDEDIERLFGWNEFKTDTPGRVHYRQKDGIFIVQSYGSDHDKIIKEFREKM
CRKDKV*
>SR-VP_0-2_scaffold_141_3366361_28 # 16362 # 16574 # -1 # ID=4_28;partial=00;start_type=ATG;rbs_motif=GGA/GAG/AGG;rbs_spacer=5-10bp;gc_cont=0.300
MIMEKYGMDYKTAVNLDMEGKTEISFEEAMNLDGRGIIIDKDQDICTNDLPQEERKSSLL
TIFEFLKKQI*
>SR-VP_0-2_scaffold_141_3366361_29 # 16577 # 16930 # -1 # ID=4_29;partial=00;start_type=ATG;rbs_motif=AGGAG;rbs_spacer=5-10bp;gc_cont=0.367
MVLDKLHKYSSMMPAELMMLVNSAPKTDLDWGLIMYLFENTGAGNIITLGKMSSFFNIDK
SILSERLNKMSGLWVRNYLNVSEYGRTYGTYEITEIAADFMVKLVELLEIRLKDKGK*
>SR-VP_0-2_scaffold_141_3366361_30 # 16935 # 17162 # -1 # ID=4_30;partial=00;start_type=ATG;rbs_motif=GGA/GAG/AGG;rbs_spacer=5-10bp;gc_cont=0.316
MNMKIGFGILFGVPTMLLAFIYYSLGIHNYWQLFLFLSMVLIIYTPGMLLLHLVYVYHVK
NKVQREFGDLYMGKE*
>SR-VP_0-2_scaffold_141_3366361_31 # 17192 # 17530 # -1 # ID=4_31;partial=00;start_type=ATG;rbs_motif=AGGAG;rbs_spacer=5-10bp;gc_cont=0.357
MLKESYLANMKNLPKDSIKIVVTRSARHMLSPSKTLLFGYKSGKVDWTEYVKTFTREMDN
PACVAVMREIKKLAETNDVFLICYEAPGKNCHRYLLMYMINKLDGKDEKIDK*
>SR-VP_0-2_scaffold_141_3366361_32 # 17547 # 18656 # -1 # ID=4_32;partial=00;start_type=ATG;rbs_motif=AGGA;rbs_spacer=5-10bp;gc_cont=0.388
MSTKRDYYEIIGVDRKASDDDIKSAYRKLAMQYHPDKNKSPDAEEKFKEMSEAYAVLSDQ
TKRQQYDQFGHLGIDQRYSQSDIFRGVNFEDLFRDFGMGGQGFGNDIGNILGMIFGSGGR
GQKGGQNGPSRGSDLLYRLVVNLEDSVNGKVMTIDIPRTEICETCHGTGAKPGTSLKICQ
TCHGNGQVSITQNTSFGKFVTTSPCGTCHGGGKVIESPCVICHGIASVQKMRKLEVKIPP
GVDAGSKLRIIGEGELGKNGGPQGDLYIEIGVNPHNIFSRHGDDLVMETAVRFAQAALGD
KIVVKTLDGNVEMNIPSGTQNGHMFRLKGKGIPSLHNSEKGDQIVRIKVTVPTRLTDKQR
ELIREFDNV*
>SR-VP_0-2_scaffold_141_3366361_33 # 18675 # 19130 # -1 # ID=4_33;partial=00;start_type=ATG;rbs_motif=AGGAG;rbs_spacer=5-10bp;gc_cont=0.342
MKPVQLGDGEYVLAIEEKIRDCIPATIGYCIDENSRKIAGIIMRQCIKNKDLYEDADSKV
YWEAAKNGLAGIEQIFLVMTFRDSKSKVFEKMNFYFDLRDPSFSGNMVEWFKMIIEKNGI
LELFDGSEPSIMVNNIPLDIPKLIVSTGGHI*
>SR-VP_0-2_scaffold_141_3366361_34 # 19316 # 19918 # -1 # ID=4_34;partial=00;start_type=ATG;rbs_motif=GGA/GAG/AGG;rbs_spacer=5-10bp;gc_cont=0.328
MINSEDLFGEREERKDDIRPLVEEMNKFSDRQEYEKARETLDKIRGELKKSTVNTWVSMR
NIQTIKDVHNLVTSDSIRLSPDNYKFSDFLGLLVNVHNRKDEIQGGRYVDLDKQRRVIAE
EMACLGISIPEIKGGKVGRSKKPNRAFLDIANSVNPSICRSELERREKVMMWKAIESGRI
EEIEEARERLKKYSTKKVYI*
>SR-VP_0-2_scaffold_141_3366361_35 # 20114 # 20458 # -1 # ID=4_35;partial=00;start_type=ATG;rbs_motif=AGGA/GGAG/GAGG;rbs_spacer=11-12bp;gc_cont=0.287
MKNRKTDKEIIDELWKLNDTFALRVVRTGSDEINFKILKMLPANIENMMKELNLTKVPIN
NRVNMLEKVDLVKRFKGTGNVVITDFGKFFLDKIDVYQEMVRENSVDILRRCIG*
>SR-VP_0-2_scaffold_141_3366361_36 # 20473 # 20607 # -1 # ID=4_36;partial=00;start_type=ATG;rbs_motif=GGA/GAG/AGG;rbs_spacer=5-10bp;gc_cont=0.341
MKLHKVMMMVSIPEEHWEEFRKSIKETGDVQFEYKGSTIFAEMF*
>SR-VP_0-2_scaffold_141_3366361_37 # 20640 # 21029 # -1 # ID=4_37;partial=00;start_type=ATG;rbs_motif=AGGAG;rbs_spacer=5-10bp;gc_cont=0.356
MLFKQIFIINSDLKMGKGKIVGQALHAMVYYMDEILLYVEGKAPENKRLFERYATWREED
HGLMKKIVFKASEEEMNRILCELAVNGIEKFAVYDRGLTQIPEGSFTCIIVEPLEEEKCD
ELFGHLKLL*
>SR-VP_0-2_scaffold_141_3366361_38 # 21299 # 22015 # -1 # ID=4_38;partial=00;start_type=ATG;rbs_motif=AGxAG;rbs_spacer=5-10bp;gc_cont=0.349
MSGLIYDLTETKEFVERILMKLQDDEVYILLLNARKKWCPELSRSEEIMYRDLIRDNDLD
GTLRKIKKTSCVSGGIYVDIKTQKEVDTNCMALYVLLDPRSTLKGYGEFIEYINNWVYDS
FKGESKNLELYRRMDIKLYSAIHKNRSRGLYFLIDIDKKDEDILERVVGPLAGHIRWVSE
THGGYHVVVARSYESGMIIYPSMVGMEYVEILKEPMSPLPGTLHGGFKVVGIRRELWT*
>SR-VP_0-2_scaffold_141_3366361_39 # 22034 # 22258 # -1 # ID=4_39;partial=00;start_type=ATG;rbs_motif=None;rbs_spacer=None;gc_cont=0.293
MKINIDSLTDTLKILGGVVKDTIDVGDYRITLIVERKIDEKNGIVIDDMVVEKRLSRLQI
DTIVKRLKDVINKM*
>SR-VP_0-2_scaffold_141_3366361_40 # 22538 # 23209 # -1 # ID=4_40;partial=00;start_type=ATG;rbs_motif=AGGAG;rbs_spacer=5-10bp;gc_cont=0.348
MKLRKAYFDIEATYVGPIKIEEDRNGFFKDYKNWKFFCEKDHNGKKAQYRGIVGILILDF
DLSENANIYKITNKKFVQLIGENITKERLMEELEGITDIIGYHCRTKPNWKGYTGYDFGV
INGQFGVVLDDLPGVSCTDLELTAHDANMYGGLKSIEMCVPTVPRRKSGIEDGEAEEKLL
WKIACCEDENKKNEAWKRALLYNREDVANLVYIEQYLRKIRII*
>SR-VP_0-2_scaffold_141_3366361_41 # 23410 # 24516 # -1 # ID=4_41;partial=00;start_type=ATG;rbs_motif=GGA/GAG/AGG;rbs_spacer=5-10bp;gc_cont=0.350
MADTIYDMKMDMVEIKKRIDDGLITVRKHPFLDIFIYNYTTRTQFDALWDKYTERCRGLI
TDEKGNILNNPFPKFYNLGEKEYTKIENLPSEVPKITEKLDGMLGILYEEGNNVAISTRG
TFESPYAEWATNWLRLKGFKLEDFKKGYTYLFEIVYPGSKIIVDYRGRAELVLLAVRNNC
DNTELSHVEEAKRLGLSYAKEYSFANISDASEYLESRKGTESEGFVCRYSNGLRIKFKSV
DYKRLHKILTGISAKYIWESLRDTGSIDGIIDGVPDEFFQWVKKVEMELIASRLEVMSKA
MAVALDAKKIGSRLEQAQYIAKCTEGTNGLGGIAFLLLDGKMKKAEFSVWNIVKPSGELF
KPENVDEV*
>SR-VP_0-2_scaffold_141_3366361_42 # 24509 # 24970 # -1 # ID=4_42;partial=00;start_type=ATG;rbs_motif=None;rbs_spacer=None;gc_cont=0.351
MDIWRLEDDHWKMIIGRLSLKEDDLMIFKDFNVRIKDKRYQELSKPYRIVIWLMFMPFGY
IKGLAWYFVKRLSWEDVCGDDDDDCGRISLGTCIGICVGIIQGNMRWYYTSEEVFGEDGS
LIRRSDNKGYFDKMFEFAEDKLVEIVDGKTKYG*
>SR-VP_0-2_scaffold_141_3366361_43 # 24945 # 25322 # -1 # ID=4_43;partial=00;start_type=ATG;rbs_motif=AGGAG;rbs_spacer=5-10bp;gc_cont=0.341
MGWSNYIVIPKWKLLIEVSRNVNGIEDYEKIAIEKAIEEDNIDYVAVVDGDNIEDMGDVP
VHKITIRELVELYKSYDILQSLSGMDSDKLLLYWLKNRGIDFSIHSENTIKVEDYIEDGY
MEIGR*
>SR-VP_0-2_scaffold_141_3366361_44 # 25368 # 25643 # -1 # ID=4_44;partial=00;start_type=ATG;rbs_motif=AGGAG;rbs_spacer=5-10bp;gc_cont=0.366
MKIPGTDFDLRIEEPPEEIEMVAHSADCRYCNSVVKMRRDDKTFKLQPDNCWCLMCGQRY
FVKIVGTLEEWELKQWRQKGQTFAMGGDICC*
>SR-VP_0-2_scaffold_141_3366361_45 # 25665 # 26249 # -1 # ID=4_45;partial=00;start_type=ATG;rbs_motif=GGAG/GAGG;rbs_spacer=5-10bp;gc_cont=0.335
MEKIEKTENTESAEKTENTESAENTENTESTEKYVEDVFKDKLGCVKPDKTDRYQEVAEE
IASVVKDDLFESAGFDTTGIADVLRRRFDVNKEEIGRVLMSEVTMFYKHNGNTFTIPMFG
MLMFSTRGVVPIISGISFPNYNIRNRYMGYTDNNLFHRVNWWTEFVNELKRNPSLILISI
FGLYVTAHTLLNLL*
>SR-VP_0-2_scaffold_141_3366361_46 # 26325 # 26618 # -1 # ID=4_46;partial=00;start_type=ATG;rbs_motif=AGGAG;rbs_spacer=5-10bp;gc_cont=0.357
MENDNNKNGVKTDEKGQMKRYYVDFYDMFDGWGSFGFFTDRLFDELDDAINCCNKLNEEL
AKGNKACGEHYGVFDSKTNMEVYCGQDKEYKEMIFGA*
>SR-VP_0-2_scaffold_141_3366361_47 # 26673 # 27230 # -1 # ID=4_47;partial=00;start_type=GTG;rbs_motif=None;rbs_spacer=None;gc_cont=0.335
MDYWLPKNERIDKESWYIEITKTVAMCSTCIMTEVNANRVSIDQYYMKIADVVSMRSTCL
RHKFGCVIVKDDQIISTGYNGAVRHALHCLDVGCIRDRMNIPSGTMIEICEAVHAEQNAL
LQAGRFAKKGTLYINGTPCKTCSKMIVNSRIKKVVVPTKDNYPDKNGISLLRKMDIDIVE
IEYFK*
>SR-VP_0-2_scaffold_141_3366361_48 # 27211 # 27672 # -1 # ID=4_48;partial=00;start_type=ATG;rbs_motif=GGA/GAG/AGG;rbs_spacer=5-10bp;gc_cont=0.361
MFLRDDVNKKMLTKLIDQADGISNEDDDMNTIWKFKLENIDQQTIEVPLPAKLLSVVEQN
DDIMLYSVVDNDKDVPKIPVDILIKGAGDFVENNIGLYTFLGTVELLESKEIWHVFYMYA
DNDSRSRQTDRLGEPLVEKFGRESAGKGGLLVA*
>SR-VP_0-2_scaffold_141_3366361_49 # 27656 # 27898 # -1 # ID=4_49;partial=00;start_type=ATG;rbs_motif=GGA/GAG/AGG;rbs_spacer=5-10bp;gc_cont=0.346
MVKDEGDDVYKQIHENLLTMVPKIKVDETSLKNVIYKEVIQILEPMESKGKYKGNAHHLT
QEIAEKVSAAIMEKMDVPKR*
>SR-VP_0-2_scaffold_141_3366361_50 # 28008 # 28433 # -1 # ID=4_50;partial=00;start_type=ATG;rbs_motif=None;rbs_spacer=None;gc_cont=0.345
MPKGEIVIKVESDLTEHAYEVLEDEIRNLLEYNGINADICDSATGNSTTTRKRMIGKNRN
KKMDQTTHGELILGEKIWFNDDLGCRLRICGFTQEQIKKLRIAKFVDLVLTDFIDQDTSG
VVVRINGWESKERDTLEERCE*
>SR-VP_0-2_scaffold_141_3366361_51 # 28450 # 29070 # -1 # ID=4_51;partial=00;start_type=ATG;rbs_motif=GGA/GAG/AGG;rbs_spacer=5-10bp;gc_cont=0.319
MEIIDIEGKDGKCIKCHLDLSPDEKKRRVPICTKCITEFVDIAKDDFDADALEEFSNDVR
NFTDFVSSSSKLMGLGDIIVVQVCFNIYMDMVRGLASTNRSMARKIFSDARRFIDDELER
LEDLGEVEYDKNGDFGNKDFFEKIMGSMEKILKDYHDVQSRNDNVDGKSGNTNNRNFDHI
PGKDNHKNEIKEEGESGSKRKRIRVD*
>SR-VP_0-2_scaffold_141_3366361_52 # 29290 # 29688 # -1 # ID=4_52;partial=00;start_type=ATG;rbs_motif=GGA/GAG/AGG;rbs_spacer=5-10bp;gc_cont=0.444
MSIELIEATEVRSGRGGKTKGEKYGKYAIAIQKHIPWIKEQIAGAPEGIIRVKATDMGKE
MGGEFIKKNATSIYWGLKYVLFQEGIVVDTGTHKTGDKLLIMRLGKEDDRLPPSLSKYLE
NDDEPAPEEAAE*
>SR-VP_0-2_scaffold_141_3366361_53 # 31831 # 33018 # -1 # ID=4_53;partial=00;start_type=ATG;rbs_motif=AGGA/GGAG/GAGG;rbs_spacer=11-12bp;gc_cont=0.397
MDPEKQVKDTIRYKKVRKNKGTDESKEPGNVGKVEETATAKDSAVVDSKHGGQDKKAKKV
PDKFAGNEKTEMLNTLVNNLYDIQKVRIAVENRNRALQDKNKELIFNDHASRMKKLEKDT
VKEIGLEISKFKISGWMLGQRGIGPSLAGQTIAIIRDVGRFSNVSKMWAYSGMATMEVCM
KCGKKVLRTPKREEWIVRVAKRLEDQNAKKKVRDAEEAELIGLDAVVRDEEEEQDTNFTI
KAKKMLCPCDNPKTKTVAQRRIKGSIIDYNPKMKKLCRNMALSLIQYNEFYGNLYNQYLQ
EYMARDNLLVNINTAKYKEAVLEKIRTGKATKMARRKMVKIFLSHLWVTWRKMEGLPVTK
PYVFSVLGHSDYIEPPLATEPAAESDDFYFGEEEI*
>SR-VP_0-2_scaffold_141_3366361_54 # 33206 # 33412 # -1 # ID=4_54;partial=00;start_type=ATG;rbs_motif=GGA/GAG/AGG;rbs_spacer=5-10bp;gc_cont=0.348
MIITRTWKEYDRDILESALEDSYALSDGVVDEMMKTALKNPGGAVQNFTTIRTEPFIKYE
DGKWFLLI*
>SR-VP_0-2_scaffold_141_3366361_55 # 33448 # 33690 # -1 # ID=4_55;partial=00;start_type=ATG;rbs_motif=AGGA;rbs_spacer=5-10bp;gc_cont=0.321
MVEESPKAIITFDESAKELILSFFDKAVDDDGFIVEKNDKKKRILASDGKEIKASEFAGM
KDGRFFRTDISSILSLVDET*
>SR-VP_0-2_scaffold_141_3366361_56 # 33735 # 34055 # -1 # ID=4_56;partial=00;start_type=ATG;rbs_motif=None;rbs_spacer=None;gc_cont=0.361
MKKLLFVCAGNINRSPSFEKWFKEHKPEYEVKSTGTAYGYPERMNRELLEWADKIFLMDL
EQEMFVARKFPEFVFKCEIIGCSDKYDRGCQRVNELIEYWANKRGF*
>SR-VP_0-2_scaffold_141_3366361_57 # 34096 # 34641 # -1 # ID=4_57;partial=00;start_type=ATG;rbs_motif=AGGAG;rbs_spacer=5-10bp;gc_cont=0.357
MKLENNDNGYKFKIVDFKVDVLDHVDADGQVHLKKESTMKMTAVTNIPVQEVLSHRGNVE
NHMRDMFVSLVNDKKMKNLLFVCEGNEQRSPSFEAWFKEHRPEYNVRSAGTDSVYFEQIN
KETLEWADLVFLMDLEQERFISREFPEFVDKTEIIGCSDQYARGDPQLVRVIEYWVRKRG
L*
>SR-VP_0-2_scaffold_141_3366361_58 # 34659 # 34850 # -1 # ID=4_58;partial=00;start_type=ATG;rbs_motif=GGAG/GAGG;rbs_spacer=5-10bp;gc_cont=0.365
MGTKKWNVRVWNMAASYNYAEYAPDKNAAIEIVRGKVMPDMKNWNFSASLADDNDENDNE
DNN*
>SR-VP_0-2_scaffold_141_3366361_59 # 34868 # 35050 # -1 # ID=4_59;partial=00;start_type=ATG;rbs_motif=AGGAG;rbs_spacer=5-10bp;gc_cont=0.372
MCNIVECGECHREIDEHSPCDDCGESFHEECRTMTICDKCGKPICSECVEEHFCKDIIKK
*
>SR-VP_0-2_scaffold_141_3366361_60 # 35100 # 35897 # -1 # ID=4_60;partial=00;start_type=ATG;rbs_motif=GGA/GAG/AGG;rbs_spacer=5-10bp;gc_cont=0.372
MGRMRAGIVTMMTKVGFKLLSVVVKFAKIGKVGLAIGTMFTYSYLFTWQFALVLMVSLFV
HENGHIFMMRKCGMKVKGVYFVPFIGAAAVAEGEFPSPKDEAHIAIMGPIWGLILAGLTF
LVYEYTGNAFFGAVAGWMAMVNLFNLLPISPLDGGRIMKSVAFSVSSKAGLIFMITGIFI
FAILTFWDGIILFCALLLIAILEFVMTYFEIKYGFDKGSRHFEPMSVKNIALSVILYILV
AAILWGLMVYVDAIPEVAIAKSIFM*
>SR-VP_0-2_scaffold_141_3366361_61 # 35940 # 36620 # -1 # ID=4_61;partial=00;start_type=ATG;rbs_motif=GGA/GAG/AGG;rbs_spacer=5-10bp;gc_cont=0.363
MERHVKIPIGDIVDEFARRIMNHYGVERSDVKCISAIEYITFEIPGLDDELCNEVMPANV
GEHGEVVDGCGGTGGGCICLLPKGHGNRHICEKCGDEWEINDKNKGVKEIDMENVSNIEK
VIDEIDVVLKKRGLGIDEYMLDGKGAMSLVIIPIILRKPRRLRHRTCCVTWVQDVFAVDA
DKTLFDFNNRLTKRPDGSRYIKGSPRNYDDDTYVGIYFEDLVVVER*
>SR-VP_0-2_scaffold_141_3366361_62 # 36651 # 36935 # -1 # ID=4_62;partial=00;start_type=ATG;rbs_motif=GGA/GAG/AGG;rbs_spacer=5-10bp;gc_cont=0.354
MPMAIGFIMFFYLDKMEGTLLYKTLVFLAIAIPLATVRVYFGVWIFKEKPTLADKIMHCD
LRRKHGSSYCVECPDGYNCATDNNMENIDGDIIA*
>SR-VP_0-2_scaffold_141_3366361_63 # 37116 # 37592 # -1 # ID=4_63;partial=00;start_type=ATG;rbs_motif=AGGAG;rbs_spacer=5-10bp;gc_cont=0.350
MSLKDKAIELFKKEEELKKESELKEAEKFAEEALKVLRDIIGGEYDNDVITLSKRPENIS
FSVDGVLFRATSSQGYPGIDIVVKCPECGTDIHSKVVYFRDIGRALAEPHFKYDCDQAIR
LKKEMENSKNGKVLDTNERLLEAMRDFVNENDHMCSSM*
>SR-VP_0-2_scaffold_141_3366361_64 # 37623 # 37889 # -1 # ID=4_64;partial=00;start_type=ATG;rbs_motif=AGGAG;rbs_spacer=5-10bp;gc_cont=0.322
MPLEERNIDMCKKEMMIWLLISVVSAVVFVGVMTNAVVYDIRFKYGFYIAVLTYIIMFIS
IVMYSFTQYISTREIVSILVGKIRGSGD*
>SR-VP_0-2_scaffold_141_3366361_65 # 37951 # 38883 # -1 # ID=4_65;partial=00;start_type=ATG;rbs_motif=GGA/GAG/AGG;rbs_spacer=5-10bp;gc_cont=0.347
MSLFEQEMKSSGGLPEKSKQQYKKFAETYPPYNFVEYYTRIMSTVPENSPEGQFARAFAG
ILGMESSKDINKELRLVELEKDLIPLVESTENKIFFRPLFFPSIFINNDFHFENLIIKGI
YITQCHTQKGTCSYFLHHPDVNDYAVFAVAADVDEACEFHISIAFVDKAMGDPFLDSKEE
NSKLKRCADYIRTVICNIVDMVEGNTDDLSVVTIETTGEQNIKRIRRKQIPLPTKIFIRA
KGEFKKYVKKFNSDVEAVRSGRLGYKFLVMGHYRHFRDEKYKNVKGTKKWIFPYWKGEGI
AISKEYLLRT*
>SR-VP_0-2_scaffold_141_3366361_66 # 38886 # 39254 # -1 # ID=4_66;partial=00;start_type=ATG;rbs_motif=None;rbs_spacer=None;gc_cont=0.355
MNKLKDEVHDCINCGIYPCSLQEDISDNDICKNCPTTCCREVLVVILPCESGKLKEGKLG
LLKMNEDGWCYYFDHDTRSCSIYEKRPIACRVASCRFIREGKIPEILKKLDLNKSFVDVE
EM*
>SR-VP_0-2_scaffold_141_3366361_67 # 39368 # 39688 # -1 # ID=4_67;partial=00;start_type=ATG;rbs_motif=None;rbs_spacer=None;gc_cont=0.346
MGQDSKKMLYWGKDFEYITNTGIVLLLNGGMLMPSDYELLLSTTRIDKGKKTIFESDIIQ
SNDGHLFEVVWDRFMFVGKCIDRDEAFTLDVDETCSIIGSIYEGIN*
>SR-VP_0-2_scaffold_141_3366361_68 # 39708 # 39884 # -1 # ID=4_68;partial=00;start_type=ATG;rbs_motif=AGGAG;rbs_spacer=5-10bp;gc_cont=0.316
MECEEKLERIKGLREKYPKLNLIEKGGPLIDLIFTWGKEDNVYDEYFEELDKILEKVK*
>SR-VP_0-2_scaffold_141_3366361_69 # 39913 # 40356 # -1 # ID=4_69;partial=00;start_type=ATG;rbs_motif=AGGAG;rbs_spacer=5-10bp;gc_cont=0.392
MVENGVKQDPFDPSEDMKYEISLLDYKGETNKGVECTNYGDSVNLHSFVLNGLMFHVKDR
MSYEPWNYGRVNKGSGQLGVYKLETSRGKTYFAVIKDYIAFEGDWRIVLVNIRESEWGLR
SWLQMSKAYGFTLADYAFGINSGDVGE*
>SR-VP_0-2_scaffold_141_3366361_70 # 40689 # 40814 # -1 # ID=4_70;partial=00;start_type=GTG;rbs_motif=None;rbs_spacer=None;gc_cont=0.389
MKYWLIAYAIDGSDVGSDVGSDVGGDIVDVATAEDHLIFSI*
>SR-VP_0-2_scaffold_141_3366361_71 # 40877 # 42073 # -1 # ID=4_71;partial=00;start_type=ATG;rbs_motif=GGAG/GAGG;rbs_spacer=5-10bp;gc_cont=0.368
MSDYEIGKNNVGLKIHAGMIDNETRKRIDLIVAHPAIRDLVSIMPDVHGNDSIVGLTCRF
KEAVIPKLVGSDLGCGVTTYALDSEQIDFARLDGYIRENIPTGFNSRSSSWIDTQHFYDI
TKMPRKIGQEIFEVNSKAEGFLKENNLLGNIVPSQQMGTLGGGNHFIEVEKGDGGELYLT
IHSGSRKFGTMVADCYQQMAEKITEQMNIKVPKGLEYLPLVYGGQSYLLTAMLAQDYAYY
NRLSMLYIVLNFLGEEYDKYKVINTVHNYISPMDGIVRKGAISARKDERVVIPLNMGAGI
VLGKGKGNRSFNQSAPHGAGRLFGRNDMIRRLDSGNFYSMKAFEDSMKGIFTTSVDRSTF
DESPFAYKPWDSISSYLEETVDIEQVAKPVYNLKASGK*
>SR-VP_0-2_scaffold_141_3366361_72 # 42435 # 42704 # -1 # ID=4_72;partial=00;start_type=ATG;rbs_motif=AGGAG;rbs_spacer=5-10bp;gc_cont=0.344
MEETIKKINKRYIEIDSCLSCGHNGHISSADREGVVFICSNPSHLNLEIPKEFIGRTAYP
IVVKEQNNTVHMCPIPSWCTLPRKLDKSG*
>SR-VP_0-2_scaffold_141_3366361_73 # 42906 # 43328 # -1 # ID=4_73;partial=00;start_type=ATG;rbs_motif=None;rbs_spacer=None;gc_cont=0.329
MINGIDEENIMDNELNSKIGEISEKMEEEGRPMINLSRLFIEKELSLEVLLMLEDVGSAT
IDQISNIIGGEYSNEYISVILDELKGFDVIDVKNNTVNLTDRGQCIMMKLRMKMNSLGKD
PAKLCNIKHDCIYNFGDCEL*
>SR-VP_0-2_scaffold_141_3366361_74 # 43337 # 43546 # -1 # ID=4_74;partial=00;start_type=ATG;rbs_motif=GGAG/GAGG;rbs_spacer=5-10bp;gc_cont=0.367
MEDGKRYYILGKVHHQDDTSPVELLGDEETTEKASDLISDIMNRSFHPTNMFVIEGVKKE
IFVKGVRIV*
>SR-VP_0-2_scaffold_141_3366361_75 # 43587 # 43787 # -1 # ID=4_75;partial=00;start_type=ATG;rbs_motif=AGGAG;rbs_spacer=5-10bp;gc_cont=0.338
MTKIEKTYDSSGNFKKMEDKEIEDLVNECFDGKTTGTRTQDTIVSLRKGSNIVDVFTIVR
HRIYEK*
>SR-VP_0-2_scaffold_141_3366361_76 # 43793 # 44095 # -1 # ID=4_76;partial=00;start_type=ATG;rbs_motif=None;rbs_spacer=None;gc_cont=0.300
MSELIFLETAIEKICWKFGYVYLPERNIFENGIGDMLTKDQRDYFLNLCEKHIEMRNEIF
WNGVKFAQLRKEDKVKILIIVGFAIVFIILYMYADAQYRR*
>SR-VP_0-2_scaffold_141_3366361_77 # 44134 # 44349 # -1 # ID=4_77;partial=00;start_type=ATG;rbs_motif=None;rbs_spacer=None;gc_cont=0.366
MTEEEEEKELQRLVDRYYVTEEEIDMMLAKLKNYGKECNCGRDVRVAFKQIFEGDFDELL
VTCLKCGGTID*
>SR-VP_0-2_scaffold_141_3366361_78 # 44382 # 44771 # -1 # ID=4_78;partial=00;start_type=ATG;rbs_motif=AGGAG;rbs_spacer=5-10bp;gc_cont=0.390
MKEKELPANLQNALYQLKNSSSTIACDLEDALSSADSVKEFQERVSVAMNGLIGEAESVK
KMILGDKEQELALSETLTINDARQIAFETLRSVATLSGWENFKDLVGRELDITDEMIDQA
VDLLFSKDK*
>SR-VP_0-2_scaffold_141_3366361_79 # 44818 # 45519 # -1 # ID=4_79;partial=00;start_type=ATG;rbs_motif=AGGAG;rbs_spacer=5-10bp;gc_cont=0.355
MRNMDIEGEIKRRLEEHFERAEEFDTEKGGIYVETTDDFRGWIFRDKTRKIYKTSNLDAK
VLTGLFILVSSINDNGSEIKVSVYNPGDIGRMLLSKNNEEGSCIKYAVIEPPKVTELVAK
IGEHVCIESLMRGNWIRMRIFPGENILDIIKNDDREILNFLVSPEVDMNKILARLVSIYR
GAEEEINILLSKMERYGESCNCEEPMVFKQVDESGKFDDITQVCLNCGGTVER*
>SR-VP_0-2_scaffold_141_3366361_80 # 45606 # 45764 # -1 # ID=4_80;partial=00;start_type=ATG;rbs_motif=None;rbs_spacer=None;gc_cont=0.358
MQDIVDIELIRLKAEALDTGHMKLATWGTKEQLILVLRNNSADPYQNNLVKN*
>SR-VP_0-2_scaffold_141_3366361_81 # 45820 # 46782 # -1 # ID=4_81;partial=00;start_type=ATG;rbs_motif=None;rbs_spacer=None;gc_cont=0.342
MEENDRYKRGSSYGRLKEQAKMDGFESIRDWQNWKRENVNRQIRKHEFEQSWTEEKILEH
FRQFYEKTGRVPIASDFDNDPRCPSIYMVLKICGSWNNAIMDSGLWNMYYNGSHACDRCG
ESFDDIGWGHPLKEYDGKGEWTGNWDCTNCYQKYDPNSMMNVKKSIADSRTGNLSPSSSS
GKGGKGEELLCIWKGFVNLNKENDNYNSPIDCKDLVMESYHQVKIAYYNSVNKRWSQNFN
NIQYLSIKGFGFKSLFLFCVSEDGKKIERVSEISEEDIIVRLGITVAKNSCPSRVAWYDQ
YRLEDKGELKKLNEIWQKML*
>SR-VP_0-2_scaffold_141_3366361_82 # 46814 # 47260 # -1 # ID=4_82;partial=00;start_type=ATG;rbs_motif=GGAG/GAGG;rbs_spacer=5-10bp;gc_cont=0.396
MPLEEYKEKRNFEKTPEPKGSIENKQGNMFVIHEHHASHLHWDLRLEIGGTLKSWAVPKI
PPTEKGLKRLAIQVEDHPIEYASFEGTIPEGNYGAGTVAIWDKGEFVLEEMSEHKLTIEL
KGKKLGGVYTLIHVPNLGKNSWLFFKKK*
>SR-VP_0-2_scaffold_141_3366361_83 # 47304 # 47648 # -1 # ID=4_83;partial=00;start_type=ATG;rbs_motif=AGGA;rbs_spacer=5-10bp;gc_cont=0.368
MEKIENKMELVRLEDVIVERNGEFEPDNHLVSVLVRGRKNMANMFDSLGFRGFEFVHPRY
GYKVNFFVKGGMVVMIDYHGSNTLVVEVLNEEEREWFMESVEEHLGLEEVDKLK*
>SR-VP_0-2_scaffold_141_3366361_84 # 47701 # 47970 # -1 # ID=4_84;partial=00;start_type=ATG;rbs_motif=GGA/GAG/AGG;rbs_spacer=5-10bp;gc_cont=0.337
MNMKVTTRFIRLPVTHFKNRRTDKTICGKNYKTPKRKATSRLNRVTCKGCIHNIRSLKWV
KKMIARRNNTSKSPQEIIDAILNEVEKSS*
>SR-VP_0-2_scaffold_141_3366361_85 # 48006 # 48392 # -1 # ID=4_85;partial=00;start_type=ATG;rbs_motif=AGxAG;rbs_spacer=5-10bp;gc_cont=0.364
MIAVEITEEHLQRVFDEIEERAIKSGKKGVELATIVYAAWSMRTKLLAILRAKSEEDLAL
MKMIGEHFVEMLEKYNGNISSHEYTCGHFLTPEIIYKVADSMGTYTEWRNDIEGLCIECW
IMKKRRQE*
>SR-VP_0-2_scaffold_141_3366361_86 # 48389 # 49204 # -1 # ID=4_86;partial=00;start_type=ATG;rbs_motif=AGxAG;rbs_spacer=5-10bp;gc_cont=0.335
MEDKAWIKYLERKKDRDEKKKIKEENKLKKKKDRLKKKEDRLEKKEDRLEKKEDRLEKKE
EKKKINAESGNNDELEKNFGNSWARYLERKKAREDKKKIKEQKKKKKAEDKLLQKKAEDN
FQQNEEKKKDGDRLKNVDAKQIKCGQLELFDSTNIANRGSKGKYRHYADALKSEGLLDEI
KGLLDKRDFIIVSNVDVAKKLGKRFVQRSASTIYWALKYVLFHEGIVCQLRSSIHDTGKT
GTLLFMRKRKDEDCLAPSLQYSRNKIRRHRE*
>SR-VP_0-2_scaffold_141_3366361_87 # 49329 # 49640 # -1 # ID=4_87;partial=00;start_type=ATG;rbs_motif=GGA/GAG/AGG;rbs_spacer=5-10bp;gc_cont=0.381
MHYFDNIKGLSSVSVTYDKVLTDEDIGVIRHGFFLSFSRCYMEKVAENIIVFIVPEGFAH
ALPYWLKNKPLPSQMEGKEELMELMEHVSSVDDLQIVLQDRTK*
>SR-VP_0-2_scaffold_141_3366361_88 # 49825 # 50151 # -1 # ID=4_88;partial=00;start_type=ATG;rbs_motif=GGA/GAG/AGG;rbs_spacer=5-10bp;gc_cont=0.343
MMKRIESGESLIDITIDKWKDIVNGTGFCLGMNNCALCYVYVNNRCENCLIRKFTGFANC
DNTPFRDWYRHYMSVHYDKDSEVLKCPICKDVARREVEFLIQVKSAFL*
>SR-VP_0-2_scaffold_141_3366361_89 # 50201 # 50671 # -1 # ID=4_89;partial=00;start_type=ATG;rbs_motif=GGAG/GAGG;rbs_spacer=5-10bp;gc_cont=0.321
MNMQNSRVAIKDRKLIIMRGLPGSGKSEKARRLVGNGIIHSTDEFFIENGEYMFDYDNVG
RYHYFNFLSSARSMQDGISPIIIDNTNIVTSDCVDYVELGKAYGYEIIIVEPDTDWAFDI
EELMKRNTHRVSRETMVEMLEKYEKPEVFKRKLGLC*
>SR-VP_0-2_scaffold_141_3366361_90 # 50686 # 50925 # -1 # ID=4_90;partial=00;start_type=ATG;rbs_motif=AGGAG;rbs_spacer=5-10bp;gc_cont=0.346
MFITAIYLYGMSQGSWEFSYLYATICFAADLVLVRMLSPDVRIDVKNEVSEEEKYCWTKR
AQVEELKRVELDRQIYGKR*
>SR-VP_0-2_scaffold_141_3366361_91 # 50994 # 51224 # -1 # ID=4_91;partial=00;start_type=ATG;rbs_motif=GGA/GAG/AGG;rbs_spacer=5-10bp;gc_cont=0.325
MAGKNRNNNIVWARNFDGMNIPVWNNLLGVKINFDCGECGYSQSVRIPIRDYPVVECKHC
GTLNKINVVATTYGCD*
>SR-VP_0-2_scaffold_141_3366361_92 # 51304 # 51519 # -1 # ID=4_92;partial=00;start_type=ATG;rbs_motif=AGGAG;rbs_spacer=5-10bp;gc_cont=0.384
MTIVFIGILSLLLAAICFFTGTIFVLFALFGNGNGNGCYLVPIGMALLLLASVCAARVFP
DSENLEMTIHA*
>SR-VP_0-2_scaffold_141_3366361_93 # 51600 # 51896 # -1 # ID=4_93;partial=00;start_type=GTG;rbs_motif=AGGAG;rbs_spacer=5-10bp;gc_cont=0.333
MTSAADVEKIEKINIKLELLKAEDRLTATDALSRANEIVKMINEVLVVGNENSYELYEKA
RDAYILASEKVTIDKRDAVAFPSNFWSMRAKEEKIRHR*
>SR-VP_0-2_scaffold_141_3366361_94 # 51893 # 52330 # -1 # ID=4_94;partial=00;start_type=ATG;rbs_motif=GGA/GAG/AGG;rbs_spacer=5-10bp;gc_cont=0.370
MAGTNRRVVHKEFGAGEIDRIGLFGNQHVVFVRFDSSSSESIPVLRSDLMLEEAIVDKSV
EGIVSGHNNGRNEVDDEERKLAHIKEMERIQADALAEAKDIENMSNETLVDEFEYLIRNG
AGPGYRRVVFMKRDMVKRMDRRVHL*
>SR-VP_0-2_scaffold_141_3366361_95 # 52354 # 52782 # -1 # ID=4_95;partial=00;start_type=ATG;rbs_motif=AGGAG;rbs_spacer=5-10bp;gc_cont=0.359
MYKYGDIIRLKEGAMPQLSLDAETFFNLPDEKDDKVGEYNDCNDVKTKTYWGLPESAFET
DGMGSVYLKSEYAKRLVWSVDAVIRVHDDFGVCEYDRLNINVAFDSEGVVNCGAFCSFVD
ECDIATEEFDIEKKNFKKDIDL*
>SR-VP_0-2_scaffold_141_3366361_96 # 52869 # 53129 # -1 # ID=4_96;partial=00;start_type=ATG;rbs_motif=GGAG/GAGG;rbs_spacer=5-10bp;gc_cont=0.349
MSKKRELYKVNKLKCANPECHKEVDALHMDDNGYCDDCHNKIIDELVIEESDETRFLSDE
SLSIMCEHPIRVRPSRSANSWRRKQI*
>SR-VP_0-2_scaffold_141_3366361_97 # 53224 # 53832 # -1 # ID=4_97;partial=00;start_type=ATG;rbs_motif=GGAG/GAGG;rbs_spacer=5-10bp;gc_cont=0.343
MLSKLYGEEVIKGFIRDYPKIKDDFKKILYDNGFRWKKDSYTGNEFGMEGLWINYGLRLS
IRARWGKTNPNAIIYVEKEFFDKVKNFFDLHIPNEGMDSENSDYDLLNKGELFEKDEQKE
EDKKGEDKDKKGEDKDKKGEDKDKKGEDKDKKGEDKDKKGEDKDKKGEDKDKKGVDKKSG
RVAKSKDKKSGKIAKGNLDQEI*
>SR-VP_0-2_scaffold_141_3366361_98 # 54077 # 55009 # -1 # ID=4_98;partial=00;start_type=ATG;rbs_motif=GGAG/GAGG;rbs_spacer=5-10bp;gc_cont=0.362
MVTVRKKRITCELGFDYPIDMSDEDVLDMFAGQIIDAASSLSSHDIEIVDVDEPTESEKS
MEKLFEKWVIYLQKLDTFHKGFDVFTNESGKLTVRELRDIMRGGSDALEGKVDELRDINE
DIEYQMFKSTFRAFLSGNSVDEDIIKDEEKFREEFECYVHWNIEKLFDFPVLLKDGKTYE
VDYNGANNEINESIPEQKEFKDKALRFINDEQFNEILTNSWDGSGFFGIIISGNFIIRAI
RDKMNVVGNSDMVVGIHDGFNGSGYYKRVDLRKNELDKDREYGVRLNEAELDWGRYSLGS
VFGSSGWEYD*
>SR-VP_0-2_scaffold_141_3366361_99 # 55048 # 55209 # -1 # ID=4_99;partial=00;start_type=ATG;rbs_motif=AGGAG;rbs_spacer=5-10bp;gc_cont=0.377
MVKHARIVFEEEIPDNATQEDALAILLKSIKNGPQYLTGEDVEISDYPYERME*
>SR-VP_0-2_scaffold_141_3366361_100 # 55227 # 55532 # -1 # ID=4_100;partial=00;start_type=ATG;rbs_motif=AGGAG;rbs_spacer=5-10bp;gc_cont=0.359
MTKVAICEGCEQKKEVTDIDGHLLCDDCAENVVRCSCCNKLLAVTYDDLTTNIGPLIVPE
LTLPDKEGSLKFCDVDCLEKYILEYQREKRILENMKKLKGD*
>SR-VP_0-2_scaffold_141_3366361_101 # 55576 # 55950 # -1 # ID=4_101;partial=00;start_type=ATG;rbs_motif=GGAG/GAGG;rbs_spacer=5-10bp;gc_cont=0.411
MKEMTAKEAREIKIPDDIKEHNKMSMKEMEKEIFDFEHADNWPLWPILPVKNVMWRHVDS
RLPWTAVVVAIGDNDDKIEKRVYLIGPFDLKEHGIATTRDIRDKVEFLEYATWEEMIEAG
WRVD*
>SR-VP_0-2_scaffold_141_3366361_102 # 55966 # 56112 # -1 # ID=4_102;partial=00;start_type=ATG;rbs_motif=GGA/GAG/AGG;rbs_spacer=5-10bp;gc_cont=0.367
MMRIDMSKIVQKYDKYLKRKAAKGETAMAPEAWLWHNLDRFNVLKIAK*
>SR-VP_0-2_scaffold_141_3366361_103 # 56123 # 56446 # -1 # ID=4_103;partial=00;start_type=ATG;rbs_motif=AGGAG;rbs_spacer=5-10bp;gc_cont=0.377
MIEKGFCLVCGRRLDADPDRPNDGVQHLDCERHNAPNILKNLGVSKDERNEILHNQDIVT
TEKYWDCECLERYIHPKSQKTCFKCCTSADEQPDSRVIEVLAEGFLL*
>SR-VP_0-2_scaffold_141_3366361_104 # 56465 # 56872 # -1 # ID=4_104;partial=00;start_type=ATG;rbs_motif=AGGAG;rbs_spacer=5-10bp;gc_cont=0.373
MVLCERDEEELVPLKYKVGDKIMGHENSVGVDMLVGGTIIEIRQSRSYFGNNSYNVELEP
EVCVGACKGGTWWIIEKGVKPFKQDVWDRAVKHWKEHLKLKEQSLLEYVRMFKALKEEND
EIEDEELLREINTRQ*
>SR-VP_0-2_scaffold_141_3366361_105 # 56915 # 57382 # -1 # ID=4_105;partial=00;start_type=ATG;rbs_motif=GGA/GAG/AGG;rbs_spacer=5-10bp;gc_cont=0.363
MLELMPELIGRKHCTVEYRHYLDKGSELADYYCPSGFRFLTNTDWICPDGSAEQCAVELI
QSCWKFYDSVAVGPAFESNGSIMHRMIAVYVKQAIPVRVGTVCIDCGELYEDKDIVHVEK
RFGGRIGICKTCFNNYSYKEVIVGNEIVLVKKYNI*
>SR-VP_0-2_scaffold_141_3366361_106 # 57441 # 57812 # -1 # ID=4_106;partial=00;start_type=ATG;rbs_motif=AGGAG;rbs_spacer=5-10bp;gc_cont=0.387
MIGEETEVHTDNVKSFELRLIPSEQVITKKTSTRPRLHKATATDAEELKAFALMTINNRI
EFCRKYNTDEEKIGACVCESTRRFIRLSRESPSRAISSRQVHAIKKMFEEMKKEGKIKCQ
ETL*
>SR-VP_0-2_scaffold_141_3366361_107 # 57837 # 58448 # -1 # ID=4_107;partial=00;start_type=ATG;rbs_motif=AGGAG;rbs_spacer=5-10bp;gc_cont=0.369
MTRRKDIEIVREEDGNDNNEKCRNERDAAMMMNTMVIFGGPDVGFNTNPETEKRPCFIEI
GGEKIVCIAQGGECRYNYKYYSPGLNDRKSWTTPVVDKDCPDRCCYKVLVCDNHDEKCEG
SVTYYPHYNKFRGQFVRYCRNLDKYVNQKVNKSGNAGKGEEGEDRKNRKKTSVRDIKIGK
IDEKGKIERKKRRRGEAVTWNHH*
>SR-VP_0-2_scaffold_141_3366361_108 # 58500 # 58724 # -1 # ID=4_108;partial=00;start_type=ATG;rbs_motif=GGA/GAG/AGG;rbs_spacer=5-10bp;gc_cont=0.396
MTRIYVPINQKNKFIKESQKRYVSKLVGDGWIHEGVTRLKDISGNEIDCVVLVGEGIHDD
YEDSGCERADERVS*
>SR-VP_0-2_scaffold_141_3366361_109 # 58744 # 59118 # -1 # ID=4_109;partial=00;start_type=ATG;rbs_motif=AGGAG;rbs_spacer=5-10bp;gc_cont=0.360
MKDVNKAVAVGKKNNEPLTIDEIEPYHGYQSGTAEPCIHCGKRYVFVDIVQIPKDKSIDG
TGFVNIITCECGRVMNYAECKDVLNVVDKDGTHGRVVLSLGVLSKTMENDYNKSKENGIQ
FESG*
>SR-VP_0-2_scaffold_141_3366361_110 # 59115 # 59399 # -1 # ID=4_110;partial=00;start_type=ATG;rbs_motif=None;rbs_spacer=None;gc_cont=0.302
MCGINTENSLNNLETKMLREKIFGYLNSKLRLIEILPDDKKEMLKCKGLIYQKYCSKFDR
ILSFIFGVDVFHLVWEYPNGKRYCEYNTKKENKI*
>SR-VP_0-2_scaffold_141_3366361_111 # 59418 # 59774 # -1 # ID=4_111;partial=00;start_type=ATG;rbs_motif=AGGA;rbs_spacer=5-10bp;gc_cont=0.381
MCGQANQINQIDVLNVIAGRITNIVKGIGTEPCKLCEGSLAYQGKCMGFSWDMTYYPPSD
VGEQGRWNLSLYHHTKEIWYVVKDGTFVDIILAAYEKLASGEWRKTAKETWRNRDEKA*
>SR-VP_0-2_scaffold_141_3366361_112 # 60090 # 60251 # -1 # ID=4_112;partial=00;start_type=ATG;rbs_motif=AGGAG;rbs_spacer=5-10bp;gc_cont=0.389
MVGIVVLNGGEYVECQECGAYEFYEVARLHVVQDGAKKLLCRGCMPISCVVSK*
>SR-VP_0-2_scaffold_141_3366361_113 # 60287 # 60562 # -1 # ID=4_113;partial=00;start_type=ATG;rbs_motif=AGGAG;rbs_spacer=5-10bp;gc_cont=0.341
MKESVVGIDKVRKMENSGDFEVEKVVEAIESNKDIIQKVETGEHYICVYMNLGADRRRLV
DGIADLYSRFSACSVDLNCDVGIRIFKFWWT*
>SR-VP_0-2_scaffold_141_3366361_114 # 60594 # 60899 # -1 # ID=4_114;partial=00;start_type=ATG;rbs_motif=GGA/GAG/AGG;rbs_spacer=5-10bp;gc_cont=0.366
MAKLDLKEKLKKDYAVEEVRIKEIARGTLSSFLGIDSEGVSDSGAAPHEKGVRVYLRAGE
FDFVYNHPSGKIEFSMDGNLYDVGKRSDIGRIIAFKENKFK*
>SR-VP_0-2_scaffold_141_3366361_115 # 60927 # 61112 # -1 # ID=4_115;partial=00;start_type=ATG;rbs_motif=AGGAG;rbs_spacer=5-10bp;gc_cont=0.317
MYVIILWKEEDKSDIMIAKGSNGKPLLFEYKTMAMRYVSENYGFGSGRPTTYFYNYSVVE
L*
>SR-VP_0-2_scaffold_141_3366361_116 # 61116 # 61256 # -1 # ID=4_116;partial=00;start_type=ATG;rbs_motif=GGAG/GAGG;rbs_spacer=5-10bp;gc_cont=0.369
MSEVIDAEGCMMINDVDVSVIVVKKTGNLSMREALNKAISLIREEA*
>SR-VP_0-2_scaffold_141_3366361_117 # 61289 # 61555 # -1 # ID=4_117;partial=00;start_type=ATG;rbs_motif=GGA/GAG/AGG;rbs_spacer=5-10bp;gc_cont=0.318
MLDEHTLYVYNTWSRDGRRIVGNHFLLIFASEVTVKRIIEENEPDSIKKFFEVLDGAHIK
FEKILPRSLNNIRYMESGTYEENAVEYS*
>SR-VP_0-2_scaffold_141_3366361_118 # 61557 # 61769 # -1 # ID=4_118;partial=00;start_type=ATG;rbs_motif=GGA/GAG/AGG;rbs_spacer=5-10bp;gc_cont=0.305
MDTKTKDFIGNLMRRILGLPKKDEEWYFFFNHSFHIPKEELLKHGWNKSPKKIDVVVTDN
EIILKRLEGE*
>SR-VP_0-2_scaffold_141_3366361_119 # 61789 # 62421 # -1 # ID=4_119;partial=00;start_type=ATG;rbs_motif=AGGAG;rbs_spacer=5-10bp;gc_cont=0.381
MLDTKFSEEELTAICQILKKHGTDCATFVDILKLTNTVAPNDVTTTFKRVRLLKEFGVLE
DRDLICHSCISEVVNNHALTCKQYIDSILSEGFSHCPEEHYDYSGCEPAVWMVDYHKVHA
LEHKASEKDWEEGRRENIVVERGEPIFEGNTIVRYEKDKRRFNHAGRVNWLEEIFPDVDE
DIRFNPWMGLLCERHVGSMRQFSDRITGYM*
>SR-VP_0-2_scaffold_141_3366361_120 # 62545 # 62793 # -1 # ID=4_120;partial=00;start_type=ATG;rbs_motif=GGA/GAG/AGG;rbs_spacer=5-10bp;gc_cont=0.361
MVYYKLRWTERKGEKDYGTGFGIGPRFHPKFSNAKTVAETEKLITFERIILDSETVAEQV
HHLKSWDGNFGIDVEKVEKVEK*
>SR-VP_0-2_scaffold_141_3366361_121 # 62780 # 63070 # -1 # ID=4_121;partial=00;start_type=ATG;rbs_motif=AGGAG;rbs_spacer=5-10bp;gc_cont=0.354
MTAFGMYGGKKFQDNIRTKLLLLLDSMIRGDETTTTVTIAGMYSANFYDGMSPFRDQLDL
HNQCLLANVRYQSNKIFKTLHSKVNRERGNEKHGVL*
>SR-VP_0-2_scaffold_141_3366361_122 # 63074 # 63283 # -1 # ID=4_122;partial=00;start_type=ATG;rbs_motif=GGA/GAG/AGG;rbs_spacer=5-10bp;gc_cont=0.357
MADTFEVRVIGYGLSSVILFETDDEDKASDCCLKNNLKLLASGIPREVLCLHPQYQHYRR
VRKNDKKEI*
>SR-VP_0-2_scaffold_141_3366361_123 # 63337 # 63711 # -1 # ID=4_123;partial=00;start_type=ATG;rbs_motif=GGA/GAG/AGG;rbs_spacer=5-10bp;gc_cont=0.320
MKIRADTNNENKVPVIGDIFVVTKVEKVAAFYIVELKKEIKNMVEIEKKETLGDLVKKTN
QELRDDEEMVIRAHVYSILEKLGRHDVVESIQRSLVEMDKDGCDNFFKVKEYLHTLHDVI
MLSR*
>SR-VP_0-2_scaffold_141_3366361_124 # 63734 # 63994 # -1 # ID=4_124;partial=00;start_type=ATG;rbs_motif=GGAG/GAGG;rbs_spacer=5-10bp;gc_cont=0.345
MFMLLYRDMIWNHVEKDTLKKLRNSSRVRKLIFDNLTIGVNVVGTDVYQNIATWLLTVPE
NKLRKLTIEDVIKAVGDYIDETGNLV*
>SR-VP_0-2_scaffold_141_3366361_125 # 64078 # 64719 # -1 # ID=4_125;partial=00;start_type=ATG;rbs_motif=None;rbs_spacer=None;gc_cont=0.372
MINDNEQQEQVRNRKDANGEKNMSVQVETVGYKFRVSQGGNVFDVISTTELGITKSNEII
RAFFDNFKVLKVGSVAKPEEIVVDEGKTVNIVSDETGKVGEGSLVKPARKQRESTKNLWG
SLRDLLGDEFTRAEYVKALRDAGYEYTTGSWGTVPGAQLKKITKLGKIEIIEGSNPIMYR
KIKVPHSFRSDQEAEKTLKRLKAGERALLGTIK*
>SR-VP_0-2_scaffold_141_3366361_126 # 65031 # 65282 # -1 # ID=4_126;partial=00;start_type=ATG;rbs_motif=AGGAG;rbs_spacer=5-10bp;gc_cont=0.337
MISEESNDVVMTGHDCCDEDIVDCNDVPFDYMKKLSKEKMKKFPMLVVEGIVCQSYYISR
FEKCTGCDNAISGCEKIFDAGCN*
>SR-VP_0-2_scaffold_141_3366361_127 # 65390 # 65836 # -1 # ID=4_127;partial=00;start_type=ATG;rbs_motif=GGA/GAG/AGG;rbs_spacer=5-10bp;gc_cont=0.432
MAYKPNYDNNAIGKESTKVNISGQSPRTCVSIEERAQRLVAEDPTWLMAKKIVSLRGKYA
HVDSKVELEGVGFTDLVPRDDLFYSATPPEGWTKETEGYWTTIYDNNHVERMSQFFKGAF
YDMHAELSILEIKDNVAEITDGSALVPI*
>SR-VP_0-2_scaffold_141_3366361_128 # 65905 # 66093 # -1 # ID=4_128;partial=00;start_type=ATG;rbs_motif=GGA/GAG/AGG;rbs_spacer=5-10bp;gc_cont=0.323
MKNDMVDVDMINRPLTAREKQICELIPDPDYMSFRIIVDMVRRDIYGTMYNERKELKRLH
NQ*
>SR-VP_0-2_scaffold_141_3366361_129 # 66126 # 66401 # -1 # ID=4_129;partial=00;start_type=ATG;rbs_motif=AGGAG;rbs_spacer=5-10bp;gc_cont=0.355
MAMWLWIQPVDRVWKVVTDSDKGMIKIYNEKDVLISEKKDLENGAICLIEETFLKRVATK
LVSGDGKIMQSTDSGKVAVVVKKNEYNYMYS*
>SR-VP_0-2_scaffold_141_3366361_130 # 66551 # 66898 # -1 # ID=4_130;partial=00;start_type=ATG;rbs_motif=None;rbs_spacer=None;gc_cont=0.342
MMRYFSGGINPGKIYMSELETSAMEIQILKKRRELHNLVDRADAARRNLNYLNSDIERER
RELTLLERNLRVKVLLDSVRRDEMEKLDIDGLKKTFNTLEYEDAELLYAELHKKE*
>SR-VP_0-2_scaffold_141_3366361_131 # 66870 # 67442 # -1 # ID=4_131;partial=00;start_type=ATG;rbs_motif=AGGAG;rbs_spacer=5-10bp;gc_cont=0.360
MDAIELRKILENNKDFLIVIKEQVEKAEDGIIRVKTKDVGGALGIEDNYIDLYYGLRTVL
FDDDIVVGASETRDGDMVLIFRKREDDDQQPESKDDEIARYQKLEGEIVGLSEIAKMKIY
NEFDPAEVVNAIREHRDAIAIVRSVRKDKIGIFLKENLGDKKVRDIMITLAGLNADELSS
ENDEIFLWWD*
>SR-VP_0-2_scaffold_141_3366361_132 # 67471 # 67806 # -1 # ID=4_132;partial=00;start_type=ATG;rbs_motif=AGGAG;rbs_spacer=5-10bp;gc_cont=0.372
MKYTGELLLRKPCPMVAVARWLRMDEIKTFETGDIVGTMQWRGGVILAMLHLSYGDMIYT
ERIKVYAHHVEETEYDEFWKLVVEMLKDMTIAEIPAKEEIFDYTIKHDGDS*
>SR-VP_0-2_scaffold_141_3366361_133 # 67822 # 68181 # -1 # ID=4_133;partial=00;start_type=ATG;rbs_motif=AGGA/GGAG/GAGG;rbs_spacer=11-12bp;gc_cont=0.375
MGIVPIKPEHKEILDKIRELYIKSGGEPLYKPEDWGLNEYGKSIDGIEVHFDYGVPSRMF
TPDGYYVILGSCVCGDSEKFWELFIQEFETTVVIPKRDDSKTHYMAYQSQYSGPIVRIR*
>SR-VP_0-2_scaffold_141_3366361_134 # 68187 # 68387 # -1 # ID=4_134;partial=00;start_type=ATG;rbs_motif=GGAG/GAGG;rbs_spacer=5-10bp;gc_cont=0.313
MRQSDILIIVWFIIVMTMDKFVHSYYNIALLMVSGIILFAIHKFNMREKTKTAEQIEKPK
IDEKEI*
>SR-VP_0-2_scaffold_141_3366361_135 # 68519 # 68845 # -1 # ID=4_135;partial=00;start_type=ATG;rbs_motif=AGGAG;rbs_spacer=5-10bp;gc_cont=0.343
MSDFLEEMDIGILQSNVIRRNIALDALKTALKELKKGRKELNYVTVDPCHITTDSMVHDD
YNCIIREIASLIKTMVGGNWCLSVNNTVEIEKEIEDGKEEKDKDIDVR*
>SR-VP_0-2_scaffold_141_3366361_136 # 69165 # 69530 # -1 # ID=4_136;partial=00;start_type=ATG;rbs_motif=None;rbs_spacer=None;gc_cont=0.361
MITKMSNNIANVTNEDLKEIEKYIKEEVEFWNDIANGKSKFISPMSEYSTNLWSLLEVME
LPEADNGTIGLWTEHLSKVHGIEVVEDADYRCHCTTCRELAREIVDAIRGYMVRQTETMI
K*
>SR-VP_0-2_scaffold_141_3366361_137 # 69748 # 70095 # -1 # ID=4_137;partial=00;start_type=ATG;rbs_motif=AGGAG;rbs_spacer=5-10bp;gc_cont=0.319
MAKFCRICGKELMKSENDDTGKKVVEWKCPDKRWYNSHAVFVTDKEGNDIADHCCVVCGS
ELIRKETDVKYDIDTGGKVFNILWICPNKMLYNGHTKFKTDEEGNKFIEKEYEYN*
>SR-VP_0-2_scaffold_141_3366361_138 # 70132 # 70845 # -1 # ID=4_138;partial=00;start_type=ATG;rbs_motif=AGGA;rbs_spacer=5-10bp;gc_cont=0.324
MTTKIWNLREGQITSVLYERGKNRKILNLRNPVDVDNKKIIDEIDSAMVVINRYVVSIVD
ADRENGCDRVVGSKNVRGKVSNDKGFDLLQDIAFDNNDDCSSDVDIGNRRNMILVPKNKV
INTRNRKESKAYNGYDIAFQHVIPELLDSIKKKSDKSIIVKISDVAHELGKGFEKKSAVS
IYTGIRHILFKHGLKVEECTFKEIDPLTNKGIKGLRMSIFQEGDKLPCSIRRAKKRR*
>SR-VP_0-2_scaffold_141_3366361_139 # 71053 # 71397 # -1 # ID=4_139;partial=00;start_type=ATG;rbs_motif=AGGA/GGAG/GAGG;rbs_spacer=11-12bp;gc_cont=0.342
MSNNVANVTNEDLKEIEKYIKEEIEFWDDVANGKPKFISPMSEYSTNLWSLLEVMELPQA
DNGTIGIWTEHLSKIHGVEVVEDADYRCHCTTCRELTQEIVDAIRGYIARQKTE*
>SR-VP_0-2_scaffold_141_3366361_140 # 71753 # 72430 # -1 # ID=4_140;partial=00;start_type=ATG;rbs_motif=AGGAG;rbs_spacer=5-10bp;gc_cont=0.370
MKKCIKCGEEIGEDNRFCPKCGAAAEIKFPVEELGFLKTEFGFMKNETKVNFDDLRREVN
SQNGKLDTISRDIKNKKEEEHVGSKIASVMLLLNGVSYLSLGGIIAGLGSMLWKMSSMIP
VSMVPGVVVPTNAMLDTVVYIGLIFLGIGLLSVSLPYYLWKGSKAAATVTVLIMMVELVA
VIYESILLSGLIPTMSQGFMLASVPGAILAIVPMLLINKDWDALK*
>SR-VP_0-2_scaffold_141_3405459_1 # 2 # 421 # 1 # ID=5_1;partial=10;start_type=Edge;rbs_motif=None;rbs_spacer=None;gc_cont=0.336
QNPNEALKLLYQCINKDPNSKDGKIVSGLYRAKQSTGFNYAAWIRANEKGFLPIQSWSGN
WLEIDVAGLGCCLISTDVFKNIQKPYFYWETADSISEDFYFFELAKKGGYKTHIFTDVKL
SHLGGLKVKCDGTIVVQDM*
>SR-VP_0-2_scaffold_141_3405459_2 # 827 # 1162 # 1 # ID=5_2;partial=00;start_type=ATG;rbs_motif=AGGA;rbs_spacer=5-10bp;gc_cont=0.321
MKYSDLDYLIKMKSENYQKLPPATSQQILKILDRNWKSFFEAPLCRGKIINADVQGAYNI
IKKAIPKAFKNLKVIRSDGIEGVGLHPLRINPLIVKTNSKMLSRNVDIIGD*
>SR-VP_0-2_scaffold_141_3405459_3 # 1396 # 2205 # 1 # ID=5_3;partial=00;start_type=ATG;rbs_motif=AGGA;rbs_spacer=5-10bp;gc_cont=0.322
MVNVSKRAISINIRRENLFHLMDSEFKSHEPSIKYYLLDVKSTAIIIDFGIYCPFAENTT
IEIYQDCTASSNGILMTGSINPISMDIYENPTITSDGTQISAFTPSAIPGSNNIFNLNSS
TKYLIKITPRDADSIELEGVKRLVSDTNATWHKDSTKTNIGTNFVNIYPIGSNGEAQIVD
FTGYTQYRLIVHYNNVATNTGTQSIRLVDSTNSANYIQINDSTTGEREVDSNWISLPEWS
VGEIRLIPKAKSTVGTDDPIYRRIVLLLR*
>SR-VP_0-2_scaffold_141_3405459_4 # 2234 # 2497 # 1 # ID=5_4;partial=00;start_type=ATG;rbs_motif=AGGAG;rbs_spacer=5-10bp;gc_cont=0.341
MAKAYLLYKNISINNPGTFDLDVYIAYYGSDVNSGLGDMSDVIVNILTTDTPLQAKQKII
DSIIADAAQWGYTIIGSNILMPSYTTG*
>SR-VP_0-2_scaffold_141_3405459_5 # 2543 # 2809 # 1 # ID=5_5;partial=00;start_type=ATG;rbs_motif=AGGAG;rbs_spacer=5-10bp;gc_cont=0.378
MAKAYLLYKNISINNPGTFDLDVYIAYYGSDVNSGLGDMSDITANISSTDTALQAKQKIV
DAVIADAAQWGYTVAAADILMPQYMTGS*
>SR-VP_0-2_scaffold_141_3405459_6 # 2964 # 4085 # 1 # ID=5_6;partial=00;start_type=ATG;rbs_motif=None;rbs_spacer=None;gc_cont=0.415
MADIIPGFISITNKGKQWISHGNNVITMSISQSDNNYRSEATIGLVSMGGVTTRGPLHTN
PMTVTTQPDPNDTTNIRLLVRLNGGFGFTSCGFIAALTGTTQRFSDVDNTQTARTAATAR
DLLAGFSLNGLGFTVCGETPVGTNVGTVERFDDVDNAWTVRTAGTVRRSLVGFSLNGFGF
TSCGFIAAVTGTTERFDDVANSWTARTSATARRDPSGYGLNDFGFTSGGFIAAVTGTTER
FDDDANTWTARTSVTARDLLAGYSLNGFGFTTCGTTTDANAGGVGTTQRLDDIANTQTAR
TAATSRSGLSGFSLNGFGFSSCGIDTAGTNQGITERLDDVANTQTARTSATARRRLTAFS
TNEYFVNFVTEDV*
>SR-VP_0-2_scaffold_141_3405459_7 # 4187 # 5398 # 1 # ID=5_7;partial=00;start_type=ATG;rbs_motif=None;rbs_spacer=None;gc_cont=0.408
MADIIPATRIIIVNKGSQWIAHGDNVITLIRPQNTASYISKATIELASMGGVTTRGPFAT
NATNPTAPTAGSTPNNPLTITTKPDPNDTTNTRLFVRLHGGCGFTSCGSTTNTSAGSTGA
TDRYDDIANSQTARAADSVRFETVGYSLNGFGLASGGANAADVTQATNQRFDDVVNTWIA
RTAITQARSQPAGFSLNGLGFICCGSTNDSSPGSVGTVDRFDDVANTQTVRTSASARNAP
AGYSLNNFGFTSGGVNSAGTMTGTTERFDDTANTWTGRTNLNTPRNSEQGFSLNGYGFTA
LGTTNNVPGGGTGATERFDDVANTQTARTSNGNVRSGVGEYSLNGFGFASGGTTTANVIV
GNVDRFDDVANTWTARTALATTRYQTAGFSTNEYFVNFITMDS*
>SR-VP_0-2_scaffold_141_3405459_8 # 5569 # 6258 # 1 # ID=5_8;partial=00;start_type=ATG;rbs_motif=AGGA;rbs_spacer=5-10bp;gc_cont=0.290
MANENILGKKVDEKEQISYLFNNKYDIEKIREIFSIDLAFIPAESGMSEFQLKHFLISER
EFPTDLMKFRHAKFEIKHRRNIFIDLYYQYRESEAKIKLAEGEIEDFQSVQDSHNINSGT
NQKIKDAKIELQRIEIEKNRYKIHTIEEEAAKILTETKIIYDIYNKFKKFDEMSKEELLE
LEEDGWKVKSAYYPELQERYWLTPEGFEKLPHENGGLKTLLNFRSNNQK*
>SR-VP_0-2_scaffold_141_3405459_9 # 6312 # 10154 # 1 # ID=5_9;partial=00;start_type=ATG;rbs_motif=GGAG/GAGG;rbs_spacer=5-10bp;gc_cont=0.376
MGRDHKSKGHHKCDHKKHDHRHKRHHDNKGCSVEVNISKLSKVDIDDTQKSESKDKCKHH
ITSVSGNIIITSISGNIVQISGQEVSVFTASGEFLTISGTVATSVSGNIVQVSGQTIFAI
FSGAIQANVSGNIVQISGQEVSVFTASGEFVTISGTVATSVSGNVIITSISGDIVQISGQ
SVITDVSGSIVQISGQQVEISGQSVTVSGNIVQVENVSGQALNVNISGISESLSGTTFIT
SVSGNIVQISGQDVFTNSGSVTSVSGNIVQISGQVVEISGQIVYIISGNILIDTNQLSDT
AAGPGVILKELQGSGNQLLPVVIMGKDDTENAQAYRTIHTDVDGTLLIATLSGRFVSISG
TVFTSVSGDIVQISGQAVEISGQIVYIISGQTLIDTNQLSDATAGSGVVLKEIQGSGNQI
LPVVIMGIDSTDPNSQAYRILKVDDDGGLFVTTHSGEYVVISGDVFTSVSGNIVQISGQE
VVTSISGNIVGISGQVVQISGQVAIISGQSVSVSGNIVQISGQEVSVFTASGEFVSISGT
VVANVSGNVVQISGQSVVISGQPVSVSGNIVQISGQAVNISGQPVSISGNIVGISGQSVN
ISGQPISISGNIVQISGQEISVFTASGDYVAISGTIFTSISGNIVQISGQVVNISGQSVS
ISGNIVQISGQDVFLNSGSVTSVINVSGQTLSVNISGITVTVASGTSFVSNVSGNIVQIS
GQAVDISGQIVFAAFSGTVTANVSGQPVMISGQEVSVFTVSGEFVTISGIVETSVSGNIV
QISGQVVQISGQSVSTSVSGNIVGISGQSVNISGQPVSVSGNIVQISGQSVNISGQSVSV
SGNIVGISGQSVDISGQSVSVSGNIVQISGQEVSVFTVSGDFVSVSGTVATSISGNVVEI
SGQAVVISGQSVTISGSVVNISGQVVVISGQSVTVSGNVVNISGQIVTVSGNIVQISGQI
INTSGQVANISGQSVTISGNVVAISGQVVFISGQDVFLNSGSVTSVINASGQGALIVSVS
GNIVGISGQVVIVSGQTVVISGQAVSVSGNIVQISGQDVFLNSGSVTSVINVSGGTLTAI
ISGNVVQISGQSVILASGSVTVVASGQSTGTFIGNNPAWAGVYSFAMFDQLGVTTASFSY
ITLFNPTGNSRNIILLAATVEDYSTVAIATVSANSIHLDRITSNSGGVVISSAAVNKYDS
TYPVESAVVRTSNPTIVQGAVVATFGPTFELTAEAAFGLRKEYRPSAVFVLRPGEGVGLE
KTTSGNVNEIYNFEIIWAEQ*
>SR-VP_0-2_scaffold_141_3405459_10 # 10424 # 11116 # 1 # ID=5_10;partial=00;start_type=ATG;rbs_motif=GGA/GAG/AGG;rbs_spacer=5-10bp;gc_cont=0.352
MDNAPPRRVQKGKVIPRIAISIPYNSKFEPEWVEKTYRFLRCIPVNWCEKVVFYSKVPSL
PVARDTLVNQALQSDCDYIFFLDSDMIFEDPQNPNEAINILYQCINKDKSNKDAKIVSGL
YRAKQKQGFNYAMWLRVNEKGFGPIYKWTGNWLEADVVGLGCCLIDLDVFRNIPKPWFYW
EVQDGISEDFYFFELAKKHGYNTHIFTDVKLSHLGGLKVKCDGSIVTPDM*
>SR-VP_0-2_scaffold_141_3405459_11 # 11135 # 12268 # 1 # ID=5_11;partial=00;start_type=ATG;rbs_motif=GGA/GAG/AGG;rbs_spacer=5-10bp;gc_cont=0.326
MKNSIFITTNLSKNTGGGNVSYHELNSLSRTTDIKLALANKETNEYSIPIKSILPTDHKL
PNNEFLWDYLACEKVDPIIREHDIDIIFINGNPFGKTVDHIINYHIAHNRKKPKIIVSVP
AHDLEESIREHDKLYDKKYHEVYPHMTDPFLWNMQTDHIKKADTIICPSKYSVEALRKLD
LIKSQDIRIIPHGVDLPSQENVRPITYEFRVGYLGSYGSDKGVRYLVESWSSLGYNDDST
LIFGGAHSTELGSFINRFATTGKFHLMGYVKDISDFYNLCSIYVQPSITEGFGIEVLEAL
SYGCPVICSEGAGASSVIEDGKNGFVIKKRDPKAIADKIQYFKDNPGEIERMGKNATEKV
SQFKWNIIEKRYGELYE*
>SR-VP_0-2_scaffold_141_3405459_12 # 12402 # 13370 # 1 # ID=5_12;partial=00;start_type=ATG;rbs_motif=AGGAG;rbs_spacer=5-10bp;gc_cont=0.310
MARKIPPEEVCYICGKKADRRERNVKGIDTGKYICIEHYRIKYTYGTYEKPEHKYKISVS
IDEDNYFWSIVDNGKLVKNPTDQELMGARFKSYNKTNICPICRKENNITDDSILYPHNAC
REYKSGKENGEWVCGNHRRRDYQRYDPNSRNNIIKSLRDRRIGNLDPNSIHAFSDNCEEL
TCVWKGVKNLNKELDCYNTPIDHTRDPELGIIQTKGRRYNPQYEMWNTDIGREHNKKFDV
VIFYCISEDGKTVERVYIFPLDEIIKRKYITIYRYPSKNSETLYWYKKYRIIGEDTIKKV
NQIWKQILKDAEEGECPTTRRK*
>SR-VP_0-2_scaffold_141_3405459_13 # 13330 # 16272 # 1 # ID=5_13;partial=00;start_type=ATG;rbs_motif=None;rbs_spacer=None;gc_cont=0.343
MQKKENAPQQGENDMEYHLPFKSEGRIIELGGGNHPAYRPNADVRKFPNVDIVIDFNNPP
YSQLKSGEYDIVYSSYLIEHISWRKVKEFINEAYRILKSDGKVRIITANLYEQCKMVANS
KEWKENFSTMIFGDLDYPENSHKCGFSPDYIEKLFKDVGFQKVDIKDHPNCKTDMIIDAY
KSEVKEVMITNSKEETNKNQNVSNIGTIHQFNRSYFDGEAYTGIGYQDFSIHYNTVDFIK
KRNPKSVIDIGGARGYITKKLNDRGIPSVSMDISEHCYHTRATDRFVLHDLTKTPYPFED
KEFDLAVSVSSLEHIPEDKIESVIREMARISQRGLHGITFEITPQDVDKTHLSGTIKPKD
WWVSKFKEIVPDYPVEIVDKEEMEAGPVIVPSSQDNLVKLNIGSFLNMYHYGWTNIDKLN
LSEFAKQNGYIFRQEDISNHVPYENNSVDIIIASHFLEHLDRNEGKKFLLECSRVLKPKG
VIRLTVPDTELITKKYIDKSISEYRHFNVGVEKSDDDTQSLYELLLSGHRTVYDYESLSK
LLSRVGFDNIQRMEFGKSNSKEIEIQTIDMYPTLSLYIEANPSLIYSDIAENVVQDADKH
DIVNKNWQIITAGKNEQTQDAQIYNSDKKLRIALISTPFFEVPPKGYSGLEMVLWDLAEG
LDKLGHLVTIFANEGSNVPKHGSLVVTGPSLHSVNVNWFDEEKNRYQKWKDIISPERFDI
VCGHDWFGFEYLHKMNNTKLRTAHVHHGGYQWETAPPSPKPNLIAISRFMRDYTIAYFKQ
KGFNIDCRFVHNGIDLGRYHFDPTIKRTNRLLYVGRFSRFKQPDMAIRVAKTAGLPIDLI
GGSFIDDSSYMDQIESMCKGKDITIRKDVSHEYKIELMQKAKAIIVPSKMNEPLNLVSIE
GQACGTPVIVTNDGGLPETVNHGVTGFVCDTENQIVEAISNIDTIKYVDCRKHIEDNFSR
ERMAKEYEKLFYDMMQDKNW*
>SR-VP_0-2_scaffold_141_3405459_14 # 16775 # 17194 # 1 # ID=5_14;partial=00;start_type=TTG;rbs_motif=None;rbs_spacer=None;gc_cont=0.286
MNKKLDNYVYPIDHSPDSELGIIQTKGAFYDSYNRRWSQNFKNLHNAISNGFDFDAMILY
CTNKDGNNIDRLYILPIEELLKRTSITINKNPSNRNGRCPRGAWYEKYRIVDKDIINKVN
GIWRQILEEKGILQSIKQR*
>SR-VP_0-2_scaffold_141_3405459_15 # 17268 # 17807 # 1 # ID=5_15;partial=00;start_type=ATG;rbs_motif=AGGAG;rbs_spacer=5-10bp;gc_cont=0.348
MGKLKVVNTLHKGHRSKVLLVKRDSRLCIWKRTARGHNGEQSLKRQLKRIKRWKKFGLSK
VKAKWHDDGILKTYVKGKDLKSVIEKHHNFFSKKSEELDALKKFLDHLMDSKSFIHDLKG
LNIIYDDHDFQIIDSGPIYKMRHSKLKKEYRKILYIKWSKYLDSNSEKKDLKSFLSKNL*
>SR-VP_0-2_scaffold_141_3405459_16 # 17834 # 18172 # 1 # ID=5_16;partial=00;start_type=ATG;rbs_motif=AGxAG;rbs_spacer=5-10bp;gc_cont=0.295
MSSKKHSLIERLIESKHYINNLSCENLVFDGNRWHVVDSSEIKEISHSKINQKYERNLLE
IWSRGLRSDDKKDSLKSFLENNLEIPTAIQFRNTKHSHYKLHITNEHIFHFI*
>SR-VP_0-2_scaffold_141_3405459_17 # 18147 # 18890 # 1 # ID=5_17;partial=00;start_type=ATG;rbs_motif=None;rbs_spacer=None;gc_cont=0.349
MNIYSILFSIIVFFATIGGGYFAVKHRSKLGIIEAFVAGVLIAIALFELIPESFEMANQP
EVNMPIKNVMYIVAIGFIFLYILERYISIHRIFIKGKWENVKHPKGGSLVAMELVISNFI
DGLAIGLGFQVNITVGAIVGIAMIGDNICDGINTATVMLNYENTSKNSMRMVFLDAITPI
LGALSVSFFTVSDKYLVLVLPFLAGGLIYIGASDLIPEAYEKMPPLTAICWSILGFIFMF
LIVAITG*
>SR-VP_0-2_scaffold_141_3405459_18 # 19084 # 19470 # 1 # ID=5_18;partial=00;start_type=ATG;rbs_motif=None;rbs_spacer=None;gc_cont=0.300
MVVDPLVTESMVILVRELGFPIAAFIIAISVVIYMIKKDEARQKTSDIRYDKLIDQFVET
TKKISEDQKQSVVTISKDLRDMTVVISVMSEKIDNLSESIEEKFEAKNPFFVFKDKKDYD
KYIDRPKR*
>SR-VP_0-2_scaffold_141_3405459_19 # 19475 # 19957 # 1 # ID=5_19;partial=00;start_type=ATG;rbs_motif=GGAG/GAGG;rbs_spacer=5-10bp;gc_cont=0.296
MEDVYIEMFSDLAMILIVIIFIFYLTYRDNKRQIFLDERYDKLISRMIDNIGQQQSSYKI
EIISEIRELSIYVAKVFTGIEKVSLGVNQIQQEVGKVTEEIKNVSFGEERVVSGVEKVAE
EVTKVKDEVTNVTSGVSKVVSSLESITEKVDQELEAGRTK*
>SR-VP_0-2_scaffold_141_3405459_20 # 20091 # 22985 # 1 # ID=5_20;partial=00;start_type=ATG;rbs_motif=AGGA;rbs_spacer=5-10bp;gc_cont=0.309
MKYNIVDAIKKLSIHDHICLIYNNQHEKLDIIIPFINIGLDNNEKCIYIADDDNTKEDIL
REFRNNGIEIDNAIKNGKFVITSKNETYLKHGFFDPDEAIRFLKESTDSAKKEGFSALRI
VGEMTWIGNDQDIQQAMEYESKLNNVLSEIDCTAICEYDINLLRPEIIMEVINTHPLVIF
EYLICENFYYIPPDKFLESKEIANTVKLFLENMKKMELAKKMLEDSENKYRTIVETSYEG
IWIIDASAKTTFVNSHMAQLLGYTPEEMIGKEIYYFIDKDLRVNAEKNIEYRKPGIKDIH
DFKLTRIDGTYLWVILSSSPLFDHKGQYIGALAMVTDITERKQIESKLRKSEENLRRAQR
VAHIGNWEWDIITGKITWSEETFHIHGIDPKEQEPTYDELVKYFHPEDIPNFEHVVEDAV
KNGIPYTIVFRTIFQDGNTHYIEARGEAIRDNNGKIFKLFGTSMDVTERVHIQSLLNETQ
KITKVGGWEYDVEKKTMTWTDELYEIYGVSKEYNPSNIDNDIEFFSSEDRKIFMNAFYDA
INHGTQYDLELKFNSIKGERLWIRTIARPVFQKGKVVKIMGIFKDITGQKNIEQSLRLHT
EIIKNMSEGVYLARLYDLKIVYTNPKFEQMFGYETGEMIGRDVAIVNAPTEKNPEETTNE
IIEILNKKGEWYGEMKNIKKDGTHFWCYASCSLFDHIEYGKVIVAVHTNITKRKIAEEKL
NKTYKDLERSNTELEQFAYVASHDLQEPLRTIYGYTELLESNYKGKLDTDADDFIEYITT
GARRMQQMINDLLALSRITTRGEKFSPINIERILKIVIQNLHSLIDENHAIITHDSIPTI
IADDSQITQLFQNLIDNAIKFRREETPKIHISCKRINREWVFSVTDNGIGIDKNQFKKLF
IIFQRLHSREEYPGTGIGLAMCKKIVERHGGKIWLESEIGIGSIFYFTIPVRPANSGTID
QVQI*
>SR-VP_0-2_scaffold_141_3405459_21 # 23003 # 23455 # 1 # ID=5_21;partial=00;start_type=ATG;rbs_motif=GGAG/GAGG;rbs_spacer=5-10bp;gc_cont=0.298
MPIDILIVDDNRADIRLVQEVLKKGKMFVNLHAAFDGIEAMEYLRKENKYKDANRPDLIL
LDLNMPIKDGREVLEEIKTDNNLKTIPVIVMTISKAEEDILRSYNLHANAYIVKPIEINK
FINVIGSIEDFWLTVVKLPPNIDKTFDIIK*
>SR-VP_0-2_scaffold_141_3405459_22 # 23889 # 24224 # 1 # ID=5_22;partial=00;start_type=ATG;rbs_motif=AGGA;rbs_spacer=5-10bp;gc_cont=0.333
MEPKPIYFDRESPDFNMGLHGKPERLAANRVVLCMMTEYGLCNDRRMQVHQINKFLESLQ
ETTGTFKDPKTRVKPKNTYIKKRSATRPIITICPENLREYSCGDSLIESTS*
>SR-VP_0-2_scaffold_141_3405459_23 # 24236 # 24520 # 1 # ID=5_23;partial=00;start_type=ATG;rbs_motif=GGAG/GAGG;rbs_spacer=5-10bp;gc_cont=0.344
MTSEVEVDNLDSSLDMGSPIGPIFPNILDTYYDTAIRGCLRKCACRLWPNCRYYNNSRWN
ELKGDKEVLWEEIHDWYDNFFKYRPDMPDSNMNA*
>SR-VP_0-2_scaffold_141_3405459_24 # 24548 # 24844 # 1 # ID=5_24;partial=00;start_type=ATG;rbs_motif=None;rbs_spacer=None;gc_cont=0.337
MTVNNSWSSVLFYSNKVTKMQDGIKIDELTPEQVLELQAALKAAKPIIEVRDLVKEICDL
PPDRAKEILCGMAKKAEERAANKSGWEKYILDSIKKNI*
>SR-VP_0-2_scaffold_141_3405459_25 # 24931 # 25206 # 1 # ID=5_25;partial=00;start_type=ATG;rbs_motif=GGAG/GAGG;rbs_spacer=5-10bp;gc_cont=0.344
MTNTFSNHTFYHTFSLPKEEHKFKEAMRRIEGCDITNSKISEGKEGPEVEEVYRCPCGDV
VLRQKSIITDINNPRRGSIEMIQIRSEECSL*
>SR-VP_0-2_scaffold_141_3405459_26 # 25203 # 25448 # 1 # ID=5_26;partial=00;start_type=ATG;rbs_motif=GGAG/GAGG;rbs_spacer=5-10bp;gc_cont=0.317
MTQEEELDLSKLTAKQLSDLKAKIKAARPVIKYRTLVKETCNLSPERSKEILCKMAKDVE
EKSIEGGWQKIVLNAIKSQME*
>SR-VP_0-2_scaffold_141_3405459_27 # 25498 # 25944 # 1 # ID=5_27;partial=00;start_type=ATG;rbs_motif=GGAG/GAGG;rbs_spacer=5-10bp;gc_cont=0.306
MVMKDQEIIDSILEGLKDSHRVSFRDSDLLRTFFTGKDLTSTNLYYPEVKMLPELVQTDY
QYFKQKLIDHLSRNKIPFIQGLDDFLDIFVDKDTYQDYVKVYTLQHEIDNLDVIASNPKS
IDKERIDTLEKMYQLFNQERNILEKYGE*
>SR-VP_0-2_scaffold_141_3405459_28 # 25979 # 26806 # 1 # ID=5_28;partial=00;start_type=ATG;rbs_motif=GGA/GAG/AGG;rbs_spacer=5-10bp;gc_cont=0.341
MIPLKFAVSGILSALTVSGFIEREMNNYDMETFEPIDTSSIIIPSFNEERYIKRTLSSIK
GQSIIQEYPEFFELILVDNGSTDNTVDLAKPYADKIIIENRKGKLNARNRGIKESSGNII
VAVDADVYYPSFWLNTLLEPFNNIENQSNTNVVGVSGSIYNSYLPGIPTFVYNIAHYIDK
TIVYPNNMSGANSAFWKHRYYELGGFNENINQLSAEEMHQEEERDFGTKLTKLGKVVFKL
NAKCIHLGGEKTGCRIGTTNRDVCSKYGIGIKRFG*
>SR-VP_0-2_scaffold_141_3405459_29 # 26940 # 27083 # 1 # ID=5_29;partial=00;start_type=ATG;rbs_motif=GGA/GAG/AGG;rbs_spacer=5-10bp;gc_cont=0.319
MTENKTKQKCLKCESENTIKAGKDWKGNQRYACKSCKKMFFVKSEQT*
>SR-VP_0-2_scaffold_141_3405459_30 # 27080 # 28069 # 1 # ID=5_30;partial=00;start_type=ATG;rbs_motif=GGA/GAG/AGG;rbs_spacer=5-10bp;gc_cont=0.308
MTIYKSLRIIGWVVVDDTGKILNRDPTKDELKCIDKFPDKFGKGSRRKAYNKLNTCDKCG
RDLCGKALKEYKNKKDTGRWICTSCYRNFKNYGTSDKDKIQQIRDEYNKKKSERYNETNT
CPRIKSNGKTCGEKLAPTKACREIDKNGNKTGRWICTSCYLEDDRKERYLSLSGCRTGNL
NKTCSTAIGNLFEELTEIWKNVKNLNKELDCYNTSLDHSANNEGIVYQTKARLYSPKYGR
WGFSYLRNEWKKEFHYMICYCASEDGKIIERIYEIPKLEITKKTGINILKYDLKKNLYDK
GWYENYRITDEDNIKKVNEIWKKIIEDRK*
>SR-VP_0-2_scaffold_141_3405459_31 # 28374 # 28712 # 1 # ID=5_31;partial=00;start_type=ATG;rbs_motif=None;rbs_spacer=None;gc_cont=0.280
MILIYNSRLNSFSKTVNSGMKMSNTNNDILLLNNDMIALTSFEPFTNFMKTNYRTGIVGA
KLLYPNGTIQSVGQVRMRLIIYLETYMNTGNIIIPQQIFQKNTFQLSELANI*
>SR-VP_0-2_scaffold_141_3405459_32 # 28977 # 29540 # 1 # ID=5_32;partial=00;start_type=ATG;rbs_motif=AGGAG;rbs_spacer=5-10bp;gc_cont=0.303
MNSEIETMHYTHDMIKLKLNMRKLWTDRAIFTRMYIVDFLGNLSSIDYTAERLLKNQDQI
GNCFREFLGDVAADSLILLLREHITIAVDLLKAIKSVNISAESIEEQWIRNAEDISVLLA
TVMPCYWKDELIDLFFTHLILVKYQFIARMDGDYNADIMYFDMGLNHILRISDYLTYGLI
EEFFNNQ*
>SR-VP_0-2_scaffold_141_3405459_33 # 29577 # 30107 # 1 # ID=5_33;partial=00;start_type=ATG;rbs_motif=GGA/GAG/AGG;rbs_spacer=5-10bp;gc_cont=0.315
MTTEVIPIQNNHSLYPRISSDIYSNIARIEDLSCNHVSIRSQCTGSVEIGTIPSGVKIYI
YNDVLDTYELQSVTTGSIVNPITIDNLECTNQPTRSNKFKLTYPGYADVEGILDITQGAT
YSLEIIMEPIAISEEGGGLLLPALAAGTLLFLLFRKDKKKHKHIQYGYKKSEDINK*
>SR-VP_0-2_scaffold_141_3405459_34 # 30125 # 30565 # 1 # ID=5_34;partial=00;start_type=ATG;rbs_motif=GGAG/GAGG;rbs_spacer=5-10bp;gc_cont=0.327
MKQIFGIHKINGLPDMSPARDIYNIPLIENLPNSLSQINTQQTSRTSSVYITSNISGAKI
FIDDIEQTGFDTPAMITDIPSGHHNFKLSSPGYIDVESSTPLEPGSTYNMFLTMGKSSST
SIFSNSSDLIIILAIGILGYLLIKSK*
>SR-VP_0-2_scaffold_141_3405459_35 # 30688 # 31182 # 1 # ID=5_35;partial=00;start_type=ATG;rbs_motif=GGAG/GAGG;rbs_spacer=5-10bp;gc_cont=0.416
MIQGSYVSEDTNSLIRRAQQTMGEVPVLDLTNWQNPTYMSGTEQIRSLAGSCYSIKVKNS
ITGISFSIATCTSGVNTGCTVLASCPAGPLTPSDWVNMVVTFTAAAAQPTGVTITFQYVL
NGVPTTTVLSPPIVSGSNTFYAFAAPVQYVPDTELVLYGVDIQT*
>SR-VP_0-2_scaffold_141_3405459_36 # 31022 # 31372 # -1 # ID=5_36;partial=00;start_type=ATG;rbs_motif=None;rbs_spacer=None;gc_cont=0.274
MLVDLLMNLFLNFIFRRIRLILFELSYSSDMSYIFLYIFMSYIFLYIFMSYIFLYIFIYF
YIFFMSVCQRHTIPIPYLEHIVQVPQRHKTCCSQTLWGGLVQLLLEHHLVHIGMLL*
>SR-VP_0-2_scaffold_141_3405459_37 # 31385 # 32566 # 1 # ID=5_37;partial=00;start_type=ATG;rbs_motif=GGAG/GAGG;rbs_spacer=5-10bp;gc_cont=0.348
MVISFVSSGTSARATSGNVTPGLPSGWATNDIFICIIISSDNVNSTMPVGWTAIDDGTNN
GTGEEHGWGVIRTSVFYRRAITGDTNPLITHPNGNNIVASISAYRGVITSGSPLDVVGTT
TVNSSYYGSTTVRANSITTLTDGACVIFTGGIGSRSTFSSFSGIPTPTERVDTPNQSGYP
SEFLADFLLNTADATDNRTCVATTSGYNNGLMFALKPIPITSTIICITDPSDANIYIDGI
LQGTNTSSSFLIQAGTHTITFTKAGYLSYTQIVIVTTIANQTITVAAILQPISNIIDYGI
VICTTSAISSCPITPILCPIQITPLNYVNFIATISSTQIMTITIRFLYSINDIQNYTDVI
RTLAIGTNIIYAFPTNVRYSPNAIISLDSVTLI*
>SR-VP_0-2_scaffold_141_3405459_38 # 32596 # 32841 # 1 # ID=5_38;partial=00;start_type=ATG;rbs_motif=AGGAG;rbs_spacer=5-10bp;gc_cont=0.321
MTYQNLEERLKLIVNRSITELHDQLYPKELGKRAEAQTPEVRLVIVAKFEGRAEVLEELG
ADIKDLEEKKFEETNKVKNHY*
>SR-VP_0-2_scaffold_141_3405459_39 # 32875 # 33198 # 1 # ID=5_39;partial=00;start_type=ATG;rbs_motif=GGAG/GAGG;rbs_spacer=5-10bp;gc_cont=0.287
MNSDDCPCIDKHDSDDLKSALITSRDIYKHIIKILSVDVSSPEYVVLEEKANKFDTLIYQ
LGKITCEEGIETKKQTIKYMTSEEISNLPLKERIKMAKAVTETVAKI*
>SR-VP_0-2_scaffold_141_3405459_40 # 33257 # 33547 # 1 # ID=5_40;partial=00;start_type=ATG;rbs_motif=AGGA;rbs_spacer=5-10bp;gc_cont=0.354
MTLVSLTKPELTLKLHYDQDLIRSALIAELDAISLYQSHLEHLNDEGAKKVLQHIMDEEK
EHAAELQCLLMKLDQTQEEKMSEVNASTCIAGGFQT*
>SR-VP_0-2_scaffold_141_3405459_41 # 33958 # 34287 # 1 # ID=5_41;partial=00;start_type=ATG;rbs_motif=None;rbs_spacer=None;gc_cont=0.352
MDNLSRGDNYSMQNKINIDGQVIPEPVEYTVPLVTIVITTYELSEEPKGHYFWKATLSHA
FHGETVERVYQLSDAHKNTDQFYKASFEGRFPYNGGIIILKNSEFQIVT*
>SR-VP_0-2_scaffold_141_3405459_42 # 34601 # 34777 # 1 # ID=5_42;partial=00;start_type=ATG;rbs_motif=GGAG/GAGG;rbs_spacer=5-10bp;gc_cont=0.345
MAKKIHQSKTMIVNIIALIAIIIQSQTGFVIGVGEQAAMLTIVNMILRLITKEPIALQ*
>SR-VP_0-2_scaffold_141_3405459_43 # 34879 # 35322 # 1 # ID=5_43;partial=00;start_type=ATG;rbs_motif=AGGAG;rbs_spacer=5-10bp;gc_cont=0.385
MEIPIQDVSTIKPRSGCGQTKHQKYGAYIEALIEHPDVVPYLLDNIDKNPSGEILVKALD
MGPALGTYFETLGETAIGWGLKFALFTHGIFLSTTKSKEINPKTGEGYLLLKLRRAKHDD
ELSEGLRKYIEPPGEPDPDKPVDQCGV*
>SR-VP_0-2_scaffold_141_3405459_44 # 35515 # 36423 # 1 # ID=5_44;partial=00;start_type=ATG;rbs_motif=None;rbs_spacer=None;gc_cont=0.320
MHQNQTDNQTTNQSDNNLDKQLYEQLNLVRYQTKKNRILEILENSNQVSLNDDSIKNGRL
WMVGFLNYVGYSEETILSIIKNYNKWEDYKEEETNRQIHWLINRKHVSISKEKQYEKRKC
AVFTQELGNSEDCNVEQSNNVKSDDIINLFFNTCKPINLNPPLDINKAVIYYHNMGFHMI
PKIRDEKRPAVRWKIYQENQPSLYIVKRWNFNNGIILLGTRIHSFLDIDIRSDKHDKGLE
NFDESRLKGWYYERTQNGGYHIFGSGFFPKGMKGLVNDAVQIKHLGGYIVAYPTFGYTKS
PM*
>SR-VP_0-2_scaffold_141_3405459_45 # 36622 # 36810 # 1 # ID=5_45;partial=00;start_type=ATG;rbs_motif=AGGAG;rbs_spacer=5-10bp;gc_cont=0.312
MEEEVRQFKLAYLQKKIDSLKAFTKDYKKAIDECSPAGIASESMSIGILTKFLEGESKYL
TR*
>SR-VP_0-2_scaffold_141_3405459_46 # 36871 # 37314 # 1 # ID=5_46;partial=00;start_type=ATG;rbs_motif=None;rbs_spacer=None;gc_cont=0.329
MSSNSQKNLINEFGIKEDAMSNTIDFMGSGKDIVNLMKRALCDFKEIHIGEAVLTSPDKS
IDEGTVVISLIINIPEDKKWVSIYYTHMDDGVGYGSISFKEHNYQDKPFPENWVEKSAGQ
MFPWGNDALTEQQILDKILGRNECYKR*
>SR-VP_0-2_scaffold_141_3405459_47 # 37355 # 37732 # 1 # ID=5_47;partial=00;start_type=ATG;rbs_motif=None;rbs_spacer=None;gc_cont=0.304
MKKIIIIGIGKGYEHQLQWVYDSLPNEELKNMFLNKQFDIYDMTSYPEKGDAIDAIIENY
KDVVAVVAVHLYGIADSLDISKGHDYYYNVRNYKLLELTKELEIPFIVIGDQPDRSLAFS
KVYNM*
>SR-VP_0-2_scaffold_141_3405459_48 # 37805 # 38236 # 1 # ID=5_48;partial=00;start_type=ATG;rbs_motif=GGAG/GAGG;rbs_spacer=5-10bp;gc_cont=0.343
MTDEYENTQQLAYPGVYAKESDIIPYSPRRQFRFMDSQEDTQQLAYPGVYAKDSDIIPYS
PRKQFRFMDPNDMTNGKTITLESMRNMPIEQIVELYKNGYSIEGMSQASPTAKIEKASND
ITVSSSAILLIGVGVLAYIILKK*
>SR-VP_0-2_scaffold_141_3405459_49 # 38397 # 38816 # 1 # ID=5_49;partial=00;start_type=ATG;rbs_motif=GGA/GAG/AGG;rbs_spacer=5-10bp;gc_cont=0.286
MANKVNHTNTKCCICGFDNIQKSLRNRRINNMNKHSYSAKGDNYQLLACKQFGWEDLNKK
YDNYNTLVDCYDPKTGLFYQVRGRTSYYGRWALTRLANEVGKTFETMIVYCSSNNGKYIE
RIYILPMVEILKKRQHFDI*
>SR-VP_0-2_scaffold_141_3405459_50 # 38919 # 40004 # 1 # ID=5_50;partial=00;start_type=ATG;rbs_motif=GGA/GAG/AGG;rbs_spacer=5-10bp;gc_cont=0.331
MNNKIKIAIVGVGNCGSALVQGLQYYKNDYEYKNITGLMNPNLGGYKISDIQIKSAFDVD
SKKVGKDISDAIFSPPNNTKTFSEVPNLDVIVNKAPVLDGVSDRMRNVFDIDETQKELSK
DEIIDIIKDTQTEILINFTPVGSQMVTEFWADIALESKCSFVNCIPQFISSNQIWADKFE
AANLPILGDDIKSQIGATELHRTIIQMIIDRGGVVDNTWQLNYGGNTDFLNMKDLQRLKS
KKISKTEAIQSVLGDMRLDEENIHIGPSDFIPHLKDNKICDIRIDFRIFGDIPCKLDCKL
SVEDSQNSIGCVIDCIRLAKISLDRKMGGPILPACAYYMKHPPEQMREYDARKQLEKFLN
P*
>SR-VP_0-2_scaffold_141_3405459_51 # 40048 # 40371 # 1 # ID=5_51;partial=00;start_type=ATG;rbs_motif=None;rbs_spacer=None;gc_cont=0.256
MVEDLSTNIYNKQIRELHMQNISIYSMKNCPNCEILKQLLSRENVEYKTININTPEALTE
LYKNSVYTMSAPVLQVDNKFYTFREIAISGTIDQNIVMNIIGEDMIR*
>SR-VP_0-2_scaffold_141_3405459_52 # 40394 # 41002 # 1 # ID=5_52;partial=00;start_type=ATG;rbs_motif=AGGA;rbs_spacer=5-10bp;gc_cont=0.310
MPTRLNSFTLPDSIIKKMEDQIEKTRNTNIEYGFNICKYNGGIIDKDECTGNSCEIRINR
ECSNQDITPKVGDYHTHPMGGPKMSLADMKTACHFDFKCIGAIDNSIRCFIKKSVHSPEG
CSIEIENVIIGTEEMDKETTMLNEVSSMLDKLKDIPNRDMNKYGELRREYNTKVRRHNDS
VSYLIRRKDMIKNMYFKEIIIK*
>SR-VP_0-2_scaffold_141_3405459_53 # 41075 # 41356 # 1 # ID=5_53;partial=00;start_type=ATG;rbs_motif=GGAG/GAGG;rbs_spacer=5-10bp;gc_cont=0.305
MPNVYSEMYRRKVSKLEEQVENLRLFPCKISHIVDTAIKVEDALKKADDAYIALPSNIKE
IEKGTHQKSIDLIKKYRTIITDMDNRCDCKERK*
>SR-VP_0-2_scaffold_141_3405459_54 # 41851 # 42327 # 1 # ID=5_54;partial=00;start_type=ATG;rbs_motif=GGA/GAG/AGG;rbs_spacer=5-10bp;gc_cont=0.312
MSKKLNSFILTEELAKEMKNKLREGFEKEIELEFSLCTSQNSNVLKVGEQCTGGECSISL
PSKCEGNDTYAGTYHTHPHESSRPSSQDIPIIYNRGFGCIGGIEDDEEEIKCYIRNVSKD
IEAPYRFKDKLAFIRDRIERIKEIDKFVKDNFMTIDII*
>SR-VP_0-2_scaffold_141_3405459_55 # 42378 # 42644 # 1 # ID=5_55;partial=00;start_type=ATG;rbs_motif=None;rbs_spacer=None;gc_cont=0.345
MKTEFTIEEAKQVGDKLEIKWDKFDVEQFQIGMNVELEHGSINALTNVTNDDPILTGKIA
LAHLNEFPDYYMRHEKMEKEAEQFWENN*
>SR-VP_0-2_scaffold_141_3405459_56 # 42674 # 42898 # 1 # ID=5_56;partial=00;start_type=ATG;rbs_motif=GGA/GAG/AGG;rbs_spacer=5-10bp;gc_cont=0.298
MVNNSEIINKKNLCNVVTPDLITDLVNIVWYAEDNGWKEREDANELQTKIETIGKFCGVV
KIKDSPLRRYENNG*
>SR-VP_0-2_scaffold_141_3405459_57 # 42916 # 44280 # 1 # ID=5_57;partial=00;start_type=ATG;rbs_motif=GGA/GAG/AGG;rbs_spacer=5-10bp;gc_cont=0.337
MVDKISIALEVMELFRKHHCDTYLVGGSIRNLLLNIPIKDIDIASECRPEEVQLIAESNN
IPYIPTGIEHGTSTIIYKETPIEITTFRIDKVCYGRKADVQFVCIIQEDLSRRDITINAM
AMDINGNIMDPFNGKEDLANRIIRAVGDPDLRFEEDQHRANRVIRIATDLDFDIESKTFS
SIKKVKLTKVSNERIRDELSKILESQNRYRGLNLLDESNLLVQILPEISNLKGILQDERY
HPEKDTFIHTVLAIKSLPQHVSLELALATLLHDVGKPATRTVTDNEIHFYSHEEVGAKMS
ETILYRLKFPSYTIDSVKWLIANHMRIHEFSNMRKSKQIRLVQEPNFSDLLELLKADIMG
SIALSGIPADLDILRHIDNFIIENEEQIKQTQILITKERLITGFDIIEMGIHPKKQGKLI
GKILEAIDDEILEGKIKTREEAIEKASELVSNEI*
>SR-VP_0-2_scaffold_141_3405459_58 # 44384 # 44986 # 1 # ID=5_58;partial=00;start_type=ATG;rbs_motif=AGGA;rbs_spacer=5-10bp;gc_cont=0.308
MIKDKITHSLKERFGKSIKKTIDTGKEQGFFICSNKEGELYPTKSCEGDECKIILEDQSA
VCPRRFEGDFHTHPYLAEVKRKYIESKKQIPPEDMLKQEVRELLTKTHEEKGVVGISPVV
PSYKDVLNVVVNKCFRNTNTVTCAGSDLENDKIECWTPKNVSRGQCVHAIFELRKVVEKK
KEYFPKKWLVPLFDKEQIIL*
>SR-VP_0-2_scaffold_141_3405459_59 # 45257 # 45475 # 1 # ID=5_59;partial=00;start_type=ATG;rbs_motif=GGAG/GAGG;rbs_spacer=5-10bp;gc_cont=0.338
MTMVRLVLISEGEAKDVLSSSRPLRNLDDIILDIAEINEKGEKGVNLSDAKKLEVLGLEL
IKHSRVTAEASY*
>SR-VP_0-2_scaffold_141_3405459_60 # 45880 # 46227 # 1 # ID=5_60;partial=00;start_type=ATG;rbs_motif=GGAG/GAGG;rbs_spacer=5-10bp;gc_cont=0.422
MSHRHHHNHHDRDCKPRYFHDTVGQGTLDSTPIRVPPDFNAETGTSLNPDTTIKDNTHPG
PFAGQSFHPSSQEFSGILPRRHTPNKSPEKAGKVIMNDKKHGRSRFYKPKVKNVH*
>SR-VP_0-2_scaffold_141_3405459_61 # 46261 # 46986 # 1 # ID=5_61;partial=00;start_type=ATG;rbs_motif=AGGA;rbs_spacer=5-10bp;gc_cont=0.306
MVNEIVINEGGINSTWFTILRIEPDDTVTILEHYRKHNSEEFTPDEKGATHHPEYYGSNI
WEEGEGRIAIKYNIPNIGWKIISNPKYIFDYKKEKPLTKEEAKEIIEQVSEEKKSMFEII
SIVEEIEKFKTTNPEYYAIIDQIYNDGLFDKFRDKLEKEKKLTNYPNVKSKEEQMAHINI
QVTEQSLYDTYKVPLFKVGLVEDLNKGFEWLVDEIILSYAKFDSDVRNGERAIQRLFTSP
S*
>SR-VP_0-2_scaffold_141_3405459_62 # 47161 # 47421 # 1 # ID=5_62;partial=00;start_type=ATG;rbs_motif=GGA/GAG/AGG;rbs_spacer=5-10bp;gc_cont=0.379
MKVRKREIFEAEQWFPGKRVKGVTGDDPHKWCGCMIAGGPPDIPHIHPSISECWLIKPSD
WVVTDPKGNRCLVKPDVFDDIYEKIV*
>SR-VP_0-2_scaffold_141_3405459_63 # 47534 # 47914 # 1 # ID=5_63;partial=00;start_type=TTG;rbs_motif=None;rbs_spacer=None;gc_cont=0.286
MKNWVAILASYGMVKEFTWIFPHDYDKEDTKVFESKGGDSIIFNKKFDPSMEITCQYITI
DMDFFGSRIPVNWTPKEGRMKLLKDVLGTLKADETTLIICKSDRFVNYDVDKFLQEMLTY
ILCNKI*
>SR-VP_0-2_scaffold_141_3405459_64 # 47926 # 48234 # 1 # ID=5_64;partial=00;start_type=ATG;rbs_motif=AGGAG;rbs_spacer=5-10bp;gc_cont=0.311
MIFEVKGTEADITEKILDSIVEETKWISRIQNQTQQSKMLMFQDYFRGLKDGLRIAFGGY
LNEEDPIIKIIDNDIIGGIISGRMSDKEGWIMVSTLEKLHQF*
>SR-VP_0-2_scaffold_141_3405459_65 # 48236 # 48745 # 1 # ID=5_65;partial=00;start_type=ATG;rbs_motif=None;rbs_spacer=None;gc_cont=0.296
MTTKLNSFILPDNVIEKMKKNVDYSRFENIEFGFNLCSGSLKQLHDEKPCLGTCSVSIPK
GCDKGEQVGIFHTHAGSSSKPSILDILNAYKLSINCIGSTEEKDIKCYVRKDKTYKIEER
DNIIAAMTIYESPLLSSNIPPEKDIENYRKWTKARKELTEHYLNTVNVI*
>SR-VP_0-2_scaffold_141_3405459_66 # 48749 # 49333 # 1 # ID=5_66;partial=00;start_type=ATG;rbs_motif=None;rbs_spacer=None;gc_cont=0.349
MVSTTLTIIQLVQGKNYISFPASYAYNFRILFTESGIMNDIMTDVPGNKLFYKYDPIFEQ
GLVLVDLDFEYIEPGKGYRLDIISESPGSIIYDGIEYTITFDQFKSRVVKGLNLLGVGKD
QIIPQAWCKIFDPKTMTPVTILEPKHAYAVYYDDCIQPVAYNVGSSSFAVIAGVGTILFA
YYMLSKFGIVKRID*
>SR-VP_0-2_scaffold_141_3405459_67 # 49377 # 50063 # 1 # ID=5_67;partial=00;start_type=ATG;rbs_motif=GGA/GAG/AGG;rbs_spacer=5-10bp;gc_cont=0.288
MSKEFTIQERTYSCLWHHNFNSEIKKDIISRVVEQIHDKLKEYWKLRDFIKNDDYTRLIN
FLSSKYFSYLLEVFNVIDAGDLFLSNIEYELIKFTSELTEDDIQIILKINDEIQRQIQTY
AYHEELVETTKSIIIAWSNGCACWTTYSTKESSKKGNTVKLDASMVLIPYQRNKVNKYLC
IIDQNPLYKYSFEAIYQRGETSFLEGILGWTLKQKETQEYKMMQEKNV*
>SR-VP_0-2_scaffold_141_3405459_68 # 50103 # 50432 # 1 # ID=5_68;partial=00;start_type=ATG;rbs_motif=None;rbs_spacer=None;gc_cont=0.276
MSKKYSKGRLDKSRFLFLDPSIGSGISHAFNRLEEGDIAHFLNSVANIDTKIEHHIINNC
SNAEDEETRIDCINKAINIKVNAINRLSERLVDKCGGKMNYLEDLDITE*
>SR-VP_0-2_scaffold_141_3405459_69 # 50448 # 50759 # 1 # ID=5_69;partial=00;start_type=ATG;rbs_motif=GGA/GAG/AGG;rbs_spacer=5-10bp;gc_cont=0.311
MPITEILEGLRKEQKIKRPSCTPCNIAINDVIIRFKDLMDHSATVRDMHRNRMYVTKIDG
TLYTIDDIEAKIHTDKCWIEENISRYQKCCKEGKLPEVEKFKC*
>SR-VP_0-2_scaffold_141_3405459_70 # 50806 # 51303 # 1 # ID=5_70;partial=00;start_type=ATG;rbs_motif=None;rbs_spacer=None;gc_cont=0.353
MVIKLNSYALPEDVVSKMRLKIEETRQKNIELGFGLCRMKNVNTLKSGHECTGDVCSIVQ
MPECPTGLYVGGYHTHPDGKADPSIADLKNAYANDVECVGSPLENAIRCFVRIGHRKPQD
ERDIISTFKEVEEPFPQTVTAEQYERWKSARDEILAKHFQSVDVK*
>SR-VP_0-2_scaffold_141_3405459_71 # 51343 # 51702 # 1 # ID=5_71;partial=00;start_type=ATG;rbs_motif=AGGAG;rbs_spacer=5-10bp;gc_cont=0.297
MPDRKKICKCGIHVADLISDITTLDKTMKEVDIVKLPIYMESFKLSINSIYRGLRNVEDS
CGIDASDQWHTALQTDNKIDDLNTIKDRIGFGEKKIDIFGDLSQIKYQTTEKIRRCSNQ*
>SR-VP_0-2_scaffold_141_3405459_72 # 51804 # 52367 # 1 # ID=5_72;partial=00;start_type=ATG;rbs_motif=None;rbs_spacer=None;gc_cont=0.303
MDIIKELNTLSDNELEELGIMLRITPDMRIHMSKDPIYKLEKRYYVQRPVDKPEGFWYGF
GEEWIDWTETSWPERKGEYIYEVDINESNILQIKDYSELEEFTKEYGSIKQIYPGFIFFI
DWPKIELKYDGIEINPYIYQGRMEKKTIWYYSWDVASGCIWNMNKVNINLVGILKNGIID
KKTYIKL*
>SR-VP_0-2_scaffold_141_3405459_73 # 52398 # 52649 # 1 # ID=5_73;partial=00;start_type=ATG;rbs_motif=None;rbs_spacer=None;gc_cont=0.349
MTSKGYINMATKYKASEECINANDVRFVIEALNEHIINQTRRGGYAIDIKSAATARDAIK
RVFDHASLEHDDICFIVNIGTRP*
>SR-VP_0-2_scaffold_141_3405459_74 # 52670 # 52921 # 1 # ID=5_74;partial=00;start_type=ATG;rbs_motif=AGGAG;rbs_spacer=5-10bp;gc_cont=0.333
MVEHSRHLKSFFEHVAPIIIISDEQTDKTGKTIEESVLVFSVEGERIGYIPISELHAWIN
VNSPSEIFKALTKDTNREEDFDI*
>SR-VP_0-2_scaffold_141_3405459_75 # 53197 # 53556 # 1 # ID=5_75;partial=00;start_type=TTG;rbs_motif=None;rbs_spacer=None;gc_cont=0.322
MLEHLKRFNNDEGRPPTSRYFNNKPKYPNFGTYINRFGKWNNALKEAEIQVDIFADITNE
ELLGYIKRFDNDKGRPPAAKDFDNNSEYPGYSIYKSRFGSWQNSLKLVRLDTDSMVKKV*
>SR-VP_0-2_scaffold_141_3405459_76 # 53781 # 54017 # 1 # ID=5_76;partial=00;start_type=TTG;rbs_motif=None;rbs_spacer=None;gc_cont=0.257
MAFNEDYSKLEYAWRITSFDFSDEESLIIGVNSDYNHNVENMREFEITEKIKFIFNNWLR
NINIPEKDDCQKIKDRRK*
>SR-VP_0-2_scaffold_141_3405459_77 # 54033 # 54623 # 1 # ID=5_77;partial=00;start_type=ATG;rbs_motif=GGAG/GAGG;rbs_spacer=5-10bp;gc_cont=0.321
MIYIPKNFDNLLGIGHLSNKLINDHISLYQGYVENTNNLVQELDILLEKGMERSTLYTEI
KRRLGWEFNGMRLHEYYFSNIIKGGSHIDHHTNLFKKITQDFGSYDNWEKDFRATGMMRG
IGWTVSYYDPLLGKLFNTWIDEHNSGHFTGCYPILVLDVFEHAYLLDYGTKRSDYIDIFF
KIVDWISVSTITENWF*
>SR-VP_0-2_scaffold_141_3405459_78 # 54845 # 55066 # 1 # ID=5_78;partial=00;start_type=ATG;rbs_motif=None;rbs_spacer=None;gc_cont=0.338
MESDVEKLFALWRANIDLVHTLKDIGTEFKQIERKEEVFWYQLYRGELFHIMTRKMLNPF
IEGIEITRDTCTT*
>SR-VP_0-2_scaffold_141_3405459_79 # 55094 # 55414 # 1 # ID=5_79;partial=00;start_type=ATG;rbs_motif=None;rbs_spacer=None;gc_cont=0.333
MSEDQDNKDDQIMIAPKGKGFTIFRGDTARIENGKIKGILYEIGKSLRPSIGRSWTTSHK
KAKEFACFYAKDSRPDMVPIIYHGVSGKLKKGLFWDSEREVHIVRL*
>SR-VP_0-2_scaffold_141_3405459_80 # 55501 # 56265 # 1 # ID=5_80;partial=00;start_type=ATG;rbs_motif=GGAG/GAGG;rbs_spacer=5-10bp;gc_cont=0.315
MPKSKIIHHQTEIKLDISSDIVKDLPMLITDILGKVWSDIYLSDLDVNDYIDIVVETWKT
YYVDSDKTKEATNKITLAIPPIGIKTYLVFNLFDDEDSLIIDYSEISTTPLFRSYLSTGD
LWDTYIYTNGKFKSLEIIEPAYIEEIKQGMTIKEKMSLDETILQAYGFHNRLLGVTPKMI
RLYTSQPPDRVKRWNSTGIIPKGSYFTDSMARTEYFWEEGDIIVDYRLPEDKIVETSEFG
GEKEYVVIEDITIK*
>SR-VP_0-2_scaffold_141_3405459_81 # 56344 # 56625 # 1 # ID=5_81;partial=00;start_type=ATG;rbs_motif=GGAG/GAGG;rbs_spacer=5-10bp;gc_cont=0.326
MSKVTLVDFYADWCSACKAQDPILAELERDIGHKVDIIRISLADNKDMFDELKINATPTL
FVIKNNNIFKKYVGVTSRNELEYAIDDASRFNV*
>SR-VP_0-2_scaffold_141_3405459_82 # 56660 # 56926 # 1 # ID=5_82;partial=00;start_type=ATG;rbs_motif=AGGAG;rbs_spacer=5-10bp;gc_cont=0.341
MKASEEVRKLDGKEGTLTELARQYLDTKKVSYSVIKAEPGDTVARPIDIDPGVESGSIMI
EKNGKHFIIEELTKVCEYQEDIMIQTKK*
>SR-VP_0-2_scaffold_141_3405459_83 # 57333 # 57455 # 1 # ID=5_83;partial=00;start_type=ATG;rbs_motif=None;rbs_spacer=None;gc_cont=0.341
MLDFNKRLHDFAQTGYEPINVDKVEMGPLGYDMRILLIKK*
>SR-VP_0-2_scaffold_141_3405459_84 # 57593 # 57766 # 1 # ID=5_84;partial=00;start_type=ATG;rbs_motif=GGA/GAG/AGG;rbs_spacer=5-10bp;gc_cont=0.356
MTDEQNREQLDKEERRLEDLQKYREEIETRARGPSGKYTISDDIETLLTIINDHTYK*
>SR-VP_0-2_scaffold_141_3405459_85 # 57918 # 58136 # 1 # ID=5_85;partial=00;start_type=ATG;rbs_motif=GGAG/GAGG;rbs_spacer=5-10bp;gc_cont=0.320
MKQFLIAYNPRKMIAGGTSGDWELVEAVDKYDAINTLLNMPLPGFPTFNIFEQSDYIYVF
EVKAEDRTDLKK*
>SR-VP_0-2_scaffold_141_3405459_86 # 58419 # 58625 # 1 # ID=5_86;partial=00;start_type=ATG;rbs_motif=AGGAG;rbs_spacer=5-10bp;gc_cont=0.367
MDYKMGTKIKDIKIICEDSVKSIENKVKDAIEEGWDVEAVMNGCPGSCPGSCILMADRRL
APGEEIII*
>SR-VP_0-2_scaffold_141_3405459_87 # 58698 # 59114 # 1 # ID=5_87;partial=00;start_type=ATG;rbs_motif=None;rbs_spacer=None;gc_cont=0.283
MIYKNKYEKIIDIINEPYKNEAIKPNFYGRHIFEDSAVILLDLPRKEGAYHGSSIDFRCN
RDLCSMTGEIVTNREFEKDVSDKIIENSCIIRKIHQHPERIMYMTPGKQYEKESHIHFTC
LNKDYNSTIKIAKLLGRI*
>SR-VP_0-2_scaffold_141_3405459_88 # 59141 # 59302 # 1 # ID=5_88;partial=00;start_type=ATG;rbs_motif=None;rbs_spacer=None;gc_cont=0.302
MINYGKESDWDSEHEFAELIADKVQASIPYGINIPVLVIPVEDKENEMEPLTK*
>SR-VP_0-2_scaffold_141_3405459_89 # 59425 # 59967 # 1 # ID=5_89;partial=00;start_type=ATG;rbs_motif=GGAG/GAGG;rbs_spacer=5-10bp;gc_cont=0.306
MVKESTITRYKEYTLELVSWLEEQIDQSIDKIIIIKVEDLINKMGPIFRKDISIYMYKKD
INVRVLFELKYLLWPSGIVINGTIDKKTGEQLLTFRRATSEDESPFPGLTESIGEEGIYY
TKNITIDIVTENPFILSDEIIMELIDELELPNAVKSDSIFKYVESDISITKIGDWKIVKD
*
>SR-VP_0-2_scaffold_141_3405459_90 # 60137 # 60400 # 1 # ID=5_90;partial=00;start_type=ATG;rbs_motif=GGAG/GAGG;rbs_spacer=5-10bp;gc_cont=0.273
MKNRSGTEQLYKHKPDTEQLHKDMEEILDKLKETSYLAENGSIQEKLPRHIIEEIEKKFS
KNKDKITEQLSKNIDFNKYNPEDLVKD*
>SR-VP_0-2_scaffold_141_3405459_91 # 60975 # 62927 # 1 # ID=5_91;partial=00;start_type=ATG;rbs_motif=AGGA;rbs_spacer=5-10bp;gc_cont=0.404
MAWLTGYTYRKKITITGQAGASTNYQIELQIGNSSGGDFNLNNHSLSFPNDIRFTSSNGS
TLLDYWIENITADPITAWIKVVDSLDSNVDIYCYYGKESDTTTSNGTNTFNFFDDFSGSS
IDINKWSRTPIYDHGGEDWTPTNGDAYDLDATANIAIAGVHYNIGTFTVPSGATIYIEGY
NGAQYGWIEINATNAIINGTIDASSKGYPTATGPGAGSNNNGGGYGGLGGFDWLGRTGSA
TYGSSVLPYDIGSGGAASSTFNSGYGGGLVKLNISGTLTIGSTGSILANGGYGNGTYALG
SDGGGSGGTVFISAGTFAGSGIIRADGGSSFSGVYHNDSSGGGGGGRIAIYYTTKTFSGT
ITANGAAGGTNAGTGDNGTIYQSVGINSGTYLSSIVSGELKITNTGTSNLGRLQSRTNFS
SGTKLETKSRYISLPNYGYMVAGFFVSANNGLGYLNNIPTDSYRNDSNWVTMATTAPSAT
NLLTKISAKSTTQVDISVKNYNTATSYQNVTNIAKNVSAMPIALGLRYDEAYGGLPYEAY
WDWVRIRKYASSEPTFSISGTEEIGLTATTMTIGQSEIPCRAGICTVTATVTWQNLGSSS
LTFRPTIIVDGLPIQAASDITIGAYPATGSSSITTPTLSVGTHSICPYPN*
>SR-VP_0-2_scaffold_141_3405459_92 # 62997 # 63368 # 1 # ID=5_92;partial=00;start_type=ATG;rbs_motif=None;rbs_spacer=None;gc_cont=0.347
MATLSKNEAKDIVKRMLPVIKSGIKDNGRAIVAIGQLERIFDPLTREGNTPDVYCKISEA
AFDNGIATDLITTRDYGMAIAFNFAKTNYKNPSPKLCKKRWEDENTLGNIIQFAGSKDLI
ENL*
>SR-VP_0-2_scaffold_141_3405459_93 # 63543 # 63629 # 1 # ID=5_93;partial=01;start_type=ATG;rbs_motif=GGAG/GAGG;rbs_spacer=5-10bp;gc_cont=0.356
MKQFLIAYNPRKMIAGGTSGDLELVEAVD
>SR-VP_0-2_scaffold_141_4741268_1 # 1 # 171 # -1 # ID=6_1;partial=10;start_type=ATG;rbs_motif=None;rbs_spacer=None;gc_cont=0.310
MTSLQEKDEENSMKEYFENARVETYEHIELVRKLIGDIIVELIKRQAIHDKTKLKSP
>SR-VP_0-2_scaffold_141_4741268_2 # 181 # 564 # -1 # ID=6_2;partial=00;start_type=ATG;rbs_motif=GGA/GAG/AGG;rbs_spacer=5-10bp;gc_cont=0.307
MHSMEQEKILEFIDSIKNKDELQLASVNFGIFAILLREIFNIGEFVAVVGDLDPDVVHHV
MLRVGDKYYDSQGEWTKDEIIGTYQKISLLSVEIGEHYDIFETDEYSIVKSTGPNMTVAE
LISKLKF*
>SR-VP_0-2_scaffold_141_4741268_3 # 843 # 1262 # -1 # ID=6_3;partial=00;start_type=ATG;rbs_motif=GGAG/GAGG;rbs_spacer=5-10bp;gc_cont=0.326
MKESNIWHLLNIDSMANDCAFGLEYYNLGDFEKAKPLLMRGIEFCEMIEKGNLAITQDVI
NSSDLDPWEDIQILVRRKSPDELRVIVNESASVKKELENMVKENSIYNTDKIRNMQRFFN
ESGAPYLSKASSLARRKRY*
>SR-VP_0-2_scaffold_141_4741268_4 # 1308 # 1655 # -1 # ID=6_4;partial=00;start_type=ATG;rbs_motif=GGA/GAG/AGG;rbs_spacer=5-10bp;gc_cont=0.313
MNISSKNKLSKKLTEEDVLEIRKLYSEKLNTIEELAKTFNVTPKTINDIITGKTWNLEKR
RKKLWRCRKLTSKQAEDIREMYKTGKYFQSDLARKYNVNQTLISAVVRNKIWTEM*
>SR-VP_0-2_scaffold_141_4741268_5 # 1822 # 2310 # -1 # ID=6_5;partial=00;start_type=ATG;rbs_motif=GGA/GAG/AGG;rbs_spacer=5-10bp;gc_cont=0.339
MSHKIRKSDVHRKYVFDEMSKDKKCNLEDLEHYVDSLDDHEAEKQCSKCSHSRKNGVYSF
ISRGPEKWTVKTVDISKIYVKGINDSVNCYLKRNGWWLENIARDKYILKLKEFKRHGDIH
SRSMSLIAHKVAGKYGIIDGNHRAIKLGCSGRKEFELIFYNR*
>SR-VP_0-2_scaffold_141_4741268_6 # 2461 # 2613 # -1 # ID=6_6;partial=00;start_type=ATG;rbs_motif=AGGAG;rbs_spacer=5-10bp;gc_cont=0.392
MLKNTTYKSPEDMPIISGGGWGKCSICACASFSGNGNICERCGHSYTEHW*
>SR-VP_0-2_scaffold_141_4741268_7 # 2680 # 3189 # -1 # ID=6_7;partial=00;start_type=TTG;rbs_motif=GGAG/GAGG;rbs_spacer=5-10bp;gc_cont=0.345
MSEEINDEQLIHDDYITDEERKHLISGLHRILAWVGESLPDNVNIDGRDIDIHETIWQCI
HKKDFTEEEKCNFRDIANSLEKKEKDFEEVLQRANLKRTDADRLYHEIASIMRAVTDIRE
CETGKVTLKECNEDTIQGEKHKETAKAVLKSSIDDTKRWLNFMKTVEKK*
>SR-VP_0-2_scaffold_141_4741268_8 # 3182 # 4216 # -1 # ID=6_8;partial=00;start_type=ATG;rbs_motif=AGGA;rbs_spacer=5-10bp;gc_cont=0.347
MIKFDDIGSYPLPKNISKEWITEAIKTGDQKYFDIVRDAMHQKIDAGIDIPTYPQFQDMT
KQFLEIINYQSFSELVLRKNARIMELIALEDIGKEYYSKTGNVLNIRICVTGPVDLYTKQ
FGGTSYKDILDIFATDVDRFIANSIDNAKNFRISTVSIDEPSIGINPQIMFDDDDIIDVL
EKASETSWSHKIDTEIHLHSPLHYGLICRTRSIGIIGVESAANPSYLALIDKKDLEDNDK
FLRVGVARTDIFNMAAVLNEKYGINVWKDQSRLEEIITGMETQNVIEKRLGSYYKIFGNR
IKYAGPDCGLGAWPTQELAFGLLRNTSLGMKEFSRKNKGRDNIE*
>SR-VP_0-2_scaffold_141_4741268_9 # 4285 # 6777 # -1 # ID=6_9;partial=00;start_type=ATG;rbs_motif=None;rbs_spacer=None;gc_cont=0.356
MEDIGENREQHIDELEKLREEFSQKSNKNEEGNKNEESNKNDQISKNDQISKNEEGDKNE
EDMAQEKARREITEKRTKISDSRFRLSIMIIIVFGSIVPILGSIILSRYLPDTHWVGIPT
HIIFETFGSFAGLLLGAFVLLSQRANKVPKYYIWISCGLITLGILDGFDALTTVGTETLC
IHDISIMIAGFLFSMMWLSDRINIRKFESKLPIVVVVISIFVGLFTIYTGDKLDKLTGED
RFSSIGGILFLFAAIYLIKHYNNGHYAEDFLFATFSLMYGWVGIFFTVSDEWNADWWFWN
VLRLTSYFIITSYMFITFQRSEERVLEQAALLDNAHDAIEVIDLDNRIAYWNKGAERLYG
WTEEDIIDKSADSFLCKDGKELSKFAEAKKSVIEKGEWSGELCRKTKNNKDVVVESSWSL
VRGYNGKPKSILVINTNITDRKRLESQFLRAQRLESIGTLAGGIAHDLNNVMTPIMLSLE
MLKEKFTDDQSQRFITIIERNAQRGTDLIKRVVAFAKGAEGEYKIISVSDIVSEIKRILR
ETFPKDIDINVDMSGDLWTVSGDATQLGQVLMNLCLNSRDAMPNGGVLNISASNILIDDS
NRHMNIDAHNGPYVAITVSDTGIGISPDIIDRIFDPFFTTKGHGKGTGLGLSITMSIIKS
HKGFIDVDSKVGKGTTFKIFLPMVIAGTQDTEKQLKLLNNDEDTLNKESKESILVVDDEC
SIRDLTSSILEKHGYSVMTADDGAEAVMIHSQNRGRIKAVVMDMMMPVMSGQDSIKNIRK
IDKDVKIIAVSGAADRDKFDKISDNEIDVFLSKPYTVEKLLKTVQGVLNK*
>SR-VP_0-2_scaffold_141_4741268_10 # 6949 # 7437 # -1 # ID=6_10;partial=00;start_type=ATG;rbs_motif=None;rbs_spacer=None;gc_cont=0.301
MTYFWDRVIKTIKGGISKKNSSDCNDHCPYYKLYRDDYQNYQINRDDCHKDIKVSIEKLI
KENEKYFTYEIERTTFDHITCDSKRLKTMGYSHRVAYEIFERYGIFIYVSDLGMYINSPT
YVKYELRKLIYIYGIEKVTEEIAIYLKNNYPQRFGISIVCKQ*
>SR-VP_0-2_scaffold_141_4741268_11 # 7475 # 7852 # -1 # ID=6_11;partial=00;start_type=ATG;rbs_motif=None;rbs_spacer=None;gc_cont=0.410
MMQYGKPPFLECSSRGDKRFSPFYAAVNGRSIEEQYQAAKIFEDGSTGLHWKKAKGRRAI
NAAECAILYEKLWRQYLLERPGLLEILKRTSGLSDMFATNGAVNQAEVLWKIRNEHMLNS
WDKFL*
>SR-VP_0-2_scaffold_141_4741268_12 # 7953 # 8309 # -1 # ID=6_12;partial=00;start_type=ATG;rbs_motif=None;rbs_spacer=None;gc_cont=0.350
MATQAIISLVKDDHTFIKIICGCDGYNAGKLVRKIKHDKPDNIKDIYIMALENGLGCVEC
LVVMNAEHVIFGGDENIDPLYRETFDDPSFNPRWKVGIADIVTILNMDNPEWIEEHVT*
>SR-VP_0-2_scaffold_141_4741268_13 # 8372 # 8794 # -1 # ID=6_13;partial=00;start_type=ATG;rbs_motif=GGAG/GAGG;rbs_spacer=5-10bp;gc_cont=0.355
MSKELIDALNKDRMNELSAIVQYMKHHYEAMGLESPEIIDLAKDLAKDEMRHAERLAERI
NYLGGIPTKQISPISEGGDLKKMVGDDLEKENDAIKQYKEHINLASEEKDSTTRLMLEEI
LSDEENHADTWETVLGIKKV*
>SR-VP_0-2_scaffold_141_4741268_14 # 8842 # 9318 # -1 # ID=6_14;partial=00;start_type=ATG;rbs_motif=GGAG/GAGG;rbs_spacer=5-10bp;gc_cont=0.331
MEKLEKSKIDELMNIYDLAGKKICIQPLISNAEIGYQCIIVVMDLYDDNDISSVLRKTGK
EKMKRIQDRIIGLLHVKDENLKNELVDDIELLDALSATWEEEFGPKNITGNKCSCFILSL
RPDQKVELRRMDTDEYIDINGINDLFAVLKDDKYGFVY*
>SR-VP_0-2_scaffold_141_4741268_15 # 9336 # 10001 # -1 # ID=6_15;partial=00;start_type=ATG;rbs_motif=GGA/GAG/AGG;rbs_spacer=5-10bp;gc_cont=0.327
MVKYFSETPRIQDIKKILYCLFKDNLKTVMKKDAIAREELFDSLNLPEEFVIKDYRKALE
EKGIKISNNTILYGDMLQLQKEGKVAIFEKKRRGISIFKIIKKEQNCRKYEQETKMNKIE
EDDIDKMPEEPGSCGIKSPSDHRLMFKTLESKLRRMVVKSIGEHGKTKEDIMKEVVITES
QLNFQLDYLIKECYAETDGKIFRLNDKGKDELLVNINLPKN*
>SR-VP_0-2_scaffold_141_4741268_16 # 10167 # 10574 # -1 # ID=6_16;partial=00;start_type=ATG;rbs_motif=AGGAG;rbs_spacer=5-10bp;gc_cont=0.385
MVTTPLLTVDALIIYEEKLVLIKRKNPPYEDMFALPGGFVEIGETVEEAVIREAKEETSL
DIEIIRLLGVYSDPKRDPRGHTVSICFIAAGYGDLKAGDDAESVNLVDIYNLPELAFDHK
KIIEDGIMIMENLIN*
>SR-VP_0-2_scaffold_141_4741268_17 # 10617 # 10973 # -1 # ID=6_17;partial=00;start_type=ATG;rbs_motif=AGGA/GGAG/GAGG;rbs_spacer=11-12bp;gc_cont=0.347
MTEPTKEDLIKQLGIDIRNRVFNEKLVLTDVFKEAADKLDNYQDILSLALSASPERRLDQ
AIIIIYVAFKMTPKELEGKIKDIMYGGHWDRFAYAQLNIVEDMLGLKRDSLYSLFRSD*
>SR-VP_0-2_scaffold_141_4741268_18 # 10970 # 11365 # -1 # ID=6_18;partial=00;start_type=ATG;rbs_motif=GGA/GAG/AGG;rbs_spacer=5-10bp;gc_cont=0.369
MELLDDGIHNCKECKIYKKYGVTCSLQPELEVQSCKYCDTRMCCRSPALPLMECEQNTIL
DNIDEGEYIECEGIIPFNIKTRYCKHIDINTMNCKVYSQRPVACRIAGHDCLGDFWVRTI
REQHEQRLKHI*
>SR-VP_0-2_scaffold_141_4741268_19 # 11369 # 11590 # -1 # ID=6_19;partial=00;start_type=ATG;rbs_motif=AGGAG;rbs_spacer=5-10bp;gc_cont=0.315
MKYEYTRIIEGCPKKMARIVTKRISDLEYEIVKFEIPTCHTEIGEELLKEITDDADKNGI
TLKVDIDKILPEK*
>SR-VP_0-2_scaffold_141_4741268_20 # 11869 # 12510 # -1 # ID=6_20;partial=00;start_type=ATG;rbs_motif=None;rbs_spacer=None;gc_cont=0.340
MISRQIKTVDHIDITFDKSFIRSLTLLSKRKIDPIIIRNSNMLSNTENEDIIVGIRCPVV
MNEETFEQDKKSIESDILKAFADILNSEICNREREKTIFSQVNQKLIKHAPFPCPRCGST
NTTGNGKRITSNGPKEKRFCNDCQKGYTNQDGIDWKMKNRRDIIEEALKLSEENSLRDTA
LLIKEKFNVTISHSIILYWRKNRKKIQDASLAI*
>SR-VP_0-2_scaffold_141_4741268_21 # 12523 # 13029 # -1 # ID=6_21;partial=00;start_type=ATG;rbs_motif=GGAG/GAGG;rbs_spacer=5-10bp;gc_cont=0.329
MVSGKDVDKIFKPFPINEEGKPIKGYSIYVEGELPKFLTKKQELPKYKIIRPDGSILAVV
PTTFRNDIREEFVKLGYTFAPVANDAIVPVKSIEGVRVSIRNTNWKMKYVIVINKGDINE
IINDTAKVLKVLLDNNVNISKESVCASYCGIAIENDDDIKKLMNYKRK*
>SR-VP_0-2_scaffold_141_4741268_22 # 13753 # 14808 # -1 # ID=6_22;partial=00;start_type=ATG;rbs_motif=AGxAG;rbs_spacer=5-10bp;gc_cont=0.352
MENKNISKILAESNTEFSKMIDDSYLKLYKPWIESTKEICEKMTSLSKDAPLQQYRELYD
EWIKSYQKFFGENCPIPTLKPNKETLEKFLACAEESNKLYKSWISELEDNSKKTKDILLS
EEDPAKYKECYDVWTRSYEKMFDKLLNMHTQESSKEAFGHCMGIPNLYSENFLQMSKLWR
ESFVQLYEPFNESMLKLYGKMTNISMGNTDPEAYKEFYKLLAEVYGKHFQCAEPSKEIFD
RFIQNTDIYVNMYKSWIAAIEQLSESVKELSVQKYDQERYKEFYNLWIKIYEKAFCNFFE
DIPTIEGPMKDVMEPLKIMAKMYADSFGKMSKMLVEQSINPASAYPVKNKK*
>SR-VP_0-2_scaffold_141_4741268_23 # 14892 # 15176 # -1 # ID=6_23;partial=00;start_type=ATG;rbs_motif=AGGAGG;rbs_spacer=5-10bp;gc_cont=0.375
MARYIIISTLTDEGAKTLKVNAGRIKEVNAELKDMGINVLEQYAVLGNFDFLTIAEANDE
TIMAKAIVEIASRGSIKTATYSAIPIDEFIKSLK*
>SR-VP_0-2_scaffold_141_4741268_24 # 15180 # 15374 # -1 # ID=6_24;partial=00;start_type=ATG;rbs_motif=GGA/GAG/AGG;rbs_spacer=5-10bp;gc_cont=0.287
MLEKILEKMIGKMSEKMREELRENMTEVSILDTEYCPNTESSFQDIGKIPDVEVKDTGSF
QGGY*
>SR-VP_0-2_scaffold_141_4741268_25 # 15455 # 15667 # -1 # ID=6_25;partial=00;start_type=ATG;rbs_motif=GGA/GAG/AGG;rbs_spacer=5-10bp;gc_cont=0.427
MVIKTYEGKNATINIDEDKCIGAGECVKACPESVFELVDGKAQATSIEDCSECCACVEAC
PTKAIQHSSC*
>SR-VP_0-2_scaffold_141_4741268_26 # 15725 # 16102 # -1 # ID=6_26;partial=00;start_type=ATG;rbs_motif=GGAG/GAGG;rbs_spacer=5-10bp;gc_cont=0.368
MDKVVHFHIPVDDMERAKEFYTKIFDWDIQETGHSGYNLVQTVETDEIDVPIEPGAINGA
LYVRESPTEYPEITIEVSSIEDYLKKIEESGGEVITAKTSIKDIGFYAEFRDTEGNVVGL
WQEPT*
>SR-VP_0-2_scaffold_141_4741268_27 # 16209 # 16364 # -1 # ID=6_27;partial=00;start_type=ATG;rbs_motif=AGGAG;rbs_spacer=5-10bp;gc_cont=0.449
MVGLESAMENAEAAQKVKTAKEDPAEKKRQKDFYAKLRARKAEQPTGAQYE*
>SR-VP_0-2_scaffold_141_4741268_28 # 16460 # 16750 # -1 # ID=6_28;partial=00;start_type=ATG;rbs_motif=None;rbs_spacer=None;gc_cont=0.371
MKNTGGEKMLFVLWFKWMPEHTSRLLDLWKNFKYPEEVELVGRYLLIGRHISVAIFNAPD
EEAILKITYPFKDLGIPHIAPAIPLEAAMEMMEKMQ*
>SR-VP_0-2_scaffold_141_4741268_29 # 17065 # 18537 # -1 # ID=6_29;partial=00;start_type=ATG;rbs_motif=GGA/GAG/AGG;rbs_spacer=5-10bp;gc_cont=0.398
MFKKVLIANRGEIAIRVMRACRELDVKTVAVFSDVDKNALFAKYADEAYPIGPAVASESY
LNMEKIFEVAQKTGADAIHPGYGFLSENKVFAERCKEEGVIFVGPTGETIESVGSKIAAK
KTMRKAGIPVIPGSENAVVDSDEAVCIAEQIGYPIIVKASAGGGGIGMKVVRNAEDLLET
IESAQRVAKSTFGDATVFIEKYLEKSRHIEFQILADSYGNIIHVGDRECSIQRRHQKLIE
ESPSPIMTSELRTKMGNDAVKAAAVTNYTNAGTIEFIYSGGNYYFLEMNTRLQVEHPITE
VVTGVDLVKEQLRIASGEELTYKQSDIEQIGWAIECRLNAEDPLNNFTPSPGKLRRYRSS
GGPGVRVDSGVHTGYVITPYYDSLISKLTVWGWNRNEAIARMKRALYEYIIVGVTTNIPF
HKAIMNNEHFKRGELTTHFIEDHNIIKEVENIIEIEKEKGATLASALGAYDRKVVAITAA
AGMYIQNIRT*
>SR-VP_0-2_scaffold_141_4741268_30 # 18797 # 19411 # -1 # ID=6_30;partial=00;start_type=ATG;rbs_motif=AGGA/GGAG/GAGG;rbs_spacer=11-12bp;gc_cont=0.298
MDKRAEIIIYGRVRKAGYKDFIDEIVFNLNIDGKVKNLYNGTVQVVCEGKENDIKELIKK
IEITQYPIRVEKIDVNMSSIEEGEKEFSSFEIVREEDLTLATYERMDSAARYIREMNSNL
GGKIDNLGIYISGKIDDLRTETTKNFKEMDKKYKLISDGMFAFAKKIDERMERLEKRNEI
ADLHIEKTEKNIEELLKLLIEQKK*
>SR-VP_0-2_scaffold_141_4741268_31 # 19725 # 20093 # -1 # ID=6_31;partial=00;start_type=ATG;rbs_motif=None;rbs_spacer=None;gc_cont=0.298
MTKNLLLLEFVEQGYAKSSPILLYNLRNNKEFQTMNIRFFVTNMGHRSQGSIKYSGIDML
GESCKYYFDMDKKENFVDFLVKKFYEKNPSPEMGLKKTFTRLLHLNKLHWSEEYTGKKKK
TN*
>SR-VP_0-2_scaffold_141_4741268_32 # 20142 # 20858 # -1 # ID=6_32;partial=00;start_type=ATG;rbs_motif=None;rbs_spacer=None;gc_cont=0.301
MKTLNEILQSETETNIFVFEERLKGTDMDKLLDYIRDQTVENLSLKVGLYQFVRAVYNTP
LETVKEELKNMNDMELDIQEINSELEKISKEHSKLYDREQKLNDERQKLLAKDICKNKYF
SKCKWKAKERSRTGFILRPIIDHDDQGFDHLQTKLRLYPHGSFELNENIELCGSDGDFYI
MSSDTKAGMEFIKSQNMEIVIDQSIIEDIASMEKQIVLLKEFINQFGMMVKNNKEETR*
>SR-VP_0-2_scaffold_141_4741268_33 # 21209 # 21586 # -1 # ID=6_33;partial=00;start_type=ATG;rbs_motif=AGGA/GGAG/GAGG;rbs_spacer=11-12bp;gc_cont=0.323
MSVVTHKFMEKRITTDKPKKAKRMLRKEEVMTNAKAKIEAKLKKRQLKMTKQNNVPKKIE
PKRKRKPHRSKKVNATYQSDIKGIYVDVSEAEENKRREKEVLDSVAKTVDKRTSNTKESC
YLRNN*
>SR-VP_0-2_scaffold_141_4741268_34 # 21704 # 21985 # -1 # ID=6_34;partial=00;start_type=ATG;rbs_motif=GGAG/GAGG;rbs_spacer=5-10bp;gc_cont=0.394
MKIVTIDPCFTKGDENLFSGEAELGAVKITPWAIDELKKHFDSVQAVPNEMIILFNPPVE
KIIIFNTGRAMIRRVASKGLAINRFEILEKILN*
>SR-VP_0-2_scaffold_141_4741268_35 # 22055 # 22360 # -1 # ID=6_35;partial=00;start_type=ATG;rbs_motif=GGA/GAG/AGG;rbs_spacer=5-10bp;gc_cont=0.330
MEKLASESKLIYFVDNLDDEDIIVEMKIGKIYEVETYAEETGDTVCKFTSELESITIDDD
WLNKEDYHDGFITELVFVNGVTIYEPQYDHDAVNICESGSP*
>SR-VP_0-2_scaffold_141_4741268_36 # 22373 # 22651 # -1 # ID=6_36;partial=00;start_type=ATG;rbs_motif=GGA/GAG/AGG;rbs_spacer=11-12bp;gc_cont=0.344
MNKDKNFLELMMNSDKFLDHDIEECGMCYFNFLSGKIAREILESGNIKDAVKRWTDEHDK
RWKESKFYRLWVDETAAGRDPRKAFEERKWIP*
>SR-VP_0-2_scaffold_141_4741268_37 # 22656 # 23249 # -1 # ID=6_37;partial=00;start_type=ATG;rbs_motif=GGA/GAG/AGG;rbs_spacer=5-10bp;gc_cont=0.328
MTITVWYCEDCGINNFILDNNCTKCGKPYLDTKITKEEQKNISQKELATSIDDSQPSNNL
DTSSESSLLRINTMTNDAVSCLEFLINSNTRARELLKSGIEFCSMIEKGDSIKDFTPESE
SELWEFMQVMNMVFKPEELSNITWQAKEIKKRLNYALTEAVYIDSLFSLKEIYEMQKFFD
YVGKPFSQIELLKMQRK*
>SR-VP_0-2_scaffold_141_4741268_38 # 23252 # 23572 # -1 # ID=6_38;partial=00;start_type=ATG;rbs_motif=GGA/GAG/AGG;rbs_spacer=5-10bp;gc_cont=0.290
MKKLVDEAKFIYFANRFNEKDIIVDIKIGKIYKVETYTGETGDIVCNFTSELESIIIDDD
FANKEDYPDGFITKLVFKNGVTMYDSQYDHNVINICESDEDKLKGE*
>SR-VP_0-2_scaffold_141_4741268_39 # 23572 # 23742 # -1 # ID=6_39;partial=00;start_type=ATG;rbs_motif=GGA/GAG/AGG;rbs_spacer=5-10bp;gc_cont=0.304
MSEEFGVYCIFCGYVRWGKRSDEVRKCLNCGNTKKSLMMNVNRGEIENIKKSRMRV*
>SR-VP_0-2_scaffold_141_4741268_40 # 23789 # 25972 # -1 # ID=6_40;partial=00;start_type=ATG;rbs_motif=AGGAG;rbs_spacer=5-10bp;gc_cont=0.432
MDKKDKALTLKVIEAKSYDAGRGIARIDPTVAYDMGLQTGDVIGIEGTKRTAALVWPGYP
EDSDSGLIRIDGTVRRNAGVSIDDKVQIRKIHTAPAEKILFSPTQSLKIQGGEAYLAHNL
EGRVITRGDIVELNIMGRRVDLVIVSIKPVTDSVIIGERTVIEVSDRPVKEMPYIPRISY
EDIGGLGDEVRKVREMIELPLRHPELFERLGVEAPKGVLLHGPPGTGKTLLAKALSSETN
ANFLSISGPEIMSKFYGESEENLRNIFQQAEENAPSIILIDEIDSIAPKREEVTGEVERR
IVAQLLAVMDGLKARGKVVVIGATNRPNAIDPALRRPGRFDREIEIGIPSRKARFEIMQI
HTRGMPMANDVKLDRIADLTHGFVGADLAALTREAAMNAIRRILPELDLEVQSIPADVLS
KLVVTADDLVKALREMAPSSLREVFIESPNVHWSDIGGLLDAKQELKETIEWPMKYPLLF
KQTGAKPPKGILLYGPPGTGKTMLARAVATESEANFISVKGPEFMSKWIGESEKAIRETF
RKAKQAAPCIIFFDEIDSIAQIRGSDSGSRVTDRIISQILSEIDGLEELHSITVIAATNR
PDIIDPALLRPGRIDRLIYIAPPDRSSRFEILKVHTARTPLDSDVDLDTLADDTEDFTGA
DLASVCNEAMIFAIREYVISGKSDDDESIKQLKVGYHNFRDAMTKVKPYSKKELEKYKKI
SENFIYQ*
>SR-VP_0-2_scaffold_141_4741268_41 # 26163 # 26378 # -1 # ID=6_41;partial=00;start_type=ATG;rbs_motif=None;rbs_spacer=None;gc_cont=0.306
MTKNKDGRGGCRPKYSDEDLLSCLKDFYHKNKRVPEAREFNNVSGYPSSSTYRRRFGCWS
NALKMMDEKII*
>SR-VP_0-2_scaffold_141_4741268_42 # 26400 # 26852 # -1 # ID=6_42;partial=00;start_type=ATG;rbs_motif=AGGA;rbs_spacer=5-10bp;gc_cont=0.296
MRESSNSGWSENTLVATAEGNLSFRHFIDKNIEEIDALSHDMKKDDVIVTKMKNIRLARK
NADTIKIHFNDGSEKFIECSSDNNIYLRNLKKTMVRDIKVGDILFGMNPEIKVSRILHDY
TGKNVYNGTVEESHTYFIYYDEVSAILSSD*
>SR-VP_0-2_scaffold_141_4741268_43 # 26914 # 27099 # -1 # ID=6_43;partial=00;start_type=ATG;rbs_motif=AGGA;rbs_spacer=5-10bp;gc_cont=0.317
MKMYTMPNGIELIAETEHEKELLNFFHMQGVRTTGYDAKNHTIIIEKKLELSALIDAIND
D*
>SR-VP_0-2_scaffold_141_4741268_44 # 27191 # 27643 # -1 # ID=6_44;partial=00;start_type=ATG;rbs_motif=None;rbs_spacer=None;gc_cont=0.307
MNIQNYIFGIDVDNTLTDTPPFSVEGMDLERTRKMIRNAPPKKGIEVLSILDINIIIITG
RGDYFHEDTIYWLNKNNIPFDKLLTIDRNKYKRRFNMKEYLKFKLDAYLSNKIHFCLEDD
DSVIELLKDYGIRTSKVENNFETAFYDLFR*
>SR-VP_0-2_scaffold_141_4741268_45 # 27665 # 27979 # -1 # ID=6_45;partial=00;start_type=ATG;rbs_motif=GGAG/GAGG;rbs_spacer=5-10bp;gc_cont=0.317
MGMYNEVFCRCPKCGGRGYMQISQLVLGFGEFDLENYHTLENLDTDEILELRARVLNKDF
VCDNCGNIFNPYKDIDRELLIYRLFNLRKKDKQAGSEISTGEYS*
>SR-VP_0-2_scaffold_141_4741268_46 # 27994 # 28527 # -1 # ID=6_46;partial=00;start_type=ATG;rbs_motif=GGAG/GAGG;rbs_spacer=5-10bp;gc_cont=0.335
MSYYTHILLCWEGGHILGYADQEKIKIIAGKYIDMYKGYEKELDALYIEEKIKKLSRKEL
TDKDYERHRNLENKAVSNATICILEKIESGKALFEGTKGCLWISGGIFNYTSGDTILLQL
KNFFKELWDNKCFGIGDVVCFSESEQSNVANVLVLDVDKMEIRQVEKGENWCWGLNW*
>SR-VP_0-2_scaffold_141_4741268_47 # 28570 # 28737 # -1 # ID=6_47;partial=00;start_type=ATG;rbs_motif=GGA/GAG/AGG;rbs_spacer=5-10bp;gc_cont=0.310
MEYSRNIQSLVKDIDTEIILSDEQGNEPVLIFVSDGKRIGQISVVELQKWINYII*
>SR-VP_0-2_scaffold_141_4741268_48 # 28758 # 28964 # -1 # ID=6_48;partial=00;start_type=ATG;rbs_motif=GGA/GAG/AGG;rbs_spacer=5-10bp;gc_cont=0.329
MEHDEIIMTDIELVEEIKRRGIKIDIPGNDNTDFSASERPRCYACETICTPVTKIKIGGI
MFDIEKDT*
>SR-VP_0-2_scaffold_141_4741268_49 # 28968 # 29147 # -1 # ID=6_49;partial=00;start_type=ATG;rbs_motif=None;rbs_spacer=None;gc_cont=0.317
MLSEEKMVLDKLINYLDSCRDEPAGTIAFEGVSLLEAIKIWGIMILILIFIIELTKYKG*
>SR-VP_0-2_scaffold_141_4741268_50 # 29297 # 30352 # -1 # ID=6_50;partial=00;start_type=ATG;rbs_motif=GGAG/GAGG;rbs_spacer=5-10bp;gc_cont=0.377
MKINLMKLSILLMVLMLAAYPAVAKQNYKQTVLVSDIPGLVKITDLDLVNPWGLARSSTS
PWWISDNGKGVSTLYNGSGNPFPIGSPLVVTIPPSGSSPTGVVFNGGTGFELTPGNSSRF
IFVSEDGRVSGWNPSVDPTNAVIKVDNSAENAVYKGVTIANNKGKDYLYVANFRNGTIEV
YDTSFNKVSLKNKFKDEKIPKGFAPFNVVNINGNLFVTFAKQDALKHDDVAGPKLGYVDK
FSPDGKLLMRLNHGPWMNSPWGVVLTPNNFGKLSNKLLVGNFGSGNIGIFDPKNGNFNGF
FKDNKGMITIDGLWALVFGNNANAGPSNVLFFTAGIQGEQHGLFGMIAPTK*
>SR-VP_0-2_scaffold_141_4741268_51 # 30456 # 30713 # -1 # ID=6_51;partial=00;start_type=ATG;rbs_motif=AGGAG;rbs_spacer=5-10bp;gc_cont=0.415
MAKFVIESPHTEEDCLKALDEATDMGVIDKYVFGCKYGEHIAWAYVEADSAEEALEENVP
SFLTDNTCVHEVGKFTAEELKEAHQ*
>SR-VP_0-2_scaffold_141_4741268_52 # 30848 # 31357 # -1 # ID=6_52;partial=00;start_type=ATG;rbs_motif=GGAG/GAGG;rbs_spacer=5-10bp;gc_cont=0.408
MPKAVVIYLSTSGNTKLMADSIADGLTSRNVNVTTMNFHEARIEEIKAADAIAIGSSTFY
YKMLPPMEKFIDSLEKANVAGKLGAAFGSYGWSGEAPVDIAERMRKLDMEVIDPVLRIQY
QPTDKDLEECKRLGKDLANKIKKAEKPEAGGKKAKSVPLDDVKMGEGGH*
>SR-VP_0-2_scaffold_141_4741268_53 # 31449 # 31727 # -1 # ID=6_53;partial=00;start_type=ATG;rbs_motif=GGA/GAG/AGG;rbs_spacer=5-10bp;gc_cont=0.391
MMHTIMRVKVKDYDKWKPVFDGNSAIRKAAGEKGGRLFHNVDDPSEVLIYLRWETMENAR
KFFESEDLKKRMQESGVIDKPDIYFLEEVESL*
>SR-VP_0-2_scaffold_141_4741268_54 # 31811 # 32089 # -1 # ID=6_54;partial=00;start_type=ATG;rbs_motif=GGA/GAG/AGG;rbs_spacer=5-10bp;gc_cont=0.398
MMHTIIRHKVKDYDKWKIAFDEHSPTRKAAGEKGGRLFHNVDDPSEVIIYLRWETMENAR
KFYASEDLKSVMQKAGVTDKPDIYFLEEVESL*
>SR-VP_0-2_scaffold_141_4741268_55 # 32123 # 32512 # -1 # ID=6_55;partial=00;start_type=ATG;rbs_motif=GGAG/GAGG;rbs_spacer=5-10bp;gc_cont=0.390
MNYEETLEDMKKTLGIIPGFMKALPEDVLVQEWPLFKTYNFEETKIPAKYRELMGLAVAA
NIKCPYCTLFHKGVAQMNGATEEELAETVFLASYTARWSAIIHAQHYDYDTFKKEFEQIG
KYLQEKMEK*
>SR-VP_0-2_scaffold_141_4741268_56 # 32565 # 32969 # -1 # ID=6_56;partial=00;start_type=ATG;rbs_motif=GGAG/GAGG;rbs_spacer=5-10bp;gc_cont=0.383
MLGELLGETKGNITGNRVLPSKGDLPKIESSFQDSGIILGIDITELGTYWSQVRGNKIYG
EGQGIIMTSEAETAHWKGFGIGKFTGKGSSTSWRGSLYYQTSSKKLERLNNIVIVFEYEI
DETGNTYAKLWEWV*
>SR-VP_0-2_scaffold_141_4741268_57 # 32988 # 33335 # -1 # ID=6_57;partial=00;start_type=ATG;rbs_motif=AGGAG;rbs_spacer=5-10bp;gc_cont=0.402
MRYFVKAEYIELGASLPPEEFVPMVENLIIPSFEAFDQMENDGVLVSGIVSGARAGMLIV
DVDSNIELTKLLQSLPFWGVVKWEVIPLDIPKDRIEVEKQLLENIKSCICDEKAI*
>SR-VP_0-2_scaffold_141_4741268_58 # 33468 # 33731 # -1 # ID=6_58;partial=00;start_type=ATG;rbs_motif=AGGAG;rbs_spacer=5-10bp;gc_cont=0.379
MAKYVLAAPHNPEECLEDLDKMVAEAPDLLNKFVWGCAQGEHKGFAYIEAESKEAVTATI
PKSLQGKIKVIEVNKLTPEQIKSFHEK*
>SR-VP_0-2_scaffold_141_4741268_59 # 34226 # 34462 # -1 # ID=6_59;partial=00;start_type=ATG;rbs_motif=GGA/GAG/AGG;rbs_spacer=5-10bp;gc_cont=0.278
MLKTIYCYLLLLETELQTYTNKKGKLYPNKECWIYPKQRRRFHEVYEILIAKTPMGNKYR
ISELIMFEHKNIEQTQDA*
>SR-VP_0-2_scaffold_141_4741268_60 # 34455 # 35840 # -1 # ID=6_60;partial=00;start_type=ATG;rbs_motif=GGA/GAG/AGG;rbs_spacer=11-12bp;gc_cont=0.318
MSVPLVDQKDVLAKLNYKETKEKVKDQDYRTYSLKHDIKQGRINLDKFFLDYNDVLNSVI
LYIYDTIVWKEWEIEKENVYQYKQKRLYPKYRKDRDFKEDLRYDCLEKWKYSSHWINSVI
DIAYSILESWKKNYDKGKRKRNCPVAKRLFVRVKQTLMKREGDKLRISIKPRQFIYIDLS
KRYFKIDGRIGEPILTPTHIHLPIQQVDKKNEKDNNKDNNKSRKVAKNIGWDLNKYSMDG
FSPELGWIRIELNGLHKTHSAYDNKRRRINKLASTKKVVGKKLKEKYSKRERNRCKQIVH
AITNKVKKIGKHHGFEDLDKTGMFRNRGGKWNRELGYTNWKDITRLMEYKSDIELIDPYH
TSKDCSRCGCVNKDLNGEKFVCTNKECGLVIDRQFNAAINIYIKMEGLSQNIEHRIEWFD
ENVLSKFTQTGAERKEINELVRSLYDLMKPQFYEVKSGKNA*
>SR-VP_0-2_scaffold_141_4741268_61 # 36057 # 36494 # -1 # ID=6_61;partial=00;start_type=ATG;rbs_motif=AGGA;rbs_spacer=5-10bp;gc_cont=0.295
MSLFGKKDIKENDNKYIANILTNTASKIIKRGIYDRPSIEFLKLSLEYNVLIGKNEIDED
RFLTEKLDSLIKISQEDAKLNPNMRGKDTISIFETLPDLIKSTKAVLKDKERTYEEMKEA
AEKMIKPLDDILKELDKNDLRKRSI*
>SR-VP_0-2_scaffold_141_4741268_62 # 36564 # 37094 # -1 # ID=6_62;partial=00;start_type=ATG;rbs_motif=GGAG/GAGG;rbs_spacer=5-10bp;gc_cont=0.292
MVLEKDIVVVTLPGKMISNYIYIKNYVYSIGTKKLLEPDNTDKQANSKYWKDLYYLRPEK
YLIIEVDIDMENNCTYKCMTVFTKEDYLSNKRKQFPNTNVDKFKKIYRSCGLEIVEWRED
IPDWVKLPHECIPEIKEEYRQPQEVEDKLSSLLKEDDIKKSTVGFLSEKYKTKQIK*
>SR-VP_0-2_scaffold_141_4741268_63 # 37183 # 37494 # -1 # ID=6_63;partial=00;start_type=ATG;rbs_motif=None;rbs_spacer=None;gc_cont=0.314
MNRITKFRTKEIAVANKKSEDRLFHDPYLGEYFIISPRKKPVWNEDEFEENFIFMPETFE
ECKSLRSGHCQDCEYLPQRMGSFKSCRRKLTLSNRGDMEVFDH*
>SR-VP_0-2_scaffold_141_4741268_64 # 37559 # 38014 # -1 # ID=6_64;partial=00;start_type=ATG;rbs_motif=GGAG/GAGG;rbs_spacer=5-10bp;gc_cont=0.342
MEKVKSIPEGFGTLTPSLVVQGGKDAIEFYKKAFGANVKRIFYGPDKKTIFHAELEIGHS
ILILSEELPMMNLFSPKSIGGGTSVSLYMYVDNVDDIFTNAVSAGALVETPLMDTFYGDR
CCAIIDPFGHHWILATHIKNLTDEEIKRFLM*
>SR-VP_0-2_scaffold_141_4741268_65 # 38050 # 39024 # -1 # ID=6_65;partial=00;start_type=GTG;rbs_motif=None;rbs_spacer=None;gc_cont=0.308
MYSIARCPPSSWDQYQILYELKRRLNEIELEPQHKNIMITAKGIDEKIYLSIDKDTTYQE
KGFYKCRDCYQPVFLKRSNFRVSHFCHFPLNHTCNQLEKDTEEHTTMKIDIYNYFKNFYW
VDGIDFEVSVPYNEGLIRPDVFIKAKNGDKIAIECQITKITWLDVMEKIKKYSSINIGTL
FIFDKRNYIENFFSVNTTPYGMSPTIIVTDNIHNKRFYLYNANKKNKKKYGPIISFEQIG
IRIANMKDDKFYFAGSYFNKEDFRNYKIDNVGKCKIVTGSEKANFGKIVKKVEEYGCHFD
QDWVIYDNIDDNTSKLTSAEKVNN*
>SR-VP_0-2_scaffold_141_4741268_66 # 39012 # 39149 # -1 # ID=6_66;partial=00;start_type=ATG;rbs_motif=None;rbs_spacer=None;gc_cont=0.261
MMIGKQEETIGEIRNLRDDLKLYFDKRFEILEEDVFLIKKKMCIA*
>SR-VP_0-2_scaffold_141_4741268_67 # 39264 # 39536 # -1 # ID=6_67;partial=00;start_type=ATG;rbs_motif=AGGA;rbs_spacer=5-10bp;gc_cont=0.322
MGVEYDPRPNVISLGDGEYETYYLCGVCKKEFSIKFGEDGSYDYVERCPHCNIKFILCDG
MCISNDIWSEIEEIDMDKKYKYGCFYEELC*
>SR-VP_0-2_scaffold_141_4741268_68 # 39527 # 40303 # -1 # ID=6_68;partial=00;start_type=ATG;rbs_motif=GGA/GAG/AGG;rbs_spacer=5-10bp;gc_cont=0.308
MEIEKFKCISCGKTLSVNREYIEMISMGIESIIENSEIIRSDKVVSISEDESGSNFGKVI
LKSTDIISSILNNIFICCPYGNWKSIQEEENINEDILALPPSIHRENIRNSLSNRRWQRI
TDETRKKADYICQNCKTNMKDNIAYLHSHEDWLLDYDNKTAELVGIKVLCDMCHMYYHQG
LYGIQRFENKINDERDKVIKHHWKSYPQKGYNIIISDENRKIMSEIFNSDGWTIKPFSDS
INNIMKDIGQKTQDNAWE*
>SR-VP_0-2_scaffold_141_4741268_69 # 40462 # 40974 # -1 # ID=6_69;partial=00;start_type=ATG;rbs_motif=AGGA;rbs_spacer=5-10bp;gc_cont=0.329
MMDCTKETEKDMNIMATETISEVSKYEIDLILEREIKWHKVKIDTWENINIADFGFKEGE
NVIVVDTTNEKWVKQLCHMDSNKNKIDSNILRLHLIHRRCRSPVAMNGNKLRCNKCRLPS
VPYNNLELWSFDNKSLIRAGDIMGEALVQNSGYPIILIDLEYENRNKKIN*
>SR-VP_0-2_scaffold_141_4741268_70 # 40949 # 41134 # -1 # ID=6_70;partial=00;start_type=ATG;rbs_motif=AGGA/GGAG/GAGG;rbs_spacer=11-12bp;gc_cont=0.285
MQTVKGRDTNTKYRFNYSIFKEEEEEGYKIIGNEYMGSWKLMVFNKSKKDQEDDDGLYKR
N*
>SR-VP_0-2_scaffold_141_4741268_71 # 41302 # 41424 # -1 # ID=6_71;partial=00;start_type=ATG;rbs_motif=AGGAG;rbs_spacer=5-10bp;gc_cont=0.341
MAKKKITIYGKGKGKRNVHNVGYRLFLLEQADSLFIENFD*
>SR-VP_0-2_scaffold_141_4741268_72 # 42478 # 42678 # -1 # ID=6_72;partial=00;start_type=ATG;rbs_motif=None;rbs_spacer=None;gc_cont=0.299
MTRKKSANVGEIEKWIEELKKRGISEFQFRDLPEDLKKMGMIRRASVLKKITELKKIKDV
IVWKVE*
>SR-VP_0-2_scaffold_141_4741268_73 # 42706 # 43377 # -1 # ID=6_73;partial=00;start_type=ATG;rbs_motif=GGA/GAG/AGG;rbs_spacer=5-10bp;gc_cont=0.345
MIDIIKFKNRNDAGILLTHKLKTYKDKEEVLVLALPRGGIIVGYEIASYLNCPLDVIIVR
KLGFPGNPELAIGAISENGSLILDEAMISSYEISKEYIQDEIYKQKVLIESRVKLYRKGN
TLPDFKGKIVIIVDDGIATGATMKVAISTLRDEKIKRLIVAIPVTSPETAEELLVLADEL
ICLEAPYGFISVGSYYQDFDQVSDDDVIDLLYRIKSQFELKSK*
>SR-VP_0-2_scaffold_141_4741268_74 # 43407 # 43877 # -1 # ID=6_74;partial=00;start_type=ATG;rbs_motif=GGA/GAG/AGG;rbs_spacer=5-10bp;gc_cont=0.327
MRFNDIDDLLEQNKNFAHSFVKENRSFMPQAVMSVNGKIIPIVITEGRNALKGVIERIES
LKRDLDWVIVMNEGYIDKVGKNRKEDIKKNYRHGSLEDRYLAGDKDVGWVFILQAHWKEG
GKFMKKMRLYDIIPVSLEFVIQYETDEFNGWFVLKI*
>SR-VP_0-2_scaffold_141_4741268_75 # 43909 # 44040 # -1 # ID=6_75;partial=00;start_type=ATG;rbs_motif=None;rbs_spacer=None;gc_cont=0.242
MQILIYDKIQLNEKNNSEIDSLKTAYILMDTSIIKRIKSLTDI*
>SR-VP_0-2_scaffold_141_4741268_76 # 44040 # 44768 # -1 # ID=6_76;partial=00;start_type=ATG;rbs_motif=GGA/GAG/AGG;rbs_spacer=5-10bp;gc_cont=0.266
MSEIQEYNNHVQGIKRFFDQWNIYQKVIQNNYMFHKQIYQVMCKLLLDHFQQEPFSLLDL
GCGDSSLIAKITKDIPISYYHGVDISEIALEAAQKNFASSSFDVVLSHGDYFEIIDKLKT
KFDVIISGYSLHHLSLLQKDIFFGNCHDILKKNGILLIYDIIKNDNENNKQYLERYWNNI
QINRSDNFTIKELEDTKKHIFERDFPESIETFINLANKHGFKQANILYRDPLFLVCLICW
YT*
>SR-VP_0-2_scaffold_141_4741268_77 # 45045 # 45665 # -1 # ID=6_77;partial=00;start_type=TTG;rbs_motif=GGA/GAG/AGG;rbs_spacer=5-10bp;gc_cont=0.280
MKKDKNGSIISESELITILDNLSREYSINVVIENNDEKMPHIIGYHIIKKAVIVNIPMFL
DAITEQRKLLKYHQIKSLIEAKFLHEYHHSKINRKHTADDMPLINFCEDYYIENFLMKNN
ESLMIESSCLRKIHSEKIEDDKLSIMFGDLNVIYVLCTIYDKEELKNIYGDEILYYKKIF
DTIKCENDIWDASSELLKLYKQRKAA*
>SR-VP_0-2_scaffold_141_4741268_78 # 45778 # 45957 # -1 # ID=6_78;partial=00;start_type=ATG;rbs_motif=AGGA;rbs_spacer=5-10bp;gc_cont=0.433
MTKDNNMEKWKCTLCDYIYDPAVGDLDSGTVPGTAFEDLPNDWICPWCGASKDSFRKVE*
>SR-VP_0-2_scaffold_141_4741268_79 # 46214 # 46615 # -1 # ID=6_79;partial=00;start_type=ATG;rbs_motif=AGGAG;rbs_spacer=5-10bp;gc_cont=0.296
MKDVKEMVVKLLNIEKEIAYNKGSFNLFALFLRDGENKWDLLISSTWIDKEKYESLRYIA
SIIQRKLTKEELVEISGIEIVDHNDSALNEIYNSINVEHSIVEKTNRDFFGVMIHHAYII
TSHNPIRHSLIAA*
>SR-VP_0-2_scaffold_141_4741268_80 # 46612 # 47010 # -1 # ID=6_80;partial=00;start_type=ATG;rbs_motif=GGA/GAG/AGG;rbs_spacer=5-10bp;gc_cont=0.321
MIKISDIGHMAKNRLEDSEILYKARRYDGSYYLCGYVVELGLKYRICKTLDWDGYFETNS
DFKGYASFKTHDLDILLKLSGVETIIKSRILADWTIVRLWNPEKRYRPIGSIKAIDTKTM
LKSSNVILGELL*
>SR-VP_0-2_scaffold_141_4741268_81 # 47056 # 47940 # -1 # ID=6_81;partial=00;start_type=ATG;rbs_motif=AGGAG;rbs_spacer=5-10bp;gc_cont=0.318
MDNMLLLSKSEVIYKHDDEYKISKMLKSLEVELRLRGFSKYTSKVYIYYNSKLLSYIKKS
PDEITENDIKEFLAYKMSENLSNCSMGLIRSAIKFYYSEILGRNIVLVKTPRGDKKLPVV
LSKKEIKDLLDKTENVKHRLLIELLYSTGIRLSECINLKYGDLDLDSKIGFVRKGKGSKD
RIFIISDMFKKDLISYREDHGFDKDGFIFEVNGRKMSPRGIQHAIKISAERAGIKKDIHV
HTLRHSFATHLLENGVDIRKIQLLLGHSNLSTTQIYTQVSSDEIKKIKSPLDVL*
>SR-VP_0-2_scaffold_141_4741268_82 # 48350 # 48823 # -1 # ID=6_82;partial=01;start_type=Edge;rbs_motif=None;rbs_spacer=None;gc_cont=0.289
GIKMRTIEKWKEQFYEKRGRRNEHLGDIITIFARGLEKILADKDIDDIKNRIADPEYGII
KPKIKTSFFGDYTISIGKDRHFDTLLIIGLNRTKKIVAKVYAIPRLQLGEKSSISILKNG
KYEKFRIDEKPYNEAFQKISENRKRSLTETLSSVDLD*
>SR-VP_0-2_scaffold_141_5187255_1 # 3 # 230 # -1 # ID=7_1;partial=10;start_type=ATG;rbs_motif=AGGAG;rbs_spacer=5-10bp;gc_cont=0.360
MKIKDNSVLITGGATGIGFALAKALVEEGNEVTICGRRKDKLMEAKNKIPQLRTATCDIS
KAEERECLNDLIDVNI
>SR-VP_0-2_scaffold_141_5187255_2 # 258 # 2126 # -1 # ID=7_2;partial=00;start_type=ATG;rbs_motif=None;rbs_spacer=None;gc_cont=0.367
MNMILKKETIISVSTLILVVFILTGSAGGDSGGGMSRVSISDRLNSGDVLKVGYSIISQN
GQYRLTLQNNGNFVLYNLANNVIWESGTLNANVSEIVMRNDGNLVMNDYGNMSIWSTDTY
GNPGAYLILQNSGNAVIYSATGGKLWSQPLVASLHMLRFITIGDPHLRRNVTDDEEQRLA
KAVNYINGRNDIDFVVVMGDLANDGTIAQFHIGKSILNGLNKPYYVVEGNHDILIDNLTF
SNYFGPAENIINVNGYQLLFVGIWSELTHDGSLALHWSFDFNNPRINKKMPTVVFLHGLV
QNAPSGCCKDGTGSTVNWNNDVKYYKFAWDMQPELNKFSKLIGVYSGHVHVDTVRTVSTP
SKYPVQYITIASLTDNKLIGWLAPPSDNIGYSVINNGKLKYNLVNYTVPIPKLKIVPPVN
IVQMATGLKTFVNIGRPTISGGIPPYTISNNSPPGNKFPVGQTTVLWTVTDSVDTTGQVT
QLITITPAKLTITAPANVTKVATGLMTKVNIGMPKISGGIPPYTLSNNMPQGNSFPVGKT
TIIWMVTDWNGTTAQGTQLVTITSQTDIEVYYRNLGLYPNILETNDLLKAADDWRNNIVA
PGFSVSITTGQLLALANEWRNS*
>SR-VP_0-2_scaffold_141_5187255_3 # 2310 # 2654 # -1 # ID=7_3;partial=00;start_type=ATG;rbs_motif=AGGAG;rbs_spacer=5-10bp;gc_cont=0.388
MKKIIIIGMIFVGIILISGCAGPKQTQVSPTSNGPNATVDIKVFAFDPSTITVQRGTTVT
WTNRDSASHTVTGDIFGSGSIPQNGEYSHTFQEAGTFDYHCKIHPNMQGKVIVT*
>SR-VP_0-2_scaffold_141_5187255_4 # 2802 # 3239 # -1 # ID=7_4;partial=00;start_type=ATG;rbs_motif=None;rbs_spacer=None;gc_cont=0.285
MNIEDYKKLFELKHEGGWSDDNVWYARCKICGILPIFDKYTIRNWYNLNGYQRKKRFYAT
IRHHVNIYHHELIPSKRTKILEQYMISADALQYLQNFPFRPIKEEKLNKTPILNKAPILN
KIHIAQLKFWKPGIINLPHGEKENE*
>SR-VP_0-2_scaffold_141_5187255_5 # 3511 # 4038 # -1 # ID=7_5;partial=00;start_type=ATG;rbs_motif=AGGAG;rbs_spacer=5-10bp;gc_cont=0.297
MNYDLICDSMEKEGLTKETIFINERMKDMITLYSANPGETKLVIDIECPMDQKILIRGVE
DGNIKNFKDAYTIKLTLRDKIKNEISQITKIMIRKEGSTKDIFIPIRCFYADIRRSGDDC
LYYRPRKNIFLQEKDHLFVYVVGENIGKKLPDVTIDKDQISFNIKADIFRLKQNN*
>SR-VP_0-2_scaffold_141_5187255_6 # 4081 # 4380 # -1 # ID=7_6;partial=00;start_type=TTG;rbs_motif=GGAG/GAGG;rbs_spacer=5-10bp;gc_cont=0.363
MKSEVELIDLKLNGYYILELVGMATAGYSWVYTVDNENIVKISHRYIAPPNKEVGSVGTE
RFTIIGVRRGLCTIEFRQIRSWEKDKPPLSVRKFLVNVE*
>SR-VP_0-2_scaffold_141_5187255_7 # 4435 # 4665 # -1 # ID=7_7;partial=00;start_type=ATG;rbs_motif=None;rbs_spacer=None;gc_cont=0.351
MKYDAERHDIKAPGIYSELWNSIEADSVEEAKLKARKFFLKKGEILGDWFEDGRKLCASI
SSSDRRLRSSGIFIFV*
>SR-VP_0-2_scaffold_141_5187255_8 # 4685 # 4921 # -1 # ID=7_8;partial=00;start_type=ATG;rbs_motif=GGAG/GAGG;rbs_spacer=5-10bp;gc_cont=0.342
MVNDKKEEMTAEKLAHKITLDNVTRQIEDGWTNPYMIVENIVGLAAWRTLPEWDKKILVA
KVHKIAVESDYLRKKYFE*
>SR-VP_0-2_scaffold_141_5187255_9 # 4987 # 5229 # -1 # ID=7_9;partial=00;start_type=ATG;rbs_motif=AGGAG;rbs_spacer=5-10bp;gc_cont=0.321
MVLMIEPIVLIIVIIVAYLLLRSMKHVIINTIMGLIILVLYNFIFHPGIRYSIWTILICA
IGGMPGAILVIVLHLLRIAF*
>SR-VP_0-2_scaffold_141_5187255_10 # 5588 # 6241 # -1 # ID=7_10;partial=00;start_type=ATG;rbs_motif=AGGAG;rbs_spacer=5-10bp;gc_cont=0.382
MSKDIGEKGAIVQRDGETFAIAPHIPAGIIQPEQLRVIADVAEKYGLVCKITSAQRIAMV
GIREHNIDSVWEELEMKPGAAIGLCVRSIKICPGTTFCKRGQQDSVGIGLKLDQKYHGME
LPSKLKMGVSGCMNSCAEPVIKDIGLMGTSKGFRVYAGGSSGVSPRLGDLIAEELSEAEA
LDLVDRIISFYKRINQKKRLGKIIDEIGLDTFKSEVL*
>SR-VP_0-2_scaffold_141_5187255_11 # 6352 # 6537 # -1 # ID=7_11;partial=00;start_type=ATG;rbs_motif=AGGAG;rbs_spacer=5-10bp;gc_cont=0.376
MAEAAKVQKLGNDLVIIFPKEVVEKLHLEEGCLVEIESFVCSGTSGVRIRSKTDTQEADP
L*
>SR-VP_0-2_scaffold_141_5187255_12 # 6544 # 6807 # -1 # ID=7_12;partial=00;start_type=ATG;rbs_motif=GGA/GAG/AGG;rbs_spacer=5-10bp;gc_cont=0.295
MTTFEEFKKGISHNVDYCELGKKLIEKRNNKKIWEWVETQNFSEFEKGIVVGFMIAWVEI
FVNQKYVKNDKNEINDIISRKNEVTKE*
>SR-VP_0-2_scaffold_141_5187255_13 # 6794 # 9262 # -1 # ID=7_13;partial=00;start_type=ATG;rbs_motif=None;rbs_spacer=None;gc_cont=0.387
MTDQETKTPQQQTSSERIKDVNIEVEMKSSYIAYAMSVIVGRALPDVRDGLKPVHRRILY
AMNEQGMTHDKPYKKSARIVGDVLGKYHPHGDIAVYDSLVRMVQEFSLRYPLIDGQGNFG
SIDGDSAAAMRYTEVRLGAISDEILGDIDKETVDFKPNYDESLEEPSVMPCKLPNLLING
STGIAVGMATNMPPHNLGEVIDGIIMVIDNPLVEWKELMTVIKGPDFPTAGFIYGRQGIR
DAYSTGRGSIKMRARAIIEEVKNKETIIVSELPYQVNKAKLIEDIAGLVRDKKISGITEL
RDESDKDGIRMVIEISRQEQANIILNQLYVQTQLETTFGVINLALVDGQPMVLPLKELIN
QYISHRQHIVIRRSQFELKKAKARAHILEGYIIALDNIDEVIKLIKASASPDEAREGLIE
KFKLSIEQAKAILEMRLQRLTGLERTKIDNEYAELQKTIKWLQELLGSETKILTLIKEEL
ADIKSRFTNKRRTEIVDSAGDIVTEDLIQKEDDAITISNSGYIKRIAVDEYKQQRRGGKG
VIGMETKEDDFVVDLFIGNTHDYILFFTDKGKVYWLKVHEIPEVGRQARGTAIVNLLQLE
KDERVSAYIPISTFDEKHYLLMTTKKGTSKKTKLVEFSNLRKTGIIAINLDEGDKLVSVR
LTDGTKEIMIGTKHGQAIRFNEGDVRDMGRTARGVRGIKLVGGDEVVSMTIVEKDMTLFT
ITENGFGKRTVFDEYRTSNRGGQGVITIDTNTRNGNVVDIRTVKDDDELMVTTSNGIIIR
IPVKGIRIQGRNTQGVKIMNVGDKDRVVGIASLVKSEKDDNI*
>SR-VP_0-2_scaffold_141_5187255_14 # 9629 # 10144 # -1 # ID=7_14;partial=00;start_type=ATG;rbs_motif=GGA/GAG/AGG;rbs_spacer=5-10bp;gc_cont=0.349
MEWRIKKEEIVEQEIIGEDGEKCYAPRDMSTMIITNTIEDAKDKAKVWGLRENESIGPWL
GGEDKLWSIISTSDPKIKRSVLHLFIDPEIIIQYTWKKGLIVKDDHGARVTGKMMLIDVT
TGIEIKRYVEIKNGKVIKKPRCVEILGEKCEKGFALRGITLKNMYTGQELM*
>SR-VP_0-2_scaffold_141_5187255_15 # 10191 # 10553 # -1 # ID=7_15;partial=00;start_type=ATG;rbs_motif=GGA/GAG/AGG;rbs_spacer=5-10bp;gc_cont=0.339
MIRETKISPDDLKTIIKTDRFTIEEVGNSDTGDIHREMFINGLMTVDEIIYAVKKYDIEV
TWYRVGTDRTHTFPLLMKTIRECFEHGERFDPDNAQSMFPVVHKMFWKDKEWRYVYNHSI
*
>SR-VP_0-2_scaffold_141_5187255_16 # 10591 # 10890 # -1 # ID=7_16;partial=00;start_type=ATG;rbs_motif=GGA/GAG/AGG;rbs_spacer=5-10bp;gc_cont=0.270
MHIENNNTSIKDEIIIVIKESLKFAFVAIIVFFVVGTLLLYLFIKFAKIDVGIAASLTGV
IVAILIVVIDDKKIHVNDKIIESNRRIIRKVLKYKFGKC*
>SR-VP_0-2_scaffold_141_5187255_17 # 10911 # 11291 # -1 # ID=7_17;partial=00;start_type=ATG;rbs_motif=GGA/GAG/AGG;rbs_spacer=11-12bp;gc_cont=0.362
MEKRWLVKIDGENNLYYDSEKKVYRLRLFCIRCNKPYDCQCYEDYEDYEYDKSSGLPSRC
CSYTCCLLTTPSDATDYIKNIVQKLGMSIKPLTEYTEDEAEQIIDCIVEESMFDMDEDST
GERCGS*
>SR-VP_0-2_scaffold_141_5187255_18 # 11397 # 11570 # -1 # ID=7_18;partial=00;start_type=ATG;rbs_motif=GGA/GAG/AGG;rbs_spacer=5-10bp;gc_cont=0.425
MVAKVKIDDCAGCGVCVDECPMSAIVLDNDKAKVKEDECTDCATCVDSCPSDAITIE*
>SR-VP_0-2_scaffold_141_5187255_19 # 11601 # 12092 # -1 # ID=7_19;partial=00;start_type=ATG;rbs_motif=AGGAG;rbs_spacer=5-10bp;gc_cont=0.323
MQIEVDLENLVSKSIIDGILNSDNVQEEVDKILESDEYQEILTKNVKDRLDAILSSEDGT
KQIDDSIVCEIAKSDYIEVEIEKILCSDKYQKILQERVKVALQEVISSEEGKEQILEKVK
EYLDDYKIDYDDDFDSEMSQGIADILMTVMKAAFERFKVSELK*
>SR-VP_0-2_scaffold_141_5187255_20 # 12213 # 12701 # -1 # ID=7_20;partial=00;start_type=GTG;rbs_motif=AGGAG;rbs_spacer=5-10bp;gc_cont=0.382
MTSMLVNIIIGLIQLIIAVILAVASLYIGFAMLGKLTSKIDEEKELAKGNAAVGILVASI
FVSIAIVVQSGIAGVSVGLRNAVAGNIYSLVASVIQLVLGIILAVAVIYLSLNIFDKLTK
GIDEFEEIRKGNVAVALEMAGVIVATALIVQSGVLGITSSLF*
>SR-VP_0-2_scaffold_141_5187255_21 # 12845 # 13060 # -1 # ID=7_21;partial=00;start_type=TTG;rbs_motif=None;rbs_spacer=None;gc_cont=0.301
MKYEQKIFLFFLKIKWETVWSEFDKDTGNKEKKKQCEAMELCEYLYLGCEAVAKVRRAVG
LSKWLNKMNYM*
>SR-VP_0-2_scaffold_141_5187255_22 # 13057 # 13281 # -1 # ID=7_22;partial=00;start_type=ATG;rbs_motif=None;rbs_spacer=None;gc_cont=0.311
MTNCKLLNIEINMNRTCPASKNFKKSFLCYKDCGFSPLRDKNKKRIVQAKLYTDTGKGEI
AWVFGEKQADKYNY*
>SR-VP_0-2_scaffold_141_5187255_23 # 13268 # 15343 # -1 # ID=7_23;partial=00;start_type=ATG;rbs_motif=None;rbs_spacer=None;gc_cont=0.329
MDLPFFDKVPGIIDLHFEEKSTALGRKPEKVICVTVDPNFIYDITSVLEFHGCRVYNVDI
SAVRQYLLEKKLFPTANLVDYDQVDDDQYALDYNVNLVSKDLSVVPKIRGIFTINDQIER
IYFGHDIIEGREKYIIEKLNSDIMESDQDIILTNNGDSFELPYLYHRASLHNIRLQLGRE
KDIDNISNNENLSNNKKGNKGNGRSYFSYGKIYYKPRGHYLSGRLHIDRSSFLFREGGLP
GIIDISRITGIPLQELSRLSPGSAVNALQANQAMRDGVLIQWKGNQKNVQDSLETVQQSA
LILEPKVGLHEKIYELDFISMFPNIMVNRNISPETVLCDCCPNGQKVPFVNYNICQKGVG
LIPRVLRPLIDRRLTYKKRAKDAKNAKNLLISEECEKKQKVLKWLLVTSFGYMGFNKAQF
GSMKCYDSITAYARDILLRTIKLSQDMGYDILHCIVDCVWIKGPDPEKLQKIITKDIGID
IERKGFYNWIVFLPNKSDDNGSPYRYYGLMDNGKLKIRGIEMRQGSTPSIVRNLQEDILN
KLAEAKTAYEFYKKIPEAINILKDYARKVFNSECQLSDLIFEIRISKELGEYKGFNNSVA
ALVQYKDNNIDILPGQSVRYIVTDFNSRDPQKRVIIPELTNETTKYDKEKYYNYLLKATE
SILLPFGYSSEYLDEIMNKKIQTKLYQYDQL*
>SR-VP_0-2_scaffold_141_5187255_24 # 15390 # 15527 # -1 # ID=7_24;partial=00;start_type=ATG;rbs_motif=None;rbs_spacer=None;gc_cont=0.290
MKTRNEMTAKRSINKFEVFTIVLAGHKIRQKDKKDNKMDQRQECM*
>SR-VP_0-2_scaffold_141_5187255_25 # 15524 # 15697 # -1 # ID=7_25;partial=00;start_type=ATG;rbs_motif=GGA/GAG/AGG;rbs_spacer=5-10bp;gc_cont=0.316
MNVLQFLLLSMVIIDGSIASTIIFSSIGESLKFIGLIMMGMISAFITITGALYITKK*
>SR-VP_0-2_scaffold_141_5187255_26 # 15730 # 16830 # -1 # ID=7_26;partial=00;start_type=ATG;rbs_motif=None;rbs_spacer=None;gc_cont=0.360
MAKLTADSLTQEQLDLMKTVRQEYIDALTKDFDDKEIIKKVKWFYELYGLRNPQVHILDS
PQQYKLEHAERFHKGVYAQDDDVINKHLYELWRQLQKSVDESTLNLAKREILQKINGKYE
NHIALERVIRSAIWNVPRLSDIGKEQNIPLLSLYDYFLRIGIIKDPSENNDAEKFIAYMR
SGIMYRLYNQGRAYIVRNNNGPQFRDELGRLNNEEGYAVVWRINREGKIESGLHFVKGVY
FQPDLFDKIFIKENISSKEIFDLRNVEQKAVALHHIGYDKFLKELNAKKLDTWTTESVVN
GNVAVCDLFEFDLAFSKLRFVRVQDHSTGKKTVLGVPVIEDTETAKGAVAWTFGKKEDEY
GPTIET*
>SR-VP_0-2_scaffold_141_5187255_27 # 16874 # 17275 # -1 # ID=7_27;partial=00;start_type=TTG;rbs_motif=None;rbs_spacer=None;gc_cont=0.363
MIIGYTILTETITSTEQTGTTILTEINEGHNSMKNQIRQGDVLLEETNLEEHKDKKLLGS
GRRVLAYGEVTGHSHVLDGNINYYEHGGMIICQVEEGVLSHEEHGNINIPKGDYIVINQR
EHDVMTGIRRVMD*
>SR-VP_0-2_scaffold_141_5187255_28 # 17272 # 17703 # -1 # ID=7_28;partial=00;start_type=ATG;rbs_motif=None;rbs_spacer=None;gc_cont=0.299
MNNLILEKDSKKLTEYIIDRILNGHVFFLGNEDIVEIQEKESSIKFERTGINVKLRKYGK
DSMLYFLKKDKKLKNYSSDVYIPAGANWETLFGFYFEEDLPIKIHVYFIGKAFDLDKLSE
MVYSLFSDTEKDHIKVSKVSYKR*
>SR-VP_0-2_scaffold_141_5187255_29 # 17728 # 17958 # -1 # ID=7_29;partial=00;start_type=ATG;rbs_motif=None;rbs_spacer=None;gc_cont=0.355
MNEKSPLARLGDAIDSGEFPGIISKYKCEKCGRYAEWETYIGVPAIKIPCGGSCNGLLIL
QYDNESSEGSEVLSNK*
>SR-VP_0-2_scaffold_141_5187255_30 # 17992 # 18159 # -1 # ID=7_30;partial=00;start_type=ATG;rbs_motif=GGA/GAG/AGG;rbs_spacer=5-10bp;gc_cont=0.327
MTCPICGSKLYERKETTAGTFISIRCTNLSCSYFDYKTVPVNLSGTISEMQKYDK*
>SR-VP_0-2_scaffold_141_5187255_31 # 18202 # 19026 # -1 # ID=7_31;partial=00;start_type=ATG;rbs_motif=AGxAG;rbs_spacer=3-4bp;gc_cont=0.352
MQTALMVNKNPMSKEFQKEAKRLGITGYEYSLLLKGKPHDINKEYREYQKSPRHIKQMLI
EKYRGKNLEDAVIGRVINTVKGECYNITSQEIINLANIGDGKSLIFDIETMGFSSVPIIL
IGLALIKDDRLLIEQYLSRNAEEEPAILEAFSSHLREVDTVITFNGTRFDIPFVEDRFSH
HKMKGSLYSKVHHDALPLSRYEWKKKLPNCKLGTLEKHILGIERADDVPSRSVPDFYRTY
VQQKNVGPLIPIIGHNRQDLITLAKIFSKLRELK*
>SR-VP_0-2_scaffold_141_5187255_32 # 19078 # 19398 # -1 # ID=7_32;partial=00;start_type=ATG;rbs_motif=GGAG/GAGG;rbs_spacer=5-10bp;gc_cont=0.355
MCNIKKKEFYDVITGDTTDGKYYGIDAAVFRKVDNVKMIFDSRGEYLGIITCRGTLVDGK
YTTKKGPYDFKSFSDLKIWAGKGCSPSNFIETKDGDFLQIDGPKRQ*
>SR-VP_0-2_scaffold_141_5187255_33 # 19716 # 20060 # -1 # ID=7_33;partial=00;start_type=ATG;rbs_motif=None;rbs_spacer=None;gc_cont=0.313
MTLEELLSNVNNNIRRIVDELRLRIANISGVDEIVDKRRIIYRYSGKDFCMINIKKDYLE
IDFKLGDMIEDPMEFSWKIKPTKKDTFNRRMHIKNMLHIETAFGLIFQSYSFIK*
>SR-VP_0-2_scaffold_141_5187255_34 # 20074 # 20205 # -1 # ID=7_34;partial=00;start_type=ATG;rbs_motif=AGGAG;rbs_spacer=5-10bp;gc_cont=0.341
MDRKIEQSKADSIEEDESIIIQKMEKPDDAIKLHKTLEDIFGE*
>SR-VP_0-2_scaffold_141_5187255_35 # 20416 # 21018 # -1 # ID=7_35;partial=00;start_type=ATG;rbs_motif=GGA/GAG/AGG;rbs_spacer=5-10bp;gc_cont=0.345
MINKSKLVVPFYTQERWQNWIVKVKASGFKPDDQEKGAIFVYMEDDIVLACLKVIAKYDK
KLISKDEALKYITEIKDIVLKQIEQIDDDTDMMLESTQVSLIAVFASCECYINADYVKTK
SFAKLLKDALKAEKDDNTGTALDIIAKIGANIIAGGKFKEKDFENVPEGIVAEWIDGIDC
IGAAMVGDTSYKDDEPDSGN*
>SR-VP_0-2_scaffold_141_5187255_36 # 21092 # 22270 # -1 # ID=7_36;partial=00;start_type=ATG;rbs_motif=None;rbs_spacer=None;gc_cont=0.327
MKFMSTQRCDKYKKNYAMCKIRHDAKNLSSSFRPKLSNENVEYHLLGHDNISVENDDVYA
LIEKLVDTAYPTYEDKYDKRWENFYVPVKRSRKIIVVPLWIMEYNGEFFIVVQSFGGFHI
KKGSNDTEKFYYHIISETLKFSSIIQKDESILKRLVPYDIRTGKIRGYYILERLLPLEEK
RDIYENYKNYRILVENALTRQIEISLNDYLNVASICYKAAYPEETKNLSNIDMYKKWADG
RHGGMLAIKDFDSKKEFSEWYNSGEHIGSHPFEIVFSWHRHGIHLYPPNNSRRDYALIVT
NYAYARDFIEMVDALIDKQIPFEARELENVLNYLTGDTYFTVNNQGEYNFRYTPSRKHKQ
KYFYDIEWDDLKVVKWRNSIQITKTIKNTDNR*
>SR-VP_0-2_scaffold_141_5187255_37 # 22267 # 25212 # -1 # ID=7_37;partial=00;start_type=ATG;rbs_motif=GGA/GAG/AGG;rbs_spacer=5-10bp;gc_cont=0.339
MESESWVEKYRPGTLSGIVGNTSAIAELKEWAQSWQDDKHISKAVIIHGPPGIGKCCKGN
TLILTDRGIIKIEDIVHKKIDFSNRNIDHGQSSLYDTLYDDGNETSKIEIDEMLDYEDNI
KSVNNVISISPKLSYEKYKIIDRYSMGKNDIITIRTKLGLEISGTSEHRVVVIDNNGKLR
FKKLQDISKLDNIAVSYNTNIFNKKLKLNFFRRKKIQDYISQTLKNVDYMSVKIAELLGY
IIAEGNDYEGVVKITNYDKEIVDRILNICQDINIEADENYENGKLVGVQIGSVALKEFVY
YLGYRKLAQNKEIPWSILQADKDSQISFIRALFDGDGTVGNDDNSHQYVEYNSSSYELCR
QLQIMLLNFGIIGRLSSKKGAKLEYKGEIREYEESYRLIIMGGEILKFAEIINFGLSRKK
EILDICVKILENRDRWSVITYPHIEKIIGRLYEELKILGQKGKIIKRWQEDFDIGNKTIK
LNRQKAVSCKEYLQRDSHSMPELTSGKRKPSIYRLKHILSIMTPVNYLPEYRYLETLIDR
FIFDNVIAIVNERTRVYDVTIDNVHSYIGNSMINHNTASGYALAQDMGWEVLELNASDQR
TKKRIQKDIGNSTERGTIDGSKRLIILDEADNFHKMKDKGGEKAVIELISKTKQPMMLIA
NEFYNMTYALRSSCKVIKFKPIWTSSIMEILKKIALAEGMTYDKGVIEKLTENSNGDLRA
AINDLQAVGEGRPHVKIEDIITGERDNKDDIFKVLAHIFRSTNAKESHEAVFLSDKDPEH
LISWIDENIPIEYTRSQELNDAYYYLSKAGWFLAQVKRRQNYGMWRYASVLMTSGVFVSR
SGHMNPVRYKKPQVGDMFWQTNVMRATRDSLAKKIAIRCHTPIGFARSELFPFFKSVMKN
EGYATYIAASLELSPEELAFIFDEKLEAKRVHDVYEKAQSIIREDDEYNMVITTEKEAED
EIKNTTRWGKAQTNIEDAWGV*
>SR-VP_0-2_scaffold_141_5187255_38 # 25333 # 25497 # -1 # ID=7_38;partial=00;start_type=ATG;rbs_motif=AGGAG;rbs_spacer=5-10bp;gc_cont=0.315
MAIEYQCKNCNKKFKVRDFMRLTMFTKDNASAVLGRKCDSCGREISIDDKSVIA*
>SR-VP_0-2_scaffold_141_5187255_39 # 25698 # 26021 # -1 # ID=7_39;partial=00;start_type=ATG;rbs_motif=AGGA;rbs_spacer=5-10bp;gc_cont=0.309
MKIKIPVIGNRDGQPVVDDFFENVCEVSNVNIGRIIGCPSSNIEDRARPFILIKDKVVVQ
KMYEPVKKEILDIYPDRPNKILVYFFEVEIDEKKLDLLTDEEMKLVS*
>SR-VP_0-2_scaffold_141_5187255_40 # 26029 # 26247 # -1 # ID=7_40;partial=00;start_type=ATG;rbs_motif=GGA/GAG/AGG;rbs_spacer=5-10bp;gc_cont=0.347
MQQWEYKIMNSYIDEQALNELGKDGWEMCGVSPSSNLYSRALYFKRPKSQEKITGQMTDE
QKDNLIKVKPRK*
>SR-VP_0-2_scaffold_141_5187255_41 # 26569 # 26787 # -1 # ID=7_41;partial=00;start_type=TTG;rbs_motif=AGGA;rbs_spacer=5-10bp;gc_cont=0.333
MNEVKWKGYDLSQCTIYYDNRGSPNDTAIIKGDQIKKIDSMFLILEGVPLEKYIPYHRIS
RIELENETIFEH*
>SR-VP_0-2_scaffold_141_5187255_42 # 26927 # 27133 # -1 # ID=7_42;partial=00;start_type=ATG;rbs_motif=AGGAG;rbs_spacer=5-10bp;gc_cont=0.324
MSNRKYIIESRRYTGENGEQTFDSWITSANVIEIKHEDQYLVFFPLEGEFAGKKHYIPFS
NIHVVREL*
>SR-VP_0-2_scaffold_141_5187255_43 # 27188 # 27511 # -1 # ID=7_43;partial=00;start_type=ATG;rbs_motif=AGGAG;rbs_spacer=3-4bp;gc_cont=0.346
MAIVKSCTIWTNGVVMSFDEKGEQIPEYQGFILDIAEKLKIGCDENTKWTFGNWSEWLHD
ANLNWYWTKDKQDLTQDNKQEDKQDITQDNKQEDKQDSTQNNKKGNT*
>SR-VP_0-2_scaffold_141_5187255_44 # 27549 # 27845 # -1 # ID=7_44;partial=00;start_type=ATG;rbs_motif=AGGAG;rbs_spacer=5-10bp;gc_cont=0.340
MEVVYFYEKKAEKDVLNILKDDEFMRISHVIRESDLLHDGKKGYILYVKASQEEADDMAQ
KFKDIGVERIAEEEEKTIIDTFKAEEDNAACGIGLIFG*
>SR-VP_0-2_scaffold_141_5187255_45 # 27919 # 28503 # -1 # ID=7_45;partial=00;start_type=ATG;rbs_motif=GGA/GAG/AGG;rbs_spacer=5-10bp;gc_cont=0.330
MTSKLNQDHIFFIALALIVLSIFFITIGHKQSVNVSTNGVNNLSTNISGRNNEEANIIVA
KNVCEGCHMSGKGSVPQASTVKPHLDGGMYCLTCHHFLHDKHPINKDVTCEKCHGNKNET
IPVSGPNIVCINCHNYPNPLEKSMGNLITIHRPREISCINCHVDTCTKCHKEIGNNTKWE
NRFSHFNTILNTKS*
>SR-VP_0-2_scaffold_141_5187255_46 # 28549 # 28767 # -1 # ID=7_46;partial=00;start_type=ATG;rbs_motif=None;rbs_spacer=None;gc_cont=0.347
MVCVMKEEKNIDKEAEERIEEYNIKIAYKNGVLEGLKRYSWLEDGIRYVGTAKKTLDAAI
QEIEEEYKYLEP*
>SR-VP_0-2_scaffold_141_5187255_47 # 28814 # 29143 # -1 # ID=7_47;partial=00;start_type=ATG;rbs_motif=GGA/GAG/AGG;rbs_spacer=5-10bp;gc_cont=0.355
MKIEVGREGTIEHMYQCDLCGRASVNRITCSICDRDICPSCTFFDPGWMGDSTDKYCESC
FNIGKEYFKRMEEEQEKFDTLMEKIEQEWKNKAIEAANLTKNKTECVAM*
>SR-VP_0-2_scaffold_141_5187255_48 # 29201 # 30373 # -1 # ID=7_48;partial=00;start_type=ATG;rbs_motif=AGGA;rbs_spacer=5-10bp;gc_cont=0.382
MRSEYDVIVVGGGPAGSITAKTAAEKGCDVLLIEKRQEIGDPFRCGELCSKDVVSRYIDL
DSKWISAEIYGTRLYSPDGTPIIMKEDVGKPDIVIERRIFDIALAQNAAKAGVEICVKTC
AIGAIKDNKSICGVNVISHGEDFEIKSKIVVGADGIESKIGHWAGLDTSLKLKDIENCVQ
FIVSNIDINPNFCELFVGNNIAPGGHAWIFPKGNRMANVGVGISGDRMNEAKHIECLKRF
VNDRFPGCKIVGPMIGTVPASKPIEKAVVNGLLLVGDAACQADPIVGEGISNAMECAKIA
GDVIADAISKKDYSTNILNKYEKEWRNTIGKTVEKNYRIKEMLSKMTDKQLDDLAHLLKD
VKFSEMSNLTFLKQLVKHNPRMFFELRSLL*
>SR-VP_0-2_scaffold_141_5187255_49 # 30397 # 31293 # -1 # ID=7_49;partial=00;start_type=ATG;rbs_motif=None;rbs_spacer=None;gc_cont=0.304
MERRADRQMSDVIAKIGSSIVQHGKHNNRLYVMTLSKKDFPSIIDKFDVMASENGYSKIF
AKIPSFAVDKFSENGYIVEASIPRFHDGHERIYFVCKYFDRSRMIDDKIEDINKILDVCR
SKENILENGALEFDLPKGFKYEICNESHISQMANLYGKVFATYPFPINDPGYIRKTMNEN
FIYFSIKKNDNIVALSSTEMDTALQNVEMTDFATLPEYQGKGFALHLLYKMENEMRKRNM
QVAYTISRSMSYGINILFAKMGYKYGGTLTNNTNISVIKDAHTLKNFESMNIWYARLQ*
>SR-VP_0-2_scaffold_141_5187255_50 # 31303 # 32736 # -1 # ID=7_50;partial=00;start_type=ATG;rbs_motif=GGAG/GAGG;rbs_spacer=5-10bp;gc_cont=0.373
MDEKQQEIAEKISPTVQISHWNDWKWQLRHSIRDIPTFERLVGIKLDGREKKLLADTIAK
FPLNITPYYLSLIDANDYKNDPIFRQSFPSPLELVVDKYEMKDPLSEDEDSPVPGLTHRY
PDRVLFHISNICSMYCRHCTRKRKVGDKDSIPTKEEILKGIEYIRNTPTVRDVLLSGGDP
FMLSDDYIDWILTELQKIPHVEVIRIGTRMPAVLPYRITYDLIEILKKHHPLWINTHFNH
PREITTSSREALKRLADAGIPLGNQSVLLAGVNDCPRIIKELVHKLVQNRVRPYYLYQCD
LSEGLSHFRTPVGKGIEILESLIGHTSGFCVPTYVIDAPGGGGKIPVMPNYLISWSTNKV
ILRNYEGVITSYKEPDNYEQIFCDRDCESCKLQLNLDEAKEVFATGIEKLLSDYDTTISL
VPENTDRMERRTDTTNGKTNTATNDTTKDSKDDKTNDTTKDSKDDKTDGTVDNTTST*
>SR-VP_0-2_scaffold_141_5187255_51 # 32990 # 34012 # -1 # ID=7_51;partial=00;start_type=ATG;rbs_motif=GGAG/GAGG;rbs_spacer=5-10bp;gc_cont=0.327
MHDGEYKPMQGIEKLKDYIIEHVMNHDRCLVMGSSKMMDQFTKDCNIPIEVVMADLSDFD
GRIVAEPMRMFNKASKEILLLGMASKTKMINVMTRGMTKNVDKAKDLVIVELRKEKCKGG
YIFTADSRCADTQEEKVAIISSLFQRPDMKTISEMETSKKLMKGEFILEVDKSASKPNVV
LEEPMENRDDLRSEKFREALGIDEYRDEELINLSIKLFGKAVGVEKLSSAKEISSMNHDI
FLGLLEEDKDTDNIEKLYVAFNQGMIMQEFTDKYGEIFEHIENDTNGRIKQIGKRHACEI
RKSDTIIKIEHLDNLSLSEKLKACFWSGYYNQEFYDSSEQ*
>SR-VP_0-2_scaffold_141_5187255_52 # 34043 # 34213 # -1 # ID=7_52;partial=00;start_type=ATG;rbs_motif=None;rbs_spacer=None;gc_cont=0.316
MMLAFNKNVDMSTFIRFFRDFSGTIDHYDDLSIREGITDEYTDHRKEIIKIMIEKL*
>SR-VP_0-2_scaffold_141_5187255_53 # 34452 # 35129 # -1 # ID=7_53;partial=00;start_type=ATG;rbs_motif=GGA/GAG/AGG;rbs_spacer=5-10bp;gc_cont=0.326
MDKKSHELFAEVLLEGVEKNDASPIKWGNAPDIDVNFLHRWYRHRISVLPDIYKENSKGC
KPENVDKDAITLCIVSHIYLDIFNGPVFPFGFWHPIYPEDTIINDILDDINEPKLLIEFL
KNLSGGVTFNDMFYAESKGIMQEFVRNIEVTYTPSAVEIIVRHLAMHSENNYRNIYRKAM
NDIAKFTDDDIYDNISEIAQPIRACKQFEINYAYLINKVIADAGK*
>SR-VP_0-2_scaffold_141_5187255_54 # 35385 # 35678 # -1 # ID=7_54;partial=00;start_type=TTG;rbs_motif=GGA/GAG/AGG;rbs_spacer=5-10bp;gc_cont=0.344
MQQNIIDFLNGFLSSIIQGLGESLKKSGIDSSIEIHLEKFRKKLFVTGVAISIIATGFFL
IFWGIASAIDKIYAMRGLGFVLIGLLGVLTGALVYKK*
>SR-VP_0-2_scaffold_141_5187255_55 # 35705 # 36046 # -1 # ID=7_55;partial=00;start_type=ATG;rbs_motif=AGGAG;rbs_spacer=5-10bp;gc_cont=0.330
MTEKKYNEEDYRKLLEEMGYEKSEDEPLTEQELRQIFIYNKIMEGEKTKLGILTAKIEEL
NKAINEKKTYTKDKIKESPIAYMTGAFIGGVFVGYLMGKGKNITERGKEKDST*
>SR-VP_0-2_scaffold_141_5187255_56 # 36092 # 36928 # -1 # ID=7_56;partial=00;start_type=ATG;rbs_motif=AGGAG;rbs_spacer=5-10bp;gc_cont=0.299
MNQEIDPKKIDKIISIMESLKEIKDEEIKKQDKKLDEFAKVNSLLTSIDKQNKTMEKLNE
NVRELIQPPPKLELSWLNRKVFCKSTEEIIGEVRKRIITHDRIVISLANNGLGIGKNNQL
CIIYPTKTHEIELFPISIKVLKSLNLGYGSVQHKRDESIFEPISPLIGQFFEIRSPYNTI
KIDKDLIHAGDSINYVLYLRLTDDKKTNEIKFYAGAYCLSENSQNRYFGLEIRIFEFNDK
NKSAKLDITIKEKQKEERIPIGIISEGYSDFSNKSEIK*
>SR-VP_0-2_scaffold_141_5187255_57 # 37172 # 38014 # -1 # ID=7_57;partial=00;start_type=TTG;rbs_motif=AGGAG;rbs_spacer=5-10bp;gc_cont=0.310
MNIDTNETNTSDNSVDGDNTSENITNDDNTSENITNDDNTSENITNDDNTSENITNDDNT
SENSVNDANTNEIDTIYGKKLRVTCSERKYKVIDEKVSFFIVSRKEFDKDRTGKMLHEDM
ELKTFLANYEITNIKFSSPSIEDVNIQKKKIHEKGKFEIGQKEESEATKKRRDIIMNTLK
RRELFDSLDLPKEFLVRDYIEAVEKNGIKFSNSAMPYDDLKLLAKKGKIEMIKDGGIISY
RIIKKTEIDKMESQQEDNQLDSDQEETPLPNKRNIDRYIN*
>SR-VP_0-2_scaffold_141_5187255_58 # 38046 # 39716 # -1 # ID=7_58;partial=00;start_type=ATG;rbs_motif=GGAG/GAGG;rbs_spacer=5-10bp;gc_cont=0.322
MSKNDLIILESILEQMKIPGLSYEENFELFSFEQILKTYDLSYDEIFNGKVGDKYEIGFF
NFVNDELLEEYDDLNDVKKPSMTSFLILAKPGYTDVYLDYVSKIIKYIFDFGSNTSDIKV
FRDAYLKLVPYELTIHIVLVSKDIAVSDLILQKLEDFKEIITEYMPMAKVDSRLVCPGEL
IALAHKEKSYTLELKYDKLMADEDAYFLLASLTDYEKFITDKEGNLRRYIFDANIRDFQR
SSEINNGMFKTLDSKDRADFWWYNNGVSILAKNPRIAGNIITLDDVQIVNGLQSTYVIHK
YLKNAGGKDQRKIGIKILTTSDTEIRDNIIKFANSQNPIPKTALRANDIIQRNIESYLLN
NGWFYDRRKNYYKNMRKPADKIISIGYLSQAIMSMVYREPHRSRKNPLSLTKNDRDYKHM
FGLSNYKIFLFCVSNMKKIDWYLHNSDFGEPYKTNVKWHLATLIMVKLLGKKDYTIEDLE
KILDVSIEDDLIEDTMSELVYLTDEYMSDRDIIFRTVSVAKEFVNYILERVKFDRQHTRA
GSGTGIWSRKARISSR*
>SR-VP_0-2_scaffold_141_5187255_59 # 39764 # 40165 # -1 # ID=7_59;partial=00;start_type=ATG;rbs_motif=None;rbs_spacer=None;gc_cont=0.336
MIKELTISQEDMNIIRSELEVNRPYEACGVMTGDVENNTIIVKKVIPITNIRRTTASFEL
DPQEFYDAWNSADKSGNEIVGVYHSHPFSFGTPSSWDIDTMKNVSLVWIIAGTNGIFGYI
YDDGIKNVNILVK*
>SR-VP_0-2_scaffold_141_5187255_60 # 40180 # 40338 # -1 # ID=7_60;partial=00;start_type=ATG;rbs_motif=GGAG/GAGG;rbs_spacer=5-10bp;gc_cont=0.289
MRQSIEIGDSIVVVIDGKALSGKVIDTRNNSLGNNVIELELDKSCRYKIVLE*
>SR-VP_0-2_scaffold_141_5187255_61 # 40390 # 40761 # -1 # ID=7_61;partial=00;start_type=ATG;rbs_motif=GGA/GAG/AGG;rbs_spacer=5-10bp;gc_cont=0.336
MSKENICRLLDSTLIVASHDKGEPPSWVPAFRGEEVVWVDREIFEQLKELRDNKPCGICP
KEIKKNCKIDKELKKFKDDIEKQEKRVYKKINPILELYDHGKIRRKELIEKLSEAFYELD
KDD*
>SR-VP_0-2_scaffold_141_5187255_62 # 40990 # 41430 # -1 # ID=7_62;partial=00;start_type=ATG;rbs_motif=GGAG/GAGG;rbs_spacer=5-10bp;gc_cont=0.351
MKVDASLEILLVFRAENKDMCMGCYYPEDDWEIVVAADNIPELEIKVAERIVESGIIIKG
AKYCSAEYLIYGNNRFFLQKVSDMDAVALLSKIKNSNYYKKLEAKKFKETEKQKFKDMER
NEREKLAQLEKEAARLRNKLSGKGYT*
>SR-VP_0-2_scaffold_141_5187255_63 # 41596 # 41859 # -1 # ID=7_63;partial=00;start_type=ATG;rbs_motif=None;rbs_spacer=None;gc_cont=0.295
MKCVLDTMNKIISIDEPKDKKLRWGLYVIHYEDKNGEKYDAHMFKEEYDVIIFKRHLLEI
GFSEVDLDKYEELLNKKWNREKSLERC*
>SR-VP_0-2_scaffold_141_5187255_64 # 41856 # 42575 # -1 # ID=7_64;partial=00;start_type=ATG;rbs_motif=None;rbs_spacer=None;gc_cont=0.324
MIKKIIKKILRIPANSNEYNDKGVDESERKRYKSAISCLDKAIKLNPRNKYAWFNKGIVL
SDLCRYREAIECYNKSLEIDPKLAMALTNKGNALNKLDMYKEAIECYDNVLKIENKSSLI
LFNKACSLDGLKKYEEAIECLDKILETSPKHVEALNNKGAILNNQLKKYQEAIDCFNKIL
EIEPGNTLVLSNKSMALYSWGNNLSVIAKSKVGKEADELLKQSTEKHTEADNIVKNMKI*
>SR-VP_0-2_scaffold_141_5187255_65 # 42695 # 42973 # -1 # ID=7_65;partial=00;start_type=ATG;rbs_motif=GGAG/GAGG;rbs_spacer=5-10bp;gc_cont=0.301
MKIEIMKKIKNLSVETVLVFIAICFSLIGFVITVIGAFLNGLMMLNGSIDLSKGFGIILI
GNSVALLGVIIIFAVFTLSMFNWHLYQTKDHI*
>SR-VP_0-2_scaffold_141_5187255_66 # 43059 # 43751 # -1 # ID=7_66;partial=00;start_type=ATG;rbs_motif=GGA/GAG/AGG;rbs_spacer=5-10bp;gc_cont=0.397
MAVPKLLVTTVQNETSAGVTYHIEGELVPVLHVELSSTSVYFEHHILLWKDPAIQIEFKP
LKGVFKRIIAGMPILITRTKGSGRIAFSRDGAGHVFAMHLKPGDSLDVREHQFLAATDNV
DFSFIRMKGVSNILFGGTGFFIDNFTCQQNGVLWLHGYGNVFEVNLQKGEQIDIESGGWI
YKDNSVQMETIRQSLKASIFAAAGQLYWNRFTGPGRVGLQSMYVHIPTNE*
>SR-VP_0-2_scaffold_141_5187255_67 # 43811 # 43996 # -1 # ID=7_67;partial=00;start_type=GTG;rbs_motif=GGAG/GAGG;rbs_spacer=5-10bp;gc_cont=0.296
MFSTDEIKKKRAIYERKIEEILKEFENELPKEVTIDNAIAMRHGTSSIECNIKLVVEDLN
K*
>SR-VP_0-2_scaffold_141_5187255_68 # 44070 # 44426 # -1 # ID=7_68;partial=00;start_type=ATG;rbs_motif=None;rbs_spacer=None;gc_cont=0.283
MKKCGVNNRKYRSISIKMYEEDGHILSDVLVLQHGTTTDNTFIYDVIKFKGNHFEFIPIC
KELSRLRKKSKFSEIAKNEMKELIEKKPSISSRELKCITGYHWSMINRHYMTLKKIYR*
>SR-VP_0-2_scaffold_141_5187255_69 # 44594 # 45595 # -1 # ID=7_69;partial=00;start_type=ATG;rbs_motif=GGA/GAG/AGG;rbs_spacer=5-10bp;gc_cont=0.328
MNNENDYKPAKGINRLKDYVVEKVIKENCCLVIGSKELINRFSEDCGISVDFLMMDMLTF
DNQTESVPMKVYNSKSKEILLCCLADKVPLVNVVTHGLTENVEDAKNLVALFLSKEKYKG
EYIFNADSRCAKTEDEKIKIVSGLFRTPDNKTKNEMTKLSKDKSVLDLDKFFDNAVKHIP
HGDQKESFLKSLGIDDNRYDDLQEILIRLSGKSTSAGKLAGAKEIDDMNHEIFLDLLEKE
KGMNDTERLYLAFSQGALMQKFSVELNEIFFHLEEDNDERLKSIGKRHSCEVRKSSTIFK
IENLNGLSLREKLKATFWAGNYNEKFYGEEKDI*
>SR-VP_0-2_scaffold_141_5187255_70 # 45727 # 46194 # -1 # ID=7_70;partial=00;start_type=ATG;rbs_motif=GGAG/GAGG;rbs_spacer=5-10bp;gc_cont=0.421
MIDKSNRYINLGLLFLGVAALVLVPAVSALSEYLPVLTNVYGPAGNSCGTCHVNSSGGGA
TNAYGTLFMNQANHATDPKTALIAIGAPPGATTAISTPGTIATQEPITQLTEAPAETVAQ
AIDTPIPVPTKKSPGVGTIVAIGIIGAIYILRRRK*
>SR-VP_0-2_scaffold_141_5187255_71 # 46390 # 47031 # -1 # ID=7_71;partial=00;start_type=GTG;rbs_motif=GGA/GAG/AGG;rbs_spacer=5-10bp;gc_cont=0.313
MAIIDNKWLYNYARIKYNRKSWQNMNIELKEKVIQFIDNTEGEFYPDDISRALNADFQEI
MDICKELIEEDIIEIASWKADTFNKIPKEKIVLDSLFRFKDPISFDEAKGLLNVSEKELR
RLIDNYDYLPTAEDISIASIEAVEQTKERKGWQDEKVRASEIDLVGELRQCMNDTDVDTI
DKVLEFMIDQGCLNERGKDLRHHFWERYLRKDL*
>SR-VP_0-2_scaffold_141_5187255_72 # 47054 # 47329 # -1 # ID=7_72;partial=00;start_type=ATG;rbs_motif=GGAG/GAGG;rbs_spacer=5-10bp;gc_cont=0.319
MNNNIESKKILDEIEKLIQNYIDDTKKQNKTPTRDEIIEAVTDRLEELLEKGSGNNEIIY
IVSGMAVGIAIVLEIEEILKKDEELDTKNTT*
>SR-VP_0-2_scaffold_141_5187255_73 # 47338 # 47568 # -1 # ID=7_73;partial=00;start_type=ATG;rbs_motif=GGA/GAG/AGG;rbs_spacer=5-10bp;gc_cont=0.303
MINIKTKLKRSYPNYSDIIDRMTLVAKEIADSKKPLDSMNTIIPTLDAIDAYVLGMITGE
MIKDGSLHIEEVNNNI*
>SR-VP_0-2_scaffold_141_5187255_74 # 47598 # 47819 # -1 # ID=7_74;partial=00;start_type=ATG;rbs_motif=None;rbs_spacer=None;gc_cont=0.347
MKLMEDQLFTEIFEKTKQVVHVHKWEYERHNAIMIRSCDCMATDEGIINEDPELVSTAPM
RHRDFDKIVWKRV*
>SR-VP_0-2_scaffold_141_5187255_75 # 47820 # 48245 # -1 # ID=7_75;partial=00;start_type=ATG;rbs_motif=AGGAG;rbs_spacer=5-10bp;gc_cont=0.305
MYFTNDGFVISGYEIFLIIFGISAVTIIFRLFDRISRYNNSSEDYPGSKKFQDFADAYQA
SKLNEEMFSDTHIEDNLDTERRERVIFEEMISNVPFRYDEKTKILTIGERYDSSAEPIKV
KLSSLDDLREFVDRLEDYVNE*
>SR-VP_0-2_scaffold_141_5187255_76 # 48470 # 49885 # -1 # ID=7_76;partial=00;start_type=ATG;rbs_motif=GGA/GAG/AGG;rbs_spacer=5-10bp;gc_cont=0.288
MTDMFVQLYGEDDGLSIADRTISLRYHQFRTPRKELKQLILDNKKTYLLSEAEKRKYAKC
LNGKISSNGGMSNFKDDIYVDIEGFSIDIARKLGISYLTNKYILISTKQMECDSIRDGYS
GKYDKQQSAIIKKVFNSHRNTIEQILMGEALIGIVDQKDPIVMIDNPESLFNIEIVFDTP
NNAILKLKNIRNDEKTLLENEGKLKDREFLKSLLKNIDDISAMHGALSRIPDKEIVLKEK
VDFNKLHLEDVDIYCLKSNTETNIFVYFFTDDKLLFSDDEIYMNDDLIILNGKDIESLNV
LIELGLVGYSPYIGLERYTNMIIRNRKENMRSTNSVEQNIAFYLDNDDNIPEKPKELLEA
IASLVSNKRSKNFFTNLGHTKVYMTHPLVQNEILYELLTRMENNECKSCYMDTEKFIQKV
SNMNDEELGDFMEKILVSLEFEEENNMIVNMWLIENRKNVCNDLGIKFVGK*
>SR-VP_0-2_scaffold_141_5187255_77 # 49878 # 51536 # -1 # ID=7_77;partial=00;start_type=ATG;rbs_motif=GGAG/GAGG;rbs_spacer=5-10bp;gc_cont=0.339
MGLFKDINDRINELLCASDIISRQEQEKKLEIAKREQARREKIARVKRQKIEKETRKNEW
NTVKDEIYSRYRLPIADDAKKFARDVLNSGMSSLEEDLDTVSVFFITDERVVRKVYINSG
YRGIDDYAKNLIRHAFIGGPITATLLRRLKLLEDARMDGKVIDTEIDIDGFPPHGKIMYA
VDEIELDGQVIPARRKFSIRCEMTATITEGFRTGPFVSYDELYLSAKEEIEQITDEDIYT
YVTNKDIKKAKNKDTKNKDTKNKDAKNKDAKSKDIKNEDDIDASEGRRYEKIYKIKVCPH
GTDKTLYCNICHGDIIVSPSKKKVIGICLDTSGSMGGNKLTGAKTAVINILERIPANSNI
QVVLIIFDSDLPTSIADIISFGTKYTGLTKRSAISRIKNVLPGGSTPLYDAVNYFLDGIW
SGAENSEETHLLLDENRIFFPYTYLIMVSDGEENQSSLTNIIYKGRTGRDAFFAKLGSYR
NAGLITDIIPLAYGDSNATLIGELKKISGKKSIKEASPENIVESLASNIDSILCGEDNLK
MMGLSMDGKDND*
>SR-VP_0-2_scaffold_141_5187255_78 # 51616 # 52818 # -1 # ID=7_78;partial=00;start_type=ATG;rbs_motif=AGGAG(G)/GGAGG;rbs_spacer=13-15bp;gc_cont=0.323
MNNDSDRTVYQELFTSNNSYFFRPDGDKNLIPFYVVIGMKGRPFEEDLVIPITKDYLNNL
TLEKLLDDQIVLNNEGAMLESLQLGNIIDFDRKLNRTLKKTFSQLKDIMTDRSADKEIYS
EPLNFGKLQIKGHLIKEKRVDLSESILLNLAYIEINSHVEGYNNIKQYVARFKIDSHKKK
ISSNVEKNNRIKSGVKSLSRFGPFETPVSDYTTVQHDMMNMPVIRKRIDERKKWLPEYSN
EDMLFLIFSPVRFLRFKHMQNRLTKEYVEKGNKKRPSIVDDIRKNALFNGVWSYEDLEYL
LQIDLLVDNGILIPTDFNYFSPPYGIIYKAVKDGVLIVGGIEHNFSASKAYKEGHFITYA
SNRKMGKEGTQVLIKFRDEIGNTNKMLTCAEIDEQQLLPH*
>SR-VP_0-2_scaffold_141_5187255_79 # 53041 # 53358 # -1 # ID=7_79;partial=00;start_type=ATG;rbs_motif=GGAG/GAGG;rbs_spacer=5-10bp;gc_cont=0.374
MTEISQILRKVALFGIGTVALSQEKIEAFVQEMVKDGELNKEEGKKFVLELLAEKEKQCK
NIEEKINNKVKDAVERCGTAKKEDLEKLSTRMEKIEATLERLKQI*
>SR-VP_0-2_scaffold_141_5187255_80 # 53563 # 54675 # -1 # ID=7_80;partial=00;start_type=TTG;rbs_motif=GGA/GAG/AGG;rbs_spacer=11-12bp;gc_cont=0.306
MNNISTANEILSNVLKNDDAIKKSNWDIEVYGEIAQILDYNIFPLINMLKRVVDAKDYKD
NFGIYKELVLSNGGLPEFFNYRQLFDDKNVANERMKQILDSELVSSKEDLVKKWIHIAND
DMLMGKEEKTKHLLETIPDKFQAIEFYERIEIEKIFNIVNPMSKLSIRNVNSIDRYRDKD
SKGYFLSWFNYVTGFGVWNIYVAYIEEYKVIEGKGFFDSLIKENVSSKNIFLNEKGENMF
LFKKFLEDHMNSGAFFLARDMDKIFETIYPKKISFFQLGPMLSNGLCNHNVDLAHLFGKN
PEAYFLTAIREDIENVGLRDKKDIIDKMIGTKCIWNASKISEQRFGVCSRELEESLKGFI
RFPNMRFYTT*
>SR-VP_0-2_scaffold_141_5187255_81 # 54733 # 56238 # -1 # ID=7_81;partial=00;start_type=ATG;rbs_motif=GGAG/GAGG;rbs_spacer=5-10bp;gc_cont=0.352
MEKTKALVVQPSELDKIYRGGKVSPDVRNSFSTSLEKGLSREGVTIDHYMETNTRLKMEM
KEYLDRYQLQRSTMEAVIYYLKNPSQASVRFADKVTGFFGKKGNLEAKRIAKDPQAIRKL
FEEMALSIEQSRGKTQELEQQAISLYNASLSQRENVDRDITELLKKISINKDDVMKLEDE
VNKVNGSMDKLLIYMEKIGMVVKGGRPMLEDSEKNVGEKTDTIAQDVTSSTSYEDRLNKL
IKQNGVEDANKADKSFADNVSTDSPTGQDSNKENIEQAKPEDTRTIERRKIEAIKVYHSI
NNEILKIENSLRDARNQKLVLHQNYERAKENLVLYEKVLITQVDEARNYFAMLFAIYDAE
VKYTLPSARLIASLASLQEVASQLTQQIYDARNIFNNLIENVTSGALEIQEGIQLLAISQ
SWDPERIERSENRTMELARRTKEFSLEMDRRLLEIESVYRDPSLQERIRDKAKLESGIED
GFLRKLLVEDSTGGGSSKSGL*
>SR-VP_0-2_scaffold_141_5187255_82 # 56751 # 58127 # -1 # ID=7_82;partial=00;start_type=ATG;rbs_motif=GGA/GAG/AGG;rbs_spacer=5-10bp;gc_cont=0.361
MEKKGNDEKYDLLDVYFFKNLVKSRFFRPVVNFLFFIFLIIVIYFGLLSTSDLRFHGGIP
FATTMIWDIWHPLLAFTIIIVGRLWCFACPIGALGEWTQSVFSLKKKYPEKYRNLWIAVI
LFLIIFAGERHLFQFTRNPPNTAYLLIFFTGLTVIMGAIYEKRSFCRYICPIGLVLGIFS
MLSAIELRCKSRKTCQDHNIKECILGSDSGKSCPVGEFPQTMERNNQCLMCMECVKSCSK
ENIRISPRIPGADIIRSNKTHLDEAYLVHGIIIIFLFVMGMERLDFRNVIINFVKSTLPI
DSTIFLDIYWRNMWAMIIFITLTLGAAGLMYLSTRAAFSGENTKQKFIEFSYAFIPLSLS
VYLAENTFRLLKGLFYITANIGNLFGRTWEFSPDFDTINIMQIFLLTSGFVFTLLAGYII
SKRDLQEENELSKGMITVGFMAFVYLIIGLKILTLPII*
>SR-VP_0-2_scaffold_141_5187255_83 # 58358 # 58873 # -1 # ID=7_83;partial=00;start_type=ATG;rbs_motif=GGAG/GAGG;rbs_spacer=5-10bp;gc_cont=0.438
MIDKSKRYVSFGLLLLGVVAMILVPAASALPQYAQQTGLACGKCHVDPNGGGTRTAFGAA
FAANGHKLPAAVVVAKPAPAAAKPVVTKPAAKPVVTKPAPAAAAKPVVTKPSAPTTPTTP
TIVVNPPIVVSPTKDSDELNEANEHGEVKEYNKIGKSIETGKRTKKNRRKH*
>SR-VP_0-2_scaffold_141_5187255_84 # 58887 # 59480 # -1 # ID=7_84;partial=00;start_type=ATG;rbs_motif=GGAG/GAGG;rbs_spacer=5-10bp;gc_cont=0.406
MRTKYRRGLDMVDKSKSRYLGIGLLLLVVAAMVMVPAASASPTYASAMNKLYGTSSCAVC
HTGGVGGAPRTAYGLKFEHIATHSSNPSAALKSIGAPPGTAKASITVTVPNGGQKLKRGT
VQTIKWTKVGSTGTTVKIELLKGTVATLIKSGAPNSGSFKWTIKPTQAAGTTYKIRITSM
STPTIKDTSNANFAITV*
>SR-VP_0-2_scaffold_141_5187255_85 # 60295 # 60531 # -1 # ID=7_85;partial=00;start_type=ATG;rbs_motif=None;rbs_spacer=None;gc_cont=0.300
MNNTELSTIVELAKLKNDKPEEYAKILSSIKEIAIDIGRLETEIIEEIEAEKDRKKKKAR
EELDLRIAEKMKRDKPSK*
>SR-VP_0-2_scaffold_141_5187255_86 # 60661 # 61821 # -1 # ID=7_86;partial=00;start_type=ATG;rbs_motif=AGGA;rbs_spacer=5-10bp;gc_cont=0.337
MTKNKTTCMAIVILIVLAIGANAVSAAISPPTNVTSSLYGNNLTVNWTKSISKNVTQYRI
HIYKNGTTQITSMTRYVNANTTNTTFIIPTTNVCYNAHVPALVNNSTSSSPISNMVCDHT
IKFVTIGDIHIGGNTTAPIYIPPLIPTYISAGSNNSTDPTNTAISTNGSANFTKAINFVN
NMTNVDFVVQLGDITNDSSVANFKIANNTLHKSKKTIYVIEGNHDIGKPSGVNFRKYIGP
TDRIINDFKGYQLIFPGIDRSNDTNISAYSWIFNYSTANKSKYTIVFNHGPVKPNPKSKS
TDCVKSWDSNKTAYYGYACNMSTELANFTNLLGVYAGHVHTNTSKMINNTLYVTEDNLGG
MGPTTDYIGYTVAQNGVMTYSRIYYK*
>SR-VP_0-2_scaffold_141_5187255_87 # 61836 # 62207 # -1 # ID=7_87;partial=00;start_type=ATG;rbs_motif=GGAG/GAGG;rbs_spacer=5-10bp;gc_cont=0.288
MISEKKLVDQFVRELACKKMKFTASYISKKIEVDIDFVKKRLLQLSNDDQLIINFDVVCP
YKCAYRIIETYSNLKEIHLGKLVKCKCGNEFIVAKENVYVTFSPNEKYYDSEMCKKDEVE
NIK*
>SR-VP_0-2_scaffold_141_5187255_88 # 62413 # 63429 # -1 # ID=7_88;partial=00;start_type=ATG;rbs_motif=GGAG/GAGG;rbs_spacer=5-10bp;gc_cont=0.382
MTANKIFACLFIVIFTAFPVFASDATINRWVLDVTLNEDGNVDELIQTNIENTGYLPIDG
FSFIVPATQVTILYDFDHTFSSKGQVVEQTRVLNGIKLTVNFNSSLNSGETWGGRIGFKA
ENFAKKSGDNYVIDIPLNAPQVVMSGKSEDMNYSPDIDLRCQIFLPKGVEATSTIPKPFR
LLFQNSLVVPTWTSANIHFGDTINLKGSFSNTLKKIADVNERSNALSKRIKEANISGFDV
REAQTHLKNAESFDTNSLNSAWSHFLTQDNDAAIELAGRAENELNLTENSLPSAGETNIK
PTEMVVTTPKKSPGLGILFLIFVIMSSFVVLRTMRNKN*
>SR-VP_0-2_scaffold_141_5187255_89 # 63524 # 64309 # -1 # ID=7_89;partial=00;start_type=ATG;rbs_motif=None;rbs_spacer=None;gc_cont=0.327
MAKCRISVSIDGKNFFWIVVYNGILIKNPTKEDMVGTQLKYYNKQNICDKCKEDNKVTDS
SILRPGRAYTERDKEEKETGRWLCRKCKAKYYYNMPGSHGNIIKSLRDCRTKNQDPNSAN
KKGGNSQELACKLYGWEDLNKKYDNYKFPIDCYEVKTGLYHQVQGHYYNSRSGCWPFSGF
EREWGKTFEDMVCFCMSKDGKIVERIYKFPKKEIDIRKSLCICKDDSHGNPIISWYGKYR
TTDEDVLKKANDIWKKINEQR*
>SR-VP_0-2_scaffold_141_5187255_90 # 64361 # 67678 # -1 # ID=7_90;partial=00;start_type=ATG;rbs_motif=GGA/GAG/AGG;rbs_spacer=5-10bp;gc_cont=0.333
MTMFNKQNSTIIITLAISLLIRIYLSQFDGYKNDIFDFKLWSQGVYNIGITNFYRSVSSD
YPPFYIYILWIIGAIYKLLSPSFDTGTTLFTILIKLPANIADIFTALLIFKILSKYTNFK
TAYFGMVIYVFNPAIVYNSAIWGQVDSINTFLMLLAIMLLISGRLELAGITIAVAILTKP
QSLVVLPFIVIIMIKDLIDKNQGSSRFASLRFAKICFVSIFVFLILAVPFYTKTIYGLIV
GIIKIYTYGYSQYAFNSVNAFNFWAILGLMKPDNIVLLSLSYKMWGYILFGLLFAYIIVS
VTKDIEEDKNENGYKNENGYKNEKNKRDVLIYFAGAILLFGFFMFFTRIHERYLFPMFAP
FVIVVSLDRRLKYVYWILTFTFLFNLYSVLQAFNNGEFVSHEYVLIVSAINLGVFIYLLY
CFSESSGGKLMRYLDIQKHLEQLRLPKLLSFSQTIYIIFFVILAIASPFSGIVGLIYGIV
FTLFIPGFIVVNLFLKEFGRTEKLVLTVFLSVVLSTQLVYWLSIIVGYSKFSIAVAGLLL
VPALFFMRLEEKDFRQVVDFRLLKHPAVLLSLGTFIIFYIVLSGSVWIFHENNIILSGSN
WQDTPMHLEIMESLNQGNFPPQMPYYSGVRMTYHYFVDLHTAIIEKIADMSGPRIIVYLN
SLFASLFALTIYMIANYITKSRKSAIFAGIIGIFGGGFSYVMFYDALSRYDWKNFSDLFL
QNYVLEWGKFFQIVPTFEVLLQSRPQLVGLPGLALSLYFLYRGLIEKDIKKMILAGVITG
LLFPFQVTAFLSVIMISTLLIFYSLFQDRFKFWFKGYLSFAIPVLLSLPFIIDVDPATAS
HLYFQVGWWSPDKHPLGLVLFYVGNLGIPFVMSFFFPMVQRKHEFFIYSWLLTMFILPNI
VTFTPYSFDMYKLFHFMWIPVAITAGCILGRLWDKKLYIIVGILIIFSVLTPFLDAAWNL
SVSFPGYSIDEYRAGMWVRANTPQGSVFLEDASIHSPPTQIGGRLRIMGYKTWSIGQGYD
ILNRTGDIETAFDGTKEELSKIIVKYKIDYIYVGHEETKAHPNVKEKFDRYFRSVYSNDQ
AGIWIYKLNANVTVKPEKTLPRSPS*
>SR-VP_0-2_scaffold_141_5187255_91 # 69050 # 69829 # -1 # ID=7_91;partial=00;start_type=ATG;rbs_motif=AGGAG;rbs_spacer=5-10bp;gc_cont=0.385
MNKSNIWKIAIMLTMLTMMLSGIVGVVSAVSVPWWSDAFNIARTIDGSPNTGYVKGTTIE
FSLENEVDWQTIYVKNIAQIKNLDTGKIVKKYTVLPRKTPITYGGTYKTRWVPKTAGRYQ
ACTEVINVKNAKKVRCTQTMIVYNRPTSALAVETVAKSYALGEQVWIGLSNPGTLSSYID
NHYTVVDMDHGKSYVFSVTWGIPTNELNIGTGLGFGWDQLDNNGNQVQKGRYKIRWYWSA
SPSPTPHSKHSDSPVFTIS*
>SR-VP_0-2_scaffold_141_5187255_92 # 69961 # 70473 # -1 # ID=7_92;partial=00;start_type=ATG;rbs_motif=GGAG/GAGG;rbs_spacer=5-10bp;gc_cont=0.343
MKMRNVYIISILIIAFASIGCVDKSIQQTNGGALPTTTAAENPNTASGPAAPEINNGPIE
KTGDNISTTDSNNGSIEPTSDNTTIDNVSTNDTSVTEIFKIGEEKKILDKNIKLINITDY
GNNTVLLSIDGVEYQYSSENSSIEAGNIQVIDIISSADDQTAEITVDYIK*
>SR-VP_0-2_scaffold_141_5187255_93 # 71777 # 72136 # -1 # ID=7_93;partial=00;start_type=ATG;rbs_motif=AGGA;rbs_spacer=5-10bp;gc_cont=0.303
MTKPTWKRKGFKSQYEYYEYLAKEKGFGSYHEYQDYLAKQKGFESKYEYEEHLAKERGFK
SQRDYQEHLAKEKGFESLYEYYRHLAKEKGFKSYHAYRQYLAKQKKIKSKTRKIHSSSE*
>SR-VP_0-2_scaffold_141_5187255_94 # 72318 # 72473 # -1 # ID=7_94;partial=00;start_type=ATG;rbs_motif=AGGA;rbs_spacer=5-10bp;gc_cont=0.244
MNVKNIIILIMAAIIVYFVIKVLFIVVGFLFQAAIFLVVTLVLYLFLKNLL*
>SR-VP_0-2_scaffold_141_5187255_95 # 72543 # 73274 # -1 # ID=7_95;partial=00;start_type=ATG;rbs_motif=AGGA;rbs_spacer=5-10bp;gc_cont=0.387
MQISEPSIFLVFLAGIVTIMKPCCLPLVPVVFSGSGGHKLRPLAIVTGLTVSFTTMGVLV
SAFGASFGAYTDYLRDIAILFILIMGVVLFDNDVNMEFMKLSGSITQSIDKNFGLSDKLT
SKIPEGSLMGGFFLGMSLGVLWIPCVGPILGAVLALVASVGNTTYGASMLFIYSVGMSLP
MLSIAFYGKKVTNKYKWFSRNGELLKKMSGLVLIVVGIMLMFGIDKLVIKWLSPYFPTTF
YGI*
>SR-VP_0-2_scaffold_141_5187255_96 # 73456 # 74772 # -1 # ID=7_96;partial=00;start_type=ATG;rbs_motif=AGGAG;rbs_spacer=5-10bp;gc_cont=0.386
MSSENNRKLDRNMDICKIHYKRKRIGCGIILLALIVLNVSIGIALAKDTTPPKSITNLNI
RSYSTSYINWAWKDPSTTDFSNVMIYFDGKFAANVQKGIQHFGAYGLLPNTLHQISTHTV
DKSGNINKAWINSSTRTAANSIGNPSTSSFKFIAWGDTKGGTSILQAESKSIISRNLNPS
FTFYVGDLCSSGPSATCFTTQKDAFNGDSTGATSNGLFDKTFATRGNHDSSGNSAWQSGF
NFKNVASSIGATNYVEQTPDMTYSFDYGKSHFVGLDNACNNQNSCAGDITSGQINWLDQD
LTNAENRGLKHAFLFWHGPAYTVSSHCCGGVSSAMIAVLNKHPIVSAGFFGHEHLLEYTH
LDSSVIPSLKCSLEQVISGGAGAGLYPLKSGRKADYYMGNNYGYVMVNVYGSNFDVSFYK
SDGTSMKTLSFTDTGACQ*
>SR-VP_0-2_scaffold_141_5187255_97 # 75143 # 75382 # -1 # ID=7_97;partial=00;start_type=ATG;rbs_motif=None;rbs_spacer=None;gc_cont=0.321
MTTEYIKIERTIWRRSYGLEIHDKLIQISGEELGGYGLSSEFKEQLWEDMSIDIDELIKE
FGEKEDVTKLNAGKSEVSK*
>SR-VP_0-2_scaffold_141_5187255_98 # 75439 # 75792 # -1 # ID=7_98;partial=00;start_type=ATG;rbs_motif=AGGA;rbs_spacer=5-10bp;gc_cont=0.322
MTEPTWKRQGFKSRYEYHEHLAKEKGFESQGEYQKHLAKENGFESRYEYQEHLAKKKGFK
SRFEYIKCWAKEKGFESYNEYLEHWAKDKGFKSYNEYRQSLAKKKGVKSETQLQSDI*
>SR-VP_0-2_scaffold_141_5187255_99 # 75923 # 76363 # -1 # ID=7_99;partial=00;start_type=ATG;rbs_motif=GGA/GAG/AGG;rbs_spacer=5-10bp;gc_cont=0.340
MSEPTWKRQGFRSHGAYLNRLAEQKGFRSHGDYQEHLIRNKGFKSQGEYQEYLAKRRGFK
SLSEYHEHCAKEKGFESYAAYEVYLIKKRGFKSTTEYQIHLAKKKGFKSYHEYQGYLARQ
KGFESKYAYEEYLAKQKYCQLVSNAD*
>SR-VP_0-2_scaffold_141_5187255_100 # 76692 # 77183 # -1 # ID=7_100;partial=00;start_type=ATG;rbs_motif=GGA/GAG/AGG;rbs_spacer=5-10bp;gc_cont=0.311
MTEPTWKRQGFESLYDYFTHLAKKKGFESYYEYQKHLALQKGFKSKYEYDKKLIKEKGFK
SQGEYQEHLAKEKGFESLYEYYENLAKKRGFKSYYEYQEHLALQKGFNSRSEYQEHLAKE
KGFESYYEYQEHLAKEKGFESYYEYQGHLIKQKELNQKCIDML*
>SR-VP_0-2_scaffold_141_5187255_101 # 77251 # 77844 # -1 # ID=7_101;partial=00;start_type=ATG;rbs_motif=AGGA;rbs_spacer=5-10bp;gc_cont=0.347
MNLPFAVRRHEDMKDVLANSNVDGPDIHYYMIRGGSDKTNITIWESGNVGGEYIKTYGHY
HVGNVGEIYRIVGGDGIVLLQQRKVDCNGIPADDKIEKFIAIKVKSGDNVHMPPEFGHLV
VNIGKTWLVTIDNSPLRSTDDAQLPSHANYESVRRMHGFAYYIIDDCGEPKLIKNANYDI
IPEPQWLTVAEWENYNV*
>SR-VP_0-2_scaffold_141_5187255_102 # 77915 # 78157 # -1 # ID=7_102;partial=00;start_type=ATG;rbs_motif=GGAG/GAGG;rbs_spacer=5-10bp;gc_cont=0.362
MDRDKINKIQKELNLGATGRFPHGKPYNPYDDGELKSAIVRDGNDIFIIFGTPVEWLALT
KSSARDLGTRLISIADTLSE*
>SR-VP_0-2_scaffold_141_5187255_103 # 78386 # 78916 # -1 # ID=7_103;partial=00;start_type=ATG;rbs_motif=None;rbs_spacer=None;gc_cont=0.320
MGLTGLIRKTRNVESGDTEDMSEPTWKRQGFKSKGEYLEHLAKKRGFKSHRDYQKCLVKK
KGFKSHGEYQAHLAKKRGFESLTEYYEHWAKEKGFESYSAYEAYLIKKRGFKSTTEYQMH
LVKEKGFESFHEYQEHLAIQNGFKSKHDYEQYLARKKGFKSRKEYRKHLAKEKSCQ*
>SR-VP_0-2_scaffold_141_5187255_104 # 78885 # 79379 # -1 # ID=7_104;partial=00;start_type=ATG;rbs_motif=AGGA;rbs_spacer=5-10bp;gc_cont=0.382
MTTENIRSTMIVHGNVQRSEYRGKVMTIAKALGITGTAQNLADGSVKIIAEGEKTNLSTF
IEEIDIRNSLIRVTDIERKDSEYVGEYESFYKLVGGGETDERLDTAAELLKELIVVTRGG
FDKIEKTLEDLELVTRDGFDKIEKTLEDLELVTRDGFDRIDKKN*
>SR-VP_0-2_scaffold_141_5187255_105 # 79419 # 79820 # -1 # ID=7_105;partial=00;start_type=ATG;rbs_motif=GGA/GAG/AGG;rbs_spacer=5-10bp;gc_cont=0.303
MPVATHLVKIKGSFDEKIWNKKKIEDYVDYKIENEMDETFSTDLELYDIIDNNIEIWVLM
FAYPSEVDNRIIDKWIKDHIKEEGLKVDSFEFEMLVDVTKFGWKHRPSIQIPMRYKGLKM
KKTVGKLREANNS*
>SR-VP_0-2_scaffold_141_5187255_106 # 80194 # 81162 # -1 # ID=7_106;partial=00;start_type=GTG;rbs_motif=None;rbs_spacer=None;gc_cont=0.332
MNILTSNEDVVDILRNFAKYYSIAEDNYRSTAYRNAAMTIENLDKDISLYKDIDQLKELP
RIGQGIAEKIKEYLDTGRSESLEELKHTVIRDPFKEELYDIEGFGKSTIEELFIHFTIRN
MEELENVLKSKAVRNLPGFGEKKAKNLLDSLKEHRSGAIRRNIFFQEARFSADLILNDMK
DENIEKISVAGSLRRMRAMVNDIDIVASVKEGKSRDVLVRFTGSSQVRRVVAIGDTKATV
ILKNGIQADMRVVKPEEYWAALQYFTGSKEHNIQLRKIAMDKGYLLSEYGLFYRDTEKPI
PINSEEEIYEKLGVEYPDPAKR*
>SR-VP_0-2_scaffold_141_5187255_107 # 81380 # 81517 # -1 # ID=7_107;partial=00;start_type=ATG;rbs_motif=GGAG/GAGG;rbs_spacer=5-10bp;gc_cont=0.377
MGNCRVGGKDRDLRDIHGNIPNSTAFLNKAMDRWRKKQESLKKAD*
>SR-VP_0-2_scaffold_141_5187255_108 # 81528 # 81641 # -1 # ID=7_108;partial=00;start_type=ATG;rbs_motif=GGA/GAG/AGG;rbs_spacer=5-10bp;gc_cont=0.307
MFIFGMFGIKCYEDDLKEPFGDPLQGIIINYQMILLK*
>SR-VP_0-2_scaffold_141_5187255_109 # 81762 # 82760 # -1 # ID=7_109;partial=00;start_type=ATG;rbs_motif=AGGAG;rbs_spacer=3-4bp;gc_cont=0.394
MKRYTSFIIAVLVIMATMTIVGTAKTEKYNIKDLGANSSAYGINDEGQIVGFNNNASGQA
HATLWKNGKPKDLGTLPGGTFSVANDINNDGQIVGFGNNASGRQHAFLWEHGKIKDLGTL
SGGTYSTAESINDRGQIVGSSDIASGELHATIWEHGKIKDLGTFWGISGVALSINDKGQI
VGASNNASGQAHATLWDHGKIKDLGTLSGGDFSLANGINNKRQIVGFSNDPQHAGFAVLW
ENGKIKGLGSLPGDISGEAQDINDKEQIVGFRILASGQQLAILWDHGKIKDLGSLPGGNY
GFANDINNKGQIVGFSKDVLGQMHAILWYRKN*
>SR-VP_0-2_scaffold_141_5187255_110 # 82933 # 84024 # -1 # ID=7_110;partial=00;start_type=ATG;rbs_motif=GGA/GAG/AGG;rbs_spacer=5-10bp;gc_cont=0.369
MFKKGRTISSLLIILTLLSGLSAATTTTPPKSITSLKNVSYAQTYINWKWTDPTDKDFAK
VMIYIDGNYVTSVNKGIRHYNAIGFAPNTRHQIGTHTVDTTGNINKAWKNSTAVTADVHS
IGQKILQPPGNSAGTIRFITIGDTHMVSDKNAVQDQRVIKAVNYINARNDVDFVVEMGDV
VDSGSDANYVTAKSILSKLNKPLYLVNGNHDFYGPDNGANFNRYFGTPEHLNNINGYQLI
FVGMKGGGGTFKWSFDFNSADKNKPTIIFNHGPVQPAINKPTCGSSWGDSVHKYACGMIT
ETDKFTDLLGFYDGHVHLETIQTIKNTLYVSQDNLGGRGPASDYIGYTVVNGGNIISYTQ
VKY*
>SR-VP_0-2_scaffold_141_5187255_111 # 84192 # 84536 # -1 # ID=7_111;partial=00;start_type=ATG;rbs_motif=None;rbs_spacer=None;gc_cont=0.290
MKEYKYNYRRGSLCIPLFDENGIVLYDCLFTYNNLNVDSLQIYNRLRFKRKCIVGFPICY
SFTDTKCEESVRIRMIELMQKNPNNSSSEFVKITGYSKPTIIRHYMTLKRKINF*
>SR-VP_0-2_scaffold_141_5187255_112 # 84605 # 85270 # -1 # ID=7_112;partial=00;start_type=ATG;rbs_motif=GGAG/GAGG;rbs_spacer=5-10bp;gc_cont=0.336
MVKNKNIKKVKNKNVNDYLRIGVILLFTVMLLWFGSNAIKSKTNISQTRNINPNNLSGIQ
TGDAPWPVEIDHLEGRLSAIGLPALQREGTVLHIHQHLDIFIDGKNISVPPGIGINEKAM
FISPIHTHENDANIHVESPTAQENTLGQFFDVWGVRFTDKCIGGYCNQGDKTLKVFVNGN
LFNNDPRKIVLKQHQEIVVTYGASKDLINPIPSTYVFPADD*
>SR-VP_0-2_scaffold_141_5187255_113 # 85279 # 85554 # -1 # ID=7_113;partial=00;start_type=ATG;rbs_motif=None;rbs_spacer=None;gc_cont=0.293
MGKDDTQDSKNTNKFVFSKKVTDLDLFKYNSVKELFNYINSKDVEIVKVKILIKKANREM
RVGNNNIRLFIRKAYNLGEASEKRICVSTRQ*
>SR-VP_0-2_scaffold_141_5187255_114 # 85573 # 85980 # -1 # ID=7_114;partial=00;start_type=ATG;rbs_motif=AGGA;rbs_spacer=5-10bp;gc_cont=0.282
MKLITEKDYREFVNKRNEINELILAKTAQLSYILYNRCPDGDCYNYDFEEEDGKLVVQFE
SCKCQETDYDTFYLPIEFLFDESYPEKYKLIYEEEKKKKEEDRIRKENEEKERKRMNIEK
FEKEEYERLKTKFGK*
>SR-VP_0-2_scaffold_141_5187255_115 # 86029 # 86349 # -1 # ID=7_115;partial=00;start_type=ATG;rbs_motif=AGGA;rbs_spacer=5-10bp;gc_cont=0.368
MKARVLAIFLLILVIFVEGCVSQSSNTQTVGENGTAILNGKYPTTIILQPGEKLYYIEGC
GFEGFCDNNIRVGKGIANFSRLHNITKIEIQRSVDGYDTGAYVIYK*
>SR-VP_0-2_scaffold_141_5187255_116 # 86459 # 88237 # -1 # ID=7_116;partial=00;start_type=ATG;rbs_motif=None;rbs_spacer=None;gc_cont=0.295
MNFMKTVAKDKYNIDIYSVGLVIIFIFFTFFRLYNALTAGLMYDETETLYNAEQLHQGKL
PFVDYFEHHPIISYILLVPFSNISVWEYQRFFVAILGITSAIVLYIFILNIFDKKIAAIC
SITFLVSPLLNRMYIMIIPDSFMIFFFIIGLYFYGRILKSSDLNNYTDFFLLGLSWSLSI
LSKISSIVPIVVFTLLMIYRFKSWKNIFYMIIGYIVPIVAMFTMYRFDFRYMYLMMDSIL
SNVYVKQYISQSLADRIQILIDQVMSMYVYLWIVAMIGFIHSFKKFWGYNSKILKDRSKI
LKDELKILKDKLNDQRSVVILSTSLSFFLLLYYNLVITVDSWPHYYMIEEILLIIMSVEF
YVIIQEYWHTIYRRKTLLTTIMIFLIFFGFVQPFIMSTYPFQPNNHKEEHLLTDWLSGGN
NIEKNKYVFENWIYFDYLANLDSDYKVPVLSDVTFSYLTLVNNRFMNNIPLRKNVYENPK
YDTVILHEPMFDLSVWINGQFDKHTWYLAKRYNMIMNDYNNGQTLFWYPGFKIETYDSKI
EIWKRKPQNYVDNISDNLDDKSPFSPGGTEKDANKISFGDANGSIILDPTWT*
>SR-VP_0-2_scaffold_141_5187255_117 # 88285 # 88998 # -1 # ID=7_117;partial=00;start_type=ATG;rbs_motif=GGA/GAG/AGG;rbs_spacer=5-10bp;gc_cont=0.347
MTKLSIISPVYRNEQVETFIKDVQEKVRSKFPDSEFIIAGDVACDGNMDRTCEILKSLQD
KYDLTLDICSERRGYVKAVKSVYSKANGDIIFFLDSDGEHDPSDFWELYARFNDGYDVVV
GHKTNRRPLYRLFISRINNFLIGILFNIWFKDANCGFRIMKNSMRDFVLQSTVLKSSFNV
EMLVRAKNMNKSMAEVPVRHVNVPSVVFNPAKMPIVILESLKELYTLYKYQKDSEAN*
>SR-VP_0-2_scaffold_141_5187255_118 # 89063 # 89752 # -1 # ID=7_118;partial=00;start_type=GTG;rbs_motif=AGGA;rbs_spacer=5-10bp;gc_cont=0.338
MTIIYKDIDYKNVSVVMGTRDEEKAVEKVIGDIKKVTGNLAEIIVVDSSSDRTPKIAKTL
GATVIIQEPRGYGEAVKLALMSATRDIIITTDCDDTYPMEDIPKFIRLINEGYDVVSGSR
LGEKADKMPIFNRFGNWLFASMTSIFYGINVTDVTTGMRAYRREVIHNINWTENVGLSAE
LLFRPALKKYKIIEIPIDYRERLGETKLDPITGGLGIFKSIIKYAIIRN*
>SR-VP_0-2_scaffold_141_5187255_119 # 89815 # 90567 # -1 # ID=7_119;partial=00;start_type=ATG;rbs_motif=GGA/GAG/AGG;rbs_spacer=5-10bp;gc_cont=0.340
MKMYNRLIIIMLFIFIVFSISIMTVYGYGGGSTSEDAYGNIFKYEIKDQNLVYNQSIKYQ
FSTPELGIYEILVNGKNSESDISVKVEDLINTSEYANKSSPGIVYRNENVWIGTSRINYV
TVRFRVNNSWINSHSLDDSHYPHLLKWNGDTWLVLQTNILSKDGTYTYFEAPKAGSTSAS
VFAISAQDQLSYDTVSSDDPTPTTTTDTVDTKLVPIDTSMTKHNDYTGLDIGIVVIVVVL
VFYVLRIKKN*
>SR-VP_0-2_scaffold_141_5187255_120 # 90668 # 91405 # -1 # ID=7_120;partial=00;start_type=GTG;rbs_motif=None;rbs_spacer=None;gc_cont=0.344
MNKIYCEKLFSGLDRRLEEKKSIDEIAAELCPGISKSRDKVIKIIKMHRGGQYLIDNYEW
LGYHKYNIRNPTGRSNNTQSKMLFRPSLSNRKPSDKEYKKWLESLTKIVDSLASLYDEIK
DTTEGRHMWKVSELKKSVARLHMVIKAETKDVVSDEVGCKCAEEEQKYNKTELHRKIFEI
AKEQINLVGQFDATKISEKLKIDVPTAKGHIKKMNLELAFLIKKWQDEQDKSIEKQDTTV
RNLAQ*
>SR-VP_0-2_scaffold_141_5187255_121 # 91613 # 94714 # -1 # ID=7_121;partial=00;start_type=ATG;rbs_motif=GGA/GAG/AGG;rbs_spacer=5-10bp;gc_cont=0.371
MNKIKNEIFRVTGIMLLFSVLIVGGAQSQTNINSCTTINASGDYVLNQNILNSPNNACIV
ITASNVIFNGAGHTIDGSGSSPNGTKGIIVTGFNNVTVENTILTNWEFDILYYGVNAGNI
IGNNVSLANYGIFLDSSANNLVKSNNASYNGVYGIWLGKGPNSTVINSSNLLVENTITRN
AFGVYIDTVGNNTLNNNLVVNNGIGVYSTISPSNTIDSNNISNNNLSVELASSNFNTIKN
NNMSSFFGITINSSNGNTIYNNYFNNGFNTATDDGNNSWNITRTLGTNIIGGPYIGGNFW
SDYVGNDTSGDRLGDTLLPYNNAGNIINGGDLLPLTMSLGMVENVSSNTTVTSDPGGIGT
SPSNPVVTYVSSPNPGLVTIQISPTTQPVPNGFSFLNQQVDITAPSANVSSPLTIVFTVN
STQIPSGQNESTIQIFKNGVVVPACSGSGATPDPCVSIRTTLVNGDIQITVLSSNGDPWN
IGIPETPTPMPTTTPFPTGSISGMKFNDTNFNTLNDNEPGINGWKITLSNQSGIIATQTT
NGNGNYSFMGLSPDNYTVAEVIQPGWLQVWPGSHIYTINLAGENITGKDFGNFLMGKISG
TKFDDINGNGIKDPGEPGLPNWTINLVLGNVSNSTITDGNGDYNFSGLLVGTYIISESLQ
PGWIQTAPAISSTGSETHIVKILTSGVNATGKDFGNFKLGEIKGKKFDDINGNGIKDPED
LNISGWQINIVGTDTLTNTQVNQTLTTGPNGNYHIFNLTPGTYTITEVMQPGYIQTAPGI
STSGTINYTVTIENSSTVISDKDFGNFKLGEVHGTKFEDLNVNGIKDQGEAGLQGWQINI
NGIDTITNTLVNKTITTDINGDYNFTGLTNGTYTITEVAQNNWAQSAPATGKYTVNITSG
AVITKQDFGNFHKGKITGGGWISIKGDPKATFGIDGQYPGGKTAQGNVEYQDHKTNLNIK
SIQINTVTATLDNKKGTITGLAQVNGVGSYPFVVYVEDNGEPGKGIDVFNISLPTYTYSN
GGILNGGNIQIHS*
>SR-VP_0-2_scaffold_141_5187255_122 # 94833 # 96263 # -1 # ID=7_122;partial=00;start_type=ATG;rbs_motif=None;rbs_spacer=None;gc_cont=0.354
MKQKLINWVEKYRPQTLPKVVGHPTAIGELRTWAQSWIDGIPDNRAIILYGRAGNGKTSA
AHALANDMKWEIVELNASDQRTAKIIEKIAGAGSQMSTLSGMKRLIILDEADNIHGNADR
GGEKAIIGLIKQTVQPIILIANELYDMSYGLRYSCKPIQFKSITKSSIISILNNVANAEC
LRCEVGVIEKLAENSDGDLRGAINDLQAIGQGRSLVKLEDIVISERDEKDKIFDVLGKIF
KGRNAIEAHRATFNLEENPEDLIQWVDENVPYEYTDPRDLIEAFSYLSRASLFLGRVRIR
QNYSNWKYASVLMTAGMVVARSKFYAGYRKFQTPTIRKKLGQTKEMRKIRDSLSKKIGEH
CHTSIRFTRFHLLPFFKMMMRDKRYASNVVAILELNPEEIIFILGAKSETKEVQKIYEDA
QILIKGETNREIELHGKFREEKTLAGTKEEKKETDIIIKEKDINTKEKIQSSLADY*
>SR-VP_0-2_scaffold_141_5187255_123 # 96550 # 96972 # -1 # ID=7_123;partial=00;start_type=ATG;rbs_motif=GGA/GAG/AGG;rbs_spacer=5-10bp;gc_cont=0.296
MNNLKEIIAKYEDTIEDLESNYECLKGFHTCLKDEDIRRTLFGTISKLEESQLYITKISF
SIDNFDIQKEMHNILRIIDIDRRNCTSWINFALMIGDLGDLRLQELWRSFIQGSGLGDML
IKLRMIFVMIDKYAKDKEID*
>SR-VP_0-2_scaffold_141_5187255_124 # 97455 # 98699 # -1 # ID=7_124;partial=00;start_type=ATG;rbs_motif=GGAG/GAGG;rbs_spacer=5-10bp;gc_cont=0.435
MKKDNKINNNWKRIRNIGTVLILVLLWTFVVVDAAQGMSVTLNVSKGEPGTPVMATGSSW
QVGHTIHILWEDGSTRKDIGKVVVNSNGKFSKTFIVPSTTGAGSHNVLFWDQNGQTFYPK
VFTVIIKQYAAFAYAITERVVSAGSGTSQESAEADAEAKCRKQGGKEDCQAVGWWRNGWG
SFAVGANNQFGWGTDSSSINSADKWALNYCGSGCQLVIRVGVGGPSPWTWNSVTPVRGNW
RIGGFSENINNDPNNDHVGRDFWAVDFFSDAPAVYPARSGKVVFSSNSCKRADGLKYPCY
GNVVAIDNGKGLNGKEIYSIYTHLASTGLPKNGSQVSTTTRIGTMSDSGCPASVCGSPVH
LHYAMRTGPIGLSGENVLYYGGKTNAVRSPWHIVGGTAKLSQSANTGPGGGPNS*
>SR-VP_0-2_scaffold_141_5187255_125 # 98968 # 99090 # -1 # ID=7_125;partial=00;start_type=ATG;rbs_motif=GGAG/GAGG;rbs_spacer=5-10bp;gc_cont=0.285
MEEENEKLKSFDRRHIIGINNIIYTHDFIDEIWCDDDDTL*
>SR-VP_0-2_scaffold_141_5187255_126 # 99165 # 99359 # -1 # ID=7_126;partial=00;start_type=ATG;rbs_motif=GGAG/GAGG;rbs_spacer=5-10bp;gc_cont=0.297
MCYSEDEIKGMLTTLNKIYWKIPIKYAKYALAEASDVPELNGKFYILNDEVVFENDEGKI
FRTN*
>SR-VP_0-2_scaffold_141_5187255_127 # 99374 # 100153 # -1 # ID=7_127;partial=00;start_type=ATG;rbs_motif=AGGA;rbs_spacer=5-10bp;gc_cont=0.304
MNERLSRIMEIVIVIIYVSMAALTFIISASSIGIILGALVTIVVCIILLLMVAVISVLFK
PELFPDVRREKDGKLNKECEEGTIICSMQNKTKGTILQYLKHRDIKYLDDNLTISQISSG
KEYEKFCEQRDAISKSNQEKCDNENKLKDMITNLFRSIPESKLWFKIRLFDKEFGISKQA
VETKKFNKYGSKLSEGAQDSRKDSTSITAIYIKPWNENLSYNKNNDSYMFCEGYCSHSDK
FHIANNEQIDMFITEHLKK*
>SR-VP_0-2_scaffold_141_5187255_128 # 100211 # 100450 # -1 # ID=7_128;partial=00;start_type=ATG;rbs_motif=AGGAG;rbs_spacer=5-10bp;gc_cont=0.367
MIKKENRTEYLSPRILGDLRERMGAESTTDPSKDNEINSLSNHGAFDNFLQWNGIIGYTA
IIRQVFCEIYGIEMEKLEI*
>SR-VP_0-2_scaffold_141_5187255_129 # 101369 # 103009 # -1 # ID=7_129;partial=00;start_type=ATG;rbs_motif=GGAG/GAGG;rbs_spacer=5-10bp;gc_cont=0.381
MNIEHKNGLSKKEQFVTYRTMRRCLLALVLTCGIVTQVAIATFPEDVALLENKIYDEGGV
DGIVPGNEMIYDLVRQADGRYNYTIAGVSGKTSGKGYDDIRDIVFSKDGSKYAYEAKVGN
KWMAVVNGAEGKQYDDIPWFIIFSPDGNRSAYLAHDGDNTVVVAGGIEEAVITRPNGIVT
GTDVMFSPDGKHLTYNYWKGSAPFIVLDGKELNIGGNGFVFSPNSTRWAYAGWPEDIILN
DQIIDLKLSDWVKGMYFSPDSKRFVFDICTNINAYCAHIVVADDVHSNIYPFPGVSKVFF
SPDSNKMAYIAKSNEDGYFVVADNVEGKRYTEIAEPILFSNDSSHMAYVAKDFNGSWFVV
YDNVEGNKYSGILSLALSPDNKSFAYVAKDVRNDKDVQFVVINETEKDPYVVNWYGQGIR
SGPVFSPDGNHIGYFANDGGKGEVVVIDNTKLINPWTLITGSSLTFDSPDSFHYLGSDGA
NTYLVTSGGDAMVIYYRGLGQDPSVVETDDLLKAIDDWRNGVPPPGFSIPITTDQLLTLA
NEWRNA*
>SR-VP_0-2_scaffold_141_5187255_130 # 103464 # 104072 # -1 # ID=7_130;partial=00;start_type=ATG;rbs_motif=GGAG/GAGG;rbs_spacer=5-10bp;gc_cont=0.358
MGSITKLLVLTIGILLIFGGMYVYSLPKIEVRSVNIDNTKDINQGININNTEDISPGINI
NNTEDISPGVPTSPTIQQISPTTVSPKKQIYFELDPGNPTSCGETCRQTTATLANTGNDT
AHNVKVNLNIYNNVGDSVYSTQDSLGDIQGGQSKRNTVTINADCGSILSLYSKCRDHMPL
TLKTDIIFDEGTQNFPDQQFGN*
>SR-VP_0-2_scaffold_141_5187255_131 # 104266 # 105006 # -1 # ID=7_131;partial=00;start_type=TTG;rbs_motif=None;rbs_spacer=None;gc_cont=0.298
MVKTDFRPKKVIWNPTEDDLKSAIVPKSYNRTNICPRCREDNEISDRSILCPGEVNHDTD
KNGEKTGEWVCKTHGSRRYHRYYSGSDTNIKKSLTNRRIGNLNPNSCQAIGDNFEELTSQ
WKGVKILSVENDCYNGPLDHSADSEGRIPQTKGKFLNSTNQLWNFGNLEKEWDKKFDYEI
CYCASKYENDIEKIYEFPKEEIIKRKGINILNDDYIHWYDQYEIKDEKILKYVNKLWKKI
IKKRFR*
>SR-VP_0-2_scaffold_141_5187255_132 # 105177 # 105518 # -1 # ID=7_132;partial=00;start_type=ATG;rbs_motif=None;rbs_spacer=None;gc_cont=0.304
MNNMVKIRVVEVVGDGICVTDGDGKKVYDVIFDALSNEKEIIISFDSVTDLTPTFLNNAI
GQLYGKFKKDYIRSKLRVSDISQNDMILLKRVADRAKSFFEDQTRLDTDQNGI*
>SR-VP_0-2_scaffold_141_5187255_133 # 105598 # 107844 # -1 # ID=7_133;partial=00;start_type=ATG;rbs_motif=AGGAG;rbs_spacer=5-10bp;gc_cont=0.368
MNNKIFGLLTIFIMLTIYAQASTDVNVLETKIPGYISDTTVSNGIDDNYSDIANSNGNIS
DSYKGRLLDTLHQQRMKSFSNDTGLENMSVQNAAITYANITKIGHFGGFTYAVATNKNYA
YIGQGNDFVILDISNKAIPPFEVGRIETGGAVMGIAIVGYNAYVADGYNGLIVIDVRYPN
APTLKGSYDTAGYSSEVDIVGNYAYLADGDDGLVIVNVSNPTILTLVGSLDTPGKAVGLA
VEGNYAYIADWTNGLVVIDVTNPTTPSIVGGYRSLGYSLGVATKGNYAYVVNSDKGLLVI
DVSNPTIPTLTGSYNTGWSMGVIILGNYAYVSADVNGLEIVDITNPAIPTLTGYYDTYGR
SYMVSISGNYAYVADEHNGLVVVDIINKAIPTLKSIYDTAGGSYKVALNGNYAYIADWGH
GLVIVDITNLERPIFKSSYHVDGELNDIVASGNYVYMANGRGGTLVFNIKDPATPIFIGS
YSATGYVAGLKIVGNSLYIADSINGLMIVNITDPLVPIVKGVYHNTERIIDVAIAGNYAY
LVDGNRALVIVDISNPTVPILKSSYNITDFPSRIATSGNYVYMTRNFMGITIFDVGNPLV
PVQKSNYNTNGGSYQVQVAGNYVYLADGDNGIFMIDVNNPIKPTLKGWYDTIGRSYGVVI
DGNYAYVADSENGLVILHIENNIPGDVNHDGGITVADALLYLRYSVGQDISPYHIDMSDD
VTCDGKITVADALLVLRKAVGQDVTLQC*
>SR-VP_0-2_scaffold_141_5187255_134 # 107945 # 108361 # -1 # ID=7_134;partial=00;start_type=ATG;rbs_motif=GGA/GAG/AGG;rbs_spacer=5-10bp;gc_cont=0.386
MIDKSNKYITLGLLFLAMTTLVLTPAASANRVYYSALTSTYGNTGNSCETCHVNSSGGGE
RNAYGKLFENQANHVSDPSAALNTIGAPPGLQNATSPPEATIQVPEVPITIPTKKSPGIG
MVAAIGLIGAIYIIIRRK*
>SR-VP_0-2_scaffold_141_5187255_135 # 108392 # 108850 # -1 # ID=7_135;partial=00;start_type=ATG;rbs_motif=GGAG/GAGG;rbs_spacer=5-10bp;gc_cont=0.368
MKENIVKTRTAANILLLLILVMMSVSNVSAVRYNSMYGSFHEMSYFPTGLPGDGEITNIS
FYLPVDATVYASASGSFYFYSNPSSPHAAISIVMDSPMVPDYATQYFRGGGFQTAGVYNL
TAGYHVAYLNGNLQDPTEIGGLTMTLIVEQRT*
>SR-VP_0-2_scaffold_141_5187255_136 # 109020 # 109415 # -1 # ID=7_136;partial=00;start_type=ATG;rbs_motif=AGGAG;rbs_spacer=5-10bp;gc_cont=0.313
MNKKEKPNKKDLDNLKQILDYLYDLDMLSFISEDEIFIHLYTEVDETWLVDVDPDDSSSF
SEDDDVVETIDRIPFDLGEKFVLGIKDGEYYLLISDGKYDDMKYWFVSKMRVNDLETAKK
VGSLLRLLEDM*
>SR-VP_0-2_scaffold_141_5187255_137 # 109554 # 110633 # -1 # ID=7_137;partial=00;start_type=ATG;rbs_motif=AGGAG;rbs_spacer=5-10bp;gc_cont=0.288
MEYKKEEETMDDVGNEPTRDIKEIINDYQKKLGVENKKNDFNNVNTDVVHHINNLSVDIE
SKLADVNKKILYNFSNGANELFEKFKNLINENAFSTDLNEFGNYISEEIDAKNKEIDIKN
KEIDIKNKEIEEERERLLVEKMELLSSLLVWKNKKETEFKQEEKELTQNQKEFIDRKEQE
EKELTQNQKEFIYRKEQEEKELAQKQKDLEQKQKEFVGRKEQEEKGLEQKQKDLEQKQKD
LTQKQKEFVGRKEQEEKGLEQKQKDLAQKQKEFVGRKEQEEKDLEQKQKDLEQEEKDLEQ
KQKDLEQKQKDLEQKQKDLEQKQKDFDNKQKEFVNRIKTVAIAIIVLIVAIYLIIRGRT*
>SR-VP_0-2_scaffold_141_5187255_138 # 110714 # 110866 # -1 # ID=7_138;partial=00;start_type=ATG;rbs_motif=None;rbs_spacer=None;gc_cont=0.294
MTKRKSKNLDLEYIEMVICEIAKIAYIVSYTQSLLTRYGVVMYIIERYKE*
>SR-VP_0-2_scaffold_141_5187255_139 # 110918 # 112474 # -1 # ID=7_139;partial=00;start_type=ATG;rbs_motif=GGAG/GAGG;rbs_spacer=5-10bp;gc_cont=0.419
MREVFLKKGRTIKTILDIGLVIMAVLILPSISSVAQAIPGDFVGSVNFSEQCSSGTGVGI
TYDGQNLWYSCVSSTNPDNNSDLYRADPVTGVVSASYHIKGGLGALAYDAGRNVIWAGWG
GRFVNWSIIKIQLDGTKSVTNATFAILPVTNGIPIDDGIAYDATDDTIYNSPDASADIYH
YAIDGTLLGTFAKAPGPNCSNSGLALGGSLLYEGFDGCSEVVVVNKTNPSTPVLSFSTVV
AGDPNFHDEGLTCDPNTFAPKEVMWSKEAYAPMRAHAFEVPEGSCGFGGKPPAPKGSISG
MKFEDLNANGIRDSGELGLANWMIILTSDTSVIITQKTTTAPDGSYNFTNLTDGNYTVGE
VMQSGWIQTTPATGSVKVQMLGGNIVTGKDFGNFHKGKITGGGSISIKGDPRATFGLVGQ
YSGSNGVAQGNVEYQDHATNLNIKSIQINTVATTLDKKKGVITGLAQVNGAGSYPFVVYV
EDNGEPGKGVDMFNISVALPIPYKNGAVLSSGNVQIHQ*
>SR-VP_0-2_scaffold_141_5187255_140 # 112830 # 113363 # -1 # ID=7_140;partial=00;start_type=ATG;rbs_motif=None;rbs_spacer=None;gc_cont=0.369
MSIIDNLLGKKDKKDIADGEIKTDKPVIKTEINRQDIRDAMMGKNGKMTLMPGILIDTVT
MREIPMRDKQTDFITIRGVATSMKYYIESFSAEGGSARMKTENSRRADLINLNIGEKNVY
IRGSSALLNKDGDIPTINDGDDVEAMCVPGSQKDLLYVWVLKNHTSGVLWYIHTRIF*
>SR-VP_0-2_scaffold_141_5187255_141 # 113480 # 113647 # -1 # ID=7_141;partial=00;start_type=ATG;rbs_motif=AGGAG;rbs_spacer=5-10bp;gc_cont=0.315
MGIISDKLFAIADEMEKRRLDFEKRCQEREKNIEELLDILANKKNLSREEYIDLE*
>SR-VP_0-2_scaffold_141_5187255_142 # 113660 # 114094 # -1 # ID=7_142;partial=00;start_type=ATG;rbs_motif=None;rbs_spacer=None;gc_cont=0.292
MSRKNRLENLKITFNVFKMKKYKYNCKYRTLYIQLFVENGKTLYDCLFVCNNLDVGSLQI
YDKLYFSRRFVVCFPICYSFTDTKCEEAVRSRMLDIMQINPYISLSELIKTTGHSRPSVI
RHYMTLKRKVYHDSQDTTYKYDIR*
>SR-VP_0-2_scaffold_141_5187255_143 # 114078 # 114467 # -1 # ID=7_143;partial=00;start_type=TTG;rbs_motif=AGGAG;rbs_spacer=5-10bp;gc_cont=0.341
MDRPIIIYGIILVTLLLVTSGMAWAYLNEQYVDAKVIDKYVYISSFYCKRDYDCTHRSHY
DISTDKGVFEIGIPSIDRMFNERFFSMDEKNAKIIYDPIQKEKSYRLHSYGYRIDILNVY
PIVTDVKEE*
>SR-VP_0-2_scaffold_141_5187255_144 # 114618 # 114860 # -1 # ID=7_144;partial=00;start_type=ATG;rbs_motif=GGA/GAG/AGG;rbs_spacer=5-10bp;gc_cont=0.300
MTEYVMKEKTFQYHISCINRMLEEAKKDIDTISKKVINDDDQLEIRRMIEAWEKACQAVK
KMDEEIYMLGSIIHDFNNGE*
>SR-VP_0-2_scaffold_141_5187255_145 # 114862 # 115065 # -1 # ID=7_145;partial=00;start_type=ATG;rbs_motif=GGAG/GAGG;rbs_spacer=5-10bp;gc_cont=0.363
MYLKFTQEEMDKILIDVPCPDCGEIMFWGDCCQKFHCDNSEGFLTGKAPVNQRQRHVRYN
ICPNYVG*
>SR-VP_0-2_scaffold_141_5187255_146 # 115159 # 116646 # -1 # ID=7_146;partial=00;start_type=ATG;rbs_motif=GGAG/GAGG;rbs_spacer=5-10bp;gc_cont=0.333
MKIIIMKKGIVDCTSDSRTHEMQTLRDGIEGAIKIVEKEVSEIDCATFHTRDNCKLMIHN
VDGTIEVTDKKTCLKLLNYFKDHPDELLEMGDCPIHIHIELWNFFNDGNNCSDYIDINHQ
YLEISCQDEYDPDMREEFHENIEELLGSDYAVVIDNDKLMSLHICVTEKCSANCDTCNVN
RGLERELEKEYWNELPFSEQYAIGGGEPAEYPLIAEFVDYLKNDREGYVAITTNGQKKMY
FNTLPDKIAVSIDGLTNKEHAIIHATDLDVAKSTAKYYKDKGINVCINHVVHKENIGNVE
KFAKFWVKKGYEVNFILFTGQNNDKSELRPTYEQLYKFKDYFCCTSDRGLMMDSCMGGLL
NLLGESKYSCCQGLFSKYYRYGTTTPCSHSAVPYPGCKVMEEYLVYFSKTLRPMVFVYGK
DGTSGAHEWAFKAGYKGKIAHNVNGNLRKDTIHVLTDDEEMAIKESHYVMYFKNKMPYWL
HSRIIGIEKLLIKCA*
>SR-VP_0-2_scaffold_141_5187255_147 # 116666 # 117397 # -1 # ID=7_147;partial=00;start_type=ATG;rbs_motif=GGA/GAG/AGG;rbs_spacer=11-12bp;gc_cont=0.276
MKSKSVDKKKSNGDYYEKNKEKVKDKNRDYYEKNKEKVKNKNREYYKKNKEKLKNNRDKE
KVRERNRKYYKKKKEKLKIDNRERSREYYKKNKEKVKDKNREYYKKNKEKLKNNRDKEKV
KDKNREYYKKNKEKLKNNRDKEKVRDRNREYYKKNKERFRNKNRDYYNKNKEKVKNSNRE
YLEKNKKRCRNCGKILRTKLSKVNGLCVICSPPEMWGIVGNAKEPKNIIWKEDRTKITLH
VGK*
>SR-VP_0-2_scaffold_141_5187255_148 # 117575 # 117985 # -1 # ID=7_148;partial=00;start_type=ATG;rbs_motif=GGAG/GAGG;rbs_spacer=5-10bp;gc_cont=0.372
MKFNPEEIKEETKKDFDAAWNEGKKFVSYPGINEKYPRVNLKYGKPHPVFDTIQYLREAY
MKMGFEEFMNPIIVEDRDIYKQFGYEALAVLDRCFYIGWLSRPNVWISDERIADIKNILG
DIGKDGDNMKQMKHRS*
>SR-VP_0-2_scaffold_141_5187255_149 # 118114 # 118245 # -1 # ID=7_149;partial=00;start_type=ATG;rbs_motif=GGA/GAG/AGG;rbs_spacer=5-10bp;gc_cont=0.402
MSINKTKPNEKVKEWEDQMVNEVRKVRGELAGQAGSAPHFLGI*
>SR-VP_0-2_scaffold_141_5187255_150 # 118247 # 118426 # -1 # ID=7_150;partial=00;start_type=ATG;rbs_motif=AGGA;rbs_spacer=5-10bp;gc_cont=0.333
MKTSLLYDPTIQFWIGFILGPTGIMILGWFFKSKCPSCNNSINEGALTCPNCHTILRWK*
>SR-VP_0-2_scaffold_141_5187255_151 # 118423 # 118617 # -1 # ID=7_151;partial=00;start_type=ATG;rbs_motif=AGGA/GGAG/GAGG;rbs_spacer=11-12bp;gc_cont=0.241
MKTMDKIIKFYDTKIRMKLVWLTITISLLLTLWKGIDYRLIIVILSCGIYIILELAENKY
RKSI*
>SR-VP_0-2_scaffold_141_5187255_152 # 118636 # 118851 # -1 # ID=7_152;partial=00;start_type=ATG;rbs_motif=None;rbs_spacer=None;gc_cont=0.366
MSVITQRFLNKKVVNTSNLAKCTYCDAEMIERTNDNKLECLNCGKPFTMPVRPIATKTLD
LTAQMGIKKDS*
>SR-VP_0-2_scaffold_141_5187255_153 # 119438 # 120118 # -1 # ID=7_153;partial=00;start_type=GTG;rbs_motif=None;rbs_spacer=None;gc_cont=0.398
MALDEAFNFYYRDNLELLELAGAELVYFSPVNDTTLPDVDALYIGGGYPELFVNELEDNT
SMREAIKQVSADGLPIYAECGGLMYLTEEINTNISDNGNYHMAEMKGGTFKMVGALPGKT
LMGHKRVVSYNIGNFIEDNIIGKAGTSFIGHEFHHSEIVDIPEDTHFAIKLERGVGIKGD
LDGIVVNNTMAAYAHLHAVSYTGFAKAFVDFSARKSKSCVRRKDQD*
>SR-VP_0-2_scaffold_141_5187255_154 # 120294 # 120899 # -1 # ID=7_154;partial=00;start_type=ATG;rbs_motif=None;rbs_spacer=None;gc_cont=0.431
MTDKFAIPRILIAGDRSSAGKTTISIGVMSVLRDMGYNVQPYKVGLDFIDPSYHDEVTGR
HSRNIDGYLMSKDAVCEVFSHAIKGADIAVIEGVRGLFEGLEATNDIGSTAQIAKMLQCP
VILAINARSITRSAAALVSGYRSFDQEVNIVGVILNNIGSMRHAEKAKTAIETYTGTPVI
GVIPRNDSMKISKASWAYTSS*
>SR-VP_0-2_scaffold_141_5187255_155 # 120971 # 121126 # -1 # ID=7_155;partial=00;start_type=ATG;rbs_motif=AGxAG;rbs_spacer=5-10bp;gc_cont=0.378
MTKYKCTVCGYIYDTEIGIEPEIKPGTAFEDLSENWACPVCGAGKDMFEKM*
>SR-VP_0-2_scaffold_141_5187255_156 # 121416 # 121814 # -1 # ID=7_156;partial=00;start_type=ATG;rbs_motif=AGGA;rbs_spacer=5-10bp;gc_cont=0.338
MKDSYLIMKTTSIIMTIKTAFHYAGGVPVSDYVNDGEGFQQLAILFLIVPLISLVITFLI
LYIISKSILRSVAGAIFGSIVAFIITIGFQAPMLIAMFIGRITGNFLILFLAAIIFSVSI
ATFIGWLVAVRR*
>SR-VP_0-2_scaffold_141_5187255_157 # 121845 # 122003 # -1 # ID=7_157;partial=00;start_type=ATG;rbs_motif=GGAG/GAGG;rbs_spacer=5-10bp;gc_cont=0.365
MKIRELVNILNEYDKEMDVFVSDEPDRIAYPCPKLGFSETYPSMTKRPVLFI*
>SR-VP_0-2_scaffold_141_5187255_158 # 122530 # 124023 # -1 # ID=7_158;partial=00;start_type=ATG;rbs_motif=GGA/GAG/AGG;rbs_spacer=5-10bp;gc_cont=0.303
MTVPLMYRDDVAETLIVKRAQRIHIHYDEIVSHFCHLSKNLWNQAHKIVYPYYKKFKIVP
TYEELDAILNKKSYYKNNPDFDNYHKLGGATAQQVLRIYIKSWISYLKGIADYHKNGDNK
DYTGKPREPGYKKKDGEFIVIFTNKQMKFQEKKDGSVYMTFPQKIDNIPSQLKDLKICLG
NVDDVDPYLLKRLMFCKFDIVRIVPKGTGYWIEIVYDQEVLKNASDIYHLNEDTIIAIDL
GVENLSGITDNIGNRPIIIKSERLKADNQWYNKRKAELQPIYDRQIFGCYLKRDKNGNIR
YLVNKSGKKMDILTEKRNNIVMDNLHKVSRYLIELALDVKSKTIAFVRNPGWKQKVKLGK
RNNQNFVQIPHKKLIDMTRYKGVEYGIEVIDDTEEYTSKCSFLDSEPIEFHTEYKGKRIH
RGMFEASKGFRINADVDGSYNFLRKVAEKVLKNKTKFDYVYPKFNVYDIIEGVVDHGLVP
KRLSISDLMNKSYSNLS*
>SR-VP_0-2_scaffold_141_5187255_159 # 124076 # 124411 # -1 # ID=7_159;partial=00;start_type=ATG;rbs_motif=None;rbs_spacer=None;gc_cont=0.321
MEKNGYNNHRKNRSISIQLYMEEGHILSDTIYFQYNMTTDHIGVYEAIIFRTKTSPFVTI
CKGFLKPRLSRRSGEITRYARRHKYISVKILKEEGYILSDIILVQHSQQNH*
>SR-VP_0-2_scaffold_141_5187255_160 # 124803 # 125162 # -1 # ID=7_160;partial=00;start_type=ATG;rbs_motif=AGGA;rbs_spacer=5-10bp;gc_cont=0.325
MMRCGYIMMAEIFEVGNTVKVKEGIVCPDMENLDISGWQGRISEITKDDNDHLLVYIEWD
SITLENMPDIFIEDSEENGLGFDCMSLFDSEVELARSRNTKEDRDKTVKKIRDEHMIFW*
>SR-VP_0-2_scaffold_141_5187255_161 # 125299 # 125472 # -1 # ID=7_161;partial=00;start_type=ATG;rbs_motif=GGA/GAG/AGG;rbs_spacer=5-10bp;gc_cont=0.305
MSVFKIGTQKTKRIINIGTEEDIEKNFDVKSVEADTIVNIAGNTNQRKTRNKTEDDE*
>SR-VP_0-2_scaffold_141_5187255_162 # 125514 # 125909 # -1 # ID=7_162;partial=00;start_type=ATG;rbs_motif=GGAG/GAGG;rbs_spacer=5-10bp;gc_cont=0.290
MKEETEPEKRKTPEEYEKSYLPTLEEQDKLCTFEVQNFCTTIRDHIATHQEIIYIINRIE
EYRKYFISYKSLANYLDNAGRPKMLKRLNEILKDTNDAIQIFQKMDQNVLNANKEIFRIQ
RDMQQYGYQRK*
>SR-VP_0-2_scaffold_141_5187255_163 # 126111 # 127022 # -1 # ID=7_163;partial=00;start_type=ATG;rbs_motif=GGA/GAG/AGG;rbs_spacer=5-10bp;gc_cont=0.359
MIDLLDVENDKGYKIYVGADVLPADVRLNIDTMNKLLDQFKDLKITSDSDYIDISDKLTA
VKSMRTKISECEEKSLGPINDLVNTIVREIDPTKNKVTETEAIFKQLILDWEMSAAKRRE
EELALEEQRKAEELEKQRKAEELEKQRKADELEEQRKADELEEQRKVDELEKQRKEEAEM
RIEKEGLTPENFSKLSIDKQRTILEDYRNLKINIEEPVVCPTCHTGRIHSVEPDGVSYKC
TDCGKVYIMVDTSADYKCANCGVPISEKLKMDACPFCKGKKAFKFDWGRVWKVEKPIMTI
KKV*
>SR-VP_0-2_scaffold_141_5187255_164 # 127895 # 129025 # -1 # ID=7_164;partial=00;start_type=ATG;rbs_motif=None;rbs_spacer=None;gc_cont=0.346
MNNSNLTINNGKLTILAAFGHGGELDKTQLKMLIGSEVIAERWNKPIEIENKEGVAIIAT
DGRKIICSAKMFTDIFAAGVSILRIEIEIREKISLNDIMVAIHSNAIIVEGLDYQSYTNK
RIKEIREKINQMKVVTYHSDIKKFILLRIKDFTPQIDHKSLREQYGEIITRFLSGETTTR
PLHNKEIMEKTANDLSYYDEDLFLASTEGAFIIGCDSYINELRELLELAISLLLLFQIYD
RKIDIEISNAFDALKKLNSSRYYFITHAPRKLEKSLFIVSEIGLVILDDIKDLMNPHKIT
NDWYYQSFYQNVLDILKVRDYGKLVQEKIDSLQDLYSTARELSTEQLALWLEVLVVLLIL
WEVIYPIWYGANCAPN*
>SR-VP_0-2_scaffold_141_5187255_165 # 129725 # 130984 # -1 # ID=7_165;partial=00;start_type=ATG;rbs_motif=AGGAG;rbs_spacer=5-10bp;gc_cont=0.422
MNKQYIIAVLAVLLISVGIVAAKVSVKELDPYPGDTSSIAYGINNDGYIVGESTSDSAVE
QAVLWKKGEDKRKDYKMTSMKELYVPIALGSLPGATESEASDINNDGVIVGKNDISPPVI
DPPPSGIAPSVIITCGGDTACDHAVVWNKAKYKNGGVGYEPSALGEPSGLFESEAFAIND
NGMIVGFSESDVAEHATLWIQEKDKDKKVDNGIKSYVKKGYKAISLDELPGTTQSKAHDI
NARGYIVGYSDDSVSGNEYATLWVKMGDKYVPKSLQGLAGLTIESQAIGINKDGIIVGES
DFAGPGTPAHAVVWNKVKDKYVVTDLGTLPGLDESKASAINDDGIIVGKSQMADNSGESH
AVMWKKIKGKYKIFDLGVMGNAVIMADSEVSAINNHGQIVGEALNPSGLDRGILWSIGD*
>SR-VP_0-2_scaffold_141_5187255_166 # 131159 # 131329 # -1 # ID=7_166;partial=00;start_type=ATG;rbs_motif=AGGAG;rbs_spacer=5-10bp;gc_cont=0.345
MVEIFECKRGEDWEGALIVGADNDKEAESICESIEPGRKFIIKQLDLKKGLIYEAY*
>SR-VP_0-2_scaffold_141_5187255_167 # 131343 # 132065 # -1 # ID=7_167;partial=00;start_type=ATG;rbs_motif=AGGA;rbs_spacer=5-10bp;gc_cont=0.398
MFHIIPAIDLKNKKCVSLIQGIPSKERISLDDPIATAMRWVFDGAKVIHLIDLDGAIDGQ
CSNSSIIASIVKSSVVETQVGGGIRSINDAQDLLTIGADRIILGTAAIKEPSIVQQLADE
FGTKRIMVSLDSKNGKVVTNGWTKVSAFATVELGKKFEELGAGSVLFTDINTEGLLNGVN
PVPTQELVDALEIPVIASGGITTLRDVEIIKETGAKGVVIGAALYVGNFTLSEAIELEKN
*
>SR-VP_0-2_scaffold_141_5187255_168 # 132120 # 132239 # -1 # ID=7_168;partial=00;start_type=ATG;rbs_motif=AGGAG;rbs_spacer=5-10bp;gc_cont=0.317
MAKYKCTVCDYIYDTEIGIEPEIKPQRIESKIIFVTPTD*
>SR-VP_0-2_scaffold_141_5187255_169 # 132339 # 133304 # -1 # ID=7_169;partial=00;start_type=ATG;rbs_motif=None;rbs_spacer=None;gc_cont=0.353
MKNKGDKMRKLVMSVLLISVLLAGCINANPKISSNESQINASIRGTYNITAIGRPNISHV
IFVAFENKGFTEVTDNGPYFNYLAGNYGTVTNYKDLKHEKFCPKTLSLPNYMAITSGSTS
WNGVDKCNTDSAIWATDNSKNIFSLVQGAGLEYGSWAEGFNGNYNPKESSCGSSCVARHV
PALFYSSPNDNLKDYSDWDNMYLKGNEIPPSFSFVTPNLCNDAHDCSVSVADDWLKNTFN
LPALLQKPWAKNSVFIIWFDESESEPNGYLVFVSPLTQGRRHATTANPYNLMTTIEWSLG
LGNTGNNDDPSRYYPMTDLFG*
>SR-VP_0-2_scaffold_141_5187255_170 # 133421 # 133639 # -1 # ID=7_170;partial=00;start_type=TTG;rbs_motif=AGGAG;rbs_spacer=5-10bp;gc_cont=0.361
MTIEKVILDIVGMRCASCAIGIELTLGKIKGIKSVKVSLFEKIAIVEYDQLTVSISDLEK
VIKDFGYVATAK*
>SR-VP_0-2_scaffold_141_5187255_171 # 133712 # 134182 # -1 # ID=7_171;partial=00;start_type=ATG;rbs_motif=None;rbs_spacer=None;gc_cont=0.308
MLTNRRDVIVAGGAILSILFILILREDAELYDIKVDTTKVVFFFIFPQLFAGLSIHRAKF
VMYFNLLRTYHRVFGYMIIGVFLVISSFCIFVNVPMLKGLNVAIISHMIFGILGLVIFPL
KLYWINKSPYTYQTAILGIIFATIFAGLFVTGVLLF*
>SR-VP_0-2_scaffold_141_5187255_172 # 134202 # 134624 # -1 # ID=7_172;partial=00;start_type=ATG;rbs_motif=GGAG/GAGG;rbs_spacer=5-10bp;gc_cont=0.307
MIKSRSIYKNAMTCIILLVLTTLLFSGIANISRASVDDGKKIFDENCKVCHEGKANIPSV
SKISGLSEQDIVNKVRNGVPNTMMRPFSTDVLSESDLNNVIDYLKNSSSVNTMPSKTPGF
DIGFGFLSILFIYIIYNRKK*
>SR-VP_0-2_scaffold_141_5187255_173 # 134794 # 134991 # -1 # ID=7_173;partial=00;start_type=ATG;rbs_motif=None;rbs_spacer=None;gc_cont=0.308
MGKIEVFYRESFSGECGHTGTDIYDGDMEMRDGGIWIHWVRSKDSKRMRSFYPNISIIRI
DIEEE*
>SR-VP_0-2_scaffold_141_5187255_174 # 135089 # 136498 # -1 # ID=7_174;partial=00;start_type=ATG;rbs_motif=None;rbs_spacer=None;gc_cont=0.335
MKLRYVVLGIFIIVIVSGCVKNENQIPPIVDGVSLNKYVDNVNYFSVSKPDSWKVSVGEY
ISVEDTSDNGVTNVRIQPIHLSGKFRNVSAIDITNYLIGKEKEHYQNFELVSAKESGDKK
IIEVVASFKENGIDKKGVFTIFVNNPYAMLSGYETSSDKFAEKQQLLSTIIRSYQQNIPP
KTVVEDKSNIGELRAKTLEGSVKMSIPDSWNTKVFPGCTGLVAFDGELDKNKKGVVFLNG
LHQSIGPLPPGVTPEDYITKYMQKDFNTMSDIKIVKYEDADLSALRSGGADVKAMRISFK
NNGIPSTGSFVINTYGSAYQTAIGYIWGIYSTEEEFEADALPLLKMFYSIEYSESTLGAC
RQTLSDSWKKADEIGNSIRTSGEQMREENLKLYQERQDKNDAFIDKFSDAILDRDKVYNP
DTDEVYEVDSNFYQFYDIHREQFEYQNMRELTQEERLNYVPLDGELHIK*
>SR-VP_0-2_scaffold_141_5187255_175 # 136557 # 137705 # -1 # ID=7_175;partial=00;start_type=ATG;rbs_motif=None;rbs_spacer=None;gc_cont=0.332
MLEKKFRNLSIEERIDFIKKNYNLPEDKAKILKNHNSMANEILQQIGENPISTFESPLRF
SDKISVNGKEYYIPMITEEASVIAGLSFGAKICGDVEAKVCESYGIGQAQFIDIIDPQKL
IRSIQQNEIKIIEEINKLHSHVKVYKFEIKQWALSQYGHSVVVDIYFDPKNVMGAAVASK
IADEFVKIVCSGYSDKLSYQKGMFSNNSGRLTIAKVKIPKEKLERDTFTGDDVKRRIVYL
SEFANMDINRSATNNKGIMNGIEAIALALAQDTRAIFTANDNRPSWSKWIADDNYLYGEL
KMKIPCGTTGGGIGKYPKTKILLEDIIKPKDANELAQIMASIGLIQNFAALSMNSTIGVT
EGHDIFKQRLLKSEDDMSLVKT*
>SR-VP_0-2_scaffold_141_5187255_176 # 137886 # 138134 # -1 # ID=7_176;partial=00;start_type=ATG;rbs_motif=None;rbs_spacer=None;gc_cont=0.277
MTHTIRIYNRRLKKAQRYSLHKSEYENNDVSINHIGIPFTWRSYLCMGNCRMCKDHTKDQ
RLLRKKRSEQFRFDLKNELINK*
>SR-VP_0-2_scaffold_141_5187255_177 # 138148 # 139137 # -1 # ID=7_177;partial=00;start_type=ATG;rbs_motif=GGAG/GAGG;rbs_spacer=5-10bp;gc_cont=0.388
MQLFGIKTRLIKPGDDMADVLIMALEEGCIKPKNNDVIVLAESAVATAEGRVVKLDSITP
SEKAIELSKLYENDPRKMELIIRESDEIIGGIPGVVVTITKGVLAPSAGIDSSNAPEGHV
VLLPIDPRNSAIKIRDRLMKVYNNNIAIIIGDSITQPLRLGCVGIALGCAGIEPVDDVRG
HKDLFGKPLLITRRAIADNLVSAAQIIMGEADESTPAVLIRNVPAIFINDSVEISKIPRN
ECLYFACFDVGTIELRKRGFMKNERDLQLDMKVNTGSAVVKMNNKIEITDCEDFTIEELE
YILEEAKSFIKYKDISKIVRPASDNNLEE*
>SR-VP_0-2_scaffold_141_5187255_178 # 139263 # 139880 # -1 # ID=7_178;partial=00;start_type=ATG;rbs_motif=GGA/GAG/AGG;rbs_spacer=5-10bp;gc_cont=0.343
MVSKMRILSIVSIFLILATVTIGAVSADISPAEKKQDSRLNVLESNVKKILTRLDAIEKK
LLNIQSPPYTATFGTWTEYASCSSKPESPPCFTYNFTLEKAANVFIMVNGVDIPLSNSAT
PQYTSTINIDDENSIGPDWILPVEDKRLSLSRNFQLKAGRHSIRVYSSGFDNGKGESFDV
AISDLTISVIANQKGKIDKPNDYYK*
>SR-VP_0-2_scaffold_141_5187255_179 # 140119 # 140361 # -1 # ID=7_179;partial=00;start_type=ATG;rbs_motif=AGGAG;rbs_spacer=5-10bp;gc_cont=0.374
MSTLIYKTRDAIVSDVWFDSNMVYVRLLDGREIGTPLEWFPKLRDATCEQRMKWRLIGKG
IGIHWECIDEDISIESLLTR*
>SR-VP_0-2_scaffold_141_5187255_180 # 140342 # 140578 # -1 # ID=7_180;partial=00;start_type=ATG;rbs_motif=AGGA;rbs_spacer=5-10bp;gc_cont=0.300
MPTALKIGKFRFFFFSMEYMEPIHIHVESDDKYAKFWLEPVLISKSTGYSAKELKEIRRL
ILENLIVLKERWYEHFDI*
>SR-VP_0-2_scaffold_141_5187255_181 # 140852 # 142009 # -1 # ID=7_181;partial=00;start_type=ATG;rbs_motif=GGAG/GAGG;rbs_spacer=5-10bp;gc_cont=0.348
MSFNMEVTDTEKIKKDIISEVKPVPEEVTQLKKVAENNASEIIALDMDSLEKRKMILKSI
ESFGMDTMQDSAKKNSMLQVSVGNFSKMGDEGGAVAKGLLDLQREIKDLDPSMVDFAKTG
FLGRFYNPIRSYFARYQKADGIIDDIINSLEKGKATLKNDNVTLEIERQSLRDLTKKLSK
EIEMGTSMDESIANQIDAAKARIEDPEKIKFITEEIQFPLRQRVMDMQQMIVVDQQGIMA
IEVVRRNNKELIRGIDRAKNVTISAMRIAVIVASALYNQKIVLEKIEKLNATTNELISGT
SRMLKEQGAEIHKQSMETNISVETLKTAFADVISAMDAISTYKTEALPKMKETINQFKEL
AEQGEKQIQRLEKGNANIDRIEGAH*
>SR-VP_0-2_scaffold_141_5187255_182 # 142132 # 143829 # -1 # ID=7_182;partial=00;start_type=ATG;rbs_motif=AGGAG;rbs_spacer=5-10bp;gc_cont=0.347
MNGKNSSLKIVAMLAVIAIIVFGIIYFGISLTKDYGKSPQNISKESAMGTLNSMYNDITV
NKIDARKGQINIDQVKLEESLPDISKYPPQVENTTENYVEIFSSVEKAGEGKDGWLIDTG
KAFNNANIQVNGKPVSVRIRGIASGMGFDYIASKKYLPDAFTPSNELWGEMLKSKGIKIT
LVENRLVGNVAGVVISKKKNEELIKKYGSVNLKVVTEAVTNNEITMGYTNPFTSSAGLNF
LIYTLFTFDDKDPLSEKAVKGFEGFQTNIPFVAYTTVQMRDSALSGALDGFILEYNQVLV
NTELNSNYVFTPFGVRHDGPMYEIGDLSIEKKEILSKFIEFAKSDIYQKLATEDGFNNYN
DYKPEIGNISGDVILQAQKLYKDKKNVNNNVVAVFVADISGSMEGAPLNRLKQSLLAGSQ
YISKDNSIGLVTFSTDVNINLPISKFDINQRSLFTGAVEDMVPGGSTAMFDGIIVATKML
MDEKAKNPNAKLMLFVLTDGETNSGHSLNDVEGMLRALKIPIFTIGYNADIKALQTVSSI
NEAASINADTDDVVYKLGSLFNAEI*
>SR-VP_0-2_scaffold_141_5187255_183 # 143873 # 144610 # -1 # ID=7_183;partial=00;start_type=ATG;rbs_motif=None;rbs_spacer=None;gc_cont=0.297
MKKNRYNVSRIRYIDEDLLKYLIQFYEENGSPPTELDFYKNPKFPNRSTYTRRFGSWRKA
LKIVGLDVDSMVRRGVIKTSEQKGRLGEIFVLDHFEEIGSIDLSGENRKSSCDGICPKGY
NYDVKTAYFDENRFNHHWTFKLNGTNIYENECFYLLAFNKDFTGLMFAWRIPTLDLMEDI
EKGYIQIGSNKNYEHNSENLRGYEITERIKHVFEKWQNSLRKWTKEEILADARSKLEIYI
VRKNL*
>SR-VP_0-2_scaffold_141_5187255_184 # 144779 # 145534 # -1 # ID=7_184;partial=00;start_type=GTG;rbs_motif=None;rbs_spacer=None;gc_cont=0.306
MIISLKSSTEKIIKILGLNIVIAVVDTIIFSPGLLGIKIVGSSAFEMASGATAALMSVIV
LALGNYKLIIEKEKIIQINEIKTADDCIDALNQNYGKRIFEKDITTILEQIEMFQKKRET
IKQVLLQKFDITEISYSKFDGAISDLENVFYINIKSMINKLNAFDEKDYNRIRRDAEKKF
SKEFINTKMRIYGEYISFIKNAIEDNEQIILKLDKLLLELSKFNSLEAGKIEDMSAMKEI
DELINKIKLYN*
>SR-VP_0-2_scaffold_141_5187255_185 # 145935 # 147080 # -1 # ID=7_185;partial=00;start_type=ATG;rbs_motif=None;rbs_spacer=None;gc_cont=0.310
MGESKASMNLKLKPNLNIMIFALFMGILFGLNHIIGLIYRKGYSPFNVTDIWELDQIYYA
SRMHYVSLTGHISSIYSFSDAIPILFFGFMNKFISIDKIFMIAPFIFIPILVYMIYLFEK
ELGISDEYAILGTVSVLCLQAAAIIPWIYHSRYEMISYFARFPEIMFSGIFFFGTLILML
RKKYVMSGIMAGLQLYIYFYYGSFLIGLLLCICIVDQKYIKSVIIACLLSIPALYIAAIT
PQWVHYIVGVPTGIIPIPQTWHYDAVIGSPLLIMLCVYIASKFNLLRNKRIVFGLVSIIL
LLTLYHQIEYGLSTPKTSPDDIILQREMNTYLFDQDIKPIYPSWFFLNSFDEIKQYMNDK
NLTFIKDRFVACQECDGPNQD*
>SR-VP_0-2_scaffold_141_5187255_186 # 147137 # 147673 # -1 # ID=7_186;partial=00;start_type=ATG;rbs_motif=None;rbs_spacer=None;gc_cont=0.318
MSVKIKIIGKYYFTDKEIQNMKKMLEDTKKFNFEFAARISSSKSQPGELKLTCTRLGDDH
SVEMPNNCGKTRIGLGVFHTHTKGTDNMSISDLQNHMNSDHSIECVGGDGKISCYKRKKM
KNFRKNILSDIAIAINMCSSMWMEEGNADLIGKEIREMTLKFSAELTEKYFNRIRLLL*
>SR-VP_0-2_scaffold_141_5187255_187 # 147790 # 148107 # -1 # ID=7_187;partial=00;start_type=ATG;rbs_motif=None;rbs_spacer=None;gc_cont=0.377
MEYKREGEKITERLKRIPQEVWDEMEREDREAMDWIDEFRMASPERRAEMSKEEEDKEAK
IWMDEFLKASPEGRKELLKIQERVKYQEVSKFLENMKMNRRNKGQ*
>SR-VP_0-2_scaffold_141_5187255_188 # 148132 # 148779 # -1 # ID=7_188;partial=01;start_type=Edge;rbs_motif=None;rbs_spacer=None;gc_cont=0.282
EVDYLESYDSSLYVYQNLLFIIKEFRRDYLLIIRDMLLKIMNNLSSDKFKNRCLYESYCK
LYNLRLDIIKCRANNESVQTYLHEYIGLMHLLRLGYDNDHITCQINDRDGIPDYKTVDKN
EWEVKIIVGNKIIFTHLQVENFKEDVNIVIYRRNDYGLSIYRKLSNIGCKFDDQLKFGDI
LNRDINKKYLKYNFSVCDSQENFSCILNKRRRYTR*
>SR-VP_0-2_scaffold_141_6495358_1 # 1 # 558 # -1 # ID=8_1;partial=10;start_type=ATG;rbs_motif=AGGAG;rbs_spacer=5-10bp;gc_cont=0.321
MSDKNHSAKKDKKHDTKKDGKYSSKKDEKHSSKKDEKHSSKKDEKHSSKKDEKHSSKKDE
KHSSKKDEKHSSKKDENSKLEKDENSKSEQVYEFGKGKVERFNQLVEKNNASGKSWYRGL
EGKWWWGMSEEDVRARLIEVEQILGNIQNAGTNKEENKSDVQVNEENKSDVQVNEENKSD
VQVNEE
>SR-VP_0-2_scaffold_141_6495358_2 # 577 # 1542 # -1 # ID=8_2;partial=00;start_type=GTG;rbs_motif=AGGAG;rbs_spacer=5-10bp;gc_cont=0.325
MSKKSTLKEKHEKEKRSKDKYSKEKAIIHISKLDKFNLLVKNNKDSGKSWYEGLKGDWWW
GMTEEEARIRLTVVEKAFEKTPKIAIASIIRNEEHNGHLEEFFDCCQKLEKYYKNIIYIF
IEGDSSDNTYEALKHWLTPKKNYILKKIDRKYRPFAKDRNPKRTIYFAELRNMLIDYAIS
IPEISEVLMVDANYGWKGDLISSLRDTNADIAAPLVIMHKNRDGKPLFYDTWAFRKDGRQ
FSHYYPYIKEGIGSEPLDLDSVGGGYLIKRKVLEKGVRYNGDRDCEHVGFCKMARDNGFT
IKANPMANIRKGGYHQDKSKD*
>SR-VP_0-2_scaffold_141_6495358_3 # 1659 # 3527 # -1 # ID=8_3;partial=00;start_type=ATG;rbs_motif=GGA/GAG/AGG;rbs_spacer=5-10bp;gc_cont=0.324
MEKCFQDIGWISKELWIYRIITYKTLGYKIFMTNRNKGQIRVGKSGTINIGKATQETTIK
PKIGSSGLIGDMVIRKVEEEDRLRKEKLQVIKESKRLRKEELQLRKEELQLRKEELQATK
KERQLNKEKPKIVSENIFLNEDGSYIEDQIIIKFTNRTDEFNVLVQDNKVSERPWHHGLE
GNWWQGMSEDEARTIVESGQDLENFKMAESKQGIEEIEEIEEIDDQQKMEDVSIEESQIR
TVSDMIDEMTSKYSKNLPKDLEKRISYIYPLDSTHSFHIVAVNHIKHLRYKHTSENRYVE
IEEIDWSQLSNIDWNEKRSILLHPFLYPFASVDSFMQNSKNFARLLAMKNKIGGFDVADS
DRISKPAVDLINKIDLMMVPSNFVKDVYIKSGVTIPIEVLPHGISDNFSNIDTVSTDNEK
IMKLRRMRQKGKILILYFLVHSPHRKGADLVKRVMKRIQKKYGNVYLIVRTKKCDYFSEI
RSICIDSWLSDNDLVALYDSCDICLSPSRGGGFELNALEAVSRGVPTLVPNGGCFTDLMD
YFIPVNLSDKVVQPLPGNTIHTGSGCQVNMDNFEDKLIDAIDRLDYWRERSMSNTKEIRE
KYSWRNTAKLLDECLINHGFIE*
>SR-VP_0-2_scaffold_141_6495358_4 # 3467 # 5047 # -1 # ID=8_4;partial=00;start_type=ATG;rbs_motif=None;rbs_spacer=None;gc_cont=0.300
MQVTRTSPIQFNIKPISGSTLSLKFLIKGSRDILKIDVRIVIHFNNAVHKNMIDVTSSDI
LSVSTSTEDKIYKVLIKAPEFKNYTQSYIIFAINQNESLYKKAFIEDISIEFLSRMIDCP
IIKEISPSKSKSVATNEVIDRMMCQYDRKLPKDSKKRISYIYPLHTNDSFHIVASNHVKY
LKRLHNEENKYVEIEEIDLSQMGYINWNEKRSVLLHPFLYPFASSESLKHSSKNFARLLT
MKSKIGGFDVADSSMISNLAVDLINKIDLMIVPSSFSKDAYVDSGVTIPVEILPHGISDN
FLIDDRNNDNISTNNISTNNISIVGLKRAKKYGSILILYFLVHSEYRKGADIVADVMRRI
QKKYPNVLLVVKSGHDIKRIFNNVGHIEITGWLDDKELKLLYDCCDICISPSRGGGFELN
ALEAASRGVPTLVTNGGCFNDLIKYFIPIRLSNKIVQPLPGNAVHIGYGHEVDINDLEEK
IIDTISRLEYWENFFKNNSREIREKYSWRNVSKILDGYLRNYGFIE*
>SR-VP_0-2_scaffold_141_6495358_5 # 5114 # 5773 # -1 # ID=8_5;partial=00;start_type=ATG;rbs_motif=GGAG/GAGG;rbs_spacer=5-10bp;gc_cont=0.312
MMQFLDKCLSEDAIYTIESIVENHISGNYQDIRNTILGYDSKNDIWTSKYGEYIAKRNVS
NIGPPTIPQTYILRNKNIIKDERSSDKSSETFTKNNGMSFYDGEVYEYVRIYMDDSVKRV
LEVLFTHSKNVIEYRDIIDIIITEWNTNHVGDSISLNGAHIDPGIFGNLHYHKVEVRKSP
WEDFKKIAKHKGSTIRDAFKDSVITFLEHRTNIIKGNGQ*
>SR-VP_0-2_scaffold_141_6495358_6 # 5776 # 6132 # -1 # ID=8_6;partial=00;start_type=ATG;rbs_motif=None;rbs_spacer=None;gc_cont=0.345
MLKDLQGSLSKHHIAVTQGNVDQAQIIRGASKDKNLQTNEIRDTDAACNIVGHIFRSIDT
CLKEDKSKVKLNLFSKSFIKGILTNGVKSGIDDFIRNMDDKEIRSLLDDIQYELNKRK*
>SR-VP_0-2_scaffold_141_6495358_7 # 6197 # 7459 # -1 # ID=8_7;partial=00;start_type=ATG;rbs_motif=GGAG/GAGG;rbs_spacer=5-10bp;gc_cont=0.400
MAYKPVRPGFRRTEEDIENTVNQRLAESAKAIESRLDERTRPLEDIAKSLQERDRREQTE
RSERERQEQIDKLADERANKLADERANKLADERANKLADERANKLADERAKTLAEDIANK
LADERANKLADERANKIADERAKKLAEEMSVKLAEEKATKLVDEKAKKLAEEMSIKLADE
KAAKLADEKVVKLAEDMSAKLVEERATKLAEERFKKLSEENAKQQSLVQVPQQQVQMTPA
PVQMPPIAPVQAPPTIPTVQIPPTVQAPTVQIPPTAQAPDTSSKIAKMIEEIKRRKASSP
VPSQTPIQSEGHMHNQIPIISPDQAVDDGVACPTCHKGHVHSVETDGVTYKCTGPDCGKE
YVMVDKTADYKCVGCGSPIKRPEDEKIKMDSCPFCKGKKAVKFDWGKVWKVQRPVMGIKR
*
>SR-VP_0-2_scaffold_141_6495358_8 # 7475 # 9538 # -1 # ID=8_8;partial=00;start_type=ATG;rbs_motif=GGAG/GAGG;rbs_spacer=5-10bp;gc_cont=0.383
MVENDPNAQGSGSQEPIPYVTAEMAWEMSKRAAAEAREEALRESQQQQQYQQPQAQQQQQ
PQQQQQAQSQQQQQQAQSQQQQNNMGTQGNRDSQYDRDDYDDRRSRKRRRRDEYDDNEEE
DLVGFSPKLVKQLQTTVGVFNTLKDFASNPMQKAIEDRIGGLAAGIIEQAFTSPRGPPPK
RDMVDTLLNSQMAFGLGQGLGSRAPELVESLSKSFGKEKAENMIEGMIGKYAGGERKVEN
TDRERQPNPEPSRQSPGPQKSEDQSNIELLLSLDPNNAEHVAAYAESQGGISIDVARKML
MIHQDDIIKRMKSQGTDTTIIESQRGSRIGQDNPSQQATSGSVHKADVSPNYQNPPVQQP
PPVQPVQQPPPVQPIHNDRPPIQHENGVQNNMEYMEPEMEDVPSFQKPGQEYAEYKDIGQ
QGNSKNNDTNIGASNNQQAEVMKSFADDIGKVMGDMINKIETLNNSVFTLQNEINEVKRQ
KVQTGPDQHLRDVPLQESGNIQDLYQENTRKYTSTKDFFPEIDNDDNFETGIKEDTGFVP
DLSRSGMEENTDKFFPEKVHNAQDFAKELEKETERASQLIRKENKEVEIVKKPVMSMVNK
KKVKYSLKQKEIDIQSEDIKNNESGKGVKNNESGKENINNNEGGEDINNNEGGKENISNN
EGGKENISNNEGGEDICNNEIKEGNFK*
>SR-VP_0-2_scaffold_141_6495358_9 # 9587 # 10885 # -1 # ID=8_9;partial=00;start_type=TTG;rbs_motif=GGAG/GAGG;rbs_spacer=5-10bp;gc_cont=0.368
MVTKPPPRMGRYKDKRIIRGVTNYVMVENDKVVEVLGPVKKASYPEHEMPKEEEPKIVEE
KPKIGLPLIADDGSYIDQGQKTNGDIVTQPEKIPEEHKPLGSIHLTPVPIEEVEKIFTKP
PKVPEVEIPKEPQITEIPKEPPNIEQPNVQSPIVESPIAEPRKVPKLEPLKPPQLPKLHI
TIPQENNAPIQNTSNQYSSTSTSYPNIFTNDTYPKSKETEVVGTNLQKADEGINSQQPKD
ISKVRKERKSMAEELEAELLTERKFEEWLKKQKFRENLEKAARYAEETKTQFEEKIPELS
NRIEGITGEVKGVEERLGTMDKSVGTLCTGVDCIKEDVKKTQEAQAESDRKYHVAQEQLE
KMVQERFQELGEKVQTLEHPTFTCESCGEQVISPLSSYCSNCGAPITSWSDEDGQPIRGW
APYWKRMGRSDP*
>SR-VP_0-2_scaffold_141_6495358_10 # 11763 # 11966 # 1 # ID=8_10;partial=00;start_type=ATG;rbs_motif=None;rbs_spacer=None;gc_cont=0.353
MTRWHRSLMLSIMIALKDSKEMLLRLLQVSMLFVSIIQFISLRSAIVVPNEISADLMLRK
ILKQKTT*
>SR-VP_0-2_scaffold_141_6495358_11 # 12333 # 13322 # -1 # ID=8_11;partial=00;start_type=ATG;rbs_motif=GGA/GAG/AGG;rbs_spacer=5-10bp;gc_cont=0.328
MEDNKFSENMTYEEWASKQYADSIEFKMVQEVHNAYPTWDINDIKTYLPTFISSHMKVVS
RVHKDDPTLSIQDIEKRVSNYIMAGIYGNRVHMATFGDTEPCDDYHFLAKWNVHLCKIMQ
ILTHGTKYKTEDDRGHASAHSFKFNKYTYGFRSEMELDRDIKEIVELNRERFGTKSDFFK
ELIFKGVALYSMINSGQLGERAKDILTDVDKFERKGKSAYLKDVLADIEDEFEDRYNTLR
DIERDKDALEEFRDDLVKYISDELGRNRSKQDMTKIRTRIMDDRNLPRIFGLLEGEKLVS
KEYIDSILKKGVVIPYINIVLEEEMKDTK*
>SR-VP_0-2_scaffold_141_6495358_12 # 13322 # 13945 # -1 # ID=8_12;partial=00;start_type=ATG;rbs_motif=GGA/GAG/AGG;rbs_spacer=5-10bp;gc_cont=0.288
MAGDNFYTLERQLEDIDKKFCINIEKFVSNHNDKYDLMDSLKVFKIGRHIICDYIIERCN
LLILSDAIHIPDFKNEHDINRWFKENCNNLGLETFTHKKRHTKFIITGSGKYGGIDYICK
ISDGFGFQSCIDNYYSPHLNMCMDNNQKKIYDKFCEIVQADFLPIELEYLSGNFIKHKHP
DIVSMVICYKKDKDISVPVLELKNKEA*
>SR-VP_0-2_scaffold_141_6495358_13 # 13972 # 14121 # -1 # ID=8_13;partial=00;start_type=ATG;rbs_motif=GGAG/GAGG;rbs_spacer=5-10bp;gc_cont=0.427
MAIHWEQLMGGFLFVEGFLSMTESQDQRVLSNIGRLGRMAIGVWLIDRY*
>SR-VP_0-2_scaffold_141_6495358_14 # 14199 # 14363 # -1 # ID=8_14;partial=00;start_type=ATG;rbs_motif=AGGAG;rbs_spacer=5-10bp;gc_cont=0.267
MLQIVDEKEVAERKQYKFSYEAITKMAKRKKEREIKKIKIASSIFKINSLVEAI*
>SR-VP_0-2_scaffold_141_6495358_15 # 14582 # 15322 # -1 # ID=8_15;partial=00;start_type=ATG;rbs_motif=GGAG/GAGG;rbs_spacer=5-10bp;gc_cont=0.313
MVLALVKEDEIRYNKNIYTIKCRLCGNYETKARSDGELMWIKDKNSRGEWTNMFICYECA
YERNKSCCKCGSDSDRYTLKHYDSKGMWTGEYICDYCRYRDTAEFRSGRIELKLGASKGF
IGDTVISKILEIPACSIYLGDLRLPFGLIHGYYGIVGVKVVKSNKGRWDFYSNGKICADT
YFYLGLSEDYNNIEIVYIIPSEILERSNGRLCVYKNSRKYLTYKVDEKPYNDIYKSLIND
GKNMQI*
>SR-VP_0-2_scaffold_141_6495358_16 # 15735 # 16259 # -1 # ID=8_16;partial=00;start_type=ATG;rbs_motif=AGxAG;rbs_spacer=5-10bp;gc_cont=0.303
MYRIAIIGSQCTGKSTVADSIAKKLKLPQITEVAREFDANLFINRSKEDFAELQKKILDL
QLEEESKLNEFVSDRSTVDNMAYWIHNCSDNTTKEENERYINKALSNIKNYTHIFQLVPE
FYPIDDGFRDTNIVYHLQIAETIRTILFSHRISHYTLRGTNENRVNTALKILRM*
>SR-VP_0-2_scaffold_141_6495358_17 # 16318 # 16680 # -1 # ID=8_17;partial=00;start_type=ATG;rbs_motif=AGGAG;rbs_spacer=5-10bp;gc_cont=0.322
MDKELEKGLDIYIKHIRRMSKLTDQQMASLITSHAVENNETLSNLDKMNPNIMDAVDGQI
KHVRQMQNLTDDQIRDVLLKNNMQEILREGALKRNLKDITKAAKDIHGDPRKFARKIDRF
*
>SR-VP_0-2_scaffold_141_6495358_18 # 16707 # 16943 # -1 # ID=8_18;partial=00;start_type=ATG;rbs_motif=GGA/GAG/AGG;rbs_spacer=5-10bp;gc_cont=0.278
MTNSKDSNRTIYIKVDEEFLDIIENILRKIGKKNNVNVGDVIAIDNYGFRKSTQEEIEKI
PLEDIIDRSISTDCNLKI*
>SR-VP_0-2_scaffold_141_6495358_19 # 16966 # 17142 # -1 # ID=8_19;partial=00;start_type=ATG;rbs_motif=GGAG/GAGG;rbs_spacer=5-10bp;gc_cont=0.311
MTKSTIENMEGMNTVNIEDIPIDNLKNMLKGIDRDIEKLQQDRKIVISELVRRGVKIE*
>SR-VP_0-2_scaffold_141_6495358_20 # 17164 # 18609 # -1 # ID=8_20;partial=00;start_type=ATG;rbs_motif=AGGAG;rbs_spacer=5-10bp;gc_cont=0.302
MTTKNISLDNDYLNKLKPYIEKHNGNFSSAVREIIDKAEKSVIPDNSSCIYDPFLNWLLE
ETHGRLIPDNILNMMVDPLLINNLQDLNKYINNKLSALNWKVSMQIDYNNTTYPFSMLID
VTGESYKMNVATLMISQFIIQNSPESSPFTIKSVMHLGSHIKVELLSVANKKEGLKSLVT
FFGEMEESTKAIKDRTAFWNHIVNRHIISNYQMVTIHKNYYEDILACKIPMGETIIEILA
KKPIHDIPLGELLPLIKQVYEVSGVVDRVEIRDSNILLFHNYRNKEASERLKKSLIMLME
TNGHLYDGKIATNMIVIEHRPDVGTKINQIVNHLKNSDNKLDQELATFITYLKNIDNVND
TPMSISLMGRRIGTSLIQEYEKENNINEWNLENFQKAFTVIDSKIHKDSEWKTEGHDLLY
RIRKCAITMEDNNFDAYVCRASREAFKGALNYAFGNKANLEIRKLIAHGDNYCEVNIKLP
Q*
>SR-VP_0-2_scaffold_141_6495358_21 # 18984 # 19817 # -1 # ID=8_21;partial=00;start_type=ATG;rbs_motif=AGGAG;rbs_spacer=5-10bp;gc_cont=0.319
MSELKFKRFTINQRIQHIIFFMSFILLAYTGFPLKFPDEWWSRWMIASVGGFDNRTLIHH
ISGLAMIGVSIYHVAYHAILEKPRTDILFNFKDVKDFQQQMLYFLKISDISPKFGRYTWK
QKFEYFGAGFGAVIMGFTGILMLNPFESMKYFPIGFIQIANLFHTWEAVLASIAIFIGHF
YDEQFEKFPNLTWLTGNVSEKEMKHEHPLEYEMAMDTYKANNDNTKVENNKKSDNIRNKL
IIAFSRTIFTVVFLTIVIWMLWISYSTLIEAIKTYII*
>SR-VP_0-2_scaffold_141_6495358_22 # 19854 # 20756 # -1 # ID=8_22;partial=00;start_type=ATG;rbs_motif=AGGAG;rbs_spacer=5-10bp;gc_cont=0.321
MPIKIIRKMTIMILFVFIVMNSIMIATSQTSDVTKRDISCFHCHSNEVDQFRSSVHSANI
SCIDCHGGDTTVNGSLVSIDAMNRNFRGKPSRINITTFCSKCHKETVDLYKESIHWNKLI
SGRENVASCLDCHGAHNILSHKDPQSMTYVENIPVLCANCHENKTKMQAWYYGIATDRFD
TYKKSYHYKATILGGGKEKSLATCNDCHENHNTKNQTDPSSSIYPANLVKTCEKEGCHYG
QNAQIYGGKVHEGQSVYLSIIDLKSLVTYFYTIMILFELSFTFGLIFLGIYSQVDIKKRE
*
>SR-VP_0-2_scaffold_141_6495358_23 # 20814 # 21299 # -1 # ID=8_23;partial=00;start_type=ATG;rbs_motif=GGAG/GAGG;rbs_spacer=5-10bp;gc_cont=0.276
MISEYEHFNRKEHHTGTCDALTTLEKVVKDKPFFWKNIIEEHVLSCYNMVTIHKNYFEDL
LANNLPTGDVMIELTTRRTIKDIPIKELLFTIKNIYENSRIVDMVEIDGNDMILYHNYRN
KEAIYKLKKIILTLLENSGHSYDAKAASNMIILKYRPNTNI*
>SR-VP_0-2_scaffold_141_6495358_24 # 21346 # 21639 # -1 # ID=8_24;partial=00;start_type=ATG;rbs_motif=GGAG/GAGG;rbs_spacer=5-10bp;gc_cont=0.388
MNNKSKYIVAIGAAAGFVASAFYYPAETFIVATVGWVFVIPAAFVGYMGYGLIRYLRERK
NRIIVRQVPNEAMRSIARREAQLNREKEMLLYEENLK*
>SR-VP_0-2_scaffold_141_6495358_25 # 22004 # 22351 # 1 # ID=8_25;partial=00;start_type=ATG;rbs_motif=None;rbs_spacer=None;gc_cont=0.305
MCLNDREGKYIKKEEVYVRNIVPKVRHYNSTNTCKKIHHTGGWICQNCWNKDYEHNNINS
RSNIIKSLCGRRSKEGLGLLSVLKMNGGRNLKIWFAYVSVKIERKLKEYTNFLRR*
>SR-VP_0-2_scaffold_141_6495358_26 # 22518 # 22718 # -1 # ID=8_26;partial=00;start_type=ATG;rbs_motif=None;rbs_spacer=None;gc_cont=0.294
MSVKMYFDKESPDFNYGIWGRYERLSANRCIICLMTEYGLNNDRRMYSHQVNLAIENIQP
IVIIRE*
>SR-VP_0-2_scaffold_141_6495358_27 # 23171 # 24061 # -1 # ID=8_27;partial=00;start_type=ATG;rbs_motif=GGA/GAG/AGG;rbs_spacer=11-12bp;gc_cont=0.336
MNKISIKNLNAFYLDHQALRDINVEIPEKQITAIIGPSGCGKSTLLKCLNRLIDLTDGAR
ISGKIIVKLAESTEGINILDRNVDITNVRRRIGLLSQKPSPLPMSIYDNVAFGPRIHGIR
NKKKLDQIVEKYLTIADLWDELKDRLKSPASKLSIGQQQRLCLARGLAIEPEIILCDEPT
SALDPRSSEYIEKELLKLKNDYTIIIVTHNIHQAIRLADYVIHIYLGKVTEQGLANEVFE
NPKEAMTKAFINGIFLDDLMDTESEVKDIHKALISYMQDLRKVKFKKNYNEQNRIN*
>SR-VP_0-2_scaffold_141_6495358_28 # 24066 # 24314 # -1 # ID=8_28;partial=00;start_type=ATG;rbs_motif=GGAG/GAGG;rbs_spacer=5-10bp;gc_cont=0.341
MEEKNGSKPNRILDCVGLYCPAPVFNTALEIEKIKPMEVLEVVNNDPAAVQDIPRWAKRA
GHKLLRIFKDGDNFHFLIRKGI*
>SR-VP_0-2_scaffold_141_6495358_29 # 24448 # 24807 # -1 # ID=8_29;partial=00;start_type=ATG;rbs_motif=GGA/GAG/AGG;rbs_spacer=5-10bp;gc_cont=0.389
MPNLLYVQTSGIDRPERLYAPLILAQTAKAMGVEASVFFLGLGVTVVKKGNAENVKVGSF
PGLKEVLDNTIKGGVKIYICEQSTQLINLARGDFIPEGEIAGAGTLNDLVLDADGTMWF*
>SR-VP_0-2_scaffold_141_6495358_30 # 24878 # 25231 # -1 # ID=8_30;partial=00;start_type=ATG;rbs_motif=AGGAG;rbs_spacer=5-10bp;gc_cont=0.446
MAGKAKTTDDLLKLKGVVAVGEFTLDGKLVSYKTNKGYDLTQEQAELAAQFSSTVTQVFN
TLAGAFGKIKEEEWIPQKGWAYAGGDWTVAIGGNRGVFVKTAEADYNQLFEALVGQR*
>SR-VP_0-2_scaffold_141_6495358_31 # 25906 # 26562 # -1 # ID=8_31;partial=00;start_type=ATG;rbs_motif=AGGAG;rbs_spacer=5-10bp;gc_cont=0.350
MKIAILGGTGKMGEGFACRWAPNHEIYIGSRDKIKANKAADNYMQKFGDYYTRYNILGMD
NKSAAEKADVIVLAIPYRAALELIKCLEPVLKDQIVISIVVPMQKIKQLEYFPPMEGCGA
SHIKSLIKSPTVKIVSAYHNLSYNKLSDLNLYIDCDVMVCSDDIDAKKTVMNLTREIPNL
RPLDGGSLYESRNVEFLTPFLINVANRNGLSDLGIKLV*
>SR-VP_0-2_scaffold_141_6495358_32 # 26644 # 28110 # -1 # ID=8_32;partial=00;start_type=ATG;rbs_motif=GGA/GAG/AGG;rbs_spacer=5-10bp;gc_cont=0.328
MTRTKHISLDDDCIKRVEPFYLKHGGNFSAAIREMLERAEETLPVNSIVVDEHIFDWLLD
EASGTLIPDSVLDTIIDPSLINNMEDLSKSIDKRFSKFGWRINTNIVCNDILYPSDIVIN
VTGASHRTMLIACIISQFIIKNSPNSTFFTIKSVINLDSSTKVLLVKTENKKEGPKSLIN
FFGSFEEIAKAVKTHPKLWKCIVNRHVVSNYQMVTVHRNYFEDILSGKSPMGETMIETIA
KRPIKDIPHREMIDLIKKVYEASRVVDKVDIHSDSIILFHTYRSIDTIEKIKKQLIMLLE
ANGHTYDGEITTNMIVLEHRPDIGIKIDEIISNLKSRGSELDKELVEFMTFLKDVDNIVD
TKTSVSILGRRIGMSLMQEYEKENNIKTWDLDTFKKAFTIVDSRIHRDSELEVDGNNLLY
RVRKCSIVPKGDKLSVHMCRAAREAFKGAVDYAFGNKVQLEIKKLLYYGDDYCEVIIHYD
NDEKRLQK*
>SR-VP_0-2_scaffold_141_6495358_33 # 28335 # 28481 # 1 # ID=8_33;partial=00;start_type=ATG;rbs_motif=AGGAG;rbs_spacer=5-10bp;gc_cont=0.347
MTHDWDHTAVDGIKDMDAHNENLSLAIQALSEYCSEKIIIKNGIRTVC*
>SR-VP_0-2_scaffold_141_6495358_34 # 28919 # 29638 # -1 # ID=8_34;partial=00;start_type=ATG;rbs_motif=GGA/GAG/AGG;rbs_spacer=5-10bp;gc_cont=0.322
MRREKITVDFGSVIPVSTVDWYKKSSCVVFLNKCPFRCIWCQNHKLLEQTNIVDINVVKD
KIEESMDFVNSVVFSGGEPTFQEKALEILLRFSKRNNLLTSIQTNGYYPLVLNKLVESDL
LDKIFLDIKTSPSNAAKYKSITGVNDAHKRVIESFKIVNMSSIASEIRTTVFRPFINDVF
DIAKFLENYNYRGTFVLQTGIPNNSPEGYIRKERYIDSDDMKNMAKNIAKTNGLVVKYK*
>SR-VP_0-2_scaffold_141_6495358_35 # 29950 # 30096 # -1 # ID=8_35;partial=00;start_type=ATG;rbs_motif=AGGAG;rbs_spacer=5-10bp;gc_cont=0.333
MEKLEIEITADHIDWKELVEKVNEAIKEDTTDVCSVEISYSQCEEVED*
>SR-VP_0-2_scaffold_141_6495358_36 # 30304 # 31206 # -1 # ID=8_36;partial=00;start_type=ATG;rbs_motif=None;rbs_spacer=None;gc_cont=0.368
MKIHKTGTIVGRHNMNNNGYKKRLEGRVALVTGGARGIGKAIAIRLAEEGADVAINYQST
RQHAEDVSKLIDQIGTMDELEKLSMTIDQIDTKEYASQISKTIDSIGRHSYVCQANVSNQ
EQVADMVNSVTENLGKIDILVNNAGIVRDKSFVKMTHDMWNDVMSVNLDGAFYCTKSVIG
GMLENKYGRIINISSVIGRMGNRGQANYAASKAGLIGLTQSLAKEFASKGITVNAIAPGF
VETDMLKGIPQNIMDTILAQIPLGRLGKPSEIAGAIAYLCSEDGNYITGQVIDVNGGLYI
*
>SR-VP_0-2_scaffold_141_6495358_37 # 31211 # 32404 # -1 # ID=8_37;partial=00;start_type=ATG;rbs_motif=GGAG/GAGG;rbs_spacer=5-10bp;gc_cont=0.384
MSEINKVVIVAAKRTPIGKFGGSLKDFNPGQLGSLVLGDISKNLNMKGDVDEVIMGNVLQ
AGHGQNVARQSAIGAGISTSVPSYTINKVCGSGLKSIITGAQSIMLGDSEIVIAGGMESM
SQAPYVLKKARWGLKMGDSEIVDSMISDGLWDVFNDYHMGITAENIARKYGITRDAQDEF
SAISQNKTEKAIKSGKFKEEILPIEIPQPKGNTTIFDIDENPRFGTTKEILAKLKPAFDK
NGTVTAGNSSGINDGAAAVLLVEEERAKKDLMKPLATIEGYGSYGVEPELMGLGPIRATR
IALEKADLTLDQIDLIEINEAFASQSIAVIDELELDESKVNVNGGAIALGHPIGASGARI
LTTLVHELVRRDETYGIAALCIGGGQGIAVVIKNYNK*
>SR-VP_0-2_scaffold_141_6495358_38 # 32445 # 33206 # -1 # ID=8_38;partial=00;start_type=ATG;rbs_motif=AGGAG;rbs_spacer=5-10bp;gc_cont=0.385
MKVEGKVVLITGAGSGIGKETALLFAKNGAKVVVTDVDEKGGKETIAEIIKILAENPDNK
GDAFFSKLDISNREQTKQIAKEVINRYGEIDVLINNAGIVQDALITKMSEANWDKVIEID
LKGPFNMVQSVVDNMIEHNIGEIINVSSVVGVYGNIGQSNYSAAKAGLIGLTKSLAKELG
KKGVRVNAVAPGFIQTHMTSTVPAKILELMKEKTPLRRLGLPSDVAYAIMFLASEEANFI
NGIVLPVDGGLVI*
>SR-VP_0-2_scaffold_141_6495358_39 # 33394 # 34485 # -1 # ID=8_39;partial=00;start_type=ATG;rbs_motif=AGGA/GGAG/GAGG;rbs_spacer=11-12bp;gc_cont=0.336
MNNTVSESCTNLIDNDFNKFVKGVEILMESPDFSVGTTPSEVVYKEDKMRLIHYIPITKT
QYPIPILVAYALVNRYYILDLQPDKSVIKKLLNEGFDIYTVDWGYPSGSDRYLTIDDYVN
DYMDNCIDKIRERHKIPKVTLMGVCQGGTFSIMYGALHPEKVKNLVTLVSPVDFDTDRCP
LNIWAKSIDIDKIVDYYGIIPGDFLNAAFLLLDPFRLLIDKYVGMFEKIECENDETCQKA
NEENMRNFLRMEKWIFDSPDQAGEAYRQFIKDCYQKNLLIKNEMEIGGKKINLKNIKMPL
LNVMAEFDHLVPNEESKPLLGAVSSTDKEEIIFPTGHIGIFVGSKSQKIVCPYIAKWLKT
RST*
>SR-VP_0-2_scaffold_141_6495358_40 # 34482 # 35300 # -1 # ID=8_40;partial=00;start_type=ATG;rbs_motif=None;rbs_spacer=None;gc_cont=0.347
MDKNLNMSNTEENLKLAQDQLKLSLETTQEFFGMWTKSYQSAFGKLAHVPAFGPIREKQE
KIMKSMPLYTNLYTAWIESNVDFQSVLTEAMKRTCEKTMEKWPKLSEDISIDGKGFIEPE
KFKDLYKTWIDTYSDTFKEFMKSGHFASDMGKLSSIFMDFQKYNREIIEENYLKPNNLPT
KTEIGEINKEIYDLKKIVKELTKEIQELKKVEKVEKLESPIKTELPIKTELAKTELAKTE
LAKTELAKTEVPVVVEMPVKNKPLEKKEIPRK*
>SR-VP_0-2_scaffold_141_6495358_41 # 35383 # 36486 # -1 # ID=8_41;partial=00;start_type=ATG;rbs_motif=None;rbs_spacer=None;gc_cont=0.351
MVTKIEEVKNANDESRNIFNTWIGSYMAISKMWEESYIRLYKPWLESTSVLFEKAIDASN
TNSPEKYREFYVEWTKTFQGRLERSKQIPNLETNKKALEKLLDNAKKSTDICKSWTFDLE
ENSKKTREILQGKPDPVKYKEAYDIWIKSYANMFDGLLTLPFRENIRDMFETYTGMPDIY
SDTFIKISKLWNDSYIKLYGTWAEALTDLSKKSEEISKGNVGPDAYKEFYSSWINIYQQT
YGKFINVKSIQNPKEGEEQLKSAFENFAQSTTVYTNLCKSWVETLNKLSEKAMELSLSKQ
TSSQDAQKEVCALWVRVYQKAFDSIFDNMPISNPFKDTFAPVKDAAKMYVDTLTNMSNVW
TNSACKV*
>SR-VP_0-2_scaffold_141_6495358_42 # 36596 # 36754 # -1 # ID=8_42;partial=00;start_type=ATG;rbs_motif=GGA/GAG/AGG;rbs_spacer=5-10bp;gc_cont=0.289
MDIFDILEAISKRKTKFIHEGMKENDASNKAKFEVSENYHVPLHDIRKICGL*
>SR-VP_0-2_scaffold_141_6495358_43 # 36989 # 38491 # -1 # ID=8_43;partial=00;start_type=ATG;rbs_motif=GGA/GAG/AGG;rbs_spacer=5-10bp;gc_cont=0.309
MSIPLIYQDEVAETVIVKRTQRIHIPYNETISYFCHLSKNLWNQAHHIIYGYYKKYGKVS
SYEEIDKILNDKNYSGYKKDGKYFDEYDNYHKLGGATAQQILRVYFKAWTSYLKGISDYS
KNSDNKDYTGRPREPGYKKKDGEFILIFTHKQVKFSEKNDGSVWMTFPKKIDKKPSKLKD
LKILLGNINDLDPYLLKRLMWSKFDQVRIIPKGTGYWIEIVYDQEITKNAGEIYELNEDI
IISIDLGVENLVAVTDNIGNRPIIIKSEILKADNQWYNKRRAELQAIYDKQIYGCYLKRD
KKGNIRYLVNKTGRKMDILTENRNNFVIDSLHKVSRYLINHALEIKSKTIAFVRNVGWKQ
KVKMGKRNNQNFVQIPHKKLIDMTRYKAEEYGIDVIYDTEEYTSKCSFLNSEPIEYHNKY
DGKRIHRGLFEASEGMRINSDVNGSYNFLRKIAEKAIKNKTKFDYVYPKFTIESIIEGVV
DHGLVPKRLSISDLMTKYLS*
>SR-VP_0-2_scaffold_141_6495358_44 # 38984 # 39607 # -1 # ID=8_44;partial=00;start_type=ATG;rbs_motif=AGxAG;rbs_spacer=5-10bp;gc_cont=0.312
MPPSKKRKGVTIPPGKSIEIGFTTKWRRDKDEVVIITDDGEIVLDGKNELILEVCASNAD
PIKVKIVPDFKKRTLNFVEVIDVNDKQTTDENKAKLSFVGIGTQKDETIPIDQYLKIYDE
NIKKFGKQIKDRRRSTITIVILNTVLVFFNLYLFITGNGLLRYISLIPVIISGSFIYYLW
SQHRKLCKEYEEYKNLRLQVFEVVKDR*
>SR-VP_0-2_scaffold_141_6495358_45 # 39619 # 39843 # -1 # ID=8_45;partial=00;start_type=ATG;rbs_motif=GGAG/GAGG;rbs_spacer=5-10bp;gc_cont=0.298
MEINISIDNDSLSEDELKKLMNCIREIEQNRPDRHMNIFIYSPERTMEDAKALISSIKPE
LPYVRVVELEKKTK*
>SR-VP_0-2_scaffold_141_6495358_46 # 39922 # 40194 # -1 # ID=8_46;partial=00;start_type=ATG;rbs_motif=AGGAG;rbs_spacer=5-10bp;gc_cont=0.289
MTNVIVIDFMAEWCGPCKMQDLVIDEMKKKFEGKVEFKKIDIDENVELATKYKIMAVPTL
IIEKDGEIFKTYVGLTRSKVLEDIINKALI*
>SR-VP_0-2_scaffold_141_6495358_47 # 40220 # 40597 # -1 # ID=8_47;partial=00;start_type=ATG;rbs_motif=None;rbs_spacer=None;gc_cont=0.294
MISQEDKEEKEMQRALEDLARSIKKIKKKNWEGYKDIYPDLYAQEFGIDRSISPQIQKIV
EREQEKTENALEQNRRLKEDIKELKKTVRQRDRELEKMDKEIEKKNKEIAKWQEMPRKPK
KDTKT*
>SR-VP_0-2_scaffold_141_6495358_48 # 40649 # 40951 # -1 # ID=8_48;partial=00;start_type=ATG;rbs_motif=GGA/GAG/AGG;rbs_spacer=5-10bp;gc_cont=0.307
MTEKISHKEKDITVTHEISVDSCIADEIERLNNENKIFTLSSCCGHGSVGYIIVCGSEIQ
EMFKLGYEMTTIKYLDNDIVADDKVVMCAFKPKSKCECII*
>SR-VP_0-2_scaffold_141_6495358_49 # 40968 # 42071 # -1 # ID=8_49;partial=00;start_type=ATG;rbs_motif=GGA/GAG/AGG;rbs_spacer=5-10bp;gc_cont=0.310
MTYVLEIIDQLDQDMYGIPFKRLILSFFIILSTFIIRLIILNIIDKKITTLKIARSTISM
ITGAIKDPLGYFILVEGLYVAIISLQLPEMIGPFETYSVVHAVYILAISFIVLYFTFRII
DIVALYMNKKAKDVKSSIDEQIASLIIKSLRILVVTVGLLSILSNFGYNITSLVAGLGLG
GLAMALAAQTTLTNLFGSLTIFSDKPFRIGDLVQIGDTNGTVEEVGFRTTHIRRSDQALV
IVPNSKFVNTEIINYSAMTKRKIEFYLRITQDTSRFKIKDTVIGIKKILEDDERFDHSSH
IVRFTDFAESSLNIYIYSLVNTIDIAEFQTLKEEFNFEIMALLDELEVKIASPSQTIHLH
KSNDDIL*
>SR-VP_0-2_scaffold_141_6495358_50 # 42256 # 42483 # -1 # ID=8_50;partial=00;start_type=ATG;rbs_motif=AGGAG;rbs_spacer=5-10bp;gc_cont=0.338
MEQRLRQEIRPEKEIKDITRGFLGRDMIVALRGKKTLKGKLESVSQYELLLTVDHKPVLI
MKHAVDYIELVEKAI*
>SR-VP_0-2_scaffold_141_6495358_51 # 42774 # 43169 # -1 # ID=8_51;partial=00;start_type=ATG;rbs_motif=AGGAG;rbs_spacer=5-10bp;gc_cont=0.419
MSSFAVVRADDMDKVRVALSDLVRYAHLTFDGKARRLEPAFADDILVHVMQSPLKVRCEA
ACIVSLNEEASAAIGKIRKCHPPAHIIVVSPRHDIYYDLENYVHLLPEIEVNAEWNMQGY
MSAREAATARA*
>SR-VP_0-2_scaffold_141_6495358_52 # 43323 # 44015 # -1 # ID=8_52;partial=00;start_type=ATG;rbs_motif=GGAG/GAGG;rbs_spacer=5-10bp;gc_cont=0.322
MKFAVVSKSNDIKEIARVLAMFDLDIDNIKPDFVITYGGDGTILYAERRYPGIPKITVRG
SERGFKCNYESHELEDVLIKIDNGTHEIKEEIKLETTFQGRKYLSLNEVQVHNSSPIKAL
RFSIYIGSTSLFENIIGDGAVISTPFGSSAYFSSVGGEKFDKGIGIALNNPYNIKCKPII
INNDLEPEIHIKILREDGLLLFDNDDNIIKTRRGDDIKIEISKISAKFVI*
>SR-VP_0-2_scaffold_141_6495358_53 # 44012 # 44218 # -1 # ID=8_53;partial=00;start_type=ATG;rbs_motif=None;rbs_spacer=None;gc_cont=0.304
MTTTEKMTKIEKITKDISEKFGVCTRIFKSGGEWSVILENWNNEDAKKMKQIREYVYKHS
EELEDDDE*
>SR-VP_0-2_scaffold_141_6495358_54 # 44283 # 44477 # -1 # ID=8_54;partial=00;start_type=ATG;rbs_motif=GGAG/GAGG;rbs_spacer=5-10bp;gc_cont=0.333
MSANVHDVKDWIGELKKRGITEFQYRDLPEDLKKIGLIRRARVLGEIKEKKKIKDVIVWI
ITGT*
>SR-VP_0-2_scaffold_141_6495358_55 # 44553 # 44753 # -1 # ID=8_55;partial=00;start_type=ATG;rbs_motif=None;rbs_spacer=None;gc_cont=0.234
MKDKIEYSDNITIGIVLSMFLYAIYTYVADKFIPLYKMDNMTIFFIYFIPLIVFYVEIPI
LLRSDR*
>SR-VP_0-2_scaffold_141_6495358_56 # 44766 # 45011 # -1 # ID=8_56;partial=00;start_type=ATG;rbs_motif=GGAG/GAGG;rbs_spacer=5-10bp;gc_cont=0.285
MINYMSFTMTLNDIWYVWILGKHKHRYKRITDGHVEISTCEDHIVTYQRHKCEKCKKIVG
LDDWQIRDLPTSMLYEKFWNI*
>SR-VP_0-2_scaffold_141_6495358_57 # 45111 # 45824 # -1 # ID=8_57;partial=00;start_type=ATG;rbs_motif=AGGAG;rbs_spacer=5-10bp;gc_cont=0.352
MTIKLIPAEDVEIETCGIESEIEKRFKYVIEYFQKHNPNPTTELRHKNGYELLVATILSA
QCPDKRVNMVTPALFEKYPTPDLLAKATPEEVYQYISSCTFANNKSNYLVGMAKKLIEKY
NGNIPMDENKLQKLPGVGRKTANVIMATLFNKPTIAVDTHVIRVSERIGLTCDAKTPLET
EEQLSLHTPKDIMSKMSHWLILHGRYICKAKNPECPMCGIREVCIYYEQIIRPMQKS*
>SR-VP_0-2_scaffold_141_6495358_58 # 45908 # 46054 # -1 # ID=8_58;partial=00;start_type=ATG;rbs_motif=GGA/GAG/AGG;rbs_spacer=5-10bp;gc_cont=0.313
MDKKLDKNKQMDDQIDMCKLRNERGCFYSIVGISFECPDIDTCSESSK*
>SR-VP_0-2_scaffold_141_6495358_59 # 46080 # 46652 # -1 # ID=8_59;partial=00;start_type=ATG;rbs_motif=GGA/GAG/AGG;rbs_spacer=5-10bp;gc_cont=0.384
MRQRYIFTIFIILLSVSILGCTDNAETRDAQNVDKQQEQYQIAQPAPKFDWSLERQLAIE
LYNARNEKVATYSVWRSDYGMIEGDCPSIGYPLPYDVQLTNPLRVAYQSGGPAVIEQAEP
NGLFSSKATSATWVRCAVKVNGKVMESPVYVEGKVTAYPYPVDVNYTTNRVIPIENVMPS
VVIKYNNSTK*
>SR-VP_0-2_scaffold_141_6495358_60 # 46668 # 47063 # -1 # ID=8_60;partial=00;start_type=ATG;rbs_motif=AGGAG;rbs_spacer=5-10bp;gc_cont=0.338
MGEIREGIKLYIFIVIAVFLIFGLIVVLNMAGLVVLPAFLTLERTAYKNSYQYTEAKQTE
LLNFVTEYNDLETKKQEYIVGDTNQTYDKIIENIEIQQKVLADKILNEAEKVPDQNELPK
SVRQFLIDHPR*
>SR-VP_0-2_scaffold_141_6495358_61 # 47080 # 47787 # -1 # ID=8_61;partial=00;start_type=ATG;rbs_motif=GGA/GAG/AGG;rbs_spacer=5-10bp;gc_cont=0.332
MIYYATTDSGPTGTRYYNNYSSTWTTIGYDYFDQFPTTDVTSTWTPYTQTGSIYPYAQTV
TTYPYTQTGTTYPYTQTGTQTKWTQYIVERYSREVEYKPSEEELSRYREEKAKAEDDARK
AREEAEDAARKARLLLTEYLDNENMKRLLNKEPLEVPSRLFGDIQYQIPISNGRIKALKE
NNVITELCLAVKESVILPLDDIILTKLLHVLHNEENTLRTANHFNTKENLLARLN*
>SR-VP_0-2_scaffold_141_6495358_62 # 47816 # 48037 # -1 # ID=8_62;partial=00;start_type=ATG;rbs_motif=GGA/GAG/AGG;rbs_spacer=5-10bp;gc_cont=0.342
MSELRVLGKGGDMKISWDRRNETEIAVAKETFEKMIKKGWSAFRDKHGIKGEMIKIFDPE
SERIILVPQISGG*
>SR-VP_0-2_scaffold_141_6495358_63 # 48072 # 48173 # -1 # ID=8_63;partial=00;start_type=ATG;rbs_motif=GGA/GAG/AGG;rbs_spacer=5-10bp;gc_cont=0.265
MEGYEKEKIVMSIALLVIFITIVLAILIYTGKI*
>SR-VP_0-2_scaffold_141_6495358_64 # 48196 # 48546 # -1 # ID=8_64;partial=00;start_type=ATG;rbs_motif=AGGAG;rbs_spacer=5-10bp;gc_cont=0.316
MTVATHLIKIKGTFDKNIWGHGEKVLNETLKEYIKTKIKNEIFSSYHADLELFKIDDDKI
EVWVYINSPPLSTLKDMIEKWIHDHINEEGIVATDIEVEERFSQHSSENNFVVIIP*
>SR-VP_0-2_scaffold_141_6495358_65 # 48555 # 49106 # -1 # ID=8_65;partial=00;start_type=ATG;rbs_motif=GGA/GAG/AGG;rbs_spacer=5-10bp;gc_cont=0.339
MHNVFFFKEILVVDIESTCWEEPRIEDNGEIIEIGICPIETKSGDLLESRGIIVNPKNSK
VSEFCTKLTTLTQEDVDSGISFKDACNILVDEYHSKKYVWASYGSYDKNQFETQCKRENV
GYPFAKAHINIKILFALRYSLKRDVGMVKALKLLDMPLVGTHHRGIDDARNIANILSKIL
FNK*
>SR-VP_0-2_scaffold_141_6495358_66 # 49144 # 51723 # -1 # ID=8_66;partial=00;start_type=ATG;rbs_motif=AGGAG;rbs_spacer=5-10bp;gc_cont=0.359
MEDFERERMRRDGMTRDRDLIIPQNQYAFVLDKTKGIVGVCVGPFKTSLAGTDQPVRYDD
DKREFIECDITLAIKQFPVARDGSYLVLENPARDDRYPKQGASGMEELDYGRKVNIRGPV
TFPLWAGQIAKVIPGHNLKSNEYLLVRVYNEDEAIKNWTEAVIKPQSVTIKENAEKKDIK
EELKEGDAEQGKIQKEMKGETPDLTTGKQLIIKGTQVSFYIPPTGIEVLPDTDGNFVRKA
TTLERLEYCILLDEDGNKRYVKGPAVVFPKPTETFIIENNSKKFRAIELNEITGIYIKTI
ADYKDEDGSGHKVGEELFITGKERMIYYPRPEHAIVKYEEQEKHFSVAIPAGEARYVLNR
LSGEIILKKGPIMFLPDPRTEVIVRRIIDPKIASTWFPGNVEALEYNQRMMNITRSKRAD
EFVTEREALTNARSLSSSFSADNMLRAGSKEKFAGDIIDRKSTFTPPRTITLDTKYSGAV
SIDIWTGYAILIIGKGGSRRVVVGPKTVLLEYDETLGIMELSTGKPKSDNVLLKTAYLRV
TNNKVSDIITVETKDLVKVEIRLSYLVNFVGEPEKWFDAENYVKLLTQHLRSVIANAIKK
KGIEEFYDNSTDIIRDTVLGESDGTSERSGHLFRENGMHIYDVEVLSVKITDENIAVSLI
RAQRDVVSQTLDLAAKRRDLEAVKEKEKISQDIAQLKNTTVIEILKLQIEETKERLKANI
EKLEAEIKEKNKDLEVNKLELAKEKDIADQEAEISANEQKMQIEKIKADTEQAVNILKAI
QPELIATMKAVGNQELAKTLARHLPKAAGSFGLLTNKGGIDALMNMVKDTPLEEGLASLV
GVDSSKKEKKDEKNHPVRL*
>SR-VP_0-2_scaffold_141_6495358_67 # 51750 # 52073 # -1 # ID=8_67;partial=00;start_type=ATG;rbs_motif=GGA/GAG/AGG;rbs_spacer=5-10bp;gc_cont=0.278
MYIDIDSIVKTIDIEELIQEGIKSKIQECIDSEDMVESTFEDEKLIEFVNKRVKDIIDEY
LSTEEGKNSIIEMFKERVVEEDVLVDDRITDIVAEFLTKSLSEKQQK*
>SR-VP_0-2_scaffold_141_6495358_68 # 52120 # 52761 # -1 # ID=8_68;partial=00;start_type=ATG;rbs_motif=GGAG/GAGG;rbs_spacer=5-10bp;gc_cont=0.329
MEDKSYPEMLHDIFVQFDHGGDGKVTPFEKSVTLLIDKMMIEERKKLLSNGNYLKNDNIK
IDCESCSWNDTIIGCGLKHKNKCINGDKFTRYRRAYLLPCDRCKTYSVVTKIDKSNDKNG
NVLRPRIKFFCLNCKDYPMINGGIFRGYELRGIEFTEKYLKICRQQEQKEEQEQTAEQKE
EQEQTAEQKEEQEQTAEQELEIVPKIDAATISV*
>SR-VP_0-2_scaffold_141_6495358_69 # 52913 # 53848 # -1 # ID=8_69;partial=00;start_type=ATG;rbs_motif=AGGAG(G)/GGAGG;rbs_spacer=13-15bp;gc_cont=0.351
MVLTLENKKLIFVGGKGGVGKTSCSAAIALHLSEKLAQRGQKGRILLFSTDPAHSIGDSF
NVKIGDTPTRITNTLDAVEINADQLMSEFKSANKGAIQELLTKTATLNEKEAEHAMDLTI
PGIDEFMSLVKLSHFIDDNIYDTICVDTAPTGHTLRLLATPNVVNNWLMFFSGLHNRYKG
IMKLMGTKTSDIDTFIRTLSANIYRTYALVTDKDKTEFLIVTIPDLMAIEETKRLVISLY
SVGVKVNNMVINNVQTNLNCEFCRARRNHQNRYISIVDTMYTDINKIYMPLFSEDINGMA
HLKAFENMLFS*
>SR-VP_0-2_scaffold_141_6495358_70 # 54096 # 55631 # -1 # ID=8_70;partial=00;start_type=ATG;rbs_motif=GGA/GAG/AGG;rbs_spacer=5-10bp;gc_cont=0.310
MSIQLIPSEDVVSISRWKEITKSYKYEMRPTKNQEVKLNQTLNTCRHLYNDILSERKDGW
ENGGWNLQYNDQQNHLPTLRNANNEFGKKLREIYAQVEQNVIKRVDTSYDNFFRRIKNNK
SNLKDYKKPGFPRFKGYGRYDSFTFPQYGNGVDVRIYKSNNKSKDKHVVRLSKIGEIKYI
SHREIGESWIPYQIKTVTAKKEVDKWFISFSVDTFIEIQTPIIPIDYNNIGELNEKVVGG
DMGLNNLIMLSNRKKIDPPKYLRKLEKRLAIEQRKLSKKKLEEKEIEIIDKKESKKLKKE
VKIKKKIKVSSKNREKQIIKIQKIHRKIKNQRRNFSHECSRTLVDNHDAIIFENLNIQNM
MRNHHFAKSIADASWYQIQLLTKYKAEWAGKIVEFVDPKNTTKQCSKCEFINDIKISDRI
FKCVNCGHIEDRDIDASIVIRDRSITYQNILKEIESRKSVGRQCPDFKPLERMTSTQSYE
QVDSVNKETLQERTVASVDDSTIQAPPFRAG*
>SR-VP_0-2_scaffold_141_6495358_71 # 55634 # 55900 # -1 # ID=8_71;partial=00;start_type=ATG;rbs_motif=None;rbs_spacer=None;gc_cont=0.333
METDQDHIHILFKTKPTINMTKYINSIKGTSSRILFQEYPEIKMKLWKGHLWSTSYCLLT
TGQTTLDVLKRYVEAQGNDDEKCKLCGW*
>SR-VP_0-2_scaffold_141_6495358_72 # 55987 # 57327 # -1 # ID=8_72;partial=00;start_type=ATG;rbs_motif=AGGAG;rbs_spacer=5-10bp;gc_cont=0.320
MEKNEPYIGITGITCVDDVEIIKNALGNSYGMYGVLVSRDTLKNGKPHRNRYPNIGSINK
LFWAMPENALRAVHYNSEVKHEISKYVKEIMSLTGGLCNCVQLNIEYPPIYQVREIKEEN
KDLKIIFQIGRDSLLNMKTRYIVKNMEPYVPYIDYILIDKSQGAGIQMEIIGIVELANPL
SKLKSLTFAGGLDGSNICVFITLIENFCAGIDAEGKLMDDNDTLDHEKVAKYIRSAKLAK
GEIELLTKEEMFTHLPDINANIRFSREDIITKFFYKTKIDERDIDLVLTGRADQVSRENG
YLTVYEDKFPRNPLDYAKRNAPFSSQILQALIYLNSKFKKKDCTITLDDMWECQDIKKLA
EINKSFEIPHKYKKWVVNIRNKNAEVENNIVKKFEGIQTDQDRIYLEGNLYRFVGLILGK
KEKVHHHSSRKCKPCEYSSICRFSLI*
>SR-VP_0-2_scaffold_141_6495358_73 # 57331 # 57669 # -1 # ID=8_73;partial=00;start_type=ATG;rbs_motif=AGGAG;rbs_spacer=5-10bp;gc_cont=0.345
MENIKIEGTDVHEGRIIKDKVCVICGNKFDVKLGKGGKVPIQFFFSMGLGKSLGCEEDEY
WECETCSGYMYERNKEWMIKNWGERCLEFCETCSLCKAWKCFDYLFESAKGE*
>SR-VP_0-2_scaffold_141_6495358_74 # 57696 # 58508 # -1 # ID=8_74;partial=00;start_type=ATG;rbs_motif=GGAG/GAGG;rbs_spacer=5-10bp;gc_cont=0.317
MNKHKTNEISTTYGRENLKVTCIERRYRIEDSKVSFIVNARKELDEDTTSKLLHEDMELK
TFLANYEITNITDTTPQPEEIENTETVRENVSAKNSLKTVVKARIGKTHTIQDIMRKEPP
SFKNESKDEIGNLSRDTKKSKIRYTTKGIREVEIVPNDEISKDIKENIPKDEKENVQKSR
TRREFIIRRQLFDTINLPENFRASDYVKAMEKMGIKITNEAMPYDDLEWLEKQGKISRID
KMGHGRCFYKLAKKNDQENNSEEMTKTIVQ*
>SR-VP_0-2_scaffold_141_6495358_75 # 58505 # 58987 # -1 # ID=8_75;partial=00;start_type=ATG;rbs_motif=None;rbs_spacer=None;gc_cont=0.335
MTYHSQWKCGNCGKEYTFEDFIRLVAVVAVETDTDPSSQHGYVGRCECGYRFHIDTWRLH
DKVEIKTDEGYINIQVSTVFLELNQEYEDGKDLWYETMVFPGGFGDEEIEWLKCDLVHRY
ETKEEALEDHDKILNLLREGKFKIVDYDLEKIKDKLEMKS*
>SR-VP_0-2_scaffold_141_6495358_76 # 59009 # 59686 # -1 # ID=8_76;partial=00;start_type=ATG;rbs_motif=GGAG/GAGG;rbs_spacer=5-10bp;gc_cont=0.313
MAKIRSGNLTLDIKFKRFEDEWIAYEISFLWKDEIIVNDKILKKNRWWDKRIHGTILAND
YEKDFLIEILKKVLSTNNPEYWEPIEPDVKIAIYPEEYFPFLKSHWIPVEEVDEKIAQIR
EQLKEQIEGMPNFSSEKLEEQLNLLEEKLEEQLKVKLDVPSEVERRDASKYELFTIIAFI
DTYNFEDSNAYSGEGISLHIIVTRKDLERFVTDLEEEYSILLKEH*
>SR-VP_0-2_scaffold_141_6495358_77 # 59688 # 59792 # -1 # ID=8_77;partial=00;start_type=ATG;rbs_motif=None;rbs_spacer=None;gc_cont=0.276
MLGNLEKAKPLLIIGIEFCDMIEKGNIAITQEVN*
>SR-VP_0-2_scaffold_141_6495358_78 # 59872 # 60288 # -1 # ID=8_78;partial=00;start_type=ATG;rbs_motif=AGGAG;rbs_spacer=5-10bp;gc_cont=0.355
MIKTPLLTVDALILYETEKCGQGEKLVLIKRKNPPYEDMFALPGGFVEIGETVEEAVIRE
AKEETGLDIEVIRLLGVYSDPKRDPRGHTISIGFIAIGSGDLKAGDDAADIELFDIDKVP
ELAFDHNKIIEDARAEIT*
>SR-VP_0-2_scaffold_141_6495358_79 # 60407 # 60553 # -1 # ID=8_79;partial=00;start_type=ATG;rbs_motif=GGAG/GAGG;rbs_spacer=5-10bp;gc_cont=0.354
MVLQFELMCFSWECAVHTIKVYDSLKSAYEDLGNYEECPECGRKVLFL*
>SR-VP_0-2_scaffold_141_6495358_80 # 60577 # 60813 # -1 # ID=8_80;partial=00;start_type=ATG;rbs_motif=GGA/GAG/AGG;rbs_spacer=5-10bp;gc_cont=0.304
MEKEEKIEESNIELQEKKVYEKIDPILQLYNEGNITRTEFVEKLIDAFYSLEDEIVVLKM
VKPDDAIKVHKTLESIFG*
>SR-VP_0-2_scaffold_141_6495358_81 # 61043 # 62167 # -1 # ID=8_81;partial=00;start_type=ATG;rbs_motif=GGA/GAG/AGG;rbs_spacer=11-12bp;gc_cont=0.352
MKNEEEKIKETERQQITEVADKIVIPKSNNRAVCVALPIAEGRPSKLIGDSPYDFVSLLK
DSSVAWINFPVSDMSKDADMIAVSLGFSSSLVPTILAEHLSAYEDRETEMGLMLPAVTVK
QFDVTTSPILILIRKNLIVTIHDESVKRLIKFSRYADSFMRKIKPNISPQDKLSIILTRI
IDENSDSNFEHLRYLEERGDALSKSLIDTMTPRGVIAPEIYGMKHALICYLDALWATLDV
INSLRHGDAELMTDDRKLLARIGILSDDINRHISLSEHMSEVLASGLEVLQSIYNNQLQI
LNNRLAFVMTWLTILGTAVLVPNTLATIFSNPAFNMGPGDELWYSALLIISTIAATWISY
WYIKKKGLLSFHVE*
>SR-VP_0-2_scaffold_141_6495358_82 # 62386 # 62904 # -1 # ID=8_82;partial=00;start_type=ATG;rbs_motif=AGxAG;rbs_spacer=5-10bp;gc_cont=0.274
MSSILNEIVKKIKMLTDVKNFSSNIYREDYHSYKKDNIYREDYHSYKKDNIYNNRDDRRE
DIKISIAKLIKDNEKYFIYEIERTTLDCLISDTSHLETMGYSHKVSYEIFKKYGIFMYTR
DLITYINSPGEVKYKLQSLVNIYGIEKVTEEIAIYLKENYPKRFGISIVCKQ*
>SR-VP_0-2_scaffold_141_6495358_83 # 62910 # 63398 # -1 # ID=8_83;partial=00;start_type=ATG;rbs_motif=AGGA;rbs_spacer=5-10bp;gc_cont=0.348
MSHKIRKSDVHRKYVFDEMSKNSKRSPEDIEHYVDSLDDHEAEELCSKCSHSRKNGVYSF
ISKGPEKWIVKTVRISKIYVRGINSSVNGYLSRNGWWLENIAKDKSIRKLKEFKRRGDIH
PRSMSLIAHKVGGKYGIIDGNHRSIKLACSGHKEFELIFYRR*
>SR-VP_0-2_scaffold_141_6495358_84 # 63541 # 64185 # -1 # ID=8_84;partial=00;start_type=GTG;rbs_motif=AGGAG;rbs_spacer=5-10bp;gc_cont=0.290
MSTEIDDSIKIMTLVQRANGISASIDWINEESRPYRYFKYENGSTLDNIFLLENSLSISH
KDYLNIYIDHKELNNPINPRLTKFKLECDIWTLDTEKDTKWPTFMREKYKYPRFFDNYRD
YRQFLDDCWKCERITITEKDISIIKNNNKEIIKVWLGSAGKEKCSCGIIESNVITILCPE
NKIMSFRSKRDYESYHDGEQVYDSHHFNLYLASD*
>SR-VP_0-2_scaffold_141_6495358_85 # 64187 # 65218 # -1 # ID=8_85;partial=00;start_type=ATG;rbs_motif=None;rbs_spacer=None;gc_cont=0.342
MITFDDIGSYPLPKDINKDEIARAIKIGDKKSLDIVKDAMRQKLDAGVDIPTYPQFQDMN
KQFLDIINEESLTEEPMLVRIEDAKIMELIALEDIGKEYYRKTGNMLNIRICVTGPVELY
TKQFGGTSYKDVLDVLAKDVDRFIANSIDNAKNFRITTVSIDEPSIGINPQIMFDDDDDI
VDALENASKMAASHKIDIEIHLHSPLHYGLMCKTRSIGIIGVESAANPSYLDLIDKKDLE
EYDKFLRVGIARTDIFNMSAVLNEKYGINVWKDPSRLGEIVTGMETPKTIEKRLENYHKI
FGDRIKYAGPDCGLGAWPTQELAFSLLKNTNIGIKEFLNKRRE*
>SR-VP_0-2_scaffold_141_6495358_86 # 65253 # 65372 # -1 # ID=8_86;partial=00;start_type=ATG;rbs_motif=GGA/GAG/AGG;rbs_spacer=5-10bp;gc_cont=0.283
MDVKIEYNDTCWKCKVRIHILSLLLTKTILYTMNVKIVE*
>SR-VP_0-2_scaffold_141_6495358_87 # 65356 # 65991 # -1 # ID=8_87;partial=00;start_type=ATG;rbs_motif=None;rbs_spacer=None;gc_cont=0.300
MLNKNSKYIDQIKIEFDMKFIRSLSLLSKRKIEPIIINKDDKEIIVGIKCPVIMDEETFD
EDLKMIESDILKAFSKMLNSEICNRKRENTIYSNIGKKTVLEYTPIPCPSCGSIDTVGYG
KRRTNIGLKPKRLCKQCGKCYTNQEGAIPKMKNSRQVIDDAIELSKQFSLRETAHKIKEK
YHVDISHSIICIWRKNTELLKNLERQDGCKN*
>SR-VP_0-2_scaffold_141_6495358_88 # 66034 # 66483 # -1 # ID=8_88;partial=00;start_type=ATG;rbs_motif=None;rbs_spacer=None;gc_cont=0.311
MVQESSVDKIFKPIPINEENKPVKGYSIYIEGELPKFLLSEQPLARYKIIRPNGSTLAVV
STTFRKDIREEFIKLGYKFIPVNEKTIVPVKFIEDIRVSISNANWKNKYAIIINKGDVKQ
IIEDTGRVLKILLDNNLCKLLWNTYKRRK*
>SR-VP_0-2_scaffold_141_6495358_89 # 66518 # 67630 # -1 # ID=8_89;partial=00;start_type=ATG;rbs_motif=None;rbs_spacer=None;gc_cont=0.312
MLTNLTEEQKIVIDDIKKEFISPLNRKLNKEYAKESIETIFRLCGFSKPTIYIVDSPMEG
LKKVDTLHRRAYRKKRIYEKRRLEDFVTKQEIIVRKQIANLVDNKIIELFRDSSAQCRQL
MSLEFLTHIHNRVHDHSFRGTVQTGLSFDTGCEMVKYIPWLSFYLHFKKLGILENEIFDA
YYKYAKSGIFTNMYFNNDDLVILVKNPLYAIGDNRGRLSNKDGYAIEWLDGYGINFVNGA
HFDRELYDSIFVNKTINGKDILLLKNSEQKAIAIQQYGYYGMIEDIGAKKIGEMEIMTKV
GAATNELYDFEMEAGWRRTMKGRFVKVVDYSTGKITCLGVPVEKSTETVRGAIAWTFNLK
EEEYRPVIET*
>SR-VP_0-2_scaffold_141_6495358_90 # 67639 # 67959 # -1 # ID=8_90;partial=00;start_type=ATG;rbs_motif=AGGAG;rbs_spacer=5-10bp;gc_cont=0.361
MTDMMRQGDILLVPRELISEHEEKLKEIGKNEKILAYGEKTGHSHTLRGDVTFYNNGSGS
TLCQVCREGAELVHQEHDQINIKEGYYIVVNQREYDLLEGIRMVYD*
>SR-VP_0-2_scaffold_141_6495358_91 # 67997 # 68371 # -1 # ID=8_91;partial=00;start_type=ATG;rbs_motif=None;rbs_spacer=None;gc_cont=0.408
MLTYGNEPFLECSSRGDKRFSPFYARVNGRSIEEQYQAAKTFDDGSTGLDWKKAKGRRAT
NATECTILYEKLWRQYISEHPGLLEVLKRASGLSDMFATKDAVNQAQILWKIRSEQMINS
WDKF*
>SR-VP_0-2_scaffold_141_6495358_92 # 68365 # 69063 # -1 # ID=8_92;partial=00;start_type=ATG;rbs_motif=GGAG/GAGG;rbs_spacer=5-10bp;gc_cont=0.286
METKVDNGTYNTFICPNLDPIDKKGKQLNLNEETIKRAKNMAFDYFRKTYNNPNYSFAKS
LLPAFMYMASVLENEKIFQKDIIKVFGTSPPTIKKWCNDITDILGIDMRRDRKISISDLS
TYSFYLDDINRIGKDLNLKDTTIEKAKSLAIRYFRATDRDHYYPYYKQLLPSFVYTSSII
EDDKRSQLEVYNVSGVAEVLIDRWYNDILRTFDTDVNFGLKITGKSIEVEQC*
>SR-VP_0-2_scaffold_141_6495358_93 # 69080 # 69292 # -1 # ID=8_93;partial=00;start_type=ATG;rbs_motif=GGA/GAG/AGG;rbs_spacer=5-10bp;gc_cont=0.343
MRVNINNTESIKVNDREEAVAVIREKMKVWMQEGDYLGWYSSESNLSKPNIAAVYNKFHE
ETDSFARIIG*
>SR-VP_0-2_scaffold_141_6495358_94 # 70489 # 70887 # -1 # ID=8_94;partial=00;start_type=ATG;rbs_motif=AGGAG;rbs_spacer=5-10bp;gc_cont=0.368
MKELRITPDSKGEEIGPFALAMHNIMRLPLTMRSLNEKGVRIEDGKIIEFQYTGPILEQV
LKENRLIRAVSISGTFKGKSVVVAPIRDDEGNVLAAIGISDQYGAIDFIECFCSHPIVID
DVEKCVLSKMKP*
>SR-VP_0-2_scaffold_141_6495358_95 # 71036 # 71764 # -1 # ID=8_95;partial=00;start_type=ATG;rbs_motif=None;rbs_spacer=None;gc_cont=0.314
MNFQFLVSDGIKVFPLEVAFQDHKRLEDNDKGPNTGGMGAYGPVPSFTKEIINAICKTIL
TPIVQEMRNLGAIYKGFIYAGIIKTKEGFKVLEFNVRFGDPECQPAMMMLKSDLYDILSC
ILEGRLHNNIQFSGFSCCVVLASNGYPGYYKKYLPISGLEEAEKIENVKIFHAGTKKEGN
GLYSIGGRVLGVTGYSLNNIEEARKNAYKAISKIKIPGGFSYRKDIAKQAAMEENKNTWR
IF*
>SR-VP_0-2_scaffold_141_6495358_96 # 71739 # 72344 # -1 # ID=8_96;partial=00;start_type=TTG;rbs_motif=AGGAG;rbs_spacer=5-10bp;gc_cont=0.315
MTKILIIGSGGREHALGWKFSQNDDISEVFYAPGNGGTEENKGTNISIDGSKKENFGKIH
DFIIDKKIDMVVVGPEVPLADGIVDFLNMRGYDRVFGPSHKASLLESDKFLSYDLMNRLN
IPQAKSIKCCTIEEAKRAINQYCGPKGIVTKERGLTGGKGVYVHASKNDALKGVELHFTE
RCNDILVAERLFGHEFSVFGI*
>SR-VP_0-2_scaffold_141_6495358_97 # 72360 # 72518 # -1 # ID=8_97;partial=00;start_type=ATG;rbs_motif=None;rbs_spacer=None;gc_cont=0.314
MVQTKKKICPNCGLETDNEVIYKWHYCNGVNFNKLIKENEEGEIKASSSPGD*
>SR-VP_0-2_scaffold_141_6495358_98 # 74098 # 74574 # 1 # ID=8_98;partial=00;start_type=ATG;rbs_motif=None;rbs_spacer=None;gc_cont=0.306
MFRIISLSFILEMVHNYYMGIILHMVRIVHGFYLLFGSQSLYGSHFISGSQVFIGFFMLL
SANHGCIYILGFTILMAYKLLLDFIKTMVNNSFMDFIKTMVHKCCLDFISLIVHNLSLDF
ISLIVHNLSLDSILALIYHWIPFSIWFIIIRKILLDFI*
>SR-VP_0-2_scaffold_141_6584256_1 # 1 # 168 # 1 # ID=9_1;partial=10;start_type=Edge;rbs_motif=None;rbs_spacer=None;gc_cont=0.387
SYGHMSHGHMSHGHMSHGHMSHGHMSHGHMSHGHMSHGHMSHGHMSHGHMSYDIW*
>SR-VP_0-2_scaffold_141_6584256_2 # 575 # 865 # -1 # ID=9_2;partial=00;start_type=ATG;rbs_motif=GGA/GAG/AGG;rbs_spacer=5-10bp;gc_cont=0.330
MTCDEECIRGIVREELSKMSPMQNDAPKKTKKKSQWNIFLAVCTKKQPQGTPLGDRTKAC
SIEYKELKKNGSLNDFISKLQIPKNENGNSGNEDNR*
>SR-VP_0-2_scaffold_141_6584256_3 # 992 # 1279 # -1 # ID=9_3;partial=00;start_type=ATG;rbs_motif=GGAG/GAGG;rbs_spacer=5-10bp;gc_cont=0.368
MDTNMDTGDITIRTDPPGAEIYIDSILAVDTEGNCLVTPIKLTLEEGLHRFLFTLAGYYD
DWDQIYIYCGSDIQLDRNLMPVPIPGGVAPIVEFM*
>SR-VP_0-2_scaffold_141_6584256_4 # 1343 # 1579 # -1 # ID=9_4;partial=00;start_type=ATG;rbs_motif=GGA/GAG/AGG;rbs_spacer=5-10bp;gc_cont=0.338
MSNIITLDNIKEMNLDEIVNLYRQGYILENTDDTYVESIQEPPDGIAHEDTITHTDILLM
FGVSLFSIYTVWQILTSK*
>SR-VP_0-2_scaffold_141_6584256_5 # 1923 # 2585 # -1 # ID=9_5;partial=00;start_type=ATG;rbs_motif=AGGAG;rbs_spacer=5-10bp;gc_cont=0.376
MTISEESSKGKYSKPSLGHIIAATRPGRAKIYLDGDIVLDTSGQVAMTPTVIHNVPEGTH
TVTFSKSGYSDITILANVKIDSNGSDCHARAVLDTSKWSYPLMLSQQPAPIETLNPTQQP
PTQLQPSPGLPYIPVQQVTYGHMVISTAPEGAEIYLDGQHVLDINGHIAMTPTTVTGIVT
GIHTVTFEKVGYMSTNILVEIRNGLYSDVQATLRSITSYY*
>SR-VP_0-2_scaffold_141_6584256_6 # 2599 # 5484 # -1 # ID=9_6;partial=00;start_type=ATG;rbs_motif=AGGAG;rbs_spacer=5-10bp;gc_cont=0.374
MAWLTGWNYRKQLTMSSGSALTDYQVSITVDTASLVTASKLLSTCNDIRFTSSDGSTLLN
YWIESGCNTSSTNIWIKIPSISSGSTIIYLYYNNTGASAATNGTNTFDFFEDFATNVFVD
TTNWTKSGSVVSVTTGNLQIASGGGYNNYAERINLSIPTPFIYQCRHTATQGTIGYDYSY
DYLISGSTRLFGTAKASSIWYVYEGATLRNTFSNSIGGSNNWIQKKYILTSSTGISAAKL
DTDVSFTTIGSSTWTGSYSSVTKLHWEQPYDNISKWDWVLIRKYTATEPTTCIGGEEVST
VSWLTGWNRRRKLTITGSTAGAQIDYQIKLAVHKATGADTSTDIYLGTNVKNDFSDLRFT
LNDGSTSLNYWIESITGSAPYVSTVWIKIPSVPTSPCTTTIYIYYDNSGASTTSNGDNTF
DFFDDFPGTSLDGSKWGSAIAYNSGTATRTVSGSVLTYASTNNGGNGIPSIYSVPSTGNF
AVRTKINSLTVSGSNGQVRIVTANNTVLDPGATNGIYHGSSTSMFLYVNSVSGSYTLGGF
ASPKIFEWTISNNGKLYEDGIQKVSLTNTNPTLTSQYLRIWVYYNDSVALDWILVHKYTT
TEPTICAGGEEVSTVSWLTSWNRRKKLTITGSTAGAQTDYQMKLIVHKATGTDTSTDIYL
GTNVNNDFSDLRFTSSNGSTLLSYWIESYTSGSVATVWAKIPSVPTSPCTTTIYIYYDNT
GATSTTGNGNNTFLFFDDFSYGSSADTNKWDVTGTNTVSNGIISTTADGNRVNSKTSWNT
PIVVNYRFRNTNSAMGSWARSGLIYGSNTITAAVQQIGIQDDGTTGANGWYTDFYLTSLN
QTNIGSSDTSFHRYEIKWNPAVLASISRDGGTVYTGQIPNGTVSLNVVLADVQETDYILV
RKYVSSEPTFSTIGTEEILTCNAPSANLIVLEIVSNQLLRQYPSYIDLETISKLLDSYIK
Y*
>SR-VP_0-2_scaffold_141_6584256_7 # 5559 # 7256 # -1 # ID=9_7;partial=00;start_type=ATG;rbs_motif=AGGAGG;rbs_spacer=5-10bp;gc_cont=0.366
MVAPHPDLQRKISNTDNIVKANKSEFVPDLSTKYPGDYIDLDTHTVLMDIQPWVEDIEML
SSFANLSPNTETNNIIQTSNTIQNLWGPFFTTIDRVLVLCVDFSDLVAVTPTSVINNRFF
STTQDSFLTYYKEVSYDKWTPNGEVHGWYRAPHPHTYYINNDNGYGAYPNNARRLVEDTI
DLALADPAINWTLFDSNDNGKIDNIVVIHADAEAAWNGSTSLFWAHSSTITATKYAGAKS
IDKYLLTAEYTYSGASQRIGVDCHEFGHLLNLPDLYDNSNNSYGVGDYSLMGMGCWANNG
LKPVHLDAWSKYKLGFMDITKNPQGVVTVNDVETNADAIKYTTTDPKEYFLIENRQQTLF
DTYLPDNGLLIWHINENRPNNNDETCYLVGLVQADNLKDLENKYNYGDAGDPFPGSSNKR
SFGATTTPSSLLCDSTTRDMSITSISNSGNSMTFTASVPAIVPTPPTNCGLVSVLLPAHI
EATTITVDKASPCIAGTCVLTVKVTWRNTGGVSGTFTPTIMIDSTPVTSTEMTLNAFETV
GDSILVTFTPTLTTSGTFNICPDPN*
>SR-VP_0-2_scaffold_141_6584256_8 # 7339 # 7935 # -1 # ID=9_8;partial=00;start_type=ATG;rbs_motif=AGGAG;rbs_spacer=5-10bp;gc_cont=0.414
MAPKDIVIDLSEYSEDGYSVENLENYEYIENNSAPIIESLIPCGSATVQEAYGAPEPPGG
CNTTKYSGETINLEATPNDGIGPYTVRFWKKAGGTGGTYSIVETTHYPVTEGDTVTGSIV
LTDFDISSATGDTTAGAPTSDSVGNIIEPFGGGTPLATGMMRVAVTVADSCPIGPQICLS
HCDVTLGCVAPTCNFTVL*
>SR-VP_0-2_scaffold_141_6584256_9 # 7967 # 9622 # -1 # ID=9_9;partial=00;start_type=ATG;rbs_motif=GGAG/GAGG;rbs_spacer=5-10bp;gc_cont=0.414
MVSCQNVTVVAVGNLTISSTPPGAAIYIYGNTSDSAPGGYGAYGTTSGQTITNIAVNSAV
PIKLTLNGYQDYETTVNITSGGTTTLNATFAGSLYITSVLTGASVYIDGNVGASGTTPLT
ITNFSSGTHHYILKYTGYADTISTAFNITAGQTTTVSNVSFLGSASFTSSPTGARIWIGG
ADTGLNTPNTVKGLTAGSHGYMLVMTNYANVNGTLTAANDSTVVVSLITMSGVGSINVSS
TPSGASVYLDGSVDSLGETPLLITGVLTGSHDVKLTLATYQDYTATGVSVTQGGTVGVSH
TMVLSPGSVLFTSTPVGARIWLGPHLGTLVDKGVNTPNTISTLTPGSYDYALVLSDYLTL
TGTITISAVTQTDETVTFAGSVSITSSPTGAEIWLAPSPGTPTDQFHTTPTTFTGATDQT
ADATKTWNYRLVKTGYTDKTGSFLATAGQTATVTETMVTVADIRAQSMIITPSDPCIEGT
CSISVSITWINNGESSGTFTPSLLIDGGAIPFSTPYESQSLAGGGVTVTKEFTITGLTAA
GSPHGICPNPN*
>SR-VP_0-2_scaffold_141_6584256_10 # 9642 # 9830 # -1 # ID=9_10;partial=00;start_type=ATG;rbs_motif=AGGAG;rbs_spacer=5-10bp;gc_cont=0.392
MTTCQTINGPIMSALLLSARNIVSTPPGARTWSAPRGKTSVYKAENTLNSAPKLSVSNYN
IR*
>SR-VP_0-2_scaffold_141_6584256_11 # 9889 # 10584 # -1 # ID=9_11;partial=00;start_type=ATG;rbs_motif=None;rbs_spacer=None;gc_cont=0.365
MTDIPEFIVESVDESDVVWELFNTIYKLDDEDQDPHGRFAKKFTSMATTATIFRWRFGDQ
HNNPTVETTLNPYIHRFHGPGTYSVSHQSCAPCLYMDPPLICSNGWCTKDVVVEGAKEQG
DSSLVALAGLTGLFIIAREDNCCKLRDMCSEKREICKDIKLEDTENTKECKIIEKSCTTR
LKDCKKKCIDTGHIWKPLPYKCLEKREPYKEACQTIERQKYIEKKKKGQGK*
>SR-VP_0-2_scaffold_141_6584256_12 # 10742 # 10867 # -1 # ID=9_12;partial=00;start_type=ATG;rbs_motif=AGGA;rbs_spacer=5-10bp;gc_cont=0.317
MKLWEGHLWSRSYCLLTTGQTALDILKKYIESQGNDDEYIE*
>SR-VP_0-2_scaffold_141_6584256_13 # 10961 # 11491 # -1 # ID=9_13;partial=00;start_type=TTG;rbs_motif=None;rbs_spacer=None;gc_cont=0.390
MVKNGFIDKTGTFTAANDTIVAIPPITFVAMPIPAFGNLSISSVLPGASVYIDDSEMALG
VTPLIVTNFNPGMHTYQLKLTGYADTPMIGFYVVAGQTTIVSNVSFFGSVSFTSSPAGAR
IWIGDTDTGTYTPNTIKGITAGSPGYTLKKTGYRDVTGPLTVVNDTITTVPLVTLT*
>SR-VP_0-2_scaffold_141_6584256_14 # 11495 # 12511 # -1 # ID=9_14;partial=00;start_type=ATG;rbs_motif=AGGAG;rbs_spacer=5-10bp;gc_cont=0.401
MTISYENMAAIAVGTISISSYPTRANVYLAPDVSGSPGTYVNKGIVTSIADVPIGKYFIK
LTLYGYADYITTSFTVTTNTDTPIIATFAGSLNISSVLPGASIYIDNSETALGITPLVVT
GLTPGMHTYRLALDGYADTAVIGLNIVVGQMTTVSNVSFLGSVSFTSSPTGAEIWIDGSY
TGLNTPSTAKGLATGPREYTLIKDGYADKTGTFIAANDTTTIVPLVTFAGSLSISSVVSG
ASVYIDSSETASGTTPLVATGLTPGMHTYRLALDGYADTAIIGFNIAEGQTTTVSNVPFL
GSASFRSSPTGARIWIDNIYTGIDTPGTVRGLTAGSRK*
>SR-VP_0-2_scaffold_141_6584256_15 # 12742 # 13566 # -1 # ID=9_15;partial=00;start_type=ATG;rbs_motif=GGAG/GAGG;rbs_spacer=5-10bp;gc_cont=0.361
MEIQPFTRIVWRTQTSKNKWNDRINTINAVYAKCEFETVIQGIRRATTHHVEMNNLEHTF
KLLNEHGLVFTPIAQSALYQGFSHKHRPVEIGKPYYWYGSITKNVEDGNLFKLASNAKTQ
DEVHTPIGELLGYPKCCTEKFISVWKTGNYDGMYEIAEHTEGAEVVDTEKKKTCTIHDIG
EYAINSPLLRYFGVRAIAHFPCGLKCKESYTIAQKWLKVMDTIDSDASNDLKELLDSIIS
WDSLNGVVEIDTPYFKGITHTYPYLGQHRIIEIK*
>SR-VP_0-2_scaffold_141_6584256_16 # 13566 # 14888 # -1 # ID=9_16;partial=00;start_type=ATG;rbs_motif=None;rbs_spacer=None;gc_cont=0.357
MILKEEHKQMILLKPYLGCNLKCKYCYQHEIKNRTSYDIDAIIATMDKVHAITKDDIILH
GGEPLYMGYRDVERLLAHSVKLTQHSNIQTNGTLIDTRFIELFKKYKTNVGISLDGNDTL
NSLRCDIDTTRKIIKNLHIMLDNKVQVSIIITIHNHNAGNDEQLNNLKAFITSMSSLGVY
GRLNPNHSEYALSESRGKEVWLELSKFALENKLVDKWGPFSDVIHSLKQDGKCVCNFTDC
DIYSTRAAHVILGDGSQTNCLRTDIMVRHPQQLMTRTEILSQVEQMYGGCKGCKYFIYCK
GGCSSNAPDWRLRDTFCASYYIMFDYFYNTLGQFGLFPTQSTNKSCQTNSHGTPGIQHSD
GMEHTDGEIKHLDGIAGQERHSDGIEHIDGETRHLDGIPGHECKNNDNVNNSHTDNMGHT
DGIEHIDGETQHLDSDMRLN*
>SR-VP_0-2_scaffold_141_6584256_17 # 14885 # 15850 # -1 # ID=9_17;partial=00;start_type=ATG;rbs_motif=None;rbs_spacer=None;gc_cont=0.424
MVGLNGSIWVAGTELHYISETGTERRATGTDSGTVAGLAGSIWIEGTQLTYVDSTQHKRI
LPYTTLSTVAGLDGSIWVGGELIHYIVGGKETLWHTDTHTDATVPHQDIAALNWTDYSNS
HTDVTNGAHSDYYQAYSNWTNYSNAAHQDVTNAAHIDTIPYNNWTNHGDSHTDVTNVAHS
DTAHSDTTVHTDAPYTDAHPAGHQDHSDSTYHIDGNLGYLYQNGNQHLDAPYANFTNYSN
THTDTGSPHIDNYSGYSNWTNYSNVAHQDVTNANHGDVTPYMNFTNYSNIAHADQTNAAH
QNTAHSDHTDHSDVAHIDTPV*
>SR-VP_0-2_scaffold_141_6584256_18 # 15851 # 16081 # -1 # ID=9_18;partial=00;start_type=ATG;rbs_motif=GGA/GAG/AGG;rbs_spacer=5-10bp;gc_cont=0.316
MKILVKLLHNRCVLRNHITESMIRWFKMDWWDLSLLYSKWEVLQMETRMTTTRSMTILNE
SITLQNNTDSINKLVI*
>SR-VP_0-2_scaffold_141_6584256_19 # 16231 # 16806 # -1 # ID=9_19;partial=00;start_type=ATG;rbs_motif=GGAG/GAGG;rbs_spacer=5-10bp;gc_cont=0.368
MNQITSLALNRVKSTNIAIVSMGYGNIESNIILSRGEGTKLPDPLTNGSYDIVWWNGTDY
ITPLDDPYVEIVRCIAKFDDTLVVMRSQQQTLASPKNIYGKLYNMTYLPSNNLEALSYYN
VPQIHGSTRHDSTVETPTGSQGKVDTHALVTATHGATGAVVGTTNTQIITNKTIKTTVGL
QLPVGTNQWVT*
>SR-VP_0-2_scaffold_141_6584256_20 # 17190 # 17585 # -1 # ID=9_20;partial=00;start_type=ATG;rbs_motif=AGGAG;rbs_spacer=5-10bp;gc_cont=0.422
MSHRHEHKVKAKIKSLKPRAKALLQHVAMPGAGVSWLSKDLKPKRTPSSMRVTVAMDQSG
LFKAKITNGGVTEIVNLNEGLPMTPAAMYVFEFMVHKHDRVNFACDTGPLGFIQVLRVEE
IDSSTAQSSRQ*
>SR-VP_0-2_scaffold_141_6584256_21 # 18116 # 18502 # -1 # ID=9_21;partial=00;start_type=ATG;rbs_motif=GGAG/GAGG;rbs_spacer=5-10bp;gc_cont=0.424
MSHTTLEIFRPIGKGHICAMALPSANTPWLSKNIRPKQTPSAIRITTSISVSGVLKAIIT
HKGITIITDLNTGNTLVPGAMYVFEVMLHHHDSINFTYDTTNGTIQFARFEEIDASSASG
RAGSNFAL*
>SR-VP_0-2_scaffold_141_6584256_22 # 18529 # 18903 # -1 # ID=9_22;partial=00;start_type=ATG;rbs_motif=None;rbs_spacer=None;gc_cont=0.360
MDTTQQCNVPYTTEELKYVIYTDFIVEHSDIQPLDSRVVKKFTSLAKSPITTTHLYDPTL
FKWDFGDNTPIVETGQREIYHIYEHPGKYWVKHQACNFCACSDWNLCYKQITVKHEKDNE
ENNE*
>SR-VP_0-2_scaffold_141_6584256_23 # 19071 # 20189 # -1 # ID=9_23;partial=00;start_type=ATG;rbs_motif=GGAG/GAGG;rbs_spacer=5-10bp;gc_cont=0.399
MNQITNLALGRVKSTNIAIVSMGHDNIESNIILSKGEGDKLPDPLTNGPYDILWWNVSDY
VSPQDDPYVEIVRCIAKFGDTLIVMRSQQQTPASPKNIPSKIYNMMYLPADNLETLSYYN
VPQAHGIANHTGTIGAETNITFATTGGHAHTGSDSTKVDHTNLTSKGNNTHDQIDTAITA
SAGHISSNGTTVHGLGTMSTQAAGNVAITGGTITGGSITGITDLAVADGGTGRGTTVIYT
PICGGTTTTSAHQSVTSTGTTGQVLTSNGAGALPTFQTIPVSGWTLTTTSISIIAAAYNV
ILCNATNGAIIITLPTATANKIYSIKKTDSSVNTVTIATTSSQTIDGMLTQVISSQYDCL
TMMADATSWYII*
>SR-VP_0-2_scaffold_141_6584256_24 # 20216 # 22255 # -1 # ID=9_24;partial=00;start_type=ATG;rbs_motif=AGGAG;rbs_spacer=5-10bp;gc_cont=0.416
MKSMINSLLDPVVNFGKVTVSTGYGSLDTVIVLVLGDGSKLPNPYTDGPFNLVWFNNSTY
SDPADDPNVEIVRCTDRTGDTLTIDRHQEGTEASNKNISGKIYKMLLSPTKKTIDDIQTE
SQSKVNTHAALTTAHGSTSAATASMIVQRDAAGRAKVAAPSATDDIAIKSTVDTVQTNLN
NHASNTTTHGATGVILGTTTADAAYAPIAKGVTNGDSHDHNGGDGAQINHTTLSNIGTNT
HANIDTAITNSTNHIAAAAPHSGHDTPTQRDMAISTAIGTHAGDTTGVHGVTGYILGSED
IGVANGAASLDSGGKVPTSQLPGLALTNVYTIASQAAQLALFSITQEGDVAIRTDENKSY
VRNSGTSTTMSDWSLLLTPTDVVTSVFGRTGVISATNNDYTWAQINKTTSNITDITTKSH
TVLTDIGTYSHATIDGHMESPTAHGSTSAATASAIMQRDASGRAKVAAPSATDDIAIKST
VDTVQTNLNNHASNTTTHGATGAILGTTTADAAYAPIAKGVTNGDSHDHNGGDGAQINHT
TLSNIGTNSHTTIDTHIGAAAPHSGHEIIASKNVANGYAGTDASNYIPLARFQPIITKSA
DYPITANDYTIVCSNPITVTLPTAVSFPGRIYNIKNTSAGTVTIATTSSQTIDGSTSRLM
TTLNETITVQSNNINWIVI*
>SR-VP_0-2_scaffold_141_6584256_25 # 22297 # 22722 # -1 # ID=9_25;partial=00;start_type=ATG;rbs_motif=GGA/GAG/AGG;rbs_spacer=11-12bp;gc_cont=0.392
MTNIKRIGYGSGPLGSYGFGGESKSSAMCPTTPKYSGDTVTLEATPRDGIGPYDVVFIMN
GDIIDSPKLTGGTNPITGAPENVPIIRTYTLDDLDISLALTGTIEFSVQVSDSCPIEPMS
CTESCTIDIGCMAPVCNFTVT*
>SR-VP_0-2_scaffold_141_6584256_26 # 22780 # 23055 # -1 # ID=9_26;partial=00;start_type=ATG;rbs_motif=None;rbs_spacer=None;gc_cont=0.355
MQKEGEQRVREIKTWTKIISELKPQLKYSQDDPEPCQAEEWANVYSKKLEILTKTGSTDM
DGTINTLLVGNKIFSDDNVLKLIAAEEKKGK*
>SR-VP_0-2_scaffold_141_6584256_27 # 23236 # 23853 # -1 # ID=9_27;partial=00;start_type=ATG;rbs_motif=None;rbs_spacer=None;gc_cont=0.320
MNNFLYVLIRTHKRPQALRRCLNSLCEQTKKNFSAVIISDYEKDSVENLSYEYPDLYFKF
IRVRPLGYPACNLHLNDVKNHIDSNYVIFVDDDNIVIDNTYFETIENISNLQAFPAMISK
AQFPGRLIPSDNGWCSYPRIGNIDSLNFCVRTDIYKKCNWSGSRVGDFHFIKNVFDSIDW
KNEVLWYNNITTKVGDKPRYGKSEY*
>SR-VP_0-2_scaffold_141_6584256_28 # 23947 # 24555 # -1 # ID=9_28;partial=00;start_type=ATG;rbs_motif=AGGAG;rbs_spacer=5-10bp;gc_cont=0.379
MEETVTFNQQQYRLSYYQHLTPEQRSKAIEQLRILYVPKGCIRMRESSHIQQMLSQQIYG
NLMILTSSCPGGTKQKGGTISLNAAPMGGIAPYAVMYYKKIGTAAPAQIGITATGVSEAT
NSTTPSTTTQTYTILNDDVKNSTGDPSPASGSPPYVSTALASGYLRIITKITDSCPTGSQ
SSIEFCDISLSCASPACNLIIT*
>SR-VP_0-2_scaffold_141_6584256_29 # 24812 # 25861 # -1 # ID=9_29;partial=00;start_type=ATG;rbs_motif=None;rbs_spacer=None;gc_cont=0.325
MVDKFSITNSQLLFISAEHLISESQDNQAKDIYTGLLNDKDFAPLTYYRLGEIENRNKNI
EKSYFHHRKAFELDKNLSSKITPPDHPHHNYQHAEVEDVKIEKCALCDKNSHLYSCYNVT
TNIDFVPGFNPIRKWRICKDCNHIFAENYPKNLGEILSTTSPEQHINPNIHLLPLLGNKL
SEVKKFTKGNRLLEVGTGAGELTSVAKELLFDITGIEIRPVYAKKVSDRLNIPIYSIDFM
NFETEDLFDIIILGDVLEHLPNPSKMLEKAYNLLNKEGVIWISTPNFESAFSYIMKDKDP
MWRVCEHLNYFSYRSLRKTLEKIGFKIVDYKISQHYNGCMEVTAIKTEN*
>SR-VP_0-2_scaffold_141_6584256_30 # 25863 # 26522 # -1 # ID=9_30;partial=00;start_type=ATG;rbs_motif=AGGAG;rbs_spacer=5-10bp;gc_cont=0.315
MTDNDIMPYNDFIKLMKDRGYKLRENSPRDIYEISPGVKTFTVKKDSVGKFLEIECLSDT
IISVCGKDHPGNGERTESSPEWPYRCNVKCLDKDNKEPFQESHQAIKLTATRGTVADIVI
TKILKKEVDHNDKKIQEWSKLVGPILKTIKSENIYEYPMWTGNYKTISKDFLNDSFNLYA
GEKMIFYTVKPDVDIEKVTLEMKADILEKSSQITIDKKI*
>SR-VP_0-2_scaffold_141_6584256_31 # 26557 # 27900 # -1 # ID=9_31;partial=00;start_type=ATG;rbs_motif=AGGAG(G)/GGAGG;rbs_spacer=13-15bp;gc_cont=0.333
MSEEVVVSIEGMDIVAKNATPHIGIALSMGGNVNPEFLRMLLERLREWMQEYIISIMIDS
TIPLDLSRNNVTESARKKNCDYLFFIDSDVFIEQGYLERLLSHNKDVISGIYHQKTPPYY
PLPRRRVAENLYVPIEPEDDSIIEIDGTGMGCVLIKMDALENISYPWFEFKYYKIGEKWH
QLSEDLYLCQKLQDKGIKIYCDPIVRCNHIGALVNQELSDIYKEYRISTDKERNMTVTEL
SSFTSMSHEDAYNKWRDATELVAREYKGYMNQDHHSPKDFYKTNKNYIFDLTSWHMNQRR
SFDMSLAKSIKTDYPAAKKILDFGSGCGQNAIDIAKAGYDVAMADYEGFTSQFARFRAKQ
RGLNIKFYDIEKPINEKFDIILAFDILEHIPDNEFEKTVELLRSLRANRGRILTTTSFGS
QGGLHPMHYESSPEKVQLIETLNDMQI*
>SR-VP_0-2_scaffold_141_6584256_32 # 28092 # 28739 # -1 # ID=9_32;partial=00;start_type=ATG;rbs_motif=GGAG/GAGG;rbs_spacer=5-10bp;gc_cont=0.444
MEEIITLDGKQFKLTTDRPLTALERQQTIEQIRKQTGCSGCGSKVMSGGTIYNMAPSCAG
GTKGTGDTITLNAAPMFGTGPYIVKFYMKRNTEAPFLITTGSGTPAIGTPGGGAATQTAV
AEATTATVPTATALTYTLLDSDIAYASGDTTASVPTSDTTGAVVNTTTSSASLDVGKIRF
ITTITDSCPTLPKFCAEYCDVTVACPTPTCNFIVT*
>SR-VP_0-2_scaffold_141_6584256_33 # 28922 # 29041 # -1 # ID=9_33;partial=00;start_type=ATG;rbs_motif=AGGA;rbs_spacer=5-10bp;gc_cont=0.367
MMIYNMTVIPNRMIQPEPKLDLTKGTTWPVKGPPNLWKR*
>SR-VP_0-2_scaffold_141_6584256_34 # 29059 # 29871 # -1 # ID=9_34;partial=00;start_type=ATG;rbs_motif=None;rbs_spacer=None;gc_cont=0.336
MNNIENIDKIRRETISEIKGKIKKNPGHSGYLHPCNKERQEDMKTLGFSSGHEFTHWMQQ
NAIMKSPANAYHERMEKIAKDAGCKTSKEHLDNLAKNAGFNNNTERKRERLRKWTHDTGM
CLPYESNEDCPTYFGEFAESLMIMTFVDPVKMPYGNPGFDWKCNNGDKIDNKAACLTSNT
RYLFPIRRNKIADWFILSAWDNRDSLNPLHVWAFHRNDIVRGRKFCKRVSFSISITPNGL
KEFEKYEVTNRLHKLKELCNQKKIVEASLN*
>SR-VP_0-2_scaffold_141_6584256_35 # 30132 # 31376 # -1 # ID=9_35;partial=00;start_type=ATG;rbs_motif=AGxAG;rbs_spacer=5-10bp;gc_cont=0.388
MADKYVTINMLAPVNIVSTNIAVTPTSCVEPCEAVATVTWQNTGDIQGELTPEIIIDGNS
NITLPSEQLDRDQTVTYSFTIPSLMAGQHTIQASPNTGTDQQVINVIVGGEAFFSSTIPG
AEIWIDDIDTGFTTPGTVPSLAPGFHTYQLRLPGYYDEPSIVETFTVAPDQVTEVPEVTM
VPAARSLDISSVPTGADIYIDESLQIPKTDATIGDLTLGTHAYRLVLAGYEDATGTFDIT
DGPSTVISVILVTICESATIIPSKSSAYVGETINLTINTIPTTQSFNIEIRDQNDNLIGI
CVTSTPTGTCSFSWDTTGFHSGEYNLRAAGQCTSSPVMITLLDICSWIASKGGATNIAVF
DIMTLVSAYLGQDDIGFPVTISHIMGSVAYYLGNEQSGNSLTDCSSTNNSSNSH*
>SR-VP_0-2_scaffold_141_6584256_36 # 31514 # 32989 # -1 # ID=9_36;partial=00;start_type=ATG;rbs_motif=GGA/GAG/AGG;rbs_spacer=5-10bp;gc_cont=0.391
MEEIITVDGMQYVLTYDTPLTAEQRTQTISNIREQSGCGCGNKAKHLGEVYIPHGAAYTT
INMLAPPIVTITDINIGGTDCPSGVCPDTICTSIGCAADTRDIVVRYENSGDIPINIVPN
IALVKILANVDSAIRNGANRLLQTQNNDGTWEWSSPDIDPTTTHYPQEPNVIGITARGLV
KAYLATGDTRYLIAAQKSANLLVSKLPAGDWPDPANYSDNATYHKVYAQDITFLVEFADA
WTHAGNNADAYYSKANDYMAFILYNPNRFCTSGCSGHADQLVAHNYNSRTPNLYGWDING
WVEAAVKTGYAAFAQDIVSNMLPYESFLSPTATGGYPTGSSYVLGLAGYLNSYIITGRTP
TEYDTIKNKLLSQLNTTDGSFFIQNPTFDGLNQTTAYALMALSMTNEDMTRTVNNLISHQ
SPGGEWIENDGYEYAEEDSEILIALEAAMYTYHIGDPVGVPVRASIDIAFNSVPLKRGQN
YIHAGWLLAHV*
>SR-VP_0-2_scaffold_141_6584256_37 # 33019 # 34554 # -1 # ID=9_37;partial=00;start_type=ATG;rbs_motif=None;rbs_spacer=None;gc_cont=0.372
MLLNNVKNGCVYEALNDDMPKRSLSEHISIINDTTAQMIFRSSWRWRYFPISCYDLPSQY
QQKCIDAGYSFEQRLQFNQGLLTTFPDLIIVGAIPSQKIDKTIEINEYTGEIFDANQLYS
MIFDPLDWNIQGTKEQWQTVLAQYTDGYYPDITNPVVQDLILGWCKKLIDSGSSGVWIDL
LYTQASKLLEITNNANHPAVIASYNAASKLIDDIHDYGTILGKNVYVGTWLMPVSIFITD
YGTASPSLDFVTASPSPVEVLNKTFNTSNWDAILNSYNSAFGGTIPFFAFIDWSSNDSSQ
MANFSQRLTTNEQNIFLTDATTFFKNRGIIFIYPVHGGVMGPNATKLSFGQYTRYDSLAP
EFNTYETIKQLMKIVGTLDISSVPTGADIYIDDSLQIPKTNATVGDLPLGTHTYRLALAG
YQDATGTFDITDEPSTIISIILTTTLPDICLWIASKGGATNLAVFDIMTLVSAYLGQYNI
GFSVTISHIMGSVAYYLGNDPSGNSLTGCSI*
>SR-VP_0-2_scaffold_141_6584256_38 # 34588 # 35919 # -1 # ID=9_38;partial=00;start_type=ATG;rbs_motif=AGGAG;rbs_spacer=5-10bp;gc_cont=0.366
MVSAHPDLHRRFRNTDNIIRLNKTDLVSQLYSKYPQDYLDIKTHNTMKRTMPWVDIVSPL
RLQTTETQTLQPMPVDKILILCVDFPDKPHQLSVETIYKRFFSNTGSSLKNYYKEVSYSR
YIPKGVAYGWYRAPQPSGYYADNQNGFGKYPNSAEKLTEDVIELAKNDPHAPIDWKSFDE
NGNGYLDNLIIVHSGAEAAYTGDLNDLWAHVYVIPTPKTIEGENVWVYAMTSEYLSKPSD
PQIIGGDCHEFGHLLGLPDLYDYSDNSNGVGIYSLMGAGSWANTGETPTHLDAWSKYVLG
FTDATVNPIGNVYLRDAERNSKVIKYTTPDPKEYFLIENRRKFSFDKYLPSEGLFIWHIN
ENQEYNDTETCYMVGLIQADGLKDLENKANYGDSADSYPGTSNNRSFGIDTDPGSKLCND
TRQKLLIKNISNSSTSMTFNSSF*
>SR-VP_0-2_scaffold_141_6584256_39 # 35948 # 37111 # -1 # ID=9_39;partial=00;start_type=ATG;rbs_motif=None;rbs_spacer=None;gc_cont=0.314
MRTIIETKGDERMNYKSNRIIDGKPKWVIVDEDGNIINKNANKEELKNLQIEQCSKGDCA
RKYNPTYTDEELLEYLRLFNRENGRTPESRDFNYNIKYPHSNTYKKRFGSWNKALKMAKL
RFTRFANVTDKELLESLTQFFTENERSPTWEDFTNNNKYPSFKTYQIHFGSWNNALKMAG
LKTNNCKGITDHELLELLVQFSKENGRSPTQTEFNNSAKYPSYGTYINRFGSWQKALKLV
ELDVDSMVKKGIIETYQQKARQSEICILNHFTKKGSIDLSGNNCNSPFDGICPKGETYDV
KSSSLFIDYWMFNLDNTYRENIEWLYLCAYDNYHKNLLYVWRIPSNFIDGDKLYIGLNNN
KECNIKNMKEYDITEKFKEIHKQLLNR*
>SR-VP_0-2_scaffold_141_6584256_40 # 37286 # 37447 # -1 # ID=9_40;partial=00;start_type=ATG;rbs_motif=AGGAG;rbs_spacer=5-10bp;gc_cont=0.340
MIPPSPELQRKFANTDQVVRSGRSYLIPDLIVKYPNDYVDLSTYESIKRIMQR*
>SR-VP_0-2_scaffold_141_6584256_41 # 37844 # 38137 # -1 # ID=9_41;partial=00;start_type=ATG;rbs_motif=GGAG/GAGG;rbs_spacer=5-10bp;gc_cont=0.327
MPCGETKKKDKEDAKEKRAGGNEVLCIVAAHNLKKTIMKNIKETESDIAEACMIFHKKYE
QKTGKSTKTISEFEQVTRDFSKLTGPEIEKLIKEDKE*
>SR-VP_0-2_scaffold_141_6584256_42 # 38161 # 38379 # -1 # ID=9_42;partial=00;start_type=ATG;rbs_motif=AGGAG;rbs_spacer=5-10bp;gc_cont=0.384
MAKGYLHIITSPVAGDIFVNGEYRGTKDVNIELEQGTYTVTFGNVAEYMAPSPISIAVTP
GFAALVTIEYTK*
>SR-VP_0-2_scaffold_141_6584256_43 # 38519 # 39058 # -1 # ID=9_43;partial=00;start_type=ATG;rbs_motif=GGA/GAG/AGG;rbs_spacer=5-10bp;gc_cont=0.376
MKEIITIDGKQFELITEYPLTEEQRQQAISEIRKQSKCDSCNKTQSLEGSIQTLYTPCID
VTIQVPATIAVANVTILGTNCSSGTCPPISCTSLTDCTITRSIVVTYENSGDIDAAITPT
LTVKIGGITVGPAEYTTTTVPASVPAKSGSVNGSAVATFSGVTLDRGTNNICADFRVIP*
>SR-VP_0-2_scaffold_141_6584256_44 # 39124 # 39660 # -1 # ID=9_44;partial=00;start_type=ATG;rbs_motif=AGGAG;rbs_spacer=5-10bp;gc_cont=0.367
MVILDQDFRRRIINTDNIVMAKKTHLIPGLLNKYPRDYIDVDSLNNFRTEQPYIIPTATI
RNVYGGHSYGSAPFGSSIQTPVGITIQSITIGETLCTSGCNLICTTDCPIIANIVLIWSN
SGDSTGTFTPWITISGGTPIIGEQVTVAPEETVTTTFSSVSLSRGALRICFNIDINSQ*
>SR-VP_0-2_scaffold_141_6584256_45 # 39890 # 41050 # -1 # ID=9_45;partial=00;start_type=ATG;rbs_motif=None;rbs_spacer=None;gc_cont=0.340
MTNITPWADKIKPYGSNLDVKSSALQNTLLQAISSIVDKLTIGQKVAMDESTYSQIYKVG
NNYLIIEGDSQITSADTSLAEDSISQVTGYQLVKTITATGRRTGIHGETLLGINSPSTTF
GYTLNSANSADVVDMFTHSGNWNVYDSHNYTFPVPVNSGDVIRIWINPGYQYTSYSIKNV
YLTLPYSLTTGNLKTNAITKDANIGLRYWNYIVINLVAGSIGSTIKMKICNSAGTPLHTN
FVTIIPNEYKRIPLVRPLVSTATGNSQTVWNFTSFSNTDTLFSELGVLAKAILVELALDG
THYTVLQETADFNEDITNIKAPKITLVSGTGVVSGTTKLRVYYIVNISLSNTTIKLQIQL
NRLLASDTSPSVQPFIGDSTNYVNAG*
>SR-VP_0-2_scaffold_141_6584256_46 # 41093 # 42229 # -1 # ID=9_46;partial=00;start_type=ATG;rbs_motif=None;rbs_spacer=None;gc_cont=0.354
MTYITPWADKIKPNGSNLDIKLSTMQNTLLRKIASIVPNQTLEQKAAMDETTYSLMVKSG
NNYIIDPEYHINTSVYTVNTTAITLIVNANYTVTTPSKKNFSVDIKTDGGVIAVLYYSID
GGTTKPLVGSTTSATYVTKSLSNLTVGVGGIINFYLRGGGSGNTAYATNITINPPGTAGS
IISNQITKDANIGLRYWGDIVTNIVVNAGSTIAMKICDSAGTPLHTNFVTIVPSEYARIP
LIRPIVLIATGNGQTVWNFTSLSYADAFINELGALTDAITVELALDGLNYTVLQSTIDFN
EEITNISAPKITLVSGAGIVSGISTLRAKYIVNIPLSNTTIRIQIQLSKLAAGDTSPSIQ
PLIGDGTKYVSIGQVATI*
>SR-VP_0-2_scaffold_141_6584256_47 # 42322 # 43464 # -1 # ID=9_47;partial=00;start_type=ATG;rbs_motif=None;rbs_spacer=None;gc_cont=0.359
MTNITPWADNIKPNGSNLDIKLSTAQNTLLRTIILNNPNLILEQKVAMDETTYSQIYKVG
NNYLADEMFYYPNELSFNTNTTVATGVSYTALTATTKTISMEIKNCGSGTATIGAWYRIA
GGAWVAIGATTASTNYVVRTVSGVATTIGNLIEFGVSSTLASPKLVCVRNQYINSTTPTG
TIKTNAITKDANIDLRYWGDIVANLVAGLAGSTIAMRICDSAGAALHTNFVTIAPSEYAR
IPLIRPIVLIATGNGQTVWNFTSLSYADAFINELGVLARTTFVELALDGSTYTVLQEITD
FNEDITNIFAPQITLVSGTGVVNGVSKLRTTYIVNIPLTNTSIRLQIQLNRLSGGDTSPS
IQPLIGDSTKYVSAGQVCVV*
>SR-VP_0-2_scaffold_141_6584256_48 # 43832 # 45073 # -1 # ID=9_48;partial=00;start_type=ATG;rbs_motif=GGAG/GAGG;rbs_spacer=5-10bp;gc_cont=0.407
MVVTLTTEAKNWLATNAGIDNCFSHTGVSYTDAQGVSHTSSTGEVVNAFFTAHLVGADTA
NIIANTNYTQLKVINGGTDLGLDDVNFAYHNDGTTSGISAYCYFSPADIVATVITPADTT
CVAICNTTVDITWTNNGGSTGNFIPKMTLNGIEVSALSESLGGGMSVTKTFIANGLSTGI
HTVCAIPNTFPCTTITVNGNVHLTSDPTGASVYIDNAESPSGVTPLTVPNLSLGSHGYRL
TYVGCDNEPTGNFTIVTGVTTVNVPIISFKGSARFTSAPAGAEIWIDGIDKGVVTPGDVA
DLTAGNHTLTLKLSGYVNFTESFIVTPCQRVDVDIPSLNPSVAEAGFGPIIIGGLVVGAL
LMGQGKGLGVGRNGKIDSFTIKQGIRESPTRESPTQMSKTKSAQVSRSNISNN*
>SR-VP_0-2_scaffold_141_6584256_49 # 45254 # 45571 # -1 # ID=9_49;partial=00;start_type=ATG;rbs_motif=AGGAG;rbs_spacer=5-10bp;gc_cont=0.409
MTVNPLILDPNGFNQTENYNIANMDDQIPCITINVSQSDEICAWITSKGGAANVAVFDIM
TLVSAYLEQANLGFVVTISHIMGAVAYYLDNAPSGDSLTGCAFAP*
>SR-VP_0-2_scaffold_141_6584256_50 # 45621 # 46223 # -1 # ID=9_50;partial=00;start_type=ATG;rbs_motif=AGGAG;rbs_spacer=5-10bp;gc_cont=0.428
MTQTCITVTAVTPENVVSNLLTLDPTSCEAPCTVAGSVRWINNGGAASAATNLQIRVNSD
TPVTLATGAIIPPGATAGPYPFSMPSLIKGTYVVSTIPPGIANQTVTVINPAHITALTIE
SNTLECTTPCTSTIDITVTWQNTGDVSGSFTPAITVTNPTVRYEKPAPVVTLAAGEVSSQ
IVFTIPSLTLGQHVVCPDPN*
>SR-VP_0-2_scaffold_141_6584256_51 # 46315 # 49260 # -1 # ID=9_51;partial=00;start_type=ATG;rbs_motif=AGxAG;rbs_spacer=5-10bp;gc_cont=0.419
MTYEHTDKSNNSKILNIDSMASMSIDEIVDMYRQGYRLKENVESLTDATIVALVSGIVIA
PLSASIGIGSAQQLSVGCILNNVPVTCPTLTWSSSSPSVATVDSSGLVTGVASGSTNITA
SYPGYTSNISTITVPTLDHIGPQNTSVFTGNLQQFYAYDQFGNTYTTGFGWYIVSGVGSI
NGNGLYYAGQTAGTATIGATYSGVIRTTGITVNNPPPVLSSIAITPTTASLRIGTAQQLS
ASCKDQYGANFTCPTLTWSSSSPSVATVDSSGLVTGAASGSTTITASASGYTSNSSTITV
PTLDHIGPPNTSIFTGTTQQFYAYDQFGQAYTTGFGWYIVSGVGSINSSGLYSAGSTAGT
ATIGAVYSGVIRTTGITINNPPPALSSIAITPTTASIQTGTTQQLSATCKDQYGANFTCP
TLTWTRISGVGSVNSSGLYSAGATAGTAAIRASASSVTSNTSTITVTLAPPVLSSIAITP
TTASIQTGTTQQLSATCKDQYGANFTCPTLTWTKNTGVGSINSSGLYSAGATAGTAAITA
SASSVTSNTSTITVTNPPPVLTTITVSPASVSIASGGSQTFTAAPKDQYGSPISATITWT
RSNPAAGSISSSTGVFTASSVSTNTTTTITATSGSINGTATLTVRTAITCASGSATYGSG
CELLKHYAGPDGIISTEEATLAISDRDAGLLTNDEVNYIIDECWSLGGNVNTTCPGCYVP
PITCASGSATYGTGCNLLKHYAGPDGIISDGEVNLAISDRNAGLLTNDEVNYIVDECIIP
YNGDINATCPGCYVPPPPALSSIAIIPTTASIQTGTTQQLSAACKDQYDANFTCPTLTWT
RNTGVGSINSSGLYSAGANTGTATITASASGVTSNTSTITVTNPPANITIQNITIGGTPC
ASGCSITCAINCPAIVAVVITWHNSGGSNGTFTPHITVAGGSPITGAQITVIPGGTGTTT
FSGVSIPLGTRNICFDTGIIT*
>SR-VP_0-2_scaffold_141_6584256_52 # 49531 # 51723 # -1 # ID=9_52;partial=00;start_type=ATG;rbs_motif=None;rbs_spacer=None;gc_cont=0.405
MAYEHTNKSSNNKILSNSKILSIDSMESMSIDDIVDMYRQGYRLKEQENLNLYSNVESLA
DKTIAALASGIVIAPLSASIGIGSAQQLSVGCVYNNEPVACPILTWSSSNPSVATVNSSG
LVTGVASGSTTITASASGYTSNSSTITVPTLDHIGPPNTSIFTGTTQQFYAYDQFDQAYT
TGFGWYIWNGVGSIDANGLYSAGPTAGTATIAAVYSGVVRTTGITVNISPPVLSSIAITP
TTATIQTGTTQQLSAACKDQYGANFTCPVLTWTKTSGVGSVNSSGLYSAGVTAGIAHITA
STSDVTSNTSTITVNNPPPVLTTIAVSPNPVSIASAGLQLFTAAPKDQYGNPISATVTWT
INNLAAGSIGPSTGLFYASYVTTNTTTTVTATSGLVSGNATATVLKSTITCASGSATYGT
GCNLLKHYAGPDGIISDDEVNFGAISDREAGLLTNDEVNYIIFECIIPYNGDINTTCPGC
YAPPPPGTISVTTNNTNATFTINGPVTYNGSGLSWNQSNVPTGTYSIVFHTIPGYTTPTD
TNKTLASGGTVYFSGSYVQKTGTLSVTTAPVFGAISIDGTVVGSGSWSGPVLATDHTVSF
GTIPGYTTPSTRTATVLENQETIVTGIYVAEGSPPNITIQSMTVGGTTCKNGCSITCGTN
CPAIVDVVITWQNSGGNSGTFTPKITIAGGSPITGAQITIAPGGTGTTIFHGVSLPLGTP
NMCFDLGTIT*
>SR-VP_0-2_scaffold_141_6584256_53 # 51937 # 52176 # -1 # ID=9_53;partial=00;start_type=ATG;rbs_motif=None;rbs_spacer=None;gc_cont=0.404
MSTGNVNIDSNPLGATMCIDAQPILYPTGEKVKTPVLITDIPAGQHRFAFHLPGYYRECI
TVDIAENNTIDIFVTQIPK*
>SR-VP_0-2_scaffold_141_6584256_54 # 52247 # 52513 # -1 # ID=9_54;partial=00;start_type=ATG;rbs_motif=None;rbs_spacer=None;gc_cont=0.333
MSKVIDVFGEYEPTIRCTCIDRRTLTSINHSLRILYSDKMREQKELKEIQNPSTLENDAM
DINDLVMRRTTSLIEALKEIEPCKDTKI*
>SR-VP_0-2_scaffold_141_6584256_55 # 52673 # 58348 # -1 # ID=9_55;partial=00;start_type=ATG;rbs_motif=GGA/GAG/AGG;rbs_spacer=5-10bp;gc_cont=0.393
MSEDSIQKLSMDEIINLYRQGYTLEERIIENDNYINGPTYTTANKTDYTSGIETTTIKAA
PSTSAVTTWHLYYTTNPCGSGHNSALSYVKNTDTLKTEGTILVPCEVDYNAYVIEFFINY
MVQYYGLLDTDIIYVNDVLYTKRWICTTTTGICSQIDGPGYASKAKCTDIWPCNPGQWHI
RGANGLTGTVTVSGNLLAWSVIPKGETEAITFYFGNKGYTPIIYTDTAGIDQIGVYIPDS
NTYAINTSYPYHGGNADTYVPDSYEVTTISNITGFVKQISIYEDNMTTSANIVSSTGYVY
NSNRTVLMCLYENKASLGYTKGMVKFQGSRHDVSGNMCYQDTSSLDIQCAQTTAYELKNI
AYPMVNGQGTFNYGCIEVFNCSAGDNCNTQICSTWGSRIGYITNIPIRATNTSHPLAPTG
LVITPGNGTLTIGWNSVADPSGGEVFAYNVMVFDGSTSVANGYTEAGRRSVTIGNLTSGK
QYSIQIWAKSHNGYLSMSAAMGTGVPSSVTLPSVFSICWGTTVPTNCGNSPPQSPIVAGT
SFTIKADLENSGPAGKVKVVFKNGATIINTQETANLGTFPSGGIWSPSFTFTMPASDIAL
TVEAHGWDGASYILKDTKASTISSIQTCSLISLDPFSQTVNVGETVNFTATTSPSTTVFT
VNFKLRDDTLLASVATTGGIARYAWSAPLTEGTYYVHAEVGTPAQCISTEAVIQVSPPII
QHSVGINVKDSITSIPIQGASVTIATQTLQTDSSGHVLFRVDQGTIYITISKTGYNTITS
DSQYIYNDVTINYPLIPVSANPGSLRFVTSPPGINGAEVHFIGDSPTLKGTTDANGIFFI
GNLVANRVVNYEVRKTGYNVATGSKIVVGNVQTDVVVTMTPLATTGSVCIHSTPPGASIK
IGGVLQTGKTTAVSGGGCVPSNTIDNLASGSHSYELSLALYQNKTGTFNITAGQTLDYDA
GALTQIPTLGSVEIWSTPGGARIYILYQGTYQDTGYVTGTASVHTVKTGMIAATYNYKLK
LAGYNDYIGSFVITAGQTTMVSPILVVAPPTASIGKVFNVCWGSDLGSRCSIPPQRPVVI
SGTTTTIKADIVNTGAIGKIRAVFKIGGAIISDQNTLSLAPFLPGGGFWSPSFPFTMPNS
DVVLTLEAYGWDGATWTLNDTKTGTISATAPTCTGISIDVSTVIANVGDTITLTAYDVTP
ITQPFLVTFTDRNNLILGTCTTSNGTCSIQWNTAELPQGTYYVKVAVIGSCTSTELAVGL
SIPTQQWNVDINVKDYTTTNPIQGASVTIGTQTLQTDSVGHVSFRVDQGTIYITISKTGY
NTVNSDPQSVYNNVIFDYPLVLTTANPGSLNFLTVPSGAEIFFDTVSKGTTNITTGLLQI
DNLPAGQLVNYTVKKTGYNDSSGSITVQSGTVLPVVVTLTIITPTTGNVCMKSSPSGASI
KIDGVVQSGKTTAISGGGCVPSNIIYNLSLVSHSFELSLTGFQNNTGNFTPIAGQTIDND
VTLTPLPNLGVVNISSTPVGAKIYIKSGTVYLYTGYVTGTPEAPAVIGSLIAGTHDYKLT
LEGYNDYTNTFTIIASQTTTVSIALVPTPPTTGTLSIWSSPPGARIWTKLGTGDWQDTLH
ITGTQASPTLITGLSPGNYSYKLVLAQYEDYIYADTLAISAGQTVLTNAALVPIYIPPTL
TTITISPESQLIGIGGQVQLEAICKDQNTQTIDCLTLEWVSSDPSKATADFTGKVTGVAE
GTANITAKSGTITSNASSITISSSTSILTTILPISTSVLINTTQQFRAMDQLIIQITTGV
TWAMVSGVGTIDENGLYSAGATVGTARISATYLGIILHADINVTESIPPAQEGGAGMLFG
IVGVAVLGIMMAAKKPPSPVGQVGVGKAPIE*
>SR-VP_0-2_scaffold_141_6584256_56 # 58534 # 60150 # -1 # ID=9_56;partial=00;start_type=ATG;rbs_motif=AGGA/GGAG/GAGG;rbs_spacer=11-12bp;gc_cont=0.369
MACGCADKLNVNNRRLYNNIQLSNNKILSNNKILSIDSMTSMSIDEIINLYRHGYTLEER
SIENNNYINSLTYATDCSGTPTVDKSNSTSVGDLTLGIPHAIAQKFTPTSMCLQSVTIRA
KQVYSNTTGIDVYIAQDVSGHPDNSNWMGNSLATVSKTFDQVPTTYTDLNFVLNLKLNNL
NPLWIVVTPSIYDPSYDDGNTYIDLKEGDVPTSITALKVETGNWTLRLGDSLVYLTYKTT
YAAAPVLTSIVVSPASAHVNIGSESQLAATCKDQNTNTMTCPTLTWLSSDSSKATVDSTG
KVTGVAAGATNITATYGFVTSINPSVITVSSATPVLTSIVVSPASASVSIGSMTQLTATC
KDQNTNTMTCLIPLIWTSSNTLKATVDSTGKVTGVAAGTADITARYGSVISINPSTITIP
SVSLVLTSISPATVTLLLNATQQFIAKDQYANTINTDVAWAKTSGVGSIDAITGIYSAGT
TAGTATIAATYSDVTKTASITVSTTPPAAEGSDSGMLIGLVGVVALGIMMTGKKSAQA*
>SR-VP_0-2_scaffold_141_6584256_57 # 60217 # 62829 # -1 # ID=9_57;partial=00;start_type=ATG;rbs_motif=AGGA/GGAG/GAGG;rbs_spacer=11-12bp;gc_cont=0.387
MADYTNWKVNDVVNICVSVTAFCGTRQGLIFGSNAISKNPDVCATVPGTSSCPITINNVG
ITFKLVKGCNNNNTPSVVYRSLGQFYTNSNGQTGVQFTVLDSDLANYNSSGGSYRAIMII
TDSKGQDIIEVSNCTHNITISQNPCTGVTCPPNDCTGFDLYTYSCNPSTGTCDRTLLTPL
SPTCGYVAPSAETHYLYFKVSDLYPISFVISGISPIFQAATFAIRGYTNYYVESVDFDQE
QRIITITISKTVGLGTIGHDSGMQTLPLPLIIPIAYIIAIIIGAIGGVIGFLISEYMGSK
SVTGETVSTRVITVIPKICTGNATAGTTNCVDPTSPMIITVEYCLGKVCTTREITDGNLI
TFSAPTDVGITVTGKVKDNPYYAPIKQSIDKGTTPAFVPLDFVNYKDVKPNPEAVDNATG
HPIAGTYIIYETTASGEKVEIAKGTLDANGRIPSMPPVKVGAETCICIIPTDWPIHDPTI
ICTTYTGTEPLDFKINVKTCDEAKNHISVRTVYISSADGGRYGYTADSIQIKTGSTVVKT
IVPTTDIAYTDGLDKNINYTIHAVKPGYTMLNNDQQATFTTDCGTTLAFIVESNPPAGTR
DITINVRNATTDAAIQGANIILDTMPTMKTSDTGTISFMAIPDGAHDLKITLEAYKDNIS
KITVSSTSTTFTKTLTVDQVNATVDTRIYEFTNVGDAIATKPIKFKGYLQYLDTSMTPAN
YKALTDATVVITIKDANNAVMKTFTTVTGSGLLNIGYFETGEWLITNELANTGMTAEASF
DGIGSYKPSSFSLDYTIAAADACLVPLPWGGCLLSKETGTSLLLLGALAIGGIVLIGSAS
KSITGKSTERIIEVPAHYTPPEIQKENIPK*
>SR-VP_0-2_scaffold_141_6584256_58 # 62886 # 63407 # -1 # ID=9_58;partial=00;start_type=ATG;rbs_motif=GGAG/GAGG;rbs_spacer=5-10bp;gc_cont=0.379
MLIPIIPPEQMKKEEPASKPGGMRVIPATGVKEFAVKIRRTPTGPKPVIPTGDTCCTKVC
TIINNKVKYMEDELLLRKAELASVTEGLLLETREVTRKVPGKLRGQIKEVPGKAEQRISV
TYSQSRMKLKKQAFAITNQLAALNDIRHEMLEKGSCKCIEETKFPERETIKMK*
>SR-VP_0-2_scaffold_141_6584256_59 # 63446 # 63712 # -1 # ID=9_59;partial=00;start_type=ATG;rbs_motif=GGA/GAG/AGG;rbs_spacer=5-10bp;gc_cont=0.322
MTEIDPAEVLTEHDIKILENLSRNMFDIWSEEIQKNKRSTVYDNEALDDFMSEIAIMIDN
LTRNKHIKDYISHTHGAYLTIEAPVKYE*
>SR-VP_0-2_scaffold_141_6584256_60 # 63828 # 64166 # -1 # ID=9_60;partial=00;start_type=ATG;rbs_motif=AGGA/GGAG/GAGG;rbs_spacer=11-12bp;gc_cont=0.398
MILIAFDCDETINVSNGPIPLERLYEINIPPYIQVVIVSESTFCSQLPFPKFLNDARLRP
RAVTRLENLLAAALRYPSLINIYVSDNYGDDIIAKNAGFSYVHPKDFHFPFQ*
>SR-VP_0-2_scaffold_141_6584256_61 # 64737 # 64940 # -1 # ID=9_61;partial=00;start_type=ATG;rbs_motif=GGAG/GAGG;rbs_spacer=5-10bp;gc_cont=0.304
MSNILTLEEMHNMSIDEIVNLYRNGYAIEENVNNLDSKIVSADVSISTGSLFLVGAGILA
YMFLIRK*
>SR-VP_0-2_scaffold_141_6584256_62 # 65028 # 65402 # -1 # ID=9_62;partial=00;start_type=ATG;rbs_motif=AGGAG;rbs_spacer=5-10bp;gc_cont=0.312
MMGAPQTCKCLDQEDKKLILKIIDEALKEEENELKKIEQRRVFEIRKPPFVESFQGIRSS
LKRVHEEFKKSVEELKRNVENYPKCSNMSQFPIKPPTTEKDINVKGQTYEDIQIPVPYAQ
RKLP*
>SR-VP_0-2_scaffold_141_6584256_63 # 65485 # 65700 # -1 # ID=9_63;partial=00;start_type=ATG;rbs_motif=AGGAG;rbs_spacer=5-10bp;gc_cont=0.282
MSNILTLEQMHIMNIDEIVNLYRNGYTIEENITDKNINNLDPKIVSADVSISSGSILLIG
AGILAYILLIR*
>SR-VP_0-2_scaffold_141_6584256_64 # 65772 # 66053 # -1 # ID=9_64;partial=00;start_type=ATG;rbs_motif=AGGAG;rbs_spacer=5-10bp;gc_cont=0.330
MTTVYQQVVFTLGKSLESFEKSINSCNIHKMLDENVAFVETLKNANKTLEHLPPNVRSSE
AETYNKSKEIVLKYFKVRGKINDACSCMSVAQS*
>SR-VP_0-2_scaffold_141_6584256_65 # 66652 # 67665 # -1 # ID=9_65;partial=00;start_type=ATG;rbs_motif=AGGA/GGAG/GAGG;rbs_spacer=11-12bp;gc_cont=0.338
MMIPIISPDIVEEVEEIDSHVKKIKIQKTKTGKEEKKGLPLTEREEDALTKVIGDIIGEE
GDIEGKEEEILKKLTEEIEKEEKKRRIKQKQKEKKERETIHVGPLYPALPTPEKEHSHEK
SFVPIGNYCCNKLCKHLNNEIFNKEETLGATVQVYMKGVREHLYRSFPSIPYTIEALKDY
RYLLHENNICKCYKETEKTESPLPVIGGNPQKLISSRTGKPVTSGGLRYELPKSMLHKVH
MKDRPIIPTHDGCCTEVCDILTKKIDKMEHKIDRMEAENEYRMIFDRLSKRPFLPRLQGD
LIYESLVYKSSALQEYRSKLKKNNICECTNGKSLQQT*
>SR-VP_0-2_scaffold_141_6584256_66 # 67707 # 68354 # -1 # ID=9_66;partial=00;start_type=ATG;rbs_motif=None;rbs_spacer=None;gc_cont=0.313
MKKTTDIHGIKITDVFGEYEPTLNKCGCIDKRTLINIGHSLRILYAKENKELTELKKEKN
PRRGFIDTSDLVIKRTESLLDAINSIESCEDGPFYPDSKKICVCKRPMENVERLTGEILE
NIETYKDITIGGADIYSGGMKKITQIDIIERMEDVAKKILLQKNEYERCCFPSGEIPKIS
KEMINVKSPMETMGIIKKMVEEDITKEDISLVRKK*
>SR-VP_0-2_scaffold_141_6584256_67 # 68445 # 69170 # -1 # ID=9_67;partial=00;start_type=ATG;rbs_motif=None;rbs_spacer=None;gc_cont=0.332
MVNMTLSNVLRRFSIEIDKSLQQTDSCCKKVCDDLNDEITARKESIAKDRLSKPGIHNSS
LAVATNIQEYIYALEEFRERLKDERICECATRKKVQGKEQTIHIQKEMKSERKRAPTIMS
AGVARLHKRNEPVLSYSFEKGCCIGICKVLNGQIKFIDNILDASVMVRAGTDIEPIETEA
TKKEEMGRRFMAREEMEKKAINKAESEMLRNEQFISLAHQSYALKQYRTYIKKSNICECE
L*
>SR-VP_0-2_scaffold_141_6584256_68 # 69192 # 69791 # -1 # ID=9_68;partial=00;start_type=ATG;rbs_motif=GGA/GAG/AGG;rbs_spacer=5-10bp;gc_cont=0.345
MTINVIENCEQFSRETKDEMYNLIEMTQKTSKEHGAALCENNGKIVLSNHCVGSKCAITL
KKFAKSICPKDTTKIGSFHTHPHGDYEPSQDDILSTLDQGDKLSCIGTGAYVDPNKEKFS
RSVNCHEIKNRELKRLGKELRGTKDKDKRGKIINSIVDIYNRHPYLDDILKFGCDMRQSN
RPKRRIWIEETKKYVETFC*
>SR-VP_0-2_scaffold_141_6584256_69 # 69940 # 70164 # -1 # ID=9_69;partial=00;start_type=ATG;rbs_motif=AGGAG;rbs_spacer=5-10bp;gc_cont=0.387
MAVKYKASEECISAEDTRFVVEALNQHIMNQTRRGAYIVDIQSTVKARDAIKKVWEHASL
EHDDICFIVNIGVR*
>SR-VP_0-2_scaffold_141_6584256_70 # 70222 # 70491 # -1 # ID=9_70;partial=00;start_type=ATG;rbs_motif=AGGAG;rbs_spacer=5-10bp;gc_cont=0.381
MVEQGHRKPPKGYKNLDLAISSLKKLEVSIKECSQDTPAHTLSAARWLENAVVNKEIDEE
DYDEFMAKIKAQTREFVDKCNCLGVSQDT*
>SR-VP_0-2_scaffold_141_6707132-has_Nif_1 # 67 # 210 # -1 # ID=10_1;partial=00;start_type=ATG;rbs_motif=None;rbs_spacer=None;gc_cont=0.326
MTVAELVSMFLILVLMEVRINWFTRITFLNRSAYFAISASDRQNIQI*
>SR-VP_0-2_scaffold_141_6707132-has_Nif_2 # 389 # 2944 # 1 # ID=10_2;partial=00;start_type=ATG;rbs_motif=GGA/GAG/AGG;rbs_spacer=5-10bp;gc_cont=0.349
MKPLTDKKHTTKEDNDEYKCTQIASVLHDIGKFSQRIGKSHRFKYNIWKKGDFGAHSKWS
ASFIREIGLNERIEYLALSHHKPALLSPNDRETFLARLISRADIYSCKERLDLEEGDERR
PIEEPLVSLFSRLKISQNNNTEECYYPLKKLDLKELPFPTRSKKDAIGGKNLQGSYIKLW
REFFSEIKRINDMKSVSIDTIYYLLKKYTCFIPSAAHEDYPDIALFDHLKTTTAIAACMH
KYITEKGDRQISDKTKYFTMISGDISGVQNFIYNVSSPQSARRGMAKRLRGRSFYANLLN
ENLPRILIERLELTDANILWCGGGHFLIIAPSTDEAKKILDEYERDISEFLFKKHGDKLY
LSIIRQEVSGKDLDNFVSMKENMVYDNARKGRQKYIHNLDMVFQEEESVPFDICNICGSA
SDGGICKECSTHENIGDKITRADFIVRVVTKDDSSKNEFDVFVLNVGYLILKKENLLETI
EKIHKSSLKIHISKLNNTDFLDSDIIGILEEKNILASFGFSFLGNTTPYHDRYGALDFEH
IAKISRGTKKLGMFKMNIDNVEKLFETGLNNTSISRISTMSSLLDVFMSGYVNEMIKEYY
ILPDTCPECREKVDDIELTFPEGTIKVYREKEKEGNVEKVCSKCAEKKIPILYIGYSGGD
DLFVIGPWDMIIKFSKDIRDRFKKYTCMNKDINISAGIFMCGPKFPIDRAVHIVDGMLKE
SKTLGKDMISIFGETVKWESFDRFKGYDELLQFANRLESLVETEKVSRGFVYSLHTLLGQ
HFEDLKDSEFEYKMIARIERRRYEHIIKYKLVRNVKDDSIREELNKRLVIDKMLPWIEIP
ASIAIYKWRQR*
>SR-VP_0-2_scaffold_141_6707132-has_Nif_3 # 3005 # 3493 # 1 # ID=10_3;partial=00;start_type=ATG;rbs_motif=AGGAG;rbs_spacer=5-10bp;gc_cont=0.335
MREDNKNSFKPDRKRDNKDKYIPLDMTCLSLGYFSDVEKQKLKESLIGKEAERLGKTLAN
LEPELTTTQLRKFFNEVRSLEERMKEDNFQKALIDMLKSKVAYAVGKDSSKVPEEFKDFI
FSCVDKINDEKDFYGFVKFFESIVGYFYYFKDENKSKKEGAK*
>SR-VP_0-2_scaffold_141_6707132-has_Nif_4 # 3490 # 4254 # 1 # ID=10_4;partial=00;start_type=ATG;rbs_motif=AGGAG;rbs_spacer=5-10bp;gc_cont=0.346
MRLLGHKIITGEIECVGGVHIGGSSDTMEIGGMDNPIIKDPITGFPYVPGSSIKGKGRSL
LELRHGLIEEDGSHHKYCGDDNCPIDRIFGIAANAKSKIGPGRLIIRDAHPTKESIEILK
KLKRDKGLPYSEEKYENSINRTNATAVPRSIERIPAGIKLNLEMVYSIYDTGDGGKADID
NIKYIKEFLREIQNTTLGGSGHRGSGKVKFINLKIFDTENKSTEDFDIGTDSTDNTGIDI
DISSEKINDIKQKV*
>SR-VP_0-2_scaffold_141_6707132-has_Nif_5 # 4290 # 5288 # 1 # ID=10_5;partial=00;start_type=ATG;rbs_motif=GGA/GAG/AGG;rbs_spacer=5-10bp;gc_cont=0.340
MKLLLEMLTPVHIGSGEKIDPYEYVITDKLYKINLWKFISSLSYEDKEKFLKVSSSDMIE
TRKFIKEKADINNVTEYSMNVHRSVHNIYTDKIGDEKNSLSIQTCIKTLDRPYFPGSSVK
GPIRTALLFSMADKPVEETRRIQQNVFKFKNAQDDPFRALSISDSPPIDIEDMMICSVGT
HTKNKKKNYKFEESGYIILIEGTNSRYTGRTVKITQDLAIDIRLQKQKNFIDINPEKIVS
SCNEFYGKVIEEELTFYDNSDTSYAYDVYKSFEDELPSLEKEGAFMLRLGWGSGYNSMTI
NLAKETPESKVSRRLIRGEFPLGWVKAKILEN*
>SR-VP_0-2_scaffold_141_6707132-has_Nif_6 # 5291 # 6265 # 1 # ID=10_6;partial=00;start_type=ATG;rbs_motif=GGAG/GAGG;rbs_spacer=5-10bp;gc_cont=0.312
MKELLVIMKPISEFPIVHSDRLFGAICVAIEAVYGEEKLIEMLKSFEKEPPFLLSSIFPC
VKQEQLKMSHDNNIIYFLPKPIEDVKKIDDHRKYIENYKKLNDVKYVSDDIFNDWTNGKI
SETYILKNMDKYKIKAGLLFPKDKKLQFDIVTYDTPRNRINRINNLSEDIFYFSGNTYNN
VNLFFIVRLCDHEYEELLKNVLSFLRDYRGFGKDLSVGKGKFEIEEISENKIIKSLKDNK
RFITLSRYIPSTDEINMFKVRNKAYYEIVTKRGMVPEGKPKKQVHFFSEGSTFPNLKNVY
GRILSVHEKSVEYGFAFNVGIAYE*
>SR-VP_0-2_scaffold_141_6707132-has_Nif_7 # 6243 # 6950 # 1 # ID=10_7;partial=00;start_type=ATG;rbs_motif=GGA/GAG/AGG;rbs_spacer=5-10bp;gc_cont=0.321
MLALHMSKDKNFVTLDTCLLTWHTDRSILEDANKLKGYISNMFRDYPIFSNHYGNRDLYT
DSRVQYKVINGVGYILGIKDGAEAIKMLSYINELRLENSIYKARPTFCDKEETIAETDEL
IQYDLTSYYLPYNSKNYEIFKTLKDRTEKQYFINNILRNNIISLCKGLGLDIEHTVYVHS
RFKESMSWYKVLRTSYIGEFRTNMVLPDFFGVGEKVSAGFGAMKRRLDSDHYLTI*
>SR-VP_0-2_scaffold_141_6707132-has_Nif_8 # 6801 # 7166 # -1 # ID=10_8;partial=00;start_type=ATG;rbs_motif=GGAG/GAGG;rbs_spacer=5-10bp;gc_cont=0.358
MCNIETLDEKMGILILVLLEMVCNCVKDAVLILKIKFFNPCSNGNRYVATILGNISFVCL
NPCSIGTHEHFVSNSQIMVTVKPPFHSSKSCRYLFSNSKEVRKNHVRPEFSYVACTKHLI
P*
>SR-VP_0-2_scaffold_141_6707132-has_Nif_9 # 9650 # 9898 # -1 # ID=10_9;partial=00;start_type=ATG;rbs_motif=None;rbs_spacer=None;gc_cont=0.321
MEMRILILVLTWTIVLIIVQIGLKLQTAIDRGFAIVNYNPCSNGNVSQIFQGKFDSKIHS
VVLILVLMEISIKLKASYQVRE*
>SR-VP_0-2_scaffold_141_6707132-has_Nif_10 # 10625 # 11134 # 1 # ID=10_10;partial=00;start_type=ATG;rbs_motif=GGA/GAG/AGG;rbs_spacer=5-10bp;gc_cont=0.320
METNIPEEIDVRKILIKSMDSAIVSELKKIRRSDIDYREYKKALSPYINALRYQLKTMQP
RHPIMVITLEELGKLCGKYMKKVNDEDCENLGLAWAMKHEMKYIDATDIKKANSGLRENT
TLTESIDTTEIEPAILANGFRYILLEEEFWSVIVGLEGNCPLVIIEELE*
>SR-VP_0-2_scaffold_141_6707132-has_Nif_11 # 11303 # 11467 # 1 # ID=10_11;partial=00;start_type=ATG;rbs_motif=GGA/GAG/AGG;rbs_spacer=11-12bp;gc_cont=0.206
MNRKEKIDKLIKIFNENKIIIVDDEELEMLLSMPIFFLMKYVTNLLKMNFRMLI*
>SR-VP_0-2_scaffold_141_6707132-has_Nif_12 # 11661 # 12233 # 1 # ID=10_12;partial=00;start_type=ATG;rbs_motif=GGA/GAG/AGG;rbs_spacer=5-10bp;gc_cont=0.330
MAKLQSNNLILEIKFDIFEEDWIAYEISFLWKNDLIVNDNILKKSRWWDRRKYGTFLAND
YKADSLIETIKNCLVTNKPEYWEPIEPDAKIGIYPEMYFPFLKDHWVTVEDTGEEVLQAE
EQQELSKDEIQNANNYELFTVIAFIDTYNFEECSSYSSEGISLHIIATRKDLEMFVTDLE
TEYNELLIKH*
>SR-VP_0-2_scaffold_141_6707132-has_Nif_13 # 12251 # 12736 # 1 # ID=10_13;partial=00;start_type=ATG;rbs_motif=GGAG/GAGG;rbs_spacer=5-10bp;gc_cont=0.362
MTYGSQWKCGNCGKEYTFEDFIKLTTVQAVESDTDPGKEHGFVGVCECGYRFHIDTWRLH
DKVEIRTDEGYVNIIVSSAFLELNHGYDKARNIWYETMLFMGGFGDEEIEWLKSSLVHRY
ETKEDAIKDHDKIVNLLRQGKFKIGDYHWEEGKKELIICDE*
>SR-VP_0-2_scaffold_141_6707132-has_Nif_14 # 13035 # 13376 # 1 # ID=10_14;partial=00;start_type=ATG;rbs_motif=GGAG/GAGG;rbs_spacer=5-10bp;gc_cont=0.377
MENDMKGKIEGMDHHEGKILNRTCAVCGENFVVKLGKGGEIPVQFFFSRNLGNSIDCEDG
EYWECETCSGFIKDRMEEWMLKHWGIKCAANEEHCDLCRAWRYFDFLFKESGE*
>SR-VP_0-2_scaffold_141_6707132-has_Nif_15 # 13520 # 14347 # 1 # ID=10_15;partial=00;start_type=ATG;rbs_motif=None;rbs_spacer=None;gc_cont=0.343
MNKLEILGKYVDKNNRPYIGITGITCKEDVEIVKQALGDSYGMYGVLVSDETLKCGKPHR
GRYPKIEAIKDIFRVMPENALRTVHYNSEHTGQLSKDIEEIVRLTDGLCNCIQLNIEYPP
LDQVVTIKNENKDLKIIFQLGKDSMKGKAYKNVAAKIGPYVQYIDYILIDASQGAGKELK
IIDTIEFAKPLRSLKPLVFAGGLDGFSLYLFISLIEEFSASIDAEGKLMNNNDTLDHEKL
RLYVRAARTIKGFKPEVKNYTEEEAINKINYIQGK*
>SR-VP_0-2_scaffold_141_6707132-has_Nif_16 # 14607 # 15542 # 1 # ID=10_16;partial=00;start_type=ATG;rbs_motif=AGGAG(G)/GGAGG;rbs_spacer=13-15bp;gc_cont=0.359
MVLALENKRLIFVGGKGGVGKTTSASTIALHLSERLAQTGQKGKILLFSTDPAHSIGDSF
NVKIGDTPTRITNTLDAVEIDADQLMGEFKGANQSAIRELLTKTTHMNEKEADHAMDLTI
PGIDEFMSLVKLSEFIDNNAYRTICVDTAPTGHTLRLLGAPNVVNSWLMFFSGLHNKYKG
IMKLMGAKTGDIDLFIKNLSASIYRAHTLITDKDKTEFVIVTIPDLMAIEETKRLVISLY
SAGVKVNNMVINNIQSNLDCAFCRARRNHQDRYIHMVDTMYPDINRIYMPLFAEDINGMS
YLKAFENILFS*
>SR-VP_0-2_scaffold_141_6707132-has_Nif_17 # 15556 # 16053 # 1 # ID=10_17;partial=00;start_type=ATG;rbs_motif=GGA/GAG/AGG;rbs_spacer=11-12bp;gc_cont=0.311
MQKEEDARQKLNVQRQEESVQVDSGTQGTNQKGQVIEIDILREEFNQNCRIRKDVLWKEL
QQEAKLGVSDIKLTNKDEDEKIIKYINSHKTKDAYCFSREDISNATGIPISTLPYTTIVK
IPNVRFVLLYGKLWFTTVTLKERLIEILKFYKSRRRVKNGKKVLS*
>SR-VP_0-2_scaffold_141_6707132-has_Nif_18 # 16031 # 16921 # 1 # ID=10_18;partial=00;start_type=ATG;rbs_motif=AGGAG;rbs_spacer=5-10bp;gc_cont=0.309
MEKKSYPEILHNICVEFGHGEKGRVDAFEKAIVLLIDQIVTDEKKKQLPIENHPKNEHYL
KNDNIKNDCDSCSRHDIIVGCTLKHKNKCLVNEKYTKYRRGHLLPCDRCKTYSVVTKIDR
IPDVNKDSTPRPAIKFLCLNCKDYPLINRGVFKGYELRGMEFTEKYIRMYKQKIEVKPEQ
DIQPKDSAQDIRQKIEEKPAQKIEDKTEQNVQQKVQTVQKIEEKSAQKIEDKPEQNIQKI
DDKSEQNIQQKIEDKSEQNIQQKIEDKPEQNIQQKEQTTQDIQAEPEIEVVAMSAE*
>SR-VP_0-2_scaffold_141_6707132-has_Nif_19 # 16952 # 17785 # 1 # ID=10_19;partial=00;start_type=ATG;rbs_motif=AGGA/GGAG/GAGG;rbs_spacer=11-12bp;gc_cont=0.354
MSYKFELTCLSWECEGQTIRTYDGLKQAYEDLGNIEECPECGEVFKITENHISVRGTGTE
ISKNLGSLQKPSIIHKTIMTTFSDNDLGKIIKAIEFAAFKHRNQRRKGKEKLPYINHPIE
VLGILWRIGLVRYIPILIAAILHDIIEDTDTKPEEISSRFGHEVLNLVLEVTDDKSLPKE
ERKRLQIENAPNKSTGAKLIKIADKISNVSSWPDWPKQRFVEYLDWTEKVMKGLRDTNLE
LENYYDLALNRSREKVAKEYTDEYSANCCDLKTTKNE*
>SR-VP_0-2_scaffold_141_6707132-has_Nif_20 # 17816 # 20416 # 1 # ID=10_20;partial=00;start_type=ATG;rbs_motif=AGGAG;rbs_spacer=5-10bp;gc_cont=0.379
MDEFERDRRSGLTRDRDLIIAQSMYAFVLDKTKGIIGVCVGPFKTSLAGTDQPVRYDEDK
REFVECDIQVAVKQFPVANDGSYLVLENPATDNKHPKQGSSGMEELDYGRKINIRGPVTF
PLWAGQIAKVIPGHNLKSNEYLLVRVYNEEEATKNWSEAVIKPQSVAISKESHEENKDLG
VPEDEKSVKEKEIPKPDLTTGKQLTIKGTEVSFYIPPTGIEVLPERDTYKNVNDGFVRNA
VTLERLEYCILLDEDGNKRYVKGPAVVFPEPTETFITENNSKKFRAIELNEISGIYVKVI
ADYKDEDGKGHKVGEELFITGKEMMIYYPRPEHAVIKYDGQEKHHSVAIPAGEARYVLNR
LSGEISLKKGPVMFLPDPRKEVIVRRVIDPKITSIWFPGNEEALEYNKRMVSITRSKRSD
EFVTEHEAMRSVGSLSVGLGTDINFAKVGTAAPERFAGDAIDRKTTFTPPRMITLDTKYS
GAVSIDIWTGYAILVIGKGGSRRVVVGPKTVLLEYDESLGIMELSTGKPKSDDKLIKTAY
LRVTNNKVSDIITVETRDLVKVEIRLSYLVNFVGEPEKWFDVENYVKLLTQHLRSVINNA
IKKKGIEEFYDNSTDVIRNTVLGVSDGTTERPGLTFKENGMRIYDVEVLDVKITDNTIAI
NLVKAQRDVVSQTLDLAARRRELEAVKEKEKISQEIAVLKNATKIEDFRLTIKETEEGLN
ARISKLDADLKEKSRDIEINNAKLEKEKFSADQDLEISANKQKLELERTKDETEQIVSIM
KSIQPELIATLKTMSNQELAKTLAKNLPKAAGSFGLLTNKGGIDSLMKMVKNTPLEEGLI
SILGIDQNKSENKGDNTQPKEDQTEQ*
>SR-VP_0-2_scaffold_141_6707132-has_Nif_21 # 20548 # 20841 # 1 # ID=10_21;partial=00;start_type=ATG;rbs_motif=GGAG/GAGG;rbs_spacer=5-10bp;gc_cont=0.429
MANANTPILPIAPVERIVRKAGADRVSEDAGIELAKVLEEYGLEVAKEAISLAKHAKRTT
VKEEDIRLANERLKKYSEKIKYIGESVNDAPLLNMTR*
>SR-VP_0-2_scaffold_141_6707132-has_Nif_22 # 20905 # 21450 # 1 # ID=10_22;partial=00;start_type=ATG;rbs_motif=None;rbs_spacer=None;gc_cont=0.317
MKFDQILVVDIESTCLEENKPDDINEIIEIGITPIDTKSGNILESRSIIVKPEQSKISEF
CTRLTTLTQEDVDSGMSFKDACHILVDEYNSKKYVWSSYGNYDKKQFVTQCERENIEYPF
SKVHINIKLLFALKYSLKRDVGMTKALRLLDIPLIGIHHRGKDDSRNVANILSRILFNCV
R*
>SR-VP_0-2_scaffold_141_6707132-has_Nif_23 # 21454 # 21726 # 1 # ID=10_23;partial=00;start_type=ATG;rbs_motif=GGAG/GAGG;rbs_spacer=5-10bp;gc_cont=0.344
MKYIDEEDKEKLRELGEKILETKRLTQEIAEFFVTNGQASYHDTQELLDIVHLYIKGESP
DYIGEQVLQDDGEPVIRLLQLMNIYEKEGL*
>SR-VP_0-2_scaffold_141_6707132-has_Nif_24 # 21728 # 21949 # 1 # ID=10_24;partial=00;start_type=ATG;rbs_motif=GGA/GAG/AGG;rbs_spacer=5-10bp;gc_cont=0.311
MAEANKMTPTMKAILESLSESPKTDSKLLETIPNFSLDILGKLRELDAIDHHGHIVYITS
IGLSILNSENPNK*
>SR-VP_0-2_scaffold_141_6707132-has_Nif_25 # 21968 # 22243 # 1 # ID=10_25;partial=00;start_type=ATG;rbs_motif=GGAG/GAGG;rbs_spacer=5-10bp;gc_cont=0.301
MNKNGKDDIIVAHKYSANHKTKLLKDKKCGCFHCMKIFSPKEIVDWIEDDTDKTALCPNC
GIDAVIGESSGFPITKEFLEKMHEHWFLITC*
>SR-VP_0-2_scaffold_141_6707132-has_Nif_26 # 22277 # 22498 # 1 # ID=10_26;partial=00;start_type=ATG;rbs_motif=GGAG/GAGG;rbs_spacer=5-10bp;gc_cont=0.338
MSELRILGKGGDTKISWNSRSEIEVAAAKETFEKRIKEGWSAFRDKNGFKGDKINSFDIH
AERIVLVPPISGG*
>SR-VP_0-2_scaffold_141_6707132-has_Nif_27 # 22535 # 23161 # 1 # ID=10_27;partial=00;start_type=ATG;rbs_motif=GGA/GAG/AGG;rbs_spacer=11-12bp;gc_cont=0.367
MTQYCTATYSEYYNNFLCRNSTTAAADTGYNSWNYFPTQTCTTNSSTLCNTTQTGTGYYV
PYVQREITSDKPSEQELLRRREERAKAEETAKKALEEAVKAEEKARLLLLEYLDNENRQR
LFDRKPLEVPSRLFGDIIYHIPISNGRIKAWKENKVVTELCLSVRESGCLPTDDIILTKL
LHVLHDEENMLRTANHFDTKENLLARLN*
>SR-VP_0-2_scaffold_141_6707132-has_Nif_28 # 23257 # 23955 # 1 # ID=10_28;partial=00;start_type=ATG;rbs_motif=GGA/GAG/AGG;rbs_spacer=11-12bp;gc_cont=0.325
MISGMLPNNTIWWLSTNGQKIWIESKDLELDKFKEKGYNIKSDIIFHTGKAVGELTTSRL
ESRKRKDAWILKVESVIDIYPELTEEIQKKDAENKKKRKELASKNRRRPIPKAFITKEEP
KREQSNANNAEAENIESKNIGTFEQIVNKEQRKDSFDINSPYVSWIKEEVEKSADGITMS
FPSIKEKMGGEFMTMHNLRIFFGLQKILSGIGIKVEQGYKAREHAIIMKKIS*
>SR-VP_0-2_scaffold_141_6707132-has_Nif_29 # 23996 # 24391 # 1 # ID=10_29;partial=00;start_type=ATG;rbs_motif=GGAG/GAGG;rbs_spacer=5-10bp;gc_cont=0.361
MGEAKEGAKLFITIVITVFLLFGLVVALNLAGLITLPAFLSLERNAYKNSYQYSEAKQTE
LLSFVSDYNDLETKKQEYIATNTNGTYDKIIDNIDIQQKALADKIRTEAEKVPNQNELPK
SVRQFLIDYPR*
>SR-VP_0-2_scaffold_141_6707132-has_Nif_30 # 24434 # 25006 # 1 # ID=10_30;partial=00;start_type=ATG;rbs_motif=GGAG/GAGG;rbs_spacer=5-10bp;gc_cont=0.387
MNRKYLLVISVVFLSIGVFGCLGNSETKDAAGVDEQQSRYQTAQPVPKFDWSLERQLAIE
LYEARNERVATHTVWRSDYGMIEGDCPSIGYPLPYDVQLTNPLRVAYTSGGAVIEQAEPN
GLFSSKSTSATWVRCITKVNGKVMESPVYIEGKVTAYPYPLDVNYTTNRVTPIENVMPSV
IIRGNSSVPK*
>SR-VP_0-2_scaffold_141_6707132-has_Nif_31 # 25139 # 25510 # 1 # ID=10_31;partial=00;start_type=TTG;rbs_motif=GGAG/GAGG;rbs_spacer=5-10bp;gc_cont=0.347
MAIIHGNRGEPTWKKKGFNSSTEYREHLVKQKGFESLNDYHKHLAERKGFKSLTEYQEHL
AKQKGFESHSAYQDFLNKKKGFDSKYEYQKHLTKLKGFKSQYEYQQHLMEQRVSKRMMTS
NTG*
>SR-VP_0-2_scaffold_141_6707132-has_Nif_32 # 25688 # 25921 # 1 # ID=10_32;partial=00;start_type=ATG;rbs_motif=GGA/GAG/AGG;rbs_spacer=5-10bp;gc_cont=0.338
MTLSDIWHVYILGKHKHKYERIEDGKADVRIRKDEILTITYQRHQCSTCKKIVGLDDWQV
KDLPTEMLYEKICEIGH*
>SR-VP_0-2_scaffold_141_6707132-has_Nif_33 # 25930 # 26124 # 1 # ID=10_33;partial=00;start_type=ATG;rbs_motif=AGGA;rbs_spacer=5-10bp;gc_cont=0.313
MIKDARDLPKGILISMSLYAVYIHLASTLIQRYKIDNWLIFIIYFIPFIILYIGIPIVIR
KSNG*
>SR-VP_0-2_scaffold_141_6707132-has_Nif_34 # 26179 # 26463 # 1 # ID=10_34;partial=00;start_type=ATG;rbs_motif=GGAG/GAGG;rbs_spacer=5-10bp;gc_cont=0.309
MTMKEKISEKTSESNIRAEATSIPTGGTGQENMTKIEKMTNYINEKFGVRTNIFKSGGRW
SVMLENHNIEGIKMKEIREYVISHSEELEEDEDI*
>SR-VP_0-2_scaffold_141_6707132-has_Nif_35 # 26460 # 27152 # 1 # ID=10_35;partial=00;start_type=ATG;rbs_motif=AGxAG;rbs_spacer=5-10bp;gc_cont=0.368
MKFAIMSKSGDVKRIAETLAMFDIDIDSNKPDFVIAHGGDGTILRAERKYPGVPKVTIRA
SHGGFKYNYAEHELEDVLIKIDNGTYEIKEESKLETTFQGKKYLSLNEVQIHNATPIKAI
RFSIYMGSLPLFENIVGDGAVIATPFGSSGYFSSIGGEKFSKGIGIGLNNPFNVKLKPIV
IDSGFSPEIFIEILRDDGLLLFDNDENMITVKGGDEIKVETSKMTAKFVI*
>SR-VP_0-2_scaffold_141_6707132-has_Nif_36 # 27421 # 27816 # 1 # ID=10_36;partial=00;start_type=ATG;rbs_motif=AGGA;rbs_spacer=5-10bp;gc_cont=0.394
MNSFAVVRADDMDKVRVALSDLERYAHLTFDGKPRKLEPAFADDILVHIMKSPLKAHCDA
ACIVSLNEEASAAIGRLRKIHPPAHVIIVSGRHDIYYELLSYMQMLPEIEVNTSKSIYGY
ASAQEAEQYVT*
>SR-VP_0-2_scaffold_141_6707132-has_Nif_37 # 27944 # 28222 # 1 # ID=10_37;partial=00;start_type=ATG;rbs_motif=AGGAG;rbs_spacer=5-10bp;gc_cont=0.341
MRQDMRGQDTRQDMRQERDNRPMQEDRPTQNIKEIVKGFIGRNVTVIVRGKKTLSGKLET
VSNYEILLTVKQKPVLIMKHAIDYIELDETPS*
>SR-VP_0-2_scaffold_141_6707132-has_Nif_38 # 28305 # 28592 # 1 # ID=10_38;partial=00;start_type=ATG;rbs_motif=None;rbs_spacer=None;gc_cont=0.347
MIGYPEVIVILVLILLLLGPEELKKIARSLGQSVKEFKKAEAEASCKKNNLKDRQKDMDE
KIHKFATELGIDTKNKTTEQLVEEMRIKMRNKADQ*
>SR-VP_0-2_scaffold_141_6707132-has_Nif_39 # 28738 # 29043 # 1 # ID=10_39;partial=00;start_type=ATG;rbs_motif=GGAG/GAGG;rbs_spacer=5-10bp;gc_cont=0.314
MTEKVAHKEKNITIKHDITVDSCIAEEIEKLNNDNNIFTLGSCCGHGHSGYIIVCGNEIQ
EMFKLGYEMTTLKYLDNDIVADDRIVICAFKPKSECNCCEK*
>SR-VP_0-2_scaffold_141_6707132-has_Nif_40 # 29260 # 29628 # 1 # ID=10_40;partial=00;start_type=ATG;rbs_motif=GGA/GAG/AGG;rbs_spacer=5-10bp;gc_cont=0.306
MTSREDKEDREMQRAMEDLARFTKKIKKKNWEGYKDIYPDLYAQEFGIDRSISPKIQKLV
DKSQEKTENVLEENRRLKDDIKELKKEVRKRDRELDKLDKEIEKKHKEIIKLQEMPRKAR
SA*
>SR-VP_0-2_scaffold_141_6707132-has_Nif_41 # 29652 # 30053 # 1 # ID=10_41;partial=00;start_type=ATG;rbs_motif=AGGA;rbs_spacer=5-10bp;gc_cont=0.313
MESDTNIEKKEVSETMEESDKNIEKKEVSETMEESDKNIEKKEENNIVVIDFMAVWCGPC
KMQDPILDEMKKKFEGKVTFKKIDVDKEAELANKYKVMAVPTLIIEKNGNIFKKYVGVTR
SKELENTINDALK*
>SR-VP_0-2_scaffold_141_6707132-has_Nif_42 # 30079 # 31017 # 1 # ID=10_42;partial=00;start_type=ATG;rbs_motif=None;rbs_spacer=None;gc_cont=0.343
MDKNNKYLDAHKEIVTVARLSIYSNTTLLFIKLIAGILMGSVGVLSEALHSGIDLLAAFI
ANYSVGKAGQPADREHKFGHGKFENLSCAAESLLIFLAALIILYESGKKLLEGNKVEFVG
VGIIIMGLSAITNIIVSRKIMNVAKKAESMALEADAYHLTTDVYTSVGIFVGLVLIKLTG
NSIYDPIMAIIVASMISKTSYDLIKKSIAGLVDMKLSDKEEYTIMSIISDHSSQHVEYHN
LRTRMSGAERFVDLHLVMPKDMHIKDVHNLCDHIEKDIMEKISNLSITIHVEPCNANCDI
CNKLNMCKNEKS*
>SR-VP_0-2_scaffold_141_6707132-has_Nif_43 # 31045 # 31305 # 1 # ID=10_43;partial=00;start_type=ATG;rbs_motif=None;rbs_spacer=None;gc_cont=0.299
MIHSNDELRQKTMEINISVDNDTFSEDELKKLTQCIREIEQNKPERHVNIWIDSPEKSID
EMKRIISSIKPEFPYQKVIELEKNTK*
>SR-VP_0-2_scaffold_141_6707132-has_Nif_44 # 31372 # 31995 # 1 # ID=10_44;partial=00;start_type=ATG;rbs_motif=AGGAG;rbs_spacer=5-10bp;gc_cont=0.329
MWPSKKDDDIKLPPGRTLEIGFSVEWRRGKNEVVIITDNETFVLDGNNELYLEITSSNTD
PIMVQIIPDFKKRVINVVEVINVNATHDTGKNKGKIMFAGVRSSKDNAISIDKYLKAWDD
NIEAFGKKIHGYKIRRNIFITVGALVIVGNVYLFTINNSPMRYLNALAVIAMMYASLRLL
NSYRDLFRIYEEYKEQRLRAFEIVKKE*
>SR-VP_0-2_scaffold_141_6707132-has_Nif_45 # 32164 # 32790 # 1 # ID=10_45;partial=00;start_type=ATG;rbs_motif=GGA/GAG/AGG;rbs_spacer=5-10bp;gc_cont=0.298
MNIKIIPKDEVVKDSYSTDVHTVKDLIENVRKRRKCNSKYTSEYRKRKAACRNNNLDPNG
KVGIGYITEVLVAKKLGIKTCFDITGNFNYPGYDMLEHKDMGKINVKGSILTYSGNNVHH
FFSINKNKKADFFFFIGYDYEMKNIICVYAIPNDDYVSTLSGITIPYDSNSKWNEFKESE
SETDEWNNTFHTLELKNCPVLRKNKKSE*
>SR-VP_0-2_scaffold_141_6707132-has_Nif_46 # 33436 # 33555 # 1 # ID=10_46;partial=00;start_type=ATG;rbs_motif=AGGAG;rbs_spacer=5-10bp;gc_cont=0.267
MEIVKYEDQYNSLICNEPDCENNTELKEINLNSILRMLK*
>SR-VP_0-2_scaffold_141_6707132-has_Nif_47 # 33646 # 33804 # 1 # ID=10_47;partial=00;start_type=ATG;rbs_motif=GGAG/GAGG;rbs_spacer=5-10bp;gc_cont=0.352
MDIFDVLKDIAKRKTEFMRSGMNEYTALKSAGLCASEKYHIPLYDIRKICGM*
>SR-VP_0-2_scaffold_141_6707132-has_Nif_48 # 33970 # 35109 # 1 # ID=10_48;partial=00;start_type=ATG;rbs_motif=AGxAG;rbs_spacer=5-10bp;gc_cont=0.365
MANKIEETKNACTVKVLSNDETGNIFNTWIGSYMAISKMWEESYIRLYKPWLESTSSLFE
KAVEASNTNSVEKYREFYTEWTKTFQGRLERSTKVPSLESSKEALEKLLANAEKSTDICK
SWATDLEENTKKTREILQGKPDPIKYKEAYDLWIKSYAKIFDGLLTLPFRENVRDMFETY
TGMPDIYSDTFVKISKLWNDSYMKLYGSWTDALMDLSKKSEEISKGNVNPDAYKEFYSMW
TNVYQQTYGKFLNVKAIQDPKESEEQLKAVFDSFTKSTTISTNLCKSWIATLDKLSEKSK
EFSAQTQVSQEYQDTQKEICNLWVRIYQKAFDSIFDNMPVASSFKDTLAPVKDAAKLYVE
TLTKMSDNLAQSVGRTNRA*
>SR-VP_0-2_scaffold_141_6707132-has_Nif_49 # 35112 # 36257 # 1 # ID=10_49;partial=00;start_type=ATG;rbs_motif=GGA/GAG/AGG;rbs_spacer=5-10bp;gc_cont=0.387
MERSTEENLKLAKDQLKLSLETTEEFMNMWTKNYQSTLGKLAQMPAFGPVREKQEKFMKS
LPIYPKLYTSWIDSNINLQSVLLEATKRTFEKTIEHSSSCTKDDKSYIDPEKYKEFYKVW
IDTYSDTFKEFMKSEHYASDMGKFASIFIDFQKHNREMIEENYLKPNNLPTMTHIDEIHK
ELYDLRKTVKELLGDMKGLSKGTPNGTVDINNVSPKEAEPPKEEELQKKVELPSSQETEP
PKKEEKVELPSSQETEPPKKEEKVELPSSQETEPPKKEEQKKMEPPRSQEAYPHKIAEPP
KKVELSKKTEPAKIAEPPKKVELSKKTEPAKIAEPPKKVELAKKAEPAKIAEPPKKVELA
KKTEPPKSQEAYPQKKEVHNQ*
>SR-VP_0-2_scaffold_141_6707132-has_Nif_50 # 36254 # 37339 # 1 # ID=10_50;partial=00;start_type=ATG;rbs_motif=GGAG/GAGG;rbs_spacer=5-10bp;gc_cont=0.363
MIETMNEMNLIDKDLYKFVKGVEIIMESPDFSVGTTPSELIYTEDKMKLIHYIPTSPVQQ
KVPVLVVYALVNRYYILDLQPDKSVIKKLLNEGLDVYVIDWGYPKGSDKYLTLNDYINGY
IHNCVNKIKEIHKIDKITLLGVCQGGTFSIIYSALHPENVKNLVTLVAPVDFSTDRCALN
VWARSLDVDKLVDYYGIIPGDLLNSAFLLLDPFRLLIDKYVGMFDKIDCENGESCLKANE
ENMRNFLRMEKWIFDSPDQAGEAYRQFIKDCYQKNLLIKNEMMIGGKKINLKDIKMPLLN
IMAEFDHLVPNEESIPLLGAVSSTDKEEMIFPTGHIGIFVGSKSQKNVCPYIAQWLKSRS
T*
>SR-VP_0-2_scaffold_141_6707132-has_Nif_51 # 37526 # 38287 # 1 # ID=10_51;partial=00;start_type=ATG;rbs_motif=AGGAG;rbs_spacer=5-10bp;gc_cont=0.408
MKVQNKVILITGAGSGIGKETAIMFAKNGARVVVTDVDEKGGKETVDEIVKILAENPDCK
GDAFFIKLDTSNREQTKQVAKEVIEKYGEIDVLVNNAGIIQDALVTKMTEEQWDKVIDVD
LKGPFQMVQAVVDSMIEHKIGEIINVSSVVGVYGNVGQVNYAAAKAGLIGLTKTLAKELG
KKGIRVNAVAPGFIQTHMTASLPEKILDAMREKTPLKKLGQPADVAYAIMFLASDEAYFI
NGIVLPVDGGLVI*
>SR-VP_0-2_scaffold_141_6707132-has_Nif_52 # 38303 # 38935 # 1 # ID=10_52;partial=00;start_type=ATG;rbs_motif=None;rbs_spacer=None;gc_cont=0.338
MTYYNQTNTCNRCKTNELTPKNAYREYNDKGEHTGNWLCRNCYFVEYQKRDPNSRDNTLK
LLADFRNKQLDKDSNLGKGFIGEQIFCKAREAINCNLKLDKFTSKIDVKDVEFGIVQVKS
PSIYMNYQWNATSIKGDFDVLVILCMSKDYKHVERVYIIPKNDVGNRTAVGIVKNPTRGG
WYEMFRVDEKPYEDAYRSMNIKNCTVLRDD*
>SR-VP_0-2_scaffold_141_6707132-has_Nif_53 # 39138 # 40346 # 1 # ID=10_53;partial=00;start_type=ATG;rbs_motif=GGAG/GAGG;rbs_spacer=5-10bp;gc_cont=0.407
MAKKEIRKVVIVSAARTPVGKFGESLKNFSPAQLGSIVLKDTLIRASVDGTDIDEVIMGN
VLSAGHGQNVTRQAAIGADIPVGVPSYTINKVCGSGLKSVISGAQSIMLGDSEIVLAGGT
ESMSQAAYVLKKARWGLKMGNDDIVDSMITDGLWDIFNNYHMGVTAENVANSYSVTREQQ
DEFSANSQNRAEAAIKGGRFKDEIVPVNIPQPKGNPVVFSNDEFPRFGTTKEILAKLKPA
FKKDGTVTAGNASGINDGAAAVLLMSEERSENSKVKPLATIEGYGSHGIAPEIMGLGPVQ
AIRIALEEADLSLDDIGLIELNEAFASQSIAVIRELGLQDRMDIINVNGGAVALGHPIGA
SGTRILVTLLYEMQKRKCEYGMSALCIGGGQGIAAVVRNCNV*
>SR-VP_0-2_scaffold_141_6707132-has_Nif_54 # 40402 # 41265 # 1 # ID=10_54;partial=00;start_type=ATG;rbs_motif=AGGAG;rbs_spacer=5-10bp;gc_cont=0.378
MDGNVNREKRLAGKVALVTGGARGIGKAIAIRLAEEGADVAINYQSTKKHAEDVSKIIDQ
IGTMDELEKLSVTIDQIDTKEYASQIVESIDSIGRHSYICQANISDPIQVDTMVKNVTEN
LGKIDILVNNAGIVRDKSFVKMTHDMWNEVMSVNLDGAFYCTKAVIGGMLERKYGRIINI
SSVIGRMGNRGQANYAASKAGMIGLTQSLAKEFATKGITVNAIAPGFVETDMLKGIPQNI
METILAQIPLGRLGKPEEIAGVIAFLCSEDGNYITGQVLDVNGGLYI*
>SR-VP_0-2_scaffold_141_6707132-has_Nif_55 # 41521 # 41970 # 1 # ID=10_55;partial=00;start_type=ATG;rbs_motif=AGGA/GGAG/GAGG;rbs_spacer=11-12bp;gc_cont=0.364
MTTEDIRRFEEVMNRMFEDMFAASRGGYFLPASPGNVVQTKLKRQPFIDVVETDKEIVAT
AEMPGLKKEDIKINITDERLEISTESKHEEEKHGKDYLYKEIRSGSYYRSVALPSSVDPN
SAKASYNNGILEIKMPKTEIKKKTSINIE*
>SR-VP_0-2_scaffold_141_6707132-has_Nif_56 # 42005 # 42139 # 1 # ID=10_56;partial=00;start_type=ATG;rbs_motif=GGAG/GAGG;rbs_spacer=5-10bp;gc_cont=0.348
MKLEIEIKAEHIDWKSLMTKINDAIDEESTDVSSVEMTYSNCED*
>SR-VP_0-2_scaffold_141_6707132-has_Nif_57 # 42218 # 42358 # 1 # ID=10_57;partial=00;start_type=ATG;rbs_motif=GGAG/GAGG;rbs_spacer=5-10bp;gc_cont=0.333
MKLEIEIKAEQLDWKSLMTKINEAIDEETTNLFSVGISYSENDETD*
>SR-VP_0-2_scaffold_141_6707132-has_Nif_58 # 42537 # 43370 # 1 # ID=10_58;partial=00;start_type=ATG;rbs_motif=None;rbs_spacer=None;gc_cont=0.326
MKYMTTNNSIITIGSIKNRLKNKGFDVENLNFGQLIRLALEKGIIKDNSISEIKEKRKKD
LHDNWLKKLEEEYGKDFSSWTAKNENKIRKCVIDAGCKNETDYRNKLARRMGYKNFAERV
KEWKHDTGRALPKEFNKDCSKWFGEFITQDRVMKTFEHAIPAPPNNPNFDWTCKDGKKVE
HKGSCLLYEPKKTPRLKFYLDYNNIADYFVLSAWDNREYLNPIYIWIFDRDDIVRGKPFW
RRESLSITDSYEGLKEFRKYEAADKLKKLKEFCDKNR*
>SR-VP_0-2_scaffold_141_6707132-has_Nif_59 # 43639 # 44358 # 1 # ID=10_59;partial=00;start_type=ATG;rbs_motif=None;rbs_spacer=None;gc_cont=0.335
MKREKISVDFGKIVPVSTIDWHKRSACIVFFNKCPMRCRFCQNYSLLENTNIVDINIVKH
KIEDSMRFVSAIVFSGGEPTFQEKALDALIRFSRRNDLQTGIQTSGYYPQVIKKLIDSNL
LDKIFLDIKASPSNADNYKAITGVDDAHRKTIESFDIINMSNVTSEIRTTVFRSFIDEAY
EIARFLEKGDYRGTYVLQTGLPGNAHTEDIRKEKPIKSAEMNILSKKVAKETGINVKYT*
>SR-VP_0-2_scaffold_141_6707132-has_Nif_60 # 44402 # 44590 # 1 # ID=10_60;partial=00;start_type=ATG;rbs_motif=GGA/GAG/AGG;rbs_spacer=5-10bp;gc_cont=0.291
MLVKCEVKNCKYNICRLNGFICDKDEITIGYGNKNGEWVFAECMDYVKSEIIDNGQKITK
RN*
>SR-VP_0-2_scaffold_141_6707132-has_Nif_61 # 44708 # 44836 # -1 # ID=10_61;partial=00;start_type=ATG;rbs_motif=AGGAG;rbs_spacer=5-10bp;gc_cont=0.357
MNMLLNGTVIVAAVYMVAFGAIVANETFIYVSNYIRSMVVRN*
>SR-VP_0-2_scaffold_141_6707132-has_Nif_62 # 44853 # 45098 # -1 # ID=10_62;partial=00;start_type=ATG;rbs_motif=AGGA/GGAG/GAGG;rbs_spacer=11-12bp;gc_cont=0.411
MVDQSIVNQDIARGLIALAAAIVVGLSGYAAAIAESTVGSAAVGVMAEDEKFFSKGLVMT
VIPETIAVFGLVVGLILIFIY*
>SR-VP_0-2_scaffold_141_6707132-has_Nif_63 # 45361 # 46815 # 1 # ID=10_63;partial=00;start_type=ATG;rbs_motif=GGA/GAG/AGG;rbs_spacer=5-10bp;gc_cont=0.352
MIKTKHISLDDDCIKRVAPYVFKHGGNFSAAIREMIEIAEDTLSDSSLIVDEHLFDWLLD
EVDGRLIPDSVLDVMIDKSLSDDMNNLNKFINKRLTKFGWKVNVNIGYDNMLSPSNMMIQ
VTGAPQRTRLIARMVSQFIVKNLSDSNPYSPTSFAIKSVVSLDSETRVWLAKSANKKEGL
DSLTTFFGNLEEVARAIKSRPSLWRCIVNRHVTSNYQMVTIHRSYYEDILSGKSPMGEIM
IETIAKRPIKDIPLQEILQLIKKVYEASRIVDKVDIHDDTVILFHTYRNKDVIEKIKKQL
IMLLEANGHTYDGEITTNMVVFRHRPDISMKIDEIVNNLKSSESKLDQELVIFMTFLKDI
DNMANATTSISILGKRIGITLMQEYEKENNIETWNLETFQKAFAAIDSKIHRDSELKLDG
NGLLYRVRRCNIVSGGDKFDAYICRAAREAFKGAVNYAFGNRADLEIKRLLSHGDNYCEV
VIQL*
>SR-VP_0-2_scaffold_141_6707132-has_Nif_64 # 46856 # 47509 # 1 # ID=10_64;partial=00;start_type=ATG;rbs_motif=GGAG/GAGG;rbs_spacer=5-10bp;gc_cont=0.365
MKIAILGGTGKMGEGFACRWAPNHEIYIGSRNIEKAREAANNYIQTLDDKKRCNILGMDN
KSAAENADIIVLAVPYDAAVELIKCLEPVLKNQIIISIVVPMKKVKQLEYIPPTEGCGAS
SIRRLVTCQTVKMVSAYHNISFNKLCNIDSCIECDTIVCSDDLDAKKTVMDLTREIPNLR
PLDGGSLCESRNIEFLTPFLINLAKRNGLTDLGIKFV*
>SR-VP_0-2_scaffold_141_6707132-has_Nif_65 # 47579 # 47869 # 1 # ID=10_65;partial=00;start_type=ATG;rbs_motif=None;rbs_spacer=None;gc_cont=0.306
MMEIFFRKTSNYRIWTDDLGTGHVRILKRTNFKIIMSIFEEIHSEVKKRDDKEIKIVFYI
SKSLYDELATSTKEFLGFCQSCVGIKFELVLLELHN*
>SR-VP_0-2_scaffold_141_6707132-has_Nif_66 # 48424 # 48777 # 1 # ID=10_66;partial=00;start_type=ATG;rbs_motif=AGGAG;rbs_spacer=5-10bp;gc_cont=0.455
MTGKAKTLEDLLKLKGVVAAGEFTLDGKLVSYKANKGYDLTQEQAELTAQFSATVTQVFN
TLAGAYTKIKEEAWVPQKGWAYAGGDFSIAVGGTRGVFVKTAEADYNQLFEALVGPK*
>SR-VP_0-2_scaffold_141_6707132-has_Nif_67 # 48863 # 49222 # 1 # ID=10_67;partial=00;start_type=ATG;rbs_motif=AGGAG;rbs_spacer=5-10bp;gc_cont=0.378
MANILYVQTSGIEKPERLYAPFILSQTAKAMNIDASIFFLGYGVTVVKKGNAEEVKIGNF
PGLKDVLNDTIKAGVKLWICEQSTQLINLAIGDFIPEGEIAGAGTLNDLALEADATMWF*
>SR-VP_0-2_scaffold_141_6707132-has_Nif_68 # 49381 # 49641 # 1 # ID=10_68;partial=00;start_type=ATG;rbs_motif=None;rbs_spacer=None;gc_cont=0.326
MNKEEEYTYENKPNRLLDCVGLYCPIPIFNTALEIEKIEPMQVLEVVNNDPAAVQDIPRW
AKRSGHKLLKLFKEGDNFHFLIRKGV*
>SR-VP_0-2_scaffold_141_6707132-has_Nif_69 # 49691 # 50554 # 1 # ID=10_69;partial=00;start_type=ATG;rbs_motif=None;rbs_spacer=None;gc_cont=0.352
MNIKISIQNLNAFYLDQHALRDINVEIPEKQITAIIGPSGCGKSTFLKCLNRLIDFTDGA
RISGKIIVNVAESADGINILDRNIDITDIRRRMGLLSQKPSPLPMSIYDNVAYGPRIHGI
NDKKRLDQIVERYLNIANLWDEVKDRLKSPASKLSIGQQQRLCLARGLAVEPEIILCDEP
TSALDPRSSEYIEHELLKLKNDYTIVIVTHNIHQAMRLADYVIHIYLGEITEQGPAKEVF
ENPKEERTKAYIDGTFIDDLMDTESEVKDIYKALISYMHDLRKVKFR*
>SR-VP_0-2_scaffold_141_6707132-has_Nif_70 # 50612 # 50740 # -1 # ID=10_70;partial=00;start_type=ATG;rbs_motif=None;rbs_spacer=None;gc_cont=0.155
MKKIQKIRIMKKIQKIRIMKKIQKIRIMKKIQKIRIMKNVGR*
>SR-VP_0-2_scaffold_141_6707132-has_Nif_71 # 50979 # 51812 # 1 # ID=10_71;partial=00;start_type=ATG;rbs_motif=None;rbs_spacer=None;gc_cont=0.442
MRNMRQIAIYGKGGIGKSTTTQNLTAALASIGKRVMQIGCDPKADSTRMLLWGKVQATVL
DTMRDNGPGGVTLDVVQHTGFGGIKCVEAGGPEPGVGCAGRGVITAIKLLEELGAYNEDF
DFVFYDVLGDVVCGGFAMPIREGYAKEIYIVASGELMALYAANNICKGIVRFAENGDARL
GGIICNSRNVDNELELLTEFAKKIGSHLIQFVPRDNIVQRAEINRKTVIDFDPTCKQADV
YRSLAKNIIENTNFVIPKPMVMQELEDMMVQFGIVER*
>SR-VP_0-2_scaffold_141_6707132-has_Nif_72 # 51817 # 52134 # 1 # ID=10_72;partial=00;start_type=ATG;rbs_motif=GGA/GAG/AGG;rbs_spacer=5-10bp;gc_cont=0.396
MKMIRAVIRPNREEKVVEGLEKEGFYSMTKMNVFGRGKQKGIRVGTVCYDELPKVMLMLV
VNDDELISAVNIIQNNARTGNIGDGKIFITDVSETYTVRTGETGL*
>SR-VP_0-2_scaffold_141_6707132-has_Nif_73 # 52143 # 52520 # 1 # ID=10_73;partial=00;start_type=ATG;rbs_motif=GGA/GAG/AGG;rbs_spacer=5-10bp;gc_cont=0.384
MKEVIAIIRRHKLQETKTGLLGIGIPALTMVSVEGRGKQKGLPGWNYELDPTLTEIEEKN
TGVNMRFIPKRMIYAVVDNDNVPKVVETIIRINQSGHIGDGKIFVCPVENAIRVRTGEHG
EYALE*
>SR-VP_0-2_scaffold_141_6707132-has_Nif_74 # 52609 # 53979 # 1 # ID=10_74;partial=00;start_type=ATG;rbs_motif=GGAG/GAGG;rbs_spacer=5-10bp;gc_cont=0.418
MTTILPECDIPIPQRQSHIVCHEPGNMILPMCNVQTVPGDMTERGCTFSGCRGVVGGPVK
DVIQLVHGPIGCAYYTWGTRRNLSDTKLHRKYCFSTDLTEESVIYGGAKKLLNSIIESHE
LFPEGKAIFVYSTCVVGLIGDDTEAICKKASEQIGIPVIPFHCEGFRGVSQSLGHHIANK
TLFEKVVGTEEPEETTPYDMCIIGEFNIDGDAWIVKPLFERMGIRVLSIFTGNAGYHDIP
PMHRAKLNIVQCQRSSTYIAKMIKDKYGVPYINVSLFGMKQTADALRDTGKFFHLEENAE
KVIAEELTKYQPMIDNYRKKLNGKKCFIYQGAPRAWHWMGPMRELGIETILTATTFGHKD
DYEKIMEKAKPGHICIDNPNALEIEEYLVKMKPDFFIGGLKEKYLTYKLGIPFINGHSYE
EGPYAGFEGFVNFARDIDVAVNSPVWKFINRPLEVS*
>SR-VP_0-2_scaffold_141_6707132-has_Nif_75 # 53980 # 55299 # 1 # ID=10_75;partial=00;start_type=ATG;rbs_motif=GGAG/GAGG;rbs_spacer=5-10bp;gc_cont=0.439
MARSVTINPPKMCQPMGAILAYMGVHGCVPLVHGSQGCSTYPRYNIARHFRESAEVAVSS
LAEDAAVYGGAKNLTEAIKNIKSRLNPAAIGICTTCMSETIGDDVKLISKKALIPGDTMR
IFPASTPSYVGTHLTGYDNALRTLVETLAVKSEPNNKINIITGIINPGDIREIKNMLRLM
NVQSIFLSDISETLDSPILPGGYKPVLPDGGTNLADIADSANSLGTIAICRTAGSAATYL
KNKFSVPSMLDPAPIGIVNTDRFVQNVCKLSGKMIPEELIKERGRLIDSLVDVHHYMYGK
KVAIFGDPDLVSAIVRFCAEAGMNPTVAMTATRHKDFVSDIRVANTEYNTDTQILEGTDL
YEFHNAVKTYGAELILGNSKGKDVADDEGVPLVRFGFPVYDRVGVYRYSIMGYNGSIYLL
DQMTNAILGHKYDPNKLHQ*
>SR-VP_0-2_scaffold_141_6707132-has_Nif_76 # 55309 # 55581 # 1 # ID=10_76;partial=00;start_type=ATG;rbs_motif=GGA/GAG/AGG;rbs_spacer=5-10bp;gc_cont=0.451
MEYITGITASGGSWTPTFVVRSNINDCGCCGKCFKICGRGVFEYIDHPNAEDLCGAKVMS
VMHSENCIGCGACARGCPKKNIICEPKTLT*
>SR-VP_0-2_scaffold_141_6707132-has_Nif_77 # 55733 # 56134 # 1 # ID=10_77;partial=00;start_type=ATG;rbs_motif=GGA/GAG/AGG;rbs_spacer=11-12bp;gc_cont=0.361
MSKINHILLKNPVVVSTGEKLRNVAKLMNNTKVSSVLVKNNRVLAGIVSVEDIMYHVAKK
ADMNIEVDKVMHFPKLTIDSEKWLLDAIIMFDCHKASHITVVENGENVAIIRANDILHTY
RFNREKNAERGLD*
>SR-VP_0-2_scaffold_141_6707132-has_Nif_78 # 56137 # 56880 # 1 # ID=10_78;partial=00;start_type=ATG;rbs_motif=AGGA/GGAG/GAGG;rbs_spacer=11-12bp;gc_cont=0.417
MINTNDVILLSILIFAAGLLYSSVGHAGASGYLAAMALFGLVPVAMKPTALILNILVATI
ATLQFYRAGYFSWSIFWPFATGSIPFAFIGGALSLPGSVYNQALGIVLLFAAYRLFQHRY
LTNTDVVKQVPVFLGIIFGAGIGLLSGAVGVGGGIFLSPILLFMHWARTKETAGISAPFI
LVNSVAGIAGHIASVKFLPDTVYILVFPAILGGIIGSSLGSRQFVNITIYRLLTAVLLIA
GIKLILV*
>SR-VP_0-2_scaffold_141_6707132-has_Nif_79 # 57353 # 57553 # 1 # ID=10_79;partial=00;start_type=ATG;rbs_motif=GGA/GAG/AGG;rbs_spacer=5-10bp;gc_cont=0.308
MSSAIYFNRESPDFNYGIWGKPERLSANRFIICLMTEYGLNNDRRMQPYQINSVIENIQS
TAIIRE*
>SR-VP_0-2_scaffold_141_6707132-has_Nif_80 # 57744 # 57902 # 1 # ID=10_80;partial=00;start_type=ATG;rbs_motif=AGGAG;rbs_spacer=5-10bp;gc_cont=0.308
MDIFDVLQEISKRKVDLIRRGMNEKDALKYARFDISNDYHIPLYDLLKLYST*
>SR-VP_0-2_scaffold_141_6707132-has_Nif_81 # 58408 # 58602 # 1 # ID=10_81;partial=00;start_type=ATG;rbs_motif=GGAG/GAGG;rbs_spacer=5-10bp;gc_cont=0.364
MTTIEDFEEIYLERLRYLASMDDMIHKMLEEQQSVIYDIQASQNMNQVARQDNDIRIEAE
SAMA*
>SR-VP_0-2_scaffold_141_6707132-has_Nif_82 # 58679 # 58897 # 1 # ID=10_82;partial=00;start_type=ATG;rbs_motif=AGGAG;rbs_spacer=5-10bp;gc_cont=0.361
MNEDELKQINQTINDLATKIDNKIEELTKSVGKTLDERKESVETEVNKNPLAYMAGTFLG
GIIVGYIIGSKK*
>SR-VP_0-2_scaffold_141_6707132-has_Nif_83 # 59269 # 59874 # -1 # ID=10_83;partial=00;start_type=ATG;rbs_motif=None;rbs_spacer=None;gc_cont=0.295
MKDMKGRNITIAGRTYLNLEIKAKCFEQDKIREKILSSDNAIFKGIDRQIDTYFNVNFGR
LKLREGDIENCLIFYDRENVSGPKQSNVILYDQFDKDSGRALKKILMMSLGKLAEVDKKR
EIFFIENVKFHLDTVKDLGTFIEIEALSDNGKITKDKLLEQCNYYLELFEINDEDLLKDS
YSDMIKIVKMDDIGPRIVRNK*
>SR-VP_0-2_scaffold_141_6707132-has_Nif_84 # 59871 # 60410 # -1 # ID=10_84;partial=00;start_type=ATG;rbs_motif=None;rbs_spacer=None;gc_cont=0.333
MKSYANVRLISMFIVIVLNISTIASFIYLYVVWYIVYYSVSNRNIYYTKLKKENIIGGIW
YMSRELKASTKRIKVYRQPRNKKCSNCAILEDLLIANNVEFDSINIVTPETMTEMAMHHV
FPTYTPVLQVNDDIYNTELWLVRGKTLNIPEIKKLVDGSRKRWNDVGNVGECDCGVCKI*
>SR-VP_0-2_scaffold_141_6707132-has_Nif_85 # 60754 # 61047 # 1 # ID=10_85;partial=00;start_type=ATG;rbs_motif=GGAG/GAGG;rbs_spacer=5-10bp;gc_cont=0.391
MNKNSKYIVATVAAAGYVASAYLYPAETFIASTIGWLFIIPAAFVIYMGYGYAKYVKERK
NRITIEVVPNEAMRSIARREEQLNREKEILMQETYRK*
>SR-VP_0-2_scaffold_141_6707132-has_Nif_86 # 61054 # 61605 # 1 # ID=10_86;partial=00;start_type=ATG;rbs_motif=None;rbs_spacer=None;gc_cont=0.310
MIEENNLKKKKWYMGHTVISWNISTNKNRFSKNKPNILNSGLCTTLGEFMMDKQSFWKKI
IEAHVSSCYNMVTIHKNYFEDLLANDMPIGDPMIELTTGRAIRDIPIKELLPAIKDIYEN
SRIVDMVEIDDTDMILYHNYRNQEAVYKLKRIILALLENSGYSYDAKLASNMIILKHIPN
TNI*
>SR-VP_0-2_scaffold_141_6707132-has_Nif_87 # 61624 # 62298 # 1 # ID=10_87;partial=01;start_type=ATG;rbs_motif=AGxAG;rbs_spacer=5-10bp;gc_cont=0.336
MNISKGENMNISTEVIGIIRKTIVTTLFIFLIMDSIATVSSLKNDTIEKDISCFHCHSTE
VEQFQSSVHSANISCVDCHGGDNTVNGTFVSVDVMTINFTGVPSRINITKLCANCHNKTV
ELYEESVHWNKLISGDKNAPSCLDCHGVHNILSHKDPLSTTYVDKIPQLCASCHDNETKM
QAWYYGIATDRFDTYKKSYHYKASILGGGKGGGGKGGGGKGGGGK
>SR-VP_0-2_scaffold_141_8177302_1 # 1 # 1167 # 1 # ID=11_1;partial=10;start_type=Edge;rbs_motif=None;rbs_spacer=None;gc_cont=0.370
PGDADFDHVDVYINGIFKGNVPKGDESYSATGLKSDTTYEIGTHTVDISGNINGTWKNDT
ERTKDNTPPGSINNLHNTTYLSDRINWVWSDPGDADFDHVDVYINGIFKGNVPKGDESYS
ATGLKPDTVYEIGTHTVDISGNIDGTWKNDTERTAKIPPPNGVIRFITIGDPHITSDTGS
AQYIRLTDAVNYINGRSDVDFVVQVGDIVDSATATNFKVAKALLDKLNKPYYVVPGNHDL
GGSISTFNGYFGPAEKILNINGYQLIFVGISKDTSGNHWSFDFGTADKKLPTVIFNHAPV
QPKPGKTSCVGSWGTYYEYSCDMKSDVDSFTNLVGYLSGHVHTGTNQTIGGALYVTEDNL
GGNGAASDYIGYTVIQNNVAKYTSLKYN*
>SR-VP_0-2_scaffold_141_8177302_2 # 1306 # 1509 # 1 # ID=11_2;partial=00;start_type=ATG;rbs_motif=None;rbs_spacer=None;gc_cont=0.304
MSIVLISHKSQLNLILYLCVRSYSAQEKLIYNSAITNLISYDCMVFLEVWYSNGSILVSG
NFGEKTF*
>SR-VP_0-2_scaffold_141_8177302_3 # 1591 # 2229 # 1 # ID=11_3;partial=00;start_type=ATG;rbs_motif=AGGAG;rbs_spacer=5-10bp;gc_cont=0.410
MMKKTLVLLITIMAVIGLSGIAAAQVPINNGKDNCDNGQDSHGAPTVASNKQGGEKDKCG
CDNGKDPRGQPELVPNSNKQGGEKSKCDDQKDDKKDNCDNGKDSHGQAGLASNSNKQGGE
KGKCDDKKDDKKDNCDNGKDVHGHSLAPDNNNKGGEKGKCDNKKDDKKDEDKNKCDNRPP
VGIYSNGKDGKDNKNGKDCGGRYIQVPIPAKA*
>SR-VP_0-2_scaffold_141_8177302_4 # 2623 # 3021 # 1 # ID=11_4;partial=00;start_type=ATG;rbs_motif=GGAG/GAGG;rbs_spacer=5-10bp;gc_cont=0.271
MKDKLEYIVTIRPGYIHDIEGLLKEIKDKYVEFEYIIERANAQTVRSEYILGIEPSSFKL
LKEKIYILLGVGSISPIIGLTLVKKNEDNLILAKIDLDKKNIKVFLTHDILENIETGDIE
NELKEINILIGK*
>SR-VP_0-2_scaffold_141_8177302_5 # 3109 # 3309 # 1 # ID=11_5;partial=00;start_type=ATG;rbs_motif=None;rbs_spacer=None;gc_cont=0.259
MTTENIYYFCTLCKHVHLRNSEIGKLHLEDSFKTQKQIKEMDNAKKGIDSIGDIKIKKKF
FTSIKK*
>SR-VP_0-2_scaffold_141_8177302_6 # 3365 # 3712 # 1 # ID=11_6;partial=00;start_type=ATG;rbs_motif=GGA/GAG/AGG;rbs_spacer=5-10bp;gc_cont=0.313
MKEDIVKGVITRIIELCEFGNINFVIMDEQTMSGINAISNTYYDGIRPGHYVTCSGTIVG
PDDMIDSVFNIEEIGNIPIMNTNFVERLDHNLYDTDEFYPERKGVERFLKENCTN*
>SR-VP_0-2_scaffold_141_8177302_7 # 4009 # 5118 # 1 # ID=11_7;partial=00;start_type=ATG;rbs_motif=GGAG/GAGG;rbs_spacer=5-10bp;gc_cont=0.329
MNEDARKEIFSEKESVSNNSYENIIPFAIFFLALFLFYKIIESMITIFLSSILLTYIFYP
LYKKISKRIPNKFLSIILTILVIVVVFSLPFSYIVSQVTQQSFEFYNSLSNNIAKGTIFG
LGCRSEDSVICSLINDIEEVSTRSLSKIGFDKDLQKLLPLLQDTLERYLIEIPLAILNGG
FILFISYYLFKDGKDIAKKIEDLLPIRKSTMEKLVDQFEQVTYAVVFGQLFIAFSQGFLA
TIGFYIFGVPLPIFLGVLTAFCALIPVVGTSIVWIPASLYMILIGYFTQNYDILSKGVWL
FVYGILVISTIDNILRIKIMQSKANVHPLITVAGVIGGVNLFGAVGLFLGPILLPLIITY
FETFRERFE*
>SR-VP_0-2_scaffold_141_8177302_8 # 5166 # 6272 # 1 # ID=11_8;partial=00;start_type=ATG;rbs_motif=GGAG/GAGG;rbs_spacer=5-10bp;gc_cont=0.299
MVFNNITISDMLNLSIVTISDKINLSNADTYVRALIIFAVSISILRIFKFVIIKKLKNIA
AKTVTKYDDIAIDMVDKIGWHFYILIALYVTFNYLASLQFGLFSDIKNVLYYIIVIIIVY
HAVKTIQALVDHSTDILIKRKDVDVSTIDLLNRIIKGGLWLVAFILILSYLGYNVTTLVA
GLGIGGIAIAFALQNILGDIFASCSIFLDKPFKRGDYIIFGTEEGIVKQIGMKSTRVEAL
QGQEIIVPNKTLTDTTVHNYKKMDYRRIVFNFSIKYETTTTNLEKIPNIIEEIVTNVKMV
RFGRAHFFKFGDFGYIFEVVYFIDSGDYSKYMDKQQEINFGIKRAFENDGIEIAYPAYWQ
KPMESVKR*
>SR-VP_0-2_scaffold_141_8177302_9 # 6433 # 6801 # 1 # ID=11_9;partial=00;start_type=ATG;rbs_motif=AGGAG(G)/GGAGG;rbs_spacer=13-15bp;gc_cont=0.322
MSDIDELNKLLWDAEEIGVYVNSSCKELSGILVATNRRVFFVTKEDVSAKVTNLIYINKI
KNIEYGKGPFSGWVEIGIKRTRKRLRFDNIDNDSVIQISEYIRSRVEQFGKWKDYVKSEI
DN*
>SR-VP_0-2_scaffold_141_8177302_10 # 6930 # 8216 # 1 # ID=11_10;partial=00;start_type=ATG;rbs_motif=None;rbs_spacer=None;gc_cont=0.406
MTALDPWGAVKIDNYSKLFDEFGISRFDDLLEKIKNPHRYMRRRVIFGHRNYDSVLGAIL
SKKPFAALSGFMPSGKAHLGHKMVMEELIWHQQQGGEVFLAIADMEAHAVRGKSWKECRE
LGLNEYILSAIALGLESGAHIYFQSDFNLVKDLSFELGIKTNFSELSAIYGFSGGTNISH
MVSTLTQSADILHPQLKELGGPKPVVIPVGPDQDPHIRLTRGIAYKTNMFLVEERGIENR
FISVRGKAAPREALKEIARRIGGKLYEEHVDTSKMTLGEVESVVREVEIKHGGYAFMPPA
STYHKFMTGLQGGKMSSSIPESYIALTDKPEDGAKKVMRAITGGRISIDEQKKFGGEPYK
CSIYELLLYHLIEDDNELVEVYKNCIDGTHICGDCKKFTAELMSRFLKDHQEKRELAKEK
LKKFGLNV*
>SR-VP_0-2_scaffold_141_8177302_11 # 8262 # 8450 # 1 # ID=11_11;partial=00;start_type=ATG;rbs_motif=GGA/GAG/AGG;rbs_spacer=11-12bp;gc_cont=0.254
MMSLEDSRNEEFYNTTCNNCGKDKPNILIINTDIFTLSEYLDFKENNEGLCIECFVSKKR
NK*
>SR-VP_0-2_scaffold_141_8177302_12 # 8841 # 10295 # 1 # ID=11_12;partial=00;start_type=ATG;rbs_motif=AGGAG;rbs_spacer=5-10bp;gc_cont=0.368
MNRTLRIGTILLVSIMILTTFALPGALANNKNTTKITNGTKVNTSSVSIGESGGESSGKH
GSLFGITSSILIDKTGTLGPYDKGHRYYIHVYNVDDVAKAIVNGNKVAQVNYPQGDKWVE
ITNYLKDGSNTIELTDENGYSGWTYGFEISQDNSNIILTDSCGIVGHMGCMNNDVTNGFV
YRNIITLLITKPIQSSDRLNSGDILKVGTSIISQNGQYRLTLQDDGNLVLYNLANSPLWA
SNTMNNNIAQIVMQTDGNMVMMDKGNQQIWSTGTSGNPGAYLVVQNDGSAVIYNMAGGKL
WSTGQIQPPTTGLSAHRTIDKTTLIAGSDAIVTIAIQNDNTARAISLKESIPQGWSLSRI
SDDADQFKAVTNEWIWLSAASNAVKTAKYKLTVPPGTKAGTYSTNGVITTSGSTVDIIGD
NTISVVTGDMLSYYRGLGVDANKVETSDLLKAADDWRNNIIPQGFSVPIATGQLLTLADE
WRNS*
>SR-VP_0-2_scaffold_141_8177302_13 # 10648 # 12024 # 1 # ID=11_13;partial=00;start_type=TTG;rbs_motif=GGAG/GAGG;rbs_spacer=5-10bp;gc_cont=0.385
MKKVSVVIMVIIMITMITGMASAVPTSGINNGKISNNTNNATTQDLGSPNVVITNNQVSP
PVMQRGTSAMLGIAVSEVDGVDWAKDVTVVVDILNPDGTSFVETGTSHAELYLGNIDRSS
SKSAYFEVNVPGSVWPGKRTIRTTVIWYETGLFDIGTTGPYNTESDTIFTVASPPKTDQT
ITFGVLPDKKITDAPFTVSATASSGLPVSFSIVSGPASISGNKVTISGIGTGPVTVRASQ
AGNDVYNAAPNVDRTFNVNVGTSISSITVTSPNGLENWKSGTTHAIKWKSVGSPGANVKI
ELLKGTAASTIISSVKNNGSYSWKIPTTQTPGINYKIRVTSTSNSAYKDTSNNNFVISAS
PVISSIIVTSPNGGENWKHGTVHAIKWSKTGNPGTNVKIELLKGTVVNRVIIASKSGTSY
SWTIPATQTPGTNYKIRVTSTSNPTYKDTSNNNFIIIT*
>SR-VP_0-2_scaffold_141_8177302_14 # 12194 # 12706 # 1 # ID=11_14;partial=00;start_type=ATG;rbs_motif=GGA/GAG/AGG;rbs_spacer=5-10bp;gc_cont=0.366
MNKKMKKISILVMLLILIAGIGIVAAQSIAGNEKVKQISAIKQPQRLLYTKMCCIQDKYY
VNYYTAEDYLQVPISVEVWDKNLNPVKAVKVHIQIYDDSGAMSGTTRFDQTKSTGANGIA
KFGYSEAYPYGPGRLTNPKWTNGPKIIKVVITNTNGYSTYMEKVFTVDGD*
>SR-VP_0-2_scaffold_141_8177302_15 # 12876 # 13274 # 1 # ID=11_15;partial=00;start_type=ATG;rbs_motif=AGGAG;rbs_spacer=5-10bp;gc_cont=0.358
MKELRITSDSKGEEIGPFALAMHNIMRLPLTMRSLNEKGIRIEDGKIIEFQYTGPILEQV
LKENRLIRAVPISGTFKGKSVVVAPIRDDEGNVLAAIGISDQYGAIDFIECFCSHPIVID
DVEKCVLSKMKP*
>SR-VP_0-2_scaffold_141_8177302_16 # 13247 # 13402 # 1 # ID=11_16;partial=00;start_type=ATG;rbs_motif=None;rbs_spacer=None;gc_cont=0.295
MRFEQNEAIILKPMMIENYKKIVRSGIQKMRYEGLLKKMEKTRDDSEKSCI*
>SR-VP_0-2_scaffold_141_8177302_17 # 13711 # 14193 # 1 # ID=11_17;partial=00;start_type=ATG;rbs_motif=AGGAG;rbs_spacer=5-10bp;gc_cont=0.302
MNEISALNMSFDELLQYYKEGYKLKEGCLLVKEQGYTKPLMFLDIKSGSMDIIASGTIIN
FKRQPIEIIIPSPDRDMKLIFEFNDTTGNIIPQTEKNLIDTKSLHIIFYNFKSPLGTGNS
EPVYLGTVAGRELYLNYRIYHLEGSDKTLQYTFYLGKKVE*
>SR-VP_0-2_scaffold_141_8177302_18 # 14195 # 14464 # 1 # ID=11_18;partial=00;start_type=ATG;rbs_motif=GGA/GAG/AGG;rbs_spacer=5-10bp;gc_cont=0.315
MNKISPTDSFQPSVGKDVTVTATIENTRGFLAKLLIISYSITYVILIVAGAILLYASKIQ
FRDYFDLIIGGGAFSGLLTVAINFYFGKQ*
>SR-VP_0-2_scaffold_141_8177302_19 # 14513 # 15289 # 1 # ID=11_19;partial=00;start_type=ATG;rbs_motif=None;rbs_spacer=None;gc_cont=0.315
MLTIRNLCLISRLEKFVKSDKVLIMKSNAKWLYNETVQVGTDYDDTSNVQVYDIQMTKFR
DVKKEANDIIKAISLGREHSLLEIGTGTGNFAIEAARHCNKVYAVDISSTMIDYAKQKAQ
KMGVSNVSFLQAGFLSYEHNGTLLDMIVSNFAFHHLPDFWKMIALKRIYQLLKNGGTFYL
GDIVFSFPIEEYDYKIDNWIDTMKQNVGIDFAEEAEAHIKEEYSTFDWVIEEMLHKSGFK
FDILRKDDFIAVYYCKKN*
>SR-VP_0-2_scaffold_141_8177302_20 # 15315 # 15632 # 1 # ID=11_20;partial=00;start_type=ATG;rbs_motif=AGGAG;rbs_spacer=5-10bp;gc_cont=0.358
MEQCKIDFESIPWELASDGVRFKAYKQNGKQVRLVEFTDKFVETDWCTKGHIVYILDGQL
EVNFNGNIVIFNKGDGLFIPAGEKDKHMGRSLTKVVRMFFVEDIL*
>SR-VP_0-2_scaffold_141_8177302_21 # 15905 # 16219 # 1 # ID=11_21;partial=00;start_type=TTG;rbs_motif=GGAG/GAGG;rbs_spacer=5-10bp;gc_cont=0.419
MNKRINSSQQPEEFTRVRLPRKSEGEVLGIIESLLGANKLRVRCMDGVVRLTRIPGKFRK
GMRIREGDVIIVAPWSFQNEKADVIWKYSGPQVNWLERKGFLKS*
>SR-VP_0-2_scaffold_141_8177302_22 # 16299 # 16469 # 1 # ID=11_22;partial=00;start_type=ATG;rbs_motif=None;rbs_spacer=None;gc_cont=0.263
MDFINYVIKESKWNLTVINGSKYTYVRKYAPHMGLKWSKKEILNDKKLRNEVNIWN*
>SR-VP_0-2_scaffold_141_8177302_23 # 16635 # 17486 # 1 # ID=11_23;partial=00;start_type=ATG;rbs_motif=GGAG/GAGG;rbs_spacer=5-10bp;gc_cont=0.404
MKNNSFLFKIGNFKCIAVSDGTFTYSDISFYQNAPKEHLKKVFSEHNLQSGQITTPYTCL
FIDTGKHRILVDTGMGKGVAPSVGNLLNNLHEEGIEGSDIDTIILTHGHPDHIGGIINAE
GKPAFPNARYVMWKEEWDFWASGPNLEQLKVDEQIKQLILMSARKNLPPITNRLDIIDSE
VEILPGIHAISAPGHTPGHIALSISSGRDHLLCASDTVLSPIHLEKPDWLSVFDFEPEQA
SVTKHKIFDMATDKKSMVFAFHFPFPSLGHIIKKGNGWQWQPI*
>SR-VP_0-2_scaffold_141_8177302_24 # 17730 # 18164 # 1 # ID=11_24;partial=00;start_type=ATG;rbs_motif=AGGAG;rbs_spacer=3-4bp;gc_cont=0.368
MNINKSINKSSLKRFEKVMIVACVISLLVAGPVVARLSSNTIDPIVTLSSNNRQVLVTGP
IDCTKGEKLSLDVILTQRDTSALAKGKLETTCTGDIQKWKINTKAEYGTKLKEGTATAWA
LATTRNHGKITDVDQWSREVKVVK*
>SR-VP_0-2_scaffold_141_8177302_25 # 18236 # 19027 # 1 # ID=11_25;partial=00;start_type=ATG;rbs_motif=GGA/GAG/AGG;rbs_spacer=5-10bp;gc_cont=0.443
MKREKLNTIKGLKLLAMVVLGFMILAPMFAQAANLNPDILPPNSHPYGLTYGEWSAKWWQ
WVYSIPLVDSPLVDETGANAANGQSGPVWFLAGKYCVNPCGTPPSPATANRVVNIPAGKA
LFFPILNVEFDNLDPAGSPTLGYTEEELKTTSKEVMDLGQRMVADVDGKTIKNLDSALTT
PYRVTSPKLFTYHIPDHSILELFGINLSAQDIPPPGAWADGVYLMLAPLSKGRHEIHFAG
EFPESRFGAAFKLDIHYTVNVVP*
>SR-VP_0-2_scaffold_141_8177302_26 # 19200 # 19646 # 1 # ID=11_26;partial=00;start_type=TTG;rbs_motif=AGxAG;rbs_spacer=5-10bp;gc_cont=0.407
MAALGIASAEITSRTGDVINILDVILGPLQIQLGDINGGGSIPALNDPNAKATFAIGEGG
NIEYHDHGPAKLNIKSTSITSVVTTTDKTKGSIIGTATVNGAGSYTFILYVEDNGEPGKG
VDKFEISLPTYPYLNGNILSGGNIQIQQ*
>SR-VP_0-2_scaffold_141_8177302_27 # 19944 # 20432 # 1 # ID=11_27;partial=00;start_type=ATG;rbs_motif=AGGAG;rbs_spacer=5-10bp;gc_cont=0.421
MKTKYICLLSILLILLILTSGIAVAIPENKISEKEEKTSCHEINAKGIGQDLGGGATQAN
IIGGGLLHGTTEGNFVVTGFSGEVASLTGTVKFTTKQGTLTVTVTGTLNTTTGEFATSGP
VTGATGKFANASGNISLKGVENMSNGSFIEDVTGRICVDLAH*
>SR-VP_0-2_scaffold_141_8177302_28 # 20495 # 21349 # 1 # ID=11_28;partial=00;start_type=ATG;rbs_motif=None;rbs_spacer=None;gc_cont=0.404
MLIMVMATVLITMTIGMASASLLTLDAPADIKIEATGITTTVVLGTATVTGGIPPYVTGN
NAPAGGFVLGETVVSWKTQDSVLTTALDSQKVTIVDTTAPIIVAPADIITPATGILTYVN
LGFPIGGDLVDPTPTVTNDAPATSNFRVGTTIVTWKACDHSGNCNTDTQSVTINNAQTNG
GIVQGKVFNDLDKDKKLDQGEHGIAGVAVKLIGDDKKNKKIKLKVKTDVNGGYIFQGLVN
GKYKLYVETKHGWEHTTSVSYKITIKNGNVVIQNFGEKHDDKHH*
>SR-VP_0-2_scaffold_141_8177302_29 # 21711 # 22259 # 1 # ID=11_29;partial=00;start_type=ATG;rbs_motif=GGAG/GAGG;rbs_spacer=5-10bp;gc_cont=0.335
MYRKINLNKRAKISILAIVLVSLILIASNVTGVSNAPNTGPINQNSKVKFTFEKDVDNPA
RQPIQSDIVLQMPDVTKDITDTIFHVPLKKRLVIEFVSADVSILENEKFVMRIQTKLNGA
IANHFMAPNFVGKEFNNDIFVVSEQTRLYADPGTDVSIQIHRNAGGGIGDIESSISGYLV
DI*
>SR-VP_0-2_scaffold_141_8177302_30 # 22500 # 23840 # 1 # ID=11_30;partial=00;start_type=ATG;rbs_motif=AGGAG;rbs_spacer=5-10bp;gc_cont=0.376
MSKKILIIGLGSGGFAASLAIRRTDQEALITVVEKRTYEMFSPCGLPFAIEGIVNLDDLK
FSLPEDKQVTKLLGHEARTIDVAKKVLIVKNLKSEEMINVPYDSLIIALGAKPFIPPIKI
QENIGSGVFVLHDIESAQKIIDYAKTIKRAVVIGAGPIGLEIAVALHEKGLDVVIVEMLS
NALPRALDKDMAKLVEKSLEDHNVKLLVNKTVKSINGKPVESISIGDEIIETDMVVLASG
VKADLDVAINAGIHIGKWGIKTNTRMETNVKDIYAIGDCIETVSIIDHRPTMMQLSSAAF
RQGMVAGTNAAGGYDTYEGALSTFTSIIGKVEVAATGFNEFFAKSAGFETISGKAQGKNK
PVYYPGSKDITVKIIADAKTGKVLGGQAVGEGAGARINTISLGIKCGIDVYSLSKVETAY
CPMIAESYDVLNKAADFAVRKLGKSR*
>SR-VP_0-2_scaffold_141_8177302_31 # 24249 # 25598 # 1 # ID=11_31;partial=00;start_type=ATG;rbs_motif=GGAG/GAGG;rbs_spacer=5-10bp;gc_cont=0.356
MNTRSKVRNKYTDIRLVIGIILLISLLSVGISGATPVVEWQKTYGLNGDAVSVHQTSDRG
YIFANVYNNLGITKVDSKGNLQWNKLSGYNVYSVEQTKDGGYITTIEDNLYHVLLMKTGS
TGTTQWKKDLGSGNIGTDSVHQTNDGGYVLAYNTNGRGIVAKTDSNGAVQWNKSYEYSQG
FPYGYPYSAKQTTDGGYIAAGELNGHPWLVKIDSKGNKQWSKSYNYGSDWGAFSVQQTSD
GGYIFTVPGTTNKAVVKVDSKGIEQWNKKQGDNNSFDAVSLTNDGGYILAGVIYNNVGRY
AIITKIDSKGKEQWKKINSQKDSYGNSIEQTKDSGYILAGTLGNNALLIKFSADNSLTVV
SPNGGEKWKHGTTHTISWKSVGSPGTNVKIELLKGTSVSTIVNSVKNNGSYSWTIKPTQT
SATNYKIRITSVSNSAYKDTSNNNFIITT*
>SR-VP_0-2_scaffold_141_8177302_32 # 25716 # 28211 # 1 # ID=11_32;partial=00;start_type=ATG;rbs_motif=AGGAG;rbs_spacer=5-10bp;gc_cont=0.384
MNPKKILSKEILILCIIGLILTINPVYGITDVQSDFNKLTSDVSALPSGTVPGNSFMAKI
GAAQAAIDSNKSCTAINILGALRNEISAKAGKKGFTSIMANQIDTDVIAIIALLMETPDT
AKCGGGTASSSKNSPETTIISSDANGIKLHISFPEAHFISRIGNGNPFTDVSMDGMGYLK
DIGKPDIPSLTQLFAIPIGADVSVQELDSTSYKIDNIKLWPKQEEPVDDTFGNRPFKIDT
QFYATNAFYPTDPTKTGPLGTMRDLNIGGIETDGAQYNAVAKSLNVYTGITLQITFGGGN
TGKFGDSRMTSIWNQPFNGIYQTSLLNFNTTKSQIIFTEIYQFCGKDDLIITSHELRPAA
DTLANARMKDGLWVDIVEVGKGPGQIGDTPEEIRKYIQDQIVNNICINRPSYVTIIGNTV
NVPTFHVNDPLDGDPESLGFDGVIASDLPYALPICTTQLCRLVQNIFPNVIIGRIPAGDL
RTANIEVNKIVRYEDHPPQNFAFYSKATFTSYFQGPGPIDDRGFTKTSETIRSALTDLHY
EVDRIYTDDADTVDPQAYYDGRPIPAELKKPGFVWRTDGKVDLINHWNDGRFIVFHRDHG
NPGTWGHPFFTGNESEGELTNGNLLPVVFSINCATGKFDDRHVNFAEQLLNNEGGGAVGV
IGDSRDSPTWTNNNLALGLFDAIFPNVVPTYGSSTPIKRMGDVLNAGKMYMNTQNGLDFQ
RNDETVAEHYLYHWFGDPTMQIWTSNPNSFRLNELSLRFNDLGLLIATLNQPEAEGAMIT
LNQGGEVIGRAQLLDHQATIIPEISLNGEPLQISIDKNSFVPIQVDVGTQD*
>SR-VP_0-2_scaffold_141_8177302_33 # 28192 # 28362 # 1 # ID=11_33;partial=00;start_type=ATG;rbs_motif=None;rbs_spacer=None;gc_cont=0.374
MLELKIDSKVPYPFIVYVEDNGEPGKGVDVFNISVASSIPYTNGGTLIFGNIQIHQ*
>SR-VP_0-2_scaffold_141_8177302_34 # 28562 # 29662 # 1 # ID=11_34;partial=00;start_type=ATG;rbs_motif=None;rbs_spacer=None;gc_cont=0.380
MNKSMRYVYMTLVILGTIGMISNVGVAEDKNASARTSITFNWFPYPPSDLLQYALNDAIA
LPFGGTTKTNVFMVSGMVSDPDNDMVSLEVEVEYVGTPFTNVPNCQSATIVYSGSFSNAG
CYWLANGKYHWQARAVDIYGAPGNWVSAGGNLESSPDIIINYIPDRLNPGDSLKIGQSIT
SPNGKFKLTLQADGNLVLTSGSQVLWTAGINGRGGTVAVMQTDGNFIVYSSTGAVWNTNT
QSTGAYMVIQNDGKATIYNQNFQKLWETNIISSIRVTSPNGGEKWKHGTTHTIKWTSVGN
LGTNVKIELLRGTKASPIASSAKNTGSYSWKIPSGQVPATNYKIRITSISNSVYKDTSNN
NFVIIT*
>SR-VP_0-2_scaffold_141_8177302_35 # 29770 # 30540 # 1 # ID=11_35;partial=00;start_type=ATG;rbs_motif=GGAG/GAGG;rbs_spacer=5-10bp;gc_cont=0.353
MKNKNLRIATILILFTILFAGIAQARPWYSGAFYIVRDATGDPLLSYVKGNTVTLSLENE
MDNYQTIYTQYVGQIKNVNTGKIVKPYKKLSKKVAIKFGGTYGTKWTINVPPGKYQSCAI
VTNSKNNKKELCAQPIRVFSKPTAELTVVTFGKSYTVGQSVPFGITGSGTLPIYLDTLHY
IVTNVDTGTSFPLDVVGYLLEKMDGGYSTYSGFDWDQKISGAQVLPGRYKIRWYYGLSPS
PAPKNKYANSAIFTIK*
>SR-VP_0-2_scaffold_141_8177302_36 # 30944 # 32170 # 1 # ID=11_36;partial=00;start_type=ATG;rbs_motif=None;rbs_spacer=None;gc_cont=0.374
MAGKWLCVVCNIYVYDEEIGGGKAGIGIKVSDFPDTWRCPVCGATKDKLVQISDNDYWQK
AKIYIDFSYRKEEKRSILVGVDNSLTVPELRQEYGKPLGLRGIGQGFSYLANFKDLSKYN
LKRRLITKYEDPIIETTFFGNNVSMPVFGAPMSGLSYVSKITEEDFAYNILEGCKTAGTL
GFTGNTSKNYDTIHPAIMALKRVEGHGINIFKPQSQEVLLELIRQSEKEKAIAVGVDIDG
AGSVNFALAGKPVFRKTIDELRELKNSTKLPFIIKGVLCIDDAQSAIEAGANVICVSNHG
GRVMDSDRGVADVLPEIVEAIRKTDDGEKIVITADGGVRTGFDVIKMLALGADFVLVGRP
LAREAVSSGVEGVKNILEYIKDDLRTAMIMTSCNKLEDIDRSIIVKEN*
>SR-VP_0-2_scaffold_141_8177302_37 # 32173 # 34947 # 1 # ID=11_37;partial=00;start_type=ATG;rbs_motif=AGGA;rbs_spacer=5-10bp;gc_cont=0.392
MKEISEEKNPFNAKDVIETINGPVTIYRLGRLEEIGIGNISRLPYSIKILLESLLRHVDG
KLVTEHDVELLAKWDHKKRSEEEIPFIPARIILQDLTGVPLIVDLAALRSAMKRLGEDPA
KINPIIPVDLVIDHSVQVDYYGTSYALMYNEKKEFERNCERYSVLRWAQTAFDNFHVVPP
NKGIVHQVNLENLASVVYIKKVKNELIAYPDTLIGTDSHTTMINGLGVLGWGVGGIEAEA
VLLGQPYHMPIPEVVGFKLYGELKDDTNATDLVLTITQMLRNYGVVDKIVEFYGPGLKKL
SVSDRATIGNMSPEYGATAAFFPVDNETLNYLLETDRSKDHVEIVKLYNMEQGLFRTDNS
[truncated: 32,999 more chars]
