# Supplementary material for: Borgs are giant genetic elements with potential to expand metabolic capacity
Source: Nature. 2022 Oct 19;610(7933):731–6. doi: 10.1038/s41586-022-05256-1 (PMC9605863; doi:10.1038/s41586-022-05256-1)
Supplement: Supplementary file 6 — Protein sequences of the genome sequences in FASTA format. [file 41586_2022_5256_MOESM6_ESM.zip › Borg_Mp_proteins/Purple.faa]

>SRVP18_trench_6_60cm_scaf_214_117_86_FINAL_1 # 843 # 1307 # 1 # ID=1_1;partial=00;start_type=ATG;rbs_motif=AGGAG;rbs_spacer=5-10bp;gc_cont=0.525
MDIRIINAEEVISRKGGGKKHGARYANYTKAVAPHIDWLKEQIGNSKDGAIRIKLADFAS
ACGMKMKKVADGKVVEGTPGLDPTSVGWGFKYSLFHAGISYNMGKVEDGQPVMIMRLKVE
GDELPKSLQDKGAAGAGAGAVTEPESGEEEAGTA*
>SRVP18_trench_6_60cm_scaf_214_117_86_FINAL_2 # 1457 # 1744 # 1 # ID=1_2;partial=00;start_type=ATG;rbs_motif=None;rbs_spacer=None;gc_cont=0.333
MITERFSDISDEKFYDILAEIELMTHGDVSKIIDFHNKLALEREIDNVANIIRAKLKDTG
LAFEIYIAGAYNTFFSEPTPMVAGEIIEEMSEKWL*
>SRVP18_trench_6_60cm_scaf_214_117_86_FINAL_3 # 1751 # 2002 # 1 # ID=1_3;partial=00;start_type=ATG;rbs_motif=GGA/GAG/AGG;rbs_spacer=5-10bp;gc_cont=0.278
MAMETVFYQYMKLFIGKFFDHQYILFGLTILSMFNSWQLAKYLFIRNRYNLLKFIVGAII
CILILLSIAVIDNIGDLTMFRRP*
>SRVP18_trench_6_60cm_scaf_214_117_86_FINAL_4 # 2278 # 2535 # 1 # ID=1_4;partial=00;start_type=ATG;rbs_motif=None;rbs_spacer=None;gc_cont=0.298
MGLKMSINALNNLMIILIILVGIGLQSEGGKISQVDIRITSIMELSGDLNGVFIINGNPF
FIITEIPSDVKNPFMNDGFLYFEII*
>SRVP18_trench_6_60cm_scaf_214_117_86_FINAL_5 # 2568 # 2930 # 1 # ID=1_5;partial=00;start_type=ATG;rbs_motif=GGA/GAG/AGG;rbs_spacer=5-10bp;gc_cont=0.353
MGTRMGTRMGTRMGTRMGTRMGTRMGTKIHKIHIAVSNGYYIKPGKLHITKAKILAYVKD
CPMPEDPAYSLDDLIMDLAESSNIYDNYTLPIDIKEETMRYIEILIDKLSIVREQDIWKM
*
>SRVP18_trench_6_60cm_scaf_214_117_86_FINAL_6 # 2961 # 3113 # 1 # ID=1_6;partial=00;start_type=ATG;rbs_motif=AGGAG;rbs_spacer=5-10bp;gc_cont=0.320
MWLSILPKKDLDELTRIGKELEKGNKTEQKLAVEIQNYLKNREEIPFLTK*
>SRVP18_trench_6_60cm_scaf_214_117_86_FINAL_7 # 3169 # 3321 # 1 # ID=1_7;partial=00;start_type=ATG;rbs_motif=GGA/GAG/AGG;rbs_spacer=5-10bp;gc_cont=0.301
MNGTVIDNIKRIRKGYRAIPNTWYYQILYDICVLISLITRRIKNMRNKER*
>SRVP18_trench_6_60cm_scaf_214_117_86_FINAL_8 # 3358 # 3684 # 1 # ID=1_8;partial=00;start_type=ATG;rbs_motif=AGGAG;rbs_spacer=5-10bp;gc_cont=0.346
MTDFNKVLLLAIVIAAMIMGFVRMYDEGFSDGVTSVDNQFSKIQNEWLYKTVVATGDYFD
SNGTKFRGEVVAVTVRPWGTFITVYNRSTGILYPKESIEYFNRIEENK*
>SRVP18_trench_6_60cm_scaf_214_117_86_FINAL_9 # 3708 # 4151 # 1 # ID=1_9;partial=00;start_type=ATG;rbs_motif=AGGAG;rbs_spacer=5-10bp;gc_cont=0.324
MKEKEIKKEKEIEKYVPNYPTFDIEKQSNVVNVSGHSPRECVAIEEESQREVAESEKWLI
ARNLINFRGGADKDSYEELEKLGFTMFVVYDELFYSCTQPKGWTKETEGYWTKIKDEKGV
ERISQFYKGAFYDRSAHISIVDVKTDK*
>SRVP18_trench_6_60cm_scaf_214_117_86_FINAL_10 # 4359 # 4592 # 1 # ID=1_10;partial=00;start_type=ATG;rbs_motif=GGAG/GAGG;rbs_spacer=5-10bp;gc_cont=0.333
MVITIWEVKRGMVTSVRYTNGDVCRILTLKTPFPSDQNNTFEELDNAVEIVNRLVVSSFS
CGPKNDEQIEKDKTEIK*
>SRVP18_trench_6_60cm_scaf_214_117_86_FINAL_11 # 4619 # 5635 # 1 # ID=1_11;partial=00;start_type=ATG;rbs_motif=AGGAG;rbs_spacer=5-10bp;gc_cont=0.326
MAIKIWDATEGKVRSFLYEDGKIKKVLYTRELIEIGDIDTVNEIDSAMKIFIKYIIRISD
LDKVDNERNISDNPHQEIVELVDKTIIDSGDLDKAETGIDHDIIETGVNQKIIETGSHEI
IETGSHEIIETGSHEIIENGVHHEINAVNQKIGDNEIHEEADHKMNLLHETGKNHVKGGV
QYLIDVNTRKNNGSTIVGSGSTSTEQNSGNIDERVRIISKDDIIDIGSKKKPKFHVYEDA
LKPHIQEILDKINKSNKGITVKISDIAEDLGTQFKDKSDVSIYMAVRHVLFKYGIKVEQC
TLKEIDPATQHGKKGLKMRIATDDDRIPSTFKRPQLFE*
>SRVP18_trench_6_60cm_scaf_214_117_86_FINAL_12 # 5668 # 6183 # 1 # ID=1_12;partial=00;start_type=ATG;rbs_motif=AGGAG;rbs_spacer=5-10bp;gc_cont=0.333
MEKYDVEKTIRKNWRKFLRIFQKRADHHIVFFTNDMIQEYADCHKMLQAAVAIVSNYRVG
IDVKNKDFSPRGIYKYEGGVRVDNKEIVIKRKSDGAIYCYNDWDDKENNMSAVVKEVTEE
ILSIQHNGNVGSAIVEYVANNTNVSEGILWKKIVKFVDTPYGGDPLNGLFS*
>SRVP18_trench_6_60cm_scaf_214_117_86_FINAL_13 # 6225 # 6521 # 1 # ID=1_13;partial=00;start_type=ATG;rbs_motif=GGAG/GAGG;rbs_spacer=5-10bp;gc_cont=0.300
MVHQLPIVELLGKKWFVDERLNEFRSVVKIGEPIIFFSREEMDNMLSIKEIIDNHTMFDI
DNETLSKLRNLFDDAVKGNNDAIKEIAKICKYEDNKNT*
>SRVP18_trench_6_60cm_scaf_214_117_86_FINAL_14 # 6539 # 6658 # 1 # ID=1_14;partial=00;start_type=ATG;rbs_motif=AGGAG;rbs_spacer=5-10bp;gc_cont=0.333
MPDNEITKIDWNALDNGWEEEYRKDYEHLFGQKVRTEYP*
>SRVP18_trench_6_60cm_scaf_214_117_86_FINAL_15 # 6834 # 7040 # 1 # ID=1_15;partial=00;start_type=ATG;rbs_motif=GGA/GAG/AGG;rbs_spacer=11-12bp;gc_cont=0.382
MVKGKGNGKIKEKVKSTEVTKGDKCLDCGKKISQKKFAEQEGLCDKCYGPFMEDVSQEEY
PEESFGDV*
>SRVP18_trench_6_60cm_scaf_214_117_86_FINAL_16 # 7280 # 7483 # 1 # ID=1_16;partial=00;start_type=ATG;rbs_motif=GGAG/GAGG;rbs_spacer=5-10bp;gc_cont=0.314
MNIINKMSIFTVSTVLVMFLIAYTISHIFGIVDRAVASTIGAILIVIYLTCFNIINEKTR
WMKFRQN*
>SRVP18_trench_6_60cm_scaf_214_117_86_FINAL_17 # 7502 # 7903 # 1 # ID=1_17;partial=00;start_type=ATG;rbs_motif=AGGA;rbs_spacer=5-10bp;gc_cont=0.299
MIEVAKIKEKNETENALYARGIDALDIIAKYLEDHDGYAFSRSELTKTMNKNFGIDKKMI
QRALNYPYSFSERGIIKDADSENNFDKDLFYFDKELKAKTAKRIEVEKLRDSILENPEYI
MKIKKFLDQIKLE*
>SRVP18_trench_6_60cm_scaf_214_117_86_FINAL_18 # 7936 # 8202 # 1 # ID=1_18;partial=00;start_type=ATG;rbs_motif=GGA/GAG/AGG;rbs_spacer=5-10bp;gc_cont=0.315
MTDKFEVMVIGYGLSSIKLFETDDEEKASDCCLKNNQKLLDSGVPGEVLTLHPQYQYYRK
IGLDSKNRKISENEYRWTKCYTNFLEKK*
>SRVP18_trench_6_60cm_scaf_214_117_86_FINAL_19 # 8172 # 8633 # 1 # ID=1_19;partial=00;start_type=ATG;rbs_motif=AGxAGG/AGGxGG;rbs_spacer=5-10bp;gc_cont=0.318
MLYKFSGEEIIKGFVSDYPKIKDEFKKVLYDNGFRWQKDSYQGNEFGMEGTWINYGYRLS
IRARWGKVNANAIIYVEKEFFDKIKKFFDYYIPDEGMDPVNFDYDLLNRGELFKIDDQKV
ENNKGKDKKGSDKKGKGKREKSKTKPPNVVEPL*
>SRVP18_trench_6_60cm_scaf_214_117_86_FINAL_20 # 8749 # 9147 # 1 # ID=1_20;partial=00;start_type=ATG;rbs_motif=GGA/GAG/AGG;rbs_spacer=5-10bp;gc_cont=0.321
MVEIKCEKCGKITNHLIVWKGDKEYWKCQECGCSDIPKLTHGNATFVNATNGICKTLLSS
EKKNPEFRMGMKHAEDLGIDLSDESIIKMFEKGIFVDIVIRKITDDDYLPVRLEKIQQNM
TNENGGSIKNTN*
>SRVP18_trench_6_60cm_scaf_214_117_86_FINAL_21 # 9210 # 9356 # 1 # ID=1_21;partial=00;start_type=ATG;rbs_motif=AGGAG;rbs_spacer=5-10bp;gc_cont=0.354
MGYEDLGMETLVTLEVVLSRAVKSEKNPLFKKDIEYEYKRVLKAMGKE*
>SRVP18_trench_6_60cm_scaf_214_117_86_FINAL_22 # 9414 # 9560 # 1 # ID=1_22;partial=00;start_type=ATG;rbs_motif=GGAG/GAGG;rbs_spacer=5-10bp;gc_cont=0.293
MLETTQERIKLLKAGVHGETIEKLYVTGNEIKIIKRNLLYSGDVHNQE*
>SRVP18_trench_6_60cm_scaf_214_117_86_FINAL_23 # 9580 # 9999 # 1 # ID=1_23;partial=00;start_type=ATG;rbs_motif=None;rbs_spacer=None;gc_cont=0.326
MTKENFYQSLRIVDGKGSKSRYVIVDKSGNIVNKSQPDIMKSIANRRIGNQNQNHSNTKG
DKSQELACLEFGWKDLNKENNNYCFPIDCLDPKTESFHQVKGRWYDHIEMRWNFGNLERE
WIKKISFWSDNRKNGYFDS*
>SRVP18_trench_6_60cm_scaf_214_117_86_FINAL_24 # 10185 # 12893 # 1 # ID=1_24;partial=00;start_type=ATG;rbs_motif=AGGAG;rbs_spacer=5-10bp;gc_cont=0.366
MAYVEIAQKEFENVLTTRGYKWEIMADQYAKETIYLVESNGNFIKIFSSIENGVSREVGA
DAIRIVAWDPVSHLPVMSSEARVYRTDGWRENLVTRIEGVKAKMGGIEKCKICGGMLVER
INSKTKDKFMGCLNWKNHQKKEINVGKNVERNVDNNDSNNRNIATVHKPMEQTIINESSA
AHSNVPKIEADKDGNNTNINNIVSSFHDRMKGLSERLNIRLHEVSGDEQLLETKLFQWGD
FKMERFNPIQSRLVEFVSGDNNVVVEAKTSTGKTVMGEMFMWKVLGDGKKVIYTSPLKAL
TREKYDDWSKKFGTKGYKIAIVTGDYRLTDKRIKELNEANIILCTSEMLDHRTRNMTSEK
SEWLSKAGLLILDEVQMIGMKDRGDKLEAGLMRFTQINSTCKMVLLSGTMPNSGEIAGWI
RDLNGKDTVLVRSNWRPIKLNMIYEGYDDSGGYYDAKSAMFNKIMSEVKKHDSDKILIFV
HSKTDGRRIMGMLENGGYVVEFHNADLEADERINIEESFKNKAGGVRIIIATSTLAYGLN
LPARVVIIAGMHRGLEEVSELDIIQMCGRSGRMGIDAEGDAIMVFPSSKLDKYRRMVENP
GDILSQINDPIIAAFHVIGEIATKAIKTREDVHKWYSRTLAIRQGEKIDAEYVNQLIDYL
LKNNAIRDVNGQLVETELGRASVFFYLRPDMLKDLMVNWTKIFEVGVENNDFIVSLAMSR
LRMYNDTIVSKADREEIEKYYQASKAMVGTLGEISEGQAKMGMAYFNMLKGLGGVKIVDG
KKVANPLAGVQRGLSQDIDRVSQAIMYIDAKYARWGKGTFWSGMAIRFKYGIGPELVSLC
RLEGIGGVFAKKLYDAGIRQPTDLVTKKKESIMVLGAKYDGIVRKNEDMFKMLGYEIKTE
AV*
>SRVP18_trench_6_60cm_scaf_214_117_86_FINAL_25 # 12932 # 13075 # 1 # ID=1_25;partial=00;start_type=ATG;rbs_motif=AGGAG;rbs_spacer=5-10bp;gc_cont=0.299
MEELKAKLFGNNTMIGDFCTEMYHKVDDKNPVMGLFNGVRIIMFKEE*
>SRVP18_trench_6_60cm_scaf_214_117_86_FINAL_26 # 13098 # 13523 # 1 # ID=1_26;partial=00;start_type=ATG;rbs_motif=None;rbs_spacer=None;gc_cont=0.312
MNRDKNNDMKKNDNKQLLDLDKLKIANPFEGEGTLKQRVSASAVFVIYCTKGFYECLARG
DEEVSEPIRLAKELEKPVILLLDTKLSKFQIADMRTIKGINIIKEIIYDFNDNVKKIEVE
KEIIIICGKINDSNYFAFRWN*
>SRVP18_trench_6_60cm_scaf_214_117_86_FINAL_27 # 13571 # 13936 # 1 # ID=1_27;partial=00;start_type=ATG;rbs_motif=AGGA;rbs_spacer=5-10bp;gc_cont=0.328
MCEHNTVLEIYKDSSHKEVSHYRCADCGDKNMIPFGKRIITSQVTADIVGLHDKIIECEI
GPMCPKCGTVSKNIEDVMWYFDYKTCGGCGLNFVARKTKDNKMFESKWRMGKYRTKNMEG
N*
>SRVP18_trench_6_60cm_scaf_214_117_86_FINAL_28 # 13949 # 14224 # 1 # ID=1_28;partial=00;start_type=ATG;rbs_motif=GGAG/GAGG;rbs_spacer=5-10bp;gc_cont=0.304
MTKFGYTYTNIFGDRILIGIFKSKKETRSHQEIRASGNKVNKDRYPRIIEWNEENLKRYN
YIYTLNPDGSKHVVKENDEREDFIPENWEEL*
>SRVP18_trench_6_60cm_scaf_214_117_86_FINAL_29 # 14284 # 14838 # 1 # ID=1_29;partial=00;start_type=ATG;rbs_motif=AGGA;rbs_spacer=5-10bp;gc_cont=0.308
MGLEKIPKKFSDEKVSQLKIDDIPIWRHLKDGATKKETCLTNKDTGKFAEVIGGRILWNF
NKSKILNELFPDIDIVSANRMTGLGVGDYVYKISYKKGDGYGQKIAIFEVKHGKILMGRF
QFERYCRIITNPRDYFPKTEDVTVIFMMFEQIDIINMKASYSVYELDNELACKFLETSNF
EIDN*
>SRVP18_trench_6_60cm_scaf_214_117_86_FINAL_30 # 14865 # 15080 # 1 # ID=1_30;partial=00;start_type=ATG;rbs_motif=GGAG/GAGG;rbs_spacer=5-10bp;gc_cont=0.292
MTIKKIKVTRTKIEEEEPARLLIWGNDDNYHYIASVEMDIKIGDIIEVEPYGVNFGFVVK
RSGDKNSDIKI*
>SRVP18_trench_6_60cm_scaf_214_117_86_FINAL_31 # 15095 # 15289 # 1 # ID=1_31;partial=00;start_type=ATG;rbs_motif=GGAG/GAGG;rbs_spacer=5-10bp;gc_cont=0.333
MADPLRHSCKLDIAEEILEFITNNPDAEEVRATLKNHLELTYNDLEMANGVVHDLSNLIR
DQEF*
>SRVP18_trench_6_60cm_scaf_214_117_86_FINAL_32 # 15313 # 15561 # 1 # ID=1_32;partial=00;start_type=ATG;rbs_motif=GGA/GAG/AGG;rbs_spacer=5-10bp;gc_cont=0.285
MSQEIYDKDDNYDKVNTDTLLLMNRVDIVKDKIDKTPWYRIGTLIKLRKELNHLGKETDK
IGERLERLNNKYKNPIQIVKRE*
>SRVP18_trench_6_60cm_scaf_214_117_86_FINAL_33 # 15600 # 15890 # 1 # ID=1_33;partial=00;start_type=ATG;rbs_motif=GGA/GAG/AGG;rbs_spacer=5-10bp;gc_cont=0.296
MNKDFEEKMRQENLNMISNPATWHRYPILPIKRVNKSGGMPEFGLLLADNKPVVYMVNMW
DLGDMEIKSTADIINKVKSTVYTSFEAILNDGWVVD*
>SRVP18_trench_6_60cm_scaf_214_117_86_FINAL_34 # 16003 # 16380 # 1 # ID=1_34;partial=00;start_type=TTG;rbs_motif=AGxAG;rbs_spacer=5-10bp;gc_cont=0.331
MTNLLEIGREVKIYYTGYIGFDASGSIVKAESVKLNVDYSKSTCVRCPSPILPQDNHTYS
KIILSSSDSRSKSESSSLYSSNDIYLNVTNITRGYWIEFNSFNNGTLRHVKTKKEIILYE
ETMAR*
>SRVP18_trench_6_60cm_scaf_214_117_86_FINAL_35 # 16439 # 16696 # 1 # ID=1_35;partial=00;start_type=ATG;rbs_motif=GGA/GAG/AGG;rbs_spacer=5-10bp;gc_cont=0.318
MVYDKSEELKIKRELDVRNRVNLLNQTALRAALLSIQDVDELEKAVKIGEDYMREIFRKR
IEWMNIGMKIALRKDLENENSPVLK*
>SRVP18_trench_6_60cm_scaf_214_117_86_FINAL_36 # 16727 # 17491 # 1 # ID=1_36;partial=00;start_type=ATG;rbs_motif=GGA/GAG/AGG;rbs_spacer=5-10bp;gc_cont=0.344
MNKIKPYRRIFRICPKKYRDMLKKVPKNLVGSIADPPKRKKCFTEEEVRILLKGHVTFDE
KIDGGVLGLAWEGAPLAVGKHHMINYDISSKKKFYGLRQWIYENYEKIAEIPLGWIVYGE
WMRSQHNIPYIDLPDYFIGFDIWDGDKRRFLNCIDRTLFLDALGFAKVPTIYSGSDLGIE
DIIRITEGFGGISNKSMFNCDETIEGIIIRNDNGLIGKYVRREFLDSIEKNWLTLPLVEN
KLRGYSANYKSRSF*
>SRVP18_trench_6_60cm_scaf_214_117_86_FINAL_37 # 17463 # 18317 # 1 # ID=1_37;partial=00;start_type=GTG;rbs_motif=GGAG/GAGG;rbs_spacer=5-10bp;gc_cont=0.294
MPITKVDHSKTACVKCGRKETYINPQGKAIWFSDVDKNGRRTGKYVCNNCYRNIGKPRTK
IDMSNRKCCICGTSDTFVGSDGYAHWLKEYNERKIFTGRYICVRCDAEKRNNNENSYHNL
IKLMTKSRMENLSIEDNKGKGLIGEAIIAKVLGLKILGIETGNINFEFDLSIDKQYKMIE
SKIRRPLYGDWKVHLSEYHNFDTLFILCMDNDMKNIVRVYVIPKNELNELTGITLYRNPT
PTIGSKWEKFIIDEKPYNDAYQDLIQFIKHDKFGIKKIKKWLEK*
>SRVP18_trench_6_60cm_scaf_214_117_86_FINAL_38 # 18340 # 18585 # 1 # ID=1_38;partial=00;start_type=ATG;rbs_motif=AGGAG;rbs_spacer=5-10bp;gc_cont=0.285
MLNKNMKIVLFCLSLYVVAMISTIFWIIPTFKSIFKLEVIGITVLLIMATVIYSYLIIRL
MIYLGSKDEIVIKLESQKGGM*
>SRVP18_trench_6_60cm_scaf_214_117_86_FINAL_39 # 18589 # 18846 # 1 # ID=1_39;partial=00;start_type=ATG;rbs_motif=AGxAGG/AGGxGG;rbs_spacer=5-10bp;gc_cont=0.287
MVNYSKEFIEKCMQIYPTEKNLYDSLESKAWIAQEILGGLFAKYKEDFVKEIINNDFSFE
ELNFRIKNLRIASKLQMESKSFDSS*
>SRVP18_trench_6_60cm_scaf_214_117_86_FINAL_40 # 18886 # 19701 # 1 # ID=1_40;partial=00;start_type=ATG;rbs_motif=GGA/GAG/AGG;rbs_spacer=11-12bp;gc_cont=0.298
MAIPLINKEDVIIPRSREKTKEKENTGKTIEKENTGKTIEKENTGKTIEKENTGKTIEKE
NTGKTIIKKKPERSVRILRIRYYEKISLSFMQDGKLENKDAFAVNRSLEDLLKAFGFNTN
MHGTTTSHDCIIVEKGSRMGANNKFLFIDIGTNDFYILKKQMENHTTICAYNQGEFMILD
GKRSSLTETFDIPKILKEDHKDIIHVSDKNKIVMRESLRKELKDGFRQYHLYDDERIDNM
TEPELIELKRLVNRKIEIENRNRKFYKDLLK*
>SRVP18_trench_6_60cm_scaf_214_117_86_FINAL_41 # 19730 # 19933 # 1 # ID=1_41;partial=00;start_type=ATG;rbs_motif=AGGAG;rbs_spacer=5-10bp;gc_cont=0.309
MEESEIIRLAGEAIDEYFMNIDNVVCDIVDKIIDKYGLDDDDISEDEKKYLKDNIMRGIL
KWDGDKK*
>SRVP18_trench_6_60cm_scaf_214_117_86_FINAL_42 # 19972 # 20457 # 1 # ID=1_42;partial=00;start_type=ATG;rbs_motif=GGA/GAG/AGG;rbs_spacer=5-10bp;gc_cont=0.305
MDLINEVDVTQKRLDELKESGVVLSAEQIENVKFEAIGRALTKKTDVLHAESGTVITTDY
FEALLTMAISRFSTGDFFIITPEIQPLYNIQNEYIGFLYYDKVRNLKKEKRRSKNIRAIL
SVITFISMFVIGLNSSFFIIMMTIIAVISFGYYSLILGRYT*
>SRVP18_trench_6_60cm_scaf_214_117_86_FINAL_43 # 20477 # 20740 # 1 # ID=1_43;partial=00;start_type=ATG;rbs_motif=AGGA/GGAG/GAGG;rbs_spacer=11-12bp;gc_cont=0.295
MGILKGFVDRTKIIIKESVKLMLLYIFLFFIIGIPSVYIFHALNVDPKIAGTIIGIVIVI
VFIIVDYKKLHCWQKINDSRYDFAKIK*
>SRVP18_trench_6_60cm_scaf_214_117_86_FINAL_44 # 20759 # 21064 # 1 # ID=1_44;partial=00;start_type=ATG;rbs_motif=GGA/GAG/AGG;rbs_spacer=5-10bp;gc_cont=0.294
MITYNDIIIVTGTIMLFFQGFYFGRRQMLRLLIISLVILLTSVVSIIINGVYTLDFTIHE
VIIAIIYVSFWWGLGYVVSHVVVIKEGDIGKVKMLKVKKVK*
>SRVP18_trench_6_60cm_scaf_214_117_86_FINAL_45 # 21083 # 21379 # 1 # ID=1_45;partial=00;start_type=ATG;rbs_motif=None;rbs_spacer=None;gc_cont=0.276
MIMYNNIILVIVTIAIFFHGFYFGRRQTLRFLILSLVLLLASLTGIILHGVYISDVIMTW
YDVIIAIAYFVFWWGCGYYISVELNLNEMKKFLENCKL*
>SRVP18_trench_6_60cm_scaf_214_117_86_FINAL_46 # 21386 # 21835 # 1 # ID=1_46;partial=00;start_type=ATG;rbs_motif=None;rbs_spacer=None;gc_cont=0.269
MIKMKYNDLICMKRKKYVIRGGIDKSVQKSLSTFFDKDKEDDNDKKEDKIEDNEIGKKEE
VYEGIIEGIEKRLPNQIETDYYDQNLIDICVKRLREKFGINPEIIPVIYGSKPPINQKIH
GYYMLITVKDRYRDDIVKFIREECKLKVY*
>SRVP18_trench_6_60cm_scaf_214_117_86_FINAL_47 # 21924 # 23666 # 1 # ID=1_47;partial=00;start_type=ATG;rbs_motif=GGAG/GAGG;rbs_spacer=5-10bp;gc_cont=0.339
MKFIELANSYEMIESTSSRISMTYYLVELLKKTSDEIIDKVVYLTEGRLYPNFVGIELGM
AEKMALRALSAATGMSQDKVEDEYKKKGDIGKISENLLKTKLQTTLFKRDLDVIDVYEGL
DKIARTSGHGSADTKIRILSGLLTDASPKEAKYIMRMITGKMRLGIADMTIIDALSQAFA
NGRKDDVERIYNMTSDLGDIAKALRKSGMDGVKEYHAKVGRPIRMMLAQRMNSVKEIVEK
TGLAICEYKYDGERIQIHKSGHNISLFSRNLENITSQYPDVVKLAIANIKVEEAIVEGEC
VAVDSDTGFMLPFQELMKRRRKYGIEEKAEEFPVNIYLFDALFIDGKDIMNISLIERRDI
LKNSIVESGEFKLANSIISEDNIEIEKYFESSIENGCEGLILKDERGTYQAGARGWSWIK
LKRSYQAKMTEPIDVVIVGALMGRGRRSGNYGALLVAVYDHDRDMFTTVSKVGSGFNDQE
LADIPKMLEVYKLERRNVRVDSIIEADVWFLPKIVMEVIGDELTLSPIHPCGFGKIRENA
GVAIRFPRFMHNWRYDKSAEDATSVTEIIDMYKSQLKKIE*
>SRVP18_trench_6_60cm_scaf_214_117_86_FINAL_48 # 23954 # 24913 # 1 # ID=1_48;partial=00;start_type=ATG;rbs_motif=AGGAG;rbs_spacer=5-10bp;gc_cont=0.400
MKNRIIIPITLVIVIMTIVGMSHAAFAIDVGHINNGDDNKGGDDKKGGDDKKGDDNKGGD
DKKGGDDKKGDDHKGGDDKKGGDDKKGGDDKKGGDDKKGDDHKGGDDNKGDDRDHKGGDD
NKGDDRDDHKGGDDNKGDDDNKGGDDNKGDDRDDHKGGDDNKGDDRDDHKGGDDNKGDDR
DDHKGGDDNKGDDDNKGGDDNPPVINPPVIDPPVINPPVIDPPVINPPVINPPVINQNSG
GGGSFWLFGTCDCERLKILRGMLPSGDEKTDKTIRYHMNIVAENFKNIPEMWSYCINKNY
DMESNMSQIVGEHYNWTPQ*
>SRVP18_trench_6_60cm_scaf_214_117_86_FINAL_49 # 25112 # 25255 # 1 # ID=1_49;partial=00;start_type=ATG;rbs_motif=GGAG/GAGG;rbs_spacer=5-10bp;gc_cont=0.368
MEIKEVKCVNCGKDIYVLEDHVRAKMFCTIGCMDTFNKVPKNHGKNS*
>SRVP18_trench_6_60cm_scaf_214_117_86_FINAL_50 # 25333 # 28494 # 1 # ID=1_50;partial=00;start_type=ATG;rbs_motif=GGAG/GAGG;rbs_spacer=5-10bp;gc_cont=0.371
MKTIKKYVDKLLMIPFMMMASIARTKEHIQLKQVLSVAMILFLAAPGVIAVSTITAPNDI
TKEATGVLTTVSNIELGTPVLTPPDANALANNITRDPSGNMFSVGNTAVTWTVNVIGGTT
DTYSGSDVQFVTIQDTTAPVISDHSNVTVNSIVPIAVIYTSPTTTDVVDGVKTASCTPSS
GSTFALGNTIVTCTATDAHGNVATPKTFNVKVMSPFGDKNAIVIITFDDGWLNTYQNAHW
LTEQGLKGVIFAIPDSVDGSNYMSIANLKALYDAGWDISSHSYTHGLVTDPEFLFKADNA
KLKFELGDSADWLYNQGFTHSAMFFAYPFGKYNNASFLEKMRDSKYYTAARTVDGYGQHI
RYSPGEMAMLTEVIGGNIAPSVVMNEINTTINESGLIILTYHQIVTGTPANDEEYNVENF
KTILKYLNTTTQSGNVRVMTLSEYFGVPSAITPLVPSTPIKSTVDDSSRKSIRFSWIDGS
GPVKADNFDIIVNGVKTYFVADRFIDVPAQPGQLIDVSLVAVNRSWGRPGYSDLLVFNST
SIPSYMPSKPINMNAEIAGSSIKANWTSNDSLNKTDMFNVNVIVQSVSKWYNETTNTSVN
ITGLLSGQLVTVKVYALNGTIGATTKNPESAELTITMPTTDMPTILTKTADNSNFGMKWT
YKAGLNTTDVEMTIVRHFENGTQSTTVETVPLLTNATGEKVLSNLPPHVAVDFSIRGYSQ
ATYLYSDNVTANLTMENNNVVLSNIVTDQDYVTAPGSTFKLNPIATDKDNDTIVFTTGEV
NGTSINSSTGEFTFNTTNLTLGRYGLNITANDSHGSITSKEFVVLVGSAPTTPTRSNSGG
GGSSGGGATMGSDESISNIFKYETKDGFMRMGNDVVLKYSALNPGIYEVILNGQSQDITV
RVENLKEHQKAATDITGHALLYTNVMINSVRITGFSFNFMLNKSSVTKADNVGAFVWNDG
AWVKLDTKVLSSDENKVYFHVIATPAKASKFAISEGAILLSDSKTSEEPEITKLEDVNPD
NSTGNDTSTAKLPGFEGVLVIAVLAILYMRRKL*
>SRVP18_trench_6_60cm_scaf_214_117_86_FINAL_51 # 28580 # 29431 # 1 # ID=1_51;partial=00;start_type=ATG;rbs_motif=GGAG/GAGG;rbs_spacer=5-10bp;gc_cont=0.337
MNAKIGMIGSGVVGYATGRMFVTQGYEVTFFDIFPITLDKIEKNGYKVAHSLKDMDSNIF
FICVPTPDNNGEIDLSYIRDAITKLSEILKNREEYFMIVVKSSVIPGTTEKVVIPIVQEI
TGKTIGIDFDVCFNPEFLNEAHPFEDVMNPDRIVVGAINENSGTILESLYSKFKCPKIRT
NIVTAEMAKYANNCFNATKISFFNEIHMMCKHINVDSVLIRKIVQLDRYYGIHPWEHGHK
FGGKCLPKDLNAIICMFNEGHIHDPVLLKAVRIVNKEIEQEQK*
>SRVP18_trench_6_60cm_scaf_214_117_86_FINAL_52 # 29446 # 30831 # 1 # ID=1_52;partial=00;start_type=ATG;rbs_motif=AGGA;rbs_spacer=5-10bp;gc_cont=0.339
MNKRLRFILVALFSLLSVISVFLLRVEYFDGKLFSLYTVLVTSYLVFIYVYSYSYKPIPD
LGYRPTVSVIIPAKNEEESIQRTIIHTLNSDYPADKLEIIVIDDGSTDNTPCKVRELLAS
DKDKYKKVVFIRKDINSGKREAMAAGIRIATGEILVSIDSDTFVDKDAIKLLVQPFTNKK
VTAVCGHGCVYDKDKNILTKLQHYWYQEMFYILKSMESQLGCVNCCSGILAGYRRETVMP
ILDEWLGQNFFGIPIIISDDRQLTNLSLRGLKGISNSNGTVLSTKDAEVVYQSNAIVNTV
APDNFKQFIKQQIRWRRGSLHGTLFASKFMWKKKFPIPLYFYPYMYLTYITPFVIFRWLI
YKPFYQHEYLGAIAFLSGILYVGFLHGLNVWKYNSDPGSMLYRTMFGIMSLFLTAIILPY
AVLTLWKNGWITRANKTPIENTCMTKKPIENANPNKNANEV*
>SRVP18_trench_6_60cm_scaf_214_117_86_FINAL_53 # 30835 # 31731 # 1 # ID=1_53;partial=00;start_type=ATG;rbs_motif=GGAG/GAGG;rbs_spacer=5-10bp;gc_cont=0.302
MKIKDIIFSSMKLIFYVGLVVVFWSSLIHGSPFYAIQAYEQHKTIAENNRPLNSHVSYLD
INKINTPAFPSERVVILRLDDVQGSLWRDLTINITDTILSKNLSVVLAVIPDRLSVDDSS
IMRRYLIEKSKDPRIEIAQHGYKHSVNEFQNLNESETYDAISSGSILLNDTIGITPVTFI
PPYNEYNDNTIQILSKLNFRFISSGRSEYEYKDNITYFGFDAETKKSSETELIPILTVLN
DCNKALNKKNVCVIMIHPQDYADNGGTMNSTKYSEFVKMLNNLKQLNASSRTFATIND*
>SRVP18_trench_6_60cm_scaf_214_117_86_FINAL_54 # 31747 # 31938 # 1 # ID=1_54;partial=00;start_type=ATG;rbs_motif=GGAG/GAGG;rbs_spacer=5-10bp;gc_cont=0.245
MNNIIKKILRLKWLILAFIFSASILYWRIDKINMVLSIIFCIDAGALYYIDNYWMIKEVN
DIT*
>SRVP18_trench_6_60cm_scaf_214_117_86_FINAL_55 # 31991 # 33823 # 1 # ID=1_55;partial=00;start_type=ATG;rbs_motif=GGAG/GAGG;rbs_spacer=5-10bp;gc_cont=0.362
MCGIIGYVGTRQATQVLLDGLKKLEYRGYDSAGIAVLNGSGIKVHKKEGKIANLEEIISD
AKGDAKGTCGIGHTRWATQGAPTMINAHPHVSGPIAVVHNGIIENYQELYEWLTHEGFKF
ISETDTEVLAHLIYKYYIEKGNLVDAILEGMKRVRGTYAAAFICEDMKQVVAIRKDSPLI
VGIGKDENFVASDVTALLKYTKNIVYLNDLEMVSLSEDGVKFFDSSGKIIQKHVELIDMN
EEAAEKSGYPHFMLKEIHEQVSSIHDTMIGRVSEIDGDIILNDITLSVEDIRKLEKIEIL
ACGTSYNAGLLGKYLFEGLARIRTHVDISSEFRYCNPVIDKSSLTIAISQSGETADTIAA
TKESKMYGCKTLAITNVVNTTLSREVNDIFYTRAGPEIGVAATKTFTSQLIGLYIISIYF
AKIRGLLNANRSKTLLIELRKLPGLVQTILDNKKDIERVAVKFSNARDYFFLGRSLNYPI
ALEGALKLKEISYIHAEGYAAGELKHGPLALISNLTPVVAIMTKASTYDKMLSNIKEVKA
RGAPVVAIANSDDMEIGKYVDNVLVVPVTDELLSPILSSIVVQLLAYYSAQNLGCPIDKP
RNLAKSVTVE*
>SRVP18_trench_6_60cm_scaf_214_117_86_FINAL_56 # 34007 # 34690 # 1 # ID=1_56;partial=00;start_type=ATG;rbs_motif=AGGAG;rbs_spacer=5-10bp;gc_cont=0.349
MARLEYPKIDTLYDRDGKYIIIGKLRRQEFGNIKRWSITEKIHGMNTRTTLFDNGQVVYG
GKTDDAIMPPELLEYLEKTFTPEKMKAVFWLSNEPIPKSATIYGEGYGPEIKPESRVYRK
DVSFRLFDCLVQSETGNWWLERKDLEDIARKLGIKCVPILGVIDFLPVDSSQIEKIFLDN
RNRLVAIEEDGMVHMVPEGIVAKTDELLFNRKGERVMWKLKIKDFKK*
>SRVP18_trench_6_60cm_scaf_214_117_86_FINAL_57 # 34729 # 34989 # 1 # ID=1_57;partial=00;start_type=ATG;rbs_motif=GGAG/GAGG;rbs_spacer=5-10bp;gc_cont=0.310
MFKHEIKIKIPYLNKTKIIIMRSSKDRSSPPTFTIKKLKRSYLGEFQFSIIRANIVVGHA
TRLKGAIDFVREHILYSDWDDELTAH*
>SRVP18_trench_6_60cm_scaf_214_117_86_FINAL_58 # 35077 # 35808 # 1 # ID=1_58;partial=00;start_type=ATG;rbs_motif=AGGAG;rbs_spacer=5-10bp;gc_cont=0.324
MYKWKSEHKGNKFEYTLVLEGNEDEIIGSVVVMEDIGTGDITVIAECEEIGYKYIEEHSD
KKLLKLMVSNMKKIIQEEFEKVDMNKLSKWVTLAWNENGEPCEGRIEIEGVFEAEGIVVE
IFKNWLYVRDEKAWRKNSGYMKPIIMMISQGQLEYYRFKIIASRGSNNELFTVIECNNKD
FTEKRQLIGISCRGYYDDKYVGVTEDTKKEFLDWIKKSKDDWWPVIKVDIEKIKDLKQSG
NNQ*
>SRVP18_trench_6_60cm_scaf_214_117_86_FINAL_59 # 35873 # 36472 # 1 # ID=1_59;partial=00;start_type=ATG;rbs_motif=GGA/GAG/AGG;rbs_spacer=5-10bp;gc_cont=0.323
MEFDLMFEAIDIKDPDTYIVEEIPDGYKVKYISIDNDPENPRSGDNLGTMVCFHKRYALG
DEEHGYREENFNSWDELKNKIDEDEDLVIILPLYLYDHSGITIRTYPFEDRWDSGQVGFI
FVSVDKVRKEFSVTDITDEMIYKIKTILEGEVEVYNAYLTNNVYRLVKEIFDKDKHQIDY
EIVGGYYGIKYAKEELKNF*
>SRVP18_trench_6_60cm_scaf_214_117_86_FINAL_60 # 36430 # 36582 # -1 # ID=1_60;partial=00;start_type=ATG;rbs_motif=AGGA;rbs_spacer=5-10bp;gc_cont=0.235
MTIMCLIYISFAMTEILRFKTTYIESVRFFLNFYVKYQKFFSSSFAYLMP*
>SRVP18_trench_6_60cm_scaf_214_117_86_FINAL_61 # 36672 # 37751 # 1 # ID=1_61;partial=00;start_type=ATG;rbs_motif=AGGAG;rbs_spacer=5-10bp;gc_cont=0.290
MVLKIIDASEVVYSRNITDNKIDRENFSENIIDIDDRIKTKIYDTIKNVGIEKVMNAHRI
GYACVNTSIDATTNRTCRLDNCNDVRLRELIASNLAGLKTIIEWNIKKGILLYRISSVVV
PYASHDINKIAWWDEYKDKIADIGKIIKNSGIRVSMHPGQYVNINSPTIEVVNSSIKELE
YHGKFMDILGLDNTHRIILHIGGSYGDKDISMKRFIDIYSTLSDRIKSRLIIENDDKIFN
VWDLLNVSSKTGIPVVFDLLHHQVNHGGQEKDKDIKLILEQCFSTWRQVDGVPKIHFSTQ
RSEAKYGVHADSVDINLLMELYCEFINYDFDIMLETKDKEVSVLRAMKVLEYSKKFMEK*
>SRVP18_trench_6_60cm_scaf_214_117_86_FINAL_62 # 37778 # 38026 # 1 # ID=1_62;partial=00;start_type=ATG;rbs_motif=AGGAG;rbs_spacer=5-10bp;gc_cont=0.353
MAETENNGEFKKKIKDLRIAVEKLVEELKKLETTGTENDANRALWTVSATWNGKEYSDIY
GALRAKGHKSSLEKSMERLGVI*
>SRVP18_trench_6_60cm_scaf_214_117_86_FINAL_63 # 38051 # 38521 # 1 # ID=1_63;partial=00;start_type=ATG;rbs_motif=AGGAG;rbs_spacer=5-10bp;gc_cont=0.333
MTENDSDFKQMIKDLRIIVEKAAEELKKIETTGTESDATRALWATYDIWTGKEYGDIENA
LRAKGHKSSLDIVKSPKSQLKTENSSLELQDKIYENLRELLERDYNNVFVAITYDGKIMA
SDNDNVGLLKKLKELNCQSDQVFIRKVGAISVAGCI*
>SRVP18_trench_6_60cm_scaf_214_117_86_FINAL_64 # 38564 # 39172 # 1 # ID=1_64;partial=00;start_type=ATG;rbs_motif=AGGA;rbs_spacer=5-10bp;gc_cont=0.328
MWSFEEMDKFLKLCRNLKSYGLEVLDCLDQTDYVKDLKNRLNSATIWNEIFDISILVMKE
QIKQLEEKGCINMGIKENKIELVKSEDVVQEQKAEFKPGSHVTNILMRGRKNMANMFDNL
GFKGFEFVHPRHGYMVNFFVKGDVVAMIDYHGSNSLVVEILNEEEREWFMESVGEHLGSE
EVKMLRNMGKLKEKGDIEHGKD*
>SRVP18_trench_6_60cm_scaf_214_117_86_FINAL_65 # 39159 # 39416 # 1 # ID=1_65;partial=00;start_type=ATG;rbs_motif=AGGAG;rbs_spacer=5-10bp;gc_cont=0.298
MEKIENKMEKKNTERIDKDIIRDIREYLDVDPDDSSKDDEINRMSPNEIFDKWCEWNGYI
RLNEVFRRVIGSIYGIDIERRSILK*
>SRVP18_trench_6_60cm_scaf_214_117_86_FINAL_66 # 39445 # 40140 # 1 # ID=1_66;partial=00;start_type=ATG;rbs_motif=GGAG/GAGG;rbs_spacer=5-10bp;gc_cont=0.323
MDGIKLIDASEVTVKKKTSKIEIQKVSKPIKIITESPLKIITDAEKQHVVESTVGKDTKT
SDERVDKLPQDTVDRVIRAIKLEESIYYGPKNANKNKFMRMYKKLGLTWMENISIDGMIV
NGWFNKDRSQYIIKLLEEGDFKRFKFYGCDGIYDYFISLGAVTFDYTKEITKPQINIGTN
VTNVNIGEGGGVIVSSDIDISSVFIGADLDSRYRTRQLLKKMPENWGVKWK*
>SRVP18_trench_6_60cm_scaf_214_117_86_FINAL_67 # 40169 # 40363 # 1 # ID=1_67;partial=00;start_type=ATG;rbs_motif=AGGAG;rbs_spacer=5-10bp;gc_cont=0.359
MGKDRTVHCPWCGLVLRRTGLDVELYKGLGIVVYDAYCDGCKTTVGIEDRSSFEQEGKTV
ITFA*
>SRVP18_trench_6_60cm_scaf_214_117_86_FINAL_68 # 40440 # 40643 # 1 # ID=1_68;partial=00;start_type=ATG;rbs_motif=GGA/GAG/AGG;rbs_spacer=5-10bp;gc_cont=0.265
MVRRVSEIEIKNQIEIYKDLIETMKNPLHKSPLGYSHIINPEITQDEIEGRIKELENASR
LRKAERN*
>SRVP18_trench_6_60cm_scaf_214_117_86_FINAL_69 # 40677 # 41051 # 1 # ID=1_69;partial=00;start_type=ATG;rbs_motif=GGA/GAG/AGG;rbs_spacer=5-10bp;gc_cont=0.293
MDENQIRINIQNTVTPEHLTEIEKKIKILLENEKVKAKIDDLVIGNTLYTKVDESVIYEF
DEIDFQTLEKSFANLLTTVQHNFPELSRQNIVRICSLVIGTCGECKNNKSGCNCYNELYS
KLHI*
>SRVP18_trench_6_60cm_scaf_214_117_86_FINAL_70 # 41135 # 41356 # 1 # ID=1_70;partial=00;start_type=ATG;rbs_motif=AGGAG;rbs_spacer=5-10bp;gc_cont=0.315
MVKYARMVFEVPIEDDAEDQEIVDAMESSLTTFMTEFWGIDDIEIHSRPYIADECNSDIV
VNDIAKKTDKEEK*
>SRVP18_trench_6_60cm_scaf_214_117_86_FINAL_71 # 41377 # 41676 # 1 # ID=1_71;partial=00;start_type=ATG;rbs_motif=GGAG/GAGG;rbs_spacer=5-10bp;gc_cont=0.333
MSMYDTSEKLKGEYKELFKDGLSFRQLWWIVKMMKAARMYCRSNAAFINFLNSTFKDIAK
FGLVEKEGVGGKKYMGLSITMLKSDGTTAEETVSGTEEE*
>SRVP18_trench_6_60cm_scaf_214_117_86_FINAL_72 # 41705 # 42121 # 1 # ID=1_72;partial=00;start_type=ATG;rbs_motif=GGA/GAG/AGG;rbs_spacer=5-10bp;gc_cont=0.350
MSEIIGYEKKFFENAVITEEDIPSIAMKIRKFGKVEGKDLYGFFVTNEEFSGKLRHVYCQ
DGCYDIPVVRYDHGESIVLHREIQIEESKESSREYDKKVLKGSFIMQNESNVENKLKELN
IPIRKIGIINKLGWAFAE*
>SRVP18_trench_6_60cm_scaf_214_117_86_FINAL_73 # 42224 # 43111 # 1 # ID=1_73;partial=00;start_type=ATG;rbs_motif=None;rbs_spacer=None;gc_cont=0.367
MNLKEFLIKNNTDPKLSELILFFGEQGKTIKKGFLKSQNKAGTKNTYGEEQMELDKWADE
ILVNGLRWNRLVRYIATEEQPDIIEVDVPRNQFGVVIDPLDGSSLIDVNLAVGTIIGIYP
GHVLDQGKNMIAAMYILYGPLTTLTLTIGNGNGVHDFVMDEKGEFNLTEENIKIPDGKIY
APGALRRDYIPEHTKFIENLEKDGYKLRYSGSFVADVHQILHKGGVFTYPGFKGKDKGKL
RLLFEANPMGKIVTEAGGAISNGRIDILSIRPHAVDEITPMYIGGKKEIGMIEKG*
>SRVP18_trench_6_60cm_scaf_214_117_86_FINAL_74 # 43116 # 43544 # 1 # ID=1_74;partial=00;start_type=ATG;rbs_motif=AGGA;rbs_spacer=5-10bp;gc_cont=0.317
MTIEKRDIGEVFQLNIDDIKRDRIYANYALQDQNNYLELLIEIAKYLIPLDDYLYSDDSA
WVGFFKSKIVEWFGEEHGFVIIDEGYWLLSLASVVEGIKNWDISRICIDDIESARKLVKL
MSVVGEIGSSMKKDAEMKENIK*
>SRVP18_trench_6_60cm_scaf_214_117_86_FINAL_75 # 43588 # 44073 # 1 # ID=1_75;partial=00;start_type=ATG;rbs_motif=GGA/GAG/AGG;rbs_spacer=5-10bp;gc_cont=0.360
MFLGESGNDMREELGLTKERANELMRITHSIVRNHATNGMGRTSHILLSISGRKDLNDTE
KVICSFIFACEFSENMYGEGREGREGPRTTHFDIGSEMNMGMNMDCVVIAPDGMKKRDVV
ALTMAMLMSQLKEMPCSVRKDFCKSVSILFAKIAESGEVKL*
>SRVP18_trench_6_60cm_scaf_214_117_86_FINAL_76 # 44257 # 44577 # 1 # ID=1_76;partial=00;start_type=TTG;rbs_motif=GGA/GAG/AGG;rbs_spacer=11-12bp;gc_cont=0.318
MAKYYHDAKKSIADSRTGNLDRFDSIGKMVIGQWITGKTLGIKDLNIEKDNFHEPIDHSR
HPIYGDIDTKISSYDNIEKRWTVSSITHNFDNICIITLMTRNYGSV*
>SRVP18_trench_6_60cm_scaf_214_117_86_FINAL_77 # 44535 # 44996 # 1 # ID=1_77;partial=00;start_type=ATG;rbs_motif=None;rbs_spacer=None;gc_cont=0.290
MYHYLDDQKLWISVKRVYIIPEEKISGSTITIVENTKMVNVMGIKEDLDKLYGVTEEEID
KIIFDQYIEDEEEKLKILKEIRKYKSFEDYVRNHEKDFDMVDITDDFKMIIISSAVYPNI
KLDVIKKMGIIADHYGIFIYTEPLIDKKIAHKE*
>SRVP18_trench_6_60cm_scaf_214_117_86_FINAL_78 # 45015 # 45296 # 1 # ID=1_78;partial=00;start_type=ATG;rbs_motif=AGGAG;rbs_spacer=5-10bp;gc_cont=0.365
MVKEDQSNIFVTCADCSEKLYPNKGNFDIKVGDSVKIPFVGEDAREFMWVNVKKVAGDMF
EGILDNDPVFITGIACGDKVTFAKEDVCERIRK*
>SRVP18_trench_6_60cm_scaf_214_117_86_FINAL_79 # 45298 # 45399 # 1 # ID=1_79;partial=00;start_type=ATG;rbs_motif=AGGA;rbs_spacer=5-10bp;gc_cont=0.245
MMKFIKDNANTIIIITAGLLMTIIITLANIFYW*
>SRVP18_trench_6_60cm_scaf_214_117_86_FINAL_80 # 45873 # 46271 # 1 # ID=1_80;partial=00;start_type=ATG;rbs_motif=GGAG/GAGG;rbs_spacer=5-10bp;gc_cont=0.378
MTIPIIEPSEVIIRGETKGRKYGRYAQAIGSELQWIKDAIIKSDDGKIRIKIREIAKSMG
PEFEKKQDKAIYWGTRFVLFHEGIVVAPGKDKANEELLVMRMATSEDMLPPSLAKFLEPP
EDQMPDPGIEES*
>SRVP18_trench_6_60cm_scaf_214_117_86_FINAL_81 # 46824 # 47201 # 1 # ID=1_81;partial=00;start_type=ATG;rbs_motif=GGA/GAG/AGG;rbs_spacer=5-10bp;gc_cont=0.349
MKKDEKQSKKKESGKDNKEKYGHMTDQEIKQLAEDIYKGLVFTDRHVQTSDDVSRVFMTL
VLMGKELSDELKENPPGMIYEYMDKAGPMAINGMPMFLSCRLASIDDTKKVFEHYNKIKE
AVANA*
>SRVP18_trench_6_60cm_scaf_214_117_86_FINAL_82 # 47198 # 47674 # 1 # ID=1_82;partial=00;start_type=TTG;rbs_motif=3Base/5BMM;rbs_spacer=13-15bp;gc_cont=0.331
MSVLTETMDRIRAERQRLRSFPNCEEGNKYKNDNSGIAEESKDIVNDNNCEKEIDKLLAE
LKRNEPSSDNQLFRLSIIAYEIGDLHRSIVYATRFKDDEKARLAYLANGKLALADALAQL
YLLCISLEWDFNKLRELGALHLQERHEDFKRDGWIEVK*
>SRVP18_trench_6_60cm_scaf_214_117_86_FINAL_83 # 47671 # 47976 # 1 # ID=1_83;partial=00;start_type=ATG;rbs_motif=GGA/GAG/AGG;rbs_spacer=5-10bp;gc_cont=0.310
MTNDKKHLEEEKKCKRCGYKLYSHDSIEAGYCIQCASHDKDARRAWEDRGFAKFCSCGQM
LHLQDSIYDGKCLVCRKFPKKTIWKQLDNYMLEVYKYLKTI*
>SRVP18_trench_6_60cm_scaf_214_117_86_FINAL_84 # 48005 # 48247 # 1 # ID=1_84;partial=00;start_type=ATG;rbs_motif=GGAG/GAGG;rbs_spacer=5-10bp;gc_cont=0.239
MDRKDRKLIRGIIVANVIVIAISIFLFIRYNNNIGILITIISLWTSFIAIRIIINRYGVC
TCGYVSNHFKDRFLRKLMKW*
>SRVP18_trench_6_60cm_scaf_214_117_86_FINAL_85 # 48328 # 48624 # 1 # ID=1_85;partial=00;start_type=ATG;rbs_motif=AGGAG;rbs_spacer=5-10bp;gc_cont=0.296
MEKMESDFTKNRRMELKIHRNIAIAEIIIYIAAILLLFGYGGRLEELSSVRVPLLSFDGI
VKICAIICFLILVGIVSIPGLLIVGRDILAYYEYRKSF*
>SRVP18_trench_6_60cm_scaf_214_117_86_FINAL_86 # 48869 # 49426 # 1 # ID=1_86;partial=00;start_type=ATG;rbs_motif=GGAG/GAGG;rbs_spacer=5-10bp;gc_cont=0.333
MGSKTEEEEHEYERHVPTPETKNCMYQEDWFGNFRILVGEEESDWQDIHDGIASLKIGGD
LFVGVSSYWGNILPSRCVLKVQKADESGETDFYKFKIVDLCQDIVLDNIEIADLLREQTF
EEDYAFFVKTTKIDGFVKIKIIQIAQFGSEESDKILNEEDVTDFLIDVFDSYDYDVFDIK
ENKIN*
>SRVP18_trench_6_60cm_scaf_214_117_86_FINAL_87 # 49465 # 49626 # 1 # ID=1_87;partial=00;start_type=ATG;rbs_motif=AGGAG;rbs_spacer=5-10bp;gc_cont=0.315
MVDKQKFPENLFVYNAWPVISEILKRRFDDMWNDAKPVDIDNVADDNIDIKKQ*
>SRVP18_trench_6_60cm_scaf_214_117_86_FINAL_88 # 49640 # 49891 # 1 # ID=1_88;partial=00;start_type=ATG;rbs_motif=AGGA;rbs_spacer=5-10bp;gc_cont=0.361
MTRIRALPSCNYRFGRTEIIEAEDGKKKTARFILCCGYREVDAEECIMCMGFTDVNMKLE
FKVVTFMKMSKDLRFKQRKNFKD*
>SRVP18_trench_6_60cm_scaf_214_117_86_FINAL_89 # 49926 # 50177 # 1 # ID=1_89;partial=00;start_type=ATG;rbs_motif=GGAG/GAGG;rbs_spacer=5-10bp;gc_cont=0.302
MVTDFAKILLASMQKNNVECDHIYDTIQQITLGLIGGKHTQFVVLKCNKCGDMSGFPNDN
LILAIKNGTEDTKEKLRQLGFKL*
>SRVP18_trench_6_60cm_scaf_214_117_86_FINAL_90 # 50261 # 50557 # 1 # ID=1_90;partial=00;start_type=ATG;rbs_motif=AGGAG;rbs_spacer=5-10bp;gc_cont=0.310
MPIPILNKENVVDKEDPINMETGLNKSISEDDKRIEEEINDIREKIIEFIKNQGYLYTEG
DQEFDDETNDIFGKGDTLIEITITTGVDNEVMKQIMEN*
>SRVP18_trench_6_60cm_scaf_214_117_86_FINAL_91 # 51072 # 51950 # 1 # ID=1_91;partial=00;start_type=ATG;rbs_motif=GGAG/GAGG;rbs_spacer=5-10bp;gc_cont=0.314
MIREINIKVGKTYPIKHIIEELRQHPDIKLGHIYVLNKHEYRLGIAELEELQKRINKAER
ENLAVYDIYGKRKISPSDIAILGLIDPYTKYEKYEKFYDEFYKQIDSAIDASDSGIVMAP
SEDILMEARKEGYLIEKDDDLFDGISIYFDRKGVESRRIIKGKEGERKEYVVFGKEGTIT
REEKVEKKVGDEDKGKLISMTEHEALILKENTKEFEPFYNDLEKTVVAFIKQSKEGNAAV
EIANIIEEAKKTFHNIESKKDIFLRGLVQSFNEKGISTEVRKADNYMIFRMK*
>SRVP18_trench_6_60cm_scaf_214_117_86_FINAL_92 # 52009 # 52896 # 1 # ID=1_92;partial=00;start_type=ATG;rbs_motif=GGA/GAG/AGG;rbs_spacer=5-10bp;gc_cont=0.320
MVSAEAFKRYEERKKRPVAEEGEDKREKDIHVILDEIAKMKGYKEKLMGKRKVRPIVQYA
DYLLEKKYGFKVIKRGGEYFDRKTKEKKIAEKSISPIEQYIELLNEQKIKGYKSAREYDE
WLARQEGFKSLRDKEELIAGEIGLSVEEYHTFLAEERGFDSYDEYQKYLDGIYAIRGTYT
KLIPEEDFIAVFKLIKDKWTREHEKFIAFCTEFWKDSLGPYFEKTMKAEAAVFVDDITTE
LDKFHRSRPGSLNIYNIDDIAIGISYCLEEKDVDTILSKNKKSITFRKREIKKAR*
>SRVP18_trench_6_60cm_scaf_214_117_86_FINAL_93 # 53349 # 53612 # 1 # ID=1_93;partial=00;start_type=ATG;rbs_motif=AGGAG;rbs_spacer=5-10bp;gc_cont=0.273
MKKKSKNKNGGVPLEKIAYYVQGLYKKDSDTGKIILVITSQFCEEDLRNFAEKYKECHND
NNVRHIANILASVPSKTMDKYLQNIAL*
>SRVP18_trench_6_60cm_scaf_214_117_86_FINAL_94 # 53705 # 54325 # 1 # ID=1_94;partial=00;start_type=ATG;rbs_motif=AGGAG;rbs_spacer=5-10bp;gc_cont=0.287
MRQIVKRVKDGQEITFTCSQCGDLIHDMFVPIGKKCEPNWDKIPDKCSCGARLTIRQPII
DSSDIDDSYADGYNANDRIIRRNKPENISEKYDIYKGRIKDLETAISIDFLDMRLNGFKR
DSIKIPDNIDHLRIECIKRNILHTESNVKHLSCIDDTCEKEDAQKRLNELRQRHDELSKK
LDDKKDSKKDFDKNTWTKKDIKNKFS*
>SRVP18_trench_6_60cm_scaf_214_117_86_FINAL_95 # 54382 # 55017 # 1 # ID=1_95;partial=00;start_type=ATG;rbs_motif=GGA/GAG/AGG;rbs_spacer=5-10bp;gc_cont=0.269
MIIKRIYFPDNIYAQNMVGFKNILTKYSLLWIKSEIYSGIDGRQIMSGIYYTSDNIHRIL
CIYEGENKPVTFFYKTVGSGGNFLIDLNSFCASIGCIIDIKDEEYMNNIILRLHDHEDIN
IFEEIKKERNKEIKKKREKEKGDDSKKLDEFKISASDIKIRGTIKKHIRRYIIDNGELLR
RRGISIKVALLFKKKDIQSNVRWGLENGWIK*
>SRVP18_trench_6_60cm_scaf_214_117_86_FINAL_96 # 55234 # 56631 # 1 # ID=1_96;partial=00;start_type=ATG;rbs_motif=GGA/GAG/AGG;rbs_spacer=5-10bp;gc_cont=0.302
MISSRIQLFQDKDIYYPTSSKEIIRTEQIESIGIDTLSGLCHVSKNLWNEANYIIRQLFT
QKDKDGNRTGSYMKYSDLDYLIKNKSENYNKLPASTSQQILKILDKSWKSFFESIKDWGN
NPSKYLGRPKLPGYKNKDGEFILVFTNQQVKIKNGYLTFPKKLKDLKIKTRLDDETKLRQ
VRIIPKINGEKYVIEIVYNIEEQVLSLNKDNVIGLDFGLRNVVTISNNIGLKPIIVKGGV
LKSINQYYNKRLAELKTIYSKQTVTVEDIDKKTGIKTEKKKQRLTGPAIQRLTDNRNNKT
KDVMHKYSRFIIDYCIEHNIGTIVIGHNDNWKQNISLGKRNNQNFVQIPFYQLTKMIKYK
GEEIDIDIKEQDEAHTSKCSFLDDESVEHHDFYMGKRVSRGIFRSAKGILINVDVQGALN
TIKKAIPKAFSKEKVDRIEDEGLHPLRINPLSGLTCQRYVNIVGN*
>SRVP18_trench_6_60cm_scaf_214_117_86_FINAL_97 # 56912 # 57709 # 1 # ID=1_97;partial=00;start_type=ATG;rbs_motif=AGGAG;rbs_spacer=5-10bp;gc_cont=0.317
MEMIDESEVIEGNDVIGYRINKAKKIFDDLDKDDLVTVTIHKPPEPDILSEILRGLKKEF
SARGINKRCTEYILAELGYRTCYKYLAKSGFLSIQKTTKRIRDTIGSRLVDGYPEMANFV
LSQRDNTFRLHLHVSQQQHEQLKDMSCDLYIPIGDILLMCLICAFNDLNGRFDTCNKADI
KYEKYCSTDGFLSVIMNHANEIVEKARLYVVNTRPVLELGIKEKECVIDSGLKISDSYKK
KLDIEQKLIKDIDKFLEDDITKEKA*
>SRVP18_trench_6_60cm_scaf_214_117_86_FINAL_98 # 58101 # 58409 # 1 # ID=1_98;partial=00;start_type=ATG;rbs_motif=3Base/5BMM;rbs_spacer=13-15bp;gc_cont=0.330
MTEKVYGKDIILICDCIDCNNMAVWKQSFMTRKGFIIVNLCEPHHYILRTKVPNNFSLDE
DVLKWLMVQGTNPYKVAQYGTLHSLRNVLMMEQLRKVELEFE*
>SRVP18_trench_6_60cm_scaf_214_117_86_FINAL_99 # 58539 # 58634 # 1 # ID=1_99;partial=00;start_type=ATG;rbs_motif=GGA/GAG/AGG;rbs_spacer=5-10bp;gc_cont=0.354
MSGQTVCERIKLFETTGDEHYYDDIVRKGIQ*
>SRVP18_trench_6_60cm_scaf_214_117_86_FINAL_100 # 58689 # 58928 # 1 # ID=1_100;partial=00;start_type=ATG;rbs_motif=AGGA/GGAG/GAGG;rbs_spacer=11-12bp;gc_cont=0.312
MMKKLTVEEIRQFAERPNVKKIDAENFLMKMNIGNGIPIIMENLVADAKSYKWNNETVEA
ILDGILAAGGLEINDLVKH*
>SRVP18_trench_6_60cm_scaf_214_117_86_FINAL_101 # 58999 # 61440 # 1 # ID=1_101;partial=00;start_type=ATG;rbs_motif=AGGAG;rbs_spacer=5-10bp;gc_cont=0.335
MQVPLTISTYFDNLGGPQKLKMWTNGKKVIVTAPIRPYAYSKTRPMIPCIMTSVTRRLLS
NPFKEVSLYKCEFNSSGDVGRYCTNDDIYMENHIQFQNRSMIDRPEWVKNFANTDDLKIM
SFDCEMMTDGRTFPMPARNAICGIGYKCTTGIKNTGLGGINSDDIITMWSEKKGQDAEII
DKFLREVKKFDPDMLVGFNSNGFDLKYLRDRCAINGINFNKYIARSMDTHDPVEFVEKEN
LASKKKYVEVRIDGRISYDLYYPVIRDQSMFGIKNRTMKTVAEWYKIKDIIKEDMSNVNR
YLETEDGRKQINKYLRSDVNITDQLFKIYSANTLMLAEKLIIPLDEVVNATSSLLSNLIF
GRELMSKNIVSDGQVSSRYDKKHVANKRGGWVETYRPGFIKKLKKLDFKSYYPFLTVQLN
ISSETCFIVRYEEYKDELTDYKFYWKEEEYKGIGKIKWFYAHIPDSTLGKTVVIRINMTE
EGFLPRYMRELFEERAMLKKRMKDIEKEIGKDNTRDNVEYAGLKSSETAIKIIINSFTGY
VGNEHALYGNLACYVAITGMGRYFTQKIINKYKDLVVSSDTDAIYEDISTGGISEADANK
YIESLVTGELGFQKCWILMEEEGNFGSAFFMETIGKNYYIHDLDKDIVIKHGVATKRSSL
ARFVDRSADEIVIALLKGGMSSKNEHLVQAVDRAYDMSKWTIRDIQQGVHVRKASDYKKG
TPIGLTIGRLARQKWKIPESDLDGMQVSYIKLRGNGKYAVVSDIDNIKNFDYDKEYYIGM
LDKLLENLGLKDFHPSNKGSVRTIQRGIEEAWC*
>SRVP18_trench_6_60cm_scaf_214_117_86_FINAL_102 # 61449 # 61685 # 1 # ID=1_102;partial=00;start_type=ATG;rbs_motif=GGAG/GAGG;rbs_spacer=5-10bp;gc_cont=0.329
MPIKLIEESEVTEGKKSEKRQECACPVVVNAKKSLKIISAEKIIKCERRERGMTSSCAIC
EGISKEMFDRCKNKWTDY*
>SRVP18_trench_6_60cm_scaf_214_117_86_FINAL_103 # 62007 # 62222 # 1 # ID=1_103;partial=00;start_type=ATG;rbs_motif=GGAG/GAGG;rbs_spacer=5-10bp;gc_cont=0.255
MEDEIFAQSLRMLYGIFLIILGIVVAIVTYKYVIPIGSIFLIGSGLILIFWKRWNYMISC
IILGNINKDTK*
>SRVP18_trench_6_60cm_scaf_214_117_86_FINAL_104 # 62224 # 62424 # 1 # ID=1_104;partial=00;start_type=ATG;rbs_motif=AGGA/GGAG/GAGG;rbs_spacer=11-12bp;gc_cont=0.308
MKKFEQLSDLLKRKERVLESIENVLYKLSDDPLIRPSDAISMLFLRETTLRKCTNIYSNI
SKIGIR*
>SRVP18_trench_6_60cm_scaf_214_117_86_FINAL_105 # 62427 # 62789 # 1 # ID=1_105;partial=00;start_type=ATG;rbs_motif=AGGA/GGAG/GAGG;rbs_spacer=11-12bp;gc_cont=0.361
MRVLVCGDRNWRDMSIIERELKKLPADTLIIHGAARGADTLAKFVAEKIGLKVINDGKGF
PAKWKIYGRSAGPIRNQQMIDEGKPDLVLAFHENINESKGTKDMVNRARGVGIKVEIFTK
*
>SRVP18_trench_6_60cm_scaf_214_117_86_FINAL_106 # 62832 # 63212 # 1 # ID=1_106;partial=00;start_type=ATG;rbs_motif=AGGAG;rbs_spacer=5-10bp;gc_cont=0.323
MEESIMAKLGELSDSDLLDIQYAIKHILEDREISEDTIKKAVDYLYKKCSGQFRYTDLVM
YLEETGFKREAINKVIIKMWKKYPFFAHGGCPIGEEDTLERPIYPTYEGIKYSNICYLEP
RWETFL*
>SRVP18_trench_6_60cm_scaf_214_117_86_FINAL_107 # 63244 # 65781 # 1 # ID=1_107;partial=00;start_type=ATG;rbs_motif=GGAG/GAGG;rbs_spacer=5-10bp;gc_cont=0.313
MLKEEIWIEKYRPKRLEDVVGQPEVIRRLKSYIQSRNLPHLLFSGPPGVGKCCKGNTLML
TNRGIIKIEDIVHRQTDFGNKFKDHGQTNLYDSLYDEDQIDETLKNEEDDNIKNVDNIIS
ISQKLNFENYAIVERYDMGENNVVTLKTRIGLEISGTPEHKIVVIDNNGKLRFKKLQDIS
TIDHIVVSYNTNIFNERLRLNFFHRKKRQDNTSQILANISYMNPNVAELLGYIIAEGNDD
DGQVKITNYDKEIIDRILKICKDLNIDARDNYEDDKLVGVRIGSIALKEFVYYLGYRKLA
QNKEIPWSILQADKDSQISFIRALFDGDGTVGNYNDHQSIEYNSSSFELCRQLQIILLNF
GIIGRLSSKKGAKLEYKGEIREYEESYRLIIIGGEILKFAEIINFGLSRKKEILDICVRN
LENKYRWTDITYPNIEKIINRLYDELKMLGQKGKIIKRWQEDFIVGNKTVKLNRQKVVSC
KKYLKIQKVDKLLYRYISGERKPSIYGLKRILSAVAPVNYLPEYKYLEILSEKFIVDDIV
LIKNEKFRVYDVTIKDVHSYIGNSIINHNTASAICVAREIFGENWMGSFTELNASDERGI
EVVRTKIKNFARTAPLGEAEFKIIFLDEADALTPDAQSALRRTMEKYTNTCRFIMSCNYS
SKIIEPIQSRCAVYRFRPLAGSAIEERILHIVKEEGITLTKDGLEAILYVASGDMRRAIN
ALQAAAMIDKTVNMDAIYKTTSTAKPSEIIDLIRKALDGNFSGARSQLDYLLVEQGLSGE
DIIGQIHRAMYDMTISDKLKVDLIDKIGEIDFRMAEGANDRIQIEALIAHFILCGANEKL
TDAKK*
>SRVP18_trench_6_60cm_scaf_214_117_86_FINAL_108 # 65856 # 66485 # 1 # ID=1_108;partial=00;start_type=ATG;rbs_motif=GGA/GAG/AGG;rbs_spacer=5-10bp;gc_cont=0.338
MDDDVIEISEWKTPATDYPEKEFGTAKIVHGFYNYGYFHNYGVNGYIFFEVTKQIPITSL
EIKDDKGIWQTWMVDDPPHFWSMQNYAKNSSGRVLVAGLGLGLVTGELLNSVDVDSITVV
EKNKDVIGLISPLLPKAIDVQFRILNEDFYDFINETNEEFDRLIIDLWVSGSAEETKRIL
GEEVRPLAYYLKKIFPDASAVFHGFGLSW*
>SRVP18_trench_6_60cm_scaf_214_117_86_FINAL_109 # 66532 # 67275 # 1 # ID=1_109;partial=00;start_type=ATG;rbs_motif=GGAG/GAGG;rbs_spacer=5-10bp;gc_cont=0.309
MVVYYKSVRFINGKSIWVVEDEEGNINKDPTKEQLTIAIADKRTKIIRRKCCVCNGGNAT
RRYYDEKGYWNGRDHICDKCDKKKLWGPITNCRNKLLSKNCSAGKGFTIEQVIAIYLGIK
NCNIEMDNFNFRFDLSPHIIDGKIQVMGLRMSETERWNFGGKDLSGRVINSDTVYLICMD
KIRKNIERAYRVPSEDIVGIASITIVKNPPYGSKWTKYRLNKDEEKKINDIYHSLDIYKC
PVLDNRF*
>SRVP18_trench_6_60cm_scaf_214_117_86_FINAL_110 # 67294 # 70737 # 1 # ID=1_110;partial=00;start_type=ATG;rbs_motif=GGAG/GAGG;rbs_spacer=5-10bp;gc_cont=0.329
MVGLADLKKHFDNVKKCHMSLNNKYCYFSLTGVNTLDFLDVLNYKSWVYKTFQKMVNIRY
VYIIKKLENGNTIVRTSVGFAPLLLRYLRIKGFQIRDEDIEVFKARNIVFPDLKIILYDF
QDRMVNDWLSAGGIGVVKCPTGGGKTILACSMIKQIGRKTLILVHTSDLLINVWNDSLVK
SFGQGIMGQVGIIGGGLTDKDRAAMRLGVRSGDFDENIRKDIVIATFQTLMNRMDDLTQY
KFGLMIVDECIPIDSKIWTNDGIVKYEDLGYGQDYKREVFQVWSRNDNDNIVNNGYKKIK
TRMKHMYRTIVETGDDLVCSLDHKVLTRKSDGTEEFVEIENAKNMARALIRPYDMREECI
MARIFGYMIGDGNVTYGETGFNVIRRRCKYYGGSATGDYDGLLKMKYDIRKLGYESADIR
SKYSNSEITRLSGEKTLVQGHAYMFGFANDLASRLVKLGYPAGNKTDIIYKIPDWIMQGS
KDIKREFLAGYMGADGTTPYFDDKDEQRKRSFNAPLFSINKRQDIIEESMEIVDQLKKLF
EEFGVSFTRVNIYDGNIRKDGTITKTIQIVLTGDNESLRNFLEIGFRYCIERERLGDMIL
SYLKYIRICNEELKELQKILIDIHDRIGKAPSKIVNIINDIRSPKQLDIFSSWGDVDIKD
TIKRKNLINLTASSLSHLLYEDRIVESPGDILGFKEWRNKVSRDFIFLDILRHEYRGYEQ
GYTLTVNGNHNYLVNGFDILNCHHVPANMFRKVNAVIRAPYKLGLSATTTRLDGMEKDCF
GQLGDIRSTVSIRELINRGILAEPRFQSPIIVDREIIDSIQDSGLSGLNYSRFVKKKSAA
SQKKKDYIVNICKNIAARDRKFLLFTDYVNAEDVFVRDNYADSLLKEDVSVSIIDQGMAS
DERSSVFNFLEKGEISGIVFGKLGSEGVNIPSVDVVVMANAIKCISGDILVPTDKGIIRA
EDLENVKPNTVFTINPDDGSVITAKINEFYNFDEEDTIRITTLKGYEIEGSVSHMIVTGW
SCGNIIYTSLSDINIGDSILIYGNVYGKEDRDLAFYDRVISKKKSMNKLYDMNIDKYHSF
IAGGFINHNSPITFTQRVGRTMRRVPGKDFCDVYEVLLDLPTEMKWSDFNFAEYRAEGFQ
KLTYKVE*
>SRVP18_trench_6_60cm_scaf_214_117_86_FINAL_111 # 70740 # 70943 # 1 # ID=1_111;partial=00;start_type=ATG;rbs_motif=AGxAG;rbs_spacer=5-10bp;gc_cont=0.343
MSRDGNTDIEIKRKGRRRSIPFESEKLRERSACPKCNSILVKKRNRTNDYVCPVCGWVGG
TVKKVMW*
>SRVP18_trench_6_60cm_scaf_214_117_86_FINAL_112 # 70967 # 71410 # 1 # ID=1_112;partial=00;start_type=ATG;rbs_motif=AGGAG;rbs_spacer=5-10bp;gc_cont=0.268
MGRDIYEYDKMKKVAIMTAIEQLKLRGENAVKASNIGRYDIFINDKDIRIKIKFSKPIKR
SSTVEHCWEFTKIIHKSRLWPNDIYQYYLLMGMNENGGVEKIWKVSADDDIIYRKNQIFI
PLNKTEDYNKYELNIFDNNDGQLQWIE*
>SRVP18_trench_6_60cm_scaf_214_117_86_FINAL_113 # 71916 # 72125 # 1 # ID=1_113;partial=00;start_type=ATG;rbs_motif=AGGA;rbs_spacer=5-10bp;gc_cont=0.357
MSKTVAISDEMHIIITKKQTEIFEKYRVTARISDLVDKAIKFGIDNAAEAYTPKSEKLKI
VEEKDVKAR*
>SRVP18_trench_6_60cm_scaf_214_117_86_FINAL_114 # 72170 # 72397 # 1 # ID=1_114;partial=00;start_type=ATG;rbs_motif=None;rbs_spacer=None;gc_cont=0.307
MTTIKEYLKKVSCKKCGNNDVTKMELYFVSERKSEKQPAATTKYVTCLDCNTVFKIDDKD
HTKEFLLEPVTAIGG*
>SRVP18_trench_6_60cm_scaf_214_117_86_FINAL_115 # 72822 # 73112 # 1 # ID=1_115;partial=00;start_type=ATG;rbs_motif=AGGA;rbs_spacer=5-10bp;gc_cont=0.385
MSWRKQDSHKEETKIVKKALADAGIKARVTHGRGTAWGWLHINIGDPKQRNGLEKTEFGH
QYTEEELALHKKVLKIAKDATGRHGEYDGEIMILAQ*
>SRVP18_trench_6_60cm_scaf_214_117_86_FINAL_116 # 73162 # 73758 # 1 # ID=1_116;partial=00;start_type=ATG;rbs_motif=AGGAG;rbs_spacer=5-10bp;gc_cont=0.303
MSELLKNINILLADAIQSEHNTMTIYTKLVKAYEELGNEKFEDVAGLYKPNLFMTMQDIK
NHVENLESLKFSIESRLTEKEKKESENIINKWNKSIEIIPLKDEFSLEGIETWHVSHYEM
IPNSTEIHSPLFKEDALKLLAAGFNLAINDELGTGSIIVTNDGFDIELWQHMNKKIIHKK
TLDDVLDWLISFYDEGKT*
>SRVP18_trench_6_60cm_scaf_214_117_86_FINAL_117 # 74187 # 74420 # 1 # ID=1_117;partial=00;start_type=ATG;rbs_motif=GGA/GAG/AGG;rbs_spacer=5-10bp;gc_cont=0.295
MIFGLVFLTVLIHELVHMIDGYSENIAVCFGFINWKRTAFVINGDNYTLFRGEPLAFLVN
IIIFAIMVIIYRKARQN*
>SRVP18_trench_6_60cm_scaf_214_117_86_FINAL_118 # 74439 # 74675 # 1 # ID=1_118;partial=00;start_type=ATG;rbs_motif=3Base/5BMM;rbs_spacer=13-15bp;gc_cont=0.371
MVELEESEVIRIGILDMQVCVPEYLTDDQVKAFANIRNPCGTVNGWQIRKEGDKQLGGMP
ERNPCSERKGYVHITLDA*
>SRVP18_trench_6_60cm_scaf_214_117_86_FINAL_119 # 74741 # 74947 # 1 # ID=1_119;partial=00;start_type=ATG;rbs_motif=GGAG/GAGG;rbs_spacer=5-10bp;gc_cont=0.271
MNIIKIVSIVFDMVSYIIGILALYLFFGEETIIAINLMFLMYFTLFISGRLKMYEISKNG
TWSLHQRS*
>SRVP18_trench_6_60cm_scaf_214_117_86_FINAL_120 # 75046 # 75312 # 1 # ID=1_120;partial=00;start_type=ATG;rbs_motif=GGA/GAG/AGG;rbs_spacer=5-10bp;gc_cont=0.341
MECSYEDHEIIKVGDSVRYLPIGTIFIVKEIYCDGTVGEFKLPAGLQKYRRAVIIPANDS
GHYPIDNDIAKICPKCGKEISQCDLEHD*
>SRVP18_trench_6_60cm_scaf_214_117_86_FINAL_121 # 75377 # 76450 # 1 # ID=1_121;partial=00;start_type=ATG;rbs_motif=None;rbs_spacer=None;gc_cont=0.304
MDNKKTKMIAIIGIIIVIVLIQISFKSHKEVQGFYSINANQSDWKNLRFDLLSTIALYFI
NPTEQGDIDIKDSDIPKDLIKLAHENNIKVVISIQPKESSTIDALLTTSKDDFLNNIVDF
IKRNDLDGVDIDIENINGTNSIVELKNKQLMTDFMKDLSIKLWNVNPNYRISIDINGNYH
HVEKVFDLNVIQGYVNYILIMGYDYHWLSGPIAGSVAPVDSYNNDISIRDSLNYYSGIID
KNKLLLGVPYYGLEWSTIDGDVESPTTARGKYYNYKEMKDRADKYGRIWDNTWKTPWYKY
QEGDKWYQGHYDDLQSLGIKYDLVNSINIAGIGIWEVGYGDKEPELWQLMQEKFGKR*
>SRVP18_trench_6_60cm_scaf_214_117_86_FINAL_122 # 76675 # 76821 # 1 # ID=1_122;partial=00;start_type=ATG;rbs_motif=None;rbs_spacer=None;gc_cont=0.299
MKEEITISERIVVIDDKNQTITGNVIELKKNSLGNIVIVVKSDRPNGF*
>SRVP18_trench_6_60cm_scaf_214_117_86_FINAL_123 # 77678 # 78313 # 1 # ID=1_123;partial=00;start_type=GTG;rbs_motif=AGGAG;rbs_spacer=5-10bp;gc_cont=0.349
MINSNRNQGRIFRPSHVSIVVVKSFESLLERDMTVEECMIMCTSDQIHLREKLFFRLIYE
TSLQPSEVLNLQIENWDSKQLLITAVRVNVKTKPLKGNMSKKVWLPTKSKSRVITENTNE
MLREYVGNRTKGPIFVNNQTGGGMVSLTWFNKEINRYANLLGIQKVKKYFKDKVQREEPR
NLKLVTLMALKKAGERDHITIKENDIVDDYD*
>SRVP18_trench_6_60cm_scaf_214_117_86_FINAL_124 # 78306 # 78461 # 1 # ID=1_124;partial=00;start_type=ATG;rbs_motif=AGxAG;rbs_spacer=5-10bp;gc_cont=0.314
MTEIEYKIMMTLHPAPAEQLEKEFGKDGWILQVILYWEGNLYYHFVRHKTK*
>SRVP18_trench_6_60cm_scaf_214_117_86_FINAL_125 # 78963 # 79493 # 1 # ID=1_125;partial=00;start_type=ATG;rbs_motif=None;rbs_spacer=None;gc_cont=0.328
MVELIYINLYGTILPENREDLILRNGFLKFLDRYKKVHIAISTYAPRDIAMSDLKEVGLI
DKVEKVYTREDMRFVRVYNKQRNDLKDGYPQPGLKVWTRYDFRTDEDNAIIISDNLLDMV
AAEWYNVRAIEVPVFKNKFDTFSFDDISIGSWYDDARYFMHRLKRKPMRISLKMKT*
>SRVP18_trench_6_60cm_scaf_214_117_86_FINAL_126 # 79507 # 79692 # 1 # ID=1_126;partial=00;start_type=ATG;rbs_motif=AGGAG;rbs_spacer=5-10bp;gc_cont=0.285
MMNIDDIKKKRETYERKIEDVLKEFEKEIPPEFKIESEVAVRSKEKGFDCRIKLELEDLN
K*
>SRVP18_trench_6_60cm_scaf_214_117_86_FINAL_127 # 79689 # 79784 # 1 # ID=1_127;partial=00;start_type=ATG;rbs_motif=AGxAG;rbs_spacer=5-10bp;gc_cont=0.323
MMYGTDSIVTLFDNGFVIYGDKTDDAIIALE*
>SRVP18_trench_6_60cm_scaf_214_117_86_FINAL_128 # 79818 # 79928 # 1 # ID=1_128;partial=00;start_type=ATG;rbs_motif=GGA/GAG/AGG;rbs_spacer=5-10bp;gc_cont=0.270
MALQQNEDESKTLRNKTIVTIITIGIISIVLYFIWR*
>SRVP18_trench_6_60cm_scaf_214_117_86_FINAL_129 # 79919 # 80512 # 1 # ID=1_129;partial=00;start_type=ATG;rbs_motif=None;rbs_spacer=None;gc_cont=0.308
MEIIDIETFCICGNDEWIDWLIIAEFKLQKFGIKMALIDLYAKNPYNHDIGKKVMGIDYN
RGRTFICGTIVDREHRGDDNAYRIESEHGKDYTGTLYENSIQPFDEKVVLEEIRKDNRLT
IKVLFDYNPVTVSVEKDKKEIFTQHIEGDIEDPGELLDSYKKLLEFLGFKPDLDRMYMGD
GLLILQFDEDNKNRNGE*
>SRVP18_trench_6_60cm_scaf_214_117_86_FINAL_130 # 80515 # 80760 # 1 # ID=1_130;partial=00;start_type=ATG;rbs_motif=GGA/GAG/AGG;rbs_spacer=5-10bp;gc_cont=0.305
MTYKWIEFEPDEGEKINTQAIKLLADPDIICTVLFAVKTNKDGTSSPVFLVSQNFKDPKI
FIDDLIKLLGEHAKFNQVKRN*
>SRVP18_trench_6_60cm_scaf_214_117_86_FINAL_131 # 80905 # 81123 # 1 # ID=1_131;partial=00;start_type=ATG;rbs_motif=AGGAG;rbs_spacer=5-10bp;gc_cont=0.301
MQFAVIVNNNHTFLVTNVDNQNNAIKKVVEEYDNHRLTIQSIHAYLITQVIETKKDEKKE
NEKKENEKKNNV*
>SRVP18_trench_6_60cm_scaf_214_117_86_FINAL_132 # 81163 # 81471 # 1 # ID=1_132;partial=00;start_type=ATG;rbs_motif=GGAG/GAGG;rbs_spacer=5-10bp;gc_cont=0.288
MFSIDYTKKKMNTNEIKLDCQFENVEIAPEFIEWAEGSKSYIEWLNKQKDRKDSLGNLLR
KFLTDKNITSWYGFRSHLDNLGATEDEIKTCEKSWVEYTIQK*
>SRVP18_trench_6_60cm_scaf_214_117_86_FINAL_133 # 81544 # 82413 # 1 # ID=1_133;partial=00;start_type=ATG;rbs_motif=GGA/GAG/AGG;rbs_spacer=5-10bp;gc_cont=0.347
MSKASEIYTIIASLKKAEETMNLKNDWKPENEIQFRFLANFLPLCRNDKVDEIEIEVADE
AEKINTFLEIKGFSIKLQPFPPNTFGFASVLDLIVEWLNIGEKVKIDAKNGSIYDGVRIK
KDGVSFFESTVYGYRHIIACLRTISGDMVFITVPKESYEGLDLIEMADDISKNMEMLSGK
YEGVRFPMVDLNITNDITWLKGMSTVNVRDIPAEITQAVQQIKFKMNEKGARFQSGTAIA
VTLKAAMMPKEDLIIREPFLLWVERRKLEKPLMAAFITEESWNNPGELT*
>SRVP18_trench_6_60cm_scaf_214_117_86_FINAL_134 # 82467 # 82631 # 1 # ID=1_134;partial=00;start_type=ATG;rbs_motif=AGGA/GGAG/GAGG;rbs_spacer=11-12bp;gc_cont=0.364
MEAKEIFDKQIGEWKKRSERGEVCGILGCEDRPTIHCPRCGNWYCKEHSYVHFH*
>SRVP18_trench_6_60cm_scaf_214_117_86_FINAL_135 # 82665 # 83069 # 1 # ID=1_135;partial=00;start_type=ATG;rbs_motif=AGGAG;rbs_spacer=5-10bp;gc_cont=0.311
MTLEKQDIRILQPKISDEKIGSFFYDSSIAHAIRADGTTILLIANGDIRIEIYGEDYDNK
SRSVAIEKYGLTDKKLTDLEKEGVLVWRNNNWFEVIWTKDGNKSWESVDNTLSFDYDAAI
QIFNDCYNLTDLNV*
>SRVP18_trench_6_60cm_scaf_214_117_86_FINAL_136 # 83146 # 83364 # 1 # ID=1_136;partial=00;start_type=ATG;rbs_motif=None;rbs_spacer=None;gc_cont=0.338
MSIIKVSEDQIPYKFATTLIFTNGICPICRRGIYRSDKMNIIVDIEEGKNHFLNHSKAEQ
KTYIKNTEVLGI*
>SRVP18_trench_6_60cm_scaf_214_117_86_FINAL_137 # 83575 # 84486 # 1 # ID=1_137;partial=00;start_type=ATG;rbs_motif=GGAG/GAGG;rbs_spacer=5-10bp;gc_cont=0.311
MIYRIELPKYFEKNQLYLGDNLEVMKSLPSMSIDLIYLDPPFFSGRVYTEESKVDDDEVR
SFDDTFNGNLKEFLNFLGIRIFEMRRLLKPTGSIFVHMDDHAIFEIKVLIMDRFFGRKHF
INNIIWCYSGANVTISRFPQKHDIILWYSKGDKYTFNPQDILIKKANDDSYKIDDQGNRY
ITKYGKKYLVKHDFLLEGKIPEDWWVIPFLSPAAKERVDYPTQKPIELIERIIKAASNKG
DTVADFFGGSGTTAVVSQQLNRNWITCDKSSKSIEVIKTRLLGNKSIKDRGFQTDVGAMF
ESM*
>SRVP18_trench_6_60cm_scaf_214_117_86_FINAL_138 # 84563 # 85738 # 1 # ID=1_138;partial=00;start_type=ATG;rbs_motif=GGAG/GAGG;rbs_spacer=5-10bp;gc_cont=0.286
MNIPLVEKEDMKRRYKNSIPTSVVNIGPVLKKYGDKISIEENLVEGIPIIEDVYDVNPGD
MIEIHVNNPNWRIFVTRDQPSTSAEACRDTDDTGKYSLIDLNPLCWPFLPKFDGTNYIPR
LPGEYIYGNRYEEVKVSNWGTTTCADPECGKDVSVAPSYREYNVEVPKINGAICQTCMAR
HTKMYGRDNRSSYIPIKVINYYDKDFVLSCKLKIINRNRMRISGIADLLRLYRLNTNDII
VLYFNLKKIDEIVIQIIKYESLKDIRMTKVLPDFKTEYRRTEENMEKEKKEVDVSHVIDD
INKIGNKWIELIGGIDKEIIRLKEIEQKEKEIEQQKKDIEQQKKDIEKNEQELKKEKEKS
NKNLENYNKDKENIENYFAGLPDPTNVIKEK*
>SRVP18_trench_6_60cm_scaf_214_117_86_FINAL_139 # 85751 # 86113 # 1 # ID=1_139;partial=00;start_type=ATG;rbs_motif=None;rbs_spacer=None;gc_cont=0.289
MSITKQIPELSTIVKNDKFVIEEMLSETGELQHCMFIKGFMTVDEILYAVKKYDVNEVHY
TVGTDKTHSFPLIMKTRRECFNGQDHNFKFDPDNARTIYPVVHKMFFDGKDWKYIYNYDI
*
>SRVP18_trench_6_60cm_scaf_214_117_86_FINAL_140 # 86155 # 86451 # 1 # ID=1_140;partial=00;start_type=ATG;rbs_motif=GGA/GAG/AGG;rbs_spacer=5-10bp;gc_cont=0.279
MIFYHGTDQELAYLKQNSYVTKNVKDACKFGYRRAVLSNNPFVYIYMIDVPEESLRLDQN
RYRAYIILESIKAELKFRYSTYQTPYKLTRFKRLKCES*
>SRVP18_trench_6_60cm_scaf_214_117_86_FINAL_141 # 86499 # 86678 # 1 # ID=1_141;partial=00;start_type=ATG;rbs_motif=GGAG/GAGG;rbs_spacer=5-10bp;gc_cont=0.333
MEILVHLNDENSKRLLALREMGILDIDIDNICNDAIAEQLNRAGEVLSDFAGSFESRGK*
>SRVP18_trench_6_60cm_scaf_214_117_86_FINAL_142 # 86701 # 86967 # 1 # ID=1_142;partial=00;start_type=ATG;rbs_motif=AGGAG;rbs_spacer=5-10bp;gc_cont=0.322
MKGNIRTVDHPGEDEKFSTKRLRGVVKNGRIYLDRKGLFDKPQKCPINIPIPQTPDEIKF
FIESVEWLFSKEGYIASKTFDFDKWRKK*
>SRVP18_trench_6_60cm_scaf_214_117_86_FINAL_143 # 87048 # 88127 # 1 # ID=1_143;partial=00;start_type=ATG;rbs_motif=GGA/GAG/AGG;rbs_spacer=5-10bp;gc_cont=0.260
MFSDFGSKDRDKVKAGDFIRYEYKNEIGIAKLVDINGELCITVQRSSDKIDVGEEILKLK
DVTDVHLLTENEKRKQLRHQRIIPSYHSFYEFITRNSHFEDMDDLDKFYYRLTNKDKFRV
IDIDNSIMKLILYTDNTAFFRPIFLPSFFINNTFEFGNYYIKGILVYQCAWQDDRVSIDD
TIIPDDVRIYFVTFDTNNFLSSDFDISLRKIEKDEIGTKIKIFFKEEKENIKEVLDRVLL
IVCNIIDLIEGNKEELDITEIKSSPAQNEKRIKREKIPIKDRIIIKPKRQLLEYINEFEK
DYEKFHYSHKFVVRGHWRHFRAEKYKLVQGKKIWIRPYIKGEGLLIQKAYTLIDERERD*
>SRVP18_trench_6_60cm_scaf_214_117_86_FINAL_144 # 88207 # 88461 # 1 # ID=1_144;partial=00;start_type=ATG;rbs_motif=GGAG/GAGG;rbs_spacer=5-10bp;gc_cont=0.325
MLTKEQLEEFFSRLEGNEGCDFKEDEGKVIWKCKGGNDKSKAKEILKKMGISEKVMTEFL
SLCESHGGYCDCEILINAEKHIMG*
>SRVP18_trench_6_60cm_scaf_214_117_86_FINAL_145 # 88477 # 88725 # 1 # ID=1_145;partial=00;start_type=ATG;rbs_motif=GGA/GAG/AGG;rbs_spacer=5-10bp;gc_cont=0.301
MSNNITSTKIIVEIDKVIQDYIDLAKKQNIRPTRDNVIEIVTSRLEKMVGDSPDNKERTW
IISGVAVGIAMVLHIEEKLRLK*
>SRVP18_trench_6_60cm_scaf_214_117_86_FINAL_146 # 88766 # 89074 # 1 # ID=1_146;partial=00;start_type=ATG;rbs_motif=GGA/GAG/AGG;rbs_spacer=5-10bp;gc_cont=0.327
MKPFMEEKESEFDEIIVWLLEADRRLIVLKTIDQNKVIKATDIAKKTGRSLNNICYAIRE
LEDRGLVECITPEKCTWKRFIFTEKSRLIFKKLKSCLGTRRC*
>SRVP18_trench_6_60cm_scaf_214_117_86_FINAL_147 # 89438 # 89686 # 1 # ID=1_147;partial=00;start_type=ATG;rbs_motif=GGAG/GAGG;rbs_spacer=5-10bp;gc_cont=0.333
MQAFIIPENQDSWLEQRAVLLVLKFLAEQGPKDGFIPLKQIKVEIDGVELTYEQLQNINP
RTNKEIQIVRPDKEGEKSPFEK*
>SRVP18_trench_6_60cm_scaf_214_117_86_FINAL_148 # 89836 # 90246 # 1 # ID=1_148;partial=00;start_type=ATG;rbs_motif=GGAG/GAGG;rbs_spacer=5-10bp;gc_cont=0.336
MISDVMKLLLELRGKLQSFEGKYVTVEKPETFGDFEQIDVKKDIYNIDLLLSTERVMPVS
TEPIDDVVNQLLTTSHIHKTLRRKLLNYIADNRECVTDGIRRAVIKNSHVNFDDRKIVSC
VEHIRLELLRKERIKR*
>SRVP18_trench_6_60cm_scaf_214_117_86_FINAL_149 # 90246 # 90464 # 1 # ID=1_149;partial=00;start_type=ATG;rbs_motif=None;rbs_spacer=None;gc_cont=0.279
MTPINIFECDRTQCLDCDYYDIISITESFFEKPEKADAKSLCKQRKIFQEYMDLNKKIYQ
RKTNSLNTEKDL*
>SRVP18_trench_6_60cm_scaf_214_117_86_FINAL_150 # 90861 # 91139 # 1 # ID=1_150;partial=00;start_type=ATG;rbs_motif=GGA/GAG/AGG;rbs_spacer=5-10bp;gc_cont=0.337
MEKEEGIVETIKKEIVGKNMKKIVRIFLGIFLSFLGLLWFLQGADIVHIAPILCFSNCGI
MTGGSQFWLATGVITFIVGIIIIGYKKVNNKI*
>SRVP18_trench_6_60cm_scaf_214_117_86_FINAL_151 # 91156 # 91548 # 1 # ID=1_151;partial=00;start_type=ATG;rbs_motif=GGAG/GAGG;rbs_spacer=5-10bp;gc_cont=0.364
MSTLSEEEARYIVKDMLSTIRTGIKEIGAAIIHIAEIEKRYDSVRREGNSSDVYYKIAGA
AFEHGIATDIVTTKHTGMAIMFHPADASYKKPSPEIFKILWRRVKRISDKGYSGPPSYFM
GIEVENVEKT*
>SRVP18_trench_6_60cm_scaf_214_117_86_FINAL_152 # 91652 # 92005 # 1 # ID=1_152;partial=00;start_type=ATG;rbs_motif=None;rbs_spacer=None;gc_cont=0.373
MYSVHMMTMTNIPITKTRTKYTKHGVKRQHQIIEGILSLLEEISKIDGVKKVNPGKISYS
PKRGISQPALKIQRRTITGFKLLAHSKGSVQEIFIIVQDGKGDEVQRELGIRFSRGC*
>SRVP18_trench_6_60cm_scaf_214_117_86_FINAL_153 # 92006 # 92353 # 1 # ID=1_153;partial=00;start_type=ATG;rbs_motif=GGAG/GAGG;rbs_spacer=5-10bp;gc_cont=0.270
MHNSEIDKQIALNDFNRIKIEADKVNELIFSTKSFQDFDKVVEQIILTQSLLKNLVKFLQ
SFPDQNKAVVDAIRFSNVRITNYDKKIKDIRHKQNEIRTKYGEKGVNAVLVDYLK*
>SRVP18_trench_6_60cm_scaf_214_117_86_FINAL_154 # 92471 # 92644 # 1 # ID=1_154;partial=00;start_type=ATG;rbs_motif=AGGAG;rbs_spacer=5-10bp;gc_cont=0.351
MTESEEVPGKLELNIVIENYEHDGNKLRHEILAFLESKGIKNAEILGQKTYSCSKKE*
>SRVP18_trench_6_60cm_scaf_214_117_86_FINAL_155 # 92891 # 93076 # 1 # ID=1_155;partial=00;start_type=ATG;rbs_motif=GGA/GAG/AGG;rbs_spacer=5-10bp;gc_cont=0.220
MKIIYKQTAINQILAGICLSFLVSFLILIIAPKYFYEITFFIVIFGFSILFVMKFLKSMK
N*
>SRVP18_trench_6_60cm_scaf_214_117_86_FINAL_156 # 93181 # 93414 # 1 # ID=1_156;partial=00;start_type=ATG;rbs_motif=AGGAG;rbs_spacer=5-10bp;gc_cont=0.346
MKCLLCDKEILEGEIFMMIKIDMRRLIYDTFEGEENFLVPNGPVHSTVKLALCGSCTPKT
MMSSAPKDMAFALSHIY*
>SRVP18_trench_6_60cm_scaf_214_117_86_FINAL_157 # 93442 # 93567 # 1 # ID=1_157;partial=00;start_type=ATG;rbs_motif=AGGAG;rbs_spacer=5-10bp;gc_cont=0.310
MRVDIRVGDSGSENFIEEKLGTSFLSGFGLKKKLFLENMQN*
>SRVP18_trench_6_60cm_scaf_214_117_86_FINAL_158 # 93601 # 93930 # 1 # ID=1_158;partial=00;start_type=ATG;rbs_motif=AGGAG;rbs_spacer=5-10bp;gc_cont=0.288
MGEEIKEVDIAKIEGCDIGFDDHGLFLMFTRFIYLKNGYATGSQGIGYVIDEEFIKRFIR
ACGAQTLLDCNGRKVKIEHTKERVTKIIPLSKDRNKYVFDIEKWREKRW*
>SRVP18_trench_6_60cm_scaf_214_117_86_FINAL_159 # 93992 # 94426 # 1 # ID=1_159;partial=00;start_type=ATG;rbs_motif=GGA/GAG/AGG;rbs_spacer=5-10bp;gc_cont=0.347
MTSGKMSKYELIGREEWKKGRAIRGFPEPTGEQIEAFKMGFAMAWKIILTREKLYRTFNL
HWETKDTCYYLLFNNDDDVLAQVSYYPVDGLRFKYHLTGSCQEIGLYYSGRVDVNDIDIL
KRGLKQEILEKYIAYKEAKTQKMM*
>SRVP18_trench_6_60cm_scaf_214_117_86_FINAL_160 # 94431 # 94709 # 1 # ID=1_160;partial=00;start_type=ATG;rbs_motif=None;rbs_spacer=None;gc_cont=0.308
MIGTVELLFLVPSVLLWLWMLIDGIRRSDDEFAIGGKYAKIIWVIVIIFTGIVGALIYSF
LIKKVKLSTLIIGIVIFILILWLIKSFAWIFI*
>SRVP18_trench_6_60cm_scaf_214_117_86_FINAL_161 # 94752 # 95165 # 1 # ID=1_161;partial=00;start_type=ATG;rbs_motif=GGA/GAG/AGG;rbs_spacer=5-10bp;gc_cont=0.307
MSEKRYGFILSGILICLVIITLILLMITIIINNKPVPQLNFNSQPPLQIQQLPTDSVIQL
GDNRIAVIDVDHYSGMYGKIGIFEYDIKNSTFKMVGKFDYSKDFRYPSVEPTIEPTPTTI
VDKNGENIIVLPSPTQK*
>SRVP18_trench_6_60cm_scaf_214_117_86_FINAL_162 # 95334 # 96023 # 1 # ID=1_162;partial=00;start_type=ATG;rbs_motif=AGGAG;rbs_spacer=3-4bp;gc_cont=0.299
MTSITIDWQEHAERLTKEIATNHFGLPSLLIYTKDGFSLKMDARMILQIENDDNSIIIKN
FDSFPDFVENTLNTLIRVFFANKEREEILLKRLKIQEELVDTLQKELAKYNVTIQKIMIM
SMLMPSSLGVGIKNGIQHKEHKWTIKDIYHFKDIPDWKDDIICAFLGGMFLLLILLAIAI
LLDALSINLDYKIPIRLGTIISIIVIAIGIYQYLQIRKIRQMIERSKYE*
>SRVP18_trench_6_60cm_scaf_214_117_86_FINAL_163 # 96016 # 96726 # 1 # ID=1_163;partial=00;start_type=ATG;rbs_motif=AGGAG;rbs_spacer=5-10bp;gc_cont=0.304
MNELKELEIQGCRTFVCPNLSLIDKKGNELGLRDTTIKRSKDMAIEFFKKTYHKPHFSSA
RHVIPGIVYIASIIEDDRKSQKDIAKIFDVSLCTIKKWYRDVMVVLDIKTLKKEKQFKVQ
EINIDIEFCEIDKEGKALSLEDSTIESAKNLASRYFKIADIDHYYPHIKQLWPAFIYTAS
VIENDSRRQLDVLKVSGVSECIISKWHQDILRVLGMKLIRCGRRFKVLENQYDEVD*
>SRVP18_trench_6_60cm_scaf_214_117_86_FINAL_164 # 96710 # 97000 # 1 # ID=1_164;partial=00;start_type=ATG;rbs_motif=None;rbs_spacer=None;gc_cont=0.234
MMKLIDEDRFKIKRGDILKIIYKKYDIIYAILGGTFLLMVLLTIASVLDVINIDYKIPIR
LGIILSIMVVFIDIFRYIDNNISKIDKKVAKIKRML*
>SRVP18_trench_6_60cm_scaf_214_117_86_FINAL_165 # 97067 # 97306 # 1 # ID=1_165;partial=00;start_type=ATG;rbs_motif=None;rbs_spacer=None;gc_cont=0.246
MGKITKDILLKMRDIITEMEPNLDFNDNTILCCDRLGDLMTSIVFNDTIVVVAGEIIHCN
NDEEYEKRLKEKKRKFQKK*
>SRVP18_trench_6_60cm_scaf_214_117_86_FINAL_166 # 97366 # 97953 # 1 # ID=1_166;partial=00;start_type=ATG;rbs_motif=3Base/5BMM;rbs_spacer=13-15bp;gc_cont=0.293
MKKSITRFIGMMKSQKFLHYFTLYSLIFVLSFVISTIAGMKIKSLSDGAVFFVDNFTSLR
NGDDSMMSILLNNFLIAILFSYYFYVSKQDKFKKFIGVQYFIYIGVLGGLLVSKVAMKYN
MILALSLVVPHGIIEIPAIIYAASSGWALSDLRKSYGWKIPIEFVYSCIILFIMFSISAY
IESNITLGIYSRLQN*
>SRVP18_trench_6_60cm_scaf_214_117_86_FINAL_167 # 98080 # 98367 # 1 # ID=1_167;partial=00;start_type=ATG;rbs_motif=AGxAG;rbs_spacer=5-10bp;gc_cont=0.344
MIAPENPFRPALASMYMENHMGKPEDDLIKKAVNGNLSDLSLDYYIGTERMINNAIMVFK
DMDQNELHGAGLMFSMMTKYVSYEIERLSTFKNED*
>SRVP18_trench_6_60cm_scaf_214_117_86_FINAL_168 # 98373 # 99686 # 1 # ID=1_168;partial=00;start_type=ATG;rbs_motif=GGAG/GAGG;rbs_spacer=5-10bp;gc_cont=0.316
MAFLQLSSTNPNFSYILRKNPAFGMLIKPNRKGRLFAWYNGPSMFNIYFRDSDMEVSYSR
EDFEYMDVTRYNAPMFLINAFSEFLNHMKKADDKDIVGYEHTLMINQMKCKPNSLDRFKS
YFLEYEFKFDEVAFRNYRIEIKTKNTLRELVNLGQVFAIFNSLLNNDLEYVTDDSIDKYV
NCLQVIDMPYYLRHLFKLYFLKTQKLFYKYKSLIEKSEKEKIEFEFGSTLTQRINAIRKR
LDFKSSIIDIGCGTGDYVREFAPKLGESEYHAIDTAPERIEAVKRLCNRKKIENVAVWPS
VDEFISVANFPDNANILMTEVIEHMTKDDAAILIKKVLGWQFRSVIITTPNKTFNSNYQL
LDEDMRNEEHVFEMTSEEFRTWIEGIIEGIKGLTKGITNNYNYQFFDIGDNVNGLRPTLA
VIIEKAAIIEKTVINER*
>SRVP18_trench_6_60cm_scaf_214_117_86_FINAL_169 # 99692 # 100144 # 1 # ID=1_169;partial=00;start_type=ATG;rbs_motif=GGAG/GAGG;rbs_spacer=5-10bp;gc_cont=0.316
MNISFYKKPKETPEGNVIFAEQVKIYHKNGRTLVDYHFFRPTPFFVDGHTHEMDELLNDK
GWDTGMMGLTYKDFISPEEIIYCLSYKKAYERVYNSVVQGHHFRDVQMQIKDFLVLVDEE
VAKIMKSLPIIVKNANDVTNLLEMEGFVQL*
>SRVP18_trench_6_60cm_scaf_214_117_86_FINAL_170 # 100141 # 102723 # 1 # ID=1_170;partial=00;start_type=ATG;rbs_motif=AGGA/GGAG/GAGG;rbs_spacer=11-12bp;gc_cont=0.312
MIIKLKNMHTVLVFIGISGSGKSTKARQIDELAKNKGLHSVILSSDNCRQELLLGEFHHH
DPEMSHVSDKAFDLLMHKFELYLKWPHNANLVILDAMHLYKEDRQKIIDLANKYCYDIIA
VVLDYSNIEEYFLELDEKYSKKLISKQLRKFHTETLPELGRRLYDDLFRVKSKTEIVELE
CLFSVNMNDVNLPDDKHDFIVSDIHECLETFKELLKKVGFKIETVDNKEKIIGREDTRII
IDGDSIDKGNKTKETIEFIYNNMDRIFHAWGGHERFVYRWLNGQIGKDVDITNYSSIPIL
EKDDELKKKFFAICERMKPFYQGRHFVVTHAACEYKFIGKTQEHATKAQRYYHVDRFDDN
VDDQIWLTNRREWLKFLKEESVWSHPLHIFGHESWKNNLVYKNRISLDTGCSSGGRLSGI
EIDRWAGKYKLWHVNCLDDIVIKETKLRDFKFEEPKIELEELDDKDYNRLIRSARNKINF
VSGTMCPADKRGGELEDIDDALDYFKHKGIDKVMLQTKYMGSRCNVYLFDEIEKSYAVSR
NGFLIRNLDLTNIYKQLKERLSDYFKSNDLDMMIIDGELMPWSAMGESLIDSTFQAINKG
IRSELDLLKNNGFEEQLAKLRQQYQDSEFEYDKNNMKREDLYAKYGPQKYEAYKLLSDFY
MPDIGELEKLHDIYSRQLDIYAKSFSPEDLIHELHYQPFSVLKSVKKNGDEIYYFDSDNE
TVFKLVSDEVYEICELTPDGYNKARLFFDRATKVSNLEGVVIKPLKIDSGFYAPYMKVRS
PNYLTIIYGYDYLNKVKYERLMNQKRIRTKLKKSISEWQLGKQLLKIPYKDISEKNLLYM
DLMTKMIIEANEEKNIDPRL*
>SRVP18_trench_6_60cm_scaf_214_117_86_FINAL_171 # 102803 # 103390 # 1 # ID=1_171;partial=00;start_type=ATG;rbs_motif=None;rbs_spacer=None;gc_cont=0.277
MIDQMSERHINDACKIHVDSIQDSFLPILGQDFLKILYTGIIDYDLGFGLVYIKDNKVVG
FVLVNENTNNLFKEIVKRKWFMLSLSVMRKVLTNPSILIKIYKTFFYPKETCTEDFNTEL
LVLAVCKNYREMGIGKKLINSLNKRLSTKNIDKYKVSVYNDNEGANKFYKSVGFRLAYSF
SLYDKKCNVYRYDIM*
>SRVP18_trench_6_60cm_scaf_214_117_86_FINAL_172 # 103402 # 103599 # 1 # ID=1_172;partial=00;start_type=ATG;rbs_motif=AGGAG;rbs_spacer=5-10bp;gc_cont=0.313
MKKMKRFCVVCGKELEIVLDEKFKIVSGGGYWKFSTKKQGVDFEPKTIEEQKEYWECEEC
MKDDD*
>SRVP18_trench_6_60cm_scaf_214_117_86_FINAL_173 # 103627 # 103863 # 1 # ID=1_173;partial=00;start_type=ATG;rbs_motif=None;rbs_spacer=None;gc_cont=0.312
MDIKEIANKLLKDNCNAILIAERMKRPCPKHGNIYYIDTSGIIRVSKNKDRWILVDGHNM
PSKVSGKTIQELWNLLNI*
>SRVP18_trench_6_60cm_scaf_214_117_86_FINAL_174 # 103891 # 104082 # 1 # ID=1_174;partial=00;start_type=TTG;rbs_motif=AGGA;rbs_spacer=5-10bp;gc_cont=0.349
MTKDHPNREETLSKASLAKSPEEAMKIFRDAGMFTSIQCHGYAANAANNVDNSVPKKWWQ
FWK*
>SRVP18_trench_6_60cm_scaf_214_117_86_FINAL_175 # 104144 # 105547 # 1 # ID=1_175;partial=00;start_type=ATG;rbs_motif=GGA/GAG/AGG;rbs_spacer=5-10bp;gc_cont=0.296
MFKEDVILDFNSNKLFINIIIDDKEIRDMLYNKDSNEKLDLIRRSIKIGMIALKNAVITI
DTNYVKKELEELTKDVDKILKENLGNEGMKGSLETIFGRNGSLESNLKDIFRNHEVVIND
ILSEENVNSPLYKIRKFIEENSRQTDTKIYDMLDPGNKDSLLSRLKEDIIKKIDDAKKSG
DIDAINKSIENIKMANKGDNEAIKRDVQGLKDDCTNKFMDIKRTFHEEIGDVKNMVTGAN
IELAKLVKEKQVVDLTTLKGMNFEDILFQFLSTKALTKYGDTIDVVNLSGGDKAGDIVIN
IKGSQEKIIINAESTSKENVQMTDTIFKRLNNTMKERSTEYGIKVYENVLPERIGPIVIG
DNKIICSYLRGYSFEGYPLEVAYEILRSTILRKSLGIDRQDVKLHIDNIVRSLNSIQHIT
GNLTKIENICENTKNQVEELRQSIGCELDQMLMKSTDKDIERTKKKK*
>SRVP18_trench_6_60cm_scaf_214_117_86_FINAL_176 # 105685 # 105855 # 1 # ID=1_176;partial=00;start_type=ATG;rbs_motif=GGAG/GAGG;rbs_spacer=5-10bp;gc_cont=0.246
MDKKFVVVIILVTILIIYLMTIQIFVKTIYFLAPIWIIFLVLKHFYNEMIRKNLKT*
>SRVP18_trench_6_60cm_scaf_214_117_86_FINAL_177 # 105872 # 106228 # 1 # ID=1_177;partial=00;start_type=ATG;rbs_motif=3Base/5BMM;rbs_spacer=13-15bp;gc_cont=0.331
MVLDIVNDEFEKIEGKVITIYEDFLNTGDLIIKERAVAFLLDTDKNGKFIVIYDKNALKL
GLIKVGEPLTCLGSCGDTIVAIDSNGKIAKEKMFLCRGIMGSADINEEELIKQGAVKL*
>SRVP18_trench_6_60cm_scaf_214_117_86_FINAL_178 # 106611 # 107276 # 1 # ID=1_178;partial=00;start_type=ATG;rbs_motif=AGGA;rbs_spacer=5-10bp;gc_cont=0.383
MQKKILLGIAIMAIGIIILPQTIAMFAGQHDWYDITENEQIPCEKCHSDISAELSLPGTT
NAMHRLMGCDQCHVTAAPNSEGLTQGPGGQFHAATTAACIDCHNTTLLYGTFQHGPAAGA
LGCLTCHKNPQSFPGNFSATSILNGPEEVHKPFANQSIESRLLKGANEACISCHTHVKVN
ITWNRATYMEFNATEVVVGGNRTWTIGNFSATGSNITKTSG*
>SRVP18_trench_6_60cm_scaf_214_117_86_FINAL_179 # 107339 # 107959 # 1 # ID=1_179;partial=00;start_type=ATG;rbs_motif=GGAG/GAGG;rbs_spacer=5-10bp;gc_cont=0.443
MDKKIWLGIAILAIGIVILPQTIAMFAGQHDWYDTTLAGNQVPCAKCHADIFQELSTGGA
SSVNGLHRTQAGDTTGCDACHIITAPQLEGLTQGPGGQFHAAASPACLDCHSGSGGGGKS
ALEIVNGSEEVHKAFINQSVIAMFLKGANEACISCHTHIGVNITWTKATTIEFNATETVL
SDGNHSWIVGNFNATGVNITKTSSSG*
>SRVP18_trench_6_60cm_scaf_214_117_86_FINAL_180 # 108215 # 109726 # 1 # ID=1_180;partial=00;start_type=ATG;rbs_motif=AGGA;rbs_spacer=5-10bp;gc_cont=0.315
MRLTRIIIIISMLLICSSIFIEMVFARVNVPEGNIELVDPQEKTLGLAEHFTIDNFIIEA
SDFFENTTIITVYDASTVQSCTPICTGKVIQKTLGYLGETWNVTDDNNIPLMNIFIKDLK
AVRGNIGAYEGFNVIVDQRVTIRTQMIGRPVPRLSILPFEKKTNNRTTIDRIFLPGSDVS
INFSVRNDGKAILRNIHLVINSSDVITLPLLFPSEILNRELPELMPNETTIVNVRFRMPY
VEKRKNFVISASVIGKDVFGREYDATDSTYIVGRPFIEKFVEIKKYVPERIYIGDLVVVT
LYVKNNGQTNISGVNLTEDIPAGFKPIDNAWNLTNFTLKGNENKLIIYRLKPEKPGVYIF
PERSSMVEWKGDDGGIEGGIEFNNKSGTVVVSGPYVELKKSGVIKDGIIKVNIDAKNIGD
RTAIVRMMDNIPGIGNITKTLIVRPSSLITYSYMIDKNDLTISDSGKVTLSPVDAIVLDQ
FLFNNEKYIQKAKSNSIILDVSG*
>SRVP18_trench_6_60cm_scaf_214_117_86_FINAL_181 # 109731 # 109925 # 1 # ID=1_181;partial=00;start_type=ATG;rbs_motif=GGA/GAG/AGG;rbs_spacer=5-10bp;gc_cont=0.287
MISEKQLEEYKTKALHPHILWMLNELHKLEGDKYNRWLGFIQGYLWTNNIYTIEQLREHN
KQVL*
>SRVP18_trench_6_60cm_scaf_214_117_86_FINAL_182 # 109962 # 110639 # 1 # ID=1_182;partial=00;start_type=ATG;rbs_motif=AGGAG;rbs_spacer=5-10bp;gc_cont=0.332
MKTIVNNVNLNNLLAILIISFYGLVSISSAAYERPAYDQALTAPWHPGSFCIPCHFSLAD
KTTAQKISNGCVCHNYRPQGVTEGYSVNMTKIYDIHKDIICIRCHIGMKGQQDVTAQDFH
RIMPIACSNCHSYNNGTYQIPEKKKCSDCHADGNPHVAHGNKINKLCIACHGEEFANKYV
NRTIEISAQGMVVIPGNKTTIEYPTITDIIGRILGILFNIGQKGG*
>SRVP18_trench_6_60cm_scaf_214_117_86_FINAL_183 # 110644 # 111105 # 1 # ID=1_183;partial=00;start_type=TTG;rbs_motif=AGGAG;rbs_spacer=5-10bp;gc_cont=0.307
MNKIKKIILLLISIILVTTFLSGCVNPIEKVPVITINVTYAERQGVVDADRFLFIQDSVN
YIDRPKRTQAESFPAIIGRATIVKKIKGNEKVNETIIGPWEAIPYKGNGSYRFSVGFNNG
NYPESGDEIHISVIVVDKSGQRIGYIIQDFTWK*
>SRVP18_trench_6_60cm_scaf_214_117_86_FINAL_184 # 111142 # 111867 # 1 # ID=1_184;partial=00;start_type=ATG;rbs_motif=None;rbs_spacer=None;gc_cont=0.282
MVYFFIDDFIFILMILIFLILIYRRVIYNWNIIEKVEQRYSESDINSRVKDRIKYINRQP
IDRQRVIFEDLSILSIVLLLIIFIGTKTIFFAVVVSDSMSPTFSRNDMVLMENIDRRYNV
GDVIIFNRPDTSIPTSHRIVSIDEESIRTAGDATKTTDWWKLKRDDIIGKAITIQGIPVI
IKGFGAYFIAEDKNQRFGPFDYQNYYLFISVIKIYGYAIAIISLIIYIVLSLKRQNGKFY
R*
>SRVP18_trench_6_60cm_scaf_214_117_86_FINAL_185 # 111895 # 113169 # 1 # ID=1_185;partial=00;start_type=ATG;rbs_motif=None;rbs_spacer=None;gc_cont=0.355
MESRHFFLLVAMMAMGTIVIPSVYSAFASDHSFINEGGKSCLSCHSDIKKELDSSSHSTM
ECENCHIDPNLISSGSHGNVIIPKCINCHSNIIQSLDTDSHAPFISGANSSKLKKGENEA
CVSCHSDTNKAITFARPSFVEWDVRNNNGSWLIENLTLGDNKVVKTSTNLGNYGIHIISL
DNGCINCHDDIRKAVAQGGHSNEQWKMKHDDSKYSDMNKYCRSCHKPDTGNIDGTEPYPA
APFNSDVHASMTVTCIDCHIHSDLIANINGGMRIAPFDSGSMGNIEISMSKQPYNVQSYL
CIACKNTGNPNPVNDTLHFKVLTEPDIKISLIKIPIPVSIVAAPVPTEQPTALPTVSPTD
TPTVSPTDTPTVSPTDTPTVSPTDTPTVSPTDTPTVSPTDTPTVSPTDTPTVEKPTVLPT
DTDS*
>SRVP18_trench_6_60cm_scaf_214_117_86_FINAL_186 # 113395 # 113736 # 1 # ID=1_186;partial=00;start_type=ATG;rbs_motif=GGA/GAG/AGG;rbs_spacer=5-10bp;gc_cont=0.287
MEGIKLKTEIGDFIFCPTFIIKDKLENPLLHLRFIRKEKLVLYHTTESPDSKQAVEKLKT
KFISITKGYGEDWIVSDIMEYLKEIDKRKYDKVKLDDIGIIMVDKISDLKTQI*
>SRVP18_trench_6_60cm_scaf_214_117_86_FINAL_187 # 113801 # 114763 # 1 # ID=1_187;partial=00;start_type=ATG;rbs_motif=GGA/GAG/AGG;rbs_spacer=5-10bp;gc_cont=0.275
MSNKKEIKNPLLDSIDEDTSRMPIQLSFFEKIGLASVLILFVCIAILSGFSLIIDIFVKM
AFLSILIDILALIICMAAIYFIVNIIRKKIVTEILVDTAFQHGVYDRLQPLIGNIAKAQV
GTDVIIERIANVDKKVENILKERREEKYETPGDVEFLQESIALGTSVKFVIKTIFMIVVT
MAIFMFLVNFNLGRITPYASLSIFVLWWLFITNEYSLWNDAGTWSFVFVPIMIIPVMVII
LANLVNYNILMALLYLSLSFYTIIYYIWAIYKTTGSIPFIKPIQDEGKKTDGFFELQQKG
MAREIFKDLKYRFKFKSSKK*
>SRVP18_trench_6_60cm_scaf_214_117_86_FINAL_188 # 114832 # 116220 # 1 # ID=1_188;partial=00;start_type=ATG;rbs_motif=AGxAGG/AGGxGG;rbs_spacer=5-10bp;gc_cont=0.315
MSFYQNGILVWIARVAKMASIVGILGITVILILILIVPSQSSGLGDVRAKVVTNVSGLQN
YQLHWNDRFPPGSTLMIYAEADDVNHRRLVGVDYIFIIKDSNNNTVDAVVRNSRYQDYRS
DDFIKYQKQIDENLEDGTYVAEIHIFDLLNDSLAERHYENITNSLLNETDDDDVPDIPYM
NRSDIMKDSDLMAHQYKKVVQPFYVDKYANKYPVNRFSIENMTLDMYSIAPGVPIQVRAI
AKNTFYDSGTISLDLILDNRVIDSFTSEIGSYGSKYITFVVPTEITSPLEYGNYTLGIVP
TSDFTVGLDLSATFQVIPMQIEVPAKFYISDIQINKLRAVPNETVIVTVKIENKGMAGNQ
SVGLLINDIPVKEKIVNVNALEKKDVNFSITANDIGEYRVTVNNTNLSKIFFVETAEAVV
PQQTANIPVVAKQIPKIVIISGLSILVILLYIIRRRLKHKKE*
>SRVP18_trench_6_60cm_scaf_214_117_86_FINAL_189 # 116224 # 116676 # 1 # ID=1_189;partial=00;start_type=ATG;rbs_motif=AGGA;rbs_spacer=5-10bp;gc_cont=0.236
MVVIMIDGSDNNKTIIKGDLELGLVDYAILKSLTTGIWTIQDIVNLLQIRGLIIEKHIYD
LTRVGFVDTKIIGYFRSQYFDITQKGKEFIYSFERDNPIDKWQPVEGFIINSVENRKKRK
IMFYKTLDFILLIVMAIIIILIIYFGIYYQ*
>SRVP18_trench_6_60cm_scaf_214_117_86_FINAL_190 # 116724 # 116969 # 1 # ID=1_190;partial=00;start_type=ATG;rbs_motif=AGGAG;rbs_spacer=5-10bp;gc_cont=0.301
MTINELMLIVFMINLPFGYLRSKYDKFSRMWIMAVHLPIPFVFILRIFSGLGWTVIPLVI
LADIVGQIIGGKLRYKIGHST*
>SRVP18_trench_6_60cm_scaf_214_117_86_FINAL_191 # 117188 # 119050 # 1 # ID=1_191;partial=00;start_type=ATG;rbs_motif=AGGAG;rbs_spacer=5-10bp;gc_cont=0.341
MIKKILLYLLCISILTTIGNVHALENGVMIPLVADRVTENGEEGSYLNAQVIVTNGTGHV
FVDTNPFTQVDLQGSARIAATVASDVLGIDQKSYDFYYIIEIDSPVIGGPSAGGALTVAT
IAAINHWSIKPGIAMTGMIDPDETIGPVGGIPFKLQAAAAKNVTTFLVPQGQLMTNITNF
SVINRDSSMVHTSEETVDLVQLGNKLNVTVKEVETIQDAVLEFTGHDISTPPINKTIFTP
NYLNLLQPLAAQLQNESNSMYNDTSSISGNNSIMKNAKDLQNRADGLINDKKYYAATSLY
FLSMVNVLSVQWGYEYNQAKNKEEFIANLTEKVKNQISISENDLIKSKMGGISDVEVIGA
AESRIMEANSTLENLNPGNPNLLITQLAFAYERARTAQWWLALAVPSGKTISEDILKERA
GWYLSQAQSINAYVQALLAESGASISNLGDTTLIQKEIDRGFYSGAIFDSLQIISRLGTG
IELAGVQDPSIRINQSESSAQSMINEVRSRGIEPTLAVSMYEYGGIQTNPYEKKSDYSYA
RMIAKVTESLYSHEQINNQTTTNNQTNNQISNIINDLINNQTMAGDESKNKSNNKSPAFE
FIGLITIIMSVWCLIRLRRI*
>SRVP18_trench_6_60cm_scaf_214_117_86_FINAL_192 # 119087 # 119272 # 1 # ID=1_192;partial=00;start_type=ATG;rbs_motif=GGA/GAG/AGG;rbs_spacer=11-12bp;gc_cont=0.323
MKYKVQTLYVDNEGNVDIPEGWIPIKYEETLEIQSEIGTWGGKRFVRREIIALEPLDEYG
K*
>SRVP18_trench_6_60cm_scaf_214_117_86_FINAL_193 # 121179 # 121649 # 1 # ID=1_193;partial=00;start_type=ATG;rbs_motif=3Base/5BMM;rbs_spacer=13-15bp;gc_cont=0.261
MQIEIGDFSKINPYEKESLIKDIQIKKWNENIKNIPQIDEHTLEGIDHWYVHRFKMIPNT
SKLEYGKHNQVFRDEAEKLVNAGFDLAFNEDHGVGNILIEENKKEIGEEIIIERMFTVEL
WQNLVVTRIHKETLDEVLDWILYFHFYKHKKTIKDE*
>SRVP18_trench_6_60cm_scaf_214_117_86_FINAL_194 # 121721 # 123418 # 1 # ID=1_194;partial=00;start_type=ATG;rbs_motif=GGA/GAG/AGG;rbs_spacer=5-10bp;gc_cont=0.376
MSKFNPIKKANQIRDDLLKHPDATVNYEGALAFKLDPLTELYLRAASTLVGEPKFYTNAK
ESDRDLLKAVDNVAKIDPEFILQLAVYCREQLHLRSVPMMLIAEFANSDYCRGKVPNARK
YVARCIQRADELTELVAYQLARNNIVPRNKTKLPMLIRFGIKIEFPEFDGYQLAKYDNWQ
KPVKMRDSLFLTHPDPTYVGKERSTTFQKLADKMLESPETWEVMRSTGKMTWHDVVNNIF
YKNGRVNNYMAILRNLRNCLQSKDVTEEDIVLLCKMISDKKAVLYSKQLPFRFFAAYREL
SAAVGQDFGRKSRIFGDIFGRSKDNMKLTAPAMLHITDILDAIETAVMYSVENFPKLTGE
STLIACDVSGSMEKEISKNSSIQRFDIGIMLGMMANVFAGRTITGIFGDIWKVVPMSRNN
GILKNTMEMHRREGEVGYSTNGYKVIDYLIDNDIKVDRIMIFTDCQMWDSRVRRSIFQRD
WRDSDYNRNEETTFAERFLLYQKRYPDVKLYTFDLSAYGNIMIPQNTRGVCVVGGWSDRI
FDFVSAFEEIGTGNVAIERIKAIKP*
>SRVP18_trench_6_60cm_scaf_214_117_86_FINAL_195 # 123550 # 123738 # 1 # ID=1_195;partial=00;start_type=ATG;rbs_motif=GGAG/GAGG;rbs_spacer=5-10bp;gc_cont=0.312
MRYVHVQSVLPQEDVIALKAKTGESSVKEALNKAIYYYLKYGNINDNDIEDNDIKDNIRR
KK*
>SRVP18_trench_6_60cm_scaf_214_117_86_FINAL_196 # 123759 # 124043 # 1 # ID=1_196;partial=00;start_type=ATG;rbs_motif=3Base/5BMM;rbs_spacer=13-15bp;gc_cont=0.305
MSIMLKKSICVDCTWKDSCQKLHRLHEMCDSKRVNPGKPVDIFDVIVLNCSLKNFDRSNK
NGHSEGMYYCTNCHAMHNGNSRIGKLHKRDKLFG*
>SRVP18_trench_6_60cm_scaf_214_117_86_FINAL_197 # 124076 # 125335 # 1 # ID=1_197;partial=00;start_type=ATG;rbs_motif=AGGAG/GGAGG;rbs_spacer=11-12bp;gc_cont=0.369
MAEVKTSASTTAGQLKMLRQAKESLLKEWDVSFGINGEVLLNILSFMNDINAEIPLKFYP
DRIFMHQKSPDNIQYAELEISSQDVMDYKPNLEGDPNRKDAKSIFKGPDGDFKGILVDMK
GTVEEIQSFAQKDDIITVRVDTAYYKRIEFHCPGNVVIWAQLLEPTALIKSLEKLPEIIK
KVRNNPDIKKASVIIEPQTFNRICNIGGKGGKKRDIDERVFIELDKKDGLFISSGDRLKG
RVFALKPVDIVSQLGDYGGGGFDNVNIAEGIYEGDIMEGMEDVDMLSAGIGEMGGSVEGM
INSAESPVDSIEGMVDEAQEIPDFAPSSFVPEKREEKKLDSKRPDNRAQVDQVLGMEVDS
TQYIYMQQEFLGPFSKLKGLSPISIEIRTDKPIIIEQRPFNGIKALLTIAPRIENEEDK*
>SRVP18_trench_6_60cm_scaf_214_117_86_FINAL_198 # 125543 # 126706 # 1 # ID=1_198;partial=00;start_type=ATG;rbs_motif=None;rbs_spacer=None;gc_cont=0.290
MVHIENKQDGIVKVRQNNEEYIIWAHASVVIPYIKKFLREKFPGKLIARELNRIDLSIPK
ENLPIEIQATKYNRDKFVFAGWEDAIRRQIDQGIVYGECWFFFDSELLRAMKVAGIKMSI
NMVWFRELIKEERLKVFTVSHNGIIEEKVYKDFDFLAEISQTCKLAAETDDMILNKNKLK
IFDSVVDGYGFTQDEIDKFEDDCKKYCEANKMDNTDENGRISQFLMKQTDKRARLYGGIL
QAIGNLPGINRLLDIHSKNADIHNRKISAVKYKQYASLLGIFDVEGSGNKFITTFIDRFN
ICRYIPGYVKNKNIWVRLTGHGLSYRQFENIIKSTNNGITIDDYFWYEKSDNNIQIKDDK
DKEVNVEIKDKDKTITITIKNTRDAGW*
>SRVP18_trench_6_60cm_scaf_214_117_86_FINAL_199 # 126812 # 127339 # 1 # ID=1_199;partial=00;start_type=ATG;rbs_motif=3Base/5BMM;rbs_spacer=13-15bp;gc_cont=0.413
MAASIKEQMDKMFGIDQVKIDKMASVNIATGGSLPLPEKGESVNIRILTPPKHVANEKLP
NKEGMIVSRCVIFGRETDLQYDIILSSTIYKGILAELKKNNVPTDSDLKCIVNRVFTIAG
KEWPNAPKEMWKIDEVTKRPVAPKTYSVALRTDLEAQVTSSAAEPTGSAPDLMSF*
>SRVP18_trench_6_60cm_scaf_214_117_86_FINAL_200 # 127792 # 128145 # 1 # ID=1_200;partial=00;start_type=ATG;rbs_motif=GGA/GAG/AGG;rbs_spacer=11-12bp;gc_cont=0.314
MNTNKKSITVIGKPVDFVYIIKDVHIDEVSLEKYAVKCSSDIQSAWERSEPESADEKELE
IILLEKISSITLTARANVVEIASKNGGKIIKDYTTDRAKRGKKVYISELIFFKEAEQ*
>SRVP18_trench_6_60cm_scaf_214_117_86_FINAL_201 # 128271 # 130064 # 1 # ID=1_201;partial=00;start_type=ATG;rbs_motif=AGGAG;rbs_spacer=5-10bp;gc_cont=0.322
MSNKVPPVISIQAHGLPDAWYKAVKECLKHGAINTRSYGKPVRTKVIISTIEIGNPLCKP
MLHEDFPTKELHLREYIKQWERGYDWKSQGFEYNYMARLIGYPRTDINSDSSGYYKVKQF
CEHTIDQIKIVRENIANRIAEGGECLVSNRDQIVTWVTERDLIVDEDQPCFDSETEVLTK
DGWKFFKDVKNDNLIVTLNKEGFIEYHYPIKKIEYNYKGKMYLFEGVAIDFKVTPNHNMY
VSDGKREFDLIQADDLYSHFYMKNTAFWNGDEQEYFILETEEDRYGQGIKQRENRKIPMD
KWLKFLGIYLSDGSFYYREGSNYKVSIAQKCKISQYEEIVFDLEKFFPNISVYPDSNSYG
CLHFQINDRDLCRYVSQFGGAHDKFVPSFIKDLSQRQIRIFLDSKSLRDSHMSGTTLRYD
TTSKRMADDLQELILKAGRGGGDIWKRKDKEYYEVMERKFTNGKMGFRKDIKMPECDETV
YCVEVPNNILFVRRHGKSMWCGNCMQRIQIFVYSYPKMDNGILIPGKGEFHVDWRSRDLF
TAWNSNMVGLTLMLKKEIFDPNNIKIVRCVDHCSSGHIYEGDWEAAEKIKPAVVLAH*
>SRVP18_trench_6_60cm_scaf_214_117_86_FINAL_202 # 130072 # 130263 # 1 # ID=1_202;partial=00;start_type=ATG;rbs_motif=None;rbs_spacer=None;gc_cont=0.297
MKQNTDNKKFKSIDLGNGINVSIVDGRDGKIVEINVSGQKKKLSTEYVDALINALMMAKQ
WLS*
>SRVP18_trench_6_60cm_scaf_214_117_86_FINAL_203 # 130283 # 130651 # 1 # ID=1_203;partial=00;start_type=ATG;rbs_motif=GGA/GAG/AGG;rbs_spacer=5-10bp;gc_cont=0.287
MTKILSEEEVKKVKRTLKTLSIGNIHKMIERGGIKPTYFDNGYAASISLDVIRENLRLIH
LSVSNSKGNTDIEMAKSIASDIIGEGYEMVGPMHHKNIIHFMKIEKEGTMTELMKDIDTK
RK*
>SRVP18_trench_6_60cm_scaf_214_117_86_FINAL_204 # 130768 # 131568 # 1 # ID=1_204;partial=00;start_type=ATG;rbs_motif=AGGAG;rbs_spacer=5-10bp;gc_cont=0.325
MVKRSELQKKYKLKILLRGPTGTGKTLSCVKIAEEVAKRGWKVLFLDHERGSEEELMKLD
DNTLENIIHEDFRNYQEIMDAIKKHRTEQKERLKLIIIDPMYLVEMTRLSARDAYLDQGY
YYLGEKKVDIDNKETFDLRGFMYQLGTTYQMKLTNEIVSCDQDIICTLMTPNKHETDYDG
KFSIVFETFTSWVGNKIYYKAIPKKMRGVDLNAIPAIDDPYKKLLEGFIKKYDAVGTPTV
SLSDMGISTETNVETNGKIESEKIEN*
>SRVP18_trench_6_60cm_scaf_214_117_86_FINAL_205 # 131577 # 131900 # 1 # ID=1_205;partial=00;start_type=ATG;rbs_motif=None;rbs_spacer=None;gc_cont=0.299
MSDLKSSISIGKLRLIAEKWREANIPGNNIDLNRLADYTLKVIDSEPLIKEICNAFLCSI
SIQAIKDPNFDRDTYENVANSNIVKKIEERKVIKEVKKNVNVYKHGK*
>SRVP18_trench_6_60cm_scaf_214_117_86_FINAL_206 # 131958 # 132464 # 1 # ID=1_206;partial=00;start_type=ATG;rbs_motif=None;rbs_spacer=None;gc_cont=0.318
MNKKIKREYHDGDTIEFDFEPNSSDILWQTVTIIGVITGILYEKENIRYKVQLQDKKRNI
FGDMIIPEEKINGIIEEGTITTKCNFCAKLIRVGQNDPDYLEKTKGWKKLYCMNKKHHIL
NICPTCIDKTKTDICQDLLKCPYDNYTVISKQTKEQLEKNGIKLVDKF*
>SRVP18_trench_6_60cm_scaf_214_117_86_FINAL_207 # 132483 # 133559 # 1 # ID=1_207;partial=00;start_type=ATG;rbs_motif=AGGAG;rbs_spacer=5-10bp;gc_cont=0.316
MCDTKGHEHWCSSCGKNLNKEPKDSYIEIEWCQNDSGEIVEEKSMICKSCLEESENIKEL
DKFFSELKYSPLGHIFCSSCKKDLTKELGKSLKPGIDYECLNFKCHKDSGQNIKHIIKVV
VLCKDCVKTDFNADNIAKLKKLGRNPKFTPTVMCDKIDVCKQYNKGDDKVNCKNIVIGRD
IESLEIAILCGRRHKGALPLPFDDGTSITRPRKTKGAAMASPQTFINVPGLNPFQDYIRE
IEKLLEKHKLGAFAKPSHVDMDDARLLAIETRLINLERVLGINSGMSRVRGEYTDIVQNS
EPVPLDNILKNDNVIVNDKNDNINVNDKNDNINVNDDNVVDTNINKRPIRYAVVDCPE*
>SRVP18_trench_6_60cm_scaf_214_117_86_FINAL_208 # 133534 # 133965 # 1 # ID=1_208;partial=00;start_type=ATG;rbs_motif=GGA/GAG/AGG;rbs_spacer=11-12bp;gc_cont=0.336
MLLLIAQNSNLKNIGDMTMCENDKKCDDDKDEKVNEFMQEYHEHGLGCGSEIANIAKEIH
PNALLILPLYRSCIVIEQTEEEKKEGVCTLHSYADPHWCGGDIDIENLKSKRFHFECKIQ
GDRQGPIINLKDEERIFVENDEN*
>SRVP18_trench_6_60cm_scaf_214_117_86_FINAL_209 # 134284 # 134580 # 1 # ID=1_209;partial=00;start_type=ATG;rbs_motif=AGGAG;rbs_spacer=5-10bp;gc_cont=0.350
MGKIGRTKHDGVQVDIYGNPVHVLNAKEIFRIVKCGKCGDVVKLSQARLHLSYGKSLNIC
KKCLEEMDSQQRTYSAGIRDPSKIGGTIESYVNRLIKA*
>SRVP18_trench_6_60cm_scaf_214_117_86_FINAL_210 # 134610 # 135200 # 1 # ID=1_210;partial=00;start_type=ATG;rbs_motif=None;rbs_spacer=None;gc_cont=0.308
MKQTKYEQFIDEMEKNGFRKIHSELDEIYATLSDNDDIISIAALDCHMISIKGIKESTTA
DKKETIPHSLHMKIYGYDGKELEPNDIIQFGIVVELTHKGLPTMKSDKNYCIYYHYPYRA
ISSKIGIKFKKGISITKDKRLEMKIFRSSSLLKIGKFEMNLECDKWFKIDEKRENKFDGR
EKIDGFDTTVGGFGVA*
>SRVP18_trench_6_60cm_scaf_214_117_86_FINAL_211 # 135445 # 135648 # 1 # ID=1_211;partial=00;start_type=ATG;rbs_motif=GGA/GAG/AGG;rbs_spacer=5-10bp;gc_cont=0.328
METIYKRLIGLFLAMPGLVLLYLAYLNNSYGVTLSQIMIFIIGAFISLVVTIMFFYGAWL
FIMGPED*
>SRVP18_trench_6_60cm_scaf_214_117_86_FINAL_212 # 135755 # 135853 # 1 # ID=1_212;partial=00;start_type=ATG;rbs_motif=AGGAG;rbs_spacer=5-10bp;gc_cont=0.303
MAIDIINSRELPKMIKKFFSIEDIKKRLMESK*
>SRVP18_trench_6_60cm_scaf_214_117_86_FINAL_213 # 135855 # 137306 # 1 # ID=1_213;partial=00;start_type=ATG;rbs_motif=GGAG/GAGG;rbs_spacer=5-10bp;gc_cont=0.346
MPIPIISSRDLANTWRILDDKIGNFRDRGLPFKIPYVGAFSQSVAEWFIRVYSNPGDTVM
EPFGGRGTTAMQSLWHERNIIINDLSPYSNTLCHSILFTPYMKDVIEFINIFEEYINSDK
CNISTDYAGKGSDNDTAKLYHEKTFGQIIKLRNILNHRDVLLGFGDDLFGDIGQDYKDDI
KTFYTYRHEVVMFTRMVMSQLMLHSSQEMGFNGIKTRGTDNTYIKGILKYYDSLGESPKN
VNIFENMRHYVEKMKLDELGIKNKFGRLNRKLISCDARKLDLPDKCADIVVTSPPYYANL
NYGMANWLRLFSIGGIGDPLVGNHIDKKKVETQNNSEIYGKVYDRITDHAGGTVDNPMSY
SGFTGQYLHELYRILKDDAVAIIVVGDYGNKRKVEAWKLVTDRASLFGFKPIMVIMDELN
KQTKSSTQFQMKHDGGKNDNDVCVVLYKGDYKQKNNPEDIDFRWTRKFVDKSQLDIDSAW
GNT*
>SRVP18_trench_6_60cm_scaf_214_117_86_FINAL_214 # 137291 # 137869 # 1 # ID=1_214;partial=00;start_type=ATG;rbs_motif=GGA/GAG/AGG;rbs_spacer=11-12bp;gc_cont=0.306
MGKYIVKNVIIMKVMVGISINMTTDNIPKLIERKDINSKITTCLDRTRKNKNEHAFDFCS
GNHIPTTDIEEGSEYHITIRNKCPLGTKSVGNFHTHVHLKESNNDAIPSSGDMMETIERD
LKFVCVSGHNHNSNKPAIRCFDHNDIKSEIGNVLNNKRLEPNEYNVRKSSRLITKRMMKD
KDYLDKMTHAKI*
>SRVP18_trench_6_60cm_scaf_214_117_86_FINAL_215 # 137894 # 138163 # 1 # ID=1_215;partial=00;start_type=ATG;rbs_motif=AGGAG;rbs_spacer=5-10bp;gc_cont=0.322
MTMENPKATYKHNKMIIEGEFDIEVELSGMHPAFPPEDKEIFNKCAFEIKSYGEMELKDV
PGMVKWINTTSACKDPEKWPKWKITLERI*
>SRVP18_trench_6_60cm_scaf_214_117_86_FINAL_216 # 138305 # 138790 # 1 # ID=1_216;partial=00;start_type=ATG;rbs_motif=GGAG/GAGG;rbs_spacer=5-10bp;gc_cont=0.403
MSNIEDIPTCLEDIPTCTVPGNREEIYEMLRSLPENETLHKCHQCNYIFDITQGGQANIL
TILRTRSYVYCPRCGTRDPELICKVDAYSAVLKIQGKDCRRGVVISGTDLCPECGQPMCP
ECYNHSVVSLSRVTGYVQDISGWNNGKRQELKDRQRYAIMS*
>SRVP18_trench_6_60cm_scaf_214_117_86_FINAL_217 # 138812 # 139432 # 1 # ID=1_217;partial=00;start_type=ATG;rbs_motif=GGA/GAG/AGG;rbs_spacer=5-10bp;gc_cont=0.316
MVTKIKVPVPTKEQIEYEDAKKSFRLATAKARLNSAGIDTSKISQQAIDNVMRIFDDMDY
VQQDTQQKISKLQHDTEIAIQKVNQHANQQFSDIQKKYQDLVDSLMKDKKEDISQIDSAQ
VQQVTQVESPKEEVREKTHEEKVSEITNILLNYLREPVSEKINEIMCTIDKKANETVIES
SDKEKINPEESEKIELEHEVIKHNEL*
>SRVP18_trench_6_60cm_scaf_214_117_86_FINAL_218 # 139267 # 139647 # -1 # ID=1_218;partial=00;start_type=ATG;rbs_motif=AGxAGG/AGGxGG;rbs_spacer=5-10bp;gc_cont=0.310
MRISLQLSVLTCIKIIQYIYLKCDNISARVSLLSQPFEKSLGWKEGANQQHTGLAVLSIS
NIIYLFICLLLYYSSLCLITSCSNSIFSDSSGFIFSLSELSITVSLAFLSIVHIISFIFS
LTGSLK*
>SRVP18_trench_6_60cm_scaf_214_117_86_FINAL_219 # 139749 # 140474 # 1 # ID=1_219;partial=00;start_type=ATG;rbs_motif=None;rbs_spacer=None;gc_cont=0.293
MISLIEEKDVVKIGRNIVEERICCLCKGNDTYIAPDGKYDWRHCTCNKIDCTEYLCKDCW
NKYYYYNIAKYDHESRDFILNAQFRTGKLSRYSTNGIGFVGAQIVAKTLGVDDCNIKMDN
FCFYVDLSKHDIYGIGEVKTATLNKINGCWKFTIENEYFIFNTMFLVCMDENEPWKNVER
IYAIPKKEIIQHGIGITIVKNPLRCTWYDDTKKKYRIDEKPFDEIYHKMKLKNCTVLNKE
E*
>SRVP18_trench_6_60cm_scaf_214_117_86_FINAL_220 # 140477 # 141418 # 1 # ID=1_220;partial=00;start_type=ATG;rbs_motif=AGGA;rbs_spacer=5-10bp;gc_cont=0.344
MAFTDTDAWLEGRFRGIGGSEAGIILGMNPWKSRLELWNEKVTKTRRIDPDAEMRLKLGN
ILEPLIAEEYAKISGRKLEKRPQRIHPKYSFILGNIDREIIDDINGPGILEIKTKGAFTN
WEDDIPVYYHAQLQHYIEIYGHKWGSFAILDLGKLEIDIVDVKRDNEFISKLLKEEIEFW
KLVENKTPPPVCPTNACGDFLREYYNQSECITIDLIGNNDATKWAMMLRDIRSQEKLLEN
QEIECKNHLMSIVGSAEKALGNNFKISWKAPKNKEVFNLDKFKIDHPKLVKQYTTYEPQS
RRFIVTFPKGEPR*
>SRVP18_trench_6_60cm_scaf_214_117_86_FINAL_221 # 141363 # 141770 # 1 # ID=1_221;partial=00;start_type=ATG;rbs_motif=None;rbs_spacer=None;gc_cont=0.301
MSHNRDALLSPFLRENQDKIKKMRMRLPLLFGTLNILNVIDKVVTWMALKNPLASELNPM
ARYTIDRLGIMTAMMVYTIIGFVIFYIVYKIVTKKRSLLEKHNMPPEKFFLMLNIAFCLV
VINNIFWLLYNKLNI*
>SRVP18_trench_6_60cm_scaf_214_117_86_FINAL_222 # 141832 # 142086 # 1 # ID=1_222;partial=00;start_type=ATG;rbs_motif=None;rbs_spacer=None;gc_cont=0.337
MYVIKDRFGNKFPWSKKGKNRECEVKDNKCVVRKCFKPHDCGTVDQKTQQKNIVGKCRMM
HENGCPLDYNKPENYVTYDGNNRR*
>SRVP18_trench_6_60cm_scaf_214_117_86_FINAL_223 # 142095 # 144656 # 1 # ID=1_223;partial=00;start_type=ATG;rbs_motif=AGGAG;rbs_spacer=5-10bp;gc_cont=0.315
MEIKLMRNISVMIGFKSAPGKSDIDFVTSHGGIVKRRYTIINAISADIPQESIDIIIKSP
NVEYIEKDEKEFAHHVPVGTCQEIQILKQTVSWGINRIGSRLVNAVGNTGKGIKIGILDS
GIDYNHDDLKGNYRGGYNFVGNNNDPMDLNGHGCCHPDTKVFTTLCGLNSIEYFYDHIDS
KELVNEDDSKTKLLNNDIYTISICSVQENKNKRKTIDYYFGMDPESDEIKMGKLEKRIIE
SVHKIPMTSIKNGVTTYNIVQINDVLLTPWHKCFIFNTNTLSIEEKRADEVAIGDYLVSP
GKYIDLNDNYRKDESVCLGIIDEDLAYILGVVAGDGSVDIKDERIDLSIDSIEVIKKCFN
ICRKLRYNVTDPKWEIDKHYYHLIIYSKKLTRYCYDNIKTSSADVRIPDIIIKSPFEVLI
SFISGLIDTDGNIKDGGTRIRISSSSKEGMIDKLYNILSIIGLQPGIVKIADDKTPPHYL
NGRLIKCTIPNYQIVFHADTIGDRLMKYMAHKEKKNLLKLQLNKNNSIPISENQLRTYLG
RNYGIRFDNNHRCMCCNKIRLALVHSIISKRKLKEIFEIINHKEDYMYQICDNFNFIPIT
NIKKKEYNGYFYDLTIKDSNNYVAGLTDMVFIHNTHVSGIVAAEDNDIGVVGVAPQAYLY
SVKVLDFDSTGYMSDIVSGLEWSVDNNMQIINMSLGSDDDSLSVSRAINNTYNAGILIVA
AAGNAGNAAGSGNTMDYPASYNSVISVGATDINDNRARFSSTGPKLELSAPGVNILSTLN
GNKYGTLSGTSMSSPHVTGVAALIMSTETGITNSRVRIRLQMTAQNMSHVTGGFSTKDWY
GYGMVDAVKAVSL*
>SRVP18_trench_6_60cm_scaf_214_117_86_FINAL_224 # 144653 # 144826 # 1 # ID=1_224;partial=00;start_type=ATG;rbs_motif=AGxAG;rbs_spacer=5-10bp;gc_cont=0.276
MIENEIIRGDYMPIDDLRFLKDIISIEDEVQKIQDDIDKVDKEKERIRQRRILIGIK*
>SRVP18_trench_6_60cm_scaf_214_117_86_FINAL_225 # 145529 # 145717 # 1 # ID=1_225;partial=00;start_type=ATG;rbs_motif=AGGAG;rbs_spacer=5-10bp;gc_cont=0.270
MKIKIEDLIDITNKVDHILHDYGFCVNHDILSTYLLKTIKKSYPNDIVELERLGGQIIKN
LE*
>SRVP18_trench_6_60cm_scaf_214_117_86_FINAL_226 # 146089 # 146436 # 1 # ID=1_226;partial=00;start_type=ATG;rbs_motif=None;rbs_spacer=None;gc_cont=0.371
MSKTAPIPDDIHELIINKQTEMRKKHKISVKISDLIAACVVDSIKRAERFFGVNTVQNNN
VQMVDKKESKCDDISGGNGLSLIENNKGELKSDGPNDNILKPSGIVMAESEEAHT*
>SRVP18_trench_6_60cm_scaf_214_117_86_FINAL_227 # 146492 # 146743 # 1 # ID=1_227;partial=00;start_type=ATG;rbs_motif=GGA/GAG/AGG;rbs_spacer=5-10bp;gc_cont=0.282
MNKIISILIVLIVLSSGCVSKNNKSGDGNDSNKDEYSTDDGAVEEDDSGIIQSERSLDLN
NKNLKISDGTNVTLENIANKTII*
>SRVP18_trench_6_60cm_scaf_214_117_86_FINAL_228 # 146794 # 149436 # 1 # ID=1_228;partial=00;start_type=ATG;rbs_motif=GGAG/GAGG;rbs_spacer=5-10bp;gc_cont=0.382
MTKKIILFITIAMIVMTMGMASVSGAPPLKITAPGNINQEATGINTIVNLGIPKPSGGDP
PYNTTNDAPPGGFKIGDTTITWTVEDNASAIAIATQLVTITHKNPPIITVTGTNPIIINV
GDKYNDAGATATDTVDGDVTTKIVTDNPINENIAGTYTVTYDVSDSAGNPAQQKTRTVKV
ENVSTIDNIPPIITVLGTNPKTINVGDTYNDAGAIATDNIDGDITAKIVTDNPVNANIAG
TYTVTYDVSDNAGNPAQQKKRTVKVVENVSNIDNIPPIITVLGTNPILINVGDKYNDAGA
TATDNVDGNITAKIVTDNPVNANIAGTYTVTYDVSDSAGNPAQQKTRTVKVIALGIDKIP
PTITAPADITIQATGGLTHVTLGIPTVADNIDPNPTVTNNAPAGSNFPLGTTTVTWTVTD
SSGNSNTSTQLVTVTMTPVVPVKLAIVNYTPASLIVVDTAPSTTKFSITTNQAANVVWNL
DGVYTPGGQSVTEDTHSINIPVIGSSHVLTVTVQNGTDSDSKTWNLDVKGTLEASAKPSN
ISIGQSTNVTIKVDRRCGIEKGDNCTASKRIPVSGATVSLTGIATASGSVNDTTGEFITT
INATDNGTINVTVNKSGYVDGYTNITVGTIVPTPSPTSPPSGGSGGGNSGSGGGGGGGSS
SGGGGGGGGGGTAEPYDNVLKYEIQEHNVFTTPVSFKYATPELGVYEVLVTSTQSDIAAL
RIEVLKGTSKLVGMPAPGIVYKNLNAWIDYKRIKNATMMFRVENSWIDNNRLLDGNIKLN
RWDNTSKRWIELLTSVKNKDGQYTYLEAQTDNFSSFAISARPSSSATTNSATSTEPNTAD
TIPVPIDAGMTKSNNYRLLEIGVVAIVVVLIFYMLRIKKQ*
>SRVP18_trench_6_60cm_scaf_214_117_86_FINAL_229 # 149722 # 150825 # 1 # ID=1_229;partial=00;start_type=ATG;rbs_motif=GGAG/GAGG;rbs_spacer=5-10bp;gc_cont=0.340
MVMVSVIVPTFNERKNIRPLIKRIDNSIKDMEHEIIIVDDNSQDGTGQAVRELSKKYPVR
LFVRKNEKGLATAVMEGFKHAKGDVYAVIDADLQHPPEKLVPLIFEACNGSDIAIGSRYA
GGQESFGNFKVHRKMMSKGANMLARTLLPKVANIKDIQSGFFAMKKEVIQDVELKPTGYK
ILLEILAVGKYKTVKEVPYDFCQRTHGKSKLGALTIFDYLYHLTTLTFREKESRRLVKFL
TTGVAGIIFTVALLWFMTEIIGIFYLISGLISKEIGIILAFVMSEFWVFNDRISSKMRTF
RESTSRLIQFNINRILSIFIVTICMAIFTELFGLNYIMSNLIGIGVAFPFNYLVCNRQIW
KSGKYVV*
>SRVP18_trench_6_60cm_scaf_214_117_86_FINAL_230 # 150815 # 151816 # 1 # ID=1_230;partial=00;start_type=ATG;rbs_motif=GGA/GAG/AGG;rbs_spacer=11-12bp;gc_cont=0.341
MLYNIHDIVKIDSFTDILELKYFKDMSINGASVDSVDMIIGNDVSNPTYQDLLCSLSIEP
GKNTYLGVSKLLDSSKHVLYVNLVEPLLRLLLVPKGYALLHLACLEKDGKGIMISAPPDT
GKTSLVLKCLKASVDNNLGLSLLSDDMIIVSENGELFSFPKPFTISSHTLDSVFGMDTSL
WYKIRSNIHSKGGRSAYKGMGKMNWLPMMSINALAQIVFEPPKLYPEEIVSVKIGKQAKP
DSLIFLSKEFDGEREMSREDAARTIRANTDNAYITPPYSEIFPGLVISNMVYEDILKKEM
EITENLIRNIIPMEIGRKDYSWYEYVLNGIAKT*
>SRVP18_trench_6_60cm_scaf_214_117_86_FINAL_231 # 151884 # 154400 # 1 # ID=1_231;partial=00;start_type=ATG;rbs_motif=AGGAG(G)/GGAGG;rbs_spacer=13-15bp;gc_cont=0.330
MEYIENAEGTKESLTHKITGVTNKIIGAIKSIDIALICILALTMMLYLYNLGGLPFAPDE
ATYTSQSAILAGHNEARQNFIPYSRSATNFQIHQFITSLFLEKFGISEYYARLPTALMGV
LSVFLVYIIARQLFNRRMALLSSLFVGINGYSLHFNRQINLDTPLVFFMILSVMFIVEWR
KTRSQWYFYLFLISIILSAMSKVIIIVPLAIAIFVYLYVEKDYENGLKMLFKPLSIIIIL
ASIYYAYYFITTIVGVDDFIKTLSYASGRETVGTPSFYIQTVLLLLGYVFPIITIIGLTV
SLKYRTEGDALILLWFACILMFFTYYPLQGYNYIFPIIPPLCLLCGRAIDSIADQIKEST
MVAIALPLMIVLSIYPTFNVLNNPDEVVHTVAPVRFDSMKYTALQSASLWLKNNAKPGST
VATYTFADSHVIGYYSGLKVYSIVNFPGYYTPSENGVNNGYAKIIWDTTDVFKMIQDGKI
DYIVYMDEPKTMKNMTKLYDNDGMGFSPVYRKIYKMPEWYRTGLFNVTIFEVQRPTSPRM
ENISKSDFTVIVVPDPQEYSRGRPDIFINQTRWIKENVDSLNIKFVIQVGDIVDSGKSAN
QWNVASRSMSVLDGTVPYLVTMGDHDYDSDIAFAPGMRMSTMYDTYFNYDKFSKYSWFGG
SYPEKGSENMYGFFSSPGKVKDFMVLGMEYCPTDDIIYWADNIISNNADKKVIIFTHLYL
NNKGLRIDSTSMDSCAANGVAGNEGEDIWNKLVSRHDNIVLVVSGDQFGFGVKVDYLGDT
PINQVMENFQSVLNGGNGYLSIYTFIPEENKIELRTYSPYLGQYDDTPEHMFDLTYKN*
>SRVP18_trench_6_60cm_scaf_214_117_86_FINAL_232 # 154491 # 155156 # 1 # ID=1_232;partial=00;start_type=ATG;rbs_motif=GGAG/GAGG;rbs_spacer=5-10bp;gc_cont=0.338
MKRFLTTFLVIIAIVISLSVSSTAQVNSTGQSVSNIQVTLKSKNWGPDPTWGGSRATITL
TTNKMGNLAYVEEYYSIDSYGQPNFFSGNRHEEEMKDYTVSFDIVRPKNNHKQDWSLIKS
KVIIDRVVAYEVWINTSGTYKSFTGKAVWFNNSTIDIGKGRPNIQKKEPFNPISNAKIDE
TENITVDSTIATKKSPMPETYAVIGMLFSVYILTRKKKDNK*
>SRVP18_trench_6_60cm_scaf_214_117_86_FINAL_233 # 155208 # 156134 # 1 # ID=1_233;partial=00;start_type=ATG;rbs_motif=GGAG/GAGG;rbs_spacer=5-10bp;gc_cont=0.333
MSTKIDLKNPKVQYTIIAIGLIAAIVIIGFVTKPIDNTVYNNSTNNNGTIVQTVINNAKF
SNGQEIRFIVVGDPHIKSTNSGSDRGNDRLRHIIKFADTSNVDFIVLLGDIADDGKNKTY
DIAKNIIQNSTKPYYTIAGNHDVTAGPGNFEAHFGPMEHMTNFKGYQLIFPGIYFEGENK
LHWSFDFSKANISAPTLVFLHGPTVKPPIGAKSCLWGPDFFGYGQSMQPELNKFPNLIAE
YTGHVHFDTDQTINGSRYVTVNGLVNKAGGCDNEGPSPYVGYSRIKDGKADYMLINYNSP
FEDPFPDK*
>SRVP18_trench_6_60cm_scaf_214_117_86_FINAL_234 # 156204 # 157580 # 1 # ID=1_234;partial=00;start_type=ATG;rbs_motif=GGAG/GAGG;rbs_spacer=5-10bp;gc_cont=0.336
MKNMKSIILAGGSGTRLWPLSREKYPKQFLKFGKTSLFQSTVERCLDISSAKDILVITND
AQKFLVIGQIKELGFDIPVENVLVEPKGKNTLPAICFGMKEIERRYGRSKVGIFPSDHIL
EKSSMKTIADAEMLSSEYLITFGVVPSCPHTGYGYISIAGPTGIGYKVSEFIEKPQLEDA
KKLVDQGSLWNSGMFLFDTSLFFSELKQYQYDIFRMFENSNNLKDIYENVPSISIDYGIM
EKSDHVSVVKLNDKWSDLGNFDAIYNEFEKDDSGNVTHDCDKIMINSANNLVFSRPNKLV
SLIDTNHMIIVDTSDALLVCPRDSNQKVKDVVAQLKAKNDGRAYLHETVYKPWGSYSILG
KSERHKIKNIVVMPEKKLSLQLHYHRNEHWAVVKGIALVQVDDKEFFLRTGESTFIKEGI
KHRLSNPGRIPLEMIEIQLGEVVDEDDIIRFDDDFGRV*
>SRVP18_trench_6_60cm_scaf_214_117_86_FINAL_235 # 157780 # 157977 # 1 # ID=1_235;partial=00;start_type=ATG;rbs_motif=GGAG/GAGG;rbs_spacer=5-10bp;gc_cont=0.258
MINKDISLANNLHLTDSVKRNDIYKDKEYRKILKELGFEKADDDPLTEQELREIFIFMQG
DLLIE*
>SRVP18_trench_6_60cm_scaf_214_117_86_FINAL_236 # 157995 # 158606 # 1 # ID=1_236;partial=00;start_type=ATG;rbs_motif=None;rbs_spacer=None;gc_cont=0.327
MIADLLSGYIAQFISLIGYTGVFILMTLESAALPVPSEVVMSFAGYLAYRGIFNIYLITL
IGAIGCTVGSIISYYVGLKYGRPTIEKYGKYVLIKSHHMGLAEKWFLKYGDKAVFFSRLL
PVVRTFISFPAGIGRYDIRKLVIFSFVGSLPWCFALAYVGFFLGPFWKDIIGVFDKFDII
IVSIIIIIIIYMTVEKKKVDNKK*
>SRVP18_trench_6_60cm_scaf_214_117_86_FINAL_237 # 158641 # 159978 # 1 # ID=1_237;partial=00;start_type=ATG;rbs_motif=GGAG/GAGG;rbs_spacer=5-10bp;gc_cont=0.350
MLFGTSGIRGDAEKLFSNQFCFDIGRTFAIFLDKYCAKGNIAIGMDPRESSQRIKEGIAS
GILYEGRKVFDECLAPSPAMNYILIADSNIAGSIMITGSHIRKDFNGVKFFAFLKEILKE
HEREIEQIYEEIKNKATFGYNGRMITENRANELYQKMLLELTDLYPKWKIVLDLCNGSQS
EIMPTLFEKLDLDVTIINNDPISEKFIARDTEVKDAVNDLGKKVKEINADLGIAYDGDGD
RVVFVDEDGRFITGDYSGTLIAKYGDTAIVVTPVNTSQVIDKIGKPVIRTKVGSPYVVKA
MENYGASFGFEANGGGISKEVMLSRDAGSTTIKILNILSRNHMTLKELVNTLPQFFIYRT
KIDCPMNIYGSILEKVRTKFESSGLIVEEIDGLKIWKDDNIWALFRPSSNAPEFRVFAEA
TTEKEAKRLGEECIEFVTLARDEIM*
>SRVP18_trench_6_60cm_scaf_214_117_86_FINAL_238 # 160116 # 161144 # 1 # ID=1_238;partial=00;start_type=ATG;rbs_motif=GGAG/GAGG;rbs_spacer=5-10bp;gc_cont=0.374
MKIEKTLVILVILAIYGTAASAITNPPTNTLSGTATASSTADATYYRGLGQYPNIVETSD
LLKAADDWRDNIIPPGFSASITTDKLLVLADEWRTNIPPVTTPTPTPTTPPNKTGLPTIR
FITIGDTHIASTSGSTNDDPYLRFTRAINYINNRTDVDFVVQMGDIAESSDTAGQTALSI
ISKLKVPYYVLEGNHGSGPYFAKYFGKNVHTEYFPTVNDYQLIFPGYDDANTSWIFDYNT
VDKNRPTIIFNHGQVQPKPGGTSCIDDWGSYYQYACSMRSEVDKFTKLLGFYDGHVHSGS
QQIINGTLFVSEDNLGGNGPASDVIGYTIIQDGKVNYTTVQY*
>SRVP18_trench_6_60cm_scaf_214_117_86_FINAL_239 # 161271 # 161597 # 1 # ID=1_239;partial=00;start_type=ATG;rbs_motif=GGAG/GAGG;rbs_spacer=5-10bp;gc_cont=0.321
MLKKRAISPFQIGVIVTILIVSALIFSGTASKSKSVNENFGLNLNRTNIGSGMNNVTVGS
INENTNIVSGGDEYAQTICNNGEYNDEYSEGCNDDSDSQINSGETFDT*
>SRVP18_trench_6_60cm_scaf_214_117_86_FINAL_240 # 161618 # 162673 # 1 # ID=1_240;partial=00;start_type=ATG;rbs_motif=AGGAG;rbs_spacer=5-10bp;gc_cont=0.357
MVRKINICISVIFIILTVFAATSGATTTTPPASVSNLHMISHGTNYINWGWTDSTSSDFN
HVDVYINGLFKAKVPKGIKHYNATSLTPSTKYTIGTHTVDNSGNINPTWKNNTQTTNAVG
TGTTSSIRYMTIGDPHLTSDTSADPYKRLTKAVNYINSRSDVDFTVVLGDIVDSASSTNF
GVAKTLLDKLNKQYYVIPGNHDLGSSISKFESYFGPAEHIVNINGYQLIFVGISKDASGN
KHWSFDYSSADKNKPTVIFNHGPVQPKPGATSCVSSWGIYYGYACDMKPNIDSFTNLLGY
YDGHVHTGTNQLIGGERYVTADNLGGNGADSDYIGYTTIQGGVLSYSTVLY*
>SRVP18_trench_6_60cm_scaf_214_117_86_FINAL_241 # 162722 # 163858 # 1 # ID=1_241;partial=00;start_type=ATG;rbs_motif=GGA/GAG/AGG;rbs_spacer=5-10bp;gc_cont=0.315
MRYKMKEKYLLIAILIIGFISIGCIARQNNILPNNTILNNDKLPNNATTNNYNNINESSL
DENIQYPLGTFYYPWTGGNPEKSPDPKETWLHWKDDNHNPPKTWASNYIPDYGNITDPYN
RLYSSKDTNIIKQQLGLMKKSGINFVISSWWGQNHFTDGALDIIFNQVLSTKDNPYPEVK
FCIYYEKEGFADVPKSEIISDINYIKNKYANSPYYYKIDGRPVVFVYNTKSGLISETFEQ
EIQKWKEVRDETGIYTVLKISGGYKNVENFADSWHEYAPASNFKRIGNYSAFISPGFHKW
HESPRLERENFTRFENDVKALKNTNVQFKLIETWNEWGEGTGIEPAQKINHDDVNGFTVA
APSYGTKYIDILGKYFSN*
>SRVP18_trench_6_60cm_scaf_214_117_86_FINAL_242 # 164524 # 165612 # 1 # ID=1_242;partial=00;start_type=ATG;rbs_motif=GGAG/GAGG;rbs_spacer=5-10bp;gc_cont=0.399
MRSKYRRGVDMVDKKNINFGLLLLVVTAFVLVPAVSATQEYFDALNSTFPSPTNSCGTCH
QGGIGGAPRTDYGLLFEKQANHATDPTAALQAIGASGSAIAEFTITPPADITQVATGTLT
NITDLGTATTTGGNGTVNITNDAPAEGFPVGITKVTWTATDSTGATVTGIQNVTITEAQT
GFTITPPADITQAATNGTTTTMVDLGIATTSGGNGTVNITNDAPTEGFPVGITKVTWTAT
DSTGATVTGIQNVTITETSTTGAKISGKVFNDLNEDKNLDKGEKGIDNVDVRLRFTDENN
KTITLRTETNMHGDYEFSDLSDGEYSIHVYHKDGWIHTSDFDKDVTITNGNMVTANFGKK
RT*
>SRVP18_trench_6_60cm_scaf_214_117_86_FINAL_243 # 165701 # 166306 # 1 # ID=1_243;partial=00;start_type=ATG;rbs_motif=GGA/GAG/AGG;rbs_spacer=5-10bp;gc_cont=0.373
MKYIYIISILVIVTIGLGCVGKTQPSTTIPIQTSAAPKVTDVPKVTSTSEEITPTSTSEL
NKSTSELTDNTSDTSALTDNTSTSEITGPNATTPEVNDTATPEVTGPNDTATPEVTGPND
TAAPPEATEIFKIGDEKNMLGANIKLVNITDYDNNTITLLINGAEYTYTPETTVKANNIE
IIDVITSLDDKTAEITVEQSP*
>SRVP18_trench_6_60cm_scaf_214_117_86_FINAL_244 # 166522 # 167379 # 1 # ID=1_244;partial=00;start_type=ATG;rbs_motif=AGxAG;rbs_spacer=11-12bp;gc_cont=0.295
MTRNNKTRLYLILILAISIIGIMIGVYAGQSSHNFTEINNTKEINTTKDLKFITVGDPQI
NSTTFEGIERLKQVVNFINKSDVDFAVFEGDMTDDGTNKSNDIVKDILKDLKKPYYVVIG
NHDIYLSTKVFESYYGPMEHIEHVNGYQLLFIGMTDRKNENGDTIGLNWSFDFNKADKNE
PTLVFIHGPVRNIPIGCLYCRLLKNILGYGFSIRPELEKFTNLVGVYSGHVHYDSNRMVN
GTRYVTVNGLIDITIDKIPITYASNKVGYSTIKGNYSYFELVPFI*
>SRVP18_trench_6_60cm_scaf_214_117_86_FINAL_245 # 167709 # 168371 # 1 # ID=1_245;partial=00;start_type=ATG;rbs_motif=GGAG/GAGG;rbs_spacer=5-10bp;gc_cont=0.339
MNYKKKLNIWILVAIGLIIIVTGCIGEQKKNGDIVTPTPQETPVQKETPVSKETPESGIV
SSSTGTMLEKYDLKKLVSMSDNIVIGDVSGVLPGRWNTPDGKIPTDHNNASYTIYTDANI
QVGESLKGPLSSTNIIVRTLGGTVEYDKQIVEDQPSYSANEKVLLFLKKDNDPRTKDIGI
EHFVTVGLVQGKISILPNNDVIIGDEKMSLDDAKIRITGN*
>SRVP18_trench_6_60cm_scaf_214_117_86_FINAL_246 # 168402 # 170243 # 1 # ID=1_246;partial=00;start_type=ATG;rbs_motif=GGA/GAG/AGG;rbs_spacer=5-10bp;gc_cont=0.337
MNINYRIICALFMLTMLISITIPNVYALVKEKSLNDLTKDSDNIITGKVINKVSYWKGGK
IFTDVTISAIQHIKGKSDNQFTVNVPGGTVGDMYAEVSDVPLFEDNEEVLLFLKENQKGN
IIENKVVGWKQGKYTIKDNKIKETNERLDIFVNNIKQSLIDPTKILKNEKIGRDTGITST
MLSTAPHITNITPSSGPAKNAELGSSVAAADSTQVIINGLNFGSVNGSVKFWHVGTTVHD
ATIVSWTDIKIVVKVPGTISSSGPYDTGNVQVIKNDGTPSDNYGNFDVTYSYGGGKWSGT
KVTYMINPNTNDITGELAAVQAAADTWNNAGANFGFVYGGTTNKTDATMDGENSIVWVNY
DTDSVATTTTWWFGTNPKTIVECDIVFNDLNNDWGTDGSSNKMDVQTVATHELGHWLSLL
DLYGSNDSQKMMYGYVSYGGIKRILNINDITGIGDIYGLSSVDKVAPTTFLSGVTEGSTY
NNNVTITLVATDNSGGSGVKNTTYAVNGGATITYSAPFIVNNIGKDTVTYKSTDNAGNIE
KTNNVSFTISNANISNGDIGVYYIGLGQNPNIVETNDLLKAADDWRDNIIPPGFSVSITT
NQLLTLADEWRNS*
>SRVP18_trench_6_60cm_scaf_214_117_86_FINAL_247 # 170323 # 172533 # 1 # ID=1_247;partial=00;start_type=ATG;rbs_motif=AGGAG;rbs_spacer=5-10bp;gc_cont=0.382
MNDKTEGAKRIPILIGITIVLTILSIGSAYAERGMENSQIKNKINTISGINTVDLNQGFT
PTDLVNNLLGGGVTVSNVKFTGSNVSAGTFTGGTDIIGFDGGIILSSGDIKNVIGPNVMD
GISQANGVLGDPDLDKLIPGYSTHDAAVLEFDFVPVTNQLQFKYVFGSDEYNYFVNSQYN
DVFGFFVNGNNVALIPGTNTPVSINNVNCGNPFDGANNCAAGKNPGYYRNNDIGSVSIYT
EMDGLTTVLTATANVNAGKTNHIKLAIADAGDYVLDSHVLIQAGSFESPQLKLNPATATN
TIGTSHTLTATLVDGGGKPISGQTITFNVTNGPHSGTTGSGTTDSNGVATWSYVGTNVGT
DTIIAYGYDQISIPVYKIWEQLPLPTISLTPATATNNIGTSHTLTATLVDANGKPMSGHK
ITFNVTSGPHVGMSGNNTTNSAGIATWSYVGTNVGTDNIIAMNYDQNGNIWTTSNDAQKT
WIQASLPTLSLSPTTATNNVGISHTLTATLVDGSGNPMSGQTITFTVTAGPHSGTTGSGT
TNSAGVATWSYVGKTVGTDTIVATGAEQTSNSVEKIWKQVSLSTINLSPATATNIVGTSH
TVTATVDNGTPQPGVTVSFNIISGPNSPLSDSGVTDSKGQTTFTYIGNGGVGIDNIQASI
IVNGAEILSNTVEKEWVSSSDIMAYYRGLNQYPDIVETNDLLKAADDWRDNIMPPQFAVS
LNTNQLLTLADEWRNS*
>SRVP18_trench_6_60cm_scaf_214_117_86_FINAL_248 # 172671 # 174401 # 1 # ID=1_248;partial=00;start_type=ATG;rbs_motif=GGAG/GAGG;rbs_spacer=5-10bp;gc_cont=0.398
MKNIKKKSRNIINMCLMIVLIFTSVSIGQAAVSADRTIDNSTLTVGNSTNVTVNIQNDVT
QALSLQEIIPPGWSLTRMTDDADQFKASTNEWVWLTVTNNTIKTVTYKLTVPSGTVPGVY
NIKGNITAKNTTTSVTGDNAITVVNNTVVPPIVPPAQGFTFSVNPPALTVNTSANAIYSL
MISNTGNATDTYNLVANKPNNATVTLDKNNVTVTAGNSSAITLTVMSAVTGTYTVNVTAT
SKANTSNSATVKTMTTVANNTVVPPVAVLSIMNLIATPSSAISNNNPAKISASVTNGSSA
IEFVDFGIADNNNMIGAGSDTVLVISRDNSGKTGMYNSENWPGNYATIGNMAVTAIIHTG
DSGNVRVRGMFKASNTSNGTEAIMLFNRTTGNLSNITDATGIPLSVQNGSSTFQARILKF
INGNETGNLSTAFTLYSMTGNASVNNPKISMKMVPNGNYKVYAFVKDLSNNTANQVQAIS
TIPASTTSGSSGGGGGSGDGTYPTFTTTPKPNMTTTAPVATATMPRPTVTVVEQTVPAET
SASETPIAAPTKGAPGFEIVAAIGVLGTIYILRRMK*
>SRVP18_trench_6_60cm_scaf_214_117_86_FINAL_249 # 174544 # 175215 # 1 # ID=1_249;partial=00;start_type=ATG;rbs_motif=GGA/GAG/AGG;rbs_spacer=5-10bp;gc_cont=0.311
MKKYLLLSIVFAIFVSIFSIEGIAQNATDIQVTIKMRNLGFDPSSGGTKTNITITTNKIG
NLVYVEDYYSSNSYGQPNFYSGNRYEVAMNGYIVSFDLKRPNNNHWQAWSLVKSKILLDG
VIVYDTWTGTSGTYKSFGPDISTNKNNSVASAGKMRSDQRLPEQFVDPVHDDSNANDTNN
VGNIRPMYNITNLGGTTQKTPAIGIPVIIIVILSVYMFKRMNK*
>SRVP18_trench_6_60cm_scaf_214_117_86_FINAL_250 # 175601 # 176374 # 1 # ID=1_250;partial=00;start_type=ATG;rbs_motif=AGGAG;rbs_spacer=5-10bp;gc_cont=0.364
MNIQIVGLGAVGTAQAYLAKELGHNVVGYDPQYDSHMYCKANDSLVGDVDITFICAPESE
APRVIENLVKIGHKGLIVIKSTVPVGTTALMSEKFGIHICHNPEFLREKTALEDVMNPSR
IVIGECCPEHGDILRKFYEPINSYVHITDSTTSEIIKLVSNSFRAVTITFWNEIAILCSK
KNIDIEKVSEICDSAKLIGEWEGGQWGTKYFLQPYDGKCLPKDIRHLISTFREIGENPKL
FDACEEFNNKLKDKKTK*
>SRVP18_trench_6_60cm_scaf_214_117_86_FINAL_251 # 176430 # 178649 # 1 # ID=1_251;partial=00;start_type=ATG;rbs_motif=None;rbs_spacer=None;gc_cont=0.315
MELVHIKKLMARLDHVHLVWTMIFLYTMIFSYYTIMRHYMFQTAAYDMGIFLNSFYNTIF
EGKFLYTTLWEGIRFQNHFSPILLLVLPIYQLFPRVETLLILQSFVLSLGALPIYMIAKK
EINNKAGVVFAFLYLIYPALHGINRFDFHEVAFAPVFILFTFYYYKEKNYAISTLFMVLA
LISREDVAMAIVPMAIFWLWEAKDKWSRKDPDTIFCCSTIILGLLWFYVATRIVADLNPN
GYFFVSEYKPIYLLVDFNMKLIFLVAMFVPLLFTSLFNKYIWVSLPIFARNLFTYKTSRY
QLTNQHTALLIPIMFISSIYFIKYVSENMDGPIKKYFSSKFLYSILALIIVLSLFVDPIP
GELVRNNQISKLVIIPDGGPSPSTDSLLSITPHDRALEEVINMVPRNASIYSQNNIFPHL
SDRPNTYYVPGDLQIFKGWNNPQTALIVPWKGVDFEYILVDDTARTGNTLRKLDLESLDL
LSKNYGLYIVIDRIYLFKKGYTGLPNLLPNLMNNFDNNFLPEYYNGIFASYYNNNDFSNT
IGTNTSINNSLSDMSVIGTNASMTNANNFLYGPPILIDRVPMIKFLWAAKSPSPIPGVIH
KYDFGIKFDSYLYIPVDGVYSFQLLSSNGARLFINDQLIVDVWNLTTVQTHFQSYLNKGL
YKIRLDYRKYRGTSSYVYLKWITPWKGQFEYIPEEYFYVPKENIDNIYNAFTYAVNNSTV
VNNNSGNMNNNTSAPLISV*
>SRVP18_trench_6_60cm_scaf_214_117_86_FINAL_252 # 178670 # 179947 # 1 # ID=1_252;partial=00;start_type=ATG;rbs_motif=3Base/5BMM;rbs_spacer=13-15bp;gc_cont=0.299
MKDIEHIYDAILKKYTRRDFLKLIGTGIATVIFGYYLDKILEKSNKDIYYQIYEDNKVAK
ALNVQKNSIEFQDSDHYTVIQNVLDSLPIQEKKKRVVLKGNFVVKDTVKIPSDTIFELDG
SITLDNNVGKVLVTQAYRNTGDTNIEMIGGIYDANKDNQRKDFFGEGGRNHAIEFPKIVN
SSFSNIIVQNAGGDGFVLDIDCSYNNINKVISRNCGVTGISDGNGLDDRGDHNTWTDCIG
EDNESDNWVIKCRDSIFTGCIGRRSKGAVGFGLFADRDISGNKFVTCEAYDNKTNGMSLN
IPNKAIGKSIRIENNSIQGKFYNNGDSGIRLRNVTTGGIFKDNIFDVLTYDNRIGFTIED
KNIYNNSGVIVTYDNQEIDGSIGGNNNTFNIFAPKGRDKIKIGSGNNANFIGYDSNSWAV
KKFKG*
>SRVP18_trench_6_60cm_scaf_214_117_86_FINAL_253 # 179889 # 181169 # 1 # ID=1_253;partial=00;start_type=ATG;rbs_motif=GGA/GAG/AGG;rbs_spacer=5-10bp;gc_cont=0.315
MQILLVMIAILGQLKNSKDDKKMIIKNGQDMISQRRGEMMTSIIIPVYKDLSSLDTLLRR
IEDSLNSYCHEIIIVNDYPDDGKPISDIIGKYENMNCNSMKIINRPGKLGVASAIMDGIN
AASYNNVLTLNADLQHPPELLPSIIEELKTYDIVIASRYVEQGKIEKWSLSRKIISKCAT
ILAKMIPRVKDVKDPMSGYYALKKDVIKNKEINPPRNNKVATGFKLPLEILVKGDYESVK
EIPYRFSDRKSGKTNMGIYSIYIYLNQSLGLINSSGELTRIGKFLIVGLIGSVINVSILY
LLTEKVFGGSAILIAGIIPSYILSSMVAMESAIISNFILNEHWTFKDRRDKNDAVSIIKR
GIKFNMCRLTGVVINVMILFALTEFFRIYYILSSIIAILIVTMWNYTTSTKLVWSKGNTC
TTNDET*
>SRVP18_trench_6_60cm_scaf_214_117_86_FINAL_254 # 181321 # 182838 # 1 # ID=1_254;partial=00;start_type=ATG;rbs_motif=GGA/GAG/AGG;rbs_spacer=5-10bp;gc_cont=0.351
MTTVTITPTGGSDDYSKIQNAINGLNSGDTIILNGDFVTRNTIKLKSNIIWILNGSIKLG
DNVNKDMIINNGILTNISMSGGIYDGNLSKQNAEYRIVDFTQLTKSHFSDMICQNGGKGF
TIAKGCSGNTFDRIIGKNCGNQTSTTGNGLGDRGDHNIWNDCIAENNWSDNFIIKCRDST
FNRCIARNGISKVGFGFYARVDGVSTDTGETISRNKFNDCQAYGNAHAGFSLNIGTNCPN
GKIENNIIQAVLYDNCKVQDSPQAGIYFRNKLSSGSIRGNNIDVLVYNNKSKGGLAFEAT
FPITGNTGSMVAYGNIANDIDISGSGNNFTAFHPIDKPAPKIVKGSNTVTVTNFDCNNVP
AKFCTQEYCGTSSILTSITIAPANASININGTIQLTATCKDQNNNTMTCPALTWSSTDST
KATVNSSGLVTGVSTGTANITAKSGTITSNVSTITITVVVKKFRVDNVVPNTVVNNVGVL
VILDNNGAFTKDQACIEACTRLGQI*
>SRVP18_trench_6_60cm_scaf_214_117_86_FINAL_255 # 182964 # 183731 # 1 # ID=1_255;partial=00;start_type=ATG;rbs_motif=GGA/GAG/AGG;rbs_spacer=5-10bp;gc_cont=0.327
MNTNKSILSLLMIIIYISASTVISYGENNTAITRNSSNITNSSNSTNSTNGTEQNSTIIN
VTIGPNITIPDSTPAVTTNVTIGPNITIPDPTPIATTNVTETNVTIPSSTQVVTPTPIID
QKETQGGTTSNVMPTVMHTPRPTHTPKQKSSNTQTAIPVVTIVTQGTPINGSNQGIFGDF
YDKIILGAILGFIGLIYEIAKIKYERKQKAKDEKLHEDEQNKLLEKLEKRQDELNNRGLK
KLDEEDSSNNMINEK*
>SRVP18_trench_6_60cm_scaf_214_117_86_FINAL_256 # 183766 # 184203 # 1 # ID=1_256;partial=00;start_type=ATG;rbs_motif=AGGA;rbs_spacer=5-10bp;gc_cont=0.326
MAELKLKQLHRGYVLTDFDGNEVGIKDSEQALEEIKKQLNLDEKSEQPIVEENAQKVKYT
TIELHRKIFEKAKEQISLTGKINGAKIARELDANASNVHSHLRKMNTELDELMKNWQDER
DKQMLSVETRTNADSDKVSSEDVNK*
>SRVP18_trench_6_60cm_scaf_214_117_86_FINAL_257 # 184425 # 184571 # 1 # ID=1_257;partial=00;start_type=ATG;rbs_motif=GGAG/GAGG;rbs_spacer=5-10bp;gc_cont=0.333
MEESLEELPIYVNCICNECGHKWESQSTGKCPKCHSKNINQNAMIRGL*
>SRVP18_trench_6_60cm_scaf_214_117_86_FINAL_258 # 184571 # 184906 # 1 # ID=1_258;partial=00;start_type=ATG;rbs_motif=GGA/GAG/AGG;rbs_spacer=5-10bp;gc_cont=0.312
MTSEDLETKAYDLFVYPNLLTIDIRGKELRLKDETIKHAKDLAIEYIKKTYHQPRYSHIK
FLLPAFVYIAAILDDDRRTQNEVAQAFGVTESSVRKWYLHVKDIMNIKIVL*
>SRVP18_trench_6_60cm_scaf_214_117_86_FINAL_259 # 184940 # 185278 # 1 # ID=1_259;partial=00;start_type=ATG;rbs_motif=GGA/GAG/AGG;rbs_spacer=5-10bp;gc_cont=0.327
MELHDILFIITTISMFFSGYSFRKKSILGVIISSLSVQIPFLVDLVTMGTSKIGQGVVDA
PNYIWLVAIAYVIFIWGMGYIVGGINLKKKDKSDDFPGKSIEYTILDFDKNK*
>SRVP18_trench_6_60cm_scaf_214_117_86_FINAL_260 # 185299 # 185808 # 1 # ID=1_260;partial=00;start_type=ATG;rbs_motif=AGxAG;rbs_spacer=5-10bp;gc_cont=0.298
MVMLAKLKGIDMKKEINAGDITNADHSVDIGNGIIQNLKFFPSQDFTDEEGDVKLFGISV
RQQGRKLIIMMKIYEEGRRKEIIDKSGIMAKIMLMAIGNDEIDKIHVVDSKDILDQISKH
KIDANKLTKFEKQEQDITVEVIDLITGEMVPVEFSMGLLKIDKKKNINL*
>SRVP18_trench_6_60cm_scaf_214_117_86_FINAL_261 # 185813 # 186088 # 1 # ID=1_261;partial=00;start_type=ATG;rbs_motif=None;rbs_spacer=None;gc_cont=0.322
MSKEKIKKLKCHNCLVEHGQLHKEGCDWEICPICGRQLLTCECYKEGLEDSKRIPYGTVR
EIAARIPYYDRQQTIDRAKKDILNAIEEGLW*
>SRVP18_trench_6_60cm_scaf_214_117_86_FINAL_262 # 186120 # 187094 # 1 # ID=1_262;partial=00;start_type=ATG;rbs_motif=AGGAG;rbs_spacer=5-10bp;gc_cont=0.418
MKKWLPILLVLLMLLAIPIAGAIEYPVLTEHITDNAGIINAEYRQKIGDVINRIEQNSTA
EVAVLTIKSLEGEDKAAYATEVAQRSGIGKGDVDNGLLLLIAMDDGQGTGKGAYFVATGY
GLEGTLPDATLAKIDTEVLLPYLKKGKETGDISYYGQGIYEEMSVFEGLLTNNSEIVSKY
GNSPSSGGLSDGEWILIIIIGIIFVIFILAIIFGGGGGIGSSGGGGWGGSGGGSGGGGGG
SGGGGGFGGGGFGGGGHGGGFNRATGTVAKKSTRSSSSSSSSSSSSSNRRSSSYNSGFGG
GGFRSGGGGFGGGRFGGGGHGGGF*
>SRVP18_trench_6_60cm_scaf_214_117_86_FINAL_263 # 187095 # 187388 # 1 # ID=1_263;partial=00;start_type=ATG;rbs_motif=AGGAG;rbs_spacer=5-10bp;gc_cont=0.398
MSSYRIREIENKIRELERKLSNCTEKERYDIKRKIDDLKSELRRLKRREEEEEDDDDGII
GIGLSMLGLGLGGFGSGGGGHGFGGGGFGGGGHGGNW*
>SRVP18_trench_6_60cm_scaf_214_117_86_FINAL_264 # 187419 # 188072 # 1 # ID=1_264;partial=00;start_type=ATG;rbs_motif=GGAG/GAGG;rbs_spacer=5-10bp;gc_cont=0.329
MELNDVTKVVDALGSNLVTLAEYYMGDKAYDLIVCNKLDFETLSKLKELDSIPTVFTFDE
IVNARDVFPIEFLTINKHHKIIKGEDILKDIIITKANLRRQLEFEFRSKLIHLRRAYLRS
NADDIDEIILDAVPTMAPIIGGLMYIKNINDGIFNVGKFKEAYGIDIQILLDIYHIRKGE
GKLLEDKNEYIRKLIDILTEIGRIVNDMEVAPYELRT*
>SRVP18_trench_6_60cm_scaf_214_117_86_FINAL_265 # 188102 # 188329 # 1 # ID=1_265;partial=00;start_type=ATG;rbs_motif=GGAG/GAGG;rbs_spacer=5-10bp;gc_cont=0.325
MSNKEKETDEVEDVIRAKDIALDYLSKQGIIVFLYEIMSIFKRSSAWFVTIEGKTFTGIV
LINSKTGEVVTKIKL*
>SRVP18_trench_6_60cm_scaf_214_117_86_FINAL_266 # 188373 # 188669 # 1 # ID=1_266;partial=00;start_type=ATG;rbs_motif=GGAG/GAGG;rbs_spacer=5-10bp;gc_cont=0.374
MSKQHMGQIKQPEGPFCQSCGMPMGTPDCFGTNADKAKNDEYCCHCLLNGEFVDPNMTME
EMIDLSASIMAEKIKISESESKEICRSFIPKLKRWNKE*
>SRVP18_trench_6_60cm_scaf_214_117_86_FINAL_267 # 188763 # 189341 # 1 # ID=1_267;partial=00;start_type=ATG;rbs_motif=GGAG/GAGG;rbs_spacer=5-10bp;gc_cont=0.366
MDLGKILLVVIGGFAFIIVIFVVWFIATHNSINASDQEANAAWSNVENQYQRRADLFPNL
VATVKAYATHESSVITDATNARAQWAGAKTPEEKVKAAEQMDATINRFMVVVEAYPDLKA
SSNFATLQAQIEGTENRISTERKRYTDAATAYNIKIKNMPTSIVADFYGYKAKPLFEANK
GTDVAPKINFTE*
>SRVP18_trench_6_60cm_scaf_214_117_86_FINAL_268 # 189357 # 189956 # 1 # ID=1_268;partial=00;start_type=ATG;rbs_motif=None;rbs_spacer=None;gc_cont=0.318
MRSKIRKNRIFLILLSISMIVAIMPSIYADNNSKYSSSINFYGEKTDVHMGEDILAKLSI
INLVSNPKMHAQVIILPSSGMSVTSADFTKVSAGQFSADYELNPGDGRDIEIRLRSNQVG
EFNIKGRVVYYFGSDNENTQDYELDLPVSVRRTTVLTNVEDNADQPKSLHGFEVILLGAG
VIAFVIVFSVVLIYILRRK*
>SRVP18_trench_6_60cm_scaf_214_117_86_FINAL_269 # 190007 # 190279 # 1 # ID=1_269;partial=00;start_type=ATG;rbs_motif=None;rbs_spacer=None;gc_cont=0.304
MIKHKILEILELNKELIKNTFGIDEIGIDKLKNFLSKDYDDFKDIVHHLFVSEMGNREKM
TLFYLIGYANGKRVKNDISGKHKPEGGNNG*
>SRVP18_trench_6_60cm_scaf_214_117_86_FINAL_270 # 190272 # 190652 # 1 # ID=1_270;partial=00;start_type=ATG;rbs_motif=AGxAGG/AGGxGG;rbs_spacer=5-10bp;gc_cont=0.304
MDNTNWEEIAREILEKEKLLKSCNYPAPISILVKWKNNTYIGSIQKIVPEFSKEIVLLSK
STYKLPYELVSAIRKLDNDRLELYADDSLDLDGRQHVLRIVENRLVLMDHQQTEYIMRNL
PNICEI*
>SRVP18_trench_6_60cm_scaf_214_117_86_FINAL_271 # 190664 # 190882 # 1 # ID=1_271;partial=00;start_type=ATG;rbs_motif=AGGA;rbs_spacer=5-10bp;gc_cont=0.338
MFDECEKAMYFSNDCPPRFCDFIGENYITQTFEESKKMPNNNPGFDWLSKKGEKIDHKGT
CLCNRYQISGFK*
>SRVP18_trench_6_60cm_scaf_214_117_86_FINAL_272 # 190929 # 192452 # 1 # ID=1_272;partial=00;start_type=ATG;rbs_motif=GGAG/GAGG;rbs_spacer=5-10bp;gc_cont=0.283
MVISLIQKNEVNSSSIKETKDRVKNQNYKTYSLKHNLTDDKYPGVILNRFFWNYNEILNN
IIQDIYNSITWKEWEIEREDDPKYKQKRLYPNYRKDGDFKADLRSKYLEGWEYSAHWINS
ALDTAYSIIDSWKKNYDKGKRKRNCPVAKRLFVRVKQTLMKIEKIKDKKGERDRLRISIK
PRMFVYINLSKRYFEINGRIGESIFTPTHVHLPIQDNNKDNNKDSNKDNNKDNNKDNNKD
NNKDNNKDNNKDNNKDNNKDNNKVSQKIGWDLNKYSMDGFSPELGWIRIELNKLHKAHTA
YDNKRRKINRLASKKKVVGKRLKEKYSKREKNRCKQIAHEITNTAKTLGIHHGFEDIDKT
GMFNNRCKKWNRELGYTNWKDITKLMKYKSDVELIDPYHTSKDCSRCGCVNKDLKGEKFV
CINKDCGLVINRQPNAAINIYIKMEGLSQDTKSRQKWFDENILSEFTQTGAERKETNELV
RSLHDLMKPQFYGVESKYKYIKPLIST*
>SRVP18_trench_6_60cm_scaf_214_117_86_FINAL_273 # 192515 # 192775 # 1 # ID=1_273;partial=00;start_type=ATG;rbs_motif=None;rbs_spacer=None;gc_cont=0.314
MLQIGSYYLLGTNIKSSILSAWDNIKSSKPTHVWMFHKDQMVRGKKFFRRETFIIKNIPE
NLRELEKYEVTDRLDRLKEICNCKVE*
>SRVP18_trench_6_60cm_scaf_214_117_86_FINAL_274 # 192821 # 193588 # 1 # ID=1_274;partial=00;start_type=ATG;rbs_motif=GGAG/GAGG;rbs_spacer=5-10bp;gc_cont=0.378
MKAKDVPMLKEKVLSMVPITQADMWKKLGIDSREGSSLVSIMLEENLITRKRQDGRYLLE
RANGDGSKKNAEEELKVKEAEELKVKEAEELKVKEAEELKVKEAEELKVKEAEELKVKEA
EELKLKEAEELKLKEAEEVEEVVTVTHEIPKKKTKDLMVQVLDILPIKQSDMWKVLGITS
SAGARLVDAMLEENLITRKKDDNTFILERVKKDNKKKKIDFSATLSSKNRFSPCCGCTLE
CNAETCMLLTEWLLE*
>SRVP18_trench_6_60cm_scaf_214_117_86_FINAL_275 # 193804 # 194187 # 1 # ID=1_275;partial=00;start_type=ATG;rbs_motif=AGGAG;rbs_spacer=5-10bp;gc_cont=0.385
MKKTTIRLVILSVILLVSMSGTVLGITYGNTSNMTPSYTTGYGSATNVTGTEEIAETYAA
NETETVQETPQETPQEIPQETPIQTVEETFPPTSTPEIPVQTPKSPGFGTVVSTIALLSA
IYIMRKN*
>SRVP18_trench_6_60cm_scaf_214_117_86_FINAL_276 # 194639 # 195175 # 1 # ID=1_276;partial=00;start_type=ATG;rbs_motif=GGAG/GAGG;rbs_spacer=5-10bp;gc_cont=0.343
MNGNENIIECIGRKYRVQTRGGMIVEVESTKPLSSKLTHELLQEDNDINSFFSEHKIMSI
RQMVTPTKNIQEKEIESKRTPKRGKFSPRQRLNNLLKMKGVFTREDYQKHMLEIYGVKIE
KFMAYDDIRDAIVAKRLEITEGKIGRARKYRVLDPTDIDENLYKTLMKDVKIQMGVIQ*
>SRVP18_trench_6_60cm_scaf_214_117_86_FINAL_277 # 195194 # 195583 # 1 # ID=1_277;partial=00;start_type=ATG;rbs_motif=AGGAG;rbs_spacer=5-10bp;gc_cont=0.377
MRKDRNTKILIILSVILLIAFAGCTAKNQQTINTPNGDVKISQDVGAAGPDWCKAGTSVT
TSQQGQYSFVTKGLTTYKGQEVCEADATFDQGGQSGSMTYYFSKDSKYAHIIMKDASGNI
INEMDVNNK*
>SRVP18_trench_6_60cm_scaf_214_117_86_FINAL_278 # 195599 # 195982 # 1 # ID=1_278;partial=00;start_type=ATG;rbs_motif=AGGAG;rbs_spacer=5-10bp;gc_cont=0.339
MEENIGSRTIEKKNTTLGLDENVEGALCYVLGFITGIVFLIMEKDNKFVKFHAVQSIATF
LPLMVIGWIISSIMFWSLSMIWMVGMVSTALFLIELILWLVLMMKAFQGEKFKLPIVGDI
AEKQSEL*
>SRVP18_trench_6_60cm_scaf_214_117_86_FINAL_279 # 196106 # 196684 # 1 # ID=1_279;partial=00;start_type=ATG;rbs_motif=GGAG/GAGG;rbs_spacer=5-10bp;gc_cont=0.304
MVRCEEFYKYYERKGNFCGKSENVVKKVEDYIDYVKRHKLREFSGYKISNAALDPFISIE
HMNNGVVHSMALKELKRLIRKGKLLPEHITRRISIEIINSANNQVEEGYKLNRIPNIRSR
MGEFEHEINEIGFEVREMFNALKNDIGAKNNNEVMRIMLEWCIKNPEEIRKIKENLDIKS
ESEERVEITATM*
>SRVP18_trench_6_60cm_scaf_214_117_86_FINAL_280 # 196825 # 197766 # 1 # ID=1_280;partial=00;start_type=GTG;rbs_motif=GGAG/GAGG;rbs_spacer=5-10bp;gc_cont=0.350
MRTTRTMITVCTILLASLFLVGIVVADVNTDEEVNISADVQNINIGTITQNINSHELINK
FERVYRWFMKLSLPKSLNEFYIGSSFEEPSSEWVGEMFIQAGAFDGMVANIQEGDMTNAI
ISYNVFANEYKNISKKVPEWRNYFDISEVDKLGKDLKNNKQSAIPKDIEKIAATCEKCMG
ERRAQVWAKYYWRGFDTVNIGGMPWPDAMKLLGVNFGGIAANAAEGNQTATNNSFNQFKT
LYTDTKTACSNCHDTPRFYYVSDDVFAKIDQMGDNITANNMQNVQDIQKELGIQCYRCHV
LHLPAEDMKDKMK*
>SRVP18_trench_6_60cm_scaf_214_117_86_FINAL_281 # 197966 # 199882 # 1 # ID=1_281;partial=00;start_type=ATG;rbs_motif=AGGAG;rbs_spacer=5-10bp;gc_cont=0.399
MVDILGINLIYILIPIIVIIIIGLFFLSGLVYIGRYEVGIKTKKMFGEKMPQGKIIACNG
EIGIQADTLMPGLYWFNPLTWRVEKERVKVITEDQVATVEAVDGEMMQTGRLLANDVECN
NFQDARAFLTSGGQKGPQVAILRPGTYRINTRAFVIKEKPVTKVAQEMLGVVIAMDGKPL
PAIYMVAPKPTTDAHNYYQNGQEFIKNDGYRGIQLDTLQPGEYYINPILFEVKMFPIAEI
PPGYVAVLRSNVGIELAKQEIKVTTTGVATGEEGLGHDIHEKEEVILTTDKNQRGIWEKP
VAPGKYNMNPLAFTAYLVPTSAVTIDWAAGAERRTEFQGAAPGGPTVGSTRRGAPKEDFI
DSQKATEFFKFSQLTLTSKDGFKLDADVRVIIRVRPQHAPFIIARFGSVPNLIEQIVHPL
IDSSFRNNAGDKKAIGFIQSRTELQKDAFEKAKIEFEKYHVETQGLLISYIDVDKTLLDT
QTLKEIAFQQKEQYKEQALAQEERIAVEEKTARAAKQKDIVEAKLSIDIEKDKAEAARRT
AEGVRDSTKFKADGIAYENRETGKGIADAYKAQSEVVGPDNLARLKIMEQVATGKIKIVP
DFLIGGGSGEQSGNLFQAWMAGMVKDQVDKKKSETKEE*
>SRVP18_trench_6_60cm_scaf_214_117_86_FINAL_282 # 200051 # 200170 # 1 # ID=1_282;partial=00;start_type=ATG;rbs_motif=GGA/GAG/AGG;rbs_spacer=5-10bp;gc_cont=0.308
MNDANDDKSDKSDIIVILAILIIILIIAGVLFLFYRVPS*
>SRVP18_trench_6_60cm_scaf_214_117_86_FINAL_283 # 200202 # 200558 # 1 # ID=1_283;partial=00;start_type=ATG;rbs_motif=None;rbs_spacer=None;gc_cont=0.280
MKHKIEPILDGNEYEEIPPNMVNAGKFFEKFDNIENLLRDTVDRSRMSFGVEDIKKFMEL
MYDRFQIKFVSIDNRGILAFRNNEATHRLYVSLLCYREESINAVKEIIHNIKDINVGI*
>SRVP18_trench_6_60cm_scaf_214_117_86_FINAL_284 # 200943 # 201221 # 1 # ID=1_284;partial=00;start_type=ATG;rbs_motif=AGGAG;rbs_spacer=5-10bp;gc_cont=0.358
MKCKECDSELGNDAKFCGKCGRPISSGNNKIKCDSCGTAIDNNLDYCPKCGKSTYSRGQD
SRRNRDKEDDDDDEDGGGIFGGVGDLIGKIFG*
>SRVP18_trench_6_60cm_scaf_214_117_86_FINAL_285 # 201379 # 202185 # 1 # ID=1_285;partial=00;start_type=ATG;rbs_motif=AGxAGG/AGGxGG;rbs_spacer=11-12bp;gc_cont=0.347
MTKNKRNILKICISILLILSISVHAMADKVKTNEKDDNIDKDWKEPDNVKIGDSKPIITI
DPVTKIGRAVFIHWSNDVKTSVTTNAVSGTCYSTFATWSSNIPVTYTINPTNSQGLSSTF
IKSAIFTSAETWDAATGKELFSNTYKTDSKAKFGRRDGKNSIVFGRYYQPSAIAVTGTWF
NSITGQIYESDMLLNTNFRWGDATKDSSKMDVINIATHEFGHVVGLDDISSSSCIDVTMY
AYSNSGETKKRTLETPDITGLLALYPNH*
>SRVP18_trench_6_60cm_scaf_214_117_86_FINAL_286 # 202217 # 202735 # 1 # ID=1_286;partial=00;start_type=ATG;rbs_motif=None;rbs_spacer=None;gc_cont=0.320
MMKLNKNIKLFKLMVLSVLVIGTLVTTISPVSADLFDNMQASIETYNNNANMIPGIVKYL
LGNEETYITIALENGKTLESKMIMKDAKIVQLERIVGVDENATIKVSTDEQTARNIMGSG
DPVSAFTNAMNSGALKVDGTGIIMYAIIKSLGILMGIAKLIGSLIGMIKSII*
>SRVP18_trench_6_60cm_scaf_214_117_86_FINAL_287 # 202814 # 204205 # 1 # ID=1_287;partial=00;start_type=ATG;rbs_motif=None;rbs_spacer=None;gc_cont=0.338
MSKNILKIGIVKLIVKNKLFPVAFRVANLLATVAMIYIGWGLMDDRLRYTNLTSFLIWTI
WWPGIIVMAIFTGRGWCTICHQKLISDKLSGYGLNWKVPGYILKYGTTATIISVFGVLTL
HSTVAGYEVSHIAGLSAIYLLILLIYVVVISLLFEKGAFCKSFCPLVGFLGIYSRCSPLE
VGPEDPEKCKTCSDKECKKHCSNGLEILEMDSQMQEGCLLCLECAKRCPNDNVSLSLRNF
FKGLWDSPKRTTAEALAVIFLLGIVIAEVGEEYKPFDDMMVYVPDLIAHASGFSTILNTS
SGGLLIWEIIWILISIPLILIGFSGIIAKQLSKSHDFSGITWNVVKMYALGFVPLILGLH
ATKMIYGFESNIGYLPYTINNLGSNAILTIPIMNPLLPDLIIGYALIVFFTLFGVIGSLY
SIWKISRYYRKSKTDKNAIPFMFTVLIIGSAFLLVIYLWLIGN*
>SRVP18_trench_6_60cm_scaf_214_117_86_FINAL_288 # 204257 # 205378 # 1 # ID=1_288;partial=00;start_type=ATG;rbs_motif=GGA/GAG/AGG;rbs_spacer=5-10bp;gc_cont=0.293
MNVKIYDEQTGLMIFPLVQGKDPDKDENIINLFKNSVDLYVEKKGKELRISCHVIVQKSP
EENKGYYIKSLSKYEDDSFAEFKKESNKSLRTIGLQYNADDINNVVIDNIEKLDLDIYFH
EDTEIIENILASGEYLEYKAGNIDEITIFCKDILKKINSSKIAISSKENTLGDVNIFRTQ
RHEETLYPNERTKQLLEKHKKDLIEKKRKEAENKGREKINDGTNLIKEGLTILRSTGYEP
KEISTEVDKIYDEISTSNKIKLKEILRPKEKEKNKEKNKEKSKEKNKEKSTDNGDVKNKS
QPNPIVILIIVLIGALFIYSIIWGFPINSGGIDREPGQSGTPVPVATLPPIKNVGNNNTN
IGNNVTSVGGGNK*
>SRVP18_trench_6_60cm_scaf_214_117_86_FINAL_289 # 205347 # 207296 # 1 # ID=1_289;partial=00;start_type=ATG;rbs_motif=GGA/GAG/AGG;rbs_spacer=5-10bp;gc_cont=0.334
MLQVSVAEISRGEIMNKFHTSTIVVLIILATINITSATEIATLYTDGDIQGQSGQDINVK
IVATGMNNVGTIAIALVFDNSVLSVNSVTDGNVKTPDSFSTSNVNNAQGLVAIGFGNPSG
INGDGTIAVINFKVIGHVGDVSNLKLSLTANDIATNVIDTSTTSITNGKFTVIDTGGGLI
EPSDNVLRYEIRERPVSAIPITFAYSISELAIYEIVMTSTGSGTALMRVDALKDTSKLVG
RPAPGVVYKNINIWIDYKRVKNAIIRFKVDNSWIDNNGLSADNVKMSKWDSSNKKWIELL
TNVINKDGNYTYFESQTESIPSSFVINGLKEGVAVVDTPQITVAIQPTVVATSEPQVDRF
VIGMLIYPSTFKSGNYTDILNKLVNNNVTRIIVPVYDAKKGDSVHIFHAEPKGLDVSATN
SFNLDKLLTDAHNRNIEVYVRITSFGPDPVVPTEEQKQNLKKVVGHILDNYADDKGKRID
GIYLDHIYYEEPLSAEGDTDIMANFVSDIHNITKDRAKLSASVKPAHYESLLHIYLYPYM
WPISGPSDYYNVMKNKGQDYAKLSKNLDFISPIAYNEDPNYVGKATKFIKDKIGNSTYII
PNIQALNDTKITPDIQYAIESAKNNGANGVNIFDYSSLSDSEWSAINKI*
>SRVP18_trench_6_60cm_scaf_214_117_86_FINAL_290 # 207315 # 207878 # 1 # ID=1_290;partial=00;start_type=ATG;rbs_motif=AGxAGG/AGGxGG;rbs_spacer=5-10bp;gc_cont=0.385
MKKIKRIGLKIRTKIGTMGLVLLLILMAGVLVPQTLAKPQYATALQTTYGSSLCINCHTD
PSGGKSLTDYGSKFKSQQNYKSDPNGALQAIGAPPGTVTITDVATPTIATLSETPTVADT
QIATPTTLETVNPVNTKSNEKEKEEANEKEEETSEKEETHTAPGFDIVITVGIVSTLYVL
RRYKIGR*
>SRVP18_trench_6_60cm_scaf_214_117_86_FINAL_291 # 208008 # 208586 # 1 # ID=1_291;partial=00;start_type=ATG;rbs_motif=AGGAG;rbs_spacer=5-10bp;gc_cont=0.380
MKKRILMIVGDFAEDYEVMVPFQALQMVGHIVHVVSPNRESEEQIITAIHDFENEDTYSE
KRGHNFTLNETFDDIDVTDYDALILPGGRAPEYLRSEEEIIEMVRYFNDKNKPIAAICHG
PQILISAGILEGKKCTGYPSLEDDIVNAGGEWVDIDLDDALVDGNLVTAQSWTGQSEWLA
KFLELLGTHIEP*
>SRVP18_trench_6_60cm_scaf_214_117_86_FINAL_292 # 208720 # 208899 # 1 # ID=1_292;partial=00;start_type=ATG;rbs_motif=None;rbs_spacer=None;gc_cont=0.267
MTREPVYLKNKEIPDEYLLNKIKEMVRDGKSPNKIKRELPDKSLYIIRRYYTKIIRGIW*
>SRVP18_trench_6_60cm_scaf_214_117_86_FINAL_293 # 209042 # 209302 # 1 # ID=1_293;partial=00;start_type=ATG;rbs_motif=GGA/GAG/AGG;rbs_spacer=5-10bp;gc_cont=0.360
MTIDLANIIFSPMYTIGHWIGTIVAGLIQFAFGVALPDIMVDTIGVLAMMTGLLKLADLG
KKIAWGVVTICWALVIMRIGILTLGH*
>SRVP18_trench_6_60cm_scaf_214_117_86_FINAL_294 # 209632 # 211836 # 1 # ID=1_294;partial=00;start_type=ATG;rbs_motif=AGGAG;rbs_spacer=5-10bp;gc_cont=0.381
MINKSRLMMIFTILLINITSIQLTLGATYPSYETEEDCRGCHGNDTSNRHHLLIPNSTFQ
CTDCHIMKYNNQTQSYYPEVIRNCLVCHPGKNHDDCVSCHVDGEPGDVNRSAFSQGVHID
INTTEGHNSLNKSDCWTCHFDRNMNKSNILQCEDCHTESGVQAVQAPIVRTHLSAVTKNS
CNDCHSKVMVPAGQQVINVTSHYLLRPIVPTKNYCDYCHGPNASSPFSATNKIIPAFNHD
DPSWNSNATCRTCHSNSSVFADPLANDTSSFHDLTTELGDVNGPVKADCILCHVQKLPQF
VDAPMPQHDISGYDTTDCSGCHTSGTGTEPQKLHDITAFATGGCIACHSNSSKRWFVDTS
LFGMHANVNSVGGINNVTDDDCKTCHFGSVDGSMKMKLGTANYSNTYFCDDCHVSGGRNP
KEYANISSPYRKDGLSHGSTNCQWCHIAGDSLSRPLDSALRYHPNGPRGTAAGKNCLTCH
YYANLPDLPFHAPGEVHESDVEYCGECHDQADNHVVSPLNSNTPPSISGLFINNSPVFAG
IPIQIEATVNDDMTKIAVAQYQIRNDSIIIKEWTNMIPKDGLFDWSNEVVDASIDTSSLL
GTYTVDVKGMASAYKTSGGPYYPLNGQWSGVYNIGFIVKQAEGYDNGTVYGPLGVKLAGA
KVSTDTGMSTITNEIGFYSLNLTNGTYHLTVSKEPEYYVNNNAVVTVKAFITTTQDIILD
AKPTGTISGIVKNK*
>SRVP18_trench_6_60cm_scaf_214_117_86_FINAL_295 # 211849 # 212061 # 1 # ID=1_295;partial=00;start_type=ATG;rbs_motif=GGA/GAG/AGG;rbs_spacer=5-10bp;gc_cont=0.258
MFVEWLLKILYLILICGIILIIVLLMAYKFGYSIHSVIDYIKYYIDIKVIEALLTGSFRT
MKYNGLFFLE*
>SRVP18_trench_6_60cm_scaf_214_117_86_FINAL_296 # 212081 # 212851 # 1 # ID=1_296;partial=00;start_type=ATG;rbs_motif=GGAG/GAGG;rbs_spacer=5-10bp;gc_cont=0.322
MKINKTKLITISILILIIFMVNNSSAASVEVTTGKLPTQLQEGKQVDFTIKIKDYEDAKQ
LVLETNLVPSAADKPLWNFGESESIIDANRYQQQITLNLSSLPAILNVAVSGKVPSGVDS
TKCNDIVLNRIKQTKLKFYEVRTDEKLAGIESFDLIVNIKEVFENTLQQIRRSEFDGMKG
QVSKLFDMGITTDAQNIATEMSKIQWPDSLTLFGIFVIKSDLLLDVIVIFTAVIMFVVGY
ASGSRNPNDQDEEQEV*
>SRVP18_trench_6_60cm_scaf_214_117_86_FINAL_297 # 212854 # 216276 # 1 # ID=1_297;partial=00;start_type=ATG;rbs_motif=AGGAG;rbs_spacer=5-10bp;gc_cont=0.314
MNFPRYIFAIGGAGKNLVYTTLEKEWILREILKPQFSPTEVDVTIIDTAITEENGDRERI
VGIEKNIERIEEEYRANSINANQNIGRINIVYKLLTKEMNLQSPYALIGIEDKVKKATGA
STWWINDSELGEDWPKKVMTKENFQELNFSKGVYRKRAIGKAIYYKAISEGLFNININRS
AQIDIIIGLGGGTGSGIAFDLAKKLKTIQPTADVALFGILSTLNESPDEKANNFAMLGEM
EHAYLNGNAPFKEIILIPMEVTEFPGREQASDLHERLLREFDETVPHILIAYHNNQAERL
FTGFPDFAPFIIATSQFVRYNVESIKKLKDNLVGALHDKDLSIKNEEEMYNVIRKFVDEF
YPEEFQKGLSEEDKSFIRERLAKFNMVLEHELFQELNYNGVVLLKKAVEDGIRGSASEDI
EKQVLGVKSETDMISVGSEGYKEETDKILYNILKRDIDIIDALRNILNITNNNVKDDLVR
ETLKIIIKTDEDRSRNKLNKIREEIGQLTTKKKQLDGDVKSLEEDMTSYREKVVKQVEKS
NGEWRQNEIKNIESLNSIDESIPGLANDVNSLKKELVEYASRISKANSIRAIDVESKGAI
ENILDKIEKDLSKIGIYYNDKNLIIRNLSTLQEFRKSQIESGKSIPFLDKLLRTGRVAKA
KEAKNRMMLKTAELNNDRIFDIKGNVISSVYNYDVINKTIEKKDEIINAIINRTKDRFTN
ALPSLFVDLKVVLGYFEKRKDANIMEIVRYDIGYEIDIKKIENNLKEKNAEIIRISKDTN
ILKALETLITKNIKDILGNHVRHLKNYHETISNIGKDVKAMHKAKKDTIRYIMDIQPTNI
YRATVTGANINNILEDQGEELILRQNLRDAVNRTVDVRYNMLVRRVIENESHDKRWTRSK
VLNAFVTIANIDLGVIDSGDIIVKAFDIERENRSEWKCTLGDVWGAGLVLFVTGVPLDNI
RSVTDPSAGYYRYYKEEEQNSTIFLHHSYMLEDGKFIKRKAIFNIEKKVDRDLLLQDDNS
IEQLFSKNYEVKKLMDIYKETTDTTVQQDVIKDEKSVAHGKVQIENKDSQIENKDSQIEN
KDSQIENKDSQIENKDSHIENKDSQIENKKEGGQNKPQIRYKRRSKYSDIDYFDNMSHIR
*
>SRVP18_trench_6_60cm_scaf_214_117_86_FINAL_298 # 216301 # 217668 # 1 # ID=1_298;partial=00;start_type=ATG;rbs_motif=None;rbs_spacer=None;gc_cont=0.300
MKKLYKEYVKFFFLFIIVVVLTPYLMDMLVRSWNTELMKIISNSISIIDPSGSVFIIFVI
GFYIGSALLLFLDRKKRMQTLVLVAGIVILSNYMASSFTVGSNIIYALLGIIVGIYLGSG
FKNINKKGEFRNAASNVSKFSAIYAAISLIILYASPDVNNANFIKDALVVIIFSFFFMLL
MDYEPKGPKIFILGPEQSGKTLFLAGCYKRVIDITDIPPNSSSDLIKLTKELHKGWPART
KDIKEYQFTYEIGKLFPREIILRTVDYPGIYLKDISDHMDNKEDIDNIDDVEKKIRVMAA
REVSEADILIFIIDASRHPDFEKMGLAEKHGFEEMGVDYYLEIVSKLQNSGKDIKHYIVV
TKSDLFKEEFPNYEEDYNGFKDFIKNKFSGNMLIMTLLISAYNTIFYPVFYYTKKIENPD
PNDKKKYIYVPIRDTYDNIHTYGFDKFMDQLMENE*
>SRVP18_trench_6_60cm_scaf_214_117_86_FINAL_299 # 217680 # 218933 # 1 # ID=1_299;partial=00;start_type=ATG;rbs_motif=AGxAGG/AGGxGG;rbs_spacer=5-10bp;gc_cont=0.304
MNIKVFEDQTGSMLFPDKGSDKDKNIVRLFDNKIDLFVKKTGDNLEINCYVLARKGHERA
IGCYIIGEEKFANDIFTNFKKNANDILQNIGYKPQSDNVENAIFDNIEKFDLDDSSRENI
EIISKALESNECLSYNAGNIVDIAIFCRQMLITTKRLKIAISTGVSNLGDINILRSRTFH
DHLTPTDDTKKILDKQRDSIAQKLVDEKKRIDGEIGDNKIKEGVASIKHGLRIKRNAGYN
NSEIDDDIKIINSEIVERPISDLTKKEDIQQKPNVIYVTNTSLVIMVGIMMLIFGIFAGI
IIYPYTSIGIKEEIYRMTGKEVVIPVPIPTQVPTPTAIPTPILIATPSPAPIASISISNE
TQTSNETPPLNETQTSNEINQAAIPTSNVTSNVTSNVTSNVTSNVTSNVTTPALIIK*
>SRVP18_trench_6_60cm_scaf_214_117_86_FINAL_300 # 218999 # 219622 # 1 # ID=1_300;partial=00;start_type=ATG;rbs_motif=GGA/GAG/AGG;rbs_spacer=5-10bp;gc_cont=0.324
MSTVFADTNMNTTMYLSLVTDGLGFYKVRNLDMPPRHFTYDNRVLNINQGDTMIWENDAD
ISTFTIVSDQNLWNSKVGQIKVGNKINYKFDNPGTYTFYIKEASSKRQTIIVFPIGDSHI
GVTAPIPTPSPTIMVTPIISPTINDTIYDINISTHSQTIISAPNSTPVDIPIKITPTTIA
SMIVAMISIYATFRNGKRRYYNKKTKQ*
>SRVP18_trench_6_60cm_scaf_214_117_86_FINAL_301 # 219900 # 220436 # 1 # ID=1_301;partial=00;start_type=ATG;rbs_motif=None;rbs_spacer=None;gc_cont=0.294
MLIITKISLAAFILVTIAMAAKALGVLDKRYSDMIMLGALALQTIILGLLIIILIMKRRK
LHGVKIIRYQLHDIFVKGDTNILSDNVSPTNPRKSALFKIFLEIENISETPEIGISKIGS
GRVIPNIKDHIININSGMVNNNFIFDADIIVGPNEKINFRIKKDTVVKLFFLGEFYIP*
>SRVP18_trench_6_60cm_scaf_214_117_86_FINAL_302 # 220459 # 220827 # 1 # ID=1_302;partial=00;start_type=ATG;rbs_motif=GGA/GAG/AGG;rbs_spacer=5-10bp;gc_cont=0.293
MKEKSEKEEEKEEIIVITARCIDMVAHADKIDKIPCSECGEMTWLSISWRGRQIDKILCE
HCFEKKEFQISDYNANITETCLKDAIKGARKYFGSKKTDKEIKEEMMKIMEKKIGKKINI
IK*
>SRVP18_trench_6_60cm_scaf_214_117_86_FINAL_303 # 220905 # 221621 # 1 # ID=1_303;partial=00;start_type=ATG;rbs_motif=AGGAG;rbs_spacer=5-10bp;gc_cont=0.406
MKIKKAFIMLMVVCMSLVTIAIAENNTTDNVTATGTTTSTTTPVVTQTTTQPAQTVAQPV
QTVQPVQTEKKFRIGPTVRIRPLNDEIKKNQDGLVEIYLDNPQLNDVSLTVDARISVPSG
IHIYGQGFGEAAAAGMVYGTFEVPPGSARTINIVIKAEKVGDFNAQFTGTYYPDGNKDAY
QPISLTHPFKVSEASADPNSGPVAQTGNTQQPVAKSPGMTAILAIFAIAILAYRMRKN*
>SRVP18_trench_6_60cm_scaf_214_117_86_FINAL_304 # 221713 # 222498 # 1 # ID=1_304;partial=00;start_type=ATG;rbs_motif=GGA/GAG/AGG;rbs_spacer=5-10bp;gc_cont=0.350
MKKTNRKKILLLSILTILILVVAQIGIVSAEDKQNNSQQTVGQPTVQATEGKFRVGPTVR
IRPLNDVINKSADGIIEIYLENPGVNDIPLTAEVHITVPSGINVYGQGFGDVQAAGALYA
KLVIPPGTVRTAYINIKSEKTGNFFAQLSGTYYPGENKDNYQPLSFTYPLNVYEPSPDPK
RPMLTNPEQIPGGDGNGWTDKIIPGIIIAIIAGLIGLGYKIVEIKYQHRMEIENRIRKKL
TEKDGKITESETSETKIIENK*
>SRVP18_trench_6_60cm_scaf_214_117_86_FINAL_305 # 222513 # 222671 # 1 # ID=1_305;partial=00;start_type=GTG;rbs_motif=AGGAG;rbs_spacer=5-10bp;gc_cont=0.327
MCSVGDAFNIDISEDTGLCEYKCNECGNTFKGVRIGKKLKCPECHSADTKIV*
>SRVP18_trench_6_60cm_scaf_214_117_86_FINAL_306 # 222941 # 224200 # 1 # ID=1_306;partial=00;start_type=ATG;rbs_motif=AGGAG;rbs_spacer=5-10bp;gc_cont=0.393
MTNKNRVKLKTIEKIIVAILAILVIGQIAIANENVVKKADIGKYGKYLIVPDIDNVVSIQ
SNVLSQHHAFLWGNGHMKDLGTLPGGIESDAYDINDKGRVVGDSFISSTNRHAFFWKDGH
MTDLGVLVSGGNSYAVAINEKDQVIGQSEDLTGVEHAFIWDGKNGMKDLGTLGGLWTMSS
SINNRGQVVGQSMTAGPAAHAIIWDRVHGLKDLGSLGGPTEDSAAFDINEKGQIVGQTDV
ASGEEHAFFWDKEHGMKDLGTLGGDWSIATNINSRGQVVGNSLDSNGDIHAFSWDKDHGI
KDLGTLIGTTAGAYSSAFDINDKGQIVGYSLDTDGNHHAVTWKNGVIKRLGTPGEDWSTA
GFINIKGQIAGQDASVTGPDRGFIIKHEGDRMINLGSLNHGDVWPHGMNNKGQVIGHSY*
>SRVP18_trench_6_60cm_scaf_214_117_86_FINAL_307 # 224357 # 226333 # 1 # ID=1_307;partial=00;start_type=ATG;rbs_motif=GGAG/GAGG;rbs_spacer=5-10bp;gc_cont=0.335
MMRYIKKLKTLIIGEARNPFDSNIFHKLSLAALFAWIGLGSDALSSSSYGPEEAFLALGN
HPFLGLFVALGIVLTIFVISTSYSQIVELFPTGGGGYLVASKLLSPKFGMLSGCALLIDY
VLTIAISIASGVDAIFSFLPTNYHFLKLGFAFFIILILIILNLRGVKESVLTLVPLFALF
IITHVIVILYAFATHLTKLPSLVSNTIADTHAITASLGFSALLFLILHSYSMGAGTYTGI
EAVSNAIPILKEPKIQTAKRTMRLMAISLSFMVIGLMISFIIYNVSPENGKTLNAVLFEN
ITSNWSFGNYFVLLTLISEAALLFVAAQTGFLDGPRVLANMSLDHWVPTKFATLSDRFIT
QDGVLMMGVASLVMIILTQGSVDTLVILYSIAVFITFILSQAGMVRHWWNSKAKVTDWKK
KLLINGVGLAMTTFILISVIMVKFTEGGWITLLIIALFAGTVMMIRRHYDYAATLIKKLD
KTVPKIYSHCNIPEIVKNDKTLKFNPDAKTAILLVNGFNGLGIQALCSIFKLFGKIYENF
IFVQIGVIDAGVFKGIEEIEGLQRHVKEEVNRYVNLIEQYGYHSECYTSIGTDVVEEIDK
LSPQILQKFPNAVFFGGQIVFPNGSILARWLHNFTVFSSQKKLYMKGIPFIILPVKVE*
>SRVP18_trench_6_60cm_scaf_214_117_86_FINAL_308 # 227020 # 229029 # 1 # ID=1_308;partial=00;start_type=ATG;rbs_motif=AGGA;rbs_spacer=5-10bp;gc_cont=0.435
MKHLSIVIATMLLLTVMIGTVYAMPPPPPVPQNLAIRDISIINLTTTNTPGGQDACRVCH
ISTGTNISAVNNGTYNNTAGGLPTRHHKLVQRGITNPLTGATFACNDCHPSTGTGITMDR
SCLDCHAGLPYTYNSIGGHVGNITRPHHVNTSYASSGIGNPAQNRTCNFCHGSFVDNYND
GHYSTFQDIANGTGYATDIMITPFASFKVTNFTLPDGLAPDGGNMNFSTGIVGESPTGGN
KTWGGCYSCHLSEYSAQIGSNHDNHHNSINGLRNGPVWQAKSTPGETCSWCHVVNTAGRP
LEIDIVNDWATPSETLLSAMEVRNSTVEATSAFEPGTYNVTVNGTGCEKCHDVKSIHSIQ
LGYVSGGNGPAGQGHINNNLDCYGCHNSWLPADTWVPGALVPTVNTVDPAVITSAATTLT
ITGVNFVNDPYTSVVSIDGVTYTPTSITDSQIVVDIPALGEGTHQLQLVKGGDSLSALQT
LTVVSVVTISSAELSSGTLTITGSGLGSQPATDAQQYVVFNHGGNVYYSDTITSWSDTQI
VATVSGAAADDTVSVITAEAGQAYGKITASAPPTPVLTTITVTPSSATVKLQKTQVFTAT
AKDQNGNTMQGVTITLSVSPTNIGIVNPTTATTGANGQVTTTFTGKKKGTATVRATSGSV
SGTATVTVN*
>SRVP18_trench_6_60cm_scaf_214_117_86_FINAL_309 # 229161 # 230981 # 1 # ID=1_309;partial=00;start_type=ATG;rbs_motif=GGAG/GAGG;rbs_spacer=5-10bp;gc_cont=0.402
MKIKSKILIPIFAMIYLVALGIAAIPPPPVNQNFGINDTMMINYTESLCRGCHNSTASPL
VIGGVPTRHHNLTAKSVINPNTSQPFACQDCHPSTSGSGGLGILIDRNCMDCHNGTAFWG
DSIGAHVGNFTRPHHNTTQAQARNCKFCHGASVDDYNDNHYVPEYPPSEVTPSALYNPSA
VNFSIMRVWGGCLACHAENKAANPPIFFTHTEGFPPIAITDPATGSNNNAHHNEILGVTG
GSTTEQIFNKCEWCHVDVVDVLNIRGCETCHSVRSIHNVQYDFANTSTKIGYGHVGSNNP
YDGKNSSWDCMGCHAWYDAGSDVNPFAGAIIPDVQLVTPNVFNANSPTVLTLSGTNFVQD
NNTIVVNIDDTTNLTPDSITNAQITVNVNLAAGAHYIKVVKTDATENVPKQSNIKPLTVV
SVVTISSATLNGGTLTITGSGLGSQPTTDSQQYVVFNHGGNVYYSDAITSWSDTQIVATV
SGSVASGDIAEVITTNNGQAMATIVASAPIPSITVTSPNGGENWRRGSTHPITWTSVGNT
GATVKIELLRGTSVVNTITNSASNTGTYSWKILNGQSPANNYKIRVTSTTNPSYTDMSNN
NFQISK*
>SRVP18_trench_6_60cm_scaf_214_117_86_FINAL_310 # 231179 # 233164 # 1 # ID=1_310;partial=00;start_type=ATG;rbs_motif=AGGAG;rbs_spacer=5-10bp;gc_cont=0.393
MLKKIGMIQRIFLIFCVILAINGMINGTAFAEDRNVIIGFHQVDIPTKEKLVHDNGGKLK
KTFHLINAISADMSDENISKLKKDSRVAYIENDAQFKMTVDEYSNSWGVQYIGSQLVYNN
GFDGTGIKIAVLDTGIDYNHEDLKNNYKGGFDFVNNDPDPWDDNCVSYDRTCHGTHVSGT
IAAEHNDIGVVGVAPGASLYAVKVLNGGGSGSASYIISGLQWAVDNKMNIATMSLASPYD
VQSLHLAVDNAYNAGILLVAAAGNMGGSVQYPAAYDSVIAVSAIDQHDQIASFSSRGPEI
ELAAPGVDIYSTKNDGGYGYLSGTSQAVPHVAGVAALIFSTNFPDANGDGEIDNRDVRTI
LQNTARHVGTSGRNNIYGFGVVDASNAILGIPTSPPPDVIPPVITLNGLNPVSITLGDIY
TDAGATAVDTVDGSVTVVTTGSADTNVIGTYTITYTATDKAGNTATATRTVNVVPLPDTT
PPIITVNGANPVTITQGNTYTDGGATAEDTVDGNIPVTITGSVDTNVVGTYTITYTATDA
AGNIATATRTVNVVRPVLTTITVTPSSATVPKKGIQIFTATANDQLGFPLSGISISWSNS
AINVGTVGPTIATTGANGQATTTFTAKTVGKTGTTTVTAKSGTLSGSAKVTVAFISNGKI
K*
>SRVP18_trench_6_60cm_scaf_214_117_86_FINAL_311 # 233327 # 235513 # 1 # ID=1_311;partial=00;start_type=ATG;rbs_motif=GGAG/GAGG;rbs_spacer=5-10bp;gc_cont=0.355
MKNKMMICFAILFFSVISMTILATATVFPSYNNETDCRGCHGSDVSHRHHLLVVNGTHQC
TDCHPIQYDNVTQTYSTQVIRNCLVCHPGKNHTNIHHIFASQGLFVCSDCHPIIYDNVSQ
TYTPYVTWDCPVCHSTVFSIQNVTVTPTPTPTTTPTPPVPLTITNFNPASPVNNFVGDSM
NFHVTTDQIADIAWSINGTQVQSNGSSIDASYANTSAALGTWNVSATASNINGNVTYTWI
WTVISPPPPPVVPTINIYFPLDSPVNDTVGDPRKFGISTDQIVNIVWYINDNPVQSDNSI
TEAAYNNTSSSVGTWNVKAVATNANGSVTHSWIWNVTNLPFLPPPIITSYSPNSPVNDID
GASEAFSITINQITDVIWYINGTPVQTNLGETYTNTSASVGTWNVTAVATNANGSATNSW
IWNVVTNPKPITTITPPNGQNGWYVTNTIYLNATDSDGIKYTNYSIDGGIWITNQGSSSL
KNSDWIRSTRYSISSILNTPIVLSDGIHSIQYYSVDNLGGIESTKTQTVKIDNTHPQITI
NSPVNGSTYILNQNLIANWFVNDITSGVATATGTYPNGSVINTASGGTKNFSVSATDNAG
NTNTKNVIYYIRYNFGNFLQPINNDGSSVFKVGTTIPIKFQLTDVNGNYITNAVARLVMS
KVTSTITGTILEPYTTGAGTTGDTFIYSSNGHFYMYNLVTKNMATGTWQIRVNIDDGSSY
FVNISLKK*
>SRVP18_trench_6_60cm_scaf_214_117_86_FINAL_312 # 235574 # 236425 # 1 # ID=1_312;partial=00;start_type=ATG;rbs_motif=AGGAG;rbs_spacer=5-10bp;gc_cont=0.325
MKRILILLVAILLFSGCVAQNTGNNTGNQRTVKNGDNVSVDYVGSVNGKVFDSSIESVGK
ENNFSHRTYQPMRFVVGKGQIIPGFEEGIIGMKVGESRTLTIPPEKAYQKDPRLIHTVPI
LEKVPVIRIIPKVFEIPGDQFNTIFGAGHKIGDSVKVPNSNVNLTILKINTTSNVSVSYN
LAVGSNISAGAPWNDTVIKIDDKNITLKSGAKKNDIFKIGNVPWNSTVIDVDSVNITVRH
NKIPEIKSGSSRIYFNDTDIIIDQNNELAGETLVFNVTIKSID*
>SRVP18_trench_6_60cm_scaf_214_117_86_FINAL_313 # 236594 # 238873 # 1 # ID=1_313;partial=00;start_type=ATG;rbs_motif=AGGA;rbs_spacer=5-10bp;gc_cont=0.437
MKNLNIVIATMLLLTAMIGIVYAASPPPPPPVPQNLGLQDISIINLTTTNTPGGQDACRE
CHLTTGTNTSAVNGTYNNTAGGVPTRHHKLVQRGITNPYTGATFACNDCHPSVSGGGITM
DRSCLDCHAGLNYTYNSIGGHVGNITRPHHISTAYASSGIGEPAQNRTCNFCHGSFVDNY
NDGHYSTFQDIANGTGYASDFMITPFASFKATNFTQPDLLSPQGGDINFSTGVLSASPTG
GNKTWGGCYSCHLSNYAATPQAIGSNHQNHHNTILGLSARGGGKESQSARTLGAACSWCH
VLRPGSTSPLELTLVNDFTGETLIDAMEVRNSTIEATSPFEPGTYNITVNGTGCEKCHDV
KSIHNIQFNYVSGGSGTAGQGHINNNLDCYGCHNSWLPADTWVPGPLVPTVNSVDPAVIA
ENTATTLTITGTNFVNDPYTSVVTVDGVTYTPTSPITDSKIVVDIPALSEGTHKLQLVKG
GNSLSALETLTAVPVVTISSATLSGTTLTITGSGLVSQPSTDAQQYVTFSHGGNVYSADA
ITSWSDTQIVATVSGAAAGDTVEVITANSGQANANIIASAPADTTPPVITVNAANPVTIT
QGTTYTDAGATAVDAVDGTVPVTPTGTVDTTKVGTYTITYTATDKAGNTATATRTVNVVA
STPTPSITVTSPNGGDSWKRGSLHTITWTNVGSTGANVKIELLRGTSATIIASTAKNSGS
YSWKVPSGQAIAANYKIRITSTTNKLYTDSSDNYFSITK*
>SRVP18_trench_6_60cm_scaf_214_117_86_FINAL_314 # 239387 # 241210 # 1 # ID=1_314;partial=00;start_type=ATG;rbs_motif=None;rbs_spacer=None;gc_cont=0.297
MKTKNNDENRLYKYFPYSNIREGQKVIIPMVHNLIHSTDYDGIIISAASGIGKEACMTSQ
AILSLEDKLFDKIIFAIPTDIGKENILKELASVKHGKKVMKILSKEVLCNWMKETSDERI
KAIESDSCVYQLCKLQGHKCKYKDHGCSYIEQKKEMESADILICDYNYIISPFIKRMSNF
EEIFQNNRVLLFIDECHMLKPRAEMILTNSISSTTIERAIKELEEYGFKEEKEGIENILE
SMKKEVSKNYSRLRSQMSKNYEGVGEVILRPFTMQNFFGSESLGERLIVVGEYISAYKFE
NKEGILSYSDMVGNFILRFYKRLPYKNSIVFFLKLKNDMLTSYIGWTPLDVRGFLRKAIK
ESDKYILYSGTCKPKKLAKDVGLGFERVLTPDPIESPYLVNRKDIILTKERFCDTNLRDE
RFHDRIKNDLDRLFSKMQKPIGIVCTNNWYENLRLSLTYDILDEPEKQEEVEHWLKGLVP
EAQIIRFTPYGRVAQSVDISWLKSIIFLGLPYPKFGPVTEEKINKLAKTLKGQSGNNRAF
AIYKLIIEPAYEKIIQSVMRGLRNENDRLNVIYYDVNYKLNKPGLGSKNLVVCQTIDEAL
SHLSVIK*
>SRVP18_trench_6_60cm_scaf_214_117_86_FINAL_315 # 241357 # 241596 # 1 # ID=1_315;partial=00;start_type=ATG;rbs_motif=AGGAG;rbs_spacer=5-10bp;gc_cont=0.325
MGDIIIDMSNKIIPTKVFVNRTVDQIETQKLQFTLDRDVHLRTETGANITFFGRDRAGNS
VEVEMPISINDLKEVLEEF*
>SRVP18_trench_6_60cm_scaf_214_117_86_FINAL_316 # 242339 # 244309 # 1 # ID=1_316;partial=00;start_type=ATG;rbs_motif=GGAG/GAGG;rbs_spacer=5-10bp;gc_cont=0.309
MPKYEKENKDYTTRSINVKLVLKEELIEKVNEEFDVFCTLFDIGVNRYARLPDTKMETIG
EEAKKMRKELQSEDISGTFVDLAIGKQGAESYFRQQRDTAWKDIMHRDGEIKKLEKENVN
LTKPESVWFNPVKKVEGTCCMCGREGRMPLYSNEFQEALCEVCAVDFFKYRTIIKPNRRH
VKKNYTLCKDIAVKETLSIGLLKEINRFEKSEEFKGTISNKVKLKGGQWNMDFEKKLATI
TLRKPDGKEKIQVEFLGDHYYTNFPKYGLLSDVYRFKKLIEDHLKRKGAAFLIRANKNGD
SEPVQYDYYLSIPTRYPMQIKEKVEGCILVSRRKALLYINGKSKFIELFNPYLKKRIYET
KQKEIQGQNKDLCICDWNRIPSKNHMLLTNLKKKLGFDWIKEYEVTVKKSEDGNIVTIED
DDNINRSIIISVNHDAGTAELKSLNNGDSSSRILYIVESKKNLNEKKYRKKELYLEPQVP
MPKKYADGNLLKHIKHKNKETARHIVEEAKKMLSNEGSVVLIDYTGIHPEKEIKVPIISL
NDQIANMLRYDSVYRGSIKWGRLKVLICPHCHTVLPERHVNRFIIRDIFFSNIKSWICEE
DNCGKYINSPLIAVARHIMSSDIKELLKKSTKKEKVEDEKFENEQILENHKYGQQL*
>SRVP18_trench_6_60cm_scaf_214_117_86_FINAL_317 # 244494 # 244862 # 1 # ID=1_317;partial=00;start_type=ATG;rbs_motif=AGGAG;rbs_spacer=5-10bp;gc_cont=0.423
MNKRILKMLPVILILAGIAAIVQPIQADPGNGAVVIKDTGCAMLDANGNPGILASSDQSV
ITPHGNGKMTCKATGVDNPSGKVVRLNFDNTGIKCGTPAGLTEKWQEIISASGEATLQCH
MP*
>SRVP18_trench_6_60cm_scaf_214_117_86_FINAL_318 # 245635 # 246174 # 1 # ID=1_318;partial=00;start_type=ATG;rbs_motif=AGGAG;rbs_spacer=5-10bp;gc_cont=0.496
MAKKMVVLFIVLMAVIGLSGIAAASTTNGGGAGSSGKGDCEDHQGGGMPPAKLVVVGKQG
GDKGKCKDKGECDDEHGHQLGVVAPPGGDKGKCNDKGDKGDKGDKGDKGDKGDKGCGKGD
PHYANGNDKGKCNDKGDKGDKGDKGDKGDKGCGKGDPHYANGNDKGQCEKGNGGNPAPW*
>SRVP18_trench_6_60cm_scaf_214_117_86_FINAL_319 # 246733 # 247239 # 1 # ID=1_319;partial=00;start_type=ATG;rbs_motif=AGGAG;rbs_spacer=5-10bp;gc_cont=0.416
MYKKTLTILAILLTVGIGAAAFITAQLDISPAQQDIDIAAVGTYTLTLTTNADAKGGTLT
WQADDPALIANINGAPVTQTGSMIIPTSSTCSGTPLSCTQTFDLKASPQSGITTGLHSIT
VTAFNQVGVAKAMVSGGVNPVPEIPAGILTATGLIGLIGLVRYRKKNN*
>SRVP18_trench_6_60cm_scaf_214_117_86_FINAL_320 # 247324 # 247905 # 1 # ID=1_320;partial=00;start_type=ATG;rbs_motif=GGAG/GAGG;rbs_spacer=5-10bp;gc_cont=0.402
MEKLKIRVLGIFAIFAVLIGMAGIVNAAPSCGGNAVFDPVGIGSVGTSTSGTVVTYNVAA
SGTIIGLCVEETDKSNLAPFLSTFDLRWTAKPFDHHNYFSFERNSGQLELMSGQNDDVGK
GDFGSVGNLPTKEIYALHVSDAPLCTKLSGSSKSTCWIAPGSGIPPVPELSAIVLMISGL
FGLVLVTRKYKSK*
>SRVP18_trench_6_60cm_scaf_214_117_86_FINAL_321 # 247927 # 248778 # 1 # ID=1_321;partial=00;start_type=ATG;rbs_motif=GGAG/GAGG;rbs_spacer=5-10bp;gc_cont=0.310
MEKMENLSNNRHTIISIIVVLAVIGAFFYSTLQWLVVSWLNNDYYSHGFLIPLISGYLIY
NMRNDLKKTEKKQAQEGLFVFMAGMIMYGIGSLNTIRFISGLSLIVTIFGLILYLYGWKF
IDKIKFPLLFLIFMIPLPIIDIVAPPAQTIAATGSFDLAKLIGLPIQRDGNQLILPTGAY
EVAVECSGLNSLISLLSLGTIYAFILEGSLLRKLTIFFSAVPIAMAGNVLRITSVLIIGY
KYGTEVAEGYFHQFSSLVLFSVALIGLFAVGRIFGKLKFKNIF*
>SRVP18_trench_6_60cm_scaf_214_117_86_FINAL_322 # 248806 # 249018 # 1 # ID=1_322;partial=00;start_type=GTG;rbs_motif=AGGAG;rbs_spacer=5-10bp;gc_cont=0.376
MTKTELKRKTSQLYRIPAARTAYGTMLNDTANGDYGKSFKNINATQKAAVLKKVGSGTNP
PIAPVPELKT*
>SRVP18_trench_6_60cm_scaf_214_117_86_FINAL_323 # 249177 # 249962 # 1 # ID=1_323;partial=00;start_type=ATG;rbs_motif=GGA/GAG/AGG;rbs_spacer=5-10bp;gc_cont=0.304
MKIQKNILILIGLISLAYIIIFLLAPKDITDYTVVDSEYWRETGNRLMIKTAYEYNNKMD
IEKFPKELGGWKGYDYKYPESVYKTLNADVLLSRAYVKNGSVQIWIDFINSKTGESFHKQ
QICVTGAGWNIDKESVQEFKIADSPNPFTKLYANRLDLSKGDRQQLMLYWFMFKKFGNKD
AVTMIRISASVNNNDMDGTFNTVKDFLEGQLFGAMYKESEAEEITNAEYLSKEYGNKGLI
AMAAGILIPICIVATGVRKKD*
>SRVP18_trench_6_60cm_scaf_214_117_86_FINAL_324 # 249964 # 250413 # 1 # ID=1_324;partial=00;start_type=ATG;rbs_motif=AGGA;rbs_spacer=5-10bp;gc_cont=0.269
MIKKVKSQERIDKILTGILLLSIVMAIGTLIYVILVPKIGERFTEFYILGPDGKANNYPT
NLKSNEISDITVGIVNHEYSAINYTLQIDLDRDILKSEKLVLGHNETWERNVTFLPNKQG
TNMKLEFLLFKENNFSNHYRDLYLWVNVI*
>SRVP18_trench_6_60cm_scaf_214_117_86_FINAL_325 # 250410 # 251378 # 1 # ID=1_325;partial=00;start_type=ATG;rbs_motif=None;rbs_spacer=None;gc_cont=0.287
MKKEISIPILGIITGEFIMFYGQILTGLGMHIINFLAIILIIIFSKLSLKEENVLQSLTL
LILLRMINLSTPQFFTTSLVQYPLIYGVMFLPIYITIKNQQISYNDIGINFRKLYIYIPI
AIGIGIIASIIEYRIIDPIGLITKIRFSDIALISMVMFFFVGFTEELIFRSILQTRLEKI
LGLRYGLLLTGGIFGILHMSYGILDEILFAIIFGIVLGYIFQKTRNLLFMTSIHGTTNVI
LFGILPNMSMSIVANTQNIPSNIIVAGGEFVSIFLIIILSISILVSDTKYGNEYISGMLR
TYSSPLLLVFAAIVTYKIIVVI*
>SRVP18_trench_6_60cm_scaf_214_117_86_FINAL_326 # 251433 # 252857 # 1 # ID=1_326;partial=00;start_type=ATG;rbs_motif=GGAG/GAGG;rbs_spacer=5-10bp;gc_cont=0.354
MTITAIIPALNEEISIGSMVIKTKKYANHVIVVDDGSIDNTAEIARFAGADVISHTENMG
KGYALKTGFNLAKQNGTKVIVTIDADGQHDPEDIPKMVSPILTNDADMVIGRYNEIDDSS
GFRAFAAHKVSYFRFEQNGFYIEDEMLTDAINAGFKIKEIDIIARSNIHHKKQRVLIKNG
AKIIAALPAHNEENYIAKVILCCRELVDEVVVVDDGSNDATSDIANALGAIVVRHDKNKG
YGAAIKTCFKVAKERNADIMVILDSDGQHDPRDIIKLVEHTYGGTDIVIGSRFMPNNGNS
VPTYRKIGMKILDLATIRAGCEKVSDSQSGFRAYSKKAIEQIHIEGNGMSVGSEILLQAK
EQDLKISEVPIICRYDQGESSQNPISHGLNVLFGIFGRTVYKKPLLFSLAGMLFLIFGGI
IGIWSFESYIRTGNLPFGPTMILLLFIILGSLSIFSGLILHSMRNIVKEIKNEL*
>SRVP18_trench_6_60cm_scaf_214_117_86_FINAL_327 # 252847 # 253872 # 1 # ID=1_327;partial=00;start_type=ATG;rbs_motif=AGGAG;rbs_spacer=5-10bp;gc_cont=0.304
MSFKYDTTDTNTFISVVIAVKNEEKYIERCVQSVINQDFPKDLFQIVIVDGMSTDKTVKL
VNKLIERYPDMIKLYQNPKIWQSSGRNIGIQNERTSNLIAYIDGHCIADSKWLITLYDTM
KDLNGKIKVAGVGSVHKSPKDEYLTGIAIEQVFSTLIGGFGSSYIPAKNQKEVDTVGFVL
YKRDVLEEVGYYDENMRYGEDFALNYKLRRAGYKLFVEPRALVYYYKRKTTSSFLKQMYN
YGIAKAVIHKKYPYSLRFFHYIPSIFIISLVATGLVSVYMTEFRILFLSIISFYIIVILS
SSLISTIRRKQFFLVGFMPILYVAEHLAYGTGFIIGSFKDW*
>SRVP18_trench_6_60cm_scaf_214_117_86_FINAL_328 # 253878 # 255347 # 1 # ID=1_328;partial=00;start_type=ATG;rbs_motif=None;rbs_spacer=None;gc_cont=0.322
MNIYLLNPPFVQGFSRGVRGVGEATRGGTLYYPIWLSYSAGVLDQLYNVRLIDTQARYWN
IEDVLRDVEDFKPDLIVADTNFSSLNNDIEVVNVLKKQSGAISVIVGPPASQFPDKIINS
GIDIVARYEYDFSLKDIANAIESIKGLGEIKGISYKKDGKHFHNPDRKFTNSEDLDKIPF
VSQVYKKHLKTEDYFLSSSFYPMVQIFTGRGCPNRCSFCSWPKTLMGRKYRVRGIDNVLD
EFEYIENSMPEVKEIFIEDDTFTVDKKRVLRFCKMYKERGFNIIWSCNARATLDHETMKE
MKKANCRLLVCGYESGSDEILNNINKGITTDQIRNFAQNAKKADLLVHGDFIIGLPGETK
ETIEMTKKLIYDIKPEILQVLLPQPIPGTDLYDLCKNNGYLSTCDPNEYLCKSGYQKAVV
SYPKLSDIEMVQAASNILKDYYLSLDYIPVAMRQILRKNGLYEAKRLYSSAIMFLKYVKN
VDKQYGCEQ*
>SRVP18_trench_6_60cm_scaf_214_117_86_FINAL_329 # 255344 # 256615 # 1 # ID=1_329;partial=00;start_type=ATG;rbs_motif=GGA/GAG/AGG;rbs_spacer=5-10bp;gc_cont=0.284
MIDNTNQKNRMRNRLVIIGGTYSNKGGLAIVHGTLKVFKELNIGFKYIIDPDISFPREFF
VQNNIIPIYRWSDSFDISSITLLNTFIPLVKCLKNSCSVNMRPLDNSPIWYIGDSSLNDY
SSVLSLFGQVINLLSLKIATNGKLMINASMGYMRTKTGKILLQCFLGSCNHFFVRGVSSF
NNCINLGVSPKKISTICDFAFYLDKKKTEKTIKCSKLISEIGKPSIALILKYPQRQFREN
YIQKVYNLIRELNYKYKVIFVPTSYVSFTSENDLSLLNKLGLGPILDIRDLSPEEIIDVF
NNFDAIITTRLHGAVFSTLAGVPTYHIYEADNSLDVIKDVFGDLVPIIHMSDFIKSDVKK
IVENIDDLIRRKDKISCEMKACIDINRKRSMKELILSLEKLGVYPNNITIENNVNSEPFN
DKC*
>SRVP18_trench_6_60cm_scaf_214_117_86_FINAL_330 # 256602 # 257756 # 1 # ID=1_330;partial=00;start_type=ATG;rbs_motif=GGA/GAG/AGG;rbs_spacer=5-10bp;gc_cont=0.296
MISANKMKVVYFLPYNWGAMPHYTAELANAVSKYADVTVIGSKMINDNLFSKDITILKIF
DDLDFSMNNLKKLLYFKNILNIMSFRKINIINKIKPDIIHMPTPPIPPLPVFISLYRLDK
NYPIIFTKHGIFSNSGFIIKLLEETILNLFERMIKFNRIIVHTKNDKDLLIKIRRFHEEN
VTIIPHGAYTFFKEYCAKTYTEKNCILFFGNIREYKGLRYLIEAAPLICQEIPDIKIIIA
GEGNMYGYNSLINNNKSIFEIYNEFIPNWKVSMLFQRAEIVTLPYSQMSGQSGIINIAYA
FGKPVVASDVGGIHEVLENGIHGYLVNPKDPEALARAVINILKSGELKELMIKNVIKKSQ
ELSWDNIAKAHIKIYEKTLQSDIH*
>SRVP18_trench_6_60cm_scaf_214_117_86_FINAL_331 # 257753 # 259810 # 1 # ID=1_331;partial=00;start_type=TTG;rbs_motif=GGA/GAG/AGG;rbs_spacer=5-10bp;gc_cont=0.287
MKFPNLLGLNDWHIRKFTLFIIFIMIMYDIISIFISLLKIKVPFEIGTMITLQLLGFFVL
TFIPGFIILRILKVNHIDYVLNILLVIGLSISFNTLLGFFINEIISIVDPRPISFIPLFM
SYNVALIVLLIVCNYRDVETNIKKEYMEIDISKVAVLFIVPSLAVAGVYLINYFDTNYLN
ILLFIIISLMPFLYRYTNFHTTIIWASAISILFSTQLISSYLWSWDIHFQYYFANLVVDK
GFWDHNIYRDINSLLSIILLAPIYSFLLNLDLVWIYKIVYPFFFSFVPLGIYYITKNQFN
DSRTAFFASFVFMFYYGFFKDMIDKQFIAELFLVLVIIVILDDMIKEKKGLILVFLIMLP
LSHYGVSYIFLIALIFTIFIMRLYNINELSIEIVEFFVVFVFSWHIFTSGGDTFNVIVNT
GHHAIMSLEDIFSRPEMRSGMSYLNLPSPSLVWEIYKAVNIILLLFISIGIIKLIVSFLK
RRIICKNYIFGLTAIMFSGFLLYQIFGTLSLAMDRSLQVTLTILSPFAFFGFTYISGFIK
KLRMLELFPLFLFIFFIFSSGLVHEATNNPLSYTVALNKNKEWHVYSLAEIESVKWIKNR
DIDYVTVINPYRTVVSRDGTLVSGFYAPEKIIGTTINTSELKNSYIYIGAKMDNDIQTYP
FYSTLIPKSNKIYDSDDSKIYLTQQ*
>SRVP18_trench_6_60cm_scaf_214_117_86_FINAL_332 # 259863 # 261179 # 1 # ID=1_332;partial=00;start_type=ATG;rbs_motif=AGGAG;rbs_spacer=5-10bp;gc_cont=0.315
MNIDITNLDINSGILNPQISPTYLIFKDGNIINAKNGLTGNIDYRGTDASTIIRNSLSSG
GKIFLKKGTYVINSPIVYQKNYSAIEGEGIATELKLGNNVNTDILSANGINSYGILFRNF
SVNGNKANNVSGRGIVFSARHSLVDNIFISNCAGNGFECESTPTYNVVNNFINNVRITKC
NGIGLIWGTGSGAGVSDNYFQNVISWENTGDGIDLTCAGAFGYNLNSYGNGGHGIIIRSS
FNKLVNCVGDGNGKNGFYIYTFGAWYTVITNSNARDNSTSSPGTYHGFHIDGNISTEGRC
ILENCIATDGQSIKTQGWGVQATGQNINARNMVIGGYFDQNMTGAINVNGLRLKAINIAA
PLYENKGLSTFSGTGSQVQFVIPHGLATIPTNVQLEAKSANATGNKYWIADTIDITVIFT
TAPPSGINNIILSWKTEV*
>SRVP18_trench_6_60cm_scaf_214_117_86_FINAL_333 # 261214 # 262503 # 1 # ID=1_333;partial=00;start_type=ATG;rbs_motif=None;rbs_spacer=None;gc_cont=0.273
MKNINNIGSNILADSLIKNSIWLMIASFFSAFLGVIFWITASRFYSPKDIGIISAVFSAT
GLISNISSIGLPTALVYYLPRNFKSSNKIIDSSLITSVIVSIIFSFIFLFGLEVWSPELK
ILTDLKFAVVFIIFTTVTTISGLMGGAIIAGRRALYTIFKDNLYHIIKLFSLAIFAGLGI
FGMFISLSIGMIVAVIIGFILLYKTWKYIPSLKFDPIIKYIARFSLENFIAGNLYNLPKL
ILPIMIVNTISAESTGYFYIAMTAAGLLFGISLSVSSSLLAESHNKEKFENNINNAIGFN
ILLLIPGILFFIIFGKFILNIFSPSYAENATGVLIILSIASIPLSFINIFNGVRNSQNRV
GSTIKMNLIVCILTIILTIPLMKTNGIEGVAIAILIANMIGAIIVINRIKNPVEFTLKII
RHYRDVLPV*
>SRVP18_trench_6_60cm_scaf_214_117_86_FINAL_334 # 262569 # 263486 # 1 # ID=1_334;partial=00;start_type=ATG;rbs_motif=GGA/GAG/AGG;rbs_spacer=5-10bp;gc_cont=0.290
MKILITGGLGKIGSRLGEILCQTYDIVVLDNFSNNSGIVHYVDIIKGDVRDRKIVDSIIN
KVDIVIHMAAQISVDKSIDDPIHDADNNINGTLNILEASRKSDIKKFVYISSAAVYGKPI
YLPIDEKHPTNPMSPYGLSKLTGERYSMLYFDLYKLPVTCLRLFNIFGFQNSKDSYSGVI
TKFIDRVKSDKNPIIFGDGNQIRDFIYINDVINIISKTIENKNTIGEIFNVGTGNPTKIV
NLSETIIKIFDKKLISEFEPSKIGDIRESYADINKLKNILGYVPKYSLEQGLTHLIKDDS
SLYSL*
>SRVP18_trench_6_60cm_scaf_214_117_86_FINAL_335 # 263556 # 264431 # 1 # ID=1_335;partial=00;start_type=ATG;rbs_motif=AGGAG/GGAGG;rbs_spacer=11-12bp;gc_cont=0.330
MVEILTNVGYMKQEQLIQAVGIQTFSATVTHSLADSNNGKSFVISNFPTNCTIREIRVKS
NLIAGQRRTWTVFVNNPNGILPADTSLPYRGTWDSSPVGEYAYIDDEIVYISADSGTVLT
VTRGMKGTTASYHDYNIPIKIANNGIRLILYKNSSKKLVDSIKILCGLMSWKGNTSAAIT
VNDKLIKFAGPILNVDQYDTLYINDGNNSERASVEDINNAVTNVTYVNTVTVTDPLLAHV
TNIEVRKQMIYDMMTPYSGSTSLYGIIFIDEKIDDVSYPTGVTIDIDVTTQ*
>SRVP18_trench_6_60cm_scaf_214_117_86_FINAL_336 # 264506 # 265444 # 1 # ID=1_336;partial=00;start_type=ATG;rbs_motif=None;rbs_spacer=None;gc_cont=0.299
MEDDLLLTNMKDLFIMTRRTFIKVVGVIIALLTNIRLDTNNTLGQQSSNIFSISVTHSPS
DSDLGKSFVISNFLANCIIKEIRVKANYTSGQRRIWTVFIDNTNGIGPEDINIPYRGTWD
SSPVGEYAYIENEIVYISADNDSYLTVIRGVKGTVPMYYDYNTPIRIANNGLRLILYKDS
NKKLVDSLKIMDNIMTWKGVTSAMIGPNERLIKFTDPIINVSKYDILYLNGITPERSIVE
NINSSVNVISVSDPLSMHGANLEVQKQVVHKDLISYSGENNLYGILWIDEKIDNTVYVDI
DILAYDYRNAIV*
>SRVP18_trench_6_60cm_scaf_214_117_86_FINAL_337 # 265453 # 266205 # 1 # ID=1_337;partial=00;start_type=ATG;rbs_motif=None;rbs_spacer=None;gc_cont=0.292
MRKIYRVIISLIIMSILISHVIAIDNQSIKEPTTYKVFIDQYFGFYRIFEMDGTLFGNEI
DSGFNSSNKSLNATFNISIGDTVIWVNDAVPSKVMTIVSKEKLWNLSKEKMWDSENGSLQ
HNGKEFSYTFNKSGIYNVYVKERPILKEKIIVGPIDMNETNPKSNLIGTKPGQTNVTEKN
DTKSNLTMKSGKNSTTIKQNATINKSNSAPISVMLAGGIFSKIKSKSDVSIMTIVLLGIY
ILSGRIKEKE*
>SRVP18_trench_6_60cm_scaf_214_117_86_FINAL_338 # 266212 # 267315 # 1 # ID=1_338;partial=00;start_type=ATG;rbs_motif=AGxAGG/AGGxGG;rbs_spacer=11-12bp;gc_cont=0.294
MTLNKTIIFGISLILASAVIYSNGNIDPLEEKIVGNNSSFSQSYYNYNDVILVINNNSQI
SKDVGYYFKTQRNINDSNIIYINTIDGEDINLSDFNNYIRFPIERFLISNNLTNSTNYIV
TTKGIPLKIADLQRSVDSELTLILGPYNNSIGVNTKIVNPYYAKNETFSRDKFGIYLVTR
LTGYNYTSVKNLIDRASNTTNNGIFVFDIAPKGGGYQIFNDEMIIAAKILEEKGCNVILD
NTTKFLTDQHNVLGYVSWGSNDPESTDHAKPHNTWVPGAIAETAVSSSGRTFDNPSYGQS
LIADLIEEGVTGAKGYVYEPYLGAMAQPDILFPRYVEGYNLAESYYMASLFVGWTDLIVG
DPKTVLK*
>SRVP18_trench_6_60cm_scaf_214_117_86_FINAL_339 # 267594 # 268142 # 1 # ID=1_339;partial=00;start_type=ATG;rbs_motif=AGGA/GGAG/GAGG;rbs_spacer=11-12bp;gc_cont=0.297
MLAEHLAYSIAIAILIYTIYRKKECLYIIIGSAYAPDMDIIADSILKKIGIIVLVYGRPI
EHGDFHNILVMILYATLIALILNTINIKMRDSFILANIGFGAHLFEDGLIFNPGYRFFWP
ISDKIYGLGLMANYNGHADFYGIANTKILIIGVILVILSLCIKYIFDNNIKTAVNTNGRR
GI*
>SRVP18_trench_6_60cm_scaf_214_117_86_FINAL_340 # 268143 # 268268 # 1 # ID=1_340;partial=00;start_type=ATG;rbs_motif=AGGAG;rbs_spacer=5-10bp;gc_cont=0.333
MEMLEVSCTNCGQHIIVGDEYVREQMFCTIGCMNKFEEKEK*
>SRVP18_trench_6_60cm_scaf_214_117_86_FINAL_341 # 268394 # 270313 # 1 # ID=1_341;partial=00;start_type=ATG;rbs_motif=GGA/GAG/AGG;rbs_spacer=11-12bp;gc_cont=0.287
MTKYQDNLNTVDDNVIIGKRTVKGSRNTIIEQTDSNGNVFLNNAPVSIGYNAKSCHNGIA
IGSGACAGIEKQNIGNYEKRFISALENIPEELSKNKRGDPQIVSLKTVLAGILSETNYPK
IMDFGCGKGTLIHTLHEISNFTNKKWVYIGINKEIGKDLIDTFSQLCKMNHESQLLKYSD
FLEIDKIDCNIIVLKNVIHEIQSIKELGEIIYRLLKTLNKEGRIIIIDMELSLDPELGNC
HYPEIELKKLLEENGLNCYVVKFKSHNGVDLHTIVGRKIEEHKSAKAISDRLLSIRESQL
ESIQEEVYAQIKNQKADNGQQCALQAISIVAIQKQINDYKNAISQNCVIDEDNMTIGINK
VGDRYKCQILLNIGNDYDKCGDMRNAIIAYEKVLEINAKCHKAWYDKGYIFDKLGKYDEA
IYCYDKSLEIDPKYIHALTNKAIILSRYELNKEAIKYYDKVLEIDPKNIRALNNKGTILN
DKCKRHKYAIECFDKILRIDPKNLLASSNKVVSLFNWGLALSESSNMKIGKEKEEKLMQA
IEKYESALKIKPDKYDIINNLGVVFSEISKMKIGKDKEEFLLQAIEKYEYALKINSDRIE
ALENLTIDLLELSKMKEGKEKEEIFEKYNAIKRKLDLIK*
>SRVP18_trench_6_60cm_scaf_214_117_86_FINAL_342 # 270567 # 271643 # 1 # ID=1_342;partial=00;start_type=ATG;rbs_motif=AGGAG;rbs_spacer=5-10bp;gc_cont=0.279
MIEKLKLDNLDQFSKNFKKIEEKINEIVDSNPEETVKTEHKRDNGEYFNQIIKAMEKTGF
PLEMKIRNKLKSLGLDNSHYVFEDREEKDYNVKKMRELDVVSTVPVLGLQNYNDNYNGIQ
LDVSLMMIGSVKSLENSTICFYEQNIENYMLPLFPNFLFDRFEFIDFFRYVNSRLIGPVL
DQYLSIFNLPFSFNLRIFDKKMNDKSDDNKLFDQASELARACEFFHDNSTNTFPSHVLIR
GCFPVIFTDANIVKIKQSNIDKITENELEEVDHFIYLSVLKYPYKTPLVSKHKFIFPNYF
PVLITKFKGIDESIELIKRIRDNIQVDIGNRERITHAMTEAHSDFRSFIDNYQREKRI*
>SRVP18_trench_6_60cm_scaf_214_117_86_FINAL_343 # 272201 # 273187 # 1 # ID=1_343;partial=00;start_type=ATG;rbs_motif=None;rbs_spacer=None;gc_cont=0.271
MAINFIKNGKENKIRIDTNDNITIKYFTNLISIRTQVTDFVSFISHCRYGSKYPYFIKIP
EVESSYYHSQLEHYNNDDRVHTLKFRDVHQIEKIKEISNNKIPYFDYREFCRALPSIEED
IINIPREGIYSRLSTINKKNVELILVGRPDKVLRVGKNLIVEEDKPGNLFDYAYNPFAFH
ILQAATYIKSKFSYMFRPTCGKVGRCDASKYVGQRTISEAWLNEPVIVNDYDRDNNDFID
IHHQKKILKIIIKDPKFSPNIEKNTVAIFQKEYDDNIEKFLYANISVFMTMITSSIHGNH
FDNFNKCNLCSYISCPIRLIRHNIYRRV*
>SRVP18_trench_6_60cm_scaf_214_117_86_FINAL_344 # 273282 # 275231 # 1 # ID=1_344;partial=00;start_type=ATG;rbs_motif=GGA/GAG/AGG;rbs_spacer=5-10bp;gc_cont=0.467
MYLKFAQEEMHIIKNLIYRLILIFLVLSLSAGPIWAESTLNGTIQVIPSILFQQGPTDPE
ELEVFIDGVMAAQMEAYHIPGATISVVKDGKLFFAKGYGYADLENKKPVIANETLYRIGS
VSKLFVGTAVMQLVEQGRLDLNTDINTYLTDFKIPNTYPEHITLAHLMTHTAGFEESYRS
LLAHNADEVKPLGEYLANNMPARVRPPGEIAAYSNYGAGLAAYVVEEVSGMSFDDYVKEN
IYNPLDMRHSTFRQPLPLELTSNMAMGYTYENGAHKAGEFEYIGIAPSGSMSATSTDMAK
FMIAHLEDGRYGRVRILQEGTAQEMHSRQFSHDPRINGMAYGFVEGRFNARKNIGHGGGT
NYFSSLLMLLPEENVGLFVAFNQRTQEPQEELLKAFLNRYYPAPDSSSLQPPADFRQRAG
RFTGSYRSTRSVYTTYEKVFGLMTNDVSATDDGLIFLSKQWVEVEPLVFHEVEGQQTMIF
REDSHGRINYMFESPTIAYIKLAWYEEPMFHYILLSVSMVIFLSMVVWPIGALRNRLKGK
KNAGELRSSQARWVAGGISALYVLFLFGMVIVLSDIQSISYGVPPLLPFILVLPLLAVVL
TIGALGFTVLAWRNSYWGIIERVHYTFVTLMSLVFIWSLNYWNLLGFRF*
>SRVP18_trench_6_60cm_scaf_214_117_86_FINAL_345 # 275254 # 275343 # 1 # ID=1_345;partial=00;start_type=ATG;rbs_motif=GGA/GAG/AGG;rbs_spacer=11-12bp;gc_cont=0.311
MRRINMENEESKYELLGLTDDEGYLMERY*
>SRVP18_trench_6_60cm_scaf_214_117_86_FINAL_346 # 275755 # 276165 # 1 # ID=1_346;partial=00;start_type=ATG;rbs_motif=AGGAG;rbs_spacer=5-10bp;gc_cont=0.275
MVELNMQDKKDIKTFINIIQNAISGRENNVKDETLFRLVRRMQGTLAKFGEENVELTKPQ
NKIAEFYRDVALELFNNIKREVPTLTAEPDGILFENFNNDIVLIITLIVNDHPELFKHII
DIIVKKYNEGGQNIFD*
>SRVP18_trench_6_60cm_scaf_214_117_86_FINAL_347 # 276322 # 277401 # 1 # ID=1_347;partial=00;start_type=ATG;rbs_motif=AGGA;rbs_spacer=5-10bp;gc_cont=0.308
MSDIYKHLYDNNLNKIFILGAGFSKAFFKNAPLLIDEYKIDNEKIIKFPYAEKLYKLEKR
SDGKINIEKLMTRLSGRMPYDFDREESQMDKELQMNILLGEIEQAYRERLEEVRNGELYE
KELKELEAFASYCIDNKVDCITFNHDDYFDEALWRTSFKKEEKCWQPDTGYGFFCNSSES
IAKHWSFDTESPSILLFKLHGSINWRVKKGYSCEYKTVQNVVHHESWSLQKAKLERIESH
LESEPFFVPPTLEKSDFTDEPILRIVWSQAFKKLNSADIIIFIGCSLPETDSIVEFFFRE
AITKDCVEIIVVDLKTEGEEKENVRSRYRKIFPLMKNEQFYFEGALEWVIKLYDSASDV*
>SRVP18_trench_6_60cm_scaf_214_117_86_FINAL_348 # 277509 # 277631 # 1 # ID=1_348;partial=00;start_type=ATG;rbs_motif=AGGAG;rbs_spacer=5-10bp;gc_cont=0.317
MECAECGKPYMAGLEFRYTEEGFFCITCYKESKEDKKKDD*
>SRVP18_trench_6_60cm_scaf_214_117_86_FINAL_349 # 277861 # 278370 # 1 # ID=1_349;partial=00;start_type=ATG;rbs_motif=AGGAG;rbs_spacer=5-10bp;gc_cont=0.382
MNRKRIYGLVGIVVILTTLGIASAGITSQVGEVITVLDSIFGQQQIHFGDITGGGYIPAL
NDPKAHATFGIVGNDGERGQGSVEYQDHGPANLNIKSINIIAVVTTADKTKGSIIGSATV
NGEGSYPFILYVEDNGEPGKGVDKFEISIPTYPHLNGAILSGGNIQIHS*
>SRVP18_trench_6_60cm_scaf_214_117_86_FINAL_350 # 278764 # 279351 # 1 # ID=1_350;partial=00;start_type=ATG;rbs_motif=GGAG/GAGG;rbs_spacer=5-10bp;gc_cont=0.395
MEKKYIIGIILVALLTMTMSVSANTNTIWMSKGIVASANWNPAPNGGYTYITVTQAIYSD
YDLITDVDVAVCDASLVNCGEYTGDIPNSAFKVKGMGSLKETDLSSVTLPLYYAYAGSPP
STITIDAIWTGVGDITKSGSEYKSITGDSIFKSESDSSFRLAMASGTDSVHGSLGASNYA
FLNSFSYATRTLTKP*
>SRVP18_trench_6_60cm_scaf_214_117_86_FINAL_351 # 280242 # 280454 # 1 # ID=1_351;partial=00;start_type=ATG;rbs_motif=AGGAG;rbs_spacer=5-10bp;gc_cont=0.310
MKNSRKLLLSISIFIILIVTGLAVANIEQTQKVPSSGSKTTNQSYSGIFGMVWDTSKEKV
IINDSWQKKK*
>SRVP18_trench_6_60cm_scaf_214_117_86_FINAL_352 # 280486 # 280728 # 1 # ID=1_352;partial=00;start_type=ATG;rbs_motif=AGGAG;rbs_spacer=5-10bp;gc_cont=0.465
MKKYLITVVISIAVLLTVGIASANGVQGAPSSDPNGGQPTHNPSPDGGKGGIGGDNPSGG
PHQIPSPDGGKGGIGGDNPF*
>SRVP18_trench_6_60cm_scaf_214_117_86_FINAL_353 # 281257 # 281457 # 1 # ID=1_353;partial=00;start_type=ATG;rbs_motif=GGA/GAG/AGG;rbs_spacer=5-10bp;gc_cont=0.308
MTKPSKPFNYIRAKGITRHARNQGNLIREDTILLLKKEAENTLSEDDIMKFRLLLAREPV
IKKIKD*
>SRVP18_trench_6_60cm_scaf_214_117_86_FINAL_354 # 281714 # 282550 # 1 # ID=1_354;partial=00;start_type=ATG;rbs_motif=None;rbs_spacer=None;gc_cont=0.303
MENMLVNPWAETIDRRKINRKYRKIIIDDENRIISENPKKEDLKCLPIYLPTIREILKLQ
EDECKKYLTEFIRHWKRKNGRVPREKDFNNNSGYPSYITFVRIFKTWNNAIREAGLQLHN
RGGGLLCTDEELLEHLIKWYEDRDEPPSREDFLHNSKYPSFTPYNRFGGWQNSLKILGLD
TDSLVRRGIIKTNQQKARLGEIFVNNFVIVIGLRTTYECNIENMKEYEITDEIRPIFEKW
LENIKKQYNSKETLVREAKERLRKYVENKNKDMIKSNM*
>SRVP18_trench_6_60cm_scaf_214_117_86_FINAL_355 # 282643 # 283383 # 1 # ID=1_355;partial=00;start_type=ATG;rbs_motif=GGA/GAG/AGG;rbs_spacer=5-10bp;gc_cont=0.282
MSWQKSKVIKILGLNIGIATIDTIVFSQGLLGVAIGTGTFATALGVTTIFMSIVIFGYGN
YNLLIEKEKTIQVGEIKTKEDYINALNQNYDKKIFEKDITTILEQIEMFQKKRETIKEVL
LQKFDITEISYSKFDEVISDLENVFYINIRSIINKLNAFDEKDYNRIRKDAEKNFSKEFI
NTKMRIYGEYMSFVKKAIEDNEQIILKLDKLLLELSKFNSLEDGKIEDMSAMKEIDELIN
KIKLYT*
>SRVP18_trench_6_60cm_scaf_214_117_86_FINAL_356 # 283416 # 285110 # 1 # ID=1_356;partial=00;start_type=ATG;rbs_motif=AGGA/GGAG/GAGG;rbs_spacer=11-12bp;gc_cont=0.327
MNGKNNHFKTVIILVVIAIIVFGIIYAGISLTKDLGKSPQNISKESAIDTLNSLYNDITV
NNIQARKGQVNINSVSLEESLPDISKYPPQVEKTTDDYVEIFSSVEKTGEGKDGWLLDTA
KAFNNENIQINGKTVSVRIRGIASGMGTDYIASKKYLPDGFTPSNVLWGEILKSKGIKIT
VAENRLIGNVAGVVISKKKNDELIKKYGSINLKVITEAVSNNEIAMGYTNPFASSAGLNF
LVSTLSSFDDKNLLSDKAINGFEKFQTNIPFVAYTTVQMRDSAQSGVLDGFILEYNQYVN
TELESDYIFTPFGVRHDSPIFEIGDLSPEKKEILKKFIEFAKSDKYQRIGTDYGFNGYND
YKPEIGNISGDIISQAQKLYKNKKDVNSDIVAVFVADVSGSMEGAPLNNLKKSLLAGSQY
ISKYNSIGLVTFSSDVNINLPIGKFDINQRSLFTGAVEDMNAGGSTAMFDGIIVATKMLM
DEKAKNPNAKLMLFVLTDGESNSGHSLNDIEGTLRALKIPIFTIGYNADIKVLQTVSSIN
EAASINADTEDVVYKLGSLFNAEM*
>SRVP18_trench_6_60cm_scaf_214_117_86_FINAL_357 # 285270 # 286097 # 1 # ID=1_357;partial=00;start_type=ATG;rbs_motif=GGA/GAG/AGG;rbs_spacer=5-10bp;gc_cont=0.377
MKIIAVIGSPKGKGSGYKIVKMIEDKMQEIVTSNLDFEYLFLKDANLKLCIGCYNCMSKG
EDKCPLKDDRFLIEQKLLAADGFILSSPVYMSSVSWLMKNFIDRFAYLSHRPIFHQQKML
IVVNTMISGKKKTLSTLKIALGHDRGSGTVQELTIETPPWPQTERMIAKKERIIESAAKK
FYLSCLDVNLPPPTINSYIDFLVMQRFSLECRQYMPADYMFYNGKNYYFDINVNPIKAAL
SKVIAGTYMLLMKNMGPDNVDKENLKGEKNDKKLK*
>SRVP18_trench_6_60cm_scaf_214_117_86_FINAL_358 # 286185 # 287357 # 1 # ID=1_358;partial=00;start_type=ATG;rbs_motif=GGAG/GAGG;rbs_spacer=5-10bp;gc_cont=0.356
MDFTMEVTDTEKIKKDIIEQVKPVPEEVTALKKVAESNATEIMAVDMDSIEKRKAILKSI
ESFGMNTLQDSAKRNSSLQVTVGNFSKMGDEGGTVAKGLLDLQREIKDLDPSMIDFAKTG
FLGRFYNPVRSYFARYQKADNVINDIILSLEKGRTTLKNDNTTLDIEKQTLRDLTKKLSK
EVEMGTAMDESIASQVDAASARNEDPEKVKFIAEEIQFPLRQRVMDMQQMIVVNQQGIMA
IEVVRRNNKELIRGIDRAKNVTISAMRIAVIVASALYNQKIVLEKIEKLNATTNELISGT
ARMLKEQGAEIHKQSMETNISVETLKTAFADVIAAMDAISTYKQEALPKMKETISQFKEL
AEQGEKQIQRLEKGSNSNIEEGMTLKQLSD*
>SRVP18_trench_6_60cm_scaf_214_117_86_FINAL_359 # 287399 # 287587 # 1 # ID=1_359;partial=00;start_type=ATG;rbs_motif=GGAG/GAGG;rbs_spacer=5-10bp;gc_cont=0.354
MEHEDIKRERDVVDRISKLSNSALKAAIFSIENVDELERFAKIGEDYMEALSVSRKDSNM
HL*
>SRVP18_trench_6_60cm_scaf_214_117_86_FINAL_360 # 287609 # 287830 # 1 # ID=1_360;partial=00;start_type=ATG;rbs_motif=GGA/GAG/AGG;rbs_spacer=5-10bp;gc_cont=0.261
MERKSYINPVNDNDLSNIIPGLIYKISQKQKLISKLSSEIEEDKKQIVLGLSNAKQIGYT
DKEIRERIGIIII*
>SRVP18_trench_6_60cm_scaf_214_117_86_FINAL_361 # 288685 # 289128 # 1 # ID=1_361;partial=00;start_type=ATG;rbs_motif=GGA/GAG/AGG;rbs_spacer=5-10bp;gc_cont=0.309
MYRNINVEIIHEFPVQEVKILERPIIIYAIILITFILVTSGMAWAHWNEQFVDAKVIDKY
VHIPTFYCKYGCINRSHYDIYTDKGVFEIGIPSIDRIFNERFFSMDPRIAKITYDIIQKE
KSYRLHTYGYRIDILNVYPIVTDVKEE*
>SRVP18_trench_6_60cm_scaf_214_117_86_FINAL_362 # 289852 # 290247 # 1 # ID=1_362;partial=00;start_type=ATG;rbs_motif=AGGAG(G)/GGAGG;rbs_spacer=13-15bp;gc_cont=0.285
MEIKNNVSIRDNKSRMIKQVNWDSKDITIELNAYQFESDEFNDDPQGDIDYKSYSTEQIT
DAFKAFLQYVEKGYESIELSIYSYISEEATFTIRIRPKEIIPWSTTDITASDDNAEKLAK
IQQIIQSNMKK*
>SRVP18_trench_6_60cm_scaf_214_117_86_FINAL_363 # 290341 # 290463 # 1 # ID=1_363;partial=00;start_type=ATG;rbs_motif=AGGAG;rbs_spacer=5-10bp;gc_cont=0.285
MECAEYCKPYMAGLEFRYTEEGFLCLTCYKESKEDNKTDN*
>SRVP18_trench_6_60cm_scaf_214_117_86_FINAL_364 # 290476 # 291087 # 1 # ID=1_364;partial=00;start_type=ATG;rbs_motif=GGAG/GAGG;rbs_spacer=5-10bp;gc_cont=0.319
MDKEYSNAMRLAGYMFFYLPIERHERDNRYCESDKYYFNDGYICGICGDVIDIRGHRRVK
SHLIEMHPEWTDAYIIGEYYHKMTKTAKELVLNSLTNDMVLVGGQCKTAEEYRWYFCLLC
GLPLYKDDCLTHIELNHPGWINAVWVIEKIEKYVKKQIHRHPLKPWKDPQSLFCSPNLKN
IINKEPLQGDECRDSARNKRWQQ*
>SRVP18_trench_6_60cm_scaf_214_117_86_FINAL_365 # 291283 # 291522 # 1 # ID=1_365;partial=00;start_type=ATG;rbs_motif=GGAG/GAGG;rbs_spacer=5-10bp;gc_cont=0.342
MLVGIDQYNNHYPLKDRKIKTVLEKTGYRTAKPIFRDINKTPHKVGYYLSSRGKLPLWIE
LFELKPVFNFRGSCAQNIS*
>SRVP18_trench_6_60cm_scaf_214_117_86_FINAL_366 # 291530 # 291724 # 1 # ID=1_366;partial=00;start_type=ATG;rbs_motif=None;rbs_spacer=None;gc_cont=0.303
MSKVKGNIGGKEIFLDKDDLGKCYFCDKFVTPINFMWQKTSEQFDTFRELLGEIQILQAR
LEIK*
>SRVP18_trench_6_60cm_scaf_214_117_86_FINAL_367 # 291816 # 293021 # 1 # ID=1_367;partial=00;start_type=ATG;rbs_motif=None;rbs_spacer=None;gc_cont=0.332
MSQPAYNIFLAIGLIVIIGFIAAYIFERFKFSDVIILMFVGTLIGPVYNIASIIGPISLL
APYIGTLALIVMLFDGGLNLDLFKVLTSLSKAAGFTILVFILTVIFLGVSMHFILGWTYL
EGYLLGAIVGGTSSAIVIPLISKMSLNDEAKIILTIESAITDALCIIVGIILIGVISLGT
VNVRDIAGSFASAFSIAIVIGAMFAVFWIGIINKLYVKQVRYSMTLAVVFILYAIVEFVS
GNGPIAVLVFALLLGNFNELATRLRFKGEFSLDPVLKTFQTEVSFFVRTFFFIFTGMMFK
VEILSNLTVLRTSGLIFIVLIIARIFGVQILSMSDKIIAPYKKSILSMMARGLAAAVLAS
MPLASGIIIPYFTDMVFNIIILTNLATTIGVFIVERKVSLK*
>SRVP18_trench_6_60cm_scaf_214_117_86_FINAL_368 # 293277 # 294122 # 1 # ID=1_368;partial=00;start_type=ATG;rbs_motif=AGGAG;rbs_spacer=5-10bp;gc_cont=0.363
MYKKILFPTDFAESAQKTLECIIDIPGVKEVVLLHVIDATHPSKHGWIHGPHTEDAKLRL
EEQKGHLESLGLTVDTKVDIITYGNISDAILKTADDEKVSLILMNAKGNSLIKGLLLGST
SLGVIRHSKIDVLIMRHKLVEGEKFEKFCHTMFAKVLCPTDFSEPAEQALSFIKNMSGIQ
EIILAHVVTKGDTMEEIDANVAEAKKKLEEIKDKFTGYKVENHVRVGHPVEEICYLAEDE
DVSIIAMSSHGKSWLKELLLGDTTFDVVKTAKRPVLVIRPK*
>SRVP18_trench_6_60cm_scaf_214_117_86_FINAL_369 # 295221 # 295772 # 1 # ID=1_369;partial=00;start_type=ATG;rbs_motif=AGGAG;rbs_spacer=5-10bp;gc_cont=0.351
MNKTVNGIEINRLVETINAVKQNPELASFKFRTSTEWINGGHSRTKIQGFYGVGQEDISR
KEPFILDGDEPSILLGTNKGPNAVELILASLASCLSVGIVYNAAARGIEIKYLGINIEGD
IDLQGFLGLSEDVRPGYQDIRINCKIESDVPRDKLEELCEHVQKTSPVLDMIANKISVTV
NME*
>SRVP18_trench_6_60cm_scaf_214_117_86_FINAL_370 # 296108 # 296485 # 1 # ID=1_370;partial=00;start_type=ATG;rbs_motif=AGGAG;rbs_spacer=5-10bp;gc_cont=0.336
MDKKELDMIRKEIEEKKSEFCGAIEKIVPKLKKELGETGTVLKTIQELKNEMGPKFETKH
PTNFYYGARLCLFDNGIFVEPKKKDNEPALLMRIAGKDDKLFKGEDKKMTRDIMEMMLYG
SPPKH*
>SRVP18_trench_6_60cm_scaf_214_117_86_FINAL_371 # 296558 # 296797 # 1 # ID=1_371;partial=00;start_type=ATG;rbs_motif=AGGA/GGAG/GAGG;rbs_spacer=11-12bp;gc_cont=0.317
MLFLNLKSCESDMYYFNGGICGDVVDIRGRRGVKSHLIEMHPEWTGAYITGELFCSPNLK
NIINKEPLQGDECRDYKIP*
>SRVP18_trench_6_60cm_scaf_214_117_86_FINAL_372 # 296830 # 297045 # 1 # ID=1_372;partial=00;start_type=TTG;rbs_motif=AGGAG;rbs_spacer=5-10bp;gc_cont=0.255
MKCKIKENSEMDCFIEDIPGAILCTKPNIRNYIKDKLLNGYVLMTGDIGCMEKFQSQMNP
NWLEDFKYILN*
>SRVP18_trench_6_60cm_scaf_214_117_86_FINAL_373 # 297051 # 297209 # 1 # ID=1_373;partial=00;start_type=ATG;rbs_motif=None;rbs_spacer=None;gc_cont=0.321
MIYCNFHGSITGRRVTGCVTEIIGFKTDFKGNLQEEIDKLLDQLFANYEKTQ*
>SRVP18_trench_6_60cm_scaf_214_117_86_FINAL_374 # 297528 # 298106 # 1 # ID=1_374;partial=00;start_type=TTG;rbs_motif=AGGA/GGAG/GAGG;rbs_spacer=11-12bp;gc_cont=0.347
MKLIILVLLLSILLSGCTGEKTEETKGPQKEAVVSTVVQNPISIDLSKIKIYPRDGEYLS
SGDKKIAVFGANKETTYVDAKILLLNYSLNYVTLQKEDICLPYSANPGDSGIVLRGILKN
EYDRDYWITLGAEVYDSDDNSLGHVLDSGPICGIIARYVESNKTETFELHFKYNNTISKI
NLSGEIGDVAPP*
>SRVP18_trench_6_60cm_scaf_214_117_86_FINAL_375 # 298161 # 298595 # 1 # ID=1_375;partial=00;start_type=ATG;rbs_motif=GGA/GAG/AGG;rbs_spacer=5-10bp;gc_cont=0.287
MKRKKLIIIIVILMLATLIVKEIIDYLPYFIVGAPLPVFAIYNNDLKSHSVSIQIFDSNF
KSLFNKTYELGRSQSVTYMVQYPENGRWKDVHEKDRLFPKGTYTFILTMDNNVNNTQKIE
IETWSMAHISIDNNGNMYIGRLVS*
>SRVP18_trench_6_60cm_scaf_214_117_86_FINAL_376 # 299006 # 299260 # 1 # ID=1_376;partial=00;start_type=ATG;rbs_motif=GGAG/GAGG;rbs_spacer=5-10bp;gc_cont=0.310
MQNIEKIIANRYPLRDVIRKLETSIYKCKDDVLLNMFHAKSELERFDREGDIDKIDVALV
NGHLSDLGETFKNYCGIYQKIRRP*
>SRVP18_trench_6_60cm_scaf_214_117_86_FINAL_377 # 299264 # 299662 # 1 # ID=1_377;partial=00;start_type=ATG;rbs_motif=AGxAGG/AGGxGG;rbs_spacer=5-10bp;gc_cont=0.268
MFTLKPNMYRTLSNFYEDEKEFNDRIILTGVVPPTEIISGTEELKPLKGSLWSLDHRYVS
RDLFEHKAVHSILRKKITIVCQNDKMIIKEPNGCEIIDNEKEGILIRCTDPVKIDEYDFI
GNPVVFKGKRRK*
>SRVP18_trench_6_60cm_scaf_214_117_86_FINAL_378 # 299659 # 300027 # 1 # ID=1_378;partial=00;start_type=ATG;rbs_motif=AGGA/GGAG/GAGG;rbs_spacer=11-12bp;gc_cont=0.309
MNYKKDEEALEYAIDTIIFSIPENKELLIEATKWLACHPILGPIFLEHERAELDAATKIL
GRKPTEIDFKNLRNWYLKAHEEATNVVNVEELIEPITGIPYDNPFDFANDLLELGKISLT
KK*
>SRVP18_trench_6_60cm_scaf_214_117_86_FINAL_379 # 300298 # 300564 # 1 # ID=1_379;partial=00;start_type=ATG;rbs_motif=None;rbs_spacer=None;gc_cont=0.311
MSTKVKGYIGGKEIFLDKDDLGKCYFCDKFVTPINFMWQKTSEQFDTFRELLGEIPKDTA
GKIGNKIICKDCLGDLEMILPFKYEDDD*
>SRVP18_trench_6_60cm_scaf_214_117_86_FINAL_380 # 301749 # 302576 # 1 # ID=1_380;partial=00;start_type=ATG;rbs_motif=AGGAG/GGAGG;rbs_spacer=11-12bp;gc_cont=0.287
MVSEQTSKNELLEKLRRLVPGTTSIDNCEKLEYCFEKQVRICGDIKAVCIRCYERGEVIG
GIAFPFGLKLGTDIEKKNPIMIYRFGQADSYMTGIEGKGFDDIITKFEKEPVIREITEKT
QLIRKEKKEFEDEQTVEAFKRSEANVLVIRRNKLGEYEDLDKKLIEVAKEKEKETGVKIK
IIDENELAKNFYLLGIENKTLIKKLEMDAKMICDADERLFILVSPGNYKGKHKGVLTINS
LEDDIFEVNVEKDRLKEYFMKKYGEGLCFINNITF*
>SRVP18_trench_6_60cm_scaf_214_117_86_FINAL_381 # 302618 # 302863 # 1 # ID=1_381;partial=00;start_type=ATG;rbs_motif=None;rbs_spacer=None;gc_cont=0.305
MPLSNHSPKEITMKYEECAVHHVTGYPNMYTLFIRGNEYVELPTDANVRDPSEKSIPYKD
MIYTLDKNPHKTILIAIDVKF*
>SRVP18_trench_6_60cm_scaf_214_117_86_FINAL_382 # 302850 # 303104 # 1 # ID=1_382;partial=00;start_type=ATG;rbs_motif=None;rbs_spacer=None;gc_cont=0.310
MSSFRAAIKYDKKNKQIGWYVQPEEVFDSCGYTLLQELTRTYKTHHNEINQMSKDSNLWR
ILFDTVGRDISRNSIWRMYDIPEK*
>SRVP18_trench_6_60cm_scaf_214_117_86_FINAL_383 # 303170 # 303475 # 1 # ID=1_383;partial=00;start_type=ATG;rbs_motif=3Base/5BMM;rbs_spacer=13-15bp;gc_cont=0.248
MYQMHLLKDEIENKEKRKKDKVLDSKIFYFLKRKKLTNIPAYSIWEIFEKIFNIKIEKIK
NNYKHSMNLLEVGCAVYRLKKCGKIVEIYVKKDKITYYMAR*
>SRVP18_trench_6_60cm_scaf_214_117_86_FINAL_384 # 303864 # 304793 # 1 # ID=1_384;partial=00;start_type=ATG;rbs_motif=GGAG/GAGG;rbs_spacer=5-10bp;gc_cont=0.347
MVSIMESPIGASLYKMADQTLSFLPTLVGVIILAIVGWIAGRIIGKIGASVLDKIGLDDL
IDKTAIGDTFKKSGTSSVKVFESIIKWFVYIIFATIIIDMLHISIVANLIAQIILFIPLI
ITAFLVLIVGMIIVDFIANMVKTIVVTIGIDDKIAKLSIGNVLKASKTTVSQLLSGLVKL
FGYIVVLSIASEILQMQFFTQFLIGVLGYLPHVFTGLIILIVGFLSIDFVLDYLKSTLEG
MKVEGADVALPALRGFLFLVIILLVLDAMLVNTSIFYTFLGPLAWGLAIVVAFKWGVKDS
LVAYARERK*
>SRVP18_trench_6_60cm_scaf_214_117_86_FINAL_385 # 305137 # 305718 # 1 # ID=1_385;partial=00;start_type=ATG;rbs_motif=GGAG/GAGG;rbs_spacer=5-10bp;gc_cont=0.361
MKHIYKLLFVFAIMMAIISTAVAVTEDQPDIMVNPADNNFLNITGIAGESKDVVHKDEID
ILSWSFGAAMSGSLGGGSGAAKPSFNDFTIIKEFDKSSPKLFLAEVSGQQIPKMILTVRK
PGANQHEFLKITFENVMVTKFETSETENGVIDQWSFKYNKIQIVYQEQRADGSPGDTTTA
GWDIKLNKPIIPI*
>SRVP18_trench_6_60cm_scaf_214_117_86_FINAL_386 # 305840 # 306475 # 1 # ID=1_386;partial=00;start_type=ATG;rbs_motif=None;rbs_spacer=None;gc_cont=0.277
MNVKNSDEERLKSRKYYKKNKEKVRDSNRKYYQKNKEKLKDKGREYYKKNKERLNNNTKE
YYKKNKDKKRNYFREYYKKNKERLKNNNRENRKKNKEKVRDSNREYYNKNKERLKNYNKD
YYKKNKEKLKIKRRKNRNKNNEKWRNKRREYYQKNKERLNNNSKEYYKKNKDKILRGKHK
KCHRCGRVLRTNLSKINGFCVVCYPPEIWGI*
>SRVP18_trench_6_60cm_scaf_214_117_86_FINAL_387 # 306708 # 307490 # 1 # ID=1_387;partial=00;start_type=ATG;rbs_motif=GGA/GAG/AGG;rbs_spacer=5-10bp;gc_cont=0.414
MNKILKQSMLSAGIISILLVGILTTMAAGATSIRPIEDFVNNQGTLCIDNGIGGCLFPPG
DNFITWTAPDQKREIAVDYAGLWSNRLSLGTTTDGKITERPLADSRAEVTVLLHTKNALT
WATKLDPTIGFNPTDLSTYQFLFQDLLFGHRPSDILKGKDAALGDSFLKVVFINTAPGAP
MPDLAQLAFFPEQGQELLSVTFDAQADGTLREAFGVPDGTPGKANVIQTGLFFVFGKVNP
ASHVAIDGFSAEKIDLNVVG*
>SRVP18_trench_6_60cm_scaf_214_117_86_FINAL_388 # 307839 # 308102 # 1 # ID=1_388;partial=00;start_type=ATG;rbs_motif=AGGAG;rbs_spacer=5-10bp;gc_cont=0.402
MAKKMVVLFIVLMAVIGLSGIAAASISVDNNKKDTDKGKLIVGDKGKIGDKITLEGKGKG
IGKNRRKSTDIDSLSKGNGKNRRKHIK*
>SRVP18_trench_6_60cm_scaf_214_117_86_FINAL_389 # 308279 # 308545 # 1 # ID=1_389;partial=00;start_type=ATG;rbs_motif=None;rbs_spacer=None;gc_cont=0.281
MEKDTKSDTTNVNKFVLSKTVVDLDLLKRNSVKELLNYINEKDVEVDKVKILIKKANKEL
RIDSRHLFIRKPSNPDKESKNIICITRR*
>SRVP18_trench_6_60cm_scaf_214_117_86_FINAL_390 # 308579 # 309718 # 1 # ID=1_390;partial=00;start_type=ATG;rbs_motif=None;rbs_spacer=None;gc_cont=0.327
MLDKKFRNLSIEDRIDFVKKNYNLSEDKTNILKSRNSITDKMLDQIGENPISIFEHPLRF
SDKISVNGKEYYIPMITEEASVIAGLSYGAKVCGDVEAKVHESYGIGQAQFIDIGDYQKL
ITYMKDNEKKIIEEINKFHSHVNVYKFEIKHWELNQCGHSIVVDIYFDPKNVMGAAVASK
IADEFVKIVCSDYPDKLSCQKGMFSNNSGRLTVAKVKIPKEKLGRCEFTGDDVKRRIVYL
SEFANIDINRSATNNKGIMNGIEALALVLAQDTRALFTANDNRSPWSKWSADDNYLYGEL
KMKIPCGITGGGIGKYPKTKILLEDVINPKDANELAEIMAAVGLIQNFAALSMNSTIGVT
EGHDIFKQRLLKIASETAK*
>SRVP18_trench_6_60cm_scaf_214_117_86_FINAL_391 # 309948 # 310322 # 1 # ID=1_391;partial=00;start_type=ATG;rbs_motif=GGA/GAG/AGG;rbs_spacer=11-12bp;gc_cont=0.283
MVYLASDNSKMAEYKYNYKTKCLSIPLFDEDGLILYDCLFIYNNLDVGSLQIYDRLRFYR
KCVIGFPICYSFTDTKCEEAVRSRMIELIQKNPHFSSSELVKITGHSKPTIIRHYMTLKR
KINC*
>SRVP18_trench_6_60cm_scaf_214_117_86_FINAL_392 # 310452 # 310862 # 1 # ID=1_392;partial=00;start_type=ATG;rbs_motif=None;rbs_spacer=None;gc_cont=0.270
MNNLKEIIMNYKKTIEDLDSNYECLKGFHTCLKDEDIRRTLFGTIKKLEESQLYITKISF
SIDNFDIQKEMLDILRIIDNDCRNCTTWINLALLLGDLGDLKLQELWRSFIQGSGLGDIL
VRLRIIFIMMNKYVKD*
>SRVP18_trench_6_60cm_scaf_214_117_86_FINAL_393 # 310892 # 311065 # 1 # ID=1_393;partial=00;start_type=ATG;rbs_motif=None;rbs_spacer=None;gc_cont=0.282
MKKYKINWWFVILLELLSFIPLFEGEPINAIISLIAVWILVAIIWYGVNKGYMPYLQ*
>SRVP18_trench_6_60cm_scaf_214_117_86_FINAL_394 # 311224 # 311556 # 1 # ID=1_394;partial=00;start_type=ATG;rbs_motif=AGGAG;rbs_spacer=5-10bp;gc_cont=0.375
MIKKTVLLIVLMAVIGLSGIAGAQTPRNMHKDDCKNGNEKGNIKGTCDDNKDKEDKECNN
VLGHFAPSGYRQGGEKGKCDDKKDDDENNCINTGVAQTQVLQNRRVCGHL*
>SRVP18_trench_6_60cm_scaf_214_117_86_FINAL_395 # 312472 # 312957 # 1 # ID=1_395;partial=00;start_type=ATG;rbs_motif=GGAG/GAGG;rbs_spacer=5-10bp;gc_cont=0.366
MKQNKQKIKFGLSILTVVSMITVLVLPVQAAVVFNEIIPYDWTTTNPCTGEDIHISGNIH
MINTKTIDASGGVHMIMHQNDQDVSGVGLTSGDKYQVQGGEHIEFISQDGTAGTYKGTVT
MKLISKGSGDNFILHKVIHATIDADGIMTITFDKDITKCQG*
>SRVP18_trench_6_60cm_scaf_214_117_86_FINAL_396 # 313049 # 314335 # 1 # ID=1_396;partial=00;start_type=ATG;rbs_motif=GGAG/GAGG;rbs_spacer=5-10bp;gc_cont=0.335
MKNLKTTKPLLMIMLMMALISTISTVSATPKVIITFDDGDSSVYLKAFPIMKANNQPGVA
FLITGRVPGASGKNGFADLNLTQAKNLYSNGWDISSHTVNHKDLTKLTASDINKELNTSK
NWLEKSGFTTSSRFFAYPFGGYNSKVIASVKNNGYLAARTTDDIAGSYKAYKLSDTDIYQ
IETTMVYPFSAYGKVAEPPDIVKKKINDTVAQDGLLILSFHIISDVCCDNPGKYSTSDFK
IISDFLREQEDKGKLDVVTMSEYFAPSTGTNTVIKTDKNIYSQGEIVQFTIYNNNSSTLE
IDFKPSVLDNNTGNCVWGCIWAAVYTPIIVSPGGNHSWTWDQKGENGTVSPGYYKGVLGE
YYSNEFEIIPQQDIVANYRGLGQDPAKVETGDLLKAADDWRDNIVPSGFSTSIVTSQLLA
LADEWRSS*
>SRVP18_trench_6_60cm_scaf_214_117_86_FINAL_397 # 314509 # 316743 # 1 # ID=1_397;partial=00;start_type=ATG;rbs_motif=AGGAG;rbs_spacer=5-10bp;gc_cont=0.424
MNEKDGKQLTVAKAYPNDSGRGIARLDPHTMMTLQLMPGDVVEIEGKKSTAAKVWRADRN
DWEENIIRIDGFIRQNAGVGIGDTIKIRKAIAQPAESVLLAPHEGASIQFSGDAEDMVKR
QIMKRPIAKGDIIPVMSTMAHPFLGRVVTGQAIPLIAIEAIPKGIILITDKTIVKLRETP
VALDVTGTGITYEDIGGLGDEIQRLREMIELPMKHPEVFERLGIEPPKGVLMHGPPGTGK
TLIARAVANESGANFFSIAGPEIMSKYYGESEQQLRSKFEQASKAAPSIIFIDELDSIAP
KREEVIGEVERRVVAQLLTLMDGLEERGQIVVIGATNRIDAIDPALRRPGRFDREIEIGV
PERLDRIEIFQIHTRGMPLSDDVNIEYISDRTHGFVGADISALAKEAAMKALRRYLPRIK
LEEIVPREILESMQVTANDFEEALKEVEPSAMREVMIEVSKVVWDDVGGLDDAKQEIKEA
VEWPLKFPDKFEKMSIRPPRGILLYGPPGTGKTLLAKAVANESSANFISIRGPQLLSKWV
GESEKAIREIFKKARQVSPSIIFLDELDAIAPIRGTEFGSKTSERVINQLLTELDGIEVL
KNVVVIAATNRPEIIDPALIRSGRFDRLVFIGPPAKVGRIGILNIHLKNLKKGGHLSADV
DLEELADLTENYVGSDIESLCREAVMLALRENFEIDIVEMRHFREALKKVRPVLAEDMVE
YYLRLQEQFKGGTKQEKKSYIGYR*
>SRVP18_trench_6_60cm_scaf_214_117_86_FINAL_398 # 316920 # 317174 # 1 # ID=1_398;partial=00;start_type=ATG;rbs_motif=GGAG/GAGG;rbs_spacer=5-10bp;gc_cont=0.325
MKNNEFEIGRLVHNKFLTDKEPYIFLGLVSERDDLEKINTERRLGWFAPYPLKPQRSGFE
SEVPVFAWFIDLFEEIKPTNEKIQ*
>SRVP18_trench_6_60cm_scaf_214_117_86_FINAL_399 # 317192 # 317434 # 1 # ID=1_399;partial=00;start_type=ATG;rbs_motif=None;rbs_spacer=None;gc_cont=0.317
MTVVNMKNVDLLAIVELAKLKNDEPEEYVTIRSLIKEVAKDMMRLEVEIIEEMESEIEEK
KKKAKDELEMRLAEKMKKDR*
>SRVP18_trench_6_60cm_scaf_214_117_86_FINAL_400 # 317438 # 318184 # 1 # ID=1_400;partial=00;start_type=ATG;rbs_motif=GGA/GAG/AGG;rbs_spacer=5-10bp;gc_cont=0.313
MNIEGNTILITGGATGIGFALAEAFVKNNEVIICGRRENKLKEAKDKIPELHTIKCDISK
ELWREMLYKEISSNFKDINILVNNAGIQRNVDFKKGIVDLLDEEDEITTNFIAPIYLTQQ
FIPDFLMKESAIINVSSGLAFVPISFMPIYCATKAALHSYSLSLRHQLKNTSIKVFEVIP
PMVDTDLSKGRREERGLSDRGIQANQVAYETLVALEKDEYEIPIGTSKDLQMTDMNHFEY
VFRGINRE*
>SRVP18_trench_6_60cm_scaf_214_117_86_FINAL_401 # 318205 # 318441 # 1 # ID=1_401;partial=00;start_type=ATG;rbs_motif=GGAG/GAGG;rbs_spacer=5-10bp;gc_cont=0.312
MPFRIHYGMMNDFSFGYVMFSFIFSILIIIGLIMLARYLWINGELKRHKESALEILEKRY
ARGEINKEEFEDKKRGLS*
>SRVP18_trench_6_60cm_scaf_214_117_86_FINAL_402 # 318461 # 318910 # 1 # ID=1_402;partial=00;start_type=TTG;rbs_motif=AGxAG;rbs_spacer=5-10bp;gc_cont=0.291
MYGLYGLYGLYGINEAINLENNELTLKNNELTLKNNELTLKNNELLDLKILEEKGKELLL
KDETIELAKDFATKYFEKTNHKLTKYKMSAFLYIASIRKNFQYVGERRTQEEISHVFGIS
SSSVFKWYRDIYNTIDCEIPMEVITKNHM*
>SRVP18_trench_6_60cm_scaf_214_117_86_FINAL_403 # 318912 # 319070 # 1 # ID=1_403;partial=00;start_type=ATG;rbs_motif=None;rbs_spacer=None;gc_cont=0.346
MSMRLKINKSGRKPGYIQPLELRQQIRRNSKLSYAIRRGMREFAAMEAEGKI*
>SRVP18_trench_6_60cm_scaf_214_117_86_FINAL_404 # 319146 # 319382 # 1 # ID=1_404;partial=00;start_type=ATG;rbs_motif=GGAG/GAGG;rbs_spacer=5-10bp;gc_cont=0.308
MDIDKINKIQEELNLGATGRYPHGKPFNPFDQGELKSAMVKDGNDIFIIFGKPIEWLVLT
KASARDLGMRLIMFANED*
>SRVP18_trench_6_60cm_scaf_214_117_86_FINAL_405 # 319395 # 319787 # 1 # ID=1_405;partial=00;start_type=ATG;rbs_motif=AGGAG;rbs_spacer=3-4bp;gc_cont=0.295
MKRYIMFLVLSTLIFSGVTNVSGTNVDDGKKIFDDKCKSCHEGRPNVPSISVLSGLSEKD
ITDKVRNGVQGTLMRSFSTDELNENDLNNVIAYIKNSSSSTKQAPKTTGFDINFGILGII
FIYIIYNKKK*
>SRVP18_trench_6_60cm_scaf_214_117_86_FINAL_406 # 319814 # 320293 # 1 # ID=1_406;partial=00;start_type=ATG;rbs_motif=None;rbs_spacer=None;gc_cont=0.290
MMILTNRRYIIGTGFAILFILLMLILTVDRELYDIKKDVTKIAFLLIFPQLFAGLSIHRA
IFVSYFNSFQIYHRIFGYVLIGIIIVISTICIFVNVPLLRGFPNLIIISHMIFGILGFGI
FSLKLFWVNKSPYTYQTAILGISLAAIFVGLFITGVYFF*
>SRVP18_trench_6_60cm_scaf_214_117_86_FINAL_407 # 320598 # 322085 # 1 # ID=1_407;partial=00;start_type=ATG;rbs_motif=GGAG/GAGG;rbs_spacer=5-10bp;gc_cont=0.327
MQETKALVVQPSELDKIYRGGKVSPDVRNTFPTSLEKGLSGEGITIDQYMETNKRLKLEM
RDYLERYKLQRSMMESVIYYLKNPSIAPVKFADKISGFFGRNTQYTRKLEAKRIASDPQA
IRKLFEEMALSIEQSRGKTQELEQQAIALYNASLFQRENIDKDITDLLQKISVNKDMANK
LEDEVNKVNRSMDRLLVYMDKIGIVVKGGRPMLEESEKKIGEKTDAIVPDITSTSSYEDR
LDKLINQNEISTDIIEKIDNRENEEKKVEPSKSEDVRIIEKKKIEAIKVYHAINNEIIKV
ENNLRDVTTEKLVLHQNYERAKENLVLYEKVLITQVNEARNYFTMLFAIYDAEVKYTLPS
ARLIANLASLQEVASQLAQQIYDARNIFNNLIDNVTSGALEIQEGIQLLAINPSWDPERI
EKSEIRTMELARRTKEFSLEMDRKLTEIEAVYKNPSLQGQIKARAQLESGIEDDFLKNLL
KENEDDKDKTYKSSL*
>SRVP18_trench_6_60cm_scaf_214_117_86_FINAL_408 # 322143 # 323252 # 1 # ID=1_408;partial=00;start_type=TTG;rbs_motif=None;rbs_spacer=None;gc_cont=0.286
MKNLSIANEVLLNGIKNDDSIKKSNWDHKVYSEVTRILESNIFPLVHLLKRVVDAKDYKD
NFGIYEELVLSNGGLPEFFSYRQLIDDKNIANQKMKQILDSELVSSKEDLVKKWIYIANN
DMLIGKDEKRKYLLETIPDKFQAIEFYERMKRENIFDIRNPMSQLSILNTNSMDRYRYKD
NKGYFLSWFNYVTGFGVWNVYVAYVEESKVKERKGLFDSLTKDDISGKSIFSNNKGNGIF
LFRKFLEDHMNSGAFFLARGMDKLFETIYPKRISFFQFGPMLSNGLCSNSDLSNIFMKNP
DSYFLTATREDIENVGLCNKEDPIEKMIGTKCIWKANNVVEQRFGICSRTLEEPLKTFIK
FPNMRFYIA*
>SRVP18_trench_6_60cm_scaf_214_117_86_FINAL_409 # 323536 # 323874 # 1 # ID=1_409;partial=00;start_type=ATG;rbs_motif=AGGAG;rbs_spacer=5-10bp;gc_cont=0.316
MAEISEIFRKMALFGIGAIAISQEKIEEFTQEMVKKGEMNREEGKKFVMEVLSEKDRQCK
EVEQKINKKVKDVIENSGIATKKDIESTKKDMQDMSSRMEKIETAFEKLKNI*
>SRVP18_trench_6_60cm_scaf_214_117_86_FINAL_410 # 323891 # 325072 # 1 # ID=1_410;partial=00;start_type=ATG;rbs_motif=None;rbs_spacer=None;gc_cont=0.310
MEKIKEVYQEIYTSIPYFFNRDNKDNNIPLYIAIGIKGRPFEEDLVIPVTKDYLDDLTLK
KLLEDQILDKNEDTILESLQLGNMVDFDRKLNRELKKTFTQLKDLMTDPSVGKEIYSEPL
NFGKWEIKGHVIKEKRVDLAELVLLNLVYIEINSPAECYNNIKQYIVRFKIESYNKKNHK
YNLDRKNKTIKPKQQSVFGPFDTPVIDYTNDKYDMMKIPVVKKRIQERKKWLPEYSDEDI
LFLIFSPVRFLRFKHMQNRLTKEYVEKIKGSQKAKPPIVSDIRVNALFGNVWDYKDIEYL
LQIDLLVDNGILIPTDFNYFAPPYATVYKAAKDGVLMVGGIEHYFQGPKRYKAGHFITYM
CNKKMGREGTQVLIKFRDELGNTNKMLTCAEMD*
>SRVP18_trench_6_60cm_scaf_214_117_86_FINAL_411 # 325103 # 326710 # 1 # ID=1_411;partial=00;start_type=ATG;rbs_motif=GGA/GAG/AGG;rbs_spacer=5-10bp;gc_cont=0.302
MGLFKKINNHIYELLCGKDIDNTRQKNERELKIEKARIEKQAKLEKQRIEKLNKEKRAKE
WPDIKDQIYSRHQLPIADDAKNIAKDLLNSNMLSFGKSVDTVSTFFITDERVVKQRYVEG
GDKAIDKYANNLIQHAFIGGPITATLLRRLKLLEDAKRDGKVIDTEIDIDGFIPFTKIEY
AIDKIELDGQIIPARRKFSIRCEMTATITEGFRVGPFVTYDDLYISTKEEMEQITDEDII
DINLENRDTNKDINKDANKEDDALKDAKKYGKTYNIDVCPHGTDIQFYCNQCQGDIIVSP
SKKKVIGILLDISGSMYGDKLQSAKMAIKKILERIPIGSNVNIVLIIFSTDIITGHYEDI
IPFGKEYTESVKNMAIERINNVIAGGSTPLYDAINYFLDGIWPGEENIGESTFLLDGNRI
FYPYTYLIIISDGEENGSGLNKLIYKGKIGSNAFFAKLKAYRDAGLITEIIPFAYGDSGT
DIGLVRELRNISGKRFINEKNSGNIIESLIDNVDSILYGSDNLKMMGLSLGKKNK*
>SRVP18_trench_6_60cm_scaf_214_117_86_FINAL_412 # 326746 # 328104 # 1 # ID=1_412;partial=00;start_type=ATG;rbs_motif=None;rbs_spacer=None;gc_cont=0.266
MMTNLYGDDNELYIADRTISLQYHKFRTPRKELKQLILDNKKTYLLSEAEIQKYLKGGSN
RQGNKSNIKDEISVDIEGFSIDIAKKSGNNYLGNNYVLVSTKQIECDSIRDSYMSKYIKK
LCNVHRNIIEQILMGEVLIGTENQKDVTMMIDNPENLFNIEIAFDTPNNAISILKNIRKD
ERILLENMDKLKDRVFLKNLVQNIENVSEEHGSLDRIPDKEINLKEKVDFNKLRLNGIDI
YCLRHIDGTNVFVYFGDDEKEIYMKDDLVILNGKYIESLNALMELGMVGYNPYLGLERAA
NMILRNRKEKRENISGSEQKNIVYLDNDENIPARAKELLAAVELLVENNRDKDFFINLDH
IKIYMTYPLIQNEILYELLTRMENDEYKTCYMDTEKFIQTVSNMTDEQLREFIEKILESL
EFIEENNTMTNIWLMENRKNVCDDLGIKFIIN*
>SRVP18_trench_6_60cm_scaf_214_117_86_FINAL_413 # 328471 # 329451 # 1 # ID=1_413;partial=00;start_type=TTG;rbs_motif=GGA/GAG/AGG;rbs_spacer=5-10bp;gc_cont=0.308
MTSKDEQLKLSKEIVELLRNFAKYYSIAEDNYRSMAYRNAAMTIENLDSDISLYKDVEQL
KSLPRIGQSIAEKIKEYLDTGKSDSLENLKHTVVRDSFKAELYDIEGFGKSTIEELFKHF
TIRNMEELENVLKSKVVRKLPGFGEKKAKKLLDSLEEHKSGGIRRNIFLQEAWDSADLLI
NDVKDENIEKISVAGSLRRMKAMVNDIDIIASVKEGKSRDILLKFTKSSQVKRVISIGDT
KATVVLNNGIQADMRVVKPEEYYTALQYFTGSKEHNIQLRGIAKDKGFLLSEYELKDRKT
NVRVPINSEEEIYEKLGVDYPDPTKR*
>SRVP18_trench_6_60cm_scaf_214_117_86_FINAL_414 # 329622 # 330848 # 1 # ID=1_414;partial=00;start_type=ATG;rbs_motif=AGGAG;rbs_spacer=5-10bp;gc_cont=0.350
MENKRYKNIEYRIKMIATILIFVALVNIGNVTALTDQEQLGKDLFFDTNLSTPNGEVCGT
CHPADSAFASTDAGTGVSEGAVNNRYGFRNAPSTQYVSFNPEFHFDTTLKKFVGGIFRDG
RANNLVDQAQLPFLNRLEMNDPNKKIVVMNIRNGEYADLFRKVYGPNSLDPKNVDTAYLQ
MAKAIVAFEGTNELNKFTSKFDYYIKGQAVFTPQEKRGLDLFTDPNNTCDTCHHTTVGPF
SSEPLFTDFTYGNPGFPSNLGMLGDTPALKAYFPYYFLSKQFNPDGLNFIDRGLGEALKN
SGKYPSSVYTPEFGKFKVPSLRNVAITAPYGHNGVFKTLKEVVHLYNTRDTLGNCATKTN
PIPGNNCWPLPEVPQTKNILVGHLGLSDGDENDIVAFLNTLTDGYIPH*
>SRVP18_trench_6_60cm_scaf_214_117_86_FINAL_415 # 330945 # 331958 # 1 # ID=1_415;partial=00;start_type=ATG;rbs_motif=GGA/GAG/AGG;rbs_spacer=5-10bp;gc_cont=0.324
MKRTIINNKTFELLAIFIMLTMSVQAIPVEKTDKGFITANISNDNIIISPSIFVKSPNGG
ENWTRGTTHTIKWNHTGDIGSNVKLELFKGSKLSRTISSSTSNDGSYSWHIPLSQVSDNN
YKVKITSKSNSLYTDISDNNFTIRNPSITVVSPNGGENWTRGTTHTIKWNHIGNIGSNVK
IELFRRNKLSSTISSSTSNDGSYSWHIPSSQLLDSNYTIKVTSNSHSSYTDISDNSFTIR
NPSITVISPNGGEDWATEQTSIIKWNRTGNTGSYVKIELFRGSTLELIISSSTPNNGSYI
WHIPYETGLFKIKITSKSNPLYTDASDDDFRITSSGN*
>SRVP18_trench_6_60cm_scaf_214_117_86_FINAL_416 # 332032 # 332220 # 1 # ID=1_416;partial=00;start_type=ATG;rbs_motif=3Base/5BMM;rbs_spacer=13-15bp;gc_cont=0.280
MLIDFPTYVNIKCKKCMITTLHRTYTGYPDIPNRPNNDLAECIVCGNIFNLDDWYKDIVT
TR*
>SRVP18_trench_6_60cm_scaf_214_117_86_FINAL_417 # 332217 # 332381 # 1 # ID=1_417;partial=00;start_type=ATG;rbs_motif=None;rbs_spacer=None;gc_cont=0.230
MIKMKDLIRKVMFIVILIVMILIFHETIPKPYVYFVDFTGGMIIGYYHGKKKSY*
>SRVP18_trench_6_60cm_scaf_214_117_86_FINAL_418 # 332712 # 335069 # 1 # ID=1_418;partial=00;start_type=ATG;rbs_motif=None;rbs_spacer=None;gc_cont=0.380
MNKLGKNTKKICIEIAIAVLTILGVLTLSAFAAEINGMKWDDSNGNAIRDAGELGVQGVT
ICHYGIANGPAYPGDCTTTTDANGNYSLLNLINDTYVIYEVTPPGKAQTFPVGCPIAVNC
SGGPGFYEVTVTGTDVVNGEDFGNADASEIQGTKFDDPNGNGIQDSGELGVPNIAILLRR
IVSPGNELFWGFRTTDANGNYNFSDLPAGFYKLEESGTFGVSQTFPANGAPNYVTLGVGE
VKTGVNFGNQQVPPGTITGIKFNDSNGNGVQDGIEGGISGINFTLYPSGITVTTDINGIY
TFADVPIGSYTLFENPISGYASTTPTYVNVQVTSGQTSTVNFGNRKLTPPPSDVFIPQQT
GTLGGIPTLRPSIQTLTIQKNLSGIDVATVNLTLIWSSKTISAFMTNNGGLWTATFTGPF
PSGSAEMIFNVDVNPPGSGPEDFQEIGDVVFIDPSGQIRNSCNNQPIEGAVVTLYMEFPL
GSGNGNFIIAPNGSMPPNMIPDINPETTLADGLYSWLVPPGTYKVGATKTGFNPIITGPV
TVVNQPVTGLDIILPPTGGCPLAQLGSISGIKFEDINANHNPDSGEPGLANWTIKLTNDT
GITTTQLTASDGSYNFTNLTDGNYTVSEVLQSGWTQTAPTTGSYVIKIIGGDVVTGKDFG
NFHEGKITGGGSIPAGNKDATFGIVGQYLPCKGVCVTNGNVLYQDQLANLNIKSIQISSV
ATTSKTIGVITGLARVNGEGSYPFTIRVEDNGEPGKGVDKFEISIPSIPYSNGGILSEGN
IKIQN*
>SRVP18_trench_6_60cm_scaf_214_117_86_FINAL_419 # 335229 # 337604 # 1 # ID=1_419;partial=00;start_type=ATG;rbs_motif=AGGAG;rbs_spacer=5-10bp;gc_cont=0.397
MTKVVSPHIIKISMLLVTLMLVIYPAIATDLKQTNLVSDVSGLAMSTDPNLVNPWGLARS
PTSPWWVSDNGMGISTLYNGSGIMQHLMVTIPPSGSAPTGVVFTSGAGFGSVFVFVSEDG
RVSSLIPAKDPTNTIVKVDNSKKGAVYKGVTMANRGGKNYLYVANFHDGTVEVFDIDFKE
ISLGDKFEDDKIPKGFAPFNIVNIDGDLFVTFAKQDADKHDDVAGPKLGYVDKFSPDGNL
LMRLENGDWMNSPWGVALAPDHFGNFSNKLLVGNFGSGNIGTFDPKNGKFKGLLEDNEGN
ITIDGLWALVFGNNANAGPSNALFFTAGIQGESHGLFGMISTGNISGNGGGGGDHGPVSD
PTLDNAQKLVLQGKQIFRFDTFGDEVFWGDTLKIHQAIAGDSNGGIGPGVSPNTALAVGL
KVDVDALPQSLVDSLTKGMVDLNNSSTTLALIKLNAVVGINGTFDSNGTIQSIGITCAAC
HSTVDDSFAPGIGHRLDGWANRDLNVGAIVNLSPDLTPIANLLSVTEPTVRTVLNSWGPG
KFDAELFLDGKAFNPQQVTDGVVTGTDVPGATLIPNAYGLAGYNQHTWTGAWGSVPYWNA
FVGVLEMHGIGTFFDPRLDNAAKFPIAAANGFGHIKINPDNDQITSKLPALQFYQLALAS
PIPVDGIDFNASAATLGDSLFSGKAQCNNCHVEPLWTEPGWNLHKPSDIGIDSFEADRAP
DGVYKTMNLGGIFVRENGKFMKPENKGRFYHDGRFKTLLDVVNHYDKLLTLGLTDEEKSN
LVEYLKSLSSP*
>SRVP18_trench_6_60cm_scaf_214_117_86_FINAL_420 # 337731 # 337988 # 1 # ID=1_420;partial=00;start_type=ATG;rbs_motif=AGGAG;rbs_spacer=5-10bp;gc_cont=0.384
MAKFVIESPHTDEECLKALDEAVEMGIIGKFVFGCKSGEHTAFAYVEADNGEKALEENVP
SFLREKASAHEVGKFTPEEVKSFHQ*
>SRVP18_trench_6_60cm_scaf_214_117_86_FINAL_421 # 338032 # 339060 # 1 # ID=1_421;partial=00;start_type=ATG;rbs_motif=None;rbs_spacer=None;gc_cont=0.388
MNINKIKISMLLVALILVSYPVGAKQDYKQTNLVSDVPGLAIFTDSNLVNPWGLTRGPTS
PWWISDNGKSVSTLYNGSGNPFPIGSPLVVTIPPSGSTPTGVVFNPGGNGFGERFIFVSE
DGRITGWSSGTSAVIRADHSAGGAVYKGVTMANNGGTDYLYVANFHNGTVDVFNSTYTEV
SLGGNFKDEQIPEGFAPFNVVNINGDLFVTFAKQDAAKHDDVAGPKLGYVDKFSPDGKLL
MRLNHGPWMNSPWGIALAPDNFGKLSNKLLVGNFGSGNIGIFDPENGNFNGFFKDDRGMV
TIDGLWALVFGNGANAGPSNVLFFTAGIEDEQHGLFGMISQD*
>SRVP18_trench_6_60cm_scaf_214_117_86_FINAL_422 # 339223 # 340287 # 1 # ID=1_422;partial=00;start_type=ATG;rbs_motif=AGGAG;rbs_spacer=5-10bp;gc_cont=0.331
MEKKEDTKRRNTKLSMAILVGISMITMLIQPAIAWGDASHMAIDAHLKNVPDLIKSNPSF
TKGGGVGTDMFFFLKGAEGYSVLSHTVRSADLGREMLKLAKDAHSDKQKAFAYGWLSHGA
SDIVGHRDYINLKAGSDSIKHSEVEIGVDANLIDSTGSMSFTVPTKLVQDAYRNIYGDAN
VPSYNTIYDSVRLEAGAMAIEKGLIKLGLFNGLKKTYNDYQPAYTDSITYSISVINKPSI
LPNVDFGTGLPVASVDTPIISDGSISNELNKQIKNDIKDISIESIQDSSIDVPIEEDKIN
QYILVKEPIIKDNKALEKIKNKFKERIKQRIANTNVDELKKRYQDIIDQIDTSQ*
>SRVP18_trench_6_60cm_scaf_214_117_86_FINAL_423 # 340415 # 340720 # 1 # ID=1_423;partial=00;start_type=ATG;rbs_motif=3Base/5BMM;rbs_spacer=13-15bp;gc_cont=0.294
MNNPKTPPVEDLLKILDNTIFRYKFLAVFFGFMTLFIFGIYYYIHANALSYALSGGLYIW
ILYTIIMRLSELRLLRMEVEILIEEHNKIIQKEARASQRDS*
>SRVP18_trench_6_60cm_scaf_214_117_86_FINAL_424 # 340781 # 341206 # 1 # ID=1_424;partial=00;start_type=ATG;rbs_motif=None;rbs_spacer=None;gc_cont=0.298
MKISDYKKFFVLKHEGGWLDDDVWYAKCKICGTLPTFNKYVIKNWYNLNGDQRKKRFYAA
IRHHINKYHHELIPSKRIKTLGQEQEQDITLNKALHFLKNFPFRPYKKEETHRVPLKFWK
PGTIVLPHSQIVDSDENNQSD*
>SRVP18_trench_6_60cm_scaf_214_117_86_FINAL_425 # 341245 # 342672 # 1 # ID=1_425;partial=00;start_type=ATG;rbs_motif=GGA/GAG/AGG;rbs_spacer=5-10bp;gc_cont=0.321
MQQKNWVEKYRPRTLSHVVGHPTAIEELKTWAESWIVGVPDYRAIILYGKAGTGKTTSAY
ALANEMKWETIELNASDQRTAKIIEKIAGAGSQLNTLSGNKRLVILDEADNIHGNADRGG
EKAIIGVIKKTAQPIILIANELYDMSYGLRNSCKPIQFKSIAQSTIASILRGIANAENIK
YDVGVIEKLAENSDGDLRSAINDLQAIGQGRSNIKLEDIVTSERDVKDKIFDVMGKIFKG
RNAMDAHKSTFNLDENPEDLIQWIDENVPYEYTKPRDLVEAFNYLSRSSLFLGRVRIRQN
YGMWKYASVLMTAGMVNARSQFYSGYRKFQTPTIRKKLGETKGMRKIRDSLGKKIGDHCH
TSIRFARYHILPFFKIMMINKKFAPSIVAILELDPEEIAFILGAKSITKEVQTIYEDAQV
IIKDETNRDIELYGKFDKRKLLTDQKIIVKEEKKENIKEKDISTKEKIQRSLVDY*
>SRVP18_trench_6_60cm_scaf_214_117_86_FINAL_426 # 342765 # 343304 # 1 # ID=1_426;partial=00;start_type=ATG;rbs_motif=GGAG/GAGG;rbs_spacer=5-10bp;gc_cont=0.324
MTRKWKSLTYICIALLVGSMGVAYANSEAGKTDEQVVIQSGNIMVDSLNIDLAEEWASFI
QYKKHDWEAEINKGDPININFFEKSANDKLGHIDELGHRIVSLGGVPTKKPAPIVEGGDT
RKMLQDDLAKENNLIQQYNEHIKIAISIGDTETQKILEKILSEEEKQQKKLEEAVFSYK*
>SRVP18_trench_6_60cm_scaf_214_117_86_FINAL_427 # 343341 # 343757 # 1 # ID=1_427;partial=00;start_type=ATG;rbs_motif=GGAG/GAGG;rbs_spacer=5-10bp;gc_cont=0.393
MKKTLIIGLLLVTTILISGCVSTKPTQTPQPVTIIPTVVETTQSTTETPATTIKTNMAVD
IKNFMFVPATITVMKGATVTWTNDDTVPHTITSVTGLFDSGNIDPGATYSHTFTQTGSFE
YSCTNHPNMPHGTVTVTP*
>SRVP18_trench_6_60cm_scaf_214_117_86_FINAL_428 # 343944 # 344423 # 1 # ID=1_428;partial=00;start_type=ATG;rbs_motif=AGGAG;rbs_spacer=5-10bp;gc_cont=0.362
MKRIENKIFVVVAIFLLATGIAAAIPIDKKETLGPYGQGHKYYVHVYNVDDIATAAVNGK
VVVTEKFQGDSGWVDITDKMQQGKNIIEFDLVNTIIGYSYGFEIRQDDSNIIFKDECGFA
GFHACFNDDTSGQVYHNVITIIGAGVHTDTGKGKGPNRF*
>SRVP18_trench_6_60cm_scaf_214_117_86_FINAL_429 # 344569 # 344889 # 1 # ID=1_429;partial=00;start_type=ATG;rbs_motif=AGxAGG/AGGxGG;rbs_spacer=11-12bp;gc_cont=0.364
MTKDIPPYVKVLQAMRKNDPIFAETLAHTIKEVDGVALDKKTRELVKLGISSVLGQTEGV
KIHSQNAKEFGASKEEIAEVVRIVFLSSGVPGVYSAINAYEDENES*
>SRVP18_trench_6_60cm_scaf_214_117_86_FINAL_430 # 345152 # 347032 # 1 # ID=1_430;partial=00;start_type=ATG;rbs_motif=AGGA;rbs_spacer=5-10bp;gc_cont=0.324
MVYKKIKKMVTPKDLNVYGETAGDFLLDLQKKLPVSPLDTILPNGMKLSIGSEKMEIKLP
KNKEIRSEIIEEILTEGTKLLLEENRRRNAWNRDRIKITMSLGDNTVYFAQGHLSRSPDG
TVMPMYPVLDKTDETFIRLIDSTFTSDVSSLGCYIREQHNRTLGGHEEDRTQEIAEKLGF
TTVEKDDSVINVQINGETDSCMVTRLCIHYNEFQNEETLLESIIKTYRDIRGLEENPLII
IGLNDTIDITIGRDRKTITIEHQYNEPSRNIIKLIKTVIGLFLTKEALENLKIEYKENIW
VEGTLKHRIYENIYRTVEIIDKIREKHGHEITLGITLITIPLIFLFFLYSKTNPINSYFH
AAIATIPSVICAVLITSDYRKRSWIKTFGQKKFPTCVWLFSILSYAYIHDLGFDEYLKTI
FYIMITCIGIGVIIVSPYVWRKLSPKIEWIFSPVAKLFSPITSRLDNTINKMEKPFTHET
IKKSANVLSVMLDKMFDTFPINILFALLSIVVRAILSIFGIIIVAIFAISFLPMIGLFVL
VNFFNRGYWKEVDKYREDIIEKAVHKYRDERNLAPSCRVIFRTTKCKRLKNPLSGSWNVL
RKKVPRLLTVDGFIDAIDKLILRGWM*
>SRVP18_trench_6_60cm_scaf_214_117_86_FINAL_431 # 347207 # 347437 # 1 # ID=1_431;partial=00;start_type=ATG;rbs_motif=AGGAG/GGAGG;rbs_spacer=11-12bp;gc_cont=0.247
MYFTDNGFVISLGEIIAIIVIITIGIIVLQIFRSKFRNIIEINESNDCLVKFSDIADKYK
ENNLDSERREKVYLKK*
>SRVP18_trench_6_60cm_scaf_214_117_86_FINAL_432 # 347434 # 347538 # 1 # ID=1_432;partial=00;start_type=ATG;rbs_motif=None;rbs_spacer=None;gc_cont=0.333
MISNVPFRYDERSRILKRIGSDTVPIEVKLDLNR*
>SRVP18_trench_6_60cm_scaf_214_117_86_FINAL_433 # 347613 # 347771 # 1 # ID=1_433;partial=00;start_type=ATG;rbs_motif=GGA/GAG/AGG;rbs_spacer=5-10bp;gc_cont=0.308
MKINESAIENIINGIIEMDLPDFEIVGNIGSHNARRKERKFELPVKIRIKKI*
>SRVP18_trench_6_60cm_scaf_214_117_86_FINAL_434 # 347901 # 349247 # 1 # ID=1_434;partial=00;start_type=ATG;rbs_motif=None;rbs_spacer=None;gc_cont=0.291
MIPLILDNKDIYYPVSTKEIVRTEQIWWDDKESIDILSNLCHISKNLWNESNYVVRQLFT
QKDKEGNRTGSYMKYSDLDYLIKNKSENYQKLNGATSQQILKILDRSWKSFFEAIKDWKS
NPSKYLGRPKLPGYKKKDGEFLLVFTNQQVKIINGYLKFPKKLNKLNNKIKIRLDEETNL
REVRIVPKGEKYVIEIVYNIEEHQLDLNKDRIIGIDFGLRNIVTISNNIGERPIIVKGGV
LKSINQFYNKKRSKIQSVYDRQPVMCLLKDRKIIYRKSGPAIKILTNNRNRKIKDVMHKY
SRYIIDYCIQHNVGTIVMGHNPGQKQDINLGTKTNQNFVQIPEYLLRKMIKYKSEEIGVQ
IIEQEESHTSKCSFLDNEPVGHSGKYVGKRISRGLFRSSTGKIINADVQGGYNIIKKAIP
KAFEKLVVLISDGIEGVGLHPLRINPLI*
>SRVP18_trench_6_60cm_scaf_214_117_86_FINAL_435 # 349598 # 349909 # 1 # ID=1_435;partial=00;start_type=ATG;rbs_motif=GGAG/GAGG;rbs_spacer=5-10bp;gc_cont=0.304
MSKKYSDKEYRKILKELGFEKPEDEPLTEQEKRQIIIYTKIIEEEKTMLEILTTKIDELN
EIINEKKVCVKDNIKKNSLAYISGAFVGGLIAGFLFRRQTYRQ*
>SRVP18_trench_6_60cm_scaf_214_117_86_FINAL_436 # 349926 # 350393 # 1 # ID=1_436;partial=00;start_type=ATG;rbs_motif=GGA/GAG/AGG;rbs_spacer=5-10bp;gc_cont=0.370
MNNQSYEYITTTFDGLVPAQNSAYKSLITSLILDIILNATIPVVCYFLAKRFVSPSELIA
LIFATAFPLVKSIYDLLWRHELDPVAVLVLLGILTSIMALFLGGDSHILLIRESFFTGAF
GVACLISLIFPRPIMFYFGRFFMAGKDPKNRRIRC*
>SRVP18_trench_6_60cm_scaf_214_117_86_FINAL_437 # 350656 # 351417 # 1 # ID=1_437;partial=00;start_type=ATG;rbs_motif=GGAG/GAGG;rbs_spacer=5-10bp;gc_cont=0.304
MEKRKLLLDRLKLYLDEEFSHLEVGGHTLSIQKGICYTASKVGSKILNGLGYKCDIKRVT
VVAGNEIGRKIFLEQKKTGICGKDEMIKSGGWTIGLGYPPDSHYIIYIEGEKGKGEEKGK
GEEKGKGEEKGKGEEKGKGEEKGKGEEKGKGEEKGKGEEKGKGEEKGKGEILDLTYGQAN
RPQYNINAEAYWESEDNLPETIIEMHIYENPKLELDPIYHYHEFRKFFKSIIRKGIRILE
KEGFSKIKIQDMK*
>SRVP18_trench_6_60cm_scaf_214_117_86_FINAL_438 # 351438 # 353249 # 1 # ID=1_438;partial=00;start_type=ATG;rbs_motif=GGAG/GAGG;rbs_spacer=5-10bp;gc_cont=0.270
MQIIQYIKKISEIESIFFLFIFSLGLRLIYLNSGLFEGDSVGLAYAVENTFKTGTLHGLF
NGRYGQVIVDLITYIPYHAITGIESAEKTILFTDALFASFSVIILFLFIQKIFNNKLISL
FTALLFSISPIFLSVTTYGDSIGIEIFFILASFYLLASFHKNNSRFQLILSSCSIAFSIM
VRESALLFVPFYVLFYINPIIKKDRNFIYLNQEVLKIRNLIAIFIPFLLIFGIYTYYVFH
QILYNTLFATDNGSGSIVSFMGFFSYMQHNATDDLYFDLSIIGVIFVIGGLIIFIKLFEN
KFYFIFFLLWSGMFFYFGNTSTYSPYYLSIVSIPFYLLVSIFLNYLYKKNRFLGIICLFI
LIFVLFSQIQPILDYRHKFSGEKDYALWVKDEIPHNSKVIVMNDAPFFNYYANLETISHP
IGDIEGTKKWVKDINLLLKNNTNIYIVDSGFSYDDELIFMNALYQNFDIEDVGSHIIEDY
HKATIMDNRYNSFLMKVNRVITPEDLHDKNIVYKTNIINKGNRVFFEFTNTEEMPLKNTK
LKIEKIVMGDYFFSDEFLGDINPGETKELELTPNYPSPMKIMLWNEDLKLWMIVYRGRAD
IYN*
>SRVP18_trench_6_60cm_scaf_214_117_86_FINAL_439 # 353383 # 353613 # 1 # ID=1_439;partial=00;start_type=ATG;rbs_motif=GGAG/GAGG;rbs_spacer=5-10bp;gc_cont=0.273
MARTLNITQEIGVSIDWRQLANDLIEKFDIEIPEEDIEEFCCENEIKYLTIQDSTQNIEE
IHTNDLTGDEEIIERF*
>SRVP18_trench_6_60cm_scaf_214_117_86_FINAL_440 # 353631 # 354707 # 1 # ID=1_440;partial=00;start_type=ATG;rbs_motif=AGGAG;rbs_spacer=5-10bp;gc_cont=0.348
MRQKFIYKLLISILLLSISVSMVNASSPSCNPKSHESILITNNSDLSNAAISGTGTFANP
YLIANWQIKNLLNGYAIKVDNSGGGITKYFNIQCIQSNFEQVPSNGANFIWLVNVHLPTT
ISNSQGNSLDAHGVKGVQLDHSSNIILDSLSLNRIGSDAVMLDSSDHISIFRSKLKADGV
GFHAVNSHHLTIGSPCNLVKGTDCNAFTYDDDRGIWLNNSHDILIQYTITSADDGGGIII
DGKDSYNVNILNGVASGNGPICRMNPLTGIRETTGPKTDIISGIAIINGAHDINVKGYTL
QGDSHFDIMNGGDGNYTNRCTGLTEPLPMTPKGGDHLDLDGNCYSTTNIDPAPIRSCK*
>SRVP18_trench_6_60cm_scaf_214_117_86_FINAL_441 # 354856 # 356532 # 1 # ID=1_441;partial=00;start_type=ATG;rbs_motif=AGGA/GGAG/GAGG;rbs_spacer=11-12bp;gc_cont=0.305
MSKNDLIILDSILEQMKIPGLSYEENFELFSFEQILKGYDLSYDEMFNGKVGDRYEIGFF
NFVNDELLEEYDDLAEIKKASMTSYLILAKPTYSEIYLDYVSKIIKYIFDFSSDTKDIKI
FRDAYLKLVPYELTVNIVLVSKDLAPSNLVIQKIEDFKKIIVEYMPMAKINSRIIEPGEL
ITLAHKEKSYTLQLKYDKIMADEDSYFLLASLTDYGKFITDKEGNLRRYIFDANIRDFQK
TSEVNKGMRQTLDSKDRADFWWYNNGVSILAKNPSIAGNIITLDDVQIVNGLQSTYVIHQ
YLKTVGGKDQRKIGIKILTTDDNEIRDNIIKFANSQNPIPKTALRANDIVQRNIESYLLT
NGWFYDRRKNYYKNMRKPADKIISIGYLSQAIMSMVYREPHRSRKSPLSLTKHDRDYNHM
FGLSNYKIFLFCISSMKKIDWHLHNSDFGEPYKTNVKWHLATLIMVKLIGKKDYDIEDLE
KILDVSIDDDLIEDTMSELVALTDEYMSTRDVIFRTVSVAKEFVNFILDRVTLDKSKQHK
GTGIWSSKKTRFDLFQAE*
>SRVP18_trench_6_60cm_scaf_214_117_86_FINAL_442 # 356626 # 357264 # 1 # ID=1_442;partial=00;start_type=ATG;rbs_motif=GGA/GAG/AGG;rbs_spacer=5-10bp;gc_cont=0.321
MFEKSSSEIDTIYGKKLRVTCVERKYKVVDSKVSFTIVARKEFDEDTTEKMLHEDMEVKT
FLANYEIVSITFPSSGRDNIKIIKKKMPEMGQKEESETAKNRREIIMNSLKRRELFDSLD
LPEEFLVNDYTEAVERTGIKIPNSRVSRDDLKWFEKKGKVEMIRKTDRGLSVYKKIKIVG
TDETKESQPEENQSDKFFDALLPDNNSIDRHV*
>SRVP18_trench_6_60cm_scaf_214_117_86_FINAL_443 # 357362 # 357544 # 1 # ID=1_443;partial=00;start_type=ATG;rbs_motif=AGGA/GGAG/GAGG;rbs_spacer=11-12bp;gc_cont=0.257
MKMPKKLADILLLIAIIFCGAMCILITILLIMCTKLKEKFKRNKLDKLEMNGSKKINDDD
*
>SRVP18_trench_6_60cm_scaf_214_117_86_FINAL_444 # 357575 # 357856 # 1 # ID=1_444;partial=00;start_type=ATG;rbs_motif=GGAG/GAGG;rbs_spacer=5-10bp;gc_cont=0.326
MINTNRLRNFIIRIVFAIVIVTQLPAQPALSVAPQLPNNSCVDCHSKLLFSSGDKQFIDI
RIKHLDIRMQKKHWEIILQHLHRQNLQDLKVLY*
>SRVP18_trench_6_60cm_scaf_214_117_86_FINAL_445 # 357941 # 358159 # 1 # ID=1_445;partial=00;start_type=ATG;rbs_motif=GGA/GAG/AGG;rbs_spacer=5-10bp;gc_cont=0.288
MTKEDIYYFCTICGHVHLRNSELGRLHIGSSFKTQKQKKEMELTEKGMGIIDYRLERRIT
EKRLKKLGKNKK*
>SRVP18_trench_6_60cm_scaf_214_117_86_FINAL_446 # 358321 # 358545 # 1 # ID=1_446;partial=00;start_type=ATG;rbs_motif=AGxAG;rbs_spacer=11-12bp;gc_cont=0.284
MDIWTSDMKLEKKSFQIILKEIILGKEIISRLITVENGKIIEKPDNVQLLGKLTSEGFVV
RGLQIIKDEDKSTF*
>SRVP18_trench_6_60cm_scaf_214_117_86_FINAL_447 # 358575 # 358979 # 1 # ID=1_447;partial=00;start_type=ATG;rbs_motif=3Base/5BMM;rbs_spacer=13-15bp;gc_cont=0.326
MIRELTISRKELDLIQSELEINKPYEACGVMIGTINGTMINVEKVIPVKNIRRTTISFEL
DPQQFYNIWNDADKSGNEIVGIYHTHPVSSGIPSSWDRDTMKNVPSVWLIAGADGIFGYI
YNDGIKNVRILISK*
>SRVP18_trench_6_60cm_scaf_214_117_86_FINAL_448 # 359232 # 359426 # 1 # ID=1_448;partial=00;start_type=ATG;rbs_motif=GGA/GAG/AGG;rbs_spacer=5-10bp;gc_cont=0.303
MATENLVITLKKDNGDYIIKEPGIKEENLHIGHMENVLNHFGKNGWILSQINPDETELSF
IGTR*
>SRVP18_trench_6_60cm_scaf_214_117_86_FINAL_449 # 359423 # 359677 # 1 # ID=1_449;partial=00;start_type=ATG;rbs_motif=AGGA;rbs_spacer=5-10bp;gc_cont=0.267
MNWIKRLVVGYKINYMRRHIYEKGGKYEIGADTPFGEISSFEDFYTNSIQEVINYFKLKY
ELNFSCQSSKKMDDETLIRLYFYR*
>SRVP18_trench_6_60cm_scaf_214_117_86_FINAL_450 # 359734 # 360210 # 1 # ID=1_450;partial=00;start_type=ATG;rbs_motif=GGA/GAG/AGG;rbs_spacer=11-12bp;gc_cont=0.296
MKKEELSAIMEDTLEKSKTLLVRDGKLIPVAFIHHENIIDVIGLSFRDIYEKNMQLLFLK
RLTKKKHADAIFIVTESWFVTTDKKDLTIEPAKHPMRKECIFIYGECEEGNITLVQIFDH
KDGEIVFGEKIDTSEPISLKFDFGIKKKKQDKDLRNLS*
>SRVP18_trench_6_60cm_scaf_214_117_86_FINAL_451 # 360251 # 364150 # 1 # ID=1_451;partial=00;start_type=ATG;rbs_motif=3Base/5BMM;rbs_spacer=13-15bp;gc_cont=0.345
MIKKGEIMIKMTKIYIRIIFVFLILCILSIVFISAAPNNTTAPNNTAAPTAAPTVNKTAT
PTPTVAPTVNKTTTPTPTVNKTAKPTPTANKTATPTPTPANNTTTPIPTPANNTTTPPTT
TTNNTTTPTIGNIVITNKTNTSVDITFTVDQIDARTVIHYGTTPSMTKKSSENGLPSLIR
TITLSGLSTGKTYFYSIYAFNGSNTSLSSHSSTESFLASNITENVTINDTAPTITNIKVT
GITNSTANISFSVNQIDARTRINYGITTSMGTFSNWDNSTSHNRNIMLSGLLNTTGYNFS
IRAYNGTNDTLFTDSAIDKFTTQNNTSVPTIPPSNIVPKISSTTPTQSIQSIVGDSISFT
ASFDTIVNATWYLNNTQVKQDNLVTTSSYTNNTSSIGTYNVTVIGDNGNGTVSFSWTWDV
EPLTFSTGNRIWDGSKGMSTTYMWNGFSFAGFYYDLDNNISSEQLIIKDIKRLIDTNDII
YTATPQEVNFVFSDFGKYQVVGFMANKYFAGYKDTTISNPTDSFGDISALAQGQLHKVLI
DDDSKRTITVGSTMALQEGYVIKATDIDLNARTMLIELLKDGSEVDTTPLSAGQTYVYKK
RVGNVEGLPLILFRFDNVFSGAEVQAAFIKGVFQISDTPTSIQTGDTYGSMEITGITNDN
ITMQNKETVGLSPKSTIDLMGDLKIIVADDSNTLRFGLSVERTGAYEVRGTVYPVVQEWT
PMNFGLNVGDTNIGFYYNLDDDIGTEDLKVTSFSGNSIPANALVYSTSPQQVSFGFSDFG
KYQVIGFMADKYFAGYQGHTITDPTDSFGDMSALAQGQLHKVLIDDDTKRTISVGGTISL
KEGYVIKATDIDLNARTMLLELLKDGTEVDTTPLSAGQTYVYKKRVGNVEGLPLILVRFD
NVFSGQEMQVAFIRGLFQISETPTSIKVGDSFGNMEVKTVSQNSLTMANDGSIGLSRDNT
VDVMGNIKFKVADSGDLRFYPFVSVTPDMIGTQLTLNMPSKATGGDTININVTAGGVPIE
GAVITITPETGLTSKNTDSNGTVNFTFPKRSKGIYNITATKLGYESANKSIEIQQYIEYA
LSINIPTTIDQFKTVSLQTVSNGTIVNNATITYDNVTIGSTDNNGNLSYTFNENGSHTIA
ASKIGYVTVSIDVDIRAPFSEFKAQDISISPNKTFTGDAIIIRSNITNIGTKGDTKYVDL
VINSTVVDNRSVTLDPKEIKEINFTNKVALPQGNYTIEILEQKGMIEVQKATMNAPLIVI
MATIIGILAIYIATSKKGKDMIGELVKKGKDSTNKLLKK*
>SRVP18_trench_6_60cm_scaf_214_117_86_FINAL_452 # 364447 # 364905 # 1 # ID=1_452;partial=00;start_type=ATG;rbs_motif=GGA/GAG/AGG;rbs_spacer=5-10bp;gc_cont=0.309
MNKKLGMSFLKASLIYFSIGVVMGTIMTLIPIYNFIMSSVLFPRAHAHLNLIGWVSFAII
GFIYLGLDYLNKPVYSERLGFCGFWLFNIGLIVEFITLVIGGYDEAYSFMQGDVHSFAHE
IPYTMFTIIFAFVMLAGAIMTIVNIYKTLNSK*
>SRVP18_trench_6_60cm_scaf_214_117_86_FINAL_453 # 365658 # 366794 # 1 # ID=1_453;partial=00;start_type=ATG;rbs_motif=AGGAG;rbs_spacer=5-10bp;gc_cont=0.361
MIIERFLNDLNGEIGFKFGTPWRYSDKSLGVIVPILKIGDVGEREYVTLEEAKDQGVAFK
DSGHIDKVIIESSLSMPIFIRSGTVLKSQGTQSRAVESSVIIIPHEEKNRQDIPIPEVVV
TTEEIPVRCIYASKGIRTGETFTYGGDVPLEVRSSLLSRSGQGNTWAAVGHATHRFMSSR
ILGRSSARHSGPVTFTASHDNLAGVMEEVDKFTDNIDEILKKVPLFEDQVGAVFLDMKDV
VGIELFEHPKSWEAIHKEVEKRLGESIAKEEEKTFFKPDYEQVKPLALSFLKKLIDSEKI
ETSKNKDIYTVTFLKGDGVIGEATSINGKVIHLIGMKVDKNVKDDSQTSTHVSDLLRSIG
GPRLGTYRSTSDRYRATF*
>SRVP18_trench_6_60cm_scaf_214_117_86_FINAL_454 # 366875 # 367561 # 1 # ID=1_454;partial=00;start_type=ATG;rbs_motif=None;rbs_spacer=None;gc_cont=0.266
MAKIIKLYMDIGCSYRGDEDTDDIYKDIENWNIKDCGIIGMLKLEIDIKERTKKEILFRQ
ILSPMYHKFSCSVADYKRYSCCILKEFKDVDLFITFNGRDFDIPIIMHNLNFSDTRKEAY
SKYILSKDRDLLDLLISRKIPVKGGLEKIVKRLKIQHDLRCKNCPEYSHEEVCFLNSFDN
DINKYNNSLKLVKQRNEFDVKILPLLEEKLGYLYVPRSFIDIFHKKWK*
>SRVP18_trench_6_60cm_scaf_214_117_86_FINAL_455 # 367633 # 368061 # 1 # ID=1_455;partial=00;start_type=ATG;rbs_motif=GGAG/GAGG;rbs_spacer=5-10bp;gc_cont=0.298
MEKDIEEKENKIVNEINTEDDPRIIKDLIVGFLIVRSKVKDGVSYVSTIPLDTSWDGFND
DSDIDPNEKIIGVIPAPQGSYKILGLFPYKDDRGDYPETGSYDTLGYEYNGVYHPDWIEL
LEEKIKKKEELKKEKKQIDLIK*
>SRVP18_trench_6_60cm_scaf_214_117_86_FINAL_456 # 368112 # 368648 # 1 # ID=1_456;partial=00;start_type=ATG;rbs_motif=AGGAG;rbs_spacer=5-10bp;gc_cont=0.302
MNIAKIILFVILLIAAAALAAANINMISLWQLLYIDIILVVIMAVMTIILTYRIHKAKTT
GAAPDFPEVKVVIPKVRIDDKFLRANSELLKKNIISTNPFRTCIFRISMEINNSIEQLGM
SAVRLRESRIVENTIKKSIVAKETYVIDTVVGPNEKLNFKFDNDIDIIKLFIDELYVP*
>SRVP18_trench_6_60cm_scaf_214_117_86_FINAL_457 # 368669 # 369067 # 1 # ID=1_457;partial=00;start_type=ATG;rbs_motif=None;rbs_spacer=None;gc_cont=0.323
MTTDKVLKIVSRICDGWIYEFKFDSVRKFKFDYANFRLKIAIEIEGGIYTGTGHAKTGKY
LKDMEKYNMASIKGWIILRYAHGQENKIANDVKKAFEKRKSDIAFKDEIEKVEKKSEIIS
NNINSLKNNNID*
>SRVP18_trench_6_60cm_scaf_214_117_86_FINAL_458 # 369095 # 369319 # 1 # ID=1_458;partial=00;start_type=ATG;rbs_motif=GGA/GAG/AGG;rbs_spacer=5-10bp;gc_cont=0.320
MTDDIDKLVDEVKENLAYYLDSNVYIPVKEELTGIEHSSGIRKELFKSYVDSQLDKLKVA
IKEQIVIEKVEKKG*
>SRVP18_trench_6_60cm_scaf_214_117_86_FINAL_459 # 369358 # 369861 # 1 # ID=1_459;partial=00;start_type=ATG;rbs_motif=3Base/5BMM;rbs_spacer=13-15bp;gc_cont=0.298
MEAEYSKYVGMMYERGYYIQPYDICTMSDEVSCLGNKIFITPMKSENDIYVYIFTGTTQK
RIIPSDVTDFRLYLEDENGEFKDNDNIMLSVSKFNDIPIDLFTRSYAQWKFGVQFDKGIH
VDSDRFLIFRAQKEIAKFDIEINNIDLFFYKHKRRKEDFSKEMMWLD*
>SRVP18_trench_6_60cm_scaf_214_117_86_FINAL_460 # 371588 # 372208 # 1 # ID=1_460;partial=00;start_type=ATG;rbs_motif=GGA/GAG/AGG;rbs_spacer=5-10bp;gc_cont=0.287
MEFEMIYDEEKLKILMDNDSFGEFSELYHMLQEMFPLKLKILKKIRCHRCGFCCKSCNAM
LSKQDIESLCKYLQCSFEELYERYMDKNTRMPYLKLPCPFLNEDNECEVYPVRPKPCKEF
PFNEFTVIVDPCLLGKDIRTIVEEIEGPINEINEDMQEIANQNDKFFDYMINKENTIDTG
RNLRMNVNMSILKKMMGHMRHKAKKR*
>SRVP18_trench_6_60cm_scaf_214_117_86_FINAL_461 # 372313 # 375591 # 1 # ID=1_461;partial=00;start_type=ATG;rbs_motif=AGGAG;rbs_spacer=5-10bp;gc_cont=0.318
MSNVEWSAYMEVPGADRPILLDPLKWKGGDQVSNLIAMIKFFQEHDIDEKTKILIYKSFC
GSGKSLSLLHIPKEMGGRAIFVTPFKNLQRQYYADYFKGNKFVMKKDGTKLKVSVFLGRN
NFKCRFLEEQYDFQQKIIEANKKFEQSMPIDDNILKSYQIDCTAANRYLPCTKMLRSIGS
GRREPRHAVASTCLHPDTEILTPDGIKKIRDINIGDKVFSMNIEHKCVEIDIVIDKKKNQ
AESLIRFYNTGTGCDIRTTYDHIMIYKRNSETDTIYESPASEIVQNLTGDVVFIKPHNIV
HDKDYVDKIKIGNKSYDMNDFLALLGWYISEGWMVRKDIVLLMNSNQEYDLYFGKSKIRA
RYCYCKISQCPTENNEHFDEIANLLDKMKIRNHFDGYWSFVITDSNIANALIYYGGKKAK
DKFIHKDIFDFPKEQLKYLFESLLKGDGTIIPTKESVSYRYSTISRNLTYDIIFLSNILG
YRASRSSYIGTNIIYISNFRGIYTGKLKIDMLNHGGDVYDIEIDKNHNYFAGDNGKFVLV
HNCQYWIPPPIQKKIIDKWAEGTESNVEESYDMNYDSGVNEQQTKENMKTIDETPSQLDK
IKAKIKCSNIEYYDSVGQGEMGIFIRDEKDKDGKPCVDVCPYYKQFYSYVESDVIVFNSA
KWNLETMMGRKPKVRIEIIDEGDYWLDSQATTIELTRSTIDKIFPGSNKMKQIKTDTLAN
FDMAFRKIKSDVDKSKSNGENIINTKDYKQLFYAINVFLAEYKKQNEDDDTINQKLLDII
TVRQYADVASLSYVEGKRDETKIIKVYIPYPDKLLQTLFKSSSKNLVLTSGTMHSSFVLS
NLFGINADNYIVDILNGRKEHPGKLTCIRPPKDNPFKMVKVTYTTWQNPEFREYYFRLLN
YILDQLKMSIDKKTGKPGEAKIIVLTPAKKYAEGILKRHDIFVDFAKSRNNQDDDDIKFA
INTNLSDYVDNTLADIRKIKCSDIELNGDVLRTDKQIIVSTRMIRGTDLRDDKCRAIVMA
KWPVGDISDGYLQAIKKRFGEKVFWEIVRDKASREAVQYVSRGLRHDSDWSYFSTPDGNA
FDQVFRLFSYDP*
>SRVP18_trench_6_60cm_scaf_214_117_86_FINAL_462 # 375674 # 376837 # 1 # ID=1_462;partial=00;start_type=TTG;rbs_motif=AGGA;rbs_spacer=5-10bp;gc_cont=0.296
MKEKTSTAGTDTKKICQEWNYKDGEFILIFTNKQIKFVEYENTGNIWMTFPKKINYKPSR
LKDLNILLGNVNSDIDNYLINRIMNGKFDIVRIVPKGTGYWIEIVYDQEIIKNAGEIYKL
DENKIISIDLGVENLAAITDNIGNRPIIIKTERLKADNQWYNKRKAELQAIYDRQIYGCL
LKRDKKGNIRYLINKTGRKMNILTENRNNSVMDDLHKVSRYLINHALDIKSKTIAFVRNP
GWKQNVKMGKRNNQNFVQIPHKKLIDMTRYKAEEYGIDVIDDTEEYTSKCSFPDSEDICF
HIEYKGKRIYRGMFEASKGFRINADVDGSYNFLRKIADKILKNKTKFDYVYPKFNVFDII
EGVAAHGLVPKRLSISDLMMKSYQDLS*
>SRVP18_trench_6_60cm_scaf_214_117_86_FINAL_463 # 377019 # 377300 # 1 # ID=1_463;partial=00;start_type=ATG;rbs_motif=AGGA;rbs_spacer=5-10bp;gc_cont=0.294
MNREIVLVDRFMIKDIFGINDREIDQVVKFMRKDYKNILDVIKMAADSELTEHQKLLVSY
IVGNKSGVIQVRELMKLPEKTNYQIQECIHEQI*
>SRVP18_trench_6_60cm_scaf_214_117_86_FINAL_464 # 377287 # 377400 # 1 # ID=1_464;partial=00;start_type=ATG;rbs_motif=AGGA;rbs_spacer=5-10bp;gc_cont=0.325
MNKSKKVGLIIGEIMGYATIAIGFTLTILLIQALFIG*
>SRVP18_trench_6_60cm_scaf_214_117_86_FINAL_465 # 377443 # 377877 # 1 # ID=1_465;partial=00;start_type=ATG;rbs_motif=GGA/GAG/AGG;rbs_spacer=5-10bp;gc_cont=0.329
MTKVKMVKAKVREAKGIKTRMRKRQILPITRNCASCASNDDVIGCRLTGQLSPSICVTNG
FSYYKKGKQFFFCERCETCSVTSHVVGFMQVPYKPRIVFWCQNCDDFPIIEGEEYRGYPV
EGMTFLKKRNSFLDRRDDKGDIFR*
>SRVP18_trench_6_60cm_scaf_214_117_86_FINAL_466 # 377904 # 378161 # 1 # ID=1_466;partial=00;start_type=ATG;rbs_motif=GGA/GAG/AGG;rbs_spacer=11-12bp;gc_cont=0.314
MHIKREVLDEWIRKLDDRGIKEFEFRDLPDDLRPRRGLQKAKDLGLIKSIKITKGRHTWK
IVPDNISTRKYKIQENKGNKKEEMM*
>SRVP18_trench_6_60cm_scaf_214_117_86_FINAL_467 # 378180 # 378371 # 1 # ID=1_467;partial=00;start_type=ATG;rbs_motif=GGAG/GAGG;rbs_spacer=5-10bp;gc_cont=0.333
MSLAHIETWVEELKKRGIKTFEHKDLPESLRDRTMIIKAKYAGVIRKCKIAMKGSRHTVW
EIT*
>SRVP18_trench_6_60cm_scaf_214_117_86_FINAL_468 # 378382 # 378582 # 1 # ID=1_468;partial=00;start_type=ATG;rbs_motif=None;rbs_spacer=None;gc_cont=0.333
MSHGDIGIWIIKLKKMGIKEFRLRDLPKELQIRGMTRKARVLGIIKRVENMGNHSIWRFN
DDNRMK*
>SRVP18_trench_6_60cm_scaf_214_117_86_FINAL_469 # 378635 # 378928 # 1 # ID=1_469;partial=00;start_type=ATG;rbs_motif=AGGAG;rbs_spacer=5-10bp;gc_cont=0.316
MYQKMSDVCKKSLKSQFDFSMIELEQIESFISNNMGKTAKEILEILMEDDSLSDRQKVMV
SYTLGASVGAESAMQGYEKINTKKVNPVMNIRIGQGG*
>SRVP18_trench_6_60cm_scaf_214_117_86_FINAL_470 # 378973 # 379344 # 1 # ID=1_470;partial=00;start_type=ATG;rbs_motif=AGxAG;rbs_spacer=5-10bp;gc_cont=0.315
MSKSVKNLKKKISGCQFFIVLATTHYLKSIRDGDNNILTQITIARELNKPIFIIIDRRMS
QDDTEEIRKYFAKDNVIKEIKVDIGDKKSAMIVASEIKHALACMFPSEDKEINVMAHDAD
EKD*
>SRVP18_trench_6_60cm_scaf_214_117_86_FINAL_471 # 379345 # 379785 # 1 # ID=1_471;partial=00;start_type=ATG;rbs_motif=GGA/GAG/AGG;rbs_spacer=5-10bp;gc_cont=0.272
MKNILELFKIPEQKKVSPFWGGIKELLGRAMFYIGIINFILIMITAYHTSIKDIMPIPFW
TFFLILTAIVFVVMIFEYIIILPSSMAFSNRQSYKHDNPIKDDMNKILKKLDNIEHGLKL
SEQKLEILEKEIGKLNEDKLNEDKIK*
>SRVP18_trench_6_60cm_scaf_214_117_86_FINAL_472 # 379947 # 380384 # 1 # ID=1_472;partial=00;start_type=ATG;rbs_motif=AGGAG;rbs_spacer=5-10bp;gc_cont=0.283
MENKVYIAGSWKNRDAVKRLMSDIEEWGYKITVDWTNHKTKDNIIEYAQEYIKGLKECDF
FIYCMDGIKSIGKNFELGYASAIGKPIAIYLFNNSNFGPNMEKTTFEKIIQKECIFIRAN
MYQIVHSIDELKNWLINTSTNLLKI*
>SRVP18_trench_6_60cm_scaf_214_117_86_FINAL_473 # 380774 # 381493 # 1 # ID=1_473;partial=00;start_type=ATG;rbs_motif=AGGAG;rbs_spacer=5-10bp;gc_cont=0.304
MISHNCGNDICKLLNPCLDELLSYQEVSNRVSKVEEFFYINVRKMKNMERFDIMNPFDLL
DWASKHMIYQLPSVEFVNELANKIRDIYPDIILEVGAGRGLISKHINNILNKKIILTDSY
DWWDYNEDEIKILCPNVLKRTYINAIEEFKPDLIIASWIPYDKCWTRDFRKYPFVKGYII
IGEPKGGATGSDDDWNTDWKFQYLDDVEKYGICKTDHGFFMRDSMFFTRHTCVTYFERP*
>SRVP18_trench_6_60cm_scaf_214_117_86_FINAL_474 # 381550 # 381756 # 1 # ID=1_474;partial=00;start_type=ATG;rbs_motif=GGAG/GAGG;rbs_spacer=5-10bp;gc_cont=0.300
MYSKEELEKKIEEFTNISIDFMSGHRPAEEFIELVNQLTPEDAFIFGQCYGSIIKPRVDI
KTGKLIIK*
>SRVP18_trench_6_60cm_scaf_214_117_86_FINAL_475 # 381768 # 382076 # 1 # ID=1_475;partial=00;start_type=ATG;rbs_motif=None;rbs_spacer=None;gc_cont=0.282
MSLENILLDATIAIIDNNIQEKAGQLRYIIRDTEAEIFDTYLFPNYRRKKIMSSLLKKII
QELKVSGISKIRLKYLDEDARVAWEKMGFRQTDKEGHMELHI*
>SRVP18_trench_6_60cm_scaf_214_117_86_FINAL_476 # 382307 # 382576 # 1 # ID=1_476;partial=00;start_type=ATG;rbs_motif=None;rbs_spacer=None;gc_cont=0.259
MENTNLVEIYYHFIFPNLIEYRCGNCYKHLGENLELTEDSEIICPRCGYTNMNKHLPRKK
SDIKEKYDKLIHEVEEEIAELEKKLVEHA*
>SRVP18_trench_6_60cm_scaf_214_117_86_FINAL_477 # 382569 # 383042 # 1 # ID=1_477;partial=00;start_type=ATG;rbs_motif=None;rbs_spacer=None;gc_cont=0.354
MLEECGDLWALPADFRCITTNGALRRNGNAVMGKGLALEARRRYHDIEAILGSLINRYGN
HVFHLGYNLISFPTKYHWKQDSDIQLIKRSAQELVTLLKDNPAKRVLLTRPGCGNGNLQW
PDVKIAIQDILADNKFIIVHLDYYQYQKNIERWDDEP*
>SRVP18_trench_6_60cm_scaf_214_117_86_FINAL_478 # 383101 # 383346 # 1 # ID=1_478;partial=00;start_type=ATG;rbs_motif=GGAG/GAGG;rbs_spacer=5-10bp;gc_cont=0.354
MGILEKFFGKEVDIRKENRKIKVRFPSMAGDENRMMTVQELKQEYKNYLIVDPKAGKQVD
LEKLANLEVEEVVAMPPISGG*
>SRVP18_trench_6_60cm_scaf_214_117_86_FINAL_479 # 383353 # 383568 # 1 # ID=1_479;partial=00;start_type=ATG;rbs_motif=GGA/GAG/AGG;rbs_spacer=5-10bp;gc_cont=0.375
MSGCPVCGCMSAFELAYTNVVCAGCRALLNETPFGVKLIMKDAAIRFPEILQWWDKRNDL
TEEELKNFGFV*
>SRVP18_trench_6_60cm_scaf_214_117_86_FINAL_480 # 383647 # 383865 # 1 # ID=1_480;partial=00;start_type=ATG;rbs_motif=GGAG/GAGG;rbs_spacer=5-10bp;gc_cont=0.320
MWKIRKEPENNRIVIVVTGDELASIIPDEVIDLVKENSVTSGDLSAEKAIEEMEKGVFEF
YLQIAETEIEGF*
>SRVP18_trench_6_60cm_scaf_214_117_86_FINAL_481 # 383883 # 384764 # 1 # ID=1_481;partial=00;start_type=ATG;rbs_motif=None;rbs_spacer=None;gc_cont=0.333
MLESKITTESEQKAREFLRQVMGDDVFNKFIKDRKIEIQSNNITYELYDDGRVINKSTNQ
KYCLVPDRSDYPNFDVIAIKFAWIKYGQKTVDKVANKTNIEILRPDDYHRQEDNTIGYAA
FVDYMESNGWFRSQLTIDEYNTNLVATHSIERGTTGTAIEIRCPAGSNITMMGINQIPPG
EDLMSASTIALRFSDDSDIEISGDTGLIIDRIRLSQQPNVYIRGPYSLFSLTRQIGNEKY
GIRAYKSQDEWYRWLHGHHLMGEDTLRIHVVNSPIEIHRENIKICMDIDFWIK*
>SRVP18_trench_6_60cm_scaf_214_117_86_FINAL_482 # 385136 # 385378 # 1 # ID=1_482;partial=00;start_type=ATG;rbs_motif=AGGAG;rbs_spacer=5-10bp;gc_cont=0.305
MDNQELINKYEDASIEYIRLLKEILIRFQNKELSNDEWERVMETASRRGANILDILPKCD
KKILRESIESVINTCSDDNR*
>SRVP18_trench_6_60cm_scaf_214_117_86_FINAL_483 # 385389 # 385811 # 1 # ID=1_483;partial=00;start_type=ATG;rbs_motif=3Base/5BMM;rbs_spacer=13-15bp;gc_cont=0.255
MYFGGNDEINKYSRLDIDGDNDIVRLNGHEMDNKSKKNIATYLRNKVSILKFVFNKGIPI
NSDKKLEITIVDKSINTDKKFKNSYKNICLIINIENGESSYYLREGYRWLSLDESNHIID
LIHKSDNITYYINVDLWSKE*
>SRVP18_trench_6_60cm_scaf_214_117_86_FINAL_484 # 385847 # 385993 # 1 # ID=1_484;partial=00;start_type=ATG;rbs_motif=GGAG/GAGG;rbs_spacer=5-10bp;gc_cont=0.279
MQYKYDNHHNGLNNYQKNGMMKELMEYDNASLVHALWMCDTEIFNMYI*
>SRVP18_trench_6_60cm_scaf_214_117_86_FINAL_485 # 385990 # 387717 # 1 # ID=1_485;partial=00;start_type=ATG;rbs_motif=None;rbs_spacer=None;gc_cont=0.326
MSNNSHEARDKLFNHLNDIEKHIFNIYSDMHFKDKNILERNNAKECIKVFKNILRTENEK
ITSFSALKMLYKLAKEKIRPEDLNRGFILEFISLFKGINCNSGIYDEKDVPPFVKLTGLE
ASLERTRVLDNYSSNIKHHLRRYKTGLDPDLIERRQCNKRFIQGFFSCDENDWRNHKWHI
KHIVDDIDTLSQIVNLSHSEVRGLECATKHNIPFHITPYYLSLFDKKNSGDYDHAIRAQV
MPSENYCAGYMKSKTNGESLDFMDEKSTSPIKGITRRYPQILILKPFDACPQICVYCQRN
WEIVDIKNATFSREAIEDAINWVDTNHNISEVLITGGDPLVLSNDIIDWLLSRLMEIDHV
DRIRIGTRMLVTLPQRINDDLIDVFSKYHELGTRELCIVTHFEHPTEMTPSVLWAINKIK
AAKISIYNQQVFTYYNSKKFESALLRKTLKKSGIDPYYLFNAKGKEETIDYRVPIARIEQ
ERKEEARLLPGLVRTDEPVFNVPRLGKSALNSWQDHEVIMILNSGKRVYRFYPWESKQAL
VEPYNYTDVSIYDYLNRLKHDHENVDEYSSIWYYF*
>SRVP18_trench_6_60cm_scaf_214_117_86_FINAL_486 # 387887 # 388579 # 1 # ID=1_486;partial=00;start_type=ATG;rbs_motif=AGGAG;rbs_spacer=5-10bp;gc_cont=0.348
MVRIGVTEKGDAGLDFAWMNKKASFDGMILITKHLNYLFIEQAAKVNAIVHATITGHGST
VYEPRVPPLLISKQLFQKLIEKIGPEKVVLRIDPIIPTESGIAKAIYVYQELYENMGKKT
RIRISFMDNYPHVKQRFIKAGLTPLDYYFHAPIDLREKIASYFPDAEICGEPGMNCVGCV
SEKDLKILNIKGESKIGGWQREECKCLACKIEMLNNKRPCRGGCIYCYWK*
>SRVP18_trench_6_60cm_scaf_214_117_86_FINAL_487 # 388543 # 389130 # 1 # ID=1_487;partial=00;start_type=ATG;rbs_motif=None;rbs_spacer=None;gc_cont=0.284
MPWRLYLLLLEIAKSDKILKDQPDKSDRKIEKRNIGIEMISKKTIENDFKDFFGVSGRKK
DYIVELIVAKTRGLKNCSVQIIDSIPKFDLLIDPEYGIIKVLIRASYYDEYKVSIGERGF
DTLFVVGINRDKKVIENVYAIPEKELTGKKYITLTKTGPTYQKFKIDEKPYIQTYNNIIK
GKYSMLDDNDIKLIL*
>SRVP18_trench_6_60cm_scaf_214_117_86_FINAL_488 # 389154 # 389414 # 1 # ID=1_488;partial=00;start_type=ATG;rbs_motif=AGGA/GGAG/GAGG;rbs_spacer=11-12bp;gc_cont=0.314
MTTNVKVYTLAQCTRCPILKKMLRDKNIEYEEIDMQNPKVMAYLFGKDPSIVSAPVLQVD
EKLYSNIENSEKLADILRSHDITRNE*
>SRVP18_trench_6_60cm_scaf_214_117_86_FINAL_489 # 389477 # 390205 # 1 # ID=1_489;partial=00;start_type=ATG;rbs_motif=GGAG/GAGG;rbs_spacer=5-10bp;gc_cont=0.305
MGLLNFGKKKDSNIDEYIIRENISDLENNVQKNIDDEQDIIEEDKSDYIDPDDLNFNNYD
DIVDTIEENGWTCISSVAHPITIFDSEIVFPYPVKANSYNTLLEITCPPERIITICGFDD
CGIDPDDFYNSPNFYQIPHFFTLRCMDNNNVDISPTTIISILKASRNEEPEKYYQEFYGD
LSSIVDGRLKKKEERYYFAETIILQSGEKLIFRVHNPNIDISKIDLLMMSDLFEKDEDKS
EE*
>SRVP18_trench_6_60cm_scaf_214_117_86_FINAL_490 # 390240 # 390956 # 1 # ID=1_490;partial=00;start_type=ATG;rbs_motif=None;rbs_spacer=None;gc_cont=0.280
MASEDKGEWKLVRVWECKACKLLIKDGRKVFDHTCTIKDRDDELLRLKKTIEDLNHNIEE
QKIIIENKDKVIKSQNDRINGLENFIKELNDVMGDKNNDLTAKEHIIDDQKIVIEDQNKV
IDNNKKTIINLEMTIEEQKKNQNKVIEKIVYLDKNSPKTDKNESIKNINVDIWQRDFRIK
DSKDEGYREEIEVEIFERGKGREKVIIKNGKVVKKPEDIIVIGKNSSEGFIVKGIYRN*
>SRVP18_trench_6_60cm_scaf_214_117_86_FINAL_491 # 390974 # 391222 # 1 # ID=1_491;partial=00;start_type=GTG;rbs_motif=AGGAG;rbs_spacer=5-10bp;gc_cont=0.297
MEKWKQTMLIKGEQTCEMEIFERDGEGKISRKVIIQNGKVIEKPADVNILGENTPEGFVI
SGLEIVRKRKIRDINVRKTKNL*
>SRVP18_trench_6_60cm_scaf_214_117_86_FINAL_492 # 391265 # 391726 # 1 # ID=1_492;partial=00;start_type=ATG;rbs_motif=AGGAG;rbs_spacer=5-10bp;gc_cont=0.310
MSIKDANISIQPVLTKEQIAYDDAVKNMKQITARLKISQEGIDTNDISPDILESVITLFD
QMDMLQRDFNIEAQKLQQDINNKMTKLQEDANKKYADVQNRYRELINSMKSVTKDGEKYD
VKNANIVITKEREEEIKKELANEIARSKLTNNT*
>SRVP18_trench_6_60cm_scaf_214_117_86_FINAL_493 # 391991 # 392473 # 1 # ID=1_493;partial=00;start_type=ATG;rbs_motif=GGAG/GAGG;rbs_spacer=5-10bp;gc_cont=0.286
MLEHIFRNINDIRLFDVMVEFILDDEEEKKVANELLNLAETNIIDFDGIMDMLDYKDYKR
LEVEDSLEHLVRQKILGIKKVKDEGTTGCKICKYAEKLKIPRMGEHKKHIPEEISIGYID
HYYMKMNEITSGLRSAAFAHIFLSLEDKIDEIDKTKGESK*
>SRVP18_trench_6_60cm_scaf_214_117_86_FINAL_494 # 392470 # 392685 # 1 # ID=1_494;partial=00;start_type=ATG;rbs_motif=AGGAG;rbs_spacer=5-10bp;gc_cont=0.269
MNKELKEDFRQYVAEKYGAKGKRSIRFSSRLDELDILLGIKDAPDFNDDDKKFLNKEQLE
ELEKLRLKYKI*
>SRVP18_trench_6_60cm_scaf_214_117_86_FINAL_495 # 393056 # 393730 # 1 # ID=1_495;partial=00;start_type=ATG;rbs_motif=3Base/5BMM;rbs_spacer=13-15bp;gc_cont=0.307
MIDLIDKNDMSDTIRGGKIYKIFVIIDEQNKFWIVVKNGRFIKNPTEKDLERAKIKSYSS
TNICSICRNEWKKGEISELADDSILYTGNTLHETDVMGGKTEEFVCRKHGEMNYNRYNPN
SRDNIKKSFADHRTGRLKDQGNIFAEDCQKLTCELFDVDDLNKKLDHYNTPYDHSHISKG
MSIEIGGQSVDLSEKRLQTKGAHFSREIGRKRSNEIGENIYNAS*
>SRVP18_trench_6_60cm_scaf_214_117_86_FINAL_496 # 393733 # 394275 # 1 # ID=1_496;partial=00;start_type=ATG;rbs_motif=GGA/GAG/AGG;rbs_spacer=5-10bp;gc_cont=0.346
MVQTKLIEDEGCKLCDLHKTRNNIVWYRGTATENVDVIFIGEAPGREEDLQSKPFVGRAG
KVLDKWIEEAELANYAIINIVKCRPPDNRKPNPSEIRACLPYLAEQIKDMNPKIIVSLGA
VPSYVLVNRKEVIANIGKIFRSKYGIVIIFPHPSFILRGMKAYIPIKELKEMLKKLKGED
*
>SRVP18_trench_6_60cm_scaf_214_117_86_FINAL_497 # 394278 # 394571 # 1 # ID=1_497;partial=00;start_type=TTG;rbs_motif=GGA/GAG/AGG;rbs_spacer=5-10bp;gc_cont=0.330
MLQKDITIVPIRDLSYEDAKKEIFDYLQKAGKRKVYVSEIVEKLRLDIELTAGILHEWRD
QMCRNLCEEDMYDPRGTSFMCPFINCIYNNYMVRQKK*
>SRVP18_trench_6_60cm_scaf_214_117_86_FINAL_498 # 394590 # 394832 # 1 # ID=1_498;partial=00;start_type=ATG;rbs_motif=3Base/5BMM;rbs_spacer=13-15bp;gc_cont=0.313
MTELEFKEWKADWYKRIPKCKDFHCCHELMSCGIKIFCGDCSIFSTYTRDKAPKECITVG
CDDCIMKYECKDYKCGGLLE*
>SRVP18_trench_6_60cm_scaf_214_117_86_FINAL_499 # 394979 # 395152 # 1 # ID=1_499;partial=00;start_type=ATG;rbs_motif=GGA/GAG/AGG;rbs_spacer=5-10bp;gc_cont=0.328
MKNNIIKCIDKDCGYEEPTRGDEWMYKTAGIKRVVRGQGEMVLCSICNSQTILIDDK*
>SRVP18_trench_6_60cm_scaf_214_117_86_FINAL_500 # 395142 # 395495 # 1 # ID=1_500;partial=00;start_type=ATG;rbs_motif=None;rbs_spacer=None;gc_cont=0.260
MISDKEMKIFEKILKKDNKEKNIIKRHVKVLTIQDLETGDIEVKYEFGFDFINDDNKKKA
LVWIDKEKVILDNGQYCIFELESENIEPFRIKAMPDFKSEGCGTTACFDQNIKDSDI*
>SRVP18_trench_6_60cm_scaf_214_117_86_FINAL_501 # 395511 # 395792 # 1 # ID=1_501;partial=00;start_type=ATG;rbs_motif=AGGA;rbs_spacer=5-10bp;gc_cont=0.330
MWKELQQKIEERNNSGFPARVEWSSDGKNGKGKLTKIDIDHGNIEFFITDDRPEIGSFTL
KSSRSLIGISPQEGDDLYIFSHYMGSITILHDK*
>SRVP18_trench_6_60cm_scaf_214_117_86_FINAL_502 # 395838 # 396332 # 1 # ID=1_502;partial=00;start_type=ATG;rbs_motif=None;rbs_spacer=None;gc_cont=0.317
MTNKNSLWEIHQYWVEELLKRGEKVLQPKGGNPHGSIWGYVKTQIPHKDAGTIYKNEDGT
FEILCDMCQYGVTGLKLEEIGLCDAKCWYDWMDTNKCSTEECYKPDLKNIKIEDLVDELI
SREGVTLQTVPKRFPDLSHDEWNLRTGPATIIIIKTFKRNDGYK*
>SRVP18_trench_6_60cm_scaf_214_117_86_FINAL_503 # 396343 # 396645 # 1 # ID=1_503;partial=00;start_type=ATG;rbs_motif=AGGAG;rbs_spacer=5-10bp;gc_cont=0.314
MRFPNDDDEDSMSLEDRRRVFVLYFEGLDRIGAPYGISELTKKARELKLPIPSIKEMESW
KRVKCPCDKILNSNDEEKYFEWCGHILPLHLKKYVIKESM*
>SRVP18_trench_6_60cm_scaf_214_117_86_FINAL_504 # 396664 # 397254 # 1 # ID=1_504;partial=00;start_type=ATG;rbs_motif=None;rbs_spacer=None;gc_cont=0.347
MINVNTETFSLVIIPILIFFARVTDVTFGTVRIIFISRGSKIAPVFAFFEIIIWLFAISQ
IMQHLTNITYYLAYACGYATGTYVGIFIEEKMAIGRVIIRIITKKDATELVEHLRNTGYG
CTIFDGQGATGQVKLIYLTIERKDIDDILCIIKKFNPKAFFSIEEVRLVKEGIFPMRKTH
HWSFDLGNHKHSKKER*
>SRVP18_trench_6_60cm_scaf_214_117_86_FINAL_505 # 397305 # 397493 # 1 # ID=1_505;partial=00;start_type=ATG;rbs_motif=AGGAG;rbs_spacer=5-10bp;gc_cont=0.243
MKKLLNIQTILDENTRIETITDKETLKNVLRKIIGVASYSKIHHEDIIEVVEAIYREYHI
KN*
>SRVP18_trench_6_60cm_scaf_214_117_86_FINAL_506 # 397504 # 397899 # 1 # ID=1_506;partial=00;start_type=ATG;rbs_motif=GGA/GAG/AGG;rbs_spacer=5-10bp;gc_cont=0.288
MNKGKTMNKEEKTCKIMNKGKTMNKEEKTCISREEENISQEENISQEENISQEENISSKE
YSDAMNDILKIFENPEYAYPLEDVMSELKNLGYSNIGALMTCFMQDDLLCVDSIEDDGTV
YLALIDQDEEE*
>SRVP18_trench_6_60cm_scaf_214_117_86_FINAL_507 # 398200 # 399519 # 1 # ID=1_507;partial=00;start_type=ATG;rbs_motif=GGA/GAG/AGG;rbs_spacer=5-10bp;gc_cont=0.333
MIYNEKQQEIAEKINPTTNISQWKNWKWQLKHSIRDIRTFEKLTGIKFKENEKKLLEGTI
AKFPISITPYYMSLIDTSDYNNDPVFKQSFPSPLESVIDKYDMKDPLSEDKDSPVPGLTH
RYPDRVLFHISNICSMYCRHCTRKRKVGDKDSIPTKEEILKGIEYIKNTPTVRDVLLSGG
DPFMLSDEYIDWILTEIQKIPHVEVIRIGTRMPAVLPYRITEGLIEILKKHHPLWINTHF
NHPREITTSSREALKRLADAGIPLGNQSVLLAGVNDCPRIMRELVHKLVQNRVRPYYLYQ
CDLSEGLSHFRTPVGKGIEILESLRGHTSGFCVPTYVIDAPGGGGKIPISPNYLISWSTN
KVILRNYEGVITSYKEPDHYEPIFCDRNCKDCKLQLKLDEAKEIFATGIEKLLSDYDETI
SLIPENTDRIERRVDPTDG*
>SRVP18_trench_6_60cm_scaf_214_117_86_FINAL_508 # 399512 # 400378 # 1 # ID=1_508;partial=00;start_type=ATG;rbs_motif=GGA/GAG/AGG;rbs_spacer=11-12bp;gc_cont=0.291
MGDIITKIGNSTIQHGEHNSRIYLMSFSKKDFPSIIDKLDIMASENGYSKIFAKIPSFAK
EKFIENGYKVEASIPRCRNGQKRIYFMGKYFDKSRMIDDKIEDIHKILDTAKTKENAEND
IRLDLPNGFKYEICNESHIYQMADIYRKVFVTYPFPINNPEYIRKTMDENFIYFSIMKND
EIVALSSSEMDINLQNVEMTDFATLPEYQSKGFAQYLLYKMEEEMKRKNMQIAYTISRAM
SYGVNILFAKMGYRYGGTLTNNTNISVTKDTNNFESMNVWHRTLEYFH*
>SRVP18_trench_6_60cm_scaf_214_117_86_FINAL_509 # 400488 # 401429 # 1 # ID=1_509;partial=00;start_type=ATG;rbs_motif=GGAG/GAGG;rbs_spacer=5-10bp;gc_cont=0.307
MRKSRLKDASATAFDFVKFRVSGLPQTANYDVTGECNARCRHCYFFKNWCGQDIQEGHWK
NIFESHKYLGIKSVTLTGGEPALKPDAIEYADKIFDTVLIVSNGIIKISENINRRIFVSI
DGNKEIHEHIRNIGCFDKILENIKNDHRIVLHTTLSMLNKDKIDDVIKIVREQNICGITF
SLYTANNCEDSMLLKGKDLDNTIKKLKDVLRENSDIVFLTDKMIDMFKSKEHIKNCYLKS
KWVISFYPDLSIKSPCVMGEKIDCSTCGCIIPIIMCSLRKFDIKSIDTVKKLFPSHAYFD
GNNKNWRRACVNV*
>SRVP18_trench_6_60cm_scaf_214_117_86_FINAL_510 # 401443 # 402615 # 1 # ID=1_510;partial=00;start_type=ATG;rbs_motif=GGAG/GAGG;rbs_spacer=5-10bp;gc_cont=0.355
MREEYDVIVVGGGPAGSITAKIAAEKGCDVLLIEKRQEIGDPVRCGEGCSKDTIAPYIDL
DPKWISAEVDGARLYSPDGTPVIMSQGENKPGIVLERKIFDLALAQSAIKAGVEVNVKTS
AIGVIKDNKFINGIKVRSYGEEFDIKSKIVVGADGIESKVGRWAGIDTSLKLKDVETCAQ
FLMSDIDIDQDFCDFIMGNTIAPGGYAWIFPKGKRMANVGIGVVGSRTNEMIPIECLKKF
VKERFPDGKTSEFIIGAVPLSNPIEKTVDNGLLLVGDAARQSDPITGGGLHHSLECAKIA
GNVIAEAISKKDYSIKMLNKYEKEWRATIGKTIEKNYHIKELFMKMTDKQLNDLAHSLKN
VKFNEMGTFSLIKQLVKNNPRMFFELRSLF*
>SRVP18_trench_6_60cm_scaf_214_117_86_FINAL_511 # 402631 # 404154 # 1 # ID=1_511;partial=00;start_type=ATG;rbs_motif=None;rbs_spacer=None;gc_cont=0.314
MESEKESKKLFIINPEICLTCRMCVGICPKNAIKQLRRDVYIDHSKCNKCKICIDWCPAK
AISFDTCTYSENIHRIKSVNTPQHLNQIYDIIIVGGGIAGLSTGISTLWHKLDLKILMLE
KKRKIGEDVNSSSGTWHFTLDMPPLTNDEKSYVTLQEFTKFGLSVENESVVLDIGRPFLR
TIDFSRLLEVLSEKFQKMGGQIETNSFVDSLTKTTDIIDKTVTIHTNGIFVINVISNGTT
YPLRSKLLVDASGIDSSISRELEFHKGWNPNVIGVGAEYEMTWEGDPNIIWFIRLKHRNL
GYAWSFPIGNKKSRVGISGLASAFKNNNMILQEELDLFIHSHFLIKQNTGNNISRTNFKC
GAYPMIRMADKIVTDNAIRIGDAASQANPILGEGIYYAIKYGIKAGEILANTKKGDIGEL
KSYENYVLRDNKKFEEDKIGYNVDYDAVVRKLNKIKDDISEDEKWAFLSFIMPLESNWND
KLMIATKILGYRETLKLFGKMAKRKLF*
>SRVP18_trench_6_60cm_scaf_214_117_86_FINAL_512 # 404167 # 404475 # 1 # ID=1_512;partial=00;start_type=ATG;rbs_motif=GGA/GAG/AGG;rbs_spacer=5-10bp;gc_cont=0.314
MQIEWSKEEIINYVYQCDLCGKASAHRITCSICDRDMCSDCTKFEPRDMGDYPSRYCSDC
FNVGTKYLDKISIEQEKFDATVEKLEKEWRDEAIKSIKDKNK*
>SRVP18_trench_6_60cm_scaf_214_117_86_FINAL_513 # 404519 # 404815 # 1 # ID=1_513;partial=00;start_type=ATG;rbs_motif=AGGAG;rbs_spacer=5-10bp;gc_cont=0.313
MESVFFYEKNKEKGIFDILKNDDFMRISRVIRESNVIHGGKTGYILYLKGGQEEIDSITG
SLKDKGAEKISGAEEKTIIDTLNAEEENSACGIGLMFA*
>SRVP18_trench_6_60cm_scaf_214_117_86_FINAL_514 # 404847 # 405092 # 1 # ID=1_514;partial=00;start_type=ATG;rbs_motif=GGA/GAG/AGG;rbs_spacer=5-10bp;gc_cont=0.346
MAKVKDCIVFTNGMVSSFDSKGEQISECQGFILDIAEKLKECCDENTTWKFGNWEGGILD
AKFSWYWKKRKEDICQIENML*
>SRVP18_trench_6_60cm_scaf_214_117_86_FINAL_515 # 405068 # 405274 # 1 # ID=1_515;partial=00;start_type=ATG;rbs_motif=AGGAG;rbs_spacer=5-10bp;gc_cont=0.314
MSDRKYVIESKRYKGVDGEMVFDQWITSANMIEIKHDDQYLVFFPLEGEFAGKKHYIPFS
NIHIVREL*
>SRVP18_trench_6_60cm_scaf_214_117_86_FINAL_516 # 405291 # 405557 # 1 # ID=1_516;partial=00;start_type=ATG;rbs_motif=None;rbs_spacer=None;gc_cont=0.318
MNVDTNFKSKFPKVILNEIKWKGLDLSNCKIYYISRGSPGDIASAKGEHIKEIGGFLVLE
GIPYEKYIPYHRITRIEYGGKTIFDRPR*
>SRVP18_trench_6_60cm_scaf_214_117_86_FINAL_517 # 405666 # 407093 # 1 # ID=1_517;partial=00;start_type=ATG;rbs_motif=GGA/GAG/AGG;rbs_spacer=11-12bp;gc_cont=0.315
MEDKEPIRNTESDGTVGDNPMEKTKSAKEVLLTRRNIIRIGIGIGALLLGYYAYLLSKPP
KTVTKPTNKSGATIQPTEQPTETPSETEQQPEKTPTTPVYYQIYIENGKAKALNVAKNSI
DFQDSDHYTVIQNCLNSLPSRNTKLKVSLTGDFTSNNTIKIPSYTIFELDGSITLGNNIN
KILIEDANIIIGTLQIEMIGGTYDGNKSNQTLTNFVINFTKVTSSHFANIVAQNAGKDCF
VLDTGCNNNLVENVTGKLAGLGNVSDGNGLDDRGDHNTWKNCIAEDNFSDNWVIKCRDST
FINCIGRGSVGAVGFGLFADRDITGNQFIACEAYNNKTTGVSMNITEKSVGIRIMNNSIQ
GTFHDNQEDGIRLRDVGINGMLQNNNFDVLIYNNARTGFNIQQKTVNNNSGIIVAYDNTE
YDAYIEGVSNNFSAYQPSGKTSNIVATPGNTINKNEISCKESTKNWSVNKYCSSQ*
>SRVP18_trench_6_60cm_scaf_214_117_86_FINAL_518 # 407155 # 407667 # 1 # ID=1_518;partial=00;start_type=ATG;rbs_motif=GGA/GAG/AGG;rbs_spacer=5-10bp;gc_cont=0.308
MSKKLILLAITIFVVTTIFISGCITNKENSGNKNETIKSDIIPSTNLPSGITFLASHETN
IEIGNSSKPAIEGIYKTDQNEDVYVQVYESTSPVELLNEYKSQYNNMSYNPFAEVTFNGH
NATEVTFYSTSDGNSVPKYNIIWTNNNSMIKVGPSTDIQKVRNLAAATNN*
>SRVP18_trench_6_60cm_scaf_214_117_86_FINAL_519 # 407703 # 407966 # 1 # ID=1_519;partial=00;start_type=ATG;rbs_motif=GGAG/GAGG;rbs_spacer=5-10bp;gc_cont=0.303
MKKENLESFKKIIEENKKMKDDITTCEWCGMTYPKGGWTYYKILVKNMSIEKLVENIEKG
VEVKNEDFDKHVICSDCYDHLKICEEC*
>SRVP18_trench_6_60cm_scaf_214_117_86_FINAL_520 # 408173 # 408352 # 1 # ID=1_520;partial=00;start_type=ATG;rbs_motif=GGA/GAG/AGG;rbs_spacer=5-10bp;gc_cont=0.306
MTITYLCGNCNKKFKVREYNRLEMTYISDDRCTEVLVPQGRKCDSCGSEIKINDKIVEI*
>SRVP18_trench_6_60cm_scaf_214_117_86_FINAL_521 # 408349 # 409809 # 1 # ID=1_521;partial=00;start_type=ATG;rbs_motif=None;rbs_spacer=None;gc_cont=0.330
MKPENWVEKYRPQKLSDVVGNSSVIKELREWAQSWEEDNPVSRAIIVYGKQGTGKTTCCY
ALANDMGWEITELNASDQRTKSKIEKVAGTGSRMGTIEGSKRLIILDEADNFYVREDKGG
EKAVINVIMNTQQPMILTANEFYDMSYDLRSSCKSIKFKPILTSSMIGILKTIAKSENIT
YEIDAIEQIASNANGDLRGAINDLQAVSQSGYHITLEDIIVEERNNKKDIFKVINNIFRA
IDAKESYEAIANIDKDPEKLIHWIDENISIEYTRPVDLKNAYYYISKADAFLGRVRRRKN
YKMWRYASFLMTAGVFASSRKRRTESLTYYKPQIIDRFKESKRMRTIRDSLAKKIGIRCH
TSIGFVRSQLFPFFRLTMKNTSYAEYIAASLELSPEEIAFILDKPELNHEEIAFIMNLES
EIASIKGLKSEAKEIYDIYNKAQSLIREDTEYLIESSSEIDKKDEEEKSVSKYGKAQISI
DDAWGN*
>SRVP18_trench_6_60cm_scaf_214_117_86_FINAL_522 # 409824 # 410183 # 1 # ID=1_522;partial=00;start_type=ATG;rbs_motif=GGAG/GAGG;rbs_spacer=5-10bp;gc_cont=0.242
MTIEDILSNVNYNIEKIVEELRKRIMNIPEINETVDKHQIIYNYSGEDFCAIKIKKDHLE
IDFKANRMLEDPMDFSWKIRNKKDRFDRRMHIKNIFDIDVTFGLIFQSYKYIYNKKSPR*
>SRVP18_trench_6_60cm_scaf_214_117_86_FINAL_523 # 410203 # 410553 # 1 # ID=1_523;partial=00;start_type=ATG;rbs_motif=None;rbs_spacer=None;gc_cont=0.268
MTDEQLNPDAYEQMYILNIESQLKMSINDIEKFCIQMRQHNVTCQDLSSMINLLNTYDAY
FSTYKPIAQRLDKIGKYQLSKRLDEILNDTKITIQIFRQIHQNLLNADKARDKIDK*
>SRVP18_trench_6_60cm_scaf_214_117_86_FINAL_524 # 410578 # 410706 # 1 # ID=1_524;partial=00;start_type=ATG;rbs_motif=3Base/5BMM;rbs_spacer=13-15bp;gc_cont=0.302
MKTCIVCGNTVHDKTRECPNCGSYDFRALESKDTYSRFKKWK*
>SRVP18_trench_6_60cm_scaf_214_117_86_FINAL_525 # 410743 # 411405 # 1 # ID=1_525;partial=00;start_type=ATG;rbs_motif=GGAG/GAGG;rbs_spacer=5-10bp;gc_cont=0.291
MNKNKSNEIDTIYGKEKLKITCVERKYKVAKPAITFIITAKTELDEDTTGRLLQEDMELK
TFLANYEITDIMLPAAKSSVVDHILEIDNVKLVQRSSSEKINRKNEKYKKIPTYSVTAAR
RALFDSLDLPQEFTTRNYTDAIEKNGMRITNSAMPYDDLKYFQKQGKVTKLKKTAHGLTT
YKLVKVKNDNVDVKNDNIDIKNDNIDVKNDNVEIENKIFI*
>SRVP18_trench_6_60cm_scaf_214_117_86_FINAL_526 # 411441 # 412268 # 1 # ID=1_526;partial=00;start_type=ATG;rbs_motif=None;rbs_spacer=None;gc_cont=0.321
MIRIIDHDDTLSIACSVSEFVFCMGYCEYKIPFYVGGIKAPKHVESEIRKAEGKAGHEKE
EKFEIEKIEKGEVELLTKEEMFTRLPDVNANIAFSREDIITKLFYKTKIDSRDIDLVLTG
RADKVTREDGCLVVYEDKFPKNPFDYARKNSPFGSQLLQALIYLNSKFKKKDITITLEDM
WTCQDIQKLADISKSFEIPHKHKKWVINIRDKHAETENNVIKTFDGIQTDQDRIYLEGNL
YRFIGLVLGKKEKIHHGSIRKCAPCEYASMCRFSL*
>SRVP18_trench_6_60cm_scaf_214_117_86_FINAL_527 # 412527 # 412694 # 1 # ID=1_527;partial=00;start_type=ATG;rbs_motif=AGGAG;rbs_spacer=5-10bp;gc_cont=0.375
MCSTYLPFSLTPEDLENMAKESGMFWCISCKKTFMKKGATECPNCGSKRIKPRAK*
>SRVP18_trench_6_60cm_scaf_214_117_86_FINAL_528 # 412742 # 414001 # 1 # ID=1_528;partial=00;start_type=ATG;rbs_motif=GGA/GAG/AGG;rbs_spacer=5-10bp;gc_cont=0.352
MNKYMNIGIIIFFLGIFSATGAVASIQDPDMKINYVDMPPVINPTDNITKLDIIPQYGNI
RLQPGESKETIVTVKNNENKPVFVQPNITTIPYSTYIIDTNWITITPNNIEIPAGESVKF
SINVSIPKDAAVGSSGVQIAFTDEIIGVPYPPTAPYPQPPPMYAHAFQLSIDVWKPPNLQ
MDTSYISDQPESGKAYDYEIKVKNVGNNAIGISPKLINDMSYGPFGMTSPILSEESIIIT
APASISAGAIETIKMHVDIPADVKGYYNGYIDLRSDDPSVKEGEARIGINFNIWQQPTEP
FIKVFTLDKLAPITVEISSYYNNYPYLITKREEPSFVTNIIGPEGAAELNTTKTVIKGNV
NMGSDKPPWEIDNISSYQEIGSQHIVTYKTDGSPGEWKVDILPNNTQGFDYTITIGEDK*
>SRVP18_trench_6_60cm_scaf_214_117_86_FINAL_529 # 414123 # 414545 # 1 # ID=1_529;partial=00;start_type=ATG;rbs_motif=AGGAG;rbs_spacer=5-10bp;gc_cont=0.352
MVKMPDEVIKMFDNPDCDKQKALTWVATVTDEGDPHLMPACFIKPVDGDKILIGIAFAAQ
TISNIESGSKVAISNAVYPNGYMIKGTGNILIEGPHFDDYKARIEKRFGGKIKPKAALLV
DVEKIYHLKPAEGKKLMTCE*
>SRVP18_trench_6_60cm_scaf_214_117_86_FINAL_530 # 414689 # 415351 # 1 # ID=1_530;partial=00;start_type=GTG;rbs_motif=AGGAG;rbs_spacer=5-10bp;gc_cont=0.312
MISGKLPNNTVWWLSTNGQKIWIENKDLEQGKFKGKGYHVTEDRIFHAMKEVGELTTSRL
ESRKHKKAWIIRFDSMLDVYPELVEDIKRKEIEEKKKKRTGSRDRREIRKEFKVNYTPET
NNTGSGSAESGPINEPKKDYFDISRPYVTWIKDDIDKSETGELVIAFKDLKSKMGAEFEK
MDDFRIFFGLNKILPNIGIKVESKIIKRESMAILRKIKEK*
>SRVP18_trench_6_60cm_scaf_214_117_86_FINAL_531 # 415498 # 417984 # 1 # ID=1_531;partial=00;start_type=ATG;rbs_motif=GGA/GAG/AGG;rbs_spacer=5-10bp;gc_cont=0.294
MVLQSLENKRLIFVGGKGGVGKCCKGNTLILTDRGLIKIEDIVHRQIDFNNRYIDHGQTN
LFTDIYDDKNDDINEILKEEDDNIKNINNVISISPKLSYDKYKIVDKYDMGENDVITIMT
RLGLEISGTPEHRIIIIDRNGKLRFKKLQDISTSDMVIISYDTNIFNDRLKLNFFHRRKK
ESNYKSQTLNNIVNMNPDIAELLGYIIAEANDFANSMIITNYDKEIIDRVLTICKLVDID
AREKYIGEKLVGVTINSIAFKEFVYYLGYRKLAQNKEIPWSILQADKDSQISFIRALFDS
DGTVYLGDTILVEYYSSSRELCRQLQIMLLNLGIIGRLHSKKGAINEYRGEIREYEESYR
LTIAGGEILKFAEIINFGLSRKKEILNKCVDILESRDRWSDITYHNIEKIINRLYDELKM
LGQNGKIIKEWQEDFVIGDKTVKLNRKKSISCKEYLKNNQQSIYWYIKKGQPSIYALKRI
LSVMEPVSYLPEYKYLEIISNQFIIDNIVMIKDEKIRVYDVTIDNVHSYIGNSIINHNTT
TSAAIALHLSERMASGQYGKVLLFSTDPAHSISDSFNVKIGDTPTRITDTLDAVEVDVDQ
LMQEFKGEHKTAIQELLAKTANLNEKEAEHALELTIPGIDEFMALVRLSTFIDNNTYKTI
CVDTAPTGHTLKLLSTPNVVNSWLIFFSGLFNRYKGMMRTFIGTDPKNINGFIKTISDNI
YRSYTLITDKQKTEFLIVTIPDLMAIEETKRLIINLYSSGIKVNNIVINNIQPNNDCVFC
QARRNHQNRYINAINFMYPELNKIYVPLFSTDINGMAQLRSFEKILFS*
>SRVP18_trench_6_60cm_scaf_214_117_86_FINAL_532 # 418063 # 418551 # 1 # ID=1_532;partial=00;start_type=ATG;rbs_motif=GGA/GAG/AGG;rbs_spacer=11-12bp;gc_cont=0.337
MSHKIRKSDVHRKYVFDEMSKSTKRSLEDLEHYVDSLDDHKAEQLCSKCSHSRKNGVYGF
ISRGPEKWMVKTVDISKIYVRGINNSVNHYLSRNGWWLENIGKDKSIMKLGEFKKHGDIH
KRCMSLIAHKVGGKYGLIDGNHRAIKLACSGHKEFKLIFYRR*
>SRVP18_trench_6_60cm_scaf_214_117_86_FINAL_533 # 418555 # 418881 # 1 # ID=1_533;partial=00;start_type=ATG;rbs_motif=GGAG/GAGG;rbs_spacer=5-10bp;gc_cont=0.278
MEENEIINIALEKEIGMNISTAIHNLIKAGIKIEDLAEITNIAKKSMSCEIEKRNIPYEY
RFLLINVILCNMLNNSVKFQKAWVSLSEKEKELDRSCKSENKDKAQQN*
>SRVP18_trench_6_60cm_scaf_214_117_86_FINAL_534 # 418895 # 419392 # 1 # ID=1_534;partial=00;start_type=ATG;rbs_motif=GGA/GAG/AGG;rbs_spacer=5-10bp;gc_cont=0.253
MSIPSILSGIIKKINVLMNMKNFSDCNSCPYNYIENKNYQKDNQYIHQNDYHENIQTSID
KLIKENEKYFIYEIERTTFDCIIYGTNHLKTMGYAHRIPYEIFEKYGIFMYVSDLVTYIN
SPRSVKYELQRLINIYGIEKVTEEIAIYLKNNYPQKFGISIMCEQ*
>SRVP18_trench_6_60cm_scaf_214_117_86_FINAL_535 # 419426 # 420565 # 1 # ID=1_535;partial=00;start_type=ATG;rbs_motif=None;rbs_spacer=None;gc_cont=0.338
MKVKASIIDKDDVQTIDKQEDEKIREGADKSQSNNKAVCVALPLTGGKPSKLIGNSPYDF
ESLLKESSVAWINFPVNDINKDGDMIAVSLGFSSSLVPTILAEHLSAYEDRDTEMGLMFP
AVTVKKFDVKISPILILIRKNLIVTIHNEKVKRLIKFSRYADSFMRKIKPSISAQDKLSI
ILTRIIDENSDSNFEHLRYLEEQGDSLSKNLMDTTTPRGVIAPEIYGMKHALICYLDALW
ATLDVVNSLRHGDAELMTDDRKLLARIGILSDDINRHISLSEHMSEVLASGLEVLQSIYN
NQLQMLNNRLAFVMTWLTILGTAVLVPNTLATIFSNPAFNMGPGDEIWYSALLIISTIIS
TWFTYWYIKKRGLLAFHVD*
>SRVP18_trench_6_60cm_scaf_214_117_86_FINAL_536 # 420635 # 420826 # 1 # ID=1_536;partial=00;start_type=ATG;rbs_motif=AGGA;rbs_spacer=5-10bp;gc_cont=0.365
MNDKSPLARLGEAIDNGELPGIVSKYKCSTCGRAAEWETYIGFSATKIPCGGNCNGYLVL
QKE*
>SRVP18_trench_6_60cm_scaf_214_117_86_FINAL_537 # 420852 # 421697 # 1 # ID=1_537;partial=00;start_type=ATG;rbs_motif=GGA/GAG/AGG;rbs_spacer=5-10bp;gc_cont=0.316
MINRNPMSKEFQNEARKRGITGYQYMQWLRQKSCVADSKKLLYQTYQPKNIKQMLIEKYQ
GKNLEDVINGKVINTDKGVYYHIESQEPTDSINIGDTSILLDIETMGFSSVPIILIGSAY
IRNDNILIDQYLSRSTKEESAILTAFVNSLRDSDTIITFNGKRFDIPFIEERLSLYKIEE
SLYNKIHYDALPLSRSAWKAKLPNCKLGTLEKHILGIERKDDVPSRSVPDFYRTYIRQKN
IGPLIPIIDHNKQDLITLAKIFSKLRDDKEKRNGEQKRNGK*
>SRVP18_trench_6_60cm_scaf_214_117_86_FINAL_538 # 421694 # 422128 # 1 # ID=1_538;partial=00;start_type=ATG;rbs_motif=AGGA;rbs_spacer=5-10bp;gc_cont=0.251
MNINKSEIEKDKELAEYVIRRILKGDVFFLGNENIVKLLEKENNTKFERTDITVKLRRYN
KDSTLFFLKKDEKLKNYSSDIYIPAGANWETLFGFYFEEDLPIKIHVYFIGKEFDFDKLS
EMVHSLFANIDNDHIKISNVSYKY*
>SRVP18_trench_6_60cm_scaf_214_117_86_FINAL_539 # 422188 # 422331 # 1 # ID=1_539;partial=00;start_type=ATG;rbs_motif=GGA/GAG/AGG;rbs_spacer=11-12bp;gc_cont=0.250
MNYKVENSMFNIGFSRRYKFNVENMKQYDITDKFKDIFKVKETYFLR*
>SRVP18_trench_6_60cm_scaf_214_117_86_FINAL_540 # 422448 # 422753 # 1 # ID=1_540;partial=00;start_type=ATG;rbs_motif=GGAG/GAGG;rbs_spacer=5-10bp;gc_cont=0.317
MKNQIRQGDVLLEETNMEEHKDKKLLGEGRRVLAYGEVTGHSHILDGNIKYYENNGTIIC
QIEEGVLSHEEHGNIDIPKGDYIVINQREHDVLSGIRRVMD*
>SRVP18_trench_6_60cm_scaf_214_117_86_FINAL_541 # 422796 # 423887 # 1 # ID=1_541;partial=00;start_type=ATG;rbs_motif=GGA/GAG/AGG;rbs_spacer=5-10bp;gc_cont=0.309
MAKLTPDLLTQEQLDLIHVMRQEYIDALTKDFDDDNVIKKVKWFYKLYGLREPDVHIFDF
PQQFQYVRTKWNRNSESPEDYHINTYLYKIWKNIKASIDESTIDLVKNQLTYKVNSIYNE
RNVLETIVRRIILSGGLEMGREHNISVLSLYDYFLRIGAIRDISDDKIVEKFIEYMRSGI
RYRLYDHGHAYIIRNNDGPQFKDELGRLNNEKGYAVIWRTDKKGNIESGLHFVKGVYFQP
DLFDKIFIKEDISSKEIFDLRNTEQKAVAIHHIGYDKFIKELGAKKLDEWVTESVINGNI
AVCELYQFNLDRVALRFVKVQDHSTGKKTVLGVPIEKGTETAKGAVAWTFERKEDEYGPI
IET*
>SRVP18_trench_6_60cm_scaf_214_117_86_FINAL_542 # 424051 # 424356 # 1 # ID=1_542;partial=00;start_type=ATG;rbs_motif=GGAG/GAGG;rbs_spacer=5-10bp;gc_cont=0.330
MMTKEMIDIIRIFMDSHEKIDPPLFVYYEPIKINENGDVNKNTGFLTTMDESMATKYPYV
TFYGEENAANLNMRMWLRDIVPPSEIETLDIYETISSNINR*
>SRVP18_trench_6_60cm_scaf_214_117_86_FINAL_543 # 424384 # 425370 # 1 # ID=1_543;partial=00;start_type=ATG;rbs_motif=GGA/GAG/AGG;rbs_spacer=5-10bp;gc_cont=0.297
MKLPFRDVQYVYNNVCNLANIANYCTVPKNAKKRASFHKIEDACKIFRRHKLQIKILGGN
PSDEKDFERFVGWMNFLDLDYAITDNAINYQKLIDCKVKGAIFSLDTLGESDIGGCSFIK
SMKAKEIIPLVKDSFGYIGANIIINSLNIDEIPKIIEFLTDNNAVANLCPLIVGENDNFI
YRAKDSPYSLDKLNNYYEKIQKLSDRLIEMKSSGYKIGVPEQYLELLPDVIMKNYYAWNC
SYIDDIPLLRVNTDLSLMICSDLIGESISKYSIFDIESKFDEINTSWRNDIQRTICCKNN
GCYWSNIVIANIYNRLGFGTLEATRRNL*
>SRVP18_trench_6_60cm_scaf_214_117_86_FINAL_544 # 425367 # 425966 # 1 # ID=1_544;partial=00;start_type=ATG;rbs_motif=AGGAG;rbs_spacer=5-10bp;gc_cont=0.303
MNLKEMLINEEVIKIRKKDEEPFIVNALGTKSRFFIDLKEASLNPDILKAIRRKLYSYNE
YTYNFGANACDYNGCAYDQFFRKYDKIASVAIGGIPIATMLSLNLGIPQIIIRSSKHDRG
TQSQIIGDCKDKICILIEDVSVSGQSIINAAKIIRNAGGICNDCLVIVDRQEGAERNCLD
NDIRLFSLMKKSDFEINLN*
>SRVP18_trench_6_60cm_scaf_214_117_86_FINAL_545 # 425966 # 426181 # 1 # ID=1_545;partial=00;start_type=ATG;rbs_motif=None;rbs_spacer=None;gc_cont=0.264
MSKIDVKKYKYQKKSKIFPPNTIRHCDICDKKTTWIFNPHIGHSQCQDCGYRKISDNTLI
NYEGRIVKKRT*
>SRVP18_trench_6_60cm_scaf_214_117_86_FINAL_546 # 426198 # 426413 # 1 # ID=1_546;partial=00;start_type=GTG;rbs_motif=GGAG/GAGG;rbs_spacer=5-10bp;gc_cont=0.306
MEKIIFDIFGMRCGSCAIGIELMLAKKKGIKSVNVSLNNRIAIVEYDPTIVTILDITKSV
SDIGYTANARS*
>SRVP18_trench_6_60cm_scaf_214_117_86_FINAL_547 # 426767 # 427456 # 1 # ID=1_547;partial=00;start_type=ATG;rbs_motif=AGGAG;rbs_spacer=5-10bp;gc_cont=0.355
MSINTNINMDINTNINMDIKDMKDYIKNLDRGLAMVPKVNGTGERFVVPEPRLLTEGKTT
VFENFAAISDKLNREPGHVLKFLLRELGTAGKMEGSRAIFNGRFSIGVVTTLIDAYIQEY
VICSECGRPDTHLIREDRILTLRCDACGAHRPVAKRMAGMIVKEDGLKEGETYDVIISAV
GRKGDGIAKKDKYTIYVPGVVKGDSVKIKIRKITGSIAFSELIEKKVKT*
>SRVP18_trench_6_60cm_scaf_214_117_86_FINAL_548 # 427561 # 428556 # 1 # ID=1_548;partial=00;start_type=ATG;rbs_motif=GGAG/GAGG;rbs_spacer=5-10bp;gc_cont=0.367
MIKTENEELSPGKIFETCFAFAPSRILLAGVDLEVFTHIANGHDTTKDIANMANADIRGM
EILLNSLTALNFLTKSNGRYGLAPISEKFLVKGIPTYYGDFVPNVDMQWDYWKHLTNSVK
TGKPFTPIEREEGEEFFKKLVSQIFPMSYPAAKVAAEKLGMKNSNILDIATGSGAWGIAF
AQNDINTRITAQDWPGVLDVTKKFVNKFGLDDRFNYISGDLRKVDFGNGYDLIILGHICH
SEGLENTVKLISRCYNSLKDGGKLLIADMIPDNERCSAVFPLIFAVNMLVSTTEGNTFTM
AEYIQWLENACFHDIKILDVPGPSPLIIATK*
>SRVP18_trench_6_60cm_scaf_214_117_86_FINAL_549 # 428663 # 428875 # 1 # ID=1_549;partial=00;start_type=ATG;rbs_motif=AGGAG;rbs_spacer=5-10bp;gc_cont=0.376
MVIKKYEGNNATIEIDEDKCIGAGECVNACPENVFELVDGKAHAIKIEDCSECCACVSAC
PTNAIQHSSC*
>SRVP18_trench_6_60cm_scaf_214_117_86_FINAL_550 # 428920 # 429096 # 1 # ID=1_550;partial=00;start_type=ATG;rbs_motif=GGA/GAG/AGG;rbs_spacer=5-10bp;gc_cont=0.350
MGEAAKIQKIGDDLVIVFPKEVVEKLNLEEGCLVEIESFVCSGSSGVRIKQKTDDNNL*
>SRVP18_trench_6_60cm_scaf_214_117_86_FINAL_551 # 429338 # 430273 # 1 # ID=1_551;partial=00;start_type=ATG;rbs_motif=AGGAG;rbs_spacer=5-10bp;gc_cont=0.340
MEIVDTRFECRKNINAYIGAETLEQKVFNIGIIGSGVVGYATGKALATIGNDVTFFDVTE
TKLDIIENEGYKVARTLEYIKHADIFFIVVPTPDNDGAIDLSYVRTAVTDLSNVLKNRET
YFTVVIKSTVIPRTTENVIIPIIEKITGKICGKGFGICSNPEFLNEAHPYEDVINPDRIV
IGEFDSTSGDTLANLYSVFTCPIIRTSIVTAEMAKYANNAFNATKISFFNEIINMCDKIN
ADSATIHKIVQLDRYYGIHPWHIGTPYGGKCLPKDTNAIIHMFNHGELHDPVLLKAVKKI
NDEMTNHENEN*
>SRVP18_trench_6_60cm_scaf_214_117_86_FINAL_552 # 430257 # 431621 # 1 # ID=1_552;partial=00;start_type=ATG;rbs_motif=GGA/GAG/AGG;rbs_spacer=5-10bp;gc_cont=0.298
MKMKIKLLIRNLAIIFILMIVGTIIYGKLNSNNNPNIFLYMYGVLVTTVVFFTFYTSSFK
YKDLSEEIRKRNIQKNDIQKNESKPLISCILAVYNEEFVIRKCIESLINSTYENKEIIVV
NDCSKDRTKEVLEEYKSKVTVINLSKNVGKKKAIAEGIKISKGSIFVFTDSDTIVEKDAI
ERAMEIFMNYPNVGSVSGHVGVMNAQENILTKIQDSWYETQFSIKKATESAYNAVSCVSG
PLALFRREAIYNYIPAWQNDTFLGQEFKFATDRQLTGYVLGSKYIGEDLKKKYADSPFVR
DINYETRDWDIVYCKSAKAYTVVPNTLNKLLKQHTRWKKSFIRNLFFTGSFYWRKKPAIV
CRYYLGVMFTLMGPLIAMRHIIYLPFTGSMWSPLLYLTGILIIGSLYGFMAKINNPKSNT
WKYRPLMSILSTLVVSWLIFYAIMTMKKNVWYRG*
>SRVP18_trench_6_60cm_scaf_214_117_86_FINAL_553 # 431626 # 433659 # 1 # ID=1_553;partial=00;start_type=ATG;rbs_motif=GGAG/GAGG;rbs_spacer=5-10bp;gc_cont=0.296
MKIQKMKKQKNSMRSISIRLIGFILSITLFLIIGTIHVPALETCSTYDPVNDILSAKCSI
SFTQLAAEINDPSKIAYLGDGEWLLNTTISTGSYTTFSINKDENISWLKIANDRGIIIGG
RGEIDGIKITSWDTITNTTIGQNSKGSIPRGYVSFKDSTGGWIKNSDIGYLGYKKLDVKG
ISGFSFYNSQDIILYNNKFHDIYFAFYSSGSHNITIDNNEYYHNLLYAIDPHTDSYDFKI
TNNHVHNNYKFGIIFSLRCTNFLVENNTIHDNNEGGTGLSYGIFFSRMSDNNTARYNTIY
NETIGIDISQSSNNEVYANKISKTTRGIYIRSGDESVATNNYIHDNEISDSEINIDIVDS
RGNTIENNTNSVYGAVVTKLDNENQYSLYYMYCRMKSIMQSIFMPNYSRDKTNYAKADIP
NVSNEINYSVDNTSVETIKNATIIISFDDGSRTVYDNALPILKANNQKAVVYIVTSRPDR
NSKGYMNWSVLRELYDLGWDVSSHTVNHVNLITVNDLRLNYELNTSRNTLISHGFERSAR
FIAYPFGGFDNNVTNAVKANGYATGRTTQRKNPSGEINLAKNDNAIYTLSVFELHNATTV
NDTMNIINKTIKDNGNLILVYHIITPNEITTLDTQTTRSNFKIISDYIASRKDDISVITM
SKYYDLLMAKKQNNQAR*
>SRVP18_trench_6_60cm_scaf_214_117_86_FINAL_554 # 433665 # 434615 # 1 # ID=1_554;partial=00;start_type=ATG;rbs_motif=GGA/GAG/AGG;rbs_spacer=5-10bp;gc_cont=0.323
MRRVKMDKLKKIYVTIILIIISMMAIYILNNLSDNPLSNASLNNPPVVDKFGIREIYNLS
IDGREWYSNWDNNHARTWDDSSNDPYDHEFITQYKGVGSWKTDGHGILKISGHTPRMYII
DPAQLKSWHNVEITIYGMRVSDDDVAYAGIMAYARTNHMIDTNECDTRGYAGRFTIDGRI
DFEKEIAHHASNGYVQKATKHYWSEGMPKNIWIGYKFVIYDMKDGNIKLELWMDTTDGLN
GGNWIKIDEFIDNGNNFGKGSSGCKPNISPYALLNNSDKRSGSETGKPNLAVYFRSDDVG
KDGLWYKKASIREIKI*
>SRVP18_trench_6_60cm_scaf_214_117_86_FINAL_555 # 434993 # 435994 # 1 # ID=1_555;partial=00;start_type=ATG;rbs_motif=GGAG/GAGG;rbs_spacer=5-10bp;gc_cont=0.372
MNSSEINNDITISTSVDRFGIEKLYPTIVGGREWFSNWNNGHARSWNDNQNDPDDPEFWT
KDKGTGSWKTDGLGILKISGSGPRMYVIDTARVENWHNVEVTVYGERISDSSISFAGIMA
YARTNHFVDADICDDRGYGGRFTYDGRVDFEKETAHHLSNGNAQTATKRPWGSGGMPKNV
WIGYKYVVYDLPDGNVKLELYMDTTDGLNGGTWTKITEFTDNGNNFGVNNGSCKSGINPG
LRLTNSDIRPGSETGKPNLSVYFRSDGVGTDGLWYKKASIREITPSAPVVNKFDVFVVGD
QNNPSGALAVSNIEGAYTADEACQQICNILNSI*
>SRVP18_trench_6_60cm_scaf_214_117_86_FINAL_556 # 436038 # 436343 # 1 # ID=1_556;partial=00;start_type=ATG;rbs_motif=AGGAG;rbs_spacer=5-10bp;gc_cont=0.363
MGKYLTLWETDTSRVPEDPKEQLEFFTKILNMVKEDLENGPTIDFGMFLGGDKGYAIDEG
TEDEVAMSNMKYCPFIKCTVHQIISVDQIQDIMNKFKSCGE*
>SRVP18_trench_6_60cm_scaf_214_117_86_FINAL_557 # 436520 # 436717 # 1 # ID=1_557;partial=00;start_type=ATG;rbs_motif=AGGA;rbs_spacer=5-10bp;gc_cont=0.202
MIININTDKNKIILILILTIIIQMSNFSLTKGIYSNVSIIAIITIISIIIIAYILTKESK
NEKVN*
>SRVP18_trench_6_60cm_scaf_214_117_86_FINAL_558 # 436884 # 437369 # 1 # ID=1_558;partial=00;start_type=ATG;rbs_motif=AGGAG;rbs_spacer=5-10bp;gc_cont=0.360
MTVGLENVVIGIVQLIIAIILAVVSLYIGFAMIDKMTSNIDEEKEIAKGNAAVGIFVASI
FVSIALVVQSGVAGVAVGLKNAIAGDIYSLVASIVQLILGVILAVAVIYLALNIFDRLTK
GIDEFKEIEKGNVAVAVELAGVIIAVGLIVQSGVVGITSSL*
>SRVP18_trench_6_60cm_scaf_214_117_86_FINAL_559 # 437426 # 437686 # 1 # ID=1_559;partial=00;start_type=ATG;rbs_motif=GGA/GAG/AGG;rbs_spacer=5-10bp;gc_cont=0.272
MSKHIEIPDYASSKFVFSKTVIDLDLLKHNSVKDLFDYINNEDVELDKVKVLIKKANMKL
RMDNRQLFIRKSSDKEVENRICVTRR*
>SRVP18_trench_6_60cm_scaf_214_117_86_FINAL_560 # 437754 # 438572 # 1 # ID=1_560;partial=00;start_type=ATG;rbs_motif=GGA/GAG/AGG;rbs_spacer=5-10bp;gc_cont=0.365
MKIKTTKNILMLLLVFSTLTVSAVAKEYIFHATAEEQDPINFMSNDLLKPLQTVAFTDNF
DIFNTTMWGYEYSPPTISGGYARFTLTANQKPNQASTWSKISSKNTFSYGTYTTKLRFSG
MGPMGMSPTIWSGFALINDAGDEINWGFSPMNTNNGQQIYMETYLSNGQSTSVKVDTGVN
LYDGNWHTGKLIYTSSKVSLYIDGALVKTITTTVPTSSMQIISGARVIAGQLTSPFYMDF
DSLSFDPPTGTTTSTPTPTPTKTPYRRHRSSR*
>SRVP18_trench_6_60cm_scaf_214_117_86_FINAL_561 # 438616 # 438972 # 1 # ID=1_561;partial=00;start_type=ATG;rbs_motif=AGGAG;rbs_spacer=5-10bp;gc_cont=0.409
MVNEEVKEQLEIAKKSMGFIPEIQQLVGEHAPQWFKLFRDSDEALWVDTALPAKIKVLMA
LAVVAGRLCPDCAEAQMKSAISHGATKEEILDTLGVVFVTAGAPGVNVCKNAMKKLLK*
>SRVP18_trench_6_60cm_scaf_214_117_86_FINAL_562 # 439139 # 439705 # 1 # ID=1_562;partial=00;start_type=ATG;rbs_motif=AGGAG;rbs_spacer=5-10bp;gc_cont=0.395
MPPHCDTMDGPVVTAARKALENKNANLILPWVPEMAEDELKRSFKKTLIVRELGEEAKDL
ADLWFFETAVRLHRAGEGAPYTGLKPSGLDEGPVIPLIEKAIEEDDEVTDIVDFLSSEIN
DEIEKRFNNVIALKNYDEDDVEAARDYIEAMLELTLYSHHLYEYVNYARLKGGRTLASQN
ATRELTSL*
>SRVP18_trench_6_60cm_scaf_214_117_86_FINAL_563 # 439832 # 440059 # 1 # ID=1_563;partial=00;start_type=ATG;rbs_motif=None;rbs_spacer=None;gc_cont=0.298
MIGFEDISFNHFKDKDGSKGQFFSHIEVGKNWILNELRKISPLKIIRGYETARMRNYLNM
KKEGDKTLGIENAWG*
>SRVP18_trench_6_60cm_scaf_214_117_86_FINAL_564 # 440203 # 441660 # 1 # ID=1_564;partial=00;start_type=ATG;rbs_motif=GGAG/GAGG;rbs_spacer=5-10bp;gc_cont=0.291
MTFDMGFWNNFIDKTEQNHRKIFGVDIVDLAKKYGTPTYVLFEKIIEDNFKKYNESLKNE
YNDYSICYAVKANPSIYLLNLLAKLGSGADVASEYELQLALDANIPIDKIRANGNCKSDA
YLEECIKKGIIINVDPEDELNVINDISKQLGKNAIINIRLSGFPIKNITSRAMSTSTNWS
KFGIDQKRINLVFQKLLKMDRLDLNGLMVHIGSQITDINTYYTVLDILIKHFKAAQKMGF
NISEIDIGGGLGVRYFEPNEWEIIKEKIKNTRNANYTWANEFIGYEYNSELDDMEWIGEE
LTCEYTPDIFIKKLFNEKYSEEKSFKEKLIDIGSPRFVIEPGRSIIGNACVSITKIGRVS
KTPIGENMIHVDAGVNTYTTFGVAEQLHRIEIANFIVDGEEFETFVAGNLCFTGDLLGKI
KNKLMRKPMRGDYLLFYDTGAYSEFFASNANSFPRPAKVMVKKDGSCKLLVRRENFSEVI
KREIK*
>SRVP18_trench_6_60cm_scaf_214_117_86_FINAL_565 # 441712 # 442209 # 1 # ID=1_565;partial=00;start_type=ATG;rbs_motif=GGA/GAG/AGG;rbs_spacer=5-10bp;gc_cont=0.333
MQTFETINTRRSIRTYKDEPIEKEKLDKLIESARLAPTAANRQKFKLVIVNYEEKDLKNK
LVTACNEQQFVGMASNIIAGVSEEPDYKWEQVDIAIVLEHIALEAVELGLGSCWIGAFKE
NEVKKLLKIPKDKKVVALLVIGYPAESPPARPRKDISELISYNQY*
>SRVP18_trench_6_60cm_scaf_214_117_86_FINAL_566 # 442280 # 443449 # 1 # ID=1_566;partial=00;start_type=ATG;rbs_motif=GGA/GAG/AGG;rbs_spacer=5-10bp;gc_cont=0.262
MIKPNRHTITYLNSNIKGYVNKLIGIDKFQEEIKKKYKLDKIMRFDLGENSDGPPIKVLE
ELENIKKNPGSISEYPDSNYFRLKNRLASFYGIDIDNIAVGAGSSELIRNISKCWLDKGN
CAIYPIPSFYVIENSILEFGGIPIYIRLKEEENFQWTENTTNELIKVSAYARPKLTWLVT
PNNPTGGTIPLYDILKIIKNDQNSIVIVDEVFGEYISNEASAINIFREFENVLILRTFSK
AYGMAGLRLGYCIGSKELIKTLEQIRMEFPITSISEKLGIIALEDKDYLENTRKKLLKRK
NSIYNALKNSNIKYIPSDTNIMLIKHEFKNLYTELMKKGILTTIMDTDGLKGKGYVRITI
KNDEENNLLIKSLCELNDDILNIKLEENS*
>SRVP18_trench_6_60cm_scaf_214_117_86_FINAL_567 # 443567 # 444361 # 1 # ID=1_567;partial=00;start_type=ATG;rbs_motif=AGGAG;rbs_spacer=5-10bp;gc_cont=0.367
MMYRHIRTLVGIMFITALFFGITIVAMAQDFTLTLSPSEATNPVGTTHTVIAELNKPLPG
QVIKFVVIDGPNKGTIGFENTDISGHATFTYTDTGGSGSDQIQAFVTIKRDHGEETFSSN
VVTKDWVVIEGFMTGGGSIGNSIVNGAETRVTHGFELQCNIFKSPNNLEVNWNGNKFHLE
NLTSTTCFNDSISPNPPKAGFDRITGTGIGRYNGVEGAKASWRFTDAGEPGQDDKATIFI
ADANGNTVLVVSGKLDKGNQQAHK*
>SRVP18_trench_6_60cm_scaf_214_117_86_FINAL_568 # 444419 # 444703 # 1 # ID=1_568;partial=00;start_type=ATG;rbs_motif=None;rbs_spacer=None;gc_cont=0.298
MLYSFSIFILVNETEKGKYTMKTEYTKIIENSTKKARLLTKRISDLEYEIVEMDIPIELR
FSGIEDELLKEVTDDADNEGITLRVDINRMMTND*
>SRVP18_trench_6_60cm_scaf_214_117_86_FINAL_569 # 444730 # 445419 # 1 # ID=1_569;partial=00;start_type=ATG;rbs_motif=GGA/GAG/AGG;rbs_spacer=5-10bp;gc_cont=0.299
MDIEPIEIDWDRENELCAKRSLYRELIKKDKLTQSDKDILAAFSKDPDVKLLTEQFNKDK
MTYNFICDFLKKEGWTKETTFINEKTKYIISLHSAKPGKTALVIDIACPKDQKILIRGTE
NGDIQNFKDAYTIKLTLMDSSKNEISWLTKIRITKEKTTELAEIKCFYADIRREGDDCLY
YRPRKNILLEDDDHLFVYVIGESIGKELPDKAIDKDHISFSIKADIFAQ*
>SRVP18_trench_6_60cm_scaf_214_117_86_FINAL_570 # 445446 # 445589 # 1 # ID=1_570;partial=00;start_type=ATG;rbs_motif=AGxAGG/AGGxGG;rbs_spacer=5-10bp;gc_cont=0.264
MEEIRSKKEIITKIFEFEKELGYRYTESTKELIRTKIDILNWVLKRT*
>SRVP18_trench_6_60cm_scaf_214_117_86_FINAL_571 # 445643 # 445924 # 1 # ID=1_571;partial=00;start_type=ATG;rbs_motif=GGA/GAG/AGG;rbs_spacer=5-10bp;gc_cont=0.241
MNIENSGSIKDNIIIIIKESMKFAFVGLILFLVVGISLLYLFLKFTKIDMEIAALLTGII
VAILIVIVDIKKMHTTDKITECNRKIIRKILKI*
>SRVP18_trench_6_60cm_scaf_214_117_86_FINAL_572 # 445951 # 446484 # 1 # ID=1_572;partial=00;start_type=ATG;rbs_motif=None;rbs_spacer=None;gc_cont=0.268
MSHKNCDKERWRDYSKEYYKKNKERLKDNNREYYKKNKERISNNNKEYYKKNKERLDNKS
NIYNSKNKERLKNYSKEYYKKNKERLKNNNREYYKKNKERLKIKNKEYYKKNKERLKDKN
KEYYKKNKKCRHCGRILRTRFSKINGFCVVCYPPEIWGIVGHAKEPKILISREIKKK*
>SRVP18_trench_6_60cm_scaf_214_117_86_FINAL_573 # 446761 # 446946 # 1 # ID=1_573;partial=00;start_type=ATG;rbs_motif=GGA/GAG/AGG;rbs_spacer=5-10bp;gc_cont=0.360
MVNISYIRDNKGDMIKPESWDGGIGGHHLGGTMKFPKFDDSTGFELVIQDIVGVKERVLK
W*
>SRVP18_trench_6_60cm_scaf_214_117_86_FINAL_574 # 446940 # 447446 # 1 # ID=1_574;partial=00;start_type=ATG;rbs_motif=GGA/GAG/AGG;rbs_spacer=5-10bp;gc_cont=0.329
MVKKISIKQFIKNLLKNPIIFGTSIGLLVIVFNISITSLAEGSFENGYQAFLTNGIFVYL
VPIAVSIQMGLFRYHRNIITGNMAGSEKVGMAGSATSSLTMVACCLHHVSDIIPSVGFII
ATSSFLVQYKNTIIIIGLLANIAGSMYIAKAIVRDRSIIRTEKLLHNL*
>SRVP18_trench_6_60cm_scaf_214_117_86_FINAL_575 # 447694 # 447957 # 1 # ID=1_575;partial=00;start_type=ATG;rbs_motif=AGGAG;rbs_spacer=5-10bp;gc_cont=0.360
MLFVLWFKWMPESTSELLDLWKNFKYPEDVKLIGRYLLIGRHISVAIFDAPNEEAILKIT
YPFKDLGIPHIAPAIPLESALEMMEQM*
>SRVP18_trench_6_60cm_scaf_214_117_86_FINAL_576 # 448060 # 448590 # 1 # ID=1_576;partial=00;start_type=ATG;rbs_motif=GGAG/GAGG;rbs_spacer=5-10bp;gc_cont=0.356
MKHEKNIKMKKTSKKKGNKLIIAAIIAIVFIGMAYALTIPAKNNQKTAMSLKEVRAQIDS
DYGKKGMGTDTPAAKDNYIPILSPRKADKLPDYVYTNSMTLKAYKFATEHPEIVEQMPCY
CGCGEHGSEASEGKPHRFLRDCFINDKGVYDNHASFCDICVGINLKVQSNLPSIGV*
>SRVP18_trench_6_60cm_scaf_214_117_86_FINAL_577 # 448628 # 449359 # 1 # ID=1_577;partial=00;start_type=ATG;rbs_motif=GGA/GAG/AGG;rbs_spacer=11-12bp;gc_cont=0.396
MQISEPSIFLVFLAGIVTIMKPCCLPLVPVVFSGSGGHTLRPLSIVSGLTVSFTTMGVLV
SAFGATFGAYTDYLRSIAILFIMVMGIVLFDNDVNIEFMKLSGSLTQSMRQNFGFSNRFT
SKIPEGSLMGGFFLGMSLGVLWIPCVGPILGAVLALVASVGNTTYGATMLFIYSIGMSLP
MLSIAIYGKKVTNRYKWFSRNGELLKKLSGLVLIIVGIMLLFGIDKLMIKWLSPYFPTTF
YGI*
>SRVP18_trench_6_60cm_scaf_214_117_86_FINAL_578 # 449401 # 449805 # 1 # ID=1_578;partial=00;start_type=ATG;rbs_motif=None;rbs_spacer=None;gc_cont=0.314
MEPLNDGIHNCNECKIYKEYGVTCSLQPELEVYSCTYCDTRMCCRSPALPLMECEQNTIL
DNIDEGEYVECEGIIPFNIKTKYCKHMDMKTMNCKVYDQRPIACRIAGYDCLGDFWIKTI
KEQYEKNKIKSKLA*
>SRVP18_trench_6_60cm_scaf_214_117_86_FINAL_579 # 449844 # 450074 # 1 # ID=1_579;partial=00;start_type=TTG;rbs_motif=GGAG/GAGG;rbs_spacer=5-10bp;gc_cont=0.325
MVIGVTFVKVVPGQEKDAYNELLKIKGIKDAYHIFGEFDFIVISNVDGLSSLNRLVDIIR
ESKNVTATNTILGAEL*
>SRVP18_trench_6_60cm_scaf_214_117_86_FINAL_580 # 450128 # 450742 # 1 # ID=1_580;partial=00;start_type=ATG;rbs_motif=AGGAG;rbs_spacer=5-10bp;gc_cont=0.341
MKYDILASKTLVEKTMKALKTSGINPEFVETKKDALNRLKELIPAGSEVMTGGSTTLDQI
GFTGILIEGKHQWKNLKDAILSEKDPAKQIELRKKSVTADYMIGSVHAVVETGEILVVNA
SGSSIPSYSFSSDNVIWIVGTQKIVPTVEEGFKRLREYCFPLEDKRMKNLGYPGSLLGKF
LLFENEMNPNRKITLIFVNEKLGF*
>SRVP18_trench_6_60cm_scaf_214_117_86_FINAL_581 # 450840 # 450995 # 1 # ID=1_581;partial=00;start_type=ATG;rbs_motif=GGAG/GAGG;rbs_spacer=5-10bp;gc_cont=0.237
MKITDVIIIIVALILAYFIINILWLIARFVIQVAIVLIVAYILYLFLKKLL*
>SRVP18_trench_6_60cm_scaf_214_117_86_FINAL_582 # 451160 # 451819 # 1 # ID=1_582;partial=00;start_type=ATG;rbs_motif=None;rbs_spacer=None;gc_cont=0.300
MRDLKVCCGNEILVSMIYIESILLGLSLAATPGPVFFEVIRRTMTKGYLTGLGIAFGDFM
AFLLIMMLIFFGVYQFFLLEPVRLIFFIAGGLILVWIGILAYKLTYEDVDIGLKNESSGR
NSIYAGFAISISNPMTIFGCISMNAYLARYASKIVIFINIILLAIGGILFFFGLASLIQI
TRSKIDIRYILLLSKIFGIVLIGFGISFWYQFYKLFTVA*
>SRVP18_trench_6_60cm_scaf_214_117_86_FINAL_583 # 451870 # 452061 # 1 # ID=1_583;partial=00;start_type=ATG;rbs_motif=GGAG/GAGG;rbs_spacer=5-10bp;gc_cont=0.380
MTDIKIRINRNKCCYCGACVSVCPVPEGALDLEEVILKVNHNICIECGLCAQICPVGALS
LRP*
>SRVP18_trench_6_60cm_scaf_214_117_86_FINAL_584 # 452075 # 452263 # 1 # ID=1_584;partial=00;start_type=ATG;rbs_motif=AGGAG;rbs_spacer=5-10bp;gc_cont=0.307
MTTKSPISCGNDIIVPSEIKAAVLLKDYAFNSNNLFNYHVAGNMIIQLAEQIKAERSVAS
MK*
>SRVP18_trench_6_60cm_scaf_214_117_86_FINAL_585 # 452390 # 452746 # 1 # ID=1_585;partial=00;start_type=ATG;rbs_motif=GGA/GAG/AGG;rbs_spacer=5-10bp;gc_cont=0.319
MIKLDDKSILNCPKCGKEYNMEEYEKLDKAEIQTYDEPIISVRGKSAPKEALMEIAKRTG
GKLYGGHIDIFNTRNDEIYDARICSKCGTEYGFIKIVSKTNKGTIFHMDLDLLNEKKE*
>SRVP18_trench_6_60cm_scaf_214_117_86_FINAL_586 # 452857 # 454299 # 1 # ID=1_586;partial=00;start_type=ATG;rbs_motif=AGGAG;rbs_spacer=5-10bp;gc_cont=0.354
MIESIEEKKVVLPPKSDFNKWYNEILLSGEIMDVRYPVKGLYVWFPFGLKVRKLTYAIIR
ELLDKDHEEALFPLLIPDNEFMKEADHIKGFENEVYWVTHGGRNELEMMLALRPTSETAI
YPMYKIWIRSHADLPIKIYQIVNAFRHETKHTRPLIRMREITSFNETHTVHATWDEAAKQ
VMEAIRIYQVFYRRLAIPTIVSKRPDWDKFPGADYTMAVDALMPDNKTLQIGTAHHLGDN
FAKTFDIKYEDINGEQQYVNQTCYGISERSIAALISIHGDNRGLIFPPEVAPVQVVIIPI
LFGKNDETINTCIIIEGLLKDNGIRTFLDDSNDRPGAKYYKWEMKGVPLRIEIGPRDIKN
HQVTIVRRDNGTKEAVYIDNIIEETKKRFEYIHRNLLEKAENLLKAHIFDCQTFEEVKDK
IHEGMARIYWCGEKECGIIMENVIGAGILGIPEGNLGKGSGNCPVCNKYTESMAIIARTY
*
>SRVP18_trench_6_60cm_scaf_214_117_86_FINAL_587 # 454342 # 454548 # 1 # ID=1_587;partial=00;start_type=ATG;rbs_motif=AGGA;rbs_spacer=5-10bp;gc_cont=0.333
MNNIKKLLDKITVESVTNQIADGWDSSQAIAKFIVGTKVWDSLPEWDRKILTSRTHNVVV
KNKLLENK*
>SRVP18_trench_6_60cm_scaf_214_117_86_FINAL_588 # 454705 # 455238 # 1 # ID=1_588;partial=00;start_type=ATG;rbs_motif=GGA/GAG/AGG;rbs_spacer=5-10bp;gc_cont=0.247
MQIEENEIKKIYDKLKEHYKISYGSIKIDNANYDQIISIDGKDIGGINIKNKDKTEIITD
LNNNIDEVYIDSIKIKTEERRKNHARSALAILFYKIRKIKYGGLDKSKDFWEKIDPDYDH
CSDNDNELTREKFFNYNFTSIAIGPNGQIYYFIFGQYTTQFKKIKKYDDDILELRLR*
>SRVP18_trench_6_60cm_scaf_214_117_86_FINAL_589 # 455396 # 456334 # 1 # ID=1_589;partial=00;start_type=ATG;rbs_motif=None;rbs_spacer=None;gc_cont=0.265
MENKDEETLDKMIHDIEGTYDIEALERIKKENMMKIGDDMSAEKLVKLFAPIFQQISKIP
IDNFEFNILKAKILYATAIEIETVWPRISVRLAQYEREKSKTEKKETLLLFIEALVKFFG
NGAASYFVYTEYALVTAISALEIYFRDRFIYEIKNNKKSLDRLSDIEIRIKVKRLLEISH
DMSDNIDKLVLDSKNFQSLQDIKEIYKKLFDKPFIGRDEELKEIEKIFVIRHLIIHRGGI
VDEKFLQKFRDDKKLLYRKLLDFELNNLNIGEKLILDRDQIIKIINFIENVIIDLDSSLR
PFIITENSEIDN*
>SRVP18_trench_6_60cm_scaf_214_117_86_FINAL_590 # 456652 # 457503 # 1 # ID=1_590;partial=00;start_type=ATG;rbs_motif=GGA/GAG/AGG;rbs_spacer=5-10bp;gc_cont=0.412
MKNNSFIFKLGNFKCIAVSDGTFTYSDISFYQNAPKEHLQKVFREHDLQSGQITTPYTCL
FIDTGKHRILVDTGMGTGVVPSVGNLLNNLQEEGIEGSDIDTVILTHGHPDHIGGIINAE
GNHAFPNANYVMWKEEWEFWTSEPDLKQLKVDENIKQIILMSARKNLPPIKNLLNLIDRE
IEILPGIRVISAPGHTPGHIALSISSGGGHLLCVADTVLSPIHLEKADWRTVFDFEPEQA
AITKRKIFDHAADDKSMVFAFHFPFPSLGHVIKKGNGWQWQPI*
>SRVP18_trench_6_60cm_scaf_214_117_86_FINAL_591 # 457720 # 458496 # 1 # ID=1_591;partial=00;start_type=ATG;rbs_motif=None;rbs_spacer=None;gc_cont=0.292
MFNMIDDKALDILSEYYKQTEDNRRTVGGQIYQLLTSVAVAIGGGAILYSVDISHQYILK
IKIVSYIIFILLVLLLYSLGSIVFLVRHLRNLGEISTKIEKLQGDILFKKMGEHHLFFWE
NDSARLKEFLIKDFHIEWIEKLEALKNGTIIKICTRSIFSEDKRIFLILNCETVILIING
VVEDIFSVRIENGKIKVYETELKSRFREIYPNINVNASSFNPQIVIFIFAVIVAIWLYHY
VDIMTYQEILFVLIGDYM*
>SRVP18_trench_6_60cm_scaf_214_117_86_FINAL_592 # 458540 # 459172 # 1 # ID=1_592;partial=00;start_type=ATG;rbs_motif=AGGA;rbs_spacer=5-10bp;gc_cont=0.381
MYCKNCGEQIDGKAEICPKCGVLNNVQSPTNEKNNQVYDEIRQSRVWEGYAMKGTWDGNG
IWNKYGKWSGNGIWKGGMISGTWDGNGEWEELDNGKGKWKFKGNIVCNLPFAKHTAKVIA
IVSLISLIIAATLKLGGVLGWNTTIMVIVVPVLLSIVGIVAVQQTTKGKMLGDGTWKDDG
EFRILTMKGEWKLGFHNGIIRGEMKDPKAS*
>SRVP18_trench_6_60cm_scaf_214_117_86_FINAL_593 # 459377 # 459853 # 1 # ID=1_593;partial=00;start_type=ATG;rbs_motif=GGAG/GAGG;rbs_spacer=5-10bp;gc_cont=0.289
MELNLQEINGKLEKISEEHSKLFDQEQKLNDEKNRLLAKDICDNKYLNRCKWKVSERYRG
GFVLKPILDDDLGFDDIQEKLCLYPHGSFELNENIELCGSDGDLYIISSDTKAGIEFIRS
QNMRIIINESVIESIASMEKQIAELKELINQFDTIIRK*
>SRVP18_trench_6_60cm_scaf_214_117_86_FINAL_594 # 459922 # 460560 # 1 # ID=1_594;partial=00;start_type=ATG;rbs_motif=AGGA/GGAG/GAGG;rbs_spacer=11-12bp;gc_cont=0.261
MGIHYTSYCEKCKLAIEDGKDSSGIRHELFKLYHNYRYKDHNIERYDDNQWIDKWLNDEK
NEPEELYDIKLGYLIYIPQWLEEIIEKETELWIKNEYNTYKNVSIIREDVIRKILELNQD
KLLTECLNEFEYRLKRVITINEQYDRLRDRHIELVPGQRLTILTYHGNLYIDDRMVDINL
IAVRDNERIWIARLKDNKILKYGTENEPEENI*
>SRVP18_trench_6_60cm_scaf_214_117_86_FINAL_595 # 460655 # 460915 # 1 # ID=1_595;partial=00;start_type=TTG;rbs_motif=GGAG/GAGG;rbs_spacer=5-10bp;gc_cont=0.257
MSVEDLRQMYPEQFREPGFIDIVYILIALLPFLIMYLYIRFIENNLISYINFRLIPFIRY
KMRLNGIINFVHRILNIKIFGFDNQK*
>SRVP18_trench_6_60cm_scaf_214_117_86_FINAL_596 # 461026 # 461247 # 1 # ID=1_596;partial=00;start_type=ATG;rbs_motif=3Base/5BMM;rbs_spacer=13-15bp;gc_cont=0.329
MDEEYIVVRHDQEVYTKTFRHEFEIVDSLDEGFVSAVLRLKDGKLEYANIEWPIDIDNDA
KIIWKELLMKELE*
>SRVP18_trench_6_60cm_scaf_214_117_86_FINAL_597 # 461214 # 461666 # 1 # ID=1_597;partial=00;start_type=ATG;rbs_motif=None;rbs_spacer=None;gc_cont=0.300
MERIINERIGIEKYLPKKISKDKEGMIKMKKGLRRILTDHITGKQKEVNLDYTVEIRNGK
YKEFVILSPIVGYESFSIYNCYVALNYIIDNGWDACDGRVYLSDDIWKGRDFIPGDEVCN
SKEINKHDKLFIPSCEIKKAFERENFCYEE*
>SRVP18_trench_6_60cm_scaf_214_117_86_FINAL_598 # 461724 # 461927 # 1 # ID=1_598;partial=00;start_type=ATG;rbs_motif=None;rbs_spacer=None;gc_cont=0.289
MLNMKTENNLNEKFRLSEEMELFLKEQLKEGGSVVEVEITVQGLDFTTQNLTKKEHIDEW
LKNIFHT*
>SRVP18_trench_6_60cm_scaf_214_117_86_FINAL_599 # 462047 # 462448 # 1 # ID=1_599;partial=00;start_type=ATG;rbs_motif=AGGAG/GGAGG;rbs_spacer=11-12bp;gc_cont=0.259
MNTIDGLIMTIVNDLDGANIEEHDYEDSIIGTLLHIRNNIENKFIVSKSVRDLDKLFPNT
VKKIEHALDMYKELKDRLEIEDLILDDSSFNIEREKEKELENKRQALKYRLDKLEEEKKE
IEDELKLGNYMQF*
>SRVP18_trench_6_60cm_scaf_214_117_86_FINAL_600 # 462498 # 463052 # 1 # ID=1_600;partial=00;start_type=ATG;rbs_motif=AGGA;rbs_spacer=5-10bp;gc_cont=0.384
MTMNIAWGITGCGDYLKTSIDLMKDLTKEHNLDVKVYISKAGEMVVKWYKLFDELKTSFS
KTYVEKSPNIPFLAGDLQLGRFDFLLIMPSTSNTVVKIATGMSDSLLSNAAAQAMKRKVP
VYIFPADQKKGDIITDLPGGKKLTLTIRDVDIEAVDKLRKMRGITVLGHPDELRDILKVS
YNAL*
>SRVP18_trench_6_60cm_scaf_214_117_86_FINAL_601 # 463104 # 463862 # 1 # ID=1_601;partial=00;start_type=ATG;rbs_motif=None;rbs_spacer=None;gc_cont=0.344
MQIISLLRLHKEIPANLKVSIILLFLIILIGTVGFHFLEKVDFFTALYWTIVTVSTIGYG
DVAPQTLGGRIFSIIIIISGVSVALYTFTAFMTFSMEGELKKILGMSKMQEKIMGLKEHV
IVCGYGKVGKSIVSNLIKGNIPFVVIEKESAILEILIRNNLPHVYGDATYGEILDMAGIS
KAKVLMSCLSNDADNLYVILEAKEMNPKIRLILRASRPDSVKRFLKLGADKVILPEEAGA
NQMADLAIEYFK*
>SRVP18_trench_6_60cm_scaf_214_117_86_FINAL_602 # 463891 # 464418 # 1 # ID=1_602;partial=00;start_type=ATG;rbs_motif=AGGA;rbs_spacer=5-10bp;gc_cont=0.294
MKIFEARGKIKDINDARNVAEKIGGIFNGYYSATDIIFRSKKSDLEGILDLRIFKINNRQ
TKNYILTHKTAEWSDKIKTDKIILKNNFDTIEEALDFMKDHYGNDLKEYYKYSREGWEYH
LEKGDLFIECVEKLGPTMEIEADNKSDLENLFKLFEVGEYFSEPVPEIMRKLLGK*
>SRVP18_trench_6_60cm_scaf_214_117_86_FINAL_603 # 464575 # 467361 # 1 # ID=1_603;partial=00;start_type=ATG;rbs_motif=AGGAG/GGAGG;rbs_spacer=11-12bp;gc_cont=0.381
MKQIYKLVSIFIILTLITNIAAAITLSTTTEIKTDFSKLTSDITTLPPGVVPGNSFMAKV
NAAQAAFDKNNFCTAVNIFGALRNEIRASAGKGGFTSQMANHIDTDVISIIALLLASPDT
AKCGGGTASSDKNAPETTIISSDTNGMQLHIVFPIPHFTPRIGNGVPFTDISMDGMGLLK
DIGKPDIPVLTQLFTIPIGADVSVKQLGSTSYMIDNINLWPRQEEPVDDVFGDKPFKIDT
AFYAINALYPTDPTKTGPLGTMRDLNIGGIETDGVQYNAVAKSLIVYTSMDLKITFGGDN
TGKFADNRLTSIWNIPFQTIYKNSLLNFEVAQKNVISKIFNFCGSDDLIITSPRLRGSVN
LLADARSNDGFWTEIVEVGTGKDSNGVDRIGTTPEDIQKYVQDKILGNVCINRPSYVTIV
GDTVDVPTFHLDSPDFDVGFDGKIASDIPYVFPVGRNISFADAAIGRIPAGAINLTLSKI
IGYEDNPPISPFGSFYSKATFTSYFEGTDPQDRRSFTKSSETIRNALVGLGYTVDRIYTD
DGDIVNEQQYYDGTPIPAELKKPTFGWNGNTQGVIDHWNNGRFIVFHRDHGNPTGWAHPD
FTVDNIPSLTNGDLLPVVFSINCASGKFDGPTPSFAEQVLEKTGGGAVGVIGDTRNSPTF
TNSHLVVGLFDAIFPSVIPTYGSSSSITRMGDVLNTGKLYMDTQNGLDFQGAIETQAEQY
LFHWLGDPTMQIWTSNPHNFFKKILTYQLVGNRLAIQLDQSGTDNAVLTLAQGGEVIGRA
QLFQGQTSIELQKELNGEPLQLSLDKTSFIPLQVPIQVNTETTISGMKFNDINGDGIRDQ
DDFGLANWTIILTKPDGTTESNNTDSVGNYAFTNLPPGNYTVSEDIQSQVDWVQTLPGDR
TPSFEYHVPLSVTDVTGLDFGNHQNIIR*
>SRVP18_trench_6_60cm_scaf_214_117_86_FINAL_604 # 467474 # 468124 # 1 # ID=1_604;partial=00;start_type=ATG;rbs_motif=GGAG/GAGG;rbs_spacer=5-10bp;gc_cont=0.289
MKEMILREEKGIKYEIFQEKDLEETVTLLSNVFSSGEPVTKSLEITPKEFHYFAEIYCKK
AVREGLSIIAKDKDNNNVIGFLISEDLDTEPPEGIEKIDKKILPLMALVDALEIDIKTNK
KEGEHRFHKFLGGTDKKYENRHILTILNEESVKLARNNNFTSVVAEPSGFATQHLFNKWG
FEIRKMIDYKTFLYEGKNVFKNIEGPIGIPLMEKSI*
>SRVP18_trench_6_60cm_scaf_214_117_86_FINAL_605 # 468183 # 468329 # 1 # ID=1_605;partial=00;start_type=ATG;rbs_motif=AGGA;rbs_spacer=5-10bp;gc_cont=0.333
MTLKKDDRVVPSGYGRIKSWNIIAGTVIRIRGNSVFVHWEPIMRMKWI*
>SRVP18_trench_6_60cm_scaf_214_117_86_FINAL_606 # 468509 # 468784 # 1 # ID=1_606;partial=00;start_type=ATG;rbs_motif=GGA/GAG/AGG;rbs_spacer=5-10bp;gc_cont=0.330
MYYIFREQPNCELRCVSKRKSWKKGERTEPLIKILQGWGKHSIFHVVRASSINDAMSIVR
NHQMPQSIEMDISLQYYGEYIETIIIDVESQ*
>SRVP18_trench_6_60cm_scaf_214_117_86_FINAL_607 # 468862 # 470256 # 1 # ID=1_607;partial=00;start_type=ATG;rbs_motif=None;rbs_spacer=None;gc_cont=0.267
MKEIKTLDIPIEDIEDNPFYARRFEEFDKEDIKQLSKSFERSGLLNPIIVREKIKEKDQG
DEKTKYQLIAGKRRKKGFELTGKKMITAKVVEADDMEVQIMSLAENYHRKDLSTTEKENY
IYKLWNNGNEKGIFHNNLHIMEEWTGIPHQVLSDIVNAGKEKEQDESEAIQLSTSKDLQR
TRSIKDIPDIRKLLLEGSVIKKKIKVLELENLVKETKKGKEEGLANEILYGIIELVIDNK
LSTGNIKDIINFIMILEKEDQNKIIEKLKRDEKFADKEKTNINIFELRSFIDVYAQSFDD
VKEKLLNNNINWNEAVELNKFKFRDQREKVLLELRQYNKKIKNVESEKFKYLRKRAQQAK
DLEDENETLNLDYIEKFKNIDEEELKVVDKIVKIKKELLHLEFEKINKLTVGNRNFVIEF
LWDIYNKFHRILVDLGEIKTDIDVEKYEEENIDDLDDDQQLEKE*
>SRVP18_trench_6_60cm_scaf_214_117_86_FINAL_608 # 470280 # 470825 # 1 # ID=1_608;partial=00;start_type=ATG;rbs_motif=None;rbs_spacer=None;gc_cont=0.363
MTRNEMISPSPEKYKICWKLRNGQTVLIRPINPEDESMWLEMFKNWSEETIRYRFFEAIK
VPHEFSRCTNIDHDRDIDIVAELEEEGYKKLLGVVSLFIEPVCKTGEIAFVVTDSWHRQG
IGLKLVDHIIEISKYKKLETIHAVMLQDNYKAIGLMKKMGFNLEFAYDGTVKAVMNLNIQ
I*
>SRVP18_trench_6_60cm_scaf_214_117_86_FINAL_609 # 471200 # 471457 # 1 # ID=1_609;partial=00;start_type=ATG;rbs_motif=None;rbs_spacer=None;gc_cont=0.283
MIENNDKTFEIISEEEIDKYKNINSTRTEMIIPFSTLEDVLEIFESLGCGYHDIRLVSYY
GLPEKSFLLIAENGKFGIKLKENTK*
>SRVP18_trench_6_60cm_scaf_214_117_86_FINAL_610 # 471644 # 472054 # 1 # ID=1_610;partial=00;start_type=ATG;rbs_motif=None;rbs_spacer=None;gc_cont=0.319
MMTHKQEEIKILIEQGYARSSTILLHSIRAQDPELKGIQIRFFDPKSGGSKSLGSIKYTS
IDLLGENRTYYFDIERTEKFVKFLVEKFYENNKNPDKGLKRAFTRLLHLHGLHWSGEFAR
KRLHGRIIDDTRGKYR*
>SRVP18_trench_6_60cm_scaf_214_117_86_FINAL_611 # 472029 # 472274 # 1 # ID=1_611;partial=00;start_type=ATG;rbs_motif=GGAG/GAGG;rbs_spacer=5-10bp;gc_cont=0.285
MIQEVNIDNHIVIVDISFWTGRLQIDVDGKRVINSWKMLYMSIILAIIATILLIIGIIIW
YDIGYMMGKDGLEPLFPISFK*
>SRVP18_trench_6_60cm_scaf_214_117_86_FINAL_612 # 472299 # 472844 # 1 # ID=1_612;partial=00;start_type=ATG;rbs_motif=GGA/GAG/AGG;rbs_spacer=5-10bp;gc_cont=0.271
MRKIGQYKLSNNIIKKMRDSIKKNKSIKRELGFSLFQKNNRLIDRWHCTGSKNCIFPSDK
CINGEELIGGFHTHPEANSEPSIGDLQNAYVEGLEIIGGFLDQKIVCYVRKVKFDNAHLD
DIKLTREKVIGMFNLVEAIKNIKPKFLDEYKRAKIINEYEETKRKEKTRILEKYFEVIEL
E*
>SRVP18_trench_6_60cm_scaf_214_117_86_FINAL_613 # 472957 # 473121 # 1 # ID=1_613;partial=00;start_type=ATG;rbs_motif=GGA/GAG/AGG;rbs_spacer=5-10bp;gc_cont=0.345
MCSVGDSFNIDIAEDAGFCEYVCNSCGNVFKGLGKNLKCPKCKSTNTTKKEGDK*
>SRVP18_trench_6_60cm_scaf_214_117_86_FINAL_614 # 473192 # 473566 # 1 # ID=1_614;partial=00;start_type=ATG;rbs_motif=None;rbs_spacer=None;gc_cont=0.296
MIYFLEIEPLLERLLKTISKNRTLLIGPKTAGFSDIAINAENLEDMAGNHFFDDFPYKYN
ITKMEGHKLRAFFQEGANNYNFVTDLHKRFPSIMESEREEYIERINMRRRNYGYGPINKK
DIIR*
>SRVP18_trench_6_60cm_scaf_214_117_86_FINAL_615 # 473948 # 474565 # 1 # ID=1_615;partial=00;start_type=ATG;rbs_motif=GGA/GAG/AGG;rbs_spacer=11-12bp;gc_cont=0.325
MKILVGVVFLTILFVNGASAAITYNSDVDLDNGFYGVTVRDAPTFPHVYPNYTNNVLTLN
VSDTVIWLNTDIKNLRITIISTQELWNEKDSYLKWNTRTFSYRFEKPGIYEVYVKENDRF
RQIIVVNPIYDSFGNVETQESNNAPVQEITDLNPPVKQTPYVFNSHNYVNYAKNTIGAYV
AIIFLVILGILHVLIKLGIIRKKIR*
>SRVP18_trench_6_60cm_scaf_214_117_86_FINAL_616 # 474708 # 474896 # 1 # ID=1_616;partial=00;start_type=ATG;rbs_motif=GGA/GAG/AGG;rbs_spacer=5-10bp;gc_cont=0.259
MSANLTDVEKWIEELKKRGISEFRFRDLPDDLKKIGILKRASFLKKIKELKKINDIIIWK
VV*
>SRVP18_trench_6_60cm_scaf_214_117_86_FINAL_617 # 474951 # 475127 # 1 # ID=1_617;partial=00;start_type=ATG;rbs_motif=GGA/GAG/AGG;rbs_spacer=5-10bp;gc_cont=0.373
MNILHKHKWEYERHNAVIIRSCGCGTAEEGIIIEEPELVYTASIRQNDLDNVKKNMTP*
>SRVP18_trench_6_60cm_scaf_214_117_86_FINAL_618 # 475145 # 475420 # 1 # ID=1_618;partial=00;start_type=TTG;rbs_motif=GGA/GAG/AGG;rbs_spacer=5-10bp;gc_cont=0.384
MKISTLSVGSHSITAQYDGDSNFNPSNSSVLTQVVLTPQQALQLVINQVKTLRVLNSGQA
NSLIVKLQHTIDKLNSAKSKTACNDIDAGTG*
>SRVP18_trench_6_60cm_scaf_214_117_86_FINAL_619 # 475686 # 476252 # 1 # ID=1_619;partial=00;start_type=ATG;rbs_motif=AGGAG;rbs_spacer=5-10bp;gc_cont=0.325
MVDDVQKNSDKKNSGEKRSKKWDVNKPRKGNSKDKNVGIIDGDAIDKKTIKLGRTVPDIL
LQDVKRKCCIYRRPDGSIIDECVRQKVKKTLDDEMYRLGITKDIYFKSIKEPVGVIENII
VVITKTEEKGWVIIVKRKTSFDVLRDTNIIVRFLERNGIHIKDEDICTGFCPLTKLDEEE
SIDELQES*
>SRVP18_trench_6_60cm_scaf_214_117_86_FINAL_620 # 476266 # 476871 # 1 # ID=1_620;partial=00;start_type=ATG;rbs_motif=None;rbs_spacer=None;gc_cont=0.302
MSHTTNKKLECEEDISDAIIRIINSRNKRVKLYYIDLDKFCEKVGNRHLLKNFFGKKVWY
EDGKLFIKDCNKLTTDFNGADDRLINLIYNFCYSIGYDDSSTVGSDDVDDNNGKLSLKER
LRIVEEVFTGEFTSDDYCKKYDISEATASTDILKLIGLKKLVYLNKKRGRRRLYSTSICN
EQKRLDSFEDSDKQKTVTLCT*
>SRVP18_trench_6_60cm_scaf_214_117_86_FINAL_621 # 477132 # 477320 # 1 # ID=1_621;partial=00;start_type=ATG;rbs_motif=AGGAG;rbs_spacer=5-10bp;gc_cont=0.291
MKSKKYIEEMKKIEDLEKLLLSLKSKVKGYEEEYPAVMNAIDNIGKILKEHKHSVATSSE
YI*
>SRVP18_trench_6_60cm_scaf_214_117_86_FINAL_622 # 477403 # 477753 # 1 # ID=1_622;partial=00;start_type=ATG;rbs_motif=GGAG/GAGG;rbs_spacer=5-10bp;gc_cont=0.262
MIDNNIRGTLTNCSTNEKIELDLEYEIYISNNHIESGCKYFSLIVRLFPPPEDLIGYIGF
SIDDSDLKQIAKEGWMALNCNENEIEDHCITKTAIYYKLFFSKEEMKRVFIKEYLI*
>SRVP18_trench_6_60cm_scaf_214_117_86_FINAL_623 # 477855 # 478169 # 1 # ID=1_623;partial=00;start_type=ATG;rbs_motif=AGGAG;rbs_spacer=5-10bp;gc_cont=0.317
MSKEESKYKIEIDWTRERKSTFNQEENEFMIKFSEYFNKELGSGNYSDLVYTDGEERDGI
VWVGAFTQLTEKNFNDIRQRWEIIKKNQEENHEIIREVIKFFQK*
>SRVP18_trench_6_60cm_scaf_214_117_86_FINAL_624 # 478268 # 478483 # 1 # ID=1_624;partial=00;start_type=ATG;rbs_motif=GGA/GAG/AGG;rbs_spacer=5-10bp;gc_cont=0.292
MQQNQYQFKKIVENIKNKQGRGTELVSLYIPNGTQIHEITHELRDEFSQASNIKSRITRL
NVQSVIRSLLS*
>SRVP18_trench_6_60cm_scaf_214_117_86_FINAL_625 # 478571 # 479359 # 1 # ID=1_625;partial=00;start_type=ATG;rbs_motif=None;rbs_spacer=None;gc_cont=0.288
MFIVDPIEPIKTYKYHCSSSFFTAPLESMISDKKTYGLIVLDLNEATIGILKGNNIDVIE
YISSMVPKKHKKGGQSAHRFQQLRKIAINDFFSKLGTIVDNSFIDKNLDGIFIGGHSPTK
EEFRNGDYIHYQLRNKIIKIYDTGYTDESGLRELVSKLDDDIKNIETVNEKKYMERFLKQ
LVNMTDSCVLPYGKDSIIKNIELGIVDTLLLSERLPKHRVDEFLGLTNRTNVNILFISDD
FEEGKQLWNAFGGAAVIFRYNI*
>SRVP18_trench_6_60cm_scaf_214_117_86_FINAL_626 # 479412 # 479510 # 1 # ID=1_626;partial=00;start_type=ATG;rbs_motif=GGA/GAG/AGG;rbs_spacer=5-10bp;gc_cont=0.323
MREKVNVDNHIVIVDISLWTGHLQIDVDGKRV*
>SRVP18_trench_6_60cm_scaf_214_117_86_FINAL_627 # 479732 # 480088 # 1 # ID=1_627;partial=00;start_type=ATG;rbs_motif=AGGA;rbs_spacer=5-10bp;gc_cont=0.322
MEILKVEDVSIEDKVIAVDFDGPVHNYDKDWYDGTVYDSPTDGVFKAFQKLSNKGYKVVI
FTARNDLEPVKIWINDRLKELELDHLKIEVTNKKPKAIMYIDDRGIRFTNWKDILKYF*
>SRVP18_trench_6_60cm_scaf_214_117_86_FINAL_628 # 480190 # 480549 # 1 # ID=1_628;partial=00;start_type=TTG;rbs_motif=AGGA;rbs_spacer=5-10bp;gc_cont=0.272
MIYVVKIMVKNKDRKNNEVLNTVNYETSKEYKDLKAYDYFVGKVKIIEFMKKYALTEEIH
KKFSNLVFENVDINVFKTEGYIPGIHSRNDLKIDKTYDIRGFMLENGYLHIHYIKELEE*
>SRVP18_trench_6_60cm_scaf_214_117_86_FINAL_629 # 480660 # 480929 # 1 # ID=1_629;partial=00;start_type=ATG;rbs_motif=GGAG/GAGG;rbs_spacer=5-10bp;gc_cont=0.322
MGMYNEVFYTCPECKGRGYMQISQLVLGFGGFDLENHDTLRDLDTDDLLELKARVLNHNF
ICDDCGHVFNPYKKDKELLIRKLFDVETE*
>SRVP18_trench_6_60cm_scaf_214_117_86_FINAL_630 # 481079 # 481360 # 1 # ID=1_630;partial=00;start_type=ATG;rbs_motif=GGAG/GAGG;rbs_spacer=5-10bp;gc_cont=0.259
MWPFKKKGVSIQPGEGKYFSLEIPKVEIGNIVLNYDDEYGNKYETIILVNFKEKKILRQS
YNIIKQVKDIPEKDRPKLVIDEKDLENYLKSRL*
>SRVP18_trench_6_60cm_scaf_214_117_86_FINAL_631 # 481489 # 482025 # 1 # ID=1_631;partial=00;start_type=ATG;rbs_motif=AGGAG;rbs_spacer=5-10bp;gc_cont=0.345
MVETKISVHSRPSGICLIGRIIGLKKKPVLNEIEKVELEELTKYLKEDNRREAKRLNIKF
GLPEDTPFGESHRLQAAESELQMKESKRKIEEIKKKNREMNREFRNRKEEFKREMEQMNK
DAWKKVELACKESDVHYIETTPIRPEENVECSPCISLACPPPLKNRSKKNKLLNMVTG*
>SRVP18_trench_6_60cm_scaf_214_117_86_FINAL_632 # 482140 # 482373 # 1 # ID=1_632;partial=00;start_type=ATG;rbs_motif=GGAG/GAGG;rbs_spacer=5-10bp;gc_cont=0.316
MSHKRRNKKKRDKRNIINTKESSIIHGDTSNDRYIYLMGLIGISPVDAKKDIANVEIAVS
NCNWKGYCKRCGMVHIE*
>SRVP18_trench_6_60cm_scaf_214_117_86_FINAL_633 # 482464 # 482931 # 1 # ID=1_633;partial=00;start_type=ATG;rbs_motif=AGGAG;rbs_spacer=5-10bp;gc_cont=0.299
MAKISLTKIPKLPMPNKSQSITIRVTGVMRIRDKIIYACELYGIENGIYQLTPTDAMQRS
LKNDFWTKDKYIDDTNFENIEGHILTIRGIEADFNRKTKSGEVFKPKVYEFRLRDDIECM
QTHGPKEKLENVKLNIIEENKDVINNKIENIMEKL*
>SRVP18_trench_6_60cm_scaf_214_117_86_FINAL_634 # 482928 # 483203 # 1 # ID=1_634;partial=00;start_type=ATG;rbs_motif=GGAG/GAGG;rbs_spacer=5-10bp;gc_cont=0.286
MKIETKIDNTIKKMDIGGGSDSKIHIEIGKEDQQKIDNWLNEILGNGEGIDTMYFPQLIY
TFDARGSIGPTLEVKECITNKILDLTDVGKW*
>SRVP18_trench_6_60cm_scaf_214_117_86_FINAL_635 # 483319 # 484170 # 1 # ID=1_635;partial=00;start_type=ATG;rbs_motif=AGGAG;rbs_spacer=5-10bp;gc_cont=0.376
MDNKIYEVIDSVSTDDGTIVEVLQFPHLAGSADLRVAHNLFYASQSGMRLKMIRITLKNS
YVRLEPGALYFMKGHLEMKASSGGGFMKALSRKMLSGETFFVNEIHGTGDIYLEPSFGHF
FLYDIKKEDKAIIVDKGLFYAGTSGLDISAVMQKNISSALFGGEGLFQTRILGKGIAVLY
SPVPVTEIQKVQLNNEKLSVDGNFALLRSEGIEFKAEKSSKSWIATSVSGEGLLQTFSGT
GSVWIAPTQGIYELLSTAEGISQMSLAPGTMGIETETTTKKRQ*
>SRVP18_trench_6_60cm_scaf_214_117_86_FINAL_636 # 484250 # 486373 # 1 # ID=1_636;partial=00;start_type=ATG;rbs_motif=GGAG/GAGG;rbs_spacer=5-10bp;gc_cont=0.373
MKIENFIRKSKDRHKTFLATIIILINIISIVPNVTGGGGGGGGGTSGNWYPGNGGISLSV
GQTSTINLGSLKQVNTVHIQVGCNDGETMNGYVEYLDGNNWITASSFTGAGCGYDISLSI
ITDNLRLTMTSGGGNDSKISWYSEGSSGWKVYATDIVTTGTLSVTTTPINGNILVDGVSK
GTGSWSGSMNTGSHTVSFGDYSDYTTPSSQTATVNTGQTTTVTGTYVPIQPGILSVTTTP
INGNIIVDGVSKGTGSWSGSMNIGSHTISFGAVSGYTTPSQQTVTVNAGQTTTVTGTYVL
IPTTGTISVTTTPINGNILVDGVSKGIGSWTGSVDTGSHTVSFGAVSGYTTPSSQTVTIN
SGQMTTVTGSYIPIPIMGTLSVTTNNVVATFTITGPATYTGSGTSWSQSNAPTGTYSIAF
GAISGYTTPTDTNKVLTSGGTASFTGTYVPTQTTGTLSVTTNPVNGNILVDGVSKGIGSW
TGSVDTGSHTVSFGIVSGYTTPSPQTFTIIVGETKTVTGMYVSIPPMTSTPIVPMYTPAI
STPVIPITVVAPTAIVQTPVATRVVRIGPTVQLRPVNDDISISEDGAIELYIDNPSINEE
IMHADVTISVPSGIGVYGQGFGNAGSAGVLRGVFDISPGKATTIQMTIKAERTGDFLVKF
SGLYWLGNNKNDYQPISLTHNFKVHEIPEEKFDIIKWFNDLLKKLFG*
>SRVP18_trench_6_60cm_scaf_214_117_86_FINAL_637 # 490130 # 490270 # 1 # ID=1_637;partial=00;start_type=ATG;rbs_motif=GGAG/GAGG;rbs_spacer=5-10bp;gc_cont=0.284
MNEYTFYNGLYTFKFIEKGYGDARRSLNKITSFPEDYKCVEIKWDV*
>SRVP18_trench_6_60cm_scaf_214_117_86_FINAL_638 # 490271 # 490411 # 1 # ID=1_638;partial=00;start_type=ATG;rbs_motif=GGA/GAG/AGG;rbs_spacer=5-10bp;gc_cont=0.305
MKHTVVNANVNHRSYGIHKLLANLFLYDIKQYIPLHSCEFYEPSIK*
>SRVP18_trench_6_60cm_scaf_214_117_86_FINAL_639 # 490697 # 491029 # 1 # ID=1_639;partial=00;start_type=ATG;rbs_motif=None;rbs_spacer=None;gc_cont=0.267
MKNINVPISDDLIPRMKELKRFCNVNWSAISRECIEQYMKQRAANSICEKIKGKDKDFKS
GFCFIIRSIDNFDLKTIEDIANNITVDNDKSEEFNKGMRYAAKELIFRSR*
>SRVP18_trench_6_60cm_scaf_214_117_86_FINAL_640 # 491454 # 492704 # 1 # ID=1_640;partial=00;start_type=ATG;rbs_motif=None;rbs_spacer=None;gc_cont=0.306
MKNKKIQVVEKFKRFFIQEDKNEPSIKIKDALDKFHNKNHYWFEAGIIFSLSMIASRIIF
EDRDIMYISLYMTALIVFIEYNGFVEYKGVFQQIIDTLGSLWDRKIISGYNADILEINYC
KFIDDFNYWLNNPLKWFGAFLSIICIWFLLYEVKFNSWVDVYNYFIDSKNNVIHVFTILH
VISDLFISIAFGFILYQLFVISVYTSKFGNGKMQQNDTAFDLTPQLGYHDGCGGLSSIGD
LSLRIVVIISIIGIFLAGLIFIIGNYPEEICTQEKYKMNCEDYGPLLPFYLIVPIALALI
SFFWPLLKVHKHLVVKWIEVQKDLDQLGCSINQLEHDMITRADKLELDKLEETAKKLSIM
RQTYDQNSHYSTWPFNIGILQRLALYQTMQLSVLIWNFIPSIKVFLSHIIQLLEHY*
>SRVP18_trench_6_60cm_scaf_214_117_86_FINAL_641 # 492975 # 493241 # 1 # ID=1_641;partial=00;start_type=ATG;rbs_motif=AGGA/GGAG/GAGG;rbs_spacer=11-12bp;gc_cont=0.330
MKMNEKAIEAIIEGVVNMKIPNFNIIEAQLSSPYVIHEDEGTYEIDIKIILKEKVKKKPK
EEAKRASEDMFNESDYGRVQIGEARNNR*
>SRVP18_trench_6_60cm_scaf_214_117_86_FINAL_642 # 493284 # 493589 # 1 # ID=1_642;partial=00;start_type=ATG;rbs_motif=None;rbs_spacer=None;gc_cont=0.317
MKITELKNLPIGNNVSQCRMSSDNGYVDFSILSDEICAHTWHCPGEGRIFLLELEKYADE
LKLKLTISTVLNQKLRKILIDNGYSIKYVPYMNDVYELWEK*
>SRVP18_trench_6_60cm_scaf_214_117_86_FINAL_643 # 493499 # 493894 # -1 # ID=1_643;partial=00;start_type=ATG;rbs_motif=None;rbs_spacer=None;gc_cont=0.280
MEVPLKYCVSNIRKSDTYKVLILVLMEVPLNVKTLKVLKDVLIVVLKMYLKYCVSNIRKS
DTYKVLILVLMEIQYYIFLIPLHIHRRKRQIYALSHFFITSFYFSHNSYTSFIYGTYFIE
YPLSIKIFRSF*
>SRVP18_trench_6_60cm_scaf_214_117_86_FINAL_644 # 494325 # 494663 # 1 # ID=1_644;partial=00;start_type=ATG;rbs_motif=GGA/GAG/AGG;rbs_spacer=11-12bp;gc_cont=0.307
MKLNENGKMTVYMVGHGDQEYEIEKPEWLSFQGWKELVCLFPDEKIDYNDVHMLFAVLST
NIENGKDTGKDLIYSLQLSLVDKLFEIKMIQSLIKSSEFYKSGEITDLIIDT*
>SRVP18_trench_6_60cm_scaf_214_117_86_FINAL_645 # 495071 # 495442 # 1 # ID=1_645;partial=00;start_type=ATG;rbs_motif=None;rbs_spacer=None;gc_cont=0.306
MLNEKRINGDENTNNVKEENKLLICDFCGKTTTDEGIVEYIADELTSAMLDKLRKLGIKK
VSFQTVKECYGSCDDEYELLLMDGKTKIKVNITGLDEISIETYRLKDGIWIDNNLNRDLN
PYF*
>SRVP18_trench_6_60cm_scaf_214_117_86_FINAL_646 # 495463 # 495705 # 1 # ID=1_646;partial=00;start_type=ATG;rbs_motif=AGGAG;rbs_spacer=5-10bp;gc_cont=0.337
MTEYTKDLTSLVKDNNPVIVISDEQIDETGKIVREPVLVFSVGGEKMGYVPILELQKWIM
YHIYASSFLEKITTYEMVKV*
>SRVP18_trench_6_60cm_scaf_214_117_86_FINAL_647 # 496030 # 496314 # 1 # ID=1_647;partial=00;start_type=ATG;rbs_motif=GGA/GAG/AGG;rbs_spacer=5-10bp;gc_cont=0.312
MNNENLDKKIEDNENLEERIKDILGDVKKGGLTKDSIAMIICLENEIDSLEKQIDLAEST
ITLIKDKKVFANYEGDRDKPFDVDQFALSRNLEE*
>SRVP18_trench_6_60cm_scaf_214_117_86_FINAL_648 # 496658 # 497371 # 1 # ID=1_648;partial=00;start_type=ATG;rbs_motif=AGGAG;rbs_spacer=5-10bp;gc_cont=0.296
MPQPMTFYIHRVLKSIKIPRLKEICPKTKSYYSNGTFYMIYKNNGKTFPSIGEIDGETSE
VYKSTRIKCYLSKKDTLDIIEEVMFPNIEKRATLADLIEELSKLHNTENKKIEDLEIEYD
KIEKIYNQYKEHFSDRCTLYKLCYYVCGLCITLDFRFYEGKPTVIKRSLMVKDMLAYLRE
QMKREKFGDSWGGVVEKIDPSERITDIKNIYVKGHEKHKNGKKIKVDPHVRLNITTE*
>SRVP18_trench_6_60cm_scaf_214_117_86_FINAL_649 # 497413 # 498144 # 1 # ID=1_649;partial=00;start_type=ATG;rbs_motif=GGA/GAG/AGG;rbs_spacer=5-10bp;gc_cont=0.260
MMNDEEYKNISSNIYRLNKKELFKLYQLIHKEKNKVIYNDFKQRMLYNNPKRLEDYINNF
LCIPICRENYKKNIHLLMILLKDNGIYVSKQFIIGYTRDIKQDIELNNAIKLRNLEKRSI
SPNIYNVDYMNGSEFEHFIGDLFSKMGHIVIKITKQTRDQGADLITLKNREVNIIQAKRY
KIGNNIGNDIIRDVVTAIKHYNAHNGMVITTSNFTTDCVQLARSNGIELINRFKLQKYMT
IYL*
>SRVP18_trench_6_60cm_scaf_214_117_86_FINAL_650 # 498632 # 499450 # 1 # ID=1_650;partial=00;start_type=TTG;rbs_motif=AGGAG;rbs_spacer=5-10bp;gc_cont=0.349
MHKKYIGHVDPDYLQLLATRVEPLKKRSYELMQIRKGHIILDIGCGPAIDTIPLAQFVGP
TGQVIGIDIDSEMINLANKKAKEAMVTDWVLHKHFEAESIPYNSDYFDSCHCERMLQHLL
YPERAISEMVRVTKPNGWIVVSDTDHSTLSIDSDTDIEWKLRRFHTEMYKNGYIGRQLFR
LFKQQNLEDIVIEIFPLFSTEYMLTRYMALLDKTEKEAVATGIITEEELKRWHNNLERSD
KEGVFFSSVIMVLIAGRKSLCPIYGIEDTCKQ*
>SRVP18_trench_6_60cm_scaf_214_117_86_FINAL_651 # 500015 # 500311 # 1 # ID=1_651;partial=00;start_type=ATG;rbs_motif=AGGAG;rbs_spacer=5-10bp;gc_cont=0.266
MIKRFKTKEDAIENKNAGDRLFYDPFLDEYFIISPRKYIWKESEFEDNFIIMPETFDECN
KLQIEQCQDCKYLPHRLGNYKSCQKKAFLLKRERMEIF*
>SRVP18_trench_6_60cm_scaf_214_117_86_FINAL_652 # 500538 # 501722 # 1 # ID=1_652;partial=00;start_type=ATG;rbs_motif=GGAG/GAGG;rbs_spacer=5-10bp;gc_cont=0.398
MKRQLFELVMKSIMVSIILMLVLPIGLADVQIDQENALTNQEMLGKNLFFDKDLSDPVGQ
ACAACHMADVGWTGPDKNINAHGAVYEGAMKGRFGNRKPPSAAYTGDSPILTKTAPFVGG
MFWDGRATGWTLGDPLAEQARGPFLNPAEQNNPDQSAVVNKVKASSYATQFYQVCGNSNT
DHDYYICIARSIAAYERSSEVSSFTSKYDYYLKGEATLTTKEKRGLELFVGKGKCNNCHV
STGAKPLFTDFTYDNLGVPRNPDNPFYQMPYNPLGTAWVDKGLGDFLYSIDYPSYGDENG
KMKVPTLRNVDKRPYPGFLKAYGHNGYFKSLEEIVHFYNTRDVPGEGWKGKPWPKPEVSD
NVNTAELGNLGLTNQEENEIVAFLQTLSDGYKKI*
>SRVP18_trench_6_60cm_scaf_214_117_86_FINAL_653 # 501786 # 501995 # 1 # ID=1_653;partial=00;start_type=ATG;rbs_motif=3Base/5BMM;rbs_spacer=13-15bp;gc_cont=0.262
MKNDYFFIIRENENKGMVTILCKDCLKQREIPDDKYNYLYEMRTLCVMNNMIFLQCDSCK
RVDIVNIET*
>SRVP18_trench_6_60cm_scaf_214_117_86_FINAL_654 # 502024 # 502254 # 1 # ID=1_654;partial=00;start_type=ATG;rbs_motif=AGGAG;rbs_spacer=5-10bp;gc_cont=0.307
MEQNVNMKCDICGELTTEEKRICDRCTKIMNDVIREIPDIWNGIDNCQYIYPMIKRVAEG
TLRTQDVVNALLKETD*
>SRVP18_trench_6_60cm_scaf_214_117_86_FINAL_655 # 502278 # 502730 # 1 # ID=1_655;partial=00;start_type=ATG;rbs_motif=AGGA;rbs_spacer=5-10bp;gc_cont=0.309
MKGVYVLILKLDLESDIQIGKLGNLHFRTGFYAYTGSALGTGGFKRIERHFNVSTGKNST
RKWHIDYLLSKSKMVNAILLPTEDAIECKLASGLRNITGVSIIPGFGCTDCICESHLIYA
ENELKNMIIDVCNNTGIKPVIIDYDQFLDK*
>SRVP18_trench_6_60cm_scaf_214_117_86_FINAL_656 # 502879 # 503493 # 1 # ID=1_656;partial=00;start_type=ATG;rbs_motif=AGGAG;rbs_spacer=5-10bp;gc_cont=0.319
MVKKSIEKFKPIVPFYTEERWQNWIIKVKESGFKPDDQEKSAVFVTMEDDVVLACLKIIA
KYDKNLISKDDTLKYLTEIKEIVLKKIDPINEDIDMMLESMQVSLIGIFVSCECYINQEF
TKTRSFTKLLKAALEAEKNDDMGMALDNIAKIGANIISGVKFKEKDFDKVPDGIVAEWID
GIDSIGAAMVGDTSYKDDEPDEEE*
>SRVP18_trench_6_60cm_scaf_214_117_86_FINAL_657 # 503811 # 505019 # 1 # ID=1_657;partial=00;start_type=ATG;rbs_motif=AGGAG;rbs_spacer=5-10bp;gc_cont=0.363
MIYKNNAKLKTIVTIFVTILIVSIMSQMAVAKDSKLEKISKIENKIGTNIQHAFVWDNYN
GMKDLTPGGDESDAHGINGKGEIVGYITVGGYRHASFWDKNYDVTDIGQSLGAIDNQAKV
INDKDHAIIDTTDIMGNSKAYVWSKDTGILYLGSLGGSYSHAQDINNHGQIAGDSDTATG
RGSFIWENGVMTNIGSLSGNFNDGTYAYDINEKGQIVGESINSAGKAHAYIWDKQHGMTD
LGTLSGDELSIANAINDKGQVVGGSYNLTGERHAFIWEKGVMKGLGSLGGDYSEARDINN
AGEVIGTSYVTPLGESHGFYWSQKTGMIDLGTLGGDWGEASHINERGQVLGDSNNAIPPA
GYDRTYIWDKKNGMIDIGILSGFDVTWSHNINDKGKVIGHIE*
>SRVP18_trench_6_60cm_scaf_214_117_86_FINAL_658 # 505101 # 505505 # 1 # ID=1_658;partial=00;start_type=ATG;rbs_motif=3Base/5BMM;rbs_spacer=13-15bp;gc_cont=0.314
MKDKEIIVVAFGCQYIDKPIEGSYIMNCDECHTEVWIAPSWQGKKIDKTLCMKCYNKNVG
TDSYKGANAIVDIAITEEQIREFNDSLTKKYGYTMTNEEIITMLENELGRKVILMERAED
KTKRSKDKIKRKHI*
>SRVP18_trench_6_60cm_scaf_214_117_86_FINAL_659 # 505814 # 506122 # 1 # ID=1_659;partial=00;start_type=GTG;rbs_motif=GGAG/GAGG;rbs_spacer=5-10bp;gc_cont=0.227
MSINIEKINFRDFYKFDFGGIHIDYDKLRTFTRDELIEIRNILQKLKDILFIIKETELGK
ILLIDIREDLSPLWMNAGAMNEFINILNNIIIDKAIEQRKNK*
>SRVP18_trench_6_60cm_scaf_214_117_86_FINAL_660 # 506163 # 506372 # 1 # ID=1_660;partial=00;start_type=ATG;rbs_motif=GGA/GAG/AGG;rbs_spacer=5-10bp;gc_cont=0.314
MNREKAMRLQKYVEMARRNDVFSLDDAQDFYNLGELVTQERSDDKGAWSILLLAAIVRAF
YKNQKYLEI*
>SRVP18_trench_6_60cm_scaf_214_117_86_FINAL_661 # 506377 # 507111 # 1 # ID=1_661;partial=00;start_type=ATG;rbs_motif=GGA/GAG/AGG;rbs_spacer=11-12bp;gc_cont=0.246
MAPEWIFIIILLIIILLLFSRYSDLKGKVEDRSRELFDNWKHIELNQIKSQFELQSKQAI
QETENIRIQLKEQTNKVIEDTEKIRIELQKQTEQTKIQLEEQYKKNSQLLLEEWIQKEEG
RIRKDAINKSKSVIIGKVTEHLVPFFPGFKYNPKDVRFVGTPIDIIIFDGLDEGNIRQIV
FGEIKTGKYGNLTAREKSVKNIIDNKNIKHETIHIETEKNDIDIDNKQKTLDESILQIPH
IEEK*
>SRVP18_trench_6_60cm_scaf_214_117_86_FINAL_662 # 507360 # 507509 # 1 # ID=1_662;partial=00;start_type=ATG;rbs_motif=GGA/GAG/AGG;rbs_spacer=5-10bp;gc_cont=0.287
MCRDEFKINILRDIRLYECVCNDCGNKFRGLPVDNIECPACHSANILKK*
>SRVP18_trench_6_60cm_scaf_214_117_86_FINAL_663 # 507639 # 507821 # 1 # ID=1_663;partial=00;start_type=ATG;rbs_motif=AGGA;rbs_spacer=5-10bp;gc_cont=0.301
MLYAKSEKSVGIQRKDDYKDDMLTPLEIEMKLRGLSKQTSKMYLYYNSKFLDYINKEEVT
*
>SRVP18_trench_6_60cm_scaf_214_117_86_FINAL_664 # 507975 # 508445 # 1 # ID=1_664;partial=00;start_type=GTG;rbs_motif=3Base/5BMM;rbs_spacer=13-15bp;gc_cont=0.289
MVLSRKEIKYLLDKTKNTKHRLIIELLYSTGIRLSECVNLKYGDLDLNDKIGWVRHGIGS
KDRIFIISDMLKKDLISYKEKYGSDENGFIFVVKRRKMSTRGIQIAIKISAKRAGIEKEV
NAQMLRHSFAIHLLENTTITWTFDIIYDTNICTDFF*
>SRVP18_trench_6_60cm_scaf_214_117_86_FINAL_665 # 508619 # 510112 # 1 # ID=1_665;partial=00;start_type=ATG;rbs_motif=AGGAG;rbs_spacer=5-10bp;gc_cont=0.268
MQDTLDICIQWFEKHTNEKGISELIDYVFYPKKELGRSTGIVRKNLKIIFYEAGIPLYPK
HELLKFGEYYDYGLKIQKLWIRNWSNISKDPHYFNQADNWIKTRIKKHLEQVEIKKRKKI
NDEYNAIVKRLKDEDNQRKYERYKKRLKEEAIEDLKKRTESVDNMEDKIKGLDLRAKIYE
IISGLSKENKKCNEWYLRSDLSRKGYNKGEIYQALKFLKEKEAIYEIPYLDWFITIEYRD
KDNVGENTLQRNIFKIIKNFSIRFNWRFGIKQSDLFDKLLEKYFLESEIRSALNVMREKN
IIYKKVYVYWFTKDYGYTNTIPRYTVEEDITEEDISEGIEKDFKEDKEKKGKPEEGKPEE
EGKDKQPEDKGKDKQPEDKGKDKQPEDKGKDKQPEDKGKDKQPEDNMDYSDIPSGTEFLT
QRWKDLKGIRDQLFQDREKEIIQQKELERKREESISRQKELDIKITDLDKEKVRLEKLFE
SIRLERNGQKKVDEKKG*
>SRVP18_trench_6_60cm_scaf_214_117_86_FINAL_666 # 510220 # 510636 # 1 # ID=1_666;partial=00;start_type=GTG;rbs_motif=GGA/GAG/AGG;rbs_spacer=5-10bp;gc_cont=0.261
MSLKTWDIFHVGDFYKFKERDNNLIIIDITKEPFVKQLGSITKDGEIKIIDTTIFKRNLT
HRRCKTSVIIKGNSIYCPKCGHIIPNKDTGRWSYLANKFLKTKNIIIGEALVNNEENPII
LIDQEYIRRKTNFKIKNI*
>SRVP18_trench_6_60cm_scaf_214_117_86_FINAL_667 # 510653 # 510904 # 1 # ID=1_667;partial=00;start_type=ATG;rbs_motif=None;rbs_spacer=None;gc_cont=0.222
MNKDFLYGKKSNCKCYYLEKFQCRFKKSCNFPICKFYTTEKPEKPIKNRQEYLAIKYNLE
DKKYKLPSIDNKNKKKNENLKQE*
>SRVP18_trench_6_60cm_scaf_214_117_86_FINAL_668 # 510907 # 512253 # 1 # ID=1_668;partial=00;start_type=ATG;rbs_motif=AGGA;rbs_spacer=5-10bp;gc_cont=0.370
MKKILIIGLGSGGFAASLAIRRTDPEALITVVEKRNYEMFSPCGLPFGIEGIVSLDDLKF
SLPEDKQTTKLLGYEARTIDVANKILITKNLKTEEMTSIPYDSLIIATGARPFIPPIKIQ
EKIGSGVFVLHDIESAQKIINYAKLSKRAVVVGAGPIGLEIALALHEKKLDVVVVEMLPN
ALPRALDRDMAKLVEKSLEDNNIKLLTNKTVKSIDGQPVESVLVGDEIIKTDMVVLASGV
KADLDIAINAGIHIGRWGIKTNPRMETNIKDIYAVGDCIETVSLIDHRPTTMQLSSAAFR
QGMVAGTNAAGGYDIYEGALSTFTSIIGKVEVAATGFNEFFAKSAGFETISGKAQGKNKP
AYYPGAKDITVKIIADAKTGKVLGGQAVGEGAGARINTISLGIKCGIDVYALSQIEMAYC
PMIAESYDVLNKAADFIVRKLEKSKRLI*
>SRVP18_trench_6_60cm_scaf_214_117_86_FINAL_669 # 512396 # 512683 # 1 # ID=1_669;partial=00;start_type=ATG;rbs_motif=GGAG/GAGG;rbs_spacer=5-10bp;gc_cont=0.302
MEENESEKLKEMIEIEELAIKIEEMSKVIKKLKGRIKEGTTSISKTTDQLKQTAVDKKVS
AEKEIKENPLVYAIGAFFGGLIIGYTVARGRKLLK*
>SRVP18_trench_6_60cm_scaf_214_117_86_FINAL_670 # 512728 # 513705 # 1 # ID=1_670;partial=00;start_type=ATG;rbs_motif=GGA/GAG/AGG;rbs_spacer=5-10bp;gc_cont=0.313
MVLEKKIERIIIIYGMILLSILIFITGSSALEINNSCVDCHKNISPFTDEQTRLNHIIIN
HTERNVSCSIDCHADFIRKTAVNNYLQWSDSIHAKYFVTCDQCHGGNSDAITEKDAHIGI
LNNSDNNSDIYFKNIPDTCGKCHKVELDNFKNTMHYQRLKAESVAPSCVTCHQPHTFKVP
AASDIVKLCSVCHNQKSMPYLATVPVDAQNALNKANELNEMIIRTQESIKHEKFVGHDIG
SAQTRLDSATSIMNDIPSMWHKFDLKNFDQQIQLGMNSVEIAQNLLIDVNASTNNKKVVP
DISISLVIGIIFLIYMINFVKTKRR*
>SRVP18_trench_6_60cm_scaf_214_117_86_FINAL_671 # 513740 # 514831 # 1 # ID=1_671;partial=00;start_type=ATG;rbs_motif=GGA/GAG/AGG;rbs_spacer=5-10bp;gc_cont=0.335
MTIISFIKNWISAHKLPIAIVLIVMFIGMVAVTQKLLDITENPAFCGKNCHIMRPYYDSW
STSSHKTVRCVECHYQPGIIGHIQGKLNGLLQFYSYETTTEETTGVLYARINDNSCLACH
ESRIFSSNVTYNDFNFSHSEHYLQPKRGIKLTCTSCHSMIVIGMKEHLSVTDPTCGQCHP
NIVKNDIGHVLVTNATCFTCHFREVPGNSSISGCPSCHGPPKQLYKNYTSFDHTIHLNKG
FECLTCHTNISKGANDIIPKDKCLTCHIQSDRVSKYDDFSLIHNTHVTQNKIACYNCHSA
VEHSPTIKDNLCATCHSNQHPSDWLQTHSKQDLAGTVCSGCHEPKFCSDCHSKLVTGRNM
TIQ*
>SRVP18_trench_6_60cm_scaf_214_117_86_FINAL_672 # 514870 # 515337 # 1 # ID=1_672;partial=00;start_type=ATG;rbs_motif=GGAG/GAGG;rbs_spacer=5-10bp;gc_cont=0.374
MNIKISAEAFENGSMIPVEYTCDGENISPALFWTGIPTETKSIVLIMDDPDAPMGTFVHM
IIFNIPARMNTLPKGIPKSEKYFNNTIHYGTNDFARVGYGGPCPPTGTHRYYFRIYALDI
MLNLGPGAKRNAVDKGMMGHVLASGELIGLYKRLQ*
>SRVP18_trench_6_60cm_scaf_214_117_86_FINAL_673 # 515560 # 515769 # 1 # ID=1_673;partial=00;start_type=ATG;rbs_motif=None;rbs_spacer=None;gc_cont=0.324
MKMKNKDKIDIPGAERYTVKSAIEKVKSDAMTHIILIDHMGNLTMEQKLYLAYFWGTREG
KPTILEFGQ*
>SRVP18_trench_6_60cm_scaf_214_117_86_FINAL_674 # 516023 # 517159 # 1 # ID=1_674;partial=00;start_type=ATG;rbs_motif=None;rbs_spacer=None;gc_cont=0.309
MDELEIKILANTMHYHSGKVFFDEECLASKPAFYENSETDIRHGIQNLISEKFLIKDIYK
GCGIYTVNTEKSSEIKKIVNGYDIKEKIVCPRIETIHISNTRNNIIRVAVIQLYYELTKS
FPPTIENKVDIKKKIFSGLDFARQNNVNIVCLPELCLCEEWISEIKGKYPDMIIIGGGFY
KDCKNTCPIIIRSNEDVPCQCKIEPSALEDAEKWETGMISGDEIYKYETQFGKFVVLICK
DFDRFAHRFRESDIDFIFCPAYNDSNKRFHDEANIHVTKTFTYILIANTGKYGGTSIFGK
INKNYFSRLIGEGCKKENDLLDYKLCEVEEKKEEIILADFHLNNKDVHVPSPSISSKEKI
SVTKIRKLPFLAYEIPAN*
>SRVP18_trench_6_60cm_scaf_214_117_86_FINAL_675 # 517211 # 517663 # 1 # ID=1_675;partial=00;start_type=ATG;rbs_motif=None;rbs_spacer=None;gc_cont=0.289
MSIQNYVFGIDVDNTLTDTPPFSVDKMDLEETRKLIRNAPPKKGIEILSILDLNVIIITG
RGDYFHEDTIYWLNKHDIKFAKLITIDRNKYKYRFNIQEYLKFKLDAYLSNKIHFCLEDD
DLVIKILNDYGIKTSKVEKNFEIAFYNLFR*
>SRVP18_trench_6_60cm_scaf_214_117_86_FINAL_676 # 517671 # 518432 # 1 # ID=1_676;partial=00;start_type=ATG;rbs_motif=None;rbs_spacer=None;gc_cont=0.253
MIYIEKNMRDIEKNMRDIEKNMRDIEKFRCPNLSIIDQKGNKLNLKEETIERAKSLATEY
FKKTYHSPHYSFIKNLFPAFIYIASVLENEKIYQRDVIKVFEISHSTINKYYRDITDTLC
IDMKRDRKISYLDREKYTIYLEGINKIGKDLNLRDKTIEKAKGLAIRYFKVVPRYYYYSY
DKQLLPVFVYAASIIENDRRSELDIYNKEGYNKEVYNISGVINVLINKCHNNSLRTIGMK
IMDDIEIPEQFKN*
>SRVP18_trench_6_60cm_scaf_214_117_86_FINAL_677 # 518450 # 518824 # 1 # ID=1_677;partial=00;start_type=ATG;rbs_motif=GGA/GAG/AGG;rbs_spacer=5-10bp;gc_cont=0.317
MINTKIIYIILLAIIILSSSGCLETGRSAAVDTIYDVGYNNLPWKTGFIYLTNDHPAGPK
GTGYSAVYTFNKSDVKLFNFLSEARDNKRLVKLYYTNNYIYLPWEYQSDAVALVYKAEYV
NTTK*
>SRVP18_trench_6_60cm_scaf_214_117_86_FINAL_678 # 518886 # 519518 # 1 # ID=1_678;partial=00;start_type=ATG;rbs_motif=AGGAG;rbs_spacer=5-10bp;gc_cont=0.335
MITIDIEKNKILDEIIANRRTIREFKPDEPPKESIEAILEAGLQAPFAAIAIIGEKQFRR
FFILKKGESMDKLANIIQKRIKIVSDNLSGRTNILKADEFLKILKDIAVSGFNIRPPCFI
IVAEKEGFPPVAQLSLAHCLENMWLKATALGLGFRLMSLTSELSKDTEFCEFIGIKPGEY
AINGCIIGYANAVPPKVERPLLNEITTWIN*
>SRVP18_trench_6_60cm_scaf_214_117_86_FINAL_679 # 519550 # 520128 # 1 # ID=1_679;partial=00;start_type=ATG;rbs_motif=AGxAG;rbs_spacer=5-10bp;gc_cont=0.339
MKVKIEGDFKMKKMTEQNLINAFGGESQAHMRYLHFANQADIEKYYSVARLFRAIAHAEY
IHAGDHYKELKHLNGGFVANSMAAFGPGDTIKNLKLAIEGETFEIEEMYPVYINTANFQG
EKGAQRTFEWSYGTEKMHKTLFDIALYSVSSKNDVILGPIHVCEICGYTLEGEVPDKCPL
CNATKDKFTTFN*
>SRVP18_trench_6_60cm_scaf_214_117_86_FINAL_680 # 520165 # 520293 # 1 # ID=1_680;partial=00;start_type=ATG;rbs_motif=GGA/GAG/AGG;rbs_spacer=5-10bp;gc_cont=0.271
MYIPPCPECKSINSFKYNIITDDWICKNCGYTIYGGYFDDEE*
>SRVP18_trench_6_60cm_scaf_214_117_86_FINAL_681 # 520333 # 521385 # 1 # ID=1_681;partial=00;start_type=ATG;rbs_motif=None;rbs_spacer=None;gc_cont=0.338
MIKFDDIGSYPLPKNIDKNWINSLKIGDPKCLNIIKDAMHQKIDAGVDIPTYPQFQDMNK
QFLDIINNDSMSDALLIRRENARIMELDALEDIGEEYSKKTGEMLNIRICVTGPIELYTK
QFGGISYKDILDILATDVDRFIANSIDNAKNFRITTVSIDEPSIGINSQIMFSDNDIVDA
WDKASKTAASHKMDIEIHLHSPLHYKLVCKTRSIGIIGVESAANPSYLDLIDKKDLEEYD
KFLRVGIARTDIFNMAAALNEKYGINVWKEPSKLEEIVTGLETPSIIEKRLENYYRMFGN
RIKYAGPDCGLGAWPTQELAFSLLKNTSMGIKNFLSKHLEIQQINNRKGK*
>SRVP18_trench_6_60cm_scaf_214_117_86_FINAL_682 # 521382 # 521696 # 1 # ID=1_682;partial=00;start_type=ATG;rbs_motif=AGGA;rbs_spacer=5-10bp;gc_cont=0.317
MNIDEDEIDKLSTELDSCEIKSPSDHRLMFKTLENPVRRMVIKSIGYLGKTKKEIMKDVG
INESLLDFQLDYLIKECYAEVDGEIYRLNEKGKDLLVNIVAPLK*
>SRVP18_trench_6_60cm_scaf_214_117_86_FINAL_683 # 521693 # 521866 # 1 # ID=1_683;partial=00;start_type=ATG;rbs_motif=None;rbs_spacer=None;gc_cont=0.310
MRDMSYTQKKIKELQEEIITVNENTEMGQKRLKEIMVELGKLNKGLLSDLMSMTTHK*
>SRVP18_trench_6_60cm_scaf_214_117_86_FINAL_684 # 522221 # 522646 # 1 # ID=1_684;partial=00;start_type=ATG;rbs_motif=AGGAG;rbs_spacer=5-10bp;gc_cont=0.352
MAGELAKEGTDISTEIKEVEELPTEDKIEGALCYSLGFISGIIFLVVAKHKFVRFHALQS
IATFLPLLILASEIERYLLVSQLAPLTIQAMTGILGGAIAVIISSIIWTLIAILWILLIY
KASRGEKYKLPFVGRLAERYA*
>SRVP18_trench_6_60cm_scaf_214_117_86_FINAL_685 # 522779 # 523222 # 1 # ID=1_685;partial=00;start_type=ATG;rbs_motif=GGAG/GAGG;rbs_spacer=5-10bp;gc_cont=0.324
MLFDEFEEMSRMFEETWGILAKRRPLMSVSVERAIEKYRGHRIILISETDKEIIAKAELP
GLNKEDIMINLTEDRLEVSVDTKHEEEIKEEEKEYIYKERYNRSFHQSISLPGLIDPDDA
KASYINGVLEIKMPRKVIRKRAQLKIE*
>SRVP18_trench_6_60cm_scaf_214_117_86_FINAL_686 # 523265 # 523717 # 1 # ID=1_686;partial=00;start_type=ATG;rbs_motif=GGAG/GAGG;rbs_spacer=5-10bp;gc_cont=0.342
MNDEFRRFEEEMNRMFEEFWGRPSRRGKLILPSGERVVEKFRGSRRPFADLIESEKDLTV
TIEMPGLNKEDIKINLTQDKLEVSAETKHEEERKDKDYIYKERRGESYYRSMTLPSNIDP
DNAKASYSNGILEIKMPKTEIKPKKPLTIE*
>SRVP18_trench_6_60cm_scaf_214_117_86_FINAL_687 # 524159 # 526453 # 1 # ID=1_687;partial=00;start_type=ATG;rbs_motif=3Base/5BMM;rbs_spacer=13-15bp;gc_cont=0.301
MTTQTLEQGLNFSIKNRSNIGRKMYLLDVGYNKEYDKISKWIKLNNGYKCLHEEFYPKIY
ISRGEAKHRLQYIQRLMLSLPYIKDAYLDKKKTWLRKEPEDVLCIEIEQKEVYNTASMLE
KRGYFLYNVDINPVRQYLIGSDMFPMAKLKEGYKLDDDQWNIDYEIPDVDCKVLSIFPKK
EKGIVTIEDPISNITLGDIIIDEGSESEIIEEFYFNLIGEDPDIILTENGDSFEFPYVYH
RASQYGIDLQLGRDDIRYKNRINNEQKGNSYFSYGRIYYKPKKYTLSGRLHIDKSSFMYR
EGGMSGLIDLSRLTKIPLQEISRLSPGSIVSALQANQAMNEGILIQWKRNIAESWKTAEE
LLPADIGALILHPKVGLHEDVWELDFNNMFPNIMLNHNISPETVLCDCCSDSINRVPFIN
YNICEKHIGLIPRVLKPLIERRMEYKRRKKYDKLRSQEYESKQIILKWLLVTSFGYMGYN
KARFGRIECYESITAYARDILLRTMKLADDMGFEILHGIVDCLWVKSKGLKLSKDPERLC
ELAYKNIGIPLESKARFDWIVFLPNKLNNNIDNPIGTPNRYYGLKSDGDLKIRGIEMRRS
DTPTLIRDLQISILQKLAEAKTAPEFYIKIKETIDILREYKDKVFNNECSPNELIFETRI
SRKCDDYIQFNNQVAALKQFRDEKIEIMPGQSISYIITDHKSKDYRKRLMISELVDDNTN
YDRLKYYEYLLRAAESILQPFGYTVKRLDEIIKYKIQTHINQFY*
>SRVP18_trench_6_60cm_scaf_214_117_86_FINAL_688 # 526546 # 526953 # 1 # ID=1_688;partial=00;start_type=ATG;rbs_motif=AGGAG;rbs_spacer=5-10bp;gc_cont=0.377
MKELRITPDSKGEEIGPFALAMHNIMRLPLTMRSLNEKGVRIEDGKIVEYQYTGPILEQV
LKENRLIRAVPISGTFKGKSVVVAPIRDDEGNVLAAIGVSDQYGAIDFIECFCGHPIIID
DVEKCVLSKMKKNEK*
>SRVP18_trench_6_60cm_scaf_214_117_86_FINAL_689 # 526959 # 527399 # 1 # ID=1_689;partial=00;start_type=ATG;rbs_motif=GGA/GAG/AGG;rbs_spacer=11-12bp;gc_cont=0.272
MSTIDLEKISWNQEDYWKRLSIFDSDFLEIGLDHMAFDVSKWDEFIKKWDLKIRIIDDDC
SAYNDNYSIVMSGLDGFIEDIENKHVPGYYLALTFSKNVNMKTLIEYIGDFHKILDHADD
LEIVKGLNSSYISHPKEIKMKMIEYL*
>SRVP18_trench_6_60cm_scaf_214_117_86_FINAL_690 # 527402 # 527572 # 1 # ID=1_690;partial=00;start_type=ATG;rbs_motif=GGA/GAG/AGG;rbs_spacer=11-12bp;gc_cont=0.310
MRKMNKCILLDIEMPLNLICPVSKDYGDRFVCYRDCGFSPIRMEKPKTKKFVQITF*
>SRVP18_trench_6_60cm_scaf_214_117_86_FINAL_691 # 527612 # 528325 # 1 # ID=1_691;partial=00;start_type=ATG;rbs_motif=AGxAGG/AGGxGG;rbs_spacer=5-10bp;gc_cont=0.319
MPIKLIPPEEVYDEKAVEKDNEIIDENEIKKRFEFVIDFFQKSNPNPTTELKYKNPYELL
VATILSAQSTDKRINMITPELFKEYPTVEKLAEATSEDVFPFISSVTYPGNKSEYLVNMA
KKIVQKYKGKIPEDVDELQTLSGVGRKTAHILASTLFNKPVLAVDTHVFRVAERIGLTTG
AKTPVESEDQLIKYLPKEVIPKFNFWLVLHGRYICTAKMPRCPECGIKEICRYYQTS*
>SRVP18_trench_6_60cm_scaf_214_117_86_FINAL_692 # 528429 # 528584 # 1 # ID=1_692;partial=00;start_type=ATG;rbs_motif=AGGAG;rbs_spacer=5-10bp;gc_cont=0.487
MVGLESTLDNSEAAQKVKTAKEDPAEKKRQKEFYAKLRARTAAQPTGAQYE*
>SRVP18_trench_6_60cm_scaf_214_117_86_FINAL_693 # 528956 # 529288 # 1 # ID=1_693;partial=00;start_type=ATG;rbs_motif=GGAG/GAGG;rbs_spacer=5-10bp;gc_cont=0.300
MVKEMIILCDICKEKKANTKCFLCSKDICNDHNFGGEHSYILTNVTVYNDRVFDIKVEDT
FIDCCPNCTDVLKGMMNKKRDIIENRIEEYMTEIKDWLLNEIKKEYGGNE*
>SRVP18_trench_6_60cm_scaf_214_117_86_FINAL_694 # 529389 # 530639 # 1 # ID=1_694;partial=00;start_type=ATG;rbs_motif=AGGAG;rbs_spacer=5-10bp;gc_cont=0.316
MPRSIWTGTLQFVLISFPVKLYKATDDKGVSFKNLHAVCGNNIKLKKWCEICGREVPANE
INKGYQIGKNQYAIFSVDEVDNILPENAKIINIEAAVVAEQIPVITYDTSYFVTPDKGGE
HVYILLLNALSAKNKVLIGRIVMRNKEHLVSIRPYQDGLLMSMLHFVEEVRDIHEVISIK
NRQVDNKELELAVNLMDHLTGDFNKIDQVDKYKESIEKMAEMKATGQLITIEPTKPVREV
RNIIEGLQKSIEVVTGAKIAEPPMMIASISNAPTIETSQLLKMPEIKSKGIKEDIKEQGI
KEQLEKMYGITDEEIDNIILEQKIEDQEDRINILKELLNYKTFQGYVKDHNKEFENIEID
ADFKFITILDKNYPRINIPILKKIGIVANHFGVLIRIKSSNRQVVYKKIEDNIFDF*
>SRVP18_trench_6_60cm_scaf_214_117_86_FINAL_695 # 530696 # 531604 # 1 # ID=1_695;partial=00;start_type=ATG;rbs_motif=AGGA;rbs_spacer=5-10bp;gc_cont=0.288
MLPEKFHFLDVKPAKLYILHIENKIFQRKLDGTAVEVFINDDIRLFGRGVLEYGIASEYT
LRFPEIIKDLQRLNIPKDTDFVAELIVVDPNTGFESLKLVQTRTHRGNKIELYSKQYPAL
LIILDVVKVNGKDVTELKYLDRINELKSSIGKDNWKSEHIFFIKNEIELDWNYIEKNNLE
GIVVRDADEKFNRGIWKIKLVDTEDVYCKGEYNKSDNTNEFRSLICYQLDKDGKEIYVAD
VGGGFANSERKEIQSLLDSDIMKEKPLVLEIKTLGRRPSLRFRNPIFIRFRFDKNWFMCI
IK*
>SRVP18_trench_6_60cm_scaf_214_117_86_FINAL_696 # 531619 # 531711 # 1 # ID=1_696;partial=00;start_type=ATG;rbs_motif=AGGAG;rbs_spacer=5-10bp;gc_cont=0.333
MERYNRDDKCDRIENGKRCGREFHGIAQRI*
>SRVP18_trench_6_60cm_scaf_214_117_86_FINAL_697 # 531940 # 532089 # 1 # ID=1_697;partial=00;start_type=ATG;rbs_motif=GGA/GAG/AGG;rbs_spacer=5-10bp;gc_cont=0.307
MKSKEECRFYSESKCIAADLEICDFEGENHEKCLRYRLYYLKPQTMQLR*
>SRVP18_trench_6_60cm_scaf_214_117_86_FINAL_698 # 532188 # 532559 # 1 # ID=1_698;partial=00;start_type=ATG;rbs_motif=GGAG/GAGG;rbs_spacer=5-10bp;gc_cont=0.376
MDNVVHFHIPVDNMERAKEFYKNIFGWGIQETSPDYQLVTTVDTDELGVPKEPGAINGSL
ITRESPEEYPEISIEVASIEDYLKKIKESGGKTITEKTLVKDEGFYAEFEDTEKNIVGLW
ETL*
>SRVP18_trench_6_60cm_scaf_214_117_86_FINAL_699 # 532573 # 533226 # 1 # ID=1_699;partial=00;start_type=ATG;rbs_motif=GGA/GAG/AGG;rbs_spacer=5-10bp;gc_cont=0.355
MNKDIPEKGAIIQRDNETYAVAPHIPGGIIDPAKLRNFADVAEKYGSVIKITSAQRIAIV
GIQEKDLDNIWTELGMKPGAAIGLCVRSVKICPGTTFCKRGQQDSVGIGLKLDEKYHGME
LPFKLKMGVSGCMNSCAESVIKDIGLVGTSKGFRLYAGGSSGITPRLGNLIAEELSENES
LDLIERIITFYKKTNQKKRIGKIIDEIGLENFKKEIL*
>SRVP18_trench_6_60cm_scaf_214_117_86_FINAL_700 # 533249 # 533410 # 1 # ID=1_700;partial=00;start_type=ATG;rbs_motif=AGxAGG/AGGxGG;rbs_spacer=5-10bp;gc_cont=0.333
MCMADSSINVDIDSVEVGEKYRCINCNTKFRGIGKKIRCPTCDSMQVEKDLEE*
>SRVP18_trench_6_60cm_scaf_214_117_86_FINAL_701 # 533609 # 534007 # 1 # ID=1_701;partial=00;start_type=ATG;rbs_motif=AGxAGG/AGGxGG;rbs_spacer=5-10bp;gc_cont=0.363
MLGEVIGELTGKITGMRVLPMECCPKIESTFQDTGKILDVDVTDIGTFWSLFKEDGGIYG
EGRGMFMTNDGEIVTWTGQGIGNMKGKGSEYRASIFFNTSSKKLANLNNTMGIVEYSVDE
DGNTHERLWEWK*
>SRVP18_trench_6_60cm_scaf_214_117_86_FINAL_702 # 534019 # 534300 # 1 # ID=1_702;partial=00;start_type=ATG;rbs_motif=GGA/GAG/AGG;rbs_spacer=5-10bp;gc_cont=0.340
MVYVLVEHKVKDYEKWKPVFDEHGTFRKAGGGKESNLFRNIDDPNETVIIFEWDTIENAR
KFFESENLKNIMQKAGVVNKPAIFFLEEVETVE*
>SRVP18_trench_6_60cm_scaf_214_117_86_FINAL_703 # 534358 # 534867 # 1 # ID=1_703;partial=00;start_type=ATG;rbs_motif=GGAG/GAGG;rbs_spacer=5-10bp;gc_cont=0.402
MSKAVVIYLSTSGNTKVMADAIAEGLTSRNVSVTTMNFHEARIEEIKAADVIAIGSSTFY
YKMLPPMEKFIDSLEKANVAGKVGAAFGSYGWSGEAPVDVASRMRKLGIEVIDPVLRIQY
QPTEKDLEECKRLGKDLANKVKKAEKPKAEGSKAKGAPMEDVKMGEGGH*
>SRVP18_trench_6_60cm_scaf_214_117_86_FINAL_704 # 534938 # 535219 # 1 # ID=1_704;partial=00;start_type=ATG;rbs_motif=AGGAG;rbs_spacer=5-10bp;gc_cont=0.358
MARYIIISNLTDEGAKTLKKNPGRVKEVNTELKDMGINVLDQYAILGNFDFLTIIEADDE
DAITKAIVEIASRGSIKTSTYKAIPIDDFIESL*
>SRVP18_trench_6_60cm_scaf_214_117_86_FINAL_705 # 535342 # 535461 # 1 # ID=1_705;partial=00;start_type=ATG;rbs_motif=GGA/GAG/AGG;rbs_spacer=11-12bp;gc_cont=0.275
MNIEDYDMVVGDRITGLYCYMNHDNKIVKTIKMIDTGGI*
>SRVP18_trench_6_60cm_scaf_214_117_86_FINAL_706 # 535464 # 537188 # 1 # ID=1_706;partial=00;start_type=ATG;rbs_motif=GGAG/GAGG;rbs_spacer=5-10bp;gc_cont=0.372
MATTNKTHSEIMENLKNCFTSPVSNPIMDGYLIHTISHFIDLIDDLKCRAPIFGINTESC
LLDLHKADKERIPIRTKQKGQSEYRSAQYFPDEMRSVEDITEKLAKYCNDMIIWSHPNTQ
VNVIPPPTIPSITAFIASSICNPNIIWDEYSGNFTEAEIQVVALLSDIIGYDQNQSGGIF
TFGGTGANMYGCKVGVEKMFEGHAMVDGIREDIKIVASESSHYSKLNIAGWLGIGTKNVV
TIPTIENAISLIDLENYMRHAFEMGEKVAVIIATMGTTDAFGIDDVNAIVKLRNKLTDEY
KLEYPPHIHADAVIGWPWIVFKDYDFDKNSLDFSPRTLHSLKESIVRIKSLYMADSLSID
FHKIGYAPYISSVFMVKDRHDLTLISRAKEQMPYLYNFGYYHPGIYTLESSRPGSGALAA
LANISLLGKQGYRVLIGHIVEMAEMLRDKLGQYPFIKILNSNNYGPVTLFRIYPDEGNAM
EIFHQELTNPDYREQLEKNNIYNIQIFKQIYEQAIRGEGVLLSWTDACRHTEYIGGPPIA
AMKSFIMSPWTNLNALEEVKNQIIEARNQIYPKL*
>SRVP18_trench_6_60cm_scaf_214_117_86_FINAL_707 # 537192 # 537575 # 1 # ID=1_707;partial=00;start_type=TTG;rbs_motif=None;rbs_spacer=None;gc_cont=0.305
MVNILNDSLKEFKVKIRCNYLDVRQGEINNNKELPLLFAKIMNINPDDIITYGIRDWGRE
PYGAVCHMWRPGVKSWEISDIMEGFSLNNERIKNVHICGETYSHFQGFMEGAVRTANNVI
LKINEKS*
>SRVP18_trench_6_60cm_scaf_214_117_86_FINAL_708 # 537621 # 538313 # 1 # ID=1_708;partial=00;start_type=ATG;rbs_motif=None;rbs_spacer=None;gc_cont=0.241
MKKIELFGEKYCDICKINILTTGNIYKEYKDDVWTGRYLCRSCYSKDYNKKYYSYDNDPR
KYMRNIRINNLDRYSSSGKGLVFELVTCKARSLKNLNIESDNYSSKLDHSIDPEYGILQT
KGSIAELNSLRNKYWKLSTRNEKGKRFNNLIFYCADKNFRHIENVYIFPEKEVISRNDIL
IKDQNIKSWYDKYLMQDIEIYNNAIQFIMSILGNKRYIGIDDAKKILGIK*
>SRVP18_trench_6_60cm_scaf_214_117_86_FINAL_709 # 538335 # 539639 # 1 # ID=1_709;partial=00;start_type=ATG;rbs_motif=AGGAG;rbs_spacer=5-10bp;gc_cont=0.343
MSETESMFCYQCSQTASGTGCTVKGVCGKNSTIARLQDNLLITVKGIAPYLYHARELGYS
DSSISEFIEKALYSTLTNVNFNAEDFINLAIEAGQNNLKAMRMLKIAHIDTYGEPQPTSV
KTGTVKGKGIIVTGHSLKCLEEMLKQTEGKDINVYTHSELLPAHGYPGLNKYKHLIGNLG
KSWDDQRRLFSKYPVAILGTSNCVLLPKEDYINRIFTTGVVGLPGVAHINGYDYTPIIEK
AKSLPDLEDIEGDTVLTTGFSSSVVLSLKDKIVKLVNDGKISHFFLVGGCDSPVKHMEYY
REFVEKLPKDTIILTLACGKFRFNDLNLGNIEGIPRLIDIGQCNDSVVAIDIATELAKIF
GGMDKLPLTLIISRMEQKAVSIFWTLLSLGLKGIYLGPNMPAWANEDITKVLVDNYDLRP
IGDPEKDIKDILHK*
>SRVP18_trench_6_60cm_scaf_214_117_86_FINAL_710 # 539654 # 539950 # 1 # ID=1_710;partial=00;start_type=ATG;rbs_motif=GGA/GAG/AGG;rbs_spacer=5-10bp;gc_cont=0.354
MTINFTVRVEYSDGKDARNKKVFLDVQGGFAGAWLEDLTDSNGIVGFELERNKSATITFV
VNGDRYQTETVHDGDTIYITLSNDSDDEEQYYLDDPTI*
>SRVP18_trench_6_60cm_scaf_214_117_86_FINAL_711 # 539971 # 540201 # 1 # ID=1_711;partial=00;start_type=ATG;rbs_motif=AGGAG;rbs_spacer=5-10bp;gc_cont=0.277
MCEVCNEEFKKTMIKILNEAREIKKEMNNEEFAEYIKTSEFTEYAKKRIPEIVAETPIFS
VFKRTDQGNYEYIGNE*
>SRVP18_trench_6_60cm_scaf_214_117_86_FINAL_712 # 540290 # 540769 # 1 # ID=1_712;partial=00;start_type=ATG;rbs_motif=AGGAG;rbs_spacer=5-10bp;gc_cont=0.279
MEKLDKDKIKDLMNIIELAGKKICIQHLISNDEIGYQCIIVVMDLYDNNDISNVLRKAGK
EKLKRIQNRLIGLLHTKDEIVKNELINDLETLDALDIMLEEEFGRPEINVENKCRCFILS
IRPDQRIELRRMDTDEYIDIKDINDLFGILKDEKYDFIY*
>SRVP18_trench_6_60cm_scaf_214_117_86_FINAL_713 # 540793 # 541293 # 1 # ID=1_713;partial=00;start_type=ATG;rbs_motif=GGA/GAG/AGG;rbs_spacer=5-10bp;gc_cont=0.283
MVSEVSKIFKPSPLNEEGKPIKGYSIYIEGELPKFLTKEQKLAKYKIIRPDGTTLAIVPT
TFRNDIKEEFVKLGYSFIAVTDSAIVPVKAIEGVRVSISNANWKHKYAIIINKGNVNEII
NDTAKVLNVLLDKNVGITKENICASYCGIAIENEDDVNKIIKYKRK*
>SRVP18_trench_6_60cm_scaf_214_117_86_FINAL_714 # 541300 # 541911 # 1 # ID=1_714;partial=00;start_type=ATG;rbs_motif=None;rbs_spacer=None;gc_cont=0.288
MINRQIKTIDYIKIGFDKHFIRSLTILSNRKIEPIIINVDNEDIIIGIKCPVIMNEDTFE
EDKKTIESDILKAYADILNSEICNREQEETIFHQNNQRRVKYEPYPCSRCGSTDTVGHGS
RKTGLGKKQKRYCRKCGKFYTNQDDSIWKMKNRRDVIEEALKLSEQNSLRDTARLIKEKF
NVEISHSTVFYWRKNKDKMNIYK*
>SRVP18_trench_6_60cm_scaf_214_117_86_FINAL_715 # 541917 # 542111 # 1 # ID=1_715;partial=00;start_type=ATG;rbs_motif=None;rbs_spacer=None;gc_cont=0.308
MTTQAIISLVKKGHTFIKIICGCNGYNAEKLAKIIKDSRPDKIQDIYNIALETKRYETNR
QYAK*
>SRVP18_trench_6_60cm_scaf_214_117_86_FINAL_716 # 542101 # 543327 # 1 # ID=1_716;partial=00;start_type=ATG;rbs_motif=3Base/5BMM;rbs_spacer=13-15bp;gc_cont=0.294
MPNDKIVQTTLIGKVYKENKGKNYRLNCLLEEYFRLVKLYVSIGLELKDMSKSSLHEFMY
NKVCNDFNLATGLIQTARDKSVEILESFKKTDKGKTDKKRKSRTLKMKRISIRFNNTIFK
FEKTENKLSPYWIILSTTGRKSERISLPIQLGKDQIEKIENGWRPISIEMVKKNGQLFAH
ITIEKWIKFKEPKTVIGIDLGEVNLASCIAIPIDNQEKYRKGQIWRGEEIKRIRGLYGHI
RRSLGRKKLINKVKEIGQKEKRKVNQEVHIIANDIIEYVKQFENPIISIEDLTNIRYNFD
ASKKLNKRFHSLPFYKLRKYIEYKANSEGIDVQFIEPFDTTKTCHRYGNVSHVYGREYIC
KVCGMIYNRDLNASVNIAHTLMRDMGWRRSGPLGPKNEDKSDLNVGSS*
>SRVP18_trench_6_60cm_scaf_214_117_86_FINAL_717 # 543537 # 543941 # 1 # ID=1_717;partial=00;start_type=ATG;rbs_motif=3Base/5BMM;rbs_spacer=13-15bp;gc_cont=0.353
MMKYGKSPYLECSSKGDKRFSPFYARVNGKSIEEQYQGSKVFEDGSTGLSWQKAKGRKAV
NLEECISLYDKLWRQYIAEHPDLLIVLKQASGLSDMFAQPGSINQAEVLWRIRNDSYGSS
KFQQKQISIEDAWR*
>SRVP18_trench_6_60cm_scaf_214_117_86_FINAL_718 # 544356 # 544982 # 1 # ID=1_718;partial=00;start_type=TTG;rbs_motif=GGAG/GAGG;rbs_spacer=5-10bp;gc_cont=0.370
MAITKAKTDNWKAKQWYNLVAPEMFDKANIGETLADDPEKLIGRNIEVTLGELTNDLSRQ
NTKLILKIDSVGGDTAYTKYMGHQLTQDYLRSLIKRETSSVETNVLATTMDNYTLRVKPS
CFTIKRARENQIKAIRLIMNTVIAGKAKEMDMERFVHDAVTGKLSATIYHEVKPIYPLRR
VEIRKTEIITEPIRVGSTITPFDEKNIE*
>SRVP18_trench_6_60cm_scaf_214_117_86_FINAL_719 # 545446 # 547935 # 1 # ID=1_719;partial=00;start_type=ATG;rbs_motif=AGGA;rbs_spacer=5-10bp;gc_cont=0.302
MTLLAEEYEDIKMSGILHDIGKFHQRAYKRYHRTPHEKLSKNFVKSIGQSSQVEYMVLSH
MGKDYDSSPNQKDKFLAEIVQKADSYSSKEREKIKGVGNTKIEPFISIYSKLNFSGKSND
EYFYPVTKLELKNLSFPVKSKREAAGPLWENLQHSYQKVWEEFIDDSKKFQNKLSFDTMY
HMIKKYTVFMPSAVFVNYPDISLFDHLKTTAAIGSCMYLYMIAKDEHSTSEKTKYFTLIS
GNISGIQDFIYNVSSPQFVRIGMAKRLRGRSFYTNLLNENLARIIVDRLDLTDANILWCG
GGNFLILAPNTDYAKKILDEYEREINKYLFEKYGGKLSLSLMNQQISGKDLDNFANLKEN
IVYNNEKKNRQKYLNNLDMVFKEEDYIPSNVCKICGSISNGDICDECNTHEYIGDKITRA
EFIVRVVTKDDSTKNYFDIHELNIGYLFLKKENLLEKIEKIHKSSSKIQIFAINNTDFLD
KDIIMKLEEKNIQASFGFSFLGNTVPYHDKYGPLDFDHIAKVSRGTKKLGILKMNVDNLE
KLFETGLDNTSISRISTMSSLLDVFMSGYINEIMKEYYILPDICSDCKEKVDDIDITFSE
DTIKVYREKEREGKIEKVCSKCAEKKIPILYTGYSGGDDILIIGPWDIIVKFSKDIRDRF
KKYTCMNKDVNISAGIFMCGSKFPIDRAVRIADEMLNKSKILGKNRISIFSETVMWEHFD
RFKGYEELLQFANRLELLVETKKVSHGFVYSLLSLYRQKFGDLKDSEFEYKIIARIERRR
YEYMLKYMLVRNVKDDDIREELDKKLNGERMFPWIEIPASIAIYKWRQK*
>SRVP18_trench_6_60cm_scaf_214_117_86_FINAL_720 # 548045 # 548533 # 1 # ID=1_720;partial=00;start_type=ATG;rbs_motif=AGGAG;rbs_spacer=5-10bp;gc_cont=0.309
MRPDYKNAYKPDKQKRNIDRYNPLDMKCISSGYFSDAERLKLREDLIGPEAEKLAKILAN
LEPELTTTQLRKFFNEVRSIEERMKDDQFQMALIMFLKSKAAYSVGKKTSKIPKEFKDFI
FACVEKINDEKDFYGFAKFFESVVGYFYYFNEENKRKKERSQ*
>SRVP18_trench_6_60cm_scaf_214_117_86_FINAL_721 # 548530 # 549222 # 1 # ID=1_721;partial=00;start_type=ATG;rbs_motif=AGGAG;rbs_spacer=5-10bp;gc_cont=0.342
MILLRHKIITGQIECIGGVHIGGSSDTMEIGGMDNPIIKDPITGFPYVPGSSIKGRGRSL
LELKHGLIEEDGSHHKYCGNDNCFICRICGTSADSRSKIGPGRLIIRDAYPTKESIELLK
KLKREKGLPYSEEKYENVINRTNAMAIPRSIERIPAGIKLNIEFVYSIYDTGDEGKTDIE
NIKYIKEFLREIQHATLGGSGHRGSGKVRFINLKIYDTEDKSIEDFDIEK*
>SRVP18_trench_6_60cm_scaf_214_117_86_FINAL_722 # 549263 # 550261 # 1 # ID=1_722;partial=00;start_type=ATG;rbs_motif=GGAG/GAGG;rbs_spacer=5-10bp;gc_cont=0.298
MKLILETITPVHIGSGDTIDPYEYIITDKLYKINLWKFISYLNTRDEGIFLKISSSDMIE
TRKFIKEKAELSNITEYSMNINEDTYNIYVNKLNDENNQLSIQTFVKTLDRSFIPGSSVK
GPIRTALLFSMADKPITDTWNIQQNVFKFKNPHNDPFRALSISDSPPIDHDNMLVCPVKT
YARNKKKNDKFEATGLIALVEGIDSYYTGKAVKISHNINIDSDLQKRNNFIDINADKIAS
SCNEFYQRVIEEELNFYENSDISYAYDTYEKLENDLHLFEKENAFMLRLGWGSGYNSLTI
NLAKKTPDSKVSRRLIRGEFPLGWVKAKILED*
>SRVP18_trench_6_60cm_scaf_214_117_86_FINAL_723 # 550264 # 551235 # 1 # ID=1_723;partial=00;start_type=ATG;rbs_motif=GGAG/GAGG;rbs_spacer=5-10bp;gc_cont=0.266
MKEILAHIRPMSDFPIIHSDRLFGAICVATKDIYGEEKLIEMLESFKKEPPFLLSSMFPY
VIHENSRTYFLPRPIEDVKKINDHRKYIDNYKQFNSVKYISDDIFNLWTNGNIDEAYILK
NMEKYNIKTGFLFPKDKKLQFNMVTTDIPRNRINRMNNLSEDIFYFNGNSYENTNLFFIV
RIYENKYEELLKDALYYLTNYRGFGKDLSVGKGMFKIEEFSDNKIIKSLKENKRFITLSR
YIPSIDEINMFIVRNKAYYEIVSKRGMVSGDKPKKQVHFFSEGSTFPNLKNTETAKTTYG
RILSVHEKAVEYGFAFNVGVSHE*
>SRVP18_trench_6_60cm_scaf_214_117_86_FINAL_724 # 551228 # 551923 # 1 # ID=1_724;partial=00;start_type=ATG;rbs_motif=GGAG/GAGG;rbs_spacer=5-10bp;gc_cont=0.318
MNDDFVKIKTSLLTFHTDRPIMEDANKLKGYVASQFREYSIFHNHYGNRCLFIDSRVQYK
IINNIGYILGIEEGAEAIKMLSDFEELRLGKSIYKARPIFCDKDEIIAKSDEFIQYDLAH
YWLPFDSENFDMFKTLKDRKEKKWFINAMLRNNIITLCKGLGLNVDKCKHTVYVHSRLKE
SISFYKVPRTSFIGEFRTNMILPDFFGIGEKVSAGFGVVKRRLENDHYLMI*
>SRVP18_trench_6_60cm_scaf_214_117_86_FINAL_725 # 552896 # 553432 # 1 # ID=1_725;partial=00;start_type=ATG;rbs_motif=GGAG/GAGG;rbs_spacer=5-10bp;gc_cont=0.270
MEKLVNESKLIYFADLLNEEDNIVEMKIGKIYDVETYAEETGDTVCKFTSELGSITIDDD
WINKEDYPDGFITKLVFKNGVIICEPQYDHNAVDICESEQIMEIEDNNIELQKKRVYDKI
APILKLYDEDRITKIEFVEKLIEAFYNLEEEDEIIVQKMSKTDDAIKLHKTLEDIFDR*
>SRVP18_trench_6_60cm_scaf_214_117_86_FINAL_726 # 553439 # 553999 # 1 # ID=1_726;partial=00;start_type=ATG;rbs_motif=GGA/GAG/AGG;rbs_spacer=5-10bp;gc_cont=0.326
MAKLQSDNLTLEIKFNRFEDEWVAYEINFLWKNDIIVRDDILKKDRWWSKGRYGTFLAND
YEKDFLIETIKKVLNTNKPEYWEPMEPDAKIAIYPDSYFPFLKDHWVPVEETNEKIIQAD
VEPLDENKCELFTIIAFIDTYNFKDADSYSGEGISLHIIVTRRDLEKFVTDMETEYSELL
SKKVKD*
>SRVP18_trench_6_60cm_scaf_214_117_86_FINAL_727 # 554030 # 554746 # 1 # ID=1_727;partial=00;start_type=ATG;rbs_motif=AGGA/GGAG/GAGG;rbs_spacer=11-12bp;gc_cont=0.310
MKITCIERKYKVRGHGMSYNITAKREFDEELTDRLLHEDMELKTFLQYYEITGVQKDEDF
SEDISGLSIETDSQHIQFSEIKQSEIQPEIQQPEIQQPEIQQPEIQQSGISEIQQSGISE
IQQHVPQSDISEIQKPSPTKFMEPIRREWIVLHYMPEEFSLEDVAKICEDKIGHYDIKKL
KERFSATLQKLKKEHKVEIINPEKNPRYRKYRLLVNENREFDKMMEDMKQDEKISVAT*
>SRVP18_trench_6_60cm_scaf_214_117_86_FINAL_728 # 554765 # 555286 # 1 # ID=1_728;partial=00;start_type=ATG;rbs_motif=GGAG/GAGG;rbs_spacer=5-10bp;gc_cont=0.295
MTYRFELMCLSWECEGQTIQVYDGLEQVCKDLGNIVECPECGEEFKVTENHIYVRNLHEI
LESENKNMHKIDLDSIVKEMDVQKLIGENIASKVSEYIDIGNIVDDALDDEKLKELIHKK
VTEIIDDYLLTDDGKNCVIEKFTETISDPDVLIDDRIIDIIVEFLKKSLMERY*
>SRVP18_trench_6_60cm_scaf_214_117_86_FINAL_729 # 555296 # 555433 # 1 # ID=1_729;partial=00;start_type=ATG;rbs_motif=None;rbs_spacer=None;gc_cont=0.246
MTEYKSHRIIDGKQKLVVVDENGKIINRKPNKEELKKQILNDEII*
>SRVP18_trench_6_60cm_scaf_214_117_86_FINAL_730 # 555430 # 556065 # 1 # ID=1_730;partial=00;start_type=ATG;rbs_motif=GGA/GAG/AGG;rbs_spacer=5-10bp;gc_cont=0.299
MRKRTNKPYYNRTNTCDRCGKDLTLRHPMREYDKEGNWTGKWLCTRCYDKEYRPSDFRIG
NLDPNSSVGLGYIFQQITCKTRKVKDLNIENNNFHSPIDHSRDPEYGIIQTKGTIYDPKE
KYWTINWSNEHGKEFDCLIFYCMDKNKKNIERVYIFPKDEVIKRPKVTIYKYSKSGWYYS
YRVDESPYNDTYRSMKLDDCPILRRDKNGRF*
>SRVP18_trench_6_60cm_scaf_214_117_86_FINAL_731 # 556052 # 558613 # 1 # ID=1_731;partial=00;start_type=ATG;rbs_motif=AGGAG;rbs_spacer=5-10bp;gc_cont=0.361
MEDFERDRIRRDGMTRDRDLIVAQNQYATVLDKTKGIIGVCVGPFKTSLAGTDQPVRYNE
DKMEFIECELSLAIRQFPVARDGSYLVLENPAKDDRHPKQGASGMEELDYGRKVNIRGPV
TFPLWAGQIAIVIPGHNLKSNEYLLVRVLNEDEAVKNWTDAVIKPQSGTVNIDKEKNDKT
GEKKEQIEEITKQHVKTPDLTTGKQLVIKGTEVSFYIPPTGIEVLPETDGNFVRKAITLE
RLEYCILLDEDGNKRYVKGPAVVFPKPTETFITENSSKKFRAIELNEISGIYVKVIADYK
DEDGKDHKVGEELFITGKEMMIYYPRPEHAIVKYGEQEKHFSVAIPAGEARYVLNRLSGE
IILKKGPCMFLPDPRTEVIVRRIIDPKIASVWFPGNEEAIEYNKRMMNITRSKRADEFVT
ERDALTNVRSLSQNLTTGIDTLLGATGYAQEKFAGDVMERKTTFTPPRTITLDTKYSGAV
SIDVWTGYAILIISKGGDRRVVVGPKTVLLEYDETLGIMELSTGKPKTDNVLFKTAYLRV
TNNKVSDIIIVETKDLVKVEIRLSYLVNFTCEPEKWFDAENYVKLLTQHLRSVIANAIKK
KGIEEFYDNSTDVIRDTVLGTSDKIDNTGERPGHLFKENGMHIYDVEVLGVKIIDDNIAI
SLIRAQRDVVSQTLELAAKRRELEATKEKETISQEIAQLKNATVIEIFKLSIKETKERLE
ANIEKLQAELQEKYKESEVNKAKLSKEKDIADQEIEINDTKQKLQLEKIKADTAQAVSIL
QAIQPELIATMKAVGNQELAKVLAQNLPKAAGSFGLLTNKGGIDALINMVKGTPLEEGII
SLLNLDTNKTEKK*
>SRVP18_trench_6_60cm_scaf_214_117_86_FINAL_732 # 558634 # 558897 # 1 # ID=1_732;partial=00;start_type=ATG;rbs_motif=GGA/GAG/AGG;rbs_spacer=5-10bp;gc_cont=0.364
MSITDKDDIVAAHDYSANHKTALLKDKKCGCFFCMRIFSPTEITEWIEDEHDDTAICPHC
GIDAIIGESSGFPMTKEFLEKMHSYWF*
>SRVP18_trench_6_60cm_scaf_214_117_86_FINAL_733 # 558919 # 559086 # 1 # ID=1_733;partial=00;start_type=ATG;rbs_motif=AGGA;rbs_spacer=5-10bp;gc_cont=0.375
MSTNVERLTENVLCAIRQNLGSEDEYDERFDEQINDMTPHQLFKSWCDWEGFLGI*
>SRVP18_trench_6_60cm_scaf_214_117_86_FINAL_734 # 559106 # 559306 # 1 # ID=1_734;partial=00;start_type=ATG;rbs_motif=GGAG/GAGG;rbs_spacer=5-10bp;gc_cont=0.388
MRNIYDVLGENIADELYEEATHRTAMATFPCINCGHDAIVILGTPYTCQCGTIFNIDMNI
YRVRNT*
>SRVP18_trench_6_60cm_scaf_214_117_86_FINAL_735 # 559360 # 559911 # 1 # ID=1_735;partial=00;start_type=ATG;rbs_motif=None;rbs_spacer=None;gc_cont=0.301
MKFDMKFDKILVIDIESTCWKEPQIEDNSEIIEIGICPIDTKSGDALESRSIIIKPEYSK
VSEFCTKLTTITQEDVDAGISFKDACSILVDEYNSKKYIWASYGSYDRFQFEVQCKRVSV
EYPFAKAHINVKLLFALRYSLKRDVGMAKALKLLGMPLIGIHHRGADDARNIAHILSKIL
YNK*
>SRVP18_trench_6_60cm_scaf_214_117_86_FINAL_736 # 559948 # 560421 # 1 # ID=1_736;partial=00;start_type=ATG;rbs_motif=GGAG/GAGG;rbs_spacer=5-10bp;gc_cont=0.295
MSEWKCGNCGKVYNINEFISLKKIKMVESDTDPGEQHGYTPMCDCGYRFHLDRWRIDDHI
KINVDEKESELTISTIYLELNHKTLEDEKDEYYETAILWPDKTDGERGDIQIIERYDTKE
NAIGGHNKILELINNDKYKIEKTTILENEENSIVFEE*
>SRVP18_trench_6_60cm_scaf_214_117_86_FINAL_737 # 560481 # 560954 # 1 # ID=1_737;partial=00;start_type=ATG;rbs_motif=AGGAG;rbs_spacer=5-10bp;gc_cont=0.367
MTIVEVLVPGGKATPSPPLGPALGPLGVNVKAIIEKINEETKAFNGIQVPIKIIIDDKKQ
FTIQVGVPPTSALIKKELKIESASGTPHEKIVGNLTIKQLIGIVQMKKPDSLSKNLKNIA
KEIVGTCLSMGVTIEGMRAKDAIAAINSGKFDSAFSE*
>SRVP18_trench_6_60cm_scaf_214_117_86_FINAL_738 # 560970 # 561212 # 1 # ID=1_738;partial=00;start_type=ATG;rbs_motif=None;rbs_spacer=None;gc_cont=0.288
MANKRTITLTPIMKEVLLLLQKEGPKKDLELFATIPNFSLDVLGKLRQNEYIDHHFNLVY
ITSLGEKFLLTDIEPNESNY*
>SRVP18_trench_6_60cm_scaf_214_117_86_FINAL_739 # 561532 # 561654 # 1 # ID=1_739;partial=00;start_type=ATG;rbs_motif=GGA/GAG/AGG;rbs_spacer=5-10bp;gc_cont=0.228
MKYSDLDYLIKNKSENYNKLPASTSQQTMLTDLIALKKIL*
>SRVP18_trench_6_60cm_scaf_214_117_86_FINAL_740 # 561691 # 562755 # 1 # ID=1_740;partial=00;start_type=ATG;rbs_motif=None;rbs_spacer=None;gc_cont=0.307
MNISIRTRFKPKLHYEDIEYFLKYLEEVQIENDEIYGLLEKLTDIAYPTTEDQYDKRWEY
FYVPIERDKKTIVIPMWIMKYNEEFFGSVQSFGNFHIKKGNKDTEKFYRNIFTDTLRFIS
IIKKDESSLQKILPYDIRRGKIKGRYVLDKLLSQSEKKTILEKYEKRRVTNVQQDISDIS
LNDYLNVAAICYNAAYKEEAKNLSPIELYQKWADGRDGGMLSINDWNSKKEFSEWHKDGQ
LAGHPFEIVFSWHIHGIHLYPPNNNSHLYIIRVSNYAYAWNFLEMVNALIEMKIPFESQN
LDDVLNFLTGDTYFTVNGLGEYDLKYIPSKEYKQKYFPHIIWDEIKIVKWKTNL*
>SRVP18_trench_6_60cm_scaf_214_117_86_FINAL_741 # 562752 # 563108 # 1 # ID=1_741;partial=00;start_type=ATG;rbs_motif=GGA/GAG/AGG;rbs_spacer=5-10bp;gc_cont=0.238
MIDNNMVVATHLIKIKGTFQNVWEHDDEMLNKTLKEYVKTKIKNEIDSYYHADLELFKID
DNKIEVWVFIKAYIDISKDTIEKWLNEHINEYGIIPTDIEIEYKNPYSSENNFLILIP*
>SRVP18_trench_6_60cm_scaf_214_117_86_FINAL_742 # 563284 # 563505 # 1 # ID=1_742;partial=00;start_type=ATG;rbs_motif=AGGAG;rbs_spacer=5-10bp;gc_cont=0.356
MSELRILGKGGDIKISWDRRNETEIATAKETFEKTIKAGWSAFRDKMGIKGDKIKFFDPD
AERIVLVPPISGG*
>SRVP18_trench_6_60cm_scaf_214_117_86_FINAL_743 # 563527 # 564156 # 1 # ID=1_743;partial=00;start_type=ATG;rbs_motif=AGGAG;rbs_spacer=5-10bp;gc_cont=0.314
MTQYYTFIDTGTYSNHYNDYMFHNSTTSASSNRWDYFSPITGTTPYSNPYEQTFIGTGYK
IRYSERQDIVYKPSEQELSRQREEQIKFEEAAKKAKAGADEAAKKARLLLVEYLDNENRQ
RLLNKEPLEIPSRLFGDIKYQIPISNARIKAWKDNKVVTELCLAVKESGNLPADDVVLTK
LLHILHDEENVLRTANHFCTHEKLLERLN*
>SRVP18_trench_6_60cm_scaf_214_117_86_FINAL_744 # 564174 # 564569 # 1 # ID=1_744;partial=00;start_type=ATG;rbs_motif=AGGAG;rbs_spacer=5-10bp;gc_cont=0.341
MGEAKEGAKLFATIVVAAFLLFGLIIALNMAGLITLPAFLSLERTAYKNSYQYSEAKQTE
LLNFLTDYNDLETKKQEYIVGNTNHTYDKIIDDLEIQQKALADKIRNEAELVPNQNELPK
SVRQFLIDHPR*
>SRVP18_trench_6_60cm_scaf_214_117_86_FINAL_745 # 564612 # 565196 # 1 # ID=1_745;partial=00;start_type=ATG;rbs_motif=AGGA;rbs_spacer=5-10bp;gc_cont=0.373
MRKRYVLTIFLIISFVGVLGCLENSETKDAKLVNDQQEQYQVSQPIPKFDWSLERQLAIE
LYNARNEKVATHSVWRSDYGMIEGDCPSIGYPLPYDVQLTNPLRVAYQSGGSAVIEQAEP
NGLFSSKSTSATWVRCVVKVNGKVMESPVYVEGKVTAYPYPVDVNYTTNRVSPIENVIPS
VIIKYNASEINNTK*
>SRVP18_trench_6_60cm_scaf_214_117_86_FINAL_746 # 565223 # 565669 # 1 # ID=1_746;partial=00;start_type=ATG;rbs_motif=GGA/GAG/AGG;rbs_spacer=5-10bp;gc_cont=0.347
MTNQPEENEIDIEKDGGHFKKLGISIEYGITDEDPNYVILAIERSDGKGVVMRQFPPEHA
AEIAKDIIIKTKKDPRTIGLSIEREDGEEEMVAIPPDGAIKLAEHMMKVALKAKILNDQK
GLRLKEEYIDADFFEYRDRRKGRRNEEL*
>SRVP18_trench_6_60cm_scaf_214_117_86_FINAL_747 # 566095 # 566280 # 1 # ID=1_747;partial=00;start_type=ATG;rbs_motif=GGA/GAG/AGG;rbs_spacer=5-10bp;gc_cont=0.296
MTKVEKMKNDINKKFDVRINMTKAGGNWCITPEKGHIVEGKKMKEIREYILMHPEEFEED
E*
>SRVP18_trench_6_60cm_scaf_214_117_86_FINAL_748 # 566284 # 566976 # 1 # ID=1_748;partial=00;start_type=ATG;rbs_motif=AGGA;rbs_spacer=5-10bp;gc_cont=0.313
MKFAIISKSNDIQIIARVLAMFDLDIDNNKPDFVITYGGDGTILRSERRYPGIPKITIRG
SERCSKCNYTENELEDVLIKIDNGTYKLNEEKKLETTFQGKKYLSLNEVQIHNSSPIRAI
RFSIYMDSLPLFENIIGDGAIIATPFGSSAYFSSIGGEKFDKGIGIGLNNPYNVRLKPVI
IDSGFEPEIYMKILRDDGLLLFDNDEHIINVKGGDEIKVQISNDTAKFVV*
>SRVP18_trench_6_60cm_scaf_214_117_86_FINAL_749 # 567056 # 567451 # 1 # ID=1_749;partial=00;start_type=ATG;rbs_motif=GGAG/GAGG;rbs_spacer=5-10bp;gc_cont=0.427
MNSFAVVRADDMDKVRIALCDLVKYAHLTFDGHARKLEPAFADNILVHVMQSPLRARCEA
AAIVPLNDDASAAIGRLRKIHPPAHIIVVSPRHEIYHELANYVDVLPTLEASTGWNTYGY
VTAKEAQSCKA*
>SRVP18_trench_6_60cm_scaf_214_117_86_FINAL_750 # 567636 # 567854 # 1 # ID=1_750;partial=00;start_type=ATG;rbs_motif=AGGAG;rbs_spacer=5-10bp;gc_cont=0.306
MNKEKDFKETKEIKEIIRGFVGKNVSVALRGKKTLKGRLESVSQYELLVTVAHEPIVIMK
HAIDYVELTESP*
>SRVP18_trench_6_60cm_scaf_214_117_86_FINAL_751 # 568166 # 568471 # 1 # ID=1_751;partial=00;start_type=ATG;rbs_motif=AGGA/GGAG/GAGG;rbs_spacer=11-12bp;gc_cont=0.291
MFGYPELILILAIVLLLFGSDKLPEIARSLGKSTSEFKKAQLETDGLNNLKELPKDNDIN
KDTNSDEKVRKLATEIGIDIKNKTIEQLIDEIHAKVRLRPW*
>SRVP18_trench_6_60cm_scaf_214_117_86_FINAL_752 # 568491 # 569591 # 1 # ID=1_752;partial=00;start_type=ATG;rbs_motif=None;rbs_spacer=None;gc_cont=0.287
MIYIFEILNQLDQSLYGISINRLIIFFVIILLTFITRTIILYIIDKKITLLKIPKSNAII
IITNAIKVPLGYLILTQGFYIAIISLQLPKNIGPFDIDSIVHAIYILSISFIILYFAFRI
IDIIGLYINKKAKDTESPIDEQIVPLIIKSLRILVGTIGILSILNNFGYNITSLIAGLGL
GGLAFALAAQTTISNLFGSATIFSDKPFRIGDIVQIGDFNGTVEEVGFRTTRIRRSDQAL
VIIPNSKFVNTEIINYSAMNKRKIEFYLKIVYGTSIYKIKDIVSNIKKIIEDDERFDHSS
HIVRFTDFGESSLNIYVYCLMNTADLIEFYTIKEEMNFKIMRLLEELDIVMAAQYQTIYL
HREDKI*
>SRVP18_trench_6_60cm_scaf_214_117_86_FINAL_753 # 569682 # 569972 # 1 # ID=1_753;partial=00;start_type=ATG;rbs_motif=GGAG/GAGG;rbs_spacer=5-10bp;gc_cont=0.326
MTEKHKETGIIITHNITVDSCIADEIKRLNNENGMYTLSSCCGHGHAGYIIVGGSDIQEM
LNLGYEMTAINYLDNDIITEDRVVICAFKPKSKCNC*
>SRVP18_trench_6_60cm_scaf_214_117_86_FINAL_754 # 569993 # 570328 # 1 # ID=1_754;partial=00;start_type=ATG;rbs_motif=AGGAG;rbs_spacer=5-10bp;gc_cont=0.301
MRPFECLLGNNSELRMLEYLLPLEEIEFNISELSKEVGVSRFNTTRIVKKFVKWGLLNLT
RTAGATTYYSINQESPIMKCVEQLNNSIIENILGNEMLYEIHEYLETQNNK*
>SRVP18_trench_6_60cm_scaf_214_117_86_FINAL_755 # 570379 # 570738 # 1 # ID=1_755;partial=00;start_type=ATG;rbs_motif=None;rbs_spacer=None;gc_cont=0.281
MTFQEDKEMERAIADLARTTKQIKKKNWERYKYIYPDLYAEEFGIDRSISPQIQKILDKE
QEKLSNMEEENSRLKEYIKELKTEIRKNVKHLDKMNKEIDKRDKEITKLKETPRKAKKE*
>SRVP18_trench_6_60cm_scaf_214_117_86_FINAL_756 # 570743 # 571054 # 1 # ID=1_756;partial=00;start_type=ATG;rbs_motif=AGGAG;rbs_spacer=5-10bp;gc_cont=0.321
MESNQNIEVKEMSNVVVMDFMAEWCGPCKMQDPVIEEMKKKFDGKVEFKKIDVDKDGALA
DKYEIMAVPTLVIEKDGIIFEKHVGLTRSKVLENTINKALGQT*
>SRVP18_trench_6_60cm_scaf_214_117_86_FINAL_757 # 571123 # 572061 # 1 # ID=1_757;partial=00;start_type=ATG;rbs_motif=AGxAG;rbs_spacer=5-10bp;gc_cont=0.340
MDKNNKYIDNHKEIVLVARLSIYSNTILLILKLVTGISMGSISVLSEALHSGIDLLAAFV
ANYSVGKAGQPADKEHKFGHGKFENLSGTVEALLILLAAIIILFESGQKLLTGEKIESVG
IGIVVMGVSVVVNIFVSRKMMKVAKKAESIAIEADAYHLTTDVYTSIGVFIGLILIQLTG
NSIFDPIMAIIVALIIIKASYDLTKRSIAGLMDMKLSDKEEEIIESIISEHSDQHVEYHD
LRTRMSGAERFVDLHLVMPKDCHIDDVHNLCDHIEKDVREKISNLSMTIHVEPCSANCEI
CNKLEICKDELK*
>SRVP18_trench_6_60cm_scaf_214_117_86_FINAL_758 # 572102 # 572314 # 1 # ID=1_758;partial=00;start_type=ATG;rbs_motif=GGAG/GAGG;rbs_spacer=5-10bp;gc_cont=0.291
MKISISIDNDTLSEEELKKLMQCIREIEQNKPERHMKIWIDSPEKTMKEVKAIISSINPG
LPFVKIIKFD*
>SRVP18_trench_6_60cm_scaf_214_117_86_FINAL_759 # 572334 # 572825 # 1 # ID=1_759;partial=00;start_type=ATG;rbs_motif=GGA/GAG/AGG;rbs_spacer=5-10bp;gc_cont=0.283
MTQFIKEKIETDFKRFFNNVGKRKDYIGDIVIIKVRKLKGCSMDINGPIVKFNMTKDPEY
GIIKTRFKVFYDNEYKVSIGTARGFDTLFIVTLNKGKGTVEKVYAIPEKALDGKRMVKIP
DTGNEYQKFQINEKPYNDMFCSMKTGKYSIFEDEDITINHIDK*
>SRVP18_trench_6_60cm_scaf_214_117_86_FINAL_760 # 572838 # 573464 # 1 # ID=1_760;partial=00;start_type=ATG;rbs_motif=AGGA;rbs_spacer=5-10bp;gc_cont=0.289
MWRLFKKKKEITLPPGGKIELELTTEWRPNKREVVILTDKGPITLNEKSELFLEINANNT
YPVKIQIIPDFKNRKLNFVEIIDPNIKQDKNKGKIIFVGVSDKPKHAYASLDEFLKRWDE
EIEAIDKIIKKYEKRRYIFTILNIILIFFNAIMFVTNSGSLWRYLNLFAIIISAYAICHL
WNSSKKLRKDFKEHKELREKSFGLVKDK*
>SRVP18_trench_6_60cm_scaf_214_117_86_FINAL_761 # 573475 # 573663 # 1 # ID=1_761;partial=00;start_type=ATG;rbs_motif=AGGA;rbs_spacer=5-10bp;gc_cont=0.265
MTKLNAGSIIKFLIIFMILFVTYIVVTSILRNDLHIDGIVTGIAFIFMLLLLKALTKKIG
LE*
>SRVP18_trench_6_60cm_scaf_214_117_86_FINAL_762 # 573710 # 574060 # 1 # ID=1_762;partial=00;start_type=ATG;rbs_motif=GGA/GAG/AGG;rbs_spacer=5-10bp;gc_cont=0.254
MTLKLNEGDRIYKIIEARTFDNNRKRFISKIDKNNKITAFTYTFNDDDLKEDGTVDNKKM
EMLIKNMDEDQFKLAIDINYQIYPGFKILWEKNYSDKNLEETIELMDLENSIVYND*
>SRVP18_trench_6_60cm_scaf_214_117_86_FINAL_763 # 574383 # 574541 # 1 # ID=1_763;partial=00;start_type=ATG;rbs_motif=GGA/GAG/AGG;rbs_spacer=5-10bp;gc_cont=0.302
MDIFDILKAISKRKTEFIRDGMIERDASKKAKFVISEEYHVPINDIRKICGV*
>SRVP18_trench_6_60cm_scaf_214_117_86_FINAL_764 # 574623 # 575732 # 1 # ID=1_764;partial=00;start_type=ATG;rbs_motif=AGGAG;rbs_spacer=5-10bp;gc_cont=0.356
MTNKIEETKNINDKCGSGNIFNTWIGSYIAISKMWEESYIRLYKPWLESTSALFEKAIEA
SSTNSPEKYRDFYNEWTKTFQGKLQKTSQIPTLETNKKALEKLLISAEKSTDICKSWATE
LEENSKKTREILQGTPDPIKYKDAYDLWIKSYANIFDGLLTLPFRENIRDMFEDYTGMPD
IYSDTFVKISKLWNDSYIQLYGTWADALVDLSKKSDEISKGNVGPDAYKEFYSLWINIYQ
QTYGKFLNIQSIQNPKEGEEQLKTAFENFAQSTTICTNLVKSWITTLNKLSEKSIELSKQ
TSSQDTYKEICALWVRVYQKAFDSIFDNMPIATPFKDTLAPVKNAAKMYVDTLTKMSDAL
TQSTGKASA*
>SRVP18_trench_6_60cm_scaf_214_117_86_FINAL_765 # 575777 # 575947 # 1 # ID=1_765;partial=00;start_type=ATG;rbs_motif=None;rbs_spacer=None;gc_cont=0.316
MRYMTTNKDLEIYLERSSYLLNADDLLEQILENQYSIPINRMGQEIQNEIGLEIAF*
>SRVP18_trench_6_60cm_scaf_214_117_86_FINAL_766 # 575975 # 577006 # 1 # ID=1_766;partial=00;start_type=ATG;rbs_motif=GGA/GAG/AGG;rbs_spacer=5-10bp;gc_cont=0.340
MVKNTDEGLKLAHDQLKLSLETTQEFFDMWTKSFQSTFGKLAQVPAFGPVREKQEKMMKS
IPLYTNLYTTWIESNINFQSVFGEAMKRTYEKTMEQCPKLSEDIKEGKGYIDPEKYKDFY
KTWIDTYSDTFKEFMKSGHFASDMGKLSSIFMDVQKYNREIVEENYLKPNNLPTKTEISE
INKEIYDLKKIVKELTKELQELSKKEEIKKEEIKKEEIKKEEIKKEEIKKEEIKKEEIKK
EEIKTSQEKAESPVKSAVKSSESPVKSESPVKSESPVKSESPVKSESPVKSESPVKSESP
VKSTVKSSESPVKSTVKSSESPVKSTAYPGKDKSPEKKETPIK*
>SRVP18_trench_6_60cm_scaf_214_117_86_FINAL_767 # 577003 # 578094 # 1 # ID=1_767;partial=00;start_type=ATG;rbs_motif=AGGAG/GGAGG;rbs_spacer=11-12bp;gc_cont=0.344
MMPVPESYKNLIDNDFNKFVKGVEILMKSPDFDVGTTPSEVVYTEDKLRLIHFIPITQKQ
YPVPILVVYALVNRYYILDLQPDKSVIKKLLNDGFDIYTVDWGYPSGSDRYLTIDDYVNG
YIDNCINKIREIHKIDKVTLMGVCQGGTFSIMYGALHPEKVKNLVTLVSPVDFNTDKCAL
NIWARSIDIDKIVDYYGIIPGDFLNAAFLLLDPFRLLIDKYIGMFDRIECENDDEACLRA
NEENMRNFLRMEKWIFDSPDQAGEAYRQFIKDCYQKNLLIKNEMEIGGKKINLKNIKMPL
LNVMAEFDHLVPNKESKPILGAISSTDKEEIIFPTGHIGIFVGSKSQKNVCPHIAQWLKT
RSN*
>SRVP18_trench_6_60cm_scaf_214_117_86_FINAL_768 # 578271 # 579032 # 1 # ID=1_768;partial=00;start_type=ATG;rbs_motif=AGGAG;rbs_spacer=5-10bp;gc_cont=0.371
MKVKDKVVLITGAGSGIGRETAIVFAKNGAKVVVTDVDEKAGKETVDEIVKILAEDPDNR
GDAFFIKLDVSNREQTRQVAKEVIDKYGEIDVLINNAGIIQDALVTKMTEDNWNRVIDID
LKGPFNMVQSVIDNMIEHKIGEIINVSSIVGVYGNVGQANYAAAKAGLIGLTKTLAKELG
RKGIRVNAVAPGFIQTHMTSALPEKILEMMKEKTPLKRLGQPSDVANTLLFLASDEANFI
NGTVIPVDGGLVI*
>SRVP18_trench_6_60cm_scaf_214_117_86_FINAL_769 # 579079 # 579369 # 1 # ID=1_769;partial=00;start_type=ATG;rbs_motif=GGA/GAG/AGG;rbs_spacer=11-12bp;gc_cont=0.326
MTSYKDSRLIGSKPKWVTTDENGNIININPSKDELKKLEIAKYKRIFYSDKELIEALKRF
YEEKGRVPIENDFNNDLSYPCARIYSDRIGWNNAIS*
>SRVP18_trench_6_60cm_scaf_214_117_86_FINAL_770 # 579420 # 580028 # 1 # ID=1_770;partial=00;start_type=TTG;rbs_motif=None;rbs_spacer=None;gc_cont=0.315
MLNSLKRFYEEKGRVSIANDFNNNPEYPSDSTIITRFGRWNDAIDMAGLSDKRLYTEEEL
LSGILRFCAEYNKIPTVRDFKNNPKYPSLYAYMKFGGLQKALKLLELDIDTLYKKGLLKP
GANQQKGRLFELIVLDHFEKNPIDLSGNDNSSSCDGICPNGKIYEVKSSKLYNKEYWKYN
IRNKLSMKIIRNYYMHGEYQES*
>SRVP18_trench_6_60cm_scaf_214_117_86_FINAL_771 # 580205 # 581386 # 1 # ID=1_771;partial=00;start_type=ATG;rbs_motif=AGGAG;rbs_spacer=5-10bp;gc_cont=0.399
MKNVAIISAARTAVGKFGGSLKDFNPGQLGSIVLKETLKRANSEPSDVDEVIMGNVLSAG
HGQNVARQAAIGADVPAEVTSYTVNMVCGSGLKSVVLGAQSILAGDAEIVLAGGVECMSQ
APYIIKKARWGAKMGNDELVDSMIYDGLWDIFNDYHMGNTAENVAQRYNVTREEQDEFSA
KSQNKAESAIKAGIFKQEILPVEVPQSKGNPIIFEQDEFPRFGTTKDILAKLRPAFKKDG
TVTAGNSSGINDGAASVLLMDGEKAEFDGIEPLATIESYASYGVSPEIMGMGPVDATRLA
LEKANIGIDKIELVELNEAFAAQSIAVIRELGLDTDIVNVNGGAIALGHPIGASGSRILV
SLLHGLKRMDCEYGLASLCIGGGQGISMVVRRY*
>SRVP18_trench_6_60cm_scaf_214_117_86_FINAL_772 # 581452 # 582312 # 1 # ID=1_772;partial=00;start_type=ATG;rbs_motif=AGGAG;rbs_spacer=5-10bp;gc_cont=0.367
MNNNGYKKRLEGRVALVTGGARGIGKAIAIRLAEEGADVAINYQSTKEHAESVSRLIDQI
GTMDELEKLSMVIDQIDTKEYASQISESIDSIGRHSHICQANISDSEQVTNMINNVTEKL
GTIDILVNNAGIVRDKSFVKMTHDMWNEVLSVNLDGAFYCTKAVIGGMLERKYGRIVNIS
SVIGRMGNRGQANYAASKAGMIGLTQSLAKEFASKGITVNAIAPGFIETDMLKGIPKNIM
DSILAQIPLGRLGKPSEIAGAVAYLCSDDGNYITGQVIDINGGLYI*
>SRVP18_trench_6_60cm_scaf_214_117_86_FINAL_773 # 582543 # 583001 # 1 # ID=1_773;partial=00;start_type=ATG;rbs_motif=GGAG/GAGG;rbs_spacer=5-10bp;gc_cont=0.364
MADDFRRFEEFMNKMIEEFGFGDFWNTPRRTIPLLSAGEGLTVGKHRQPFIDIVETDKEI
IATAEMPGLNKEDININLTDDRLELSTESKHEEEKKGKDYIYKEIRSGSFYRSISLPSSI
DANNAKASYNNGVLEIKMPKIEIKKKTSLKIE*
>SRVP18_trench_6_60cm_scaf_214_117_86_FINAL_774 # 583052 # 583192 # 1 # ID=1_774;partial=00;start_type=ATG;rbs_motif=AGGAGG;rbs_spacer=5-10bp;gc_cont=0.340
MMKVEIEIKAEHIDWKELVAKINEAVSEETTDISCVDISFSEECEE*
>SRVP18_trench_6_60cm_scaf_214_117_86_FINAL_775 # 583453 # 584172 # 1 # ID=1_775;partial=00;start_type=ATG;rbs_motif=None;rbs_spacer=None;gc_cont=0.317
MKREKISVDFGHIIPVSTIDWYKKSSCVVFFNKCPFRCIWCQNHKLLEQTNVVDINIVKK
KIEESMEFVNSIVFSGGEPCFQEKALDALVRFSRRNDLLTSIQTNGYYPLVLNKLVESDL
LDKIFLDIKTSPVNSVKYESITGVNDAHKRVIESFKIVNMSRIASEIRTTVFRPFINDVF
DIAEFLEKYNYRGTFVLQTGIPNNAPEGDIRKEKRIESDEMKKMAKNIAKTNGLAVTYK*
>SRVP18_trench_6_60cm_scaf_214_117_86_FINAL_776 # 584261 # 584449 # 1 # ID=1_776;partial=00;start_type=ATG;rbs_motif=GGA/GAG/AGG;rbs_spacer=5-10bp;gc_cont=0.302
MRTNVNDTKDWIEELKKRGISEFQFKDLPDDLRKIGHLRKAKVAGLIKMKKKIKTLILWK
LE*
>SRVP18_trench_6_60cm_scaf_214_117_86_FINAL_777 # 584536 # 584661 # -1 # ID=1_777;partial=00;start_type=ATG;rbs_motif=AGGAG;rbs_spacer=5-10bp;gc_cont=0.357
MNMLLNGAVVVAAVYMVAFGAIVAKETYIYVEEYIKHLVKN*
>SRVP18_trench_6_60cm_scaf_214_117_86_FINAL_778 # 584679 # 584873 # -1 # ID=1_778;partial=00;start_type=ATG;rbs_motif=AGxAGG/AGGxGG;rbs_spacer=5-10bp;gc_cont=0.323
MNMLLVGMIIVAFMFASIVARLIVVVVVIAIGISVYTMSKQKMEMMKILQRAILCNCPNI
DIHV*
>SRVP18_trench_6_60cm_scaf_214_117_86_FINAL_779 # 584887 # 585135 # -1 # ID=1_779;partial=00;start_type=ATG;rbs_motif=AGGAG/GGAGG;rbs_spacer=11-12bp;gc_cont=0.418
MVDPSIINPDISRGLIAIAAAIAVGVSGYAAAVAESTVGSAAVGAMSEDENFFSKGLVMT
VIPETIAVFGLVIALILIFMYK*
>SRVP18_trench_6_60cm_scaf_214_117_86_FINAL_780 # 585388 # 586830 # 1 # ID=1_780;partial=00;start_type=ATG;rbs_motif=GGA/GAG/AGG;rbs_spacer=5-10bp;gc_cont=0.317
MTKTKHISLDDDFIKKVEPYVFKHGGNFSAAIREMVERAADTLPDNSVAIDEHLFDWLLD
EVDGRLIPSNVLDVIIDPSLSSNMDDLNKFINKRLSKFGWNVNVNMGYDNISSPSNMMIQ
VIGPQQRTRLIACIISQFIIKNLSNSNSSFAIKSVVGLDSETRVWLAKSADKKEGFDSLA
TFFGNFEEIAKAIKSRPLLWNCIINRHVTSNYQMVTIHRNYFEDILSGKSPMGEIMIETI
AKKSIKDIPLKEMTDLIKKVYEASRIVDKVDIHDDTIILFHTYRNKDVIEKIKKQLIMLL
EANGHTYDGEITTNMIVFKHRPDVGMKINEIVNKLKSSESKLDQELIIFMTFLKDIDNIV
DTNTSISILGRRIGMTLMQEYEKENNIKIWDLETFKNAFATIDSKIHRESELKLDGNNLL
YIIKKCNIVSEGDGFDKYICRASREAFKGAVNYAFGSKVGLEIKRLLPHGDNYCEVGIQL
*
>SRVP18_trench_6_60cm_scaf_214_117_86_FINAL_781 # 586897 # 587562 # 1 # ID=1_781;partial=00;start_type=ATG;rbs_motif=AGGAG;rbs_spacer=5-10bp;gc_cont=0.338
MKIAILGGTGKMGEGFACRWAPNHEIYIGSRDADKAKESANNYMQKICKNAGKNKRYNIC
GMDNKSAAENADIIVLAVPYDAAVELIKCLDPVLKNQIIISIVVPMKKMKQLEYLPPQEG
CGASCIKNLITCPTVKIVSAYHNISFNKLCDLDSCIECDTIVCSDDTDAKKTVMNLTREI
PNLRPLDGGSLCESRTIELLTPFLINMAKRNGLTDLGIKFV*
>SRVP18_trench_6_60cm_scaf_214_117_86_FINAL_782 # 587619 # 587822 # 1 # ID=1_782;partial=00;start_type=ATG;rbs_motif=GGA/GAG/AGG;rbs_spacer=5-10bp;gc_cont=0.314
MATKDEFLTGLAQRLKIKDMYGLAKTWEVMSKRDDAIEKLIKSNEFTLEEKVYLGISMGI
EISPYIS*
>SRVP18_trench_6_60cm_scaf_214_117_86_FINAL_783 # 587845 # 588129 # 1 # ID=1_783;partial=00;start_type=ATG;rbs_motif=None;rbs_spacer=None;gc_cont=0.249
MEILFRKTNNYRIWTDDLGTGHIRILKRTNFKIIMSIFEEIYGEVKKRNDKEIKIVFYIS
KSLYDEMSNSTKEFLEFCQSCIGIKFELVLLEIK*
>SRVP18_trench_6_60cm_scaf_214_117_86_FINAL_784 # 588326 # 588550 # 1 # ID=1_784;partial=00;start_type=ATG;rbs_motif=AGGAG(G)/GGAGG;rbs_spacer=13-15bp;gc_cont=0.329
MYKGHCKEEGIFFANLANDGCKQRKCPCEMWINCRQYTNTWKCIHPEKMNREVYEWYDTN
FRIKYEFSEIIGNG*
>SRVP18_trench_6_60cm_scaf_214_117_86_FINAL_785 # 588557 # 588745 # 1 # ID=1_785;partial=00;start_type=ATG;rbs_motif=3Base/5BMM;rbs_spacer=13-15bp;gc_cont=0.312
MDIIPDANFCIVKCKNGTIQRNAIFLATETDYMLSLQTVNLPYPRQLFNHMQSGNNALII
RE*
>SRVP18_trench_6_60cm_scaf_214_117_86_FINAL_786 # 588775 # 588978 # 1 # ID=1_786;partial=00;start_type=ATG;rbs_motif=AGGAG;rbs_spacer=5-10bp;gc_cont=0.275
MTTNEDLENIYSERSSYLLNIDDLLEQILEDQYNFIPEKTHLINLEISQENNIRIDTGAE
LAFASNF*
>SRVP18_trench_6_60cm_scaf_214_117_86_FINAL_787 # 589418 # 590242 # 1 # ID=1_787;partial=00;start_type=ATG;rbs_motif=AGGA;rbs_spacer=5-10bp;gc_cont=0.441
MRQIAIYGKGGIGKSTTTQNLTAALASIGKRVMQIGCDPKADSTRMLLGGKVQATVLDTM
RDNGPGGVTLDVVRHTGFGGIKCVEAGGPEPGVGCAGRGVITAIKLLEELGAYNEEFDFV
FYDVLGDVVCGGFAMPIREGYAKEIYIVASGELMALYAANNICKGIVKFAENGDARLGGI
ICNSRNVDNELELLTEFSKKLGSHLIQFVPRDNIVQRAEINRKTVIDFDPTCKQADVYRT
LAKNIIENKDFVIPKPMPMQELENMMVEFGIVEI*
>SRVP18_trench_6_60cm_scaf_214_117_86_FINAL_788 # 590247 # 590564 # 1 # ID=1_788;partial=00;start_type=ATG;rbs_motif=GGAG/GAGG;rbs_spacer=5-10bp;gc_cont=0.409
MKMIRAIIRPNKEEKVVEHLEKEGFYSMTKMNVFGRGKQKGIRVGTVCYDELPKVMLMLV
VEDDDVTKVVNVIQNSARTGNIGDGKIFVTNISEAYTVRTGETGL*
>SRVP18_trench_6_60cm_scaf_214_117_86_FINAL_789 # 590573 # 590950 # 1 # ID=1_789;partial=00;start_type=ATG;rbs_motif=GGA/GAG/AGG;rbs_spacer=5-10bp;gc_cont=0.426
MKEVIAIIRRHKLQETKAGLLGIGIPALTMISVEGRGKQKGLPGWNYELDPTLTEIEEKN
TGVSMRFIPKRMVYTVVEDEDVPRVVETIIRTNQSGHIGDGKIFVCPVEDAVRVRTGENG
EQAIK*
>SRVP18_trench_6_60cm_scaf_214_117_86_FINAL_790 # 591063 # 592433 # 1 # ID=1_790;partial=00;start_type=ATG;rbs_motif=GGAG/GAGG;rbs_spacer=5-10bp;gc_cont=0.413
MSNILPECDIPIPQRRPHIVCHEPGNMILPMCNVQTVPGDMTERGCTFSGCRGVVGGPVK
DVIQLVHGPIGCAYYTWGTRRNLSDTKLHRKYCFSTDLTEESVIYGGAKKLLNSIIESHE
LFPEGKAVFVYSTCVVGLIGDDTEAICKKASEQIGIPVIPFHCEGFRGVSQSLGHHIANK
TLFEKVVGTEEPDNTTPYDICIIGEFNIDGDAWIVKPLFERMGIRVLSIFTGNAGYHDIP
PMHRAKLNIVQCQRSSTYIAKMIQDKYGVPYINVSLFGMKQTAEALRDIGKFFHLEENAE
KVITEEIAKYQPMIDYYKKKLDGKKCFIYQGAPRAWHWIGPMRELGIETILTATTFGHKD
DYEKIMAKAKPGHICIDNPNALEIEEYLVKLKPDFFIGGLKEKYLTYKLGIPFINGHSYE
EGPYAGFEGFVNFAKDIDVAVNSPVWKFINRPLKVS*
>SRVP18_trench_6_60cm_scaf_214_117_86_FINAL_791 # 592434 # 593774 # 1 # ID=1_791;partial=00;start_type=ATG;rbs_motif=GGA/GAG/AGG;rbs_spacer=5-10bp;gc_cont=0.427
MARSVTINPPKMCQPMGAILAYMGVHGCVPLVHGSQGCSTYPRYNIARHFRESAEVAVSS
LAEDAAVYGGAKNLTEAIKNIRSRLNPAAIGICTTCMSETIGDDVKLISKKALTNDMTND
TTNDTMKIFPASTPSYVGTHLTGYDNAMRTIVETLAVKGEPNNKINIITGVINPGDIREI
KNMLRIMNIQSIFLSDISETLDSPILPGGHKPVLPDGGTSLGDIADSANSLGTIAICRTA
GSAAMYLKNKFNVPSILDPAPIGVINTDRFVQNICKLSGTSIPDEIINERGRLIDSMVDV
HHYMFGKKVAIFGDPDLVSAIVRFCAEAGMNPTVAMTATKQKDFASDIKAVNTEYKTDTQ
ILEGTDLYEFHEVVKTHGAELILGNSKGKDIADDEGVPLVRFGFPVYDRVGVYRYSIMGY
NGSIYLLDQMTNAILGHKYDPNKLHQ*
>SRVP18_trench_6_60cm_scaf_214_117_86_FINAL_792 # 593784 # 594056 # 1 # ID=1_792;partial=00;start_type=ATG;rbs_motif=GGA/GAG/AGG;rbs_spacer=5-10bp;gc_cont=0.440
MEYITGITASGGSWTPTFVVRSNINDCGCCGKCFKICGRGVFEYIDHPNADDLCGAKVMT
VMHPDNCIGCGACARGCPKKNILCEPKIMT*
>SRVP18_trench_6_60cm_scaf_214_117_86_FINAL_793 # 594228 # 594641 # 1 # ID=1_793;partial=00;start_type=ATG;rbs_motif=AGGA/GGAG/GAGG;rbs_spacer=11-12bp;gc_cont=0.372
MSKISHILMKNPVVVATGEKLRNAARLMNRTKISSVLIKKDGKLAGIISVEDIMHQVSKK
VDMDIAVDKVMHFPELTIDSEKWLLDAIVMFDRYKASHITVVENGENVAIIRADDILHTY
RFNKESDIERRVLCNDR*
>SRVP18_trench_6_60cm_scaf_214_117_86_FINAL_794 # 594631 # 595374 # 1 # ID=1_794;partial=00;start_type=ATG;rbs_motif=AGGAGG;rbs_spacer=5-10bp;gc_cont=0.401
MIDSASIILLSVLIFAIGLLYSSVGHAGASGYLAAMALFGLTPDVMKPTALVLNIIVATI
ATLQFYRAGYFSWSIFWPFAIGSIPFAFVGGILSLPSVVYDQVLGLVLLFAAYRLFRYKH
LAITDVVKPVPIIWAILFGAGIGLLSGAVGVGGGIFLSPILLFMGWARTKETAGVSSPFI
LVNSIAGIVGHLASVKFLPDTIYLWLFPVVIGGIIGSSLGSKQFVNTTIYNLLAIVLVIA
GTKQLLI*
>SRVP18_trench_6_60cm_scaf_214_117_86_FINAL_795 # 595909 # 596199 # 1 # ID=1_795;partial=00;start_type=ATG;rbs_motif=GGAG/GAGG;rbs_spacer=5-10bp;gc_cont=0.419
MNNRNKYIVAIGAAVGFVSAAYYYPAETFIAATVGWLFVIPAAFVAYMGYGLARYLKERK
NRIIVQPVPTEAMRAIARREAQLNREKEILLEEYRK*
>SRVP18_trench_6_60cm_scaf_214_117_86_FINAL_796 # 596228 # 596701 # 1 # ID=1_796;partial=00;start_type=ATG;rbs_motif=GGAG/GAGG;rbs_spacer=5-10bp;gc_cont=0.283
MISEYNKKEHHMGTCDDLILEEVIKDKPSFWKNIIEEHVLSCYNMVTIHKNYFEDLLANN
MPTGDIMIELTTRRTIQDIPIKELLLTIKNIYESSRIVDMVEIDDEDMILYHNYRNQEAI
YKLKRIIVALLENSGHSYNAKSTSNMIILKHKQNANI*
>SRVP18_trench_6_60cm_scaf_214_117_86_FINAL_797 # 596752 # 597684 # 1 # ID=1_797;partial=00;start_type=ATG;rbs_motif=AGGAG;rbs_spacer=5-10bp;gc_cont=0.316
MKIPIKIRKISIMILFVFIAMNSIMISSAKSDTIEKDISCFHCHSTEVEQFQNSVHSNNI
SCVDCHGGDTAINGSLVSTDAMSTNFTGIPSKINITNLCSKCHNETVDLYKDSIHWNRLN
NGNENAPSCLDCHGTHNILSYKDPQSMVYVDKIPGLCANCHENQTKMQIWYYGIATDRFD
TYKKSYHYKAFILGGGKEKSLATCDDCHENHNTKNQTDPRSSIYPANLVKTCEKEGCHSG
QNAQIYGGKVHEGQSIYLLPTRIDLKALVTYFYLAMILFELSFTFGLIVMGSYSQIEIKK
REHGHDKENK*
>SRVP18_trench_6_60cm_scaf_214_117_86_FINAL_798 # 597752 # 598582 # 1 # ID=1_798;partial=00;start_type=ATG;rbs_motif=GGAG/GAGG;rbs_spacer=5-10bp;gc_cont=0.323
MSELKFKRFTLNQRIQHIIFFMSFILLAYTGFPLKFPDEWWSRWMIASVGGFDNRTLIHH
ISGFLMIGVSIYHVAYHAILEKPRYDILFNFKDVKDFQQQMLYFLKISDKSPEFGRYTWK
QKFEYFGAGFGAIIMGFTGILMLNPFESMKYFPIGFIQIANLFHSWEAVLASIAIFIGHF
YDEQFEKFPNLTWLTGNVSEKEMKHEHPLEYDMVMDNYNVKDIRKVENNNKPDNVTNKLI
IAFSKTIFTFVFLTIVIWMLWISYSTLMEAINTYIL*
>SRVP18_trench_6_60cm_scaf_214_117_86_FINAL_799 # 598941 # 600386 # 1 # ID=1_799;partial=00;start_type=ATG;rbs_motif=GGAG/GAGG;rbs_spacer=5-10bp;gc_cont=0.303
MTTKNISLDNEYLNKLKPYIEKHNGNFSSAVREVIDKAEKAVIPDNSSCIYDPFLNWLLE
EAHGRLIPDNILRMMIDPLLIQNLPGLNKYFNDKLTALDWKVRVKIDYNNTTIPYSILID
VTGESYKMNIVTLMISQFIIQNSPESSPFTIKTVMHLGDHIKVELSNAVNKKEGLKSLVT
FFGEMEDTTKAIKDRTTFWHHIINRHVISNYQMVTIHKNYYEDILAGKIPMGETIIEILA
KKPIHDIPLVELLPLIKQVYEVSGVVDRVEIRESNILLFHNYRNKEASERLKKSLIMLME
TNGHLYDGKIATNMIAIEHRPDVGTKINQIVNHLKNSGNKLDQELVTFMTYLKNINNIND
TPMSISLMGRRIGTSLIQEYEKENNIKEWNLENFQKAFTVIDSKIHKDSEWKTEGQDLLY
RIRKCAITMEDNNFDAYVCRASREAFKGALNYAFGSKANLEIRKLIAHGDNYCEVSIKLP
Q*
>SRVP18_trench_6_60cm_scaf_214_117_86_FINAL_800 # 600427 # 600594 # 1 # ID=1_800;partial=00;start_type=ATG;rbs_motif=AGGAG;rbs_spacer=5-10bp;gc_cont=0.232
MTKSTIENIDTVNIEDIPINNLKNMLKGINREIEKLQKDKEIIISEIEKRGEKIE*
>SRVP18_trench_6_60cm_scaf_214_117_86_FINAL_801 # 600597 # 600860 # 1 # ID=1_801;partial=00;start_type=ATG;rbs_motif=None;rbs_spacer=None;gc_cont=0.303
MDSLKDIQEYLKKENKTLYIRADNEFLDIIGNILKKMEKENTINIGDVIAIEYDGFHKMT
QEEIDKISPEEIVDRSIATSCSNCYEL*
>SRVP18_trench_6_60cm_scaf_214_117_86_FINAL_802 # 600972 # 601334 # 1 # ID=1_802;partial=00;start_type=ATG;rbs_motif=AGGAG;rbs_spacer=5-10bp;gc_cont=0.328
MDKELEQGIDIYIKHIRKMSKLTDQQMALLMTSHAAENNETLNTLDKMNPNIMNAIDGQI
KHVRQMQNLTDIQIRDVLLKNNMHEILREGALKRNLKDIANAAKDIKGDARKFARKIDRF
*
>SRVP18_trench_6_60cm_scaf_214_117_86_FINAL_803 # 601354 # 601893 # 1 # ID=1_803;partial=00;start_type=GTG;rbs_motif=None;rbs_spacer=None;gc_cont=0.344
MAERTNAAGSRPALPSGKLGFKSLPRRRFYILIDESENMVTDKQEFINIAKKFHPEASLE
DIEKSYISYCELEKKQEEELKKSRHLASGTETIIFKPWSDFDVVEVHAKSPHPLKSVKLG
FMYKGDIPCDSKYVEGSTVSTNITSEASKKGGISIGIISLDEAIKKVKNIDWSKVPIER*
>SRVP18_trench_6_60cm_scaf_214_117_86_FINAL_804 # 601925 # 602470 # 1 # ID=1_804;partial=00;start_type=ATG;rbs_motif=GGA/GAG/AGG;rbs_spacer=5-10bp;gc_cont=0.333
MVIRIGLIGGPSAGKTTQAAHFYSTIKSKMVQIEYVSEWVREALNNDMIPDANPWVQFWV
LEEQRRREDCIPKEIQYIVTDSPTILSYVYSLFNGVLEKDKWLWIEMYKKFLTDLTRYDF
IFYCEREKPYMKDGTRRQTEEEARQIDIQIKHLLDMHKIKYHILNGNTECRTKRMCEVIG
I*
>SRVP18_trench_6_60cm_scaf_214_117_86_FINAL_805 # 602477 # 602671 # 1 # ID=1_805;partial=00;start_type=ATG;rbs_motif=GGA/GAG/AGG;rbs_spacer=11-12bp;gc_cont=0.349
MNVSRCELSKKLSEDKVKCIICKKEMNADVFAEHAVNNHEDEVLNLLSDDDIIEGLSEWV
EMIS*
>SRVP18_trench_6_60cm_scaf_214_117_86_FINAL_806 # 603129 # 603299 # 1 # ID=1_806;partial=00;start_type=ATG;rbs_motif=GGAG/GAGG;rbs_spacer=5-10bp;gc_cont=0.228
MICNICGKEKPDMIIINTNVYTLSEYLDYKENNNGTCIECFIDKKRKIRHDNNRKI*
>SRVP18_trench_6_60cm_scaf_214_117_86_FINAL_807 # 603419 # 604168 # 1 # ID=1_807;partial=00;start_type=ATG;rbs_motif=AGGAG;rbs_spacer=5-10bp;gc_cont=0.308
MVLSLVKEDEVRYNKDRYTIKCRLCESYNTRARADGELMWIKDKNSRGEWTNQFVCYNCA
YERDKSCYKCGCDTDKYTTKYYDKGIWTGKYVCDSCRYKDIDEYRNRRIRLKIECGKGSV
GDAIISKILEIPACSIYAGDVKLPFGLIHGYYGIVGVKISSSHKGRWDFCSNGRISADTY
FYLGFSDDYKNIEIVYIIPSEVLIHTNGRLCVYRNSKKYLRYKVDNTPYNNVYHSIRMNI
DTENICNKM*
>SRVP18_trench_6_60cm_scaf_214_117_86_FINAL_808 # 604358 # 604522 # 1 # ID=1_808;partial=00;start_type=ATG;rbs_motif=AGGA/GGAG/GAGG;rbs_spacer=11-12bp;gc_cont=0.309
MLKIVEKDEVAERKPYRFSYEALKKMTMRKKEREIKKMKIATSTVKINSLVEAI*
>SRVP18_trench_6_60cm_scaf_214_117_86_FINAL_809 # 604599 # 604745 # 1 # ID=1_809;partial=00;start_type=ATG;rbs_motif=AGGA/GGAG/GAGG;rbs_spacer=11-12bp;gc_cont=0.388
MATDGEILVGGYLFVEGFLSIAKSQDQRSLSNIGRIGRMIIGIWLFSR*
>SRVP18_trench_6_60cm_scaf_214_117_86_FINAL_810 # 604770 # 605693 # 1 # ID=1_810;partial=00;start_type=ATG;rbs_motif=GGA/GAG/AGG;rbs_spacer=5-10bp;gc_cont=0.315
MVDDKFFEDLTYEEWYFLQNKEHLEFKAIEACHKTHPGFTLEEIKTFIYTTIIENENNQK
IVLDTFGQRHVNSDKLNKKMGELFRILMSPGNEFKSIDNRGHGDIISVQFGETNRSEGRK
AEKIGFRIEEKAVRFAQDLIQHSLVSQRTISDLVRTGFSKYIEMIPLINEIKDPIVDSFM
TDIKHEREEREKLKIRQTMEGFKQRVESQQKSMFDSLRYIDNQEELEELRDWVVQFIKDA
LSYSAPTVQGRLQIKRFIQEDPSLYNILTTLEARKLLTRDYVDNVRQKGIAISIVSLVDG
DDIKLGT*
>SRVP18_trench_6_60cm_scaf_214_117_86_FINAL_811 # 605716 # 606897 # 1 # ID=1_811;partial=00;start_type=ATG;rbs_motif=None;rbs_spacer=None;gc_cont=0.292
MKKEVRIIDGVLKVVEVVDGKIVKIVRDYKKPIIDRYKEIDQVKDTNKYTENIRRIEEKE
LMKYERHKIRKKEVDEYNEKMRILEESEIIHEIHYGERYKYQTEKTINGPNDYRKRLLKN
KAELGTIDKNVIDIKNSKELLNDWAGKRGFYSYEDYLNTIAIGRGFTCYGEYEKIWSYYP
GMPSPIKENRRDTRFIGTYIAENGIAKIYEGSQRMAYYNRGYDILCPKGYKIDVKATVLN
QYNMFNFGINKNNLADYFILVAFNNIIELIPMHMWIIKSDENIDGRVINKLAKLIISNEP
KYLDKYSKYEKLDKLDMLKNLCEKFGAENRIEIKDYNVMDKYTIMNIIVQIRSGICKNMS
PIDILQLLQKKKKETISNRIPIIPAEETIHSWR*
>SRVP18_trench_6_60cm_scaf_214_117_86_FINAL_812 # 608388 # 609773 # 1 # ID=1_812;partial=00;start_type=GTG;rbs_motif=GGAG/GAGG;rbs_spacer=5-10bp;gc_cont=0.378
MAKRYKERRIIGGVLHHVMTENGKIVEDLGPVKKDQPSIETKPQVNTSEEQKPTTGLKLI
TDDDDIPPPPGIGPGHKPGIKLTPIQVAKSGKKPTWEDILSKIPEPDPDRQVTETPNQID
TTKVLEPPSQVPVPIPPKIPVLESPSQVPVLESPSEVPVLEPSPSVPVLEPSPSVPVLGP
APTVPVLEPLKPPQIIPEIKIPKIQINVPQEKHEKQEKQEKQIPGISNISNKLGDMLGNI
NTYPEHKETKVVGTNIQKADEIRPQQLEANIEKSKPKEKRRSMAEELEAELLNERKFEEW
LKKQKFRENLEKAARFAEETKVQFEEKIPELSTKIEGITDEVKGVENRLGTVDKSVGDLC
TGVDCIKTDVKNYQENVKKYQESHEELEKMVQDRFKELGEKVQSLEHPLFTCENCGEQAI
SPLSSYCPNCGSPIHSWSDESGEPIRGWTPYWKRIGRETPQ*
>SRVP18_trench_6_60cm_scaf_214_117_86_FINAL_813 # 609820 # 611871 # 1 # ID=1_813;partial=00;start_type=ATG;rbs_motif=AGGA;rbs_spacer=5-10bp;gc_cont=0.356
MADQNPNVQESGVQEPVPYVTAEMAWEMSKRAAAEAREEALKEAQAQAQNFSRDTQSRDT
QNNRNSQNRDDDYEDRRPRKRRRRDDDDEEEEDLVGFSPKLVKQLQTTVGVFNTLKDFAS
NPMQKAIEDRIGGLAAGIIEQAFTSPRGPPPKRDMVDTLLNSQMAFGLGQGLGSRAPELV
ESLSRSFGREKAENMIEGMIGKYSGGERRKVEPDISDKSPSSEQSSPSPGPAKSEDQSNI
ELLLSLDPNNAEHVAAYAESQGGISIDVARKMLMIHQDDIIKRMKSQGADTTVIESQRGS
RVGQDNPQHTQTSPDLQTFPVQPAQQTHPPHVQQVPPPVQQVQVPPPSPVQQTPSVPQSN
MQEDMQYMEPEINRSQNPGQEYAEYKDIKQQENNSAPNISNNQQEEMIKAFAEDIGKVMG
DVIGKIESLNNTVFNLQNELNDVKKQKAQPSPISLEQTLESKSSKDFLPNDFEKELDNAT
SIQDYPIQDYHIQDYHIQDSKIAKRAEEPLEEKIQERTGFFHEKVQNIHDFEKELEEETK
RAIQLTRKVDTNEPPKVDITEPKVDITEPKVDIIAPKVDTRNKEIAIIKKPIMSMVNKKK
ISYSLKQKEDNIQSEINVGNDNTQPEIVDNTQPEINVDNNNEDNNNIKSNEINNEYNNNI
KSNEINNEDNNNIKSNEIKNEEQ*
>SRVP18_trench_6_60cm_scaf_214_117_86_FINAL_814 # 611975 # 613477 # 1 # ID=1_814;partial=00;start_type=ATG;rbs_motif=GGAG/GAGG;rbs_spacer=5-10bp;gc_cont=0.409
MAYKPARPIFRQTDEDIERKVNQRLDEQTRSLKEEISGKIDERTRPLEEIAKSFQEDRQE
KLKERQEREFQDRVNKLADERADKLADERADKLADERADKLADVRADKLADERANKLADV
RADKLADERANKLADVRADKLADERANKLADERANKLADERAPKLAEEIATKLANERAPK
LAEEIATKLANEKAIKLAEEMSIKLANEKAAKLADEKAKTLAEEMAAKLVDEKATKLADE
KAKTLAEEMATKLANEKAVKLAEEMSTKLANEKAVKLAEEMSTKLAEEKLKQLTDERAKQ
QASALVQTPAVPIQAPPPAAIQAPPIQTPPAAPIQAPPIQTPPAASIQPQSSPDTSSKIA
KMIEEIKKRKATQSPAQIPTQPDGHIHDIGHPQIPIISPDQAVDDGIACPTCHKSHVHSV
EPDGVTYKCTGPDCGKEYVMIDKTADYKCVNCGVPIKRPEDDKSKMDACPFCKGKKAVKF
DWSKAWKVSKPIMSAKKIAQ*
>SRVP18_trench_6_60cm_scaf_214_117_86_FINAL_815 # 613516 # 613911 # 1 # ID=1_815;partial=00;start_type=ATG;rbs_motif=3Base/5BMM;rbs_spacer=13-15bp;gc_cont=0.331
MLKDLQSSLSKHHIAVAPGNTDQTQLIREIDGFPSDGLKSSTNIGVQREHTREIRDTDAA
CNIVGRIFQSIDLCLKEDKSKVKLSLFTKSFIKGILTNAVRNGIDDFIKNMNDQEIRFLL
DDIQRELDKRK*
>SRVP18_trench_6_60cm_scaf_214_117_86_FINAL_816 # 613917 # 614576 # 1 # ID=1_816;partial=00;start_type=ATG;rbs_motif=AGGA;rbs_spacer=5-10bp;gc_cont=0.285
MQFVDKCLSEDAICTIENIVENHISGNYQNVRNIILGYDSKNGIWTSKYGEYMAKRHIYD
IEPPIIPKIYLLRNKNTIKNTIKEERYADTFINNNGMLFYDDEIYEYIRINIDDSVKRVL
EVLFTHSKNVIEYRDIIDIIITEWNVNNVRDTISLNRSYTDHGIFGDLHYLKLEVRKSPW
EDFKRITRLRGLAIRDAFKDAVITFLEDRINMINGIAKV*
>SRVP18_trench_6_60cm_scaf_214_117_86_FINAL_817 # 614622 # 616190 # 1 # ID=1_817;partial=00;start_type=ATG;rbs_motif=None;rbs_spacer=None;gc_cont=0.285
MQATRTSPIQFDIKPISGSTLSLKFLIKGSRDILKIDARIVIHFKNAVHKNMIDMISSNI
LSISTSTEDRIYKVLTRVPEFKNYTQSYIIFAINQNESLYKKVFIEDVSIEFLSKKIDCP
IIQEISLSKPKCNTTNEMIDQMICQYDRKLPNDSKKRVSYIYSLYSNDSFHTVASNHVKY
LRHLHSTENEYVEIEEIDWSQLGCINWDEKRSVLVHPFLYPFASSESFAQNSRNFARLLA
MKNKIGGFDVADSSMISKLAVDLINKIDLMIVPSNFSKDAYINSGVTIPIEILPHGISDD
FLRDDRTDIGNIDTKNINILGLKRAKKYGNILILYFLVHSEHRKGADIVAEVMKRIQRKY
PNVLLVIKSGHDTKRIFNNINHIGITGWLEDKELKMLYDICDICISPSRGGGFELNALEA
SSRGVPTLVTNGGCFNDLINYFIPIRLNNKVVQPLPGNTVHIGYGCEVDINDLEEKMLDT
INRLEYWENRFKINSIEIREKYSWRNVSKILYEYLKNYGFIE*
>SRVP18_trench_6_60cm_scaf_214_117_86_FINAL_818 # 616218 # 617984 # 1 # ID=1_818;partial=00;start_type=ATG;rbs_motif=AGGA/GGAG/GAGG;rbs_spacer=11-12bp;gc_cont=0.307
MTNRNKGQLRIGKSASINIGNTPPQESSIKVKIGQTGPISIGNAPIKKEDEPLSKEALES
IKKEKQLKLEVAKKKEELEKKWLAIINKKIDLKEEKTVSKDIEEKTVSKRDTDIEEKTII
KFTNKIDAFNVSVQDNKVSGRPWHHRLEGSWWQGMSETEARTIIESGKFQNIQQDERQSE
QEIENIHGMEDSQKIEDILIPESQIRSVSDMIDQMTSQYSKDLPKDVEKRISYIYPLDST
HSFNIVAVNHIKNLRYKHTSENRYVEIEEIDWSQLSNIDWNEKRSILLHPFLYPFASVDS
FIQNSKNFARLLAMKNKIGGFDVADSDKISKPAADLINKIDLMMVPSNFVKETYIKSGVT
IPIEVLPHGISDKFSSSDIVSTDNEKIMKLRKMRQKGKILILYFLVHSPHRKGADLVRRV
IKRIQKKYNNVYLVIRSKKCDYFSEIRSICIDSWLSDNDLVALYDSCDICLSPSRGGGFE
LNALEAVSRGIPTLVPNGGCFTDLMNYFIPVGLSDKVTQPLPGNTIHTGSGCQVSMDDFE
DKLADVINRLDHWKEISKSNTKEIREKYTWRNTAIMLDDYLRKHEFIA*
>SRVP18_trench_6_60cm_scaf_214_117_86_FINAL_819 # 618126 # 619052 # 1 # ID=1_819;partial=00;start_type=GTG;rbs_motif=AGGAG;rbs_spacer=5-10bp;gc_cont=0.311
MFKKSTSKDKHSKKKKKKFIRSITKTDKFNVLVEDNKDSGIAWYEGLKGDWWWGMTEAEA
RMRLIDIENLFEKNPKIAIASIVRNEERNGYLKRFLNCCHNLEKIYKDIVYIFIEGDSSD
NTYGVLRNWLTPKKNYILKKVDRNHRPFAKDRNQKRTIYFAELRNMLIDLSLSIPEITEV
LMIDANYGWKGDLISMLRDTDTDIAAPLVVMHKNRDGKYLFYDTWAFRKEGRQFSQFHPY
VKGLDSEPLDLDSVGGGYLIKRKVLEKGVRYNGDRDCEHVGFCKNAKEMGFTIKINPKIY
IRKGGHED*
>SRVP18_trench_6_60cm_scaf_214_117_86_FINAL_820 # 619088 # 619609 # 1 # ID=1_820;partial=00;start_type=ATG;rbs_motif=AGGAG;rbs_spacer=5-10bp;gc_cont=0.295
MSEKKHNTSKDKKSKSKDKKSKSKSDKKSKSKSDKKSISKNDKIKEEHAFGKGKVDSFDQ
LVKENKASGKSWYHGLEGKWWWGMTEDNVRARLVEVEKILGKIKDTGKKEDKIEVDADIN
KEDKIEVDIGINKEDKIEDKIEVDIGINKEDKIEDKIEVDTDINKEDKIEEKN*
>SRVP18_trench_6_60cm_scaf_214_117_86_FINAL_821 # 619694 # 620659 # 1 # ID=1_821;partial=00;start_type=ATG;rbs_motif=GGAG/GAGG;rbs_spacer=5-10bp;gc_cont=0.305
MNDNVDESNNEDIDESNNEDADKSNNENLDEVDKFDQLIKKNKDSCKEWYRGLEGKWWWG
MSEEETRNKIVSGQTHDQVSGQAHNHRKIAIASIIRNEEHNGHLKKFFDCCQKLEKYHDI
VYIFIEGDSSDNTYKELQDWLSSRDEYILKKIDRKKPRFPKDKSSSRTKYFAELRNILID
YILSISDISEILMIDANYGWKDNLISILRETNADIAAPLVVMSKNRRGKYLFYDTWAFRK
NGAQFSHYYPYIGYSKLNKPVSVDSVGGGYLIKRNVLEANVKYDGDRDCEHVGFCRKARK
KGFSIKINPNVYIMKGGLRHE*
>SRVP18_trench_6_60cm_scaf_214_117_86_FINAL_822 # 620671 # 621843 # 1 # ID=1_822;partial=00;start_type=ATG;rbs_motif=GGAG/GAGG;rbs_spacer=5-10bp;gc_cont=0.322
MSDRKKDDKSKKKRGDEHKIRNIYEFKGFVNKNKASGKNWYHGLDGKWWWGMSEDDAIKC
IEQGLVPDIEADKIVLISTWETNCGIATYAKYLLDDISEIAPSSFIVNPINEGVLKRKIR
GGLSHLQHEFGIIPKLPRIKGKLIITWHTVSKNINETIKKFESNYNVVAHIVHSECARHD
INTSKDLWTVPHGSMLIPETKKEDARRLLNINMDMPIGFVFGFQSEDKNYQRLIDAARNT
GIHLIISGAPHRLMNSLYLVNDKNVTFINRFLTENDVNLYALASDILLFDYNAKDHYSVS
GAMHRIIGAGRPIICSDIRHFNDVRHDYNCLKFKNQSKLEWCIRHALKDSSRLGLAAREY
AEKTSWKKIAKCHIDIYKRYTDIGSLRLIK*
>SRVP18_trench_6_60cm_scaf_214_117_86_FINAL_823 # 621904 # 622506 # 1 # ID=1_823;partial=00;start_type=ATG;rbs_motif=None;rbs_spacer=None;gc_cont=0.328
MGKDSHHKREQFAIIHKDYGHGARSKVSIIKRESDGELLIWKQPLLDDEWHHDSLKKEIK
YAKYWRKFGASKVKADWHHDGRSLLKTYIQGDTLDKVLKENPGFFSRKSRPLKALKELIG
YLINSKHYVCDLIGENLIFDGKRWHIIDSGSVYYRGTRSGVKKEYKEKLLKRWSKILSSE
QEIESLKSFFNSVKSLKYRK*
>SRVP18_trench_6_60cm_scaf_214_117_86_FINAL_824 # 622545 # 623015 # 1 # ID=1_824;partial=00;start_type=ATG;rbs_motif=None;rbs_spacer=None;gc_cont=0.285
MHKDDVFRKYVFDEMSKNKEYSIIDLEHFVTSLDYGQVKQLCRYYSSYRRNCVYDFISKG
PNNWRTSNISISDIYVGEVNREVNCYLEKNDWLLKKIAEDETIHHIDEFKNQGFMDIKIL
NFIAKKDDYEYTIIDGMHRIIRSACDGRKRFQLIYY*
>SRVP18_trench_6_60cm_scaf_214_117_86_FINAL_825 # 623051 # 624175 # 1 # ID=1_825;partial=00;start_type=ATG;rbs_motif=GGAG/GAGG;rbs_spacer=5-10bp;gc_cont=0.331
MGKKDVKTLGEFDHLVNGNKASGKRWNHGLKNKQLQRMSESDARKYIAKLEEEERSLVNK
IVLASTWNVNCGIATYSRYLLDSLDIIAPGSFAINPINEGILKYKNMGRLAHLQHEFGIV
PEPPKIKNQKIVKLIITWHTVSKHTDEAIKEYESDYNVVAHIVHSEHMCSSIDSYQDVWA
IPHGSMLIPEMKKEDARRLLGIDIDMPIGFVFGFQSGDKNYQRLISAAKNIGIHLIISGA
PHNAATSIHLANDRNVTFINRFLVENEVNLYASASDILLFDYASKDHFSVSGAMHRVIGA
GRPVVCSDVKHFSDVEHGCDCLKFKDQKGLEKCIIDTFENSEQLGLAAREYAEKTSWENI
ARRHIDIYSRYTNI*
>SRVP18_trench_6_60cm_scaf_214_117_86_FINAL_826 # 624407 # 625141 # 1 # ID=1_826;partial=00;start_type=ATG;rbs_motif=GGA/GAG/AGG;rbs_spacer=5-10bp;gc_cont=0.286
MTNGYRSYRLINGKPRWVVVNNKGKIMNYEPNKYNLKDTFIWDLSYVYGDTCDKCKTGIL
NIKNAFREYSKDGDWTGRWLCKVCYDIVYNRYRDMRITCCRSLTLSNDCTTAKGNNFEEL
THIWRGVEILSIENNHYTGPFDHSRDQKLGTIQTKGSYGSEFYTNNEIEKRFDYLICYCA
SRNGKIIEAIYIFPISEVICRHGINITLNSSRSSWHEKFRVKDKDELKKVNKIWQDIIKE
NNLL*
>SRVP18_trench_6_60cm_scaf_214_117_86_FINAL_827 # 625264 # 626013 # 1 # ID=1_827;partial=00;start_type=ATG;rbs_motif=AGGAG;rbs_spacer=5-10bp;gc_cont=0.381
MSKSGIPKNFTADYYNEDYFVTSDGKKFKRTDGTTGAWSYANPEGEWHGCRPIVEAWKSM
FHPKNSLDVGCGRGTFLTYERDIGIEAEGFDFSSWSVKNHYPRCDEKWIKNYDATKPWPY
PDNSFDLVTVLDLMEHIYEDHIDFVINEMYRVAKKYIFLQIATIGGGSGSGIHERGYTLK
RGEQVPVELQGCAVAGHVTVLTEGFWIQRLKRDGWIVRRNLVEEFCRIVPKDVIANWVLN
TILVLEKVE*
>SRVP18_trench_6_60cm_scaf_214_117_86_FINAL_828 # 626014 # 627096 # 1 # ID=1_828;partial=00;start_type=ATG;rbs_motif=AGxAGG/AGGxGG;rbs_spacer=5-10bp;gc_cont=0.355
MVSISIILPTARGNYPIIGLPNLHMFRPTIESLRIQSFKDFELIIIDALHHLRPKLFQGE
PFHSDKLPFLVKHIPIDHNDKFNHRFWIDNRRWNVCGTLNTGIIHAKGELLVRVDDCSEF
DSDFLKRFWEGYRSGYWPMAMHIRYLGGKPARLNKEYMDKGYEANISSTFDPDRDKLLKK
IYGEDGLIRDTRYDIVKKEGGKKIAPHEWYYGYSSAPLEAALKVNGYDELFDGDKSLEDA
DMGSRLEMAGYKNKFLLDINNQVAEHEHGPVAKDLFDNNAKPIKCNYAIYLANRKRNKWR
ANSSILSEKDVEFIRSESLKPPCSPTPNFYDENCNGRWFDTWTRNQPVFDLKEERKYYKD
*
>SRVP18_trench_6_60cm_scaf_214_117_86_FINAL_829 # 627117 # 628337 # 1 # ID=1_829;partial=00;start_type=TTG;rbs_motif=None;rbs_spacer=None;gc_cont=0.304
MPTEIINDLKINHRGNVDIGVIKEVFFENPYQIEKIPNNSIVIDIGAHIGTFSIRCANDR
DCTVYSYEPCKENYDLLIENIKINNLNNKIKAFNKAVSNKSCIREFYIDPVHYAGCSFLL
KDLTEQKLFDRPYHTVRIGCVTLRQIFDDNNITHCDILKLDCEGEEKNIILDKNASDILD
KIYMIILEHHWLFEGKKMTEYLRGKGFTVYSNNQFKAEGGILHAVKNADDSLDKETVKSP
ESYLRELLMDVFPDSKIESLIDIGTGHGGVFDFWEWEKRGLKLKVCTDIHCIREDIPNTW
QKIITDGINIPYGDNTFDVVMCCEVMGNINIDKRDEFIKELERLSRRLIFITITDHIQRW
GLEKESYEKKNSRQKYIEIPNVNFFIDHGFKILYAGIHHIKAYKVV*
>SRVP18_trench_6_60cm_scaf_214_117_86_FINAL_830 # 628334 # 628477 # 1 # ID=1_830;partial=00;start_type=ATG;rbs_motif=3Base/5BMM;rbs_spacer=13-15bp;gc_cont=0.278
MTFGVYIRNQLMFDLKKERKIFGELCMENLRRLKSYLRDVLHPESVR*
>SRVP18_trench_6_60cm_scaf_214_117_86_FINAL_831 # 628480 # 629403 # 1 # ID=1_831;partial=00;start_type=ATG;rbs_motif=None;rbs_spacer=None;gc_cont=0.321
MGHSKIFDFGKWEKKNLKKKAYVGIDTIRDNIPDTWKKIIYNNTSLPFPNDEYDVVQCCD
VIEHIPPEKWDIFINELCRVSKDLIYISAINDSEHFPSFQFFADHKFHLLFLDPYRIIVF
KRKISLWESRFYDMENYVRSIGMLKNIDSVLDVGTGNKGVVAQNYYQDEMFIKQGYVCDI
WTLKELPPVWKPLKMNALDLLDVLGKKSVDIVQAFGFLEHLEKSDGYKFLDIIERIARKA
VIISAAAFVHGMSPDEKALRDGNPYHHYRSVWHWKEFEKLGYESNYKHMKRGFSFSEEAI
AWKILAT*
>SRVP18_trench_6_60cm_scaf_214_117_86_FINAL_832 # 629468 # 629563 # 1 # ID=1_832;partial=00;start_type=ATG;rbs_motif=AGGAGG;rbs_spacer=5-10bp;gc_cont=0.302
MKIKIIKKFCPTTTLVIEVADIIVHRRDNDS*
>SRVP18_trench_6_60cm_scaf_214_117_86_FINAL_833 # 629553 # 630200 # 1 # ID=1_833;partial=00;start_type=ATG;rbs_motif=GGAG/GAGG;rbs_spacer=5-10bp;gc_cont=0.397
MIVSFLIPTRGRLQMLLESIQSIKNTASQDVQLEFLVRIDQDDNETIAGRDRISGEVVIG
PRWSGYNSVYIFINELAAKSNGDWLIPWNDDLFMTTYHWDKLLPSIDPVNRAWIIWFDVP
GSWTWALPVMTRKMYELWGCVAPSPPTDAAILSIWKAAGMPLQGQSYKIIVEHRRNEANI
RTLALRPEDSVSPPSNKFSSIDGKRLIDILRNVPY*
>SRVP18_trench_6_60cm_scaf_214_117_86_FINAL_834 # 630211 # 631194 # 1 # ID=1_834;partial=00;start_type=ATG;rbs_motif=GGA/GAG/AGG;rbs_spacer=5-10bp;gc_cont=0.329
MKIGKVLITGITGFVGSHLADYIIENYPEVKILGLTRWRSPKENIEHILDKIALLCGDLA
DPYSLRSILLEHEPDVIFHLAAQSYVPYSFKVPIATLNTNVIGTANLLEEIKQLKLSSGY
DPIIHICSSSEVYGQVKEDETPIKETNQFRPASPYAVSKVGEDMLAFQYWLSWKIKTIRT
RMFTHTGPRRGEVFATSTFAKQIAVIEAGLQHPVVKVGNLDSIRTFLDVKDAVRAYWTMI
NKCTPGEVYNIGGIETMTVGDMLNKLLKLSARQDIKIEIDPNRLRPSDVTLQIPSIEKFT
KETGWKPEIPFDKTLEDLLDYWRQKYD*
>SRVP18_trench_6_60cm_scaf_214_117_86_FINAL_835 # 631187 # 631888 # 1 # ID=1_835;partial=00;start_type=ATG;rbs_motif=GGAG/GAGG;rbs_spacer=5-10bp;gc_cont=0.303
MIKVLGKEEYLKYIDLIKEMKKSVVGIHYPIDCPWIYDNTKISENDIILDIGCGYGGVGQ
YIAKMKNCRLYGLDQASVNDVFKERCIKYGILNTKFIHSFADHIPCPNEYFDAVISISAL
EHNQLDIVNQIVKEIARVLKNGKRLTASIAVSTDSNKNGDIYFKSEEDVIYAFTDNTGMR
LVDTTSLTGWKWNSEEVISKYREYVEFLDHSNLPWLPPGGRDWLPIGVIIEKN*
>SRVP18_trench_6_60cm_scaf_214_117_86_FINAL_836 # 631923 # 632900 # 1 # ID=1_836;partial=00;start_type=ATG;rbs_motif=None;rbs_spacer=None;gc_cont=0.306
MYIDNKLIFIAGATGLVGSSIVRHILENCPKTRIRASFHNTNNNFVNDHRIEYICGDLRS
QDYCSKAAKDCDCIIMAAANTSGSNILVNYPWEQINDNVIMNTQMLRAFSSESIKKIIYI
SSSTVYQSFDGSIKEYQLDLSRDPYPSYFGIGWSMRFIEKLCEFYHKRHGTDIVIARASN
IYGPYAKFDPEVSNFIPAIIRKAVDKKDPFEIWGQPDVTRDVLYAEDFARAIVTIMNNED
IKFNTFNIGYGTGITVDNIVNMILKYTGHNPSIIYDKNKPTTIKSRILDCTKAKDILGWI
PKYTIEEGIGNTIDWWFENKNWWKK*
>SRVP18_trench_6_60cm_scaf_214_117_86_FINAL_837 # 632897 # 633655 # 1 # ID=1_837;partial=00;start_type=ATG;rbs_motif=GGxGG;rbs_spacer=5-10bp;gc_cont=0.308
MKTDKHDAIILSSSDEKSILKEFVEHIKKSPLPDDEIIPNIGLFLTSKSLSRILFFYEIY
KKILNHHGIVIEFGVRWGQTLSIMSALRGIFEPFNRHRKIIGFDTFEGFKGVNEKDGKLC
QCQDGSFSVAPNYEGYLGNILYLQEKLNPISHIRRYELIKGDAIITVSEYLKIHPETIIS
LAIFDFDIYAPTKASLDAIMSHLCKGSIIVFDELCDDIFPGETIALKEVLELKNIRIQRF
PMTSRISYFEIE*
>SRVP18_trench_6_60cm_scaf_214_117_86_FINAL_838 # 633676 # 634458 # 1 # ID=1_838;partial=00;start_type=ATG;rbs_motif=AGxAG;rbs_spacer=5-10bp;gc_cont=0.315
MITECRNIRENILKISKKSGHGHIPSCFSVVEILYSIYDTMKHDPKNPFFEERDIFILSK
GHAALTHYCILAHFGYFDIDKIYSFGSFMSNFGCHADRLKITGVEASTGSLGHGIGIATG
VALALKIKNSDRRVFTVIGDGESNEGTVWESIMIAVNLNLSHLIIIYDDNMSHFRGLQIN
NPVEHFKGFGCEVVEINGHDINAIKKEIIKRSDKVKVIVANTQKGYNCKTLIDNQYEWHR
KSPNDQEFEKLMKELYEETV*
>SRVP18_trench_6_60cm_scaf_214_117_86_FINAL_839 # 634442 # 635314 # 1 # ID=1_839;partial=00;start_type=ATG;rbs_motif=AGGA;rbs_spacer=5-10bp;gc_cont=0.283
MRKQFRQTIMDLSGHDDKIVLIFGDVSVYLFDEFKKKYPERFYNMGICESTLISIGAGLS
SQGFFPFVHTIAPFITERSFEQIKLDMCYNQFGGNIVSCGASFDYAWDGPTHHCYTDLAI
LRLLPNMEVIQPGSRKELDILLRSQYNNRRTTYFRLSDYPHNIDIPVKFGNGVLLKDRES
NITIMTAGPILENVMKACEDLDVNIVYFHTIKPIDKELILKFRDTRILVIHDAFGLYEAI
CDVPNLSISHHHFPNEFCSYYGTLESIRKKLGFDIESMKNIIKNYIENNN*
>SRVP18_trench_6_60cm_scaf_214_117_86_FINAL_840 # 635374 # 636315 # 1 # ID=1_840;partial=00;start_type=ATG;rbs_motif=GGAG/GAGG;rbs_spacer=5-10bp;gc_cont=0.331
MFYDGKTVLITGGTGFVGMHIVKELLKQNANIVVPIHHRPSMIDDNRISTINADLTRQED
CLKVSKDVDYIFHAAGDVASAGVVTENLMRAITTNLIITSQMLQAAWEENVDRMLIFSSS
TGYPVTNYPIKEEEMWNGPTHPTYFGYGWMRRYLERIGEFVAFTSNVKISIVRPTAIYGR
WDNSGHVIPSLIKRAIKKENPFIVWGTGEEIRDFLHVSDLARGCLLMLEKCANCDPVNIG
YGKSVTIKEIVNIILKVTNHKDADIIFDSSKPGTIPIRIVDTTKAKRLLNFEPEIILEDG
LKDIVDWYITKNE*
>SRVP18_trench_6_60cm_scaf_214_117_86_FINAL_841 # 636340 # 637290 # 1 # ID=1_841;partial=00;start_type=ATG;rbs_motif=None;rbs_spacer=None;gc_cont=0.270
MAKNENLKIGSDELCKMLNCRSEEFPNWLVSKLDNMNTTYREINIDELKEYVLYTLKKIN
QPNIVRTKKENLYAFEKGWNENLEMLLENDFPHISPHVSLKPKYFRPNKFLRYNKRLIVA
KNLHIEYDLFTIVRYLIFTKYLSSFDNIYELGCGSCHNLFLLSELFPSKRLYGFDWTSSS
REIAKVLSNTFGKKIEGILFDMTNPSSDIILKPGSAIITIHSLEQIGYQYEKLLRFIIKS
KPGIVINYEPIIEFYDENDIFDYIAIIYSQKRNYLHDYYKTLCALEKENKIEIIEAKRPY
IGGIIHEASLTIWKPL*
>SRVP18_trench_6_60cm_scaf_214_117_86_FINAL_842 # 637287 # 638300 # 1 # ID=1_842;partial=00;start_type=ATG;rbs_motif=GGA/GAG/AGG;rbs_spacer=5-10bp;gc_cont=0.287
MINKDILKNFSNKDILITGGTGLIGRQIVEILIDIDANIKIVSLDKIKINDNIEHIFGDL
TDFEFCKEITRGMDFVFHLAGIKGSADVSEKKLASHFIPTLMMNTNVLEACRKNNVKKIV
YTSSIGAYSKAEIFKEFDYCLDSLPMDFAGWAKRMAELQIYAYKIQYDLDNFAIVRPCNV
YGPGDNFDPNNAMVIPSLMYRILIHQKNKENGKEYPVIIWGDGSTIRDFVYSRDVAEGII
LALYYGTNSSFVNLSSGKGYSIKELVETLNNFLDFDYTFDITKSSGFPKRVMDISLARKL
IHYNPTTSLLDGLKETWNWFVKNEDEYLKKKNYFKEE*
>SRVP18_trench_6_60cm_scaf_214_117_86_FINAL_843 # 638304 # 638819 # 1 # ID=1_843;partial=00;start_type=ATG;rbs_motif=AGGAG;rbs_spacer=5-10bp;gc_cont=0.297
MIEFLETNLDGVLLIKPKVFEDFRGEYIEIYNEKLYKEIADVKFVEDDISISTRHVLKGI
HGDDRTWKLISCLYGKFYLVVINYDKNSKDFGEWQGFNLSDRNRHQVLVPPKFGNGHVAI
SNMSIFGYKQSEYYDPKRQFTIVWNDHRFNIWWPVKNPIISQRDEIGCFTS*
>SRVP18_trench_6_60cm_scaf_214_117_86_FINAL_844 # 638833 # 639831 # 1 # ID=1_844;partial=00;start_type=ATG;rbs_motif=GGA/GAG/AGG;rbs_spacer=5-10bp;gc_cont=0.309
MIITRTPFRISFFGGGTDYPIWYRENGGAVISTTINKYCYIHCRYLPPFFDYKYRIRYTS
REEVQDIDKIIHPSVRECIKFLGINSGIEMIHTSDIPAQSGMGSSSAFTVGFLNVLYALK
GKIITKRHLAQDAINVEQDIIKENVGSQDQVAVTYGGFNKIEFGIEPEFDVHPITIGKDK
LKNLQDHLMLFFTGFSRNASDIAGEQIKRTHAKKNELKTMLEMVDNAIDILNYNHSDIND
FGRLLHESWNIKRTLTDKITNPEIDKIYESASNVGALGGKLLGAGGGGCILFFVDPEFQA
RVREKLKNLLYIPFKFENLGSQIIYYEPKEEF*
>SRVP18_trench_6_60cm_scaf_214_117_86_FINAL_845 # 639853 # 640611 # 1 # ID=1_845;partial=00;start_type=ATG;rbs_motif=None;rbs_spacer=None;gc_cont=0.291
MTNLEKIPSLENIDVVILCGGLGTRLRSIIIDKPKVLAKIGNQTFLDVLIDNISFYGLKH
IILCVGHLRDHIKRHFDYHCNEHYNYINYNIRFSDECSPLGTGGALKNAELFIKSDTFIV
MNGDSICNVDFRELLDFHINKKALLSMVLTRSTSSKDYGIVILDDSSKITSFNEKPVGNS
EASINAGIYIMQKDIFSHMPDRKTFSLEYDLFPTLYNDMCYGFIVKNEVIDIGTPERYRR
AVDILSINNTNK*
>SRVP18_trench_6_60cm_scaf_214_117_86_FINAL_846 # 640709 # 641497 # 1 # ID=1_846;partial=00;start_type=ATG;rbs_motif=None;rbs_spacer=None;gc_cont=0.297
METIQINTKYTNKYQINNGNNTNKYQINNGNGQMRIFVDSANIDEIKEANEWGIIDGVTT
NPSLIAKEKYRNEKQQKQQFVHNATFKDIIQEIVDIIDGPISVEVISTDTKEMIKEAIEI
SKWSKNIVIKIPMTPDGLKAVKILGTKDIKTNVTLAFSPNQALLAAKAGATYVSIFVGRL
DDIGHSGIQIVSDTIKIFNLYDIKTQVISASIRHPLHVIESAKAGVHIATVPFNIIEKMF
KHPLTDIGIERFLKDWEVAKSG*
>SRVP18_trench_6_60cm_scaf_214_117_86_FINAL_847 # 641490 # 642101 # 1 # ID=1_847;partial=00;start_type=GTG;rbs_motif=GGAG/GAGG;rbs_spacer=5-10bp;gc_cont=0.307
MDNKDTVREYRIMKETVIKELDENINTTKAISKNLSDIIVNASKIIIDCYRNGGKIILMG
NGGSAADAQHIAAEFIGRFKLERSPLPAIAMTTNTSIITALANDYGYDTVFNRQLEALAS
NKDVIIVISTSGNSPNISNAADFAKTKNIKVIGMTGMNGGKLKDLTDIIIKVPSDNTPRI
QEAHITIGHIICNIVERGLFDNI*
>SRVP18_trench_6_60cm_scaf_214_117_86_FINAL_848 # 642098 # 642703 # 1 # ID=1_848;partial=00;start_type=ATG;rbs_motif=3Base/5BMM;rbs_spacer=13-15bp;gc_cont=0.294
MIQMNRAVFLDRDGVIVEDPNYAYRIDQLKLIPGSAEAIKLLNDNNFLVIVVTNQAGIAK
GYFTEKDTILFNEAIEEKLREYNAHIDAIYYCPHHPYAKIEKYKISCKCRKPKPGMLKKA
EKKFDIDLKQSFIIGDRLSDIDAGKSVECKAIMVLTGYGEGEPKNDKIDHIAQDLYGAVE
YILTSCTIRIRTIDTKIDDIQ*
>SRVP18_trench_6_60cm_scaf_214_117_86_FINAL_849 # 642864 # 643838 # 1 # ID=1_849;partial=00;start_type=ATG;rbs_motif=None;rbs_spacer=None;gc_cont=0.332
MKISIIIPSIRPDKMVDFQLPSYVKQTFPKNEFEIIIIDDCPIDRKESIENFGRTNGLNI
KWMRSKKPYYRSNANIGCSRNSGLIYAQGELIVFNDDFSVVRHKYLESVWSVYKQDKSFS
HIGPVISVEYQDNPPENINELKIRHTDPRSTEGKSSRIGHKLRECKSAWSYTSNVSAPLK
DLIKINGFWEMADLTREEDVLMGYALERIGRKFCFVNSLDVSVYHMTHDSYNVERKYKDI
TFKELGWEDVVIKGMTVVGYGGHGKNGLNTNSDQIQRVTRDIFGTKNPGSWALIEVFKRD
KNLIFNKEIGFNLAKERKKIGNWT*
>SRVP18_trench_6_60cm_scaf_214_117_86_FINAL_850 # 643850 # 644440 # 1 # ID=1_850;partial=00;start_type=ATG;rbs_motif=AGGA;rbs_spacer=5-10bp;gc_cont=0.272
METINETDYYKIPSYKWYIEYNEGLEYMRENINLDKKSDIVRILKPKNDTESLTNKLLID
IKFPPGYIFSIAGKKQIQNIEEFNKQFTFSIKVCDNNKNELSPESRILIHKEKNVDEYGA
DVIRLESPFYKDISTTKFCKVPPNSQKAIDELYKFWQGVEFKEGEHLRIYTIDPDIDISP
EHVEFNINLDKWKRSS*
>SRVP18_trench_6_60cm_scaf_214_117_86_FINAL_851 # 644467 # 646848 # 1 # ID=1_851;partial=00;start_type=ATG;rbs_motif=AGGA;rbs_spacer=5-10bp;gc_cont=0.317
MKVALISTETLKTPPARYGGVEIMVYDLCKGLVEKGINVTLFACKGSSSPSGKLVEILEE
GWGRTGQCEEFTKRIVDMKHSLKKFDVIHDNSHIKPCYKIHKRVVNTLHWEQNPRQCRYN
NVVAISQQLANWARPRNKGRDIKVVYNGCDFSKYSFQKDKSDRFLFLSALTPAKGADIAL
SVAKDMNLKMDFAGLGGTTAVEIEQESKVNPNIRYLGEVTEEQKISLYQNAKALVFPTGV
HGNWKEPFGLCLSPDSPILTLYRGVQKIKDVKIGDQVLTHKGRFMRVNNIMSRKYTGDVM
KITSHKLRIPILLTPEHRVLAIKTVLCTDKKGNATRYGTICGPGSCYYMANGRQYKWCRY
VKGEEPYTKYRVEWIQAKDLEIGDLVSYPRVREEESDIKKIRMLDYIDDDINITGDCYED
NNRQTDIFGEFVDTKIKITGYQVQLTNDIPAEVELTEDLMRLFGYYIAEGYVTGNRQIGF
SFNINEIDYINDVEKLMKEIFGIDAEHIIEKHGVQTHNLRYSTRLLSNIFINMFSPREYI
TRKGKGSKSNVVRIPPEFLNLPLKKLAQLINGEWRGDGTYTLDNKNRKVGYQLKTTSETL
AHQLQYVLSRFGILSSFRIDNSRARHNENWRQQYILEIHGIDAQIFNKIIGDKDVNLENI
GNVESKYIKGKNLYYTAIKGIDIIKYDGDVFNLEVERDNSYVSSIIVHNCAIESMSTGTP
VITWNSGAMPEIVTHNKTGFICNSIEDIKNAIINIDRIKQENCRKRVEENFTYQVMANKY
IKLYKKLLDGKSW*
>SRVP18_trench_6_60cm_scaf_214_117_86_FINAL_852 # 646877 # 647494 # 1 # ID=1_852;partial=00;start_type=ATG;rbs_motif=AGGA;rbs_spacer=5-10bp;gc_cont=0.337
MNMEVIKNIFKSVPGMISEEEGLFLYNLASKCIKGAIVEIGSSSGRSTICLAKGSKSGGN
MTVYAVDPHNGGGTTPDPTWRDMNHDGIPDPKYYINQGDSFPQFRQALLEHHVDDIVAPM
VDYSELVYKKGWTRPIELLFIDGEQRYNYVKMDVEMWGKHLVSGGIIVMHDSSCSGIRRV
INELIISNPRFTNIKESPIFNATVK*
>SRVP18_trench_6_60cm_scaf_214_117_86_FINAL_853 # 647525 # 647851 # 1 # ID=1_853;partial=00;start_type=ATG;rbs_motif=AGGAG;rbs_spacer=5-10bp;gc_cont=0.318
MENTVGINHKMISSEETINTEGNISPFGLYEDMFCSKCQDYRGCLGLIDSTTMDLQDSKP
ITGDKGFDTMIKSMGGLTFSVRFKMILDCARMRDIVSKIGPKILGNVI*
>SRVP18_trench_6_60cm_scaf_214_117_86_FINAL_854 # 647853 # 648455 # 1 # ID=1_854;partial=00;start_type=ATG;rbs_motif=GGA/GAG/AGG;rbs_spacer=11-12bp;gc_cont=0.347
MSTTIISDKYGNMKRISDKADNIRLVRDIIENRKKISDRRSGSDSIISTPVNRNNITNGP
VRKPFLDISENKKNISNRRSGSDSILCTPVNRKDPAKEPSKDPFWDMPENRKKISDRRGG
VDSIMRASVRNKTKEPIKEPIKEPIKEPIKEPIKEPIKEPIKEPIKEPIKEPIKEPIKEP
IKTLDSKKITRGSIYPKIQK*
>SRVP18_trench_6_60cm_scaf_214_117_86_FINAL_855 # 648655 # 649899 # 1 # ID=1_855;partial=00;start_type=ATG;rbs_motif=None;rbs_spacer=None;gc_cont=0.339
MQTVDRSEFYQNIEILPIGAGYIDDVTNYMTTLNRIKPDVVLNIFQADYEYNEFPKLFKK
CLWYIPVEGRNMPQKMANDILHVKMNGGIPIAQCRYGQGEMQLALAGIDLPYIYHGFDDK
IFKPIDLNKKDEMIYCYYKTESGKANSDPIILHKFGCYDCQLNNKEQLTCPHYKEEYIGI
LKFINGKYTEENMPITNLPMVTKGKHVFLFVGQNLGIRKRIERLLKAYYLFIKDSKQLRD
RTVLHLHTMPISINGTNLIHIIQNLGIQESVVFSYGAYRSSGWTDNAMSILYNTAGVNVS
ASSSEGFGLATIESMACGIPNIGPDCSSFTELIGNGEKDPNARGLLASIGEWQMIENGSE
RALVNEQHLSLMMKKLYTDEKLRERFSKNAIKFSRDYTWDKICRQWDQLLKEMK*
>SRVP18_trench_6_60cm_scaf_214_117_86_FINAL_856 # 649901 # 650227 # 1 # ID=1_856;partial=00;start_type=ATG;rbs_motif=GGA/GAG/AGG;rbs_spacer=5-10bp;gc_cont=0.306
MSNIKKKDFYNVVTGDKESIDNYGINASTFKKVDNVDMVFDSRGQYLGIRTCRGKIINGR
YKCKVGIRDFKSFMDLKIWGGINCPRVDLIETKEGNFIQLGKSVNNDN*
>SRVP18_trench_6_60cm_scaf_214_117_86_FINAL_857 # 650285 # 650839 # 1 # ID=1_857;partial=00;start_type=ATG;rbs_motif=None;rbs_spacer=None;gc_cont=0.286
MWNDDVNDSIICNYRGFDIFKIGSGFAIKQFSFFKWPILQDAIYHIDRHCGGGKGTIIWR
TVSHPRDPNIKENPPKISEKEIVDIKEIYNKVKIDIDKGELKIVTDGLLILIRECYSKDM
IDNKFIECIKDNLDKLEKVMTYMSSNNTNEASIANDKSLQLCSKILVNINNVTKIDGVTS
CQTN*
>SRVP18_trench_6_60cm_scaf_214_117_86_FINAL_858 # 650824 # 651444 # 1 # ID=1_858;partial=00;start_type=ATG;rbs_motif=None;rbs_spacer=None;gc_cont=0.325
MPDELDISKKDLASKNDEKNLSLSQKLIKGLEEIEVKKNFQKKVFLLDISGSMEMYIEGK
SKLDHLRDIMRDYPEARKICFSSDVYCNVDRNGNVDCAIPMSAQGSTDLARAIRYLRTLV
KRPERIVLISDGEPDDSNTAIREAIGFSVPIDIIFIGQKGSSGERFMINLAKFTMGRQFT
IEDKSANFQKQLSIKIAGLLTSGSDK*
>SRVP18_trench_6_60cm_scaf_214_117_86_FINAL_859 # 651490 # 651972 # 1 # ID=1_859;partial=00;start_type=ATG;rbs_motif=GGAG/GAGG;rbs_spacer=5-10bp;gc_cont=0.284
MENIEIDIENININRGLKIVKARDIVAKLADDREYPVVLDDENINDMIEDLISEDLIDEE
GNKHQSSSISCGNTIVRIIENHFEKFRDIMKSIPPKKLQEIKEQVRNRIEKDPLLDINLE
DVGIDIDNIENYIGSVEVLTIERRRVFNVYEIKKEYNIIE*
>SRVP18_trench_6_60cm_scaf_214_117_86_FINAL_860 # 651994 # 652596 # 1 # ID=1_860;partial=00;start_type=ATG;rbs_motif=GGA/GAG/AGG;rbs_spacer=5-10bp;gc_cont=0.300
MKMRKQSKNIVQPDKEDLVKDSLIEDYSRYIDYLGRHEWTKESITITELLSRIVTINKLN
AENDGTVIDIKCPAGLIISVNGTEGILDRNEIEKIRPLEIKLANSNGREIHPDTNIKIIK
HKLLKKDIQIGQVLYRDISMIDYSDSPNLFKDYAGLYRFEKGIEIKGEDSLRFHVINPDV
DIDMVKLNLGIDLWTRYSET*
>SRVP18_trench_6_60cm_scaf_214_117_86_FINAL_861 # 652666 # 653241 # 1 # ID=1_861;partial=00;start_type=ATG;rbs_motif=GGA/GAG/AGG;rbs_spacer=5-10bp;gc_cont=0.333
METINIRKKDMLENMDNVEYIRFMESKGYRRERLSIDETSEIVTVHDLAKGAVGKVISIR
CPTRYKIFILGRNQSPKNPSSKTIDLHLLALRLTDSEGNEISPDSRIRITKEKPSLETML
CATMLYKDVTRTEYSKIHPDRTKSDSKLYIFNNGIQMNGEDRLNIEVVQPDIDINHLGTK
LDLDIDLWEEA*
>SRVP18_trench_6_60cm_scaf_214_117_86_FINAL_862 # 653402 # 653554 # 1 # ID=1_862;partial=00;start_type=ATG;rbs_motif=None;rbs_spacer=None;gc_cont=0.261
MDDLDINRMMGLLDKYCLDRECILTCKMRDRLLKYDCVIARFIRYISSPR*
>SRVP18_trench_6_60cm_scaf_214_117_86_FINAL_863 # 653758 # 654663 # 1 # ID=1_863;partial=00;start_type=ATG;rbs_motif=AGGAG;rbs_spacer=5-10bp;gc_cont=0.299
MRILVTGGAGFIGSNLVEELVKEHSVVVIDNLHTGNFDNLKNVRDQITIINDSCSNLFKL
TIPDVDIIFHFGIPSSSPMYRQDPFLFGDAINGTLNLFEYAKGNNVEKVIFASSSSLYNG
IRPPHREDMNIRVTDYYTEARLAIERIAKLYNVLHGIKSAGLRLFSVYGPHEESKGIYAN
IITQFLWEIKKDKTPIIYGDGKQTRDFTYIKDVVQACKLMIDADFEYEIYNVGTGKSHSF
NEVLNILNDTLEINIKHIHIEMPIKNYVSHTLADIYKIKHIGYSPDYSLIDGIDQLINQY
K*
>SRVP18_trench_6_60cm_scaf_214_117_86_FINAL_864 # 654689 # 655135 # 1 # ID=1_864;partial=00;start_type=ATG;rbs_motif=GGA/GAG/AGG;rbs_spacer=5-10bp;gc_cont=0.304
MTMIPNIIRADYYSIKITKTDELIDQSETEIFLFEYEEGYDKDNKEHRDAFKNMEQIKDF
HEQALSTYGKASVEFDRDTMTIALRMTAPFEKLANFVSMEFLMCGSLGKITLLDFISMAA
TSIVSNVSVNDKNNDTDIDCTDYKDMYV*
>SRVP18_trench_6_60cm_scaf_214_117_86_FINAL_865 # 655150 # 655302 # 1 # ID=1_865;partial=00;start_type=ATG;rbs_motif=GGAG/GAGG;rbs_spacer=5-10bp;gc_cont=0.268
MEYIISIQIQTPTFVSCNNCDLWLPVEYLHCCTKSIDPILYNHNISWNLI*
>SRVP18_trench_6_60cm_scaf_214_117_86_FINAL_866 # 655664 # 656338 # 1 # ID=1_866;partial=00;start_type=ATG;rbs_motif=GGA/GAG/AGG;rbs_spacer=11-12bp;gc_cont=0.289
MLELVDKSDMRICHKCGNETYLNKYGHSSWYKYYDKDGNWDGMLYLCHKCHLDSWARTKG
FKDFAEYSRIRSWNKGISHPMSENKDCTLYLGIHIAERLLSKIFKDIKRMNCNNRGYDFI
CKMGFKIDVKSSVLNKKNNCWQFGISYNHIADYFLLLAFDNRECLNPLHIWLFKRDDMIR
GKEFFNRKSITFPNDDFVLYLLDTWELTDKLEELKDCCNELRSK*
>SRVP18_trench_6_60cm_scaf_214_117_86_FINAL_867 # 656568 # 656954 # 1 # ID=1_867;partial=00;start_type=ATG;rbs_motif=AGGA;rbs_spacer=5-10bp;gc_cont=0.395
MAHICVCKYPLMIIDKRDGQDIEFLAMPLEVIEGGELPVPDIETIEAEGLDGIIRYYVSV
TWKSVTPDMHVKKYDVVGHVVTAGCELSEAIKGEDGHLQCDSKSIYVVLHPIEEWVEKHI
IEIPTTAS*
>SRVP18_trench_6_60cm_scaf_214_117_86_FINAL_868 # 657035 # 657349 # 1 # ID=1_868;partial=00;start_type=ATG;rbs_motif=AGGAG;rbs_spacer=5-10bp;gc_cont=0.505
MARQKVAMPTSAIDIAEAKRAMNVDAVVPVGGGAEVYIKPGGAGAAGSGGRIVLRGTHVK
PSHRLGSKAKGMKACAGKKGCEFMSCLEAAGVTPPRSIRKACKH*
>SRVP18_trench_6_60cm_scaf_214_117_86_FINAL_869 # 657393 # 657725 # 1 # ID=1_869;partial=00;start_type=ATG;rbs_motif=None;rbs_spacer=None;gc_cont=0.387
MSDKIEIPIDTAELLLARKKVNKISTLSIGEDGKLLPNGNENTEYKVMIRKAGRSGERES
SGRAKKLKACKGLKGCDFAECARVAFGKLPKNLEGLCLIGESTNESNIHV*
>SRVP18_trench_6_60cm_scaf_214_117_86_FINAL_870 # 657811 # 658737 # 1 # ID=1_870;partial=00;start_type=ATG;rbs_motif=AGGAG;rbs_spacer=5-10bp;gc_cont=0.487
MDWEGLREKTLGEVANTLVTEGVGVGAGFIGASTIGRRIEDYMLTPAQTAELDVTNPAPA
SWTTIFKGWAYNNVPKLVGWYVIRKYVPETPETRTQEVLADAKKAIAGSVVFDTLLRTTN
HGKPVHDPSGYKLLGGKGEPVRTAAPQADMQRLIQENSALRTELNKALQRLAAPAPAPQP
VYVQAPAPQPVYVQTPAQAPQVTVQSQPPVVNVAPPAAPVVRYQPAVPYDAAPPRRAPAP
VRRMEEQAPPIVRVEQQQPQPPAVSERERRFAFMPTYHAPPEVKQREQKYGFAGKSSEKE
IAAMFGML*
>SRVP18_trench_6_60cm_scaf_214_117_86_FINAL_871 # 658750 # 659268 # 1 # ID=1_871;partial=00;start_type=ATG;rbs_motif=AGGAG;rbs_spacer=5-10bp;gc_cont=0.453
MVETLQAPPLAEKPDYTAYCDYLESRGWTREQITLDELNTNLVTLFGLAAGGTGTVIDIR
APAGQKISIMGTQQIPRGADARSAHALRIRLADTADVEVPIFSKIRITKEKTSEAIVQLA
RVFYADVNLTKFTGTAGATQKTDLEWYRFKQGVELKNLESKWLLFGYTANNT*
>SRVP18_trench_6_60cm_scaf_214_117_86_FINAL_872 # 659705 # 660730 # 1 # ID=1_872;partial=00;start_type=ATG;rbs_motif=AGGAG;rbs_spacer=5-10bp;gc_cont=0.284
MTIDKNTDNNGIVTATYGENTYTFWHIVDVVYPYISEFLDKQFPNSIRIREFNYTDYVVL
KENLPVEVQATVVNVRANSLNFGGLNHSEFEQKIEKQLKQDIDRYNKCLFFLDSEYLRYL
QNNATKNTRVNLDWLYQFMKDEKLRVFTVRYDGAIKEVFLKEFDFILKISTMGKEDNRFK
IMSNVLEGYKFTNKEIDAMYNKFKSTEHKYKSFYKWLTREDHSDREFEYMYILGAITHID
NINDMLACRLDKNSDIKTISRDAQKLGLIETKDTGKVGYMRIFTDRYNIAPYLGGYQIKK
DLWDDLRKRYLSFDTLCAMVTGKVDINWWKKQKTIEKAWEE*
>SRVP18_trench_6_60cm_scaf_214_117_86_FINAL_873 # 660906 # 661040 # 1 # ID=1_873;partial=00;start_type=ATG;rbs_motif=AGGAG;rbs_spacer=5-10bp;gc_cont=0.393
MSHHTKHCKYHPTPLNTDKILFPEHPQGVKAFCEQLRAFPIGKR*
>SRVP18_trench_6_60cm_scaf_214_117_86_FINAL_874 # 661133 # 661279 # 1 # ID=1_874;partial=00;start_type=ATG;rbs_motif=GGA/GAG/AGG;rbs_spacer=5-10bp;gc_cont=0.293
MGHKTCHKNRHKCQSPIIKKDKIIFCQPIIEFCGQIRAFSSGNKSHTC*
>SRVP18_trench_6_60cm_scaf_214_117_86_FINAL_875 # 661317 # 661463 # 1 # ID=1_875;partial=00;start_type=ATG;rbs_motif=GGAG/GAGG;rbs_spacer=5-10bp;gc_cont=0.347
MSCDREIVRKDGIPVMFKGQLVQYVRIGHKRNPQLYTPSCRLHKHKCK*
>SRVP18_trench_6_60cm_scaf_214_117_86_FINAL_876 # 661541 # 662314 # 1 # ID=1_876;partial=00;start_type=ATG;rbs_motif=AGGAG;rbs_spacer=5-10bp;gc_cont=0.373
MTINVKTIHKMGWQPDTPDHRDILYGMVHKIPAVLPPKIDLRPECSPIEDQEDLGSCTAN
ALTGALEFLEKKDKVPFIDFSRLFIYYNERVIEHTVASDSGAQIRDGIKALKKHGVCSEI
TWPYDISQFTVKPDRESYIEGVNHKITSYFRLSTIDDMRTCLADGFPFVFGFSVYTSFES
QEVAKTGIAPMPRSGEQLLGGHAVVAVGYDDSEKRFIARNSWGVDWGMQGYFTIPYDYLG
NNNLADDFWTIRRGENI*
>SRVP18_trench_6_60cm_scaf_214_117_86_FINAL_877 # 662374 # 662967 # 1 # ID=1_877;partial=00;start_type=ATG;rbs_motif=None;rbs_spacer=None;gc_cont=0.347
MGDNKHHNKHSRFKVIHKDCARGVHGKISVVKRKSDGKLVIWKRPRSRDHKHQVSFRQEI
KKAKLWRKLGVSRVKVCWHPDNKSLIKTYIKGPTLKQMLKNGHLRFSRPDSKPVKALGEL
VRLLINSRRYIQDVNRQNLVFDGDKWHIIDSSGIKEKVAHSVVRERYKQAFLRSWSKSLH
SDDEIYSFKSFLNKYCN*
>SRVP18_trench_6_60cm_scaf_214_117_86_FINAL_878 # 663010 # 663591 # 1 # ID=1_878;partial=00;start_type=ATG;rbs_motif=None;rbs_spacer=None;gc_cont=0.290
MNNHQEDSFKMIYKNCGHGGSGKISVVKRKSDGKLFIWKRPKSSSPRYQVSYQKEIKKIK
LWKKFGVSKVKVNWHPDNKSLIKTYIKGPTLKQVLKQNPRFFSEIENESRKALIEFIELL
IDSKYYIHDLKGANLIFDGNRWHIIDSGPAYKRKSRSAIRHEYKKNLFEKWSRGLRSKED
TKSLKLFLDKYCH*
>SRVP18_trench_6_60cm_scaf_214_117_86_FINAL_879 # 663851 # 664009 # 1 # ID=1_879;partial=00;start_type=ATG;rbs_motif=AGGAG;rbs_spacer=5-10bp;gc_cont=0.296
MSDNKFEKLSRDDKKKTKIFAGNEQFTVDQLENEIKKNSEIGHKLRSIEKKL*
>SRVP18_trench_6_60cm_scaf_214_117_86_FINAL_880 # 664038 # 664205 # 1 # ID=1_880;partial=00;start_type=ATG;rbs_motif=GGA/GAG/AGG;rbs_spacer=5-10bp;gc_cont=0.315
MSKYKFEKLSRDDEKKTIIMAGHAQFTIEQLEEEIKADSEVGRKLKSIEKELEKY*
>SRVP18_trench_6_60cm_scaf_214_117_86_FINAL_881 # 664221 # 664454 # 1 # ID=1_881;partial=00;start_type=GTG;rbs_motif=GGxGG;rbs_spacer=5-10bp;gc_cont=0.308
MPKDNILRQCKCISKHEKDMLIRAIDTTIVDSDKVISRSEPNIIKIGMPVILLREELRKL
IGDYVKLRDKIEETPIC*
>SRVP18_trench_6_60cm_scaf_214_117_86_FINAL_882 # 664512 # 664805 # 1 # ID=1_882;partial=00;start_type=ATG;rbs_motif=GGA/GAG/AGG;rbs_spacer=5-10bp;gc_cont=0.371
MIHPQIVKKELDDLVSEAKNSAKRLTEGSTIPECDTFKLSYFIGDVERARGATAVLSELY
PDDPGVKQIWRDAVDAHSVAYKARDRFVSECFCRKKI*
>SRVP18_trench_6_60cm_scaf_214_117_86_FINAL_883 # 664899 # 665159 # 1 # ID=1_883;partial=00;start_type=ATG;rbs_motif=None;rbs_spacer=None;gc_cont=0.333
MGCIMAKAKPGEWNPLEDAKWFIDKLKTEITKCNATGMASRSAGAFGNIEAAFYRNDIDE
DAMEKMKNEVAELISNFDQKCKCQHR*
>SRVP18_trench_6_60cm_scaf_214_117_86_FINAL_884 # 665318 # 665452 # 1 # ID=1_884;partial=00;start_type=ATG;rbs_motif=GGA/GAG/AGG;rbs_spacer=5-10bp;gc_cont=0.267
MVDKSKLKNSQKLKNTKHPNISNKKNDGYETLLLLALIIPFVPP*
>SRVP18_trench_6_60cm_scaf_214_117_86_FINAL_885 # 665481 # 665783 # 1 # ID=1_885;partial=00;start_type=ATG;rbs_motif=None;rbs_spacer=None;gc_cont=0.330
MLDSRVIKKIVLDTVSNGDKSAMKIFEYSIPKCDISSLYISVADIHSGRAVSGLLRNIYP
EDPAVEEILIHAKENVDLANEGVSEFTKRCKTTKRKTSDK*
>SRVP18_trench_6_60cm_scaf_214_117_86_FINAL_886 # 665802 # 666065 # 1 # ID=1_886;partial=00;start_type=ATG;rbs_motif=GGAG/GAGG;rbs_spacer=5-10bp;gc_cont=0.326
MPHEWYRYETKVMELAEFLVQSEEIKSTDELLDYFKHPERYTGVWNIYEKEILGNEPISE
LFKKGLLHRPKQIPAIIASIDPCACTK*
>SRVP18_trench_6_60cm_scaf_214_117_86_FINAL_887 # 666114 # 666440 # 1 # ID=1_887;partial=00;start_type=ATG;rbs_motif=GGA/GAG/AGG;rbs_spacer=11-12bp;gc_cont=0.306
MVNIDADLIRNKLIINFEPMLGRTKRIEFGLVTEELDTGRPVRNLIDTGLDDIVSEIGEL
QRIDSNVYKNIMEQIDETRVLNNISKTIQISVQNQIADIFYTLANTEK*
>SRVP18_trench_6_60cm_scaf_214_117_86_FINAL_888 # 666554 # 666856 # 1 # ID=1_888;partial=00;start_type=ATG;rbs_motif=None;rbs_spacer=None;gc_cont=0.297
MTIIKNYKYIQSYKEAEPIIPTGDGCCKDVCSMLNDTIDSMEKERDGIESMQGHIILPRG
FAKRLYDINKSYIPILANMSYTLTEEGICKCVKKVPERYE*
>SRVP18_trench_6_60cm_scaf_214_117_86_FINAL_889 # 666872 # 667162 # 1 # ID=1_889;partial=00;start_type=ATG;rbs_motif=None;rbs_spacer=None;gc_cont=0.309
MTRIIEHNPIMFKGEEPMVPLGDKCCTEICKMLNDSIIGKDITAEHCESINIWAREHIYP
GTTSGMAICHREEKKAKILKDMRLTLKEKDICKCIE*
>SRVP18_trench_6_60cm_scaf_214_117_86_FINAL_890 # 667183 # 667467 # 1 # ID=1_890;partial=00;start_type=ATG;rbs_motif=GGAG/GAGG;rbs_spacer=5-10bp;gc_cont=0.298
MAETDTIRILQDTHTKRLANLRKDIAKYEENANKCNIYETNVLAESIGSDMDYLKYADKM
TTEEQKKEIDKLENQFSGHINRLERCRCVKKIEK*
>SRVP18_trench_6_60cm_scaf_214_117_86_FINAL_891 # 667537 # 668307 # 1 # ID=1_891;partial=00;start_type=ATG;rbs_motif=3Base/5BMM;rbs_spacer=13-15bp;gc_cont=0.354
MKEPATILITIPLKKGDPTEYTASWAEKGVQIAKDLGYNVIAIRGNDATYNIVTDAIKKY
KPMLTTHFGHGCPLSLQGQSECIIARKYSIDELICMAQSPYIEERLKVVKMLNPMGILSC
PGICSLDNDPCSPYCTYDTNINLLKGSIVLAVACHSASQLGKCAINYGVKTYVGEDDLLM
FPVDTMNSQDMFGDVQLTMFKELLLGKSIQEAERAMSELEDSYIRKFKTIKYVALPLLWN
KIHRKVLGNKNTMIYE*
>SRVP18_trench_6_60cm_scaf_214_117_86_FINAL_892 # 668418 # 668687 # 1 # ID=1_892;partial=00;start_type=ATG;rbs_motif=GGA/GAG/AGG;rbs_spacer=11-12bp;gc_cont=0.300
MNKFIIPRSKELRLETLRKDLEKYNENVNKCNISMIDSLSFIIGSEMGFLRHTELTDGQR
SQLKNLEEEHYKIYSNKVRKCQCVKKLDR*
>SRVP18_trench_6_60cm_scaf_214_117_86_FINAL_893 # 668692 # 668982 # 1 # ID=1_893;partial=00;start_type=ATG;rbs_motif=GGA/GAG/AGG;rbs_spacer=5-10bp;gc_cont=0.309
MAITDIPTEEYIEIGHRKHPKGYKNIDLAKIGMNKLEQSVKDCILDTPALTLSSARWLEN
AFYSREIIEEDYDKLMAKIKQQTRKFIDDCKCSKSL*
>SRVP18_trench_6_60cm_scaf_214_117_86_FINAL_894 # 668998 # 669213 # 1 # ID=1_894;partial=00;start_type=ATG;rbs_motif=AGGA/GGAG/GAGG;rbs_spacer=11-12bp;gc_cont=0.287
MVKGFIDREEIRSMAFEYDEEDDRFTLTIQMHEEYLKKFGDRLGKKLEKDTIDSLVFSKL
KFSSSDIVMFD*
>SRVP18_trench_6_60cm_scaf_214_117_86_FINAL_895 # 669251 # 669859 # 1 # ID=1_895;partial=00;start_type=TTG;rbs_motif=None;rbs_spacer=None;gc_cont=0.292
MCPKYDIALKYDTMLKQINSFILPDSIISNMKDKIKDTKKLKTELGFALCTEKDSNVVVK
GSECTGTRCSIKSGICREGHIQLGDYHTHPRTAPTMSINDMVTGCSEKMECIGSARYNNI
ICYIRKTDESQCLKDTSPFEDEEHKILEKDAEIRLILNSPRSIIKTGIYKVLKEMKQYDD
RVFKYNANRLKLLKKNFDRINI*
>SRVP18_trench_6_60cm_scaf_214_117_86_FINAL_896 # 669984 # 670271 # 1 # ID=1_896;partial=00;start_type=ATG;rbs_motif=GGAG/GAGG;rbs_spacer=5-10bp;gc_cont=0.326
MLTGDSAHELIGTIVKITEEIKLETMKHPKGSLYEPHRTQINGITKAYVELAKRIVDRTS
AETLIHYLYFDFEKPVSEYLGFNMSNRLPYEYLVI*
>SRVP18_trench_6_60cm_scaf_214_117_86_FINAL_897 # 670312 # 670845 # 1 # ID=1_897;partial=00;start_type=ATG;rbs_motif=GGA/GAG/AGG;rbs_spacer=11-12bp;gc_cont=0.298
MPKNLNSFILSDNIIEIMKQKLKKTEDIKKELGFNLCHIDDNNELKDDTHCIGSECNMPL
AKTCKIGNKVGTFHTHPKEDSIPSLPDLWNGYFYGVECVGGTVDQKITCYVRKDKVRDPE
INKVFAANAARFASLKAGKKHHLTTQRGYKMYMSKFRDLQYTRNFLEKKYFDAVIIT*
>SRVP18_trench_6_60cm_scaf_214_117_86_FINAL_898 # 670944 # 671882 # 1 # ID=1_898;partial=00;start_type=ATG;rbs_motif=GGA/GAG/AGG;rbs_spacer=5-10bp;gc_cont=0.333
MIPIIPPEEVEEGAKIKRTKKENIEAEKLKTIPIAEKDILTGILAETVGEEGDIEGKEEE
ILKNLLGEIEKEEKKRAIKQRYKERKEKGAIHVGPLVPRFITAEKDHIHEKSITPPKNGC
CNKLCKDLNDEIFSKEESLGAVTPVFVPGVPPMYKGLFSIPYAVEALKDYRYLLNNNNIC
KCYEETKEIEAPLPVINVKSAKLVSAKTGKPITLAPGVPRFELPKTLIHIVHRKDKPTVP
THDGCCIDACYELTKKISKMEDMLDKIELRGGKAIRPMLGRDPRYEALAYKTFALQEYRS
KLTKKNICECLK*
>SRVP18_trench_6_60cm_scaf_214_117_86_FINAL_899 # 671898 # 672056 # 1 # ID=1_899;partial=00;start_type=ATG;rbs_motif=GGAG/GAGG;rbs_spacer=5-10bp;gc_cont=0.314
MTIKITCGVLDEYGTVEKSATKLEKDGFVPITMSQGKIDNRLTVCILMYKKE*
>SRVP18_trench_6_60cm_scaf_214_117_86_FINAL_900 # 672058 # 672414 # 1 # ID=1_900;partial=00;start_type=ATG;rbs_motif=AGGA;rbs_spacer=5-10bp;gc_cont=0.300
MSDRQKVCKCGIDVADLLNDIKILDGNMIRVNIEDIPTHMEAFKLSINSIYKNIRKVEES
CGIDATSQWNTSLETDNKIDELPTVNDRIRFSKKKIDILSDLSQIRYQVTEKVRNCSK*
>SRVP18_trench_6_60cm_scaf_214_117_86_FINAL_901 # 672455 # 672742 # 1 # ID=1_901;partial=00;start_type=ATG;rbs_motif=AGGAG;rbs_spacer=5-10bp;gc_cont=0.333
MTTEYQQRISILSKNLELFKKSVHSCDIPGMLDNSIIFIDTLRNADNMFGSLPQQLQVAE
TDAFDKSKKLVTQYFDIRGRINRVCSCTLAENSNR*
>SRVP18_trench_6_60cm_scaf_214_117_86_FINAL_902 # 672852 # 673175 # 1 # ID=1_902;partial=00;start_type=ATG;rbs_motif=None;rbs_spacer=None;gc_cont=0.327
MTQEYILDLDKLREEITQNIISLFNAIDGLVEPAESKFEEFRPVTEGFNLSHDALLRALN
IELTDDTAIPIIEGLEDIFEGWHEESFSSERAWDEIRLLIKRIHGFA*
>SRVP18_trench_6_60cm_scaf_214_117_86_FINAL_903 # 673246 # 673446 # 1 # ID=1_903;partial=00;start_type=ATG;rbs_motif=AGGAG;rbs_spacer=5-10bp;gc_cont=0.279
MNKILKLDEMKNMSIDDIVIMYRDGYIIEENVDSMNPKIVSADISVSTGSLLLIGLGIMA
YLYLKK*
>SRVP18_trench_6_60cm_scaf_214_117_86_FINAL_904 # 673510 # 673833 # 1 # ID=1_904;partial=00;start_type=ATG;rbs_motif=AGxAGG/AGGxGG;rbs_spacer=5-10bp;gc_cont=0.327
MPETSQCKCLDSEDKTLMLKIIDETISRENQELRKIAAKRMREILRPPFKESFTGIRSSL
VRVHEDFKKNIEQLKKRIEEYPKCTTKPRVTEYEVNVRYPQSVSSNR*
>SRVP18_trench_6_60cm_scaf_214_117_86_FINAL_905 # 673940 # 674167 # 1 # ID=1_905;partial=00;start_type=ATG;rbs_motif=AGxAGG/AGGxGG;rbs_spacer=5-10bp;gc_cont=0.360
MILGECNFCLTKHEKDTLTKALNTAMVDAEMDLSKTYRGEVTVGMPKAIVEAGLNRLIGD
YGQLKDRVEKTTICP*
>SRVP18_trench_6_60cm_scaf_214_117_86_FINAL_906 # 674346 # 674624 # 1 # ID=1_906;partial=00;start_type=ATG;rbs_motif=None;rbs_spacer=None;gc_cont=0.330
MNSSEFFIFPYLENRNTLNKRIMVELPSVTPTEGATYFNLLVTSGVGVVATLVLAEKLKN
KTDVPVSSLIKWGAVFAVITAAGVYSIYKASK*
>SRVP18_trench_6_60cm_scaf_214_117_86_FINAL_907 # 674646 # 674801 # 1 # ID=1_907;partial=00;start_type=ATG;rbs_motif=GGA/GAG/AGG;rbs_spacer=5-10bp;gc_cont=0.308
MNENLDINNENLGINTLQTPTSTIYMLGALFTAGLVIGSIFGVIMTKPKER*
>SRVP18_trench_6_60cm_scaf_214_117_86_FINAL_908 # 674805 # 675026 # 1 # ID=1_908;partial=00;start_type=ATG;rbs_motif=AGGA;rbs_spacer=5-10bp;gc_cont=0.347
MTKLSLPTYVTPTEATSWYNLILIGTVGGLGVMALSELIKDKQTVPVSEITKWTLIFGVA
AAISIWDINRSSK*
>SRVP18_trench_6_60cm_scaf_214_117_86_FINAL_909 # 675040 # 675243 # 1 # ID=1_909;partial=00;start_type=ATG;rbs_motif=GGAG/GAGG;rbs_spacer=5-10bp;gc_cont=0.319
MRKIIKLEDFNNRSLDNIIELYRAGYHIEGAQPSIQEMQLPSRSTVVAVVLAGALTGLVI
TLFLRRK*
>SRVP18_trench_6_60cm_scaf_214_117_86_FINAL_910 # 675293 # 675793 # 1 # ID=1_910;partial=00;start_type=ATG;rbs_motif=GGAG/GAGG;rbs_spacer=5-10bp;gc_cont=0.351
MNNNILTLEQIQKMSIDEITDAYRNGYILSGTSEILSLVTTPQIYSTTTPQIYSTTTPQI
YSTTTPQIYSTTTPQIYSTTTPQIYSAANTNGHYTTSDIGIITASIAISVGLLGLLTWYI
IRKEEERIMERIKQEVISATQKASLLEKLIPIAKEIGERILPKRTP*
>SRVP18_trench_6_60cm_scaf_214_117_86_FINAL_911 # 675844 # 676221 # 1 # ID=1_911;partial=00;start_type=ATG;rbs_motif=AGGAG;rbs_spacer=5-10bp;gc_cont=0.365
MAETTNQRLLFNLDNLERDVNICDPNALEDAANVGMDMEKMSSQESSRFRVLINRYREDC
TCVRIPAPTKARAEKAISGIKGMIETAREKAAPTVEKIEKGIAPTIESTKERVVPIIEKF
KRLSY*
>SRVP18_trench_6_60cm_scaf_214_117_86_FINAL_912 # 676337 # 676693 # 1 # ID=1_912;partial=00;start_type=ATG;rbs_motif=GGA/GAG/AGG;rbs_spacer=5-10bp;gc_cont=0.317
MSSEKSDKCACGFEAAEFASGMASIDDKIGELRVHEYKLPENLIKIHQQVAGHMLEHLHG
IRDSCKIDTTKEEKLLIKLQTDLSQMNNFGKLTELADNTSLITIGIREKLYKCKHGKQ*
>SRVP18_trench_6_60cm_scaf_214_117_86_FINAL_913 # 676874 # 677107 # 1 # ID=1_913;partial=00;start_type=ATG;rbs_motif=GGAG/GAGG;rbs_spacer=5-10bp;gc_cont=0.291
MPDIQKDYSRDLETLKKRVENCDIDVLDSIEFFLKEANVYTYGIPIDIEKDVRWEINTFK
RNCICNKPKIEKKWYHL*
>SRVP18_trench_6_60cm_scaf_214_117_86_FINAL_914 # 677172 # 677819 # 1 # ID=1_914;partial=00;start_type=ATG;rbs_motif=GGAG/GAGG;rbs_spacer=5-10bp;gc_cont=0.315
MPKLTSTMEGDKVVFHIEIESQDKEKNWCIVVSSRSNYAIGFYVPTIATILEYPYKVDTF
CGKDSQIIKKAYPMPGEYLAALGIGSKEMTDTNPLDTINQTTTASGPVITKFEIIGLTIT
DRDVDNAKKILSCMADIHEDSKKKGEKVFDNMILEPIFSTIVEFFNYVANKRDISPYVDP
VRHRINFYGPTLKEGKYFWPVIQQGRYMEYAIEEI*
>SRVP18_trench_6_60cm_scaf_214_117_86_FINAL_915 # 677922 # 678260 # 1 # ID=1_915;partial=00;start_type=ATG;rbs_motif=AGGAG;rbs_spacer=3-4bp;gc_cont=0.322
MTVLIAFDCDDTLNSNNGPISVSRLHEINVPPYIQVVIVSESSFCTQLPFPKIINDKLRP
RHITRLENLLAAALRYPSLLNIYVSDNFGDDLIAKDAGFIYCHPKDFNFPIK*
>SRVP18_trench_6_60cm_scaf_214_117_86_FINAL_916 # 678291 # 678563 # 1 # ID=1_916;partial=00;start_type=ATG;rbs_motif=GGA/GAG/AGG;rbs_spacer=5-10bp;gc_cont=0.242
MSATQEKLSIGNCQCLDKFNKHFLVSLLNEKIDNEKNYIKKIEYDRKFYEMREKHSSQYI
STDALIRIRKGIIETTELVKKRVENTQECL*
>SRVP18_trench_6_60cm_scaf_214_117_86_FINAL_917 # 678638 # 680287 # 1 # ID=1_917;partial=00;start_type=ATG;rbs_motif=AGGAG;rbs_spacer=5-10bp;gc_cont=0.346
MVSTGIIEINAGCSDVAFKSCSSEVHIDDKFVGYTPIQIFVPTGSHSYKLIKPGYFPPPP
PPPPLMAGIANVQHGIKFSLDIDLINGATTGALTIQSTPIGAKIFIDGEDKKMITPATIS
GLTPGEHKYKLTISGYEEVNGSFTMILGQTTLVQPILTQIKDFGTLYIYPTPVLYGRIIP
YIFEGAKIYIDNIDTGKLIPSPITGLTKGIHSFRITRSGVEDREGMFVINGGDVLLISIY
PILLPKIGMVVMRAFPLVGDVKAAKVYLDGKDTGEFTNTRFALPEGTHTYRLQLEGYEDA
EGKFDIVTDRLIRVTTYMRQTGSPLLGKLNISSNPPGAIIHIDDVEIGQYTPSIVHNLCN
GDYIYRLSKPGYLDTTGTFTISNGSTMDLNPTLIQSDTILNISCNVIASMIYIDNHTEGW
TTPAEIIGLSPGTHTYRLIIPDTYGGGFEDAAGTFNIEKNKETTVIGTINLSKSLDQGSI
IINSIPIGAKVFIDDVNTNSVTPDSTNNIPSGIHKIKLAMPGYKDWIGTVNVIHGSIVSI
FETLTPDNV*
>SRVP18_trench_6_60cm_scaf_214_117_86_FINAL_918 # 680300 # 680539 # 1 # ID=1_918;partial=00;start_type=ATG;rbs_motif=GGAG/GAGG;rbs_spacer=5-10bp;gc_cont=0.383
MPTGIILAYSIPDGAQVLIDGSIAFTNFGPARTPAIIDQVPAGMHNITFRLPGYTDLTMT
GVVPQGGYHSATAILVPIK*
>SRVP18_trench_6_60cm_scaf_214_117_86_FINAL_919 # 680608 # 680826 # 1 # ID=1_919;partial=00;start_type=ATG;rbs_motif=GGA/GAG/AGG;rbs_spacer=5-10bp;gc_cont=0.338
MTEVNIQNLDIKDLIEQNNTVLRDAIRALKILSNQAPTDNQVTQVEQAPQRSVDQRNYPG
YTTPAKFAFMQQ*
>SRVP18_trench_6_60cm_scaf_214_117_86_FINAL_920 # 680887 # 681156 # 1 # ID=1_920;partial=00;start_type=ATG;rbs_motif=GGA/GAG/AGG;rbs_spacer=11-12bp;gc_cont=0.315
MPATIYPEDKLTDHDIKTLEELSTCLLGIWSREIEEKKRDHIYDNKALDAFMAEFTVMIG
DLINKKNIVDYISYVHGAHLTIEVPVRYD*
>SRVP18_trench_6_60cm_scaf_214_117_86_FINAL_921 # 681186 # 681743 # 1 # ID=1_921;partial=00;start_type=ATG;rbs_motif=AGGAG;rbs_spacer=5-10bp;gc_cont=0.333
MAIPIISSEKVTKEKQLIPIIPSEQVKKEGKPAPIPIIPVTGVTEFMVRAKRAPTGVKPI
IPTGDTCCTKVCTIINNRVKRMEDDLRLREDELSAITEGLLFETVKITVPKKGEIKKGEI
RKPGKKIETEEIEKERRISVAYSQSRLKLKKQVHALTNQLSALKDIRYEMLEKDSCKCIE
EVKLR*
>SRVP18_trench_6_60cm_scaf_214_117_86_FINAL_922 # 681798 # 683111 # 1 # ID=1_922;partial=00;start_type=ATG;rbs_motif=GGAG/GAGG;rbs_spacer=5-10bp;gc_cont=0.335
MVQFKVGDVVTLCASIRDYCFSGTQTYEIFDINISTGTCTPNHTTFGCLNPSGIQLDFQW
TNTRSSTPTHSCASTNNIKLLGSATTNSQGIASMSYTIVQGDLDLFNGNTIFDLRVCIRG
TPNVNSLMIGKTRNEISYRFGDYIIIVPATILVPTHRIDLVVEPWSWYDPNGAAQLIINK
LIDIDGAITNFFAEYGIIDYQYINTDIVTRANDVIIRINLRKTGLGNQQYLAIPLVAKVI
ITMVVIGLIIVAIGKIIDLIFYAIDNLLGIGPTLNNESLTGAGDEFMKALMDGCVTKTCI
DPSLSQDQKAACIKNCIDNSLINWKDYQNKIYPDGDHTPLDTGQTDVQTCYNTYNTSTKS
PSDYTTYLDCIKIRRDSAVDNDKDNTLKVYDPAAPAGEKEKPGGGMGILLAGALGFAMLG
MMTTSKGGKTVVIKPEK*
>SRVP18_trench_6_60cm_scaf_214_117_86_FINAL_923 # 683145 # 686066 # 1 # ID=1_923;partial=00;start_type=ATG;rbs_motif=GGA/GAG/AGG;rbs_spacer=5-10bp;gc_cont=0.361
MACGCSDNKLNNKKLDNDISNNNKLNDISNNLNNNKILYLEDMKNMSIDEIIKLYQDGYS
IEDLKNNVNMLSDIISMNYDSQCSGGPDIALNNTGSLQGTSGVVQKGMVWAQKFSVNYRC
LEMVEFSVKKSNNVDFYIEIRKDSGGKPQGVPAIDDTGLVHRTNTISYNDLPTSFGWRQF
NVSTIIPTNGDYWICFVPIDFYDSPTYRTLAYDRFELQDRTNISANPSSHYDNGTWTNSS
TFGFAVYNKPNYITPSFATIYDLTTSPAAPTEGNSFTITTSIANTGGNGKVRAVIKVNGS
TVSGGDQNATLNTYPGGGLWNPSVTYIMPATTITISVDSYGSADNGITWVFSQTRSIQVT
PGALRCTGINLTPYTASVELGQSVTFTATTTPTSQIFTVNFRLVETGASLGTRSTSGGTC
TLIWNTSTPPGLVAGTTYHVIAEVVGQCSSTAPGSGITLSAPIQQWTFDVTVRDANTLFN
VAGASVTVNANGPPVGTQTLLTDLNGHVQFIVTQGTISVIISKTGYNTRTIPDSIFNNKT
ITYNLTPSTPTPGSLRFVTIPSNAEVFFGTVSKGMTDSITGILQIDNLTAGQVINYTVKK
TNYNDSSGSATVQSGTILDVPVTLTPVTPTTGDVCIKSNPSTASIKINNISQPGKITALS
GGGCVASNIIYALTPTSHSYELSLTGFQNKTGTFTPTVGTMIEVDAGVLTQTMGNVTMTS
TPAGARIYINNIDTQFMTPATISNVLQGTHTYKLVFTGYKDATGSFNITAGQTTTVPNVV
LIQRLGGLRFFSAPIGAEIFIGLISKGVTTDTGLAVSNLPIGLTDFVAKLATYDEYHGSV
VVEEDITKDVTITLVLSIAGKGSLYIETNPPGAEIFIDGTDKNVVTPMTITNLDVAGHTY
ELRLSGYNNISETFIITEGRTTTIIKTLQVTSGGAGGGGMIFGLIGIAALGIMMSSKKSP
SGGLVGMGKAPIE*
>SRVP18_trench_6_60cm_scaf_214_117_86_FINAL_924 # 686154 # 687329 # 1 # ID=1_924;partial=00;start_type=ATG;rbs_motif=GGAG/GAGG;rbs_spacer=5-10bp;gc_cont=0.361
MVSCWTSYQSGGDYGMWVIHYTLNGAPDLPALPIPDYIIRDIAGWNTTPYGFPYQQATLN
VVANARWGSNCTPPLPTPWQLISTGPYSLDVGSVGGDRRNPSGSTFTMSKGHAIAVRFNP
ISRFLPYIVLHDAVNLISGTGTGSSTIVEIRENNPLSNLPKGAPRDNDAIVKTTIRLSVQ
QTVSNGGVNTTIYNYNTAIPINAIIAGTDFIPDTPYWIILYSDDHACSDAFLPPTVGVER
IKFSTANTVDNNVAIWSQTGGCAAWTMTASIKSISFATYKSDSGTPPINVNDYGFAELVP
TPAYVNTNCFGSRIIMQEKNVAIGVEFAVPEHYQLIRLNIAYQRPDGRYNAFTYEIPDVT
MGAHQIWVDTNEKYMPGVYTNIAVTGAVLTV*
>SRVP18_trench_6_60cm_scaf_214_117_86_FINAL_925 # 687341 # 689128 # 1 # ID=1_925;partial=00;start_type=ATG;rbs_motif=AGGAG;rbs_spacer=5-10bp;gc_cont=0.368
MVTCRTYTIEKAPTPGFTLTADQYEGIGSFNTTLYISYPTGAGQLVRIVHSDPDPEIGDS
CLTTDIPLDGNGGAIVPYSVADTHTIYVIKKVGTGGEICCTSFSQTNCQYSNYITFTVTP
PPDLGNIQFLSNPSGAQIWLAPVGQIPTDTIKVTSDTISNLVVGDYDYILKLANYNDYIS
TTPIRVIKDQTAIVGPINLVPAEGCIYFNSNPQNAEIWLAPVGQIPVYTGLTTPNMICGQ
SLGDYTYKLTLSGYEDITNTTSLITGHGEIVTNTLIELPVLTDIIISPPSPSVAVGTDQS
FSATPIDQYGDPFPAIVTWSNSNSFVGNIDYSTGMFMALHIGTTIVTAASGSVSRSTIVT
VTQLVPVLTTIIVSPITVTVVTNNATIFTATTLDQFGNPISATILWSSSDTNIGMISQNG
VFTAISPGTTTIMATSGSVSGVAVANVTPAIPTEQPVLTKIVITPLTENLLVGAGTVFVA
STLDQFGDSIIAPVIWDSSNTNVGTIDQYGIFSALHTGKTIITATSGTIVGVALVNVVAT
LPGQAGGLLGNINTAALIVGMAMVGTVVLSKPAQEIIVQGEEGIRAKLKRMQEKK*
>SRVP18_trench_6_60cm_scaf_214_117_86_FINAL_926 # 689193 # 689348 # 1 # ID=1_926;partial=00;start_type=ATG;rbs_motif=GGAG/GAGG;rbs_spacer=5-10bp;gc_cont=0.372
MVDPIKNFAKVTVSIPYDSTQTSILINSGDGTKLPDPSVDGSFRSYANVQE*
>SRVP18_trench_6_60cm_scaf_214_117_86_FINAL_927 # 689376 # 689627 # 1 # ID=1_927;partial=00;start_type=ATG;rbs_motif=AGGAG/GGAGG;rbs_spacer=11-12bp;gc_cont=0.310
MSMTIGNSKCECIHSFEKHYLELGLEKLIENENDAIKRIQKDTEAITKSGLADPETLIDI
HEHLKRDVEIAKERLGNTPICEK*
>SRVP18_trench_6_60cm_scaf_214_117_86_FINAL_928 # 689683 # 689901 # 1 # ID=1_928;partial=00;start_type=ATG;rbs_motif=GGAG/GAGG;rbs_spacer=5-10bp;gc_cont=0.361
MASGFLHVITTQPGDIFVNNEYRGTKDINIQLEQGTYTVTFGNVAGYITPAALNVTVNPG
FTALVTIEYTRQ*
>SRVP18_trench_6_60cm_scaf_214_117_86_FINAL_929 # 689939 # 690247 # 1 # ID=1_929;partial=00;start_type=ATG;rbs_motif=GGA/GAG/AGG;rbs_spacer=5-10bp;gc_cont=0.320
MDKDHIKGKVMLCDTAARNIKRTIMKDVKEAESDIASACSIFHKKHEQKTGRPITTISEF
EQVTREFSNLPRSEIENLIKEGKEADRKRQEAIEVIRKSRRI*
>SRVP18_trench_6_60cm_scaf_214_117_86_FINAL_930 # 690268 # 690429 # 1 # ID=1_930;partial=00;start_type=ATG;rbs_motif=GGA/GAG/AGG;rbs_spacer=5-10bp;gc_cont=0.327
MVPPSPDLQRRFNNTDRIIKSNMSYLIPDLVAKYPQDYISLAEYEAMKRIMQR*
>SRVP18_trench_6_60cm_scaf_214_117_86_FINAL_931 # 690692 # 691150 # 1 # ID=1_931;partial=00;start_type=ATG;rbs_motif=None;rbs_spacer=None;gc_cont=0.342
MVSHRQGFNLARLEPLSTINCDDIPYIEAMRNMRYKAYRIINEKSKFVIVDEEGYITNRN
PSKEELKPLSILPQKDGRSYLKRKQPYNQTNTCPRIKEDTGKPCENPLSPHHAYMERDND
GKETGKWICNVCWGRDYQKNDPNSITNIDGWE*
>SRVP18_trench_6_60cm_scaf_214_117_86_FINAL_932 # 691244 # 691627 # 1 # ID=1_932;partial=00;start_type=ATG;rbs_motif=None;rbs_spacer=None;gc_cont=0.266
MLRIWREDLNKKNDDYKSHIDCLDPKIGLYHQIRGKLYDPINKYWHFSRLRGEYYKTYED
MVCYCISKDGEIIERIYIILRRDIICRTSINISNNENKHWYEQYRVSDKDELKKANDIWK
KLNSYTN*
>SRVP18_trench_6_60cm_scaf_214_117_86_FINAL_933 # 691671 # 693089 # 1 # ID=1_933;partial=00;start_type=ATG;rbs_motif=None;rbs_spacer=None;gc_cont=0.352
MVSAHPNLLRKFRNTDSIIKSNKSTTIHGLHSKFPGDYIDTNTHSIMQNIKPWAEIPSPI
ARETFGIMGNIPPTTYERWERDKKYGFTSLQPIIIDKILVLCVDFDDKPAQIPVEKLYNR
FFVDYANSLREYYREISYGRYVPTGEIYGWYRAPQSSTYYTDEQNGFGAYPKSAEKLVED
VVTMASQDPNIDWDSFDNNENGYIDNLIIVHAGAEAAYTGDINDFWAHVYVTPEKMQIQI
PGNPRGVNVWVYALTSEYLDTPDNYQTIGGDCHEHAHQLGLPDLYDYTDESNGVGAYSLM
GSGSWGNTGMTPTHMDAWSKYILGFADVKENPTGNLYIDNVETSPNIVKYTTNDPKQYFL
VENRQKIRYDEFLPSEGIFIWRINENQIDNQIYNDDKKCYLVGLLQADSLQDLENRANNG
DLGDPYPGITNNRSFGIDTNPNSELCDGNKHKLLIRNISDSSHYMTFDSSFV*
>SRVP18_trench_6_60cm_scaf_214_117_86_FINAL_934 # 693552 # 694154 # 1 # ID=1_934;partial=00;start_type=ATG;rbs_motif=AGGAG;rbs_spacer=5-10bp;gc_cont=0.443
MEEIITVDGKQFKLSTDRPLTALERAQTIDQIRKQTGCGTCGTKNMRSMDQNWGYGGIKS
MAACSTIVYADRDPVTLTANPDTGTAPYTVRFWRRSTTAYTNVGTATAAVDGDTVSTSFS
MSDVLIAGALGDGAAMVPDSVNTSTGAVIDSVTTAATIAAGTIRLAVTTIDSCPTGAKTC
VEWCDISLACPAPVCNFVVT*
>SRVP18_trench_6_60cm_scaf_214_117_86_FINAL_935 # 694427 # 695788 # 1 # ID=1_935;partial=00;start_type=ATG;rbs_motif=GGAG/GAGG;rbs_spacer=5-10bp;gc_cont=0.298
MAEDITVKIDGMDILVKNAKLKIGIGICTGKSIDTDFVKMLLTRIQEWSTRYVLKIMINS
AIPLDLSRNNIVDMAKEEKCDYLFFIDSDVLIGENQLEKLISYNKDAITGVYHQRSFPYY
ALPRNRVSKSLYCPIEIDIKDENIDIVEIDGSGMGCFLIKMDIFDKIPYPWFEFKYHQKD
EKWGQISEDLYFCEKLKDIGIKIYCDPKIECTHMGTFVDKGLIEIYGNYRKNTLEEMHRT
AIELSEFTGMPISDIHDKWKVSTEIVSREYKEFLNNIISSPNGKTTKDFYKTNKNYIFDI
TNWHVTQRRSFDYKLINDIKSKYPSAKKILDYGSGCGQNAIDLASAGYNVCMADYDGYTS
QFARFRANKRGLNIKFYDIDKPIDDKFDIILAFDVLEHVPDEEFEKTVYLLKCLKENGGK
ILTTVSFGTQDGLHPMHNEETPEKLKLIEELNE*
>SRVP18_trench_6_60cm_scaf_214_117_86_FINAL_936 # 695813 # 696412 # 1 # ID=1_936;partial=00;start_type=ATG;rbs_motif=AGGAG;rbs_spacer=5-10bp;gc_cont=0.293
MITYKEFIDRMIEKGYILQSDNPKTINESSDMIKTFCVKKGETGKIIELQCPDNSIISLC
GTEHNGGCHNSYTCNIKCTDNNDKQPFQELHHTTKLDNRQHIIAEIVTTKILRQDPQLDN
KKVMEWSKTAGPILKLIRSNNLREHVMWIGAYPKFNSEFNKTSFTLYGGQEMSFYVVNPD
IDIYNINFEMMVDIFEKST*
>SRVP18_trench_6_60cm_scaf_214_117_86_FINAL_937 # 696458 # 696826 # 1 # ID=1_937;partial=00;start_type=ATG;rbs_motif=None;rbs_spacer=None;gc_cont=0.304
MKHADVLKYIYADFLIEDSEVQPLDHRVVKKFTSLAKNPIPSAHIYDPTIFKWEFGDDTP
IVETGQRTIYHIYEHPGKYLVKHQACNFCTCSDWNMCYNIITIKGKDGENNNEEKTSCPT
LY*
>SRVP18_trench_6_60cm_scaf_214_117_86_FINAL_938 # 696842 # 697507 # 1 # ID=1_938;partial=00;start_type=ATG;rbs_motif=None;rbs_spacer=None;gc_cont=0.314
MTDISEFIVESIDTSDDTWKFFNDIQGLNNKEIQTLNGNIAKKFTSLATNATIFRWRFGD
QPGNPIIETTVNPYIHIFDHNGTYSVSHQSCYPCIFTGTLACSNGWCTKSITVKKEVEHE
NDSLVALAGLAGLLFIVKEDNCCKLRDRCIEKRAICSGIKPEDVKNIKDCNSIEKICTSR
LKDCKDKCTKTGHKWEPLSYKCLEKYGLHKEICQTIESRKR*
>SRVP18_trench_6_60cm_scaf_214_117_86_FINAL_939 # 697553 # 697861 # 1 # ID=1_939;partial=00;start_type=ATG;rbs_motif=AGGAG;rbs_spacer=5-10bp;gc_cont=0.405
MTISCQNVTVVAPADIRAQSITVTPDDPCVEGICNVDVSVTWINNGGASGTFVPNISIDG
NDVTPAPYDPESLGVGLTITKTFTVTGLTAADSPHTICPSPN*
>SRVP18_trench_6_60cm_scaf_214_117_86_FINAL_940 # 697890 # 698408 # 1 # ID=1_940;partial=00;start_type=ATG;rbs_motif=AGGAG;rbs_spacer=5-10bp;gc_cont=0.360
MTVSNMIIDLSDYDYDNNSITKLENSTYVEDSQVPIIEYLVPCETVNVQYAPGAPQAPVS
CPSIKYSGDTVTLQATPTNGIGPYIVTFKKDGITISTSRLAGLSNPITSAPEDVQITRVY
TLDDLDISSALTGNIEFSVEISDLCPTGHNTCESTCTIAVGCYAPVCNFTVT*
>SRVP18_trench_6_60cm_scaf_214_117_86_FINAL_941 # 698542 # 700194 # 1 # ID=1_941;partial=00;start_type=ATG;rbs_motif=GGAG/GAGG;rbs_spacer=5-10bp;gc_cont=0.350
MVAPHPDLQRKINNTDNIVKADKSEFIPNLSTKYPGDYIDLDTHTVLTEIQPWVEDTAIL
SSSPNIKNLWGPFFSTIDRVLVLCVDFSDLPAVTTIPTINSRFFSTTGDSFLTYFKEVSY
SKWIPNGEVHGWYRAPHPYTYYINDNWGYGTYPNNARRLVEDVIDLAIADPAINWPLFDT
NNNGKIDNIIVVHAGAEAAWNGSTNLFWAYSSTITSTKYADSKSIDKYVLTAEYTYTGAS
QRIGIDCHEFSHLLNIPDLYDNSNNSNGVGNYSLMGMGCWENNGLKPVHLDAWSKYKLGF
MDITANPQGTVTVNNVETHADAIKYTTSDPREYFLIENRQKTLFDTYLPGDGLLIWHINE
NRSNNNTESCFLVGLVQADNLKDLENKVNNGDAGDPFPGSTNKRAFGSITTPSSLLCDST
TRDMSITNISNSGNSITFTASVPAIVPTLPTNCVGVTVLLPAHIEATTMTVDKSSEPCTA
GTCTLTVNVTWRNTGGVSGTFIPTIMIDSTPVTSTQVTLNAFETVGDSIIVTFTPTIMTG
GTYSICPDPN*
>SRVP18_trench_6_60cm_scaf_214_117_86_FINAL_942 # 700255 # 700989 # 1 # ID=1_942;partial=00;start_type=ATG;rbs_motif=3Base/5BMM;rbs_spacer=13-15bp;gc_cont=0.358
MNRSIRTMLDAVTNFGKVTVSTGYTSLDMVIVLISGDGTKLPNPSIDGQFNLTWWNSTDY
TDPADDPNKEIVRVTARIGDTLTLTRAQEGTSASIKNLSGKTYKMILAVTAKMIPDIQSD
AQTRADTTVENHRLTGIHALPQPVQIIPNRSSFTARVVNAPTAGAFLPDITIPDGFYLVL
RATIGNIGQVYIADSIPNATSSAIPGNRNTLNAGDVVKLYVSNANIVAIAGSVSGITVDI
LVEQ*
>SRVP18_trench_6_60cm_scaf_214_117_86_FINAL_943 # 701001 # 701186 # 1 # ID=1_943;partial=00;start_type=ATG;rbs_motif=AGGAG;rbs_spacer=5-10bp;gc_cont=0.312
MVDIIIARRVQQCPGLTITETVLPSKDVLETIIFNPTEYMSFTTGILETAIDPVESMTYI
N*
>SRVP18_trench_6_60cm_scaf_214_117_86_FINAL_944 # 701580 # 702203 # 1 # ID=1_944;partial=00;start_type=ATG;rbs_motif=GGA/GAG/AGG;rbs_spacer=5-10bp;gc_cont=0.359
MQKLHHIEPKKVDKINNDFNLNEICIGGYVEIINGDTHLQEQQNKLVQTVYAWFSNMTSC
YAYSHPGNTNDTWSLMTNGYQMYLGTDLTTPTLYNTTVLTSPIGTAPGTAPNTTGGTVTN
PSTAAFRILFSATWNAYTVSGTVGEMALYLRLMSPTILGFGWQKSGTATETLQLASRLAV
ADGSMSPFAINTASPLTINWTIQFSYT*
>SRVP18_trench_6_60cm_scaf_214_117_86_FINAL_945 # 702216 # 702812 # 1 # ID=1_945;partial=00;start_type=ATG;rbs_motif=AGGAG;rbs_spacer=5-10bp;gc_cont=0.363
MKIIDPIEPKKVCRESIKIKGIVEIINGDTHIIAENKFVQSMLIWLTNITSVSSLNLPAN
MLNHWGISTYSWDIYLGTDTSTPTVYNTTVLTSPIGTTPGTAAAIKVGSTTNPSSGVYRT
IFTATWNAGAVSGTVGEMALYLSVKSTLQAFGWGWSGSVNETKQLVSRLAAADGSMTPFL
INTANPLTMNWTVQYTAV*
>SRVP18_trench_6_60cm_scaf_214_117_86_FINAL_946 # 702882 # 703016 # 1 # ID=1_946;partial=00;start_type=ATG;rbs_motif=AGGAG;rbs_spacer=5-10bp;gc_cont=0.304
MADIVPNSISLKCPYYELIETYNNQPQSGLIDNVIRTEFVTYTN*
>SRVP18_trench_6_60cm_scaf_214_117_86_FINAL_947 # 703041 # 703445 # 1 # ID=1_947;partial=00;start_type=ATG;rbs_motif=None;rbs_spacer=None;gc_cont=0.378
MTYGTIPYGGSGYGFGISQGACPLSPKYSEDTVTLEATPKDGIGPYYVEFSKDGNPIDPS
RLGGLSNPIINAPEDTLITRIYTLDDEDIRTASLGTIDFSVFISDSCPTGAQTCTDTCTI
NIGCFAPVCNFTVT*
>SRVP18_trench_6_60cm_scaf_214_117_86_FINAL_948 # 703547 # 704839 # 1 # ID=1_948;partial=00;start_type=ATG;rbs_motif=AGGAG;rbs_spacer=5-10bp;gc_cont=0.357
MTWLTDWNYRKSISISNSGSILTNYQVLVTIDTASLISSGKLLSSCADIRFTDTDGSTLL
NYWIESGCNTVSTKIWIKIPSVPIGTKNIYIYYGNATPPSDGYGSSGLNTFQLFDEFESY
AVDIINPNGWSNNVKIVTDAQSSNANSQGVKTTFAYGGIKSYNLYAYGYYRGYTYNDLKI
SVPTAEMLEGWIYTNNSGGSGSLDWHTTTGFLVVYKYSNGTFHSIYYQMRKVLSRTYYTS
IYFYGPDSIWHIRDVEIVADAIGLNTWTKLTRNLRTDFEVQSGWGLWTDVIGLEIHLMSF
GSGGGNDGNSGWTNAYFDDVRIRKYVSPEPTYTPGSEEVLSPANITATLMTITPSDTPCV
AGTCTFTVDVTWTNLGGSSGTFVPNITIGGTAIYPPPIPSEPLSAGASVLHTFIVSGLTA
GTHSICPYPN*
>SRVP18_trench_6_60cm_scaf_214_117_86_FINAL_949 # 704904 # 706100 # 1 # ID=1_949;partial=00;start_type=ATG;rbs_motif=AGGAG;rbs_spacer=5-10bp;gc_cont=0.346
MVWLAGWTRRRIKIVEGLTMADYEMKLIVHKGSGTDSPTDIYLDGHIKDNFSDLRFTGPD
QITLISYWIESIIGTTPNMIATVWIKVPILTPINNIYIYYDNPSATSLSNGNNTFMKYID
NSNVASWIFDNFSGGAMPSITAGAGTSTRIYSMATPHALAYLPVSLPVTDFIFETRIISS
NTSRIDQCIFMQTNGTYTNYKKFVWTEVPYVLNNTQFSIGGTFSFGTYYRLIQKIKTNNA
NGRTEIILNDNGTVNAQVVDQPLYDAVALGTPLTAVEIGKTGGISYGTDLTFDWMFYRKY
VSPEPTFGVSGIEELNITAIAMILDKYTCPASCPVTAGVTWRNDGNNSVTFRPAVFVDNT
TIAYGNTDLTITAGSTGYGLVTTGTLSLGTHSICPEPN*
>SRVP18_trench_6_60cm_scaf_214_117_86_FINAL_950 # 706178 # 707197 # 1 # ID=1_950;partial=00;start_type=ATG;rbs_motif=GGA/GAG/AGG;rbs_spacer=5-10bp;gc_cont=0.352
MTWYNNSWNYRKPITISNSGSTLTDYQIPVAIDTASLVAVGKLLSNCNDIRFTDTDGSTL
LNYWIESGCNTSSTKIWIKIPSITSGTNTIYLYYGNSGASTSSNGDNTFIFFDDFIGTNG
SSLDTSKWNLTQTGGSIVDIQNNMLRVYTPTGGSSNGHAVSKTTFTLPIIVEFKAQWPGW
GNDDAMFGTSGHNIWYGASGHLRIGDYVCCSGDASGWTGWTGYSINTPYKFRLTVTSTVF
KTEELVNGNSDTHTVANSSTAINFGDNQPHASHTTYVDNVFVRKYASPEPTFSIGTEETL
CGTPSANLIVLEIVSNQLLRQYPSYIDIDTISKLIDNYR*
>SRVP18_trench_6_60cm_scaf_214_117_86_FINAL_951 # 707329 # 707979 # 1 # ID=1_951;partial=00;start_type=ATG;rbs_motif=GGAG/GAGG;rbs_spacer=5-10bp;gc_cont=0.363
MTICRECLKSSSGRIIANTRPGRAIIYLDGEIVIDSSGQIAKTPTVIYNVTEGMHTVTFS
KSGYSDITIIANVKVGSDGSDCHARAVLDTSKWSYPLMLSQQLSPTDKPSPTDTSQTLQH
QLQPSPGWPYIPVRQVTYGHMVADTTPDGAEIYLDGQSVRDINGDIATTPSSVTGIITGV
HIVTFKKAGYMDTSIIVEIKNGLYSDAYATLQLITT*
>SRVP18_trench_6_60cm_scaf_214_117_86_FINAL_952 # 708054 # 709229 # 1 # ID=1_952;partial=00;start_type=ATG;rbs_motif=GGA/GAG/AGG;rbs_spacer=5-10bp;gc_cont=0.372
MGFATGAKSTRNILEDIVNSLIATGVWYNVDTTWSSATIALDNNCRRILTYGTTGGAGRG
NSTLSGGITINTKVLTVDDITNFAINDKIVVGTGNTAEVRIISAILSNQITVDANFNTAH
VIAETVKALNFEIYMAIEIINQTSGMNYYYGAPWYYGKGFRFVFSASWDAVAHTYPTSNQ
SSFIAFETRYNGGAVADLATLMVTYWLWIEDSGNGFVIMGKPEPTGDDYQESFIIVVERN
PTKEYADGYTNFFLYKAGNIWPQLYDGDQTSSIWRDRQLLRPFAFQMSDGAGRTSSLING
SGISFIPTPTYYAFKSNGDNKVYYVKPLIHNIAGQITPIFQSNLFFPWSEGVGLIDGDII
AIEGQTTKFLCKSLESPGHTGRITYAMKYVA*
>SRVP18_trench_6_60cm_scaf_214_117_86_FINAL_953 # 709242 # 710219 # 1 # ID=1_953;partial=00;start_type=ATG;rbs_motif=GGAG/GAGG;rbs_spacer=5-10bp;gc_cont=0.359
MVFSSGAKITADIIEEIATKLIATTTPGAYWTDITTIDPGAIAWTTAIKTGDSAKRAFKY
DNGIETPIYFSLEVLNTSYSMYYGAPWYYAKGIRVVASSGWNSTTHTYSGSIQSTYIPFE
MCYNCGVSGDLATIMVTYFLWVESNGFVVMGKPEPFAGDAYQQSFILVVERTDTANKRYA
DAYSNFFVYKACNMYPQLFDGTNPATLLRDRWILRPFAYQWPDDTGKYSGWYNGTGISFS
VLPSYYAYKSTGNGKVYYLKPIINNQANQLAPIFQSNLFFLWSEGVGLIDGDVVAIQGQP
TKFLCKALDSPDSATRITYAMKYVG*
>SRVP18_trench_6_60cm_scaf_214_117_86_FINAL_954 # 710249 # 711286 # 1 # ID=1_954;partial=00;start_type=ATG;rbs_motif=GGA/GAG/AGG;rbs_spacer=5-10bp;gc_cont=0.352
MTFLTVVFGSISITSPGSAVYTPGNSISTGGLRLFIVPTINVANKSIDMGFTYINQFGIQ
KTTAVTTPVAANTTSGTHIQVVLEPGDTGVQRVISISINPGGGNAGDTFNLESWNEGLGA
PALGLTLTDPFDRTVPGSFFPEPYLFEFPGNIYDLLSIIPDLYYSNPHVQMELSSSNMVD
YLPELMIDRDISVREEGITRTDGTLEWIAEPTMRTIAGYEFILFRSWLESVVGQVVSGYV
QNISGDVIRNAFSLILMSTTPTETTPGGISTVTDVNPDTGLYQTFLKKIIYDQRYIIIKI
GVKNIALEGAGIPTFVDGNQQLIVPYNLQFACPVIDCDFNITRKV*
>SRVP18_trench_6_60cm_scaf_214_117_86_FINAL_955 # 711289 # 711741 # 1 # ID=1_955;partial=00;start_type=GTG;rbs_motif=AGGA;rbs_spacer=5-10bp;gc_cont=0.267
MSQDSQDNKSQNSQDNKSQNSQDNKSQNSQDNKSQNSQDNKSQNNTIQDAIIIIDMNKLP
EEIREKFPKDLQDKLMELLQAGQQFNIQNISDAKPSGLFAVQQGYVAGNVYRDGKPVLKT
KRQIIDEHTNKQEIDINTHTHINTRGNING*
>SRVP18_trench_6_60cm_scaf_214_117_86_FINAL_956 # 711734 # 713578 # 1 # ID=1_956;partial=00;start_type=ATG;rbs_motif=GGAG/GAGG;rbs_spacer=5-10bp;gc_cont=0.339
MADYIYGIGQELQFNTLGTDLIHTWDFGDGSVVSSDPVPTHIYTLPGTYTIFHGARDFCG
TCISVSHTVDIVQASITVRSILLSKYTAKVGDIVTVTVIAQNLSATFGTGTIVVKFDNDV
VGTFNATLDSNQEVSFDVSRQVTTAGTIDVCADNVCTVLFVESQVMVQSITLDTNISTGN
PIIATVEVQNTGTFTEDKLIQTTLTNTTTAVIDEKTVTVPPGTMSYQVPVTIIGLSNGVY
TICAETICRAISVAIPTETTGRLSISSTPTEAVILVDGQSTTQSTNATITNILPGDHTFT
LSLTGYNSTTGSFNIIAGMTTYVYSALSTVDPITGGISISSTPTGAEIWINGVQQLDTNN
QPLITPATITNLSSISYDITLKLSGYIDYDKTIDIIAGQTTYLSVALMQAPILIGSINFT
TTPDGANVFIDDQEQIGKFTPTTITEIPIGSHTFILRYSGRNDATGTITVIGGVTSYVYV
DMSIVSPTKGSISISSIPQDADIYMDNVLYAIKTPTTIDNLTPNVYTIVLKKTGYNDYTT
MINAIAGQTISINVTLIPKTVVVGLEFPWWLVLGIGIGMFQSGKYTELKEIKEEVLSSKR
YQPYHPINKKLKVE*
>SRVP18_trench_6_60cm_scaf_214_117_86_FINAL_957 # 713670 # 713951 # 1 # ID=1_957;partial=00;start_type=ATG;rbs_motif=GGAG/GAGG;rbs_spacer=5-10bp;gc_cont=0.390
MSTGNITIRTNPPGAMIYVDSLLATDTAGNPLVTPVTLTIPEGMHRFQKVLSGYYDDWDH
IYIYCGSDIQLDRNLMAIPMPIGQMPSSRIGFM*
>SRVP18_trench_6_60cm_scaf_214_117_86_FINAL_958 # 714034 # 714309 # 1 # ID=1_958;partial=00;start_type=ATG;rbs_motif=AGGA;rbs_spacer=5-10bp;gc_cont=0.315
MTCDEECVRTIVKEELSKTMHSETTEPKKTKRKSTWNIFLADCTKRQLKGTPLGDRTKAC
SIEYKELKKNGSLNDFISNLSTSKNSDNDNK*
>SRVP18_trench_6_60cm_scaf_214_117_86_FINAL_959 # 714682 # 714918 # 1 # ID=1_959;partial=00;start_type=ATG;rbs_motif=GGAG/GAGG;rbs_spacer=5-10bp;gc_cont=0.350
MQTGNITITTFPSNAKIYIDEMLILNESGEPGLTPAVLTLNCGYHDIRLTLEGYCDEFGG
EYVTEDSNINVFRNFNIC*
>SRVP18_trench_6_60cm_scaf_214_117_86_FINAL_960 # 715193 # 715459 # 1 # ID=1_960;partial=00;start_type=ATG;rbs_motif=None;rbs_spacer=None;gc_cont=0.393
MNQYPYYYSGRGDIDISSEPPGATVYVDGYALVDQSGNLLKTPVTAIGAMNGIHEVQVSM
DGYYSKKVFVDVLPNMVNKVHVKLLPIS*
>SRVP18_trench_6_60cm_scaf_214_117_86_FINAL_961 # 715522 # 716070 # 1 # ID=1_961;partial=00;start_type=ATG;rbs_motif=AGGAG;rbs_spacer=5-10bp;gc_cont=0.390
MQPKQKGIVHFDSQPRGADIIVDGQILINPDTEESVKTPASISLYEGRHDFILRLHGSQD
ATGYVDVYAGSRVDIFRNFEPGTPGGGEKPEPQIWLSDRNTGIIRVYSDPYGAIIYIDGN
PVIDQSGNIVKTPVTVTDIPVGAHQVTFIMPGYLEEMQIVHVHHRGWSDVTATMRPDYSK
YA*
>SRVP18_trench_6_60cm_scaf_214_117_86_FINAL_962 # 716105 # 716662 # 1 # ID=1_962;partial=00;start_type=ATG;rbs_motif=GGAG/GAGG;rbs_spacer=5-10bp;gc_cont=0.290
MSYRGSEDNNIMKSFFRGDLKMEKGPKSRLVEIGHGIGIGHIDGSYSKYIRQLSQQSKEG
NGIIYLGKAINEDKSTMSIVDPTEKFDSGNIPKLLIMFHNIINGTLLKVEWKNMEDDVIL
EQYYQIPSPHSMKYDWWDTYSAYFIGPEDLEEGDYKVKITSNENTRSKQIKELSTTIGFS
VKDKE*
>SRVP18_trench_6_60cm_scaf_214_117_86_FINAL_963 # 716703 # 717764 # 1 # ID=1_963;partial=00;start_type=ATG;rbs_motif=AGGA;rbs_spacer=5-10bp;gc_cont=0.338
MPDKNSHPDPNIVSLQKYMDKMTKMQQDQEKSRQQEYQLLQMHLAQMNILLDQLVKVSGS
GSTVASTKKIVPFQTGSLDVGQQLIPPSNPDNYPTRIDVYAINSNRTIPHMTLINDGPGD
IFFISAYSKDVFNTNEGRLHVNDQRELFNVYEIRLRSTLPLTTIRLIEGIFRTGSVAPNT
ATNVIIKPQVQPNEKLKQFSRKLEIFDPVISITPPQIANFILPSTSTPLPPGQTIQAVDT
ETGSPMPFIIPQGAIIEGFSLDINFNTDFTLRFYVELIPGQYTIFESFPSSNRGIPLGFS
VNLSFPFTTETIDPLGAPLGGRGLLFTMTNDDPFNNMIGGVDLNTILRQITVP*
>SRVP18_trench_6_60cm_scaf_214_117_86_FINAL_964 # 717786 # 717941 # 1 # ID=1_964;partial=00;start_type=ATG;rbs_motif=GGAG/GAGG;rbs_spacer=5-10bp;gc_cont=0.288
MVDYLKSTDKLVQCSLGHRFKISTNKIVAKCPICGNYNAFYNLGTIDGEFH*
>SRVP18_trench_6_60cm_scaf_214_117_86_FINAL_965 # 718021 # 719082 # 1 # ID=1_965;partial=00;start_type=ATG;rbs_motif=AGGA;rbs_spacer=5-10bp;gc_cont=0.324
MNEDLNISTKIVQVGPGPFDKIGIHRITKNICGCQPATIVLVPGSNSDFNTSFQKMATFL
ASRDIDVWGIDFRYSSVPNNIDSNPYCSVADCSFFKDQNTDLHLSDLDIIVKMAELTSRD
GKVFIGGWSQGAYFTYRYAINNPNLKGIIPIDVVYNLDPTFTDIADKTRIDITSRMAKIN
SGIYYEDVLTLKFIAYQAFINPDSPSQVIPGLTNKQAALFALTQTYRLGVNPIPNFIYNQ
GDLNGLKYTDLNFAIQQGLSLNSFQSILTLTELRQQWLSPEIPNINIPILYIGAEHGFGT
FGLYTPNKIHEFNPNIDTHIIPDYGHSDLIYSNRGESNVWIVVYEWIRRHISQ*
>SRVP18_trench_6_60cm_scaf_214_117_86_FINAL_966 # 719176 # 719724 # 1 # ID=1_966;partial=00;start_type=ATG;rbs_motif=GGA/GAG/AGG;rbs_spacer=11-12bp;gc_cont=0.361
MTFPVSIAPRPSIGLSHHRIHEGNHFSVHKINNNIDPLFPQYFLIIPPSAAPIPSDTIII
HIIFDISADKGITVELFEDSDAANGAPLFVRNDNRNSTTPALVSVSENPAVASEGTRIFE
GFAGTTLTGGEVAENDRDEDEIILKIGSKYLLKITPLAAGPNTNAFTEINWYDQRPSSPI
PI*
>SRVP18_trench_6_60cm_scaf_214_117_86_FINAL_967 # 719790 # 720296 # 1 # ID=1_967;partial=00;start_type=ATG;rbs_motif=GGAG/GAGG;rbs_spacer=5-10bp;gc_cont=0.383
MAELATGAIKFLVRSGTTPLPGASVYTSVNGYTWYYRGYTDGVGLLMVLGLPAGLNYYMV
GKTGYSTVNGSVNVPANSGIQVDIYLTRTLSVMSVDMMGSLTITSNPEGAQVYINGDIQE
ALTPVTITDLPEGDYILELVKDGYGSTTVVRVARRQNVMTTASLSYIL*
>SRVP18_trench_6_60cm_scaf_214_117_86_FINAL_968 # 720433 # 720675 # 1 # ID=1_968;partial=00;start_type=ATG;rbs_motif=None;rbs_spacer=None;gc_cont=0.280
MKLIVECAHCKKEFTYSNLTDIEQILHWGDTDTYKKCDCIDGHSYMMCNDCINQYKIFET
GINTYIKEKFQNFMDMKQNV*
>SRVP18_trench_6_60cm_scaf_214_117_86_FINAL_969 # 720828 # 721895 # 1 # ID=1_969;partial=00;start_type=ATG;rbs_motif=GGAG/GAGG;rbs_spacer=5-10bp;gc_cont=0.325
MSNNDQMSDYKWFDDSEQSQILQKKIQTSQDPNMREQSPDNIDNKTDNSGQKEDQNIYNE
TNNNIQKLEKTKLDKPKKLGLEEQAITKSDIKSVIRLLQQIASGVVELQGMMPYIYNEKG
REATRRGRAHVYKFINYYDVKNTINRTSNEDPNDFDSPIYNRERIYAVLERYSDIIHVIN
GGTNPLFVIISHEGLTNFSKESIIFPGEVKDFYNVYELRLRSPEVGLEYRVTEYDIMSVS
QTSLIPIELASLHNISLPDAEDNWLETDIVPLISPTTLRIEVAVSISGIFSAAITNDGNT
QIVDFNATSGPDLIEDGVYVFELLVHKGDSINFRYSDDGGKIKILRVQEIDASAA*
>SRVP18_trench_6_60cm_scaf_214_117_86_FINAL_970 # 722087 # 723271 # 1 # ID=1_970;partial=00;start_type=ATG;rbs_motif=GGAG/GAGG;rbs_spacer=5-10bp;gc_cont=0.383
MGGLPSQGGGGPKELRHIKVHGHVKTSISGQAVTVSGNVVQVSGQEISVFTVSGEFVSIS
GTVTTSISGQPVTISGNIVQISGQQVDISGQAVTVSGDIVFITTLSGQTINVNISGIIIS
ISGATLITTVSGNPVTVSGNIIQVVNASGQCLCANISGDVVQISGQAITVSGNIVNISGQ
QVEISGQPVTVSGNVVDISGQSVTISGNVVQISGQEVSVFTVSGEFISISGTVITSISGN
VVNISGQQIEISGQAVTISGNVVNISGQAVVITNISGQTINIITVPTSPILDFNLGTNVA
AGDLSTHTYTTTGNFKLTRVEISASGALKIEVKSGIPTLETTKMVAFTTDSNLMAQLEFS
EELQLTSGQDIIVIRTNREIQPMDIYSTILGFNS*
>SRVP18_trench_6_60cm_scaf_214_117_86_FINAL_971 # 723287 # 723475 # 1 # ID=1_971;partial=00;start_type=ATG;rbs_motif=AGGAGG;rbs_spacer=5-10bp;gc_cont=0.280
MSDLDLTRGLSPQFEKPEEGTADILGQILLQLKKINSQLILITDQIIREEDIIKQNKEDI
DT*
>SRVP18_trench_6_60cm_scaf_214_117_86_FINAL_972 # 723472 # 724062 # 1 # ID=1_972;partial=00;start_type=ATG;rbs_motif=AGGAGG;rbs_spacer=5-10bp;gc_cont=0.364
MTVIKDGKGQGFLAGVTETNRLQTESVTTSDSSETADLGFCYFTDGTTTITSGTEKTVMV
IVNTGTFIYEIGRVFVSVQNQQPPSTGVNPTITTTKMYIGTVTATSGTLKTAINANTGSL
NAAFATIRTDNPTITGTDFEMKQLYFLLNDSQLIDFSGSIVLGPTGSFRITCTGGGGASG
NLLCAANVQFFQELEL*
>SRVP18_trench_6_60cm_scaf_214_117_86_FINAL_973 # 724180 # 724950 # 1 # ID=1_973;partial=00;start_type=ATG;rbs_motif=GGA/GAG/AGG;rbs_spacer=5-10bp;gc_cont=0.296
MLDNIDKIRERAIVEIKEKAKKNPGYLHPLNKERLEDMKRLKFETGYIFTDWMQHNGIMN
NATKVRQKQKDDWAKSIGFEDFNDYRRDLYYESGRGLPSEANENCPTYLGVFTENLMIYR
YPGAKKMRYGNPGFDYLWNEIKIDVKGKCITLRPGKLPGFTFPIRYNDIPDKFVLVGYEN
RDNLNPIYAWEFDRDEIVRYRIGDRYILKDFWERHTFTISYTPEGLSEFKDHQINIDELK
FNQLNNNNNNNNNCKQ*
>SRVP18_trench_6_60cm_scaf_214_117_86_FINAL_974 # 725153 # 725620 # 1 # ID=1_974;partial=00;start_type=GTG;rbs_motif=None;rbs_spacer=None;gc_cont=0.365
MYSTVGTATVVSGTTVVLHIMNNDPTNLLVIDRVVVQTAGLGGTLPLSGTFFSLGYGRTV
TSGGVSVTPVNLNRTALNVANVTATISNPNMTGTFTESHRWLVQSNGQAFELITPESNDI
ILGRSNTVEVQLNSATSGLALTILKFFMATQDHMG*
>SRVP18_trench_6_60cm_scaf_214_117_86_FINAL_975 # 725668 # 726090 # 1 # ID=1_975;partial=00;start_type=ATG;rbs_motif=GGA/GAG/AGG;rbs_spacer=5-10bp;gc_cont=0.343
MTLKTLIRDGQGTGNIAGVSDNGELLVKGFGNIQSELATLNSTTTGFNFFTPLSQQNFVI
TTVIFDLGAVASTITIYEASSLTTLNSDRDIFTASLSKNQFTVITLPFGGFIPITEGEFL
NAKVSAQPVNVTIAGFYRHV*
>SRVP18_trench_6_60cm_scaf_214_117_86_FINAL_976 # 726106 # 726816 # 1 # ID=1_976;partial=00;start_type=ATG;rbs_motif=GGA/GAG/AGG;rbs_spacer=5-10bp;gc_cont=0.345
MIIQIPRNGSKIGFSNNVDINNFTILSNAPVTNPTGEQANVVSSSDNDSSTGTGIQKVRL
VYFDNYWGLNEEIITMSGKTPVSTSAAANIYRIESFEAFQTGSGSFAAGTITLKSLDGFS
LFAQIDPNNTIFTRAIHFVSPGKIAGITDIIANCQSSPGVIFMVYITKDNTLDGGGTVLI
PDISFMLNAGNSSQISLYSLATCDATKSTQALQIGIAIKGLAVSQIAMASFKYQET*
>SRVP18_trench_6_60cm_scaf_214_117_86_FINAL_977 # 726855 # 727565 # 1 # ID=1_977;partial=00;start_type=ATG;rbs_motif=None;rbs_spacer=None;gc_cont=0.345
MSFFTDIILGHTTDAPLTKSILSSADVVHPTGERCRIVSTSAEDSAGGIGIQKVIIVYFT
STWEYKQEIVEPGGTTPVDTVGADIYRIQHFSAIKTGSNDFALGTITLKDSLTETNLFAQ
INAGETSFKRALHYIRRGFRCQIKNVIVSSSSPVGTEINFYIETDYESIGGNFVCHTFIP
FVIKDNTIIMPGEALPLIDAVNSTKPIAVYACVKGLATDQNASLYALIEEFHVKDV*
>SRVP18_trench_6_60cm_scaf_214_117_86_FINAL_978 # 727638 # 728087 # 1 # ID=1_978;partial=00;start_type=ATG;rbs_motif=AGGAG;rbs_spacer=5-10bp;gc_cont=0.347
MSESIVSIYNSTSTPLDIGETFTGTSEDCIYYKSIGINIITSHASATSGFQIQFSSNHSD
WDIIHSFTIPAATGKFFNFPVEAQYFRIIYTNSTTLQTYFRLQTILHLEQTKESTLRLSD
DIDGETAAQLSRSIITGKRPDGTYTNVKL*
>SRVP18_trench_6_60cm_scaf_214_117_86_FINAL_979 # 728155 # 728826 # 1 # ID=1_979;partial=00;start_type=ATG;rbs_motif=GGA/GAG/AGG;rbs_spacer=11-12bp;gc_cont=0.368
MSLVDKFGYNPSVGTTSEDIWVHGGIITYPVVAAKASVVSNSTEDDADKDPVGTGAYTVS
IEGLDTNYAEISETVTLDGTTPVSTINSYIRINASIILTAGSGGANIGTITVSIGGNIQR
EIAPGRNRANATHYTIPAGKTGYLHSIYFETSKNSDIECILLHRPFGGVFTTIRVINIYQ
NVFVGSVDYFRKFTEKTDVTMRSSTSTGTQPVSAGLKLILVDN*
>SRVP18_trench_6_60cm_scaf_214_117_86_FINAL_980 # 728867 # 729562 # 1 # ID=1_980;partial=00;start_type=ATG;rbs_motif=GGAG/GAGG;rbs_spacer=5-10bp;gc_cont=0.352
MPTAWENPVNNGSINTPKIAVCIPYNGKWEPEWVEKIYGPLKYVPTNWCTKIIFLSKVQS
IAVARDILVNQALQSDCDFILFLDTDVIFEYPTDPNFALSSLYQVINKDPNSKDGKIVSA
LYRAKQKVGFNNAMWTKASVSGYIAVQQWTGNWIEVDVAGLGCCLIDTRVFKNAERPWFR
WELKDDISEDFYFYRLAKKNGYNTHIFTDVKLSHLGGLKVKSDGTVTTTDI*
>SRVP18_trench_6_60cm_scaf_214_117_86_FINAL_981 # 729758 # 730405 # 1 # ID=1_981;partial=00;start_type=ATG;rbs_motif=GGA/GAG/AGG;rbs_spacer=5-10bp;gc_cont=0.306
MIYYNSTDTCDKIKEDGNRCGRDFHGKVYKEKEKNGHWIGNWMCTQCYQNKRDKKKRHDE
YRDRYITVRLTGNQNPDHSNAKGDLTEELTDRWKGTKSLNKENDNYHWSVDHSPDPITGS
IYQTKSKWYDPINRYWKHHWEREQKFDKLIFYCVSKDGNIIEKIYIFPKEEILKRTGVYI
FKVVLRGSHWYEQYLITDEEEVKNINKIWNEILEK*
>SRVP18_trench_6_60cm_scaf_214_117_86_FINAL_982 # 730407 # 731114 # 1 # ID=1_982;partial=00;start_type=ATG;rbs_motif=GGAG/GAGG;rbs_spacer=5-10bp;gc_cont=0.342
MPAAWENITNQNVSKNSNGIPKIAICIPYNKDWSPEWVERTYIPLLYKHTGWCQKVAFLC
KVPSLPVARDMLSKLTLQQNCDYIFFIDTDNIFEEPSDPNEALRQLYQRMNKLKDSKDTK
IVSGLYRAKKDTGFNYAMWMKNEDKVFVPISEWKGNWLEVDTSGMGCCLIDTEVFKNIPK
PYFHWEESGEMSEDFYFFQLAKKNGYNLHVLTDVKLSHLGTVKIKCDGTVVSHEI*
>SRVP18_trench_6_60cm_scaf_214_117_86_FINAL_983 # 731162 # 732361 # 1 # ID=1_983;partial=00;start_type=ATG;rbs_motif=None;rbs_spacer=None;gc_cont=0.302
MSEYSCKIKNDNIIKNSNIFMKNSIFISTNLNKNTGGGSVSHHELSSLLENTSVKLALAD
HENNEYSIPIHSISPVDHKLPNNEFLWDYLACEKIDDILKEFQIDIIMINGNPFGKTVNH
IINYHIANNRKKPKIIVDVPAHDLECSIEEYNKLYEKKYNDIYPHMVDPFLWSMYTDHIK
KADIIICPSKCSENALRKLKLIDKQDIRIIPHGVDLPNLENISPIPNEFIIGYMGSCLSD
KGIIYAIQAWNNLGGKDNSLFLYAGPHESIFREYIFKIPPQNGAKYVILGFIPNIQEFYN
NICLYVQPSVTEGFGLEVLEAMSYGRPVICSTGAGASEIIEDGVDGIVFLKRDINKLMQN
IQYFKDNPGEIKKMGINARKKAKQFDWNTIETRYTELYE*
>SRVP18_trench_6_60cm_scaf_214_117_86_FINAL_984 # 732516 # 736409 # 1 # ID=1_984;partial=00;start_type=ATG;rbs_motif=GGA/GAG/AGG;rbs_spacer=5-10bp;gc_cont=0.332
MNSYYPSFSGKAIELGGGNNPIFHPNIDTRKLPNVDIVIDFNNPPYTELNSNEYDLVYSS
YLIEHISWRNVKKFINEIYRILRPGGKAYIVTANLYEQCKVIANSNKWDENFSTMIFGDL
DYPENSHKFGLSPDYAVQLFKKIGFKKVDIIPHPNCKTDMIIEATKTMTIETVIQKDNYD
SYNRAYYDGDSKQGYHPPGYNNFPSNYTIANEILSQLKQLNIENKCVDTNISNVLELGGG
RGYISHILEGRGIAATCIDVSKHCFYTRACKNFILADATEKLPFEDKQFDLAFSKDFLEH
IFEEKIDNLVKEIVRVSKRGFHLVTFSDHPHSRDDSTHQCLKSKDWWIEKFKSVPDYNCI
IEDKEIYEHADLDIIKSFHSPSNISRINVGSFTQMYREWENWDIINLKDWASINGFCFNQ
VDITKQLPKEDNSIELINCSHTIEHLTREEGLSFLTECYRILKPNGVLRIAIPDTRTICK
TYIEKRIADYKEFNIGVEKSKDDAQALYHMLIEGHKTLYDFESLNLILEMVGFSEITQMK
FLESKSRIIEKEVIDQYPEISIYVEAIKDNESGIKSAKYNDTNKNWDILTAGNVNKDLIN
NSTEATKPINNSTEATKPINNSTETTKPINNSTETTKPINDTKNINPANNTETTKSTNTK
SNIEFKLSIVYITYRPGGYDLLLSSLLQQRYKNYELIVIDDYPGRSEIIKSIFEFHKIPL
KYLGPSKQKCYPDNLYGATNAINTGAMCSSGDIIILLQDYTYLPSDALENWNVAFNNTGL
NTIITGTATIYTSPVPNNWHGLFSTWDKPINENIAKLPGFNRKEDWIPEKYEGFYTGIPR
KIMEHLNGFDEYYDCDDGGSIHDFFGRVMIAGYDTCVNSKLFCNMIDHRSWHPPNKDEDH
LWHVMRQEKFRNKPPNKIKWEEQIQAIKEGKEPLRAKNCFDMIKQLKPLKIALISTPFFT
VPPKGYGGLEQVVYDLAEALDELGHEVTLFAPEGSKATRHGHLITTGPSVSTVNIDWFQA
EKNAYGMYKNMINDKDFDLIHSHTWFGFEYLLKINNPRLKVIHSHHGGYNWESAPPFPKP
NIVAISNHMKLYTEQYFKQIGYNIRSEFIYNGIDLDKYPYKFNKTDHLLFVGRLSTFKQP
HLAVELARKTRHKLDIVGGTFVDSEDYMKQLDKMVENDSDIKIYKDVSNEFKIEKMQNAK
ALIFPSNMGEPFGLCALEAMSCGTPVIATRDGAISEVVIHNHTGFICDNMSDMMKAVNNI
DKISPENCRKRAEEFSRLKMAENYVKLYQRILNGDEW*
>SRVP18_trench_6_60cm_scaf_214_117_86_FINAL_985 # 736471 # 737061 # 1 # ID=1_985;partial=00;start_type=ATG;rbs_motif=3Base/5BMM;rbs_spacer=13-15bp;gc_cont=0.308
MSDKKHHKHDRFEMIHENFAHGMHANISIVKRESDKKLVIWKRPIADKPEHHEAIRKEIK
RAKYWKTFGVSKVDVSWHPDKQSLLKTYIDGRTLRQILDDDQEFFSRIGSKPIKALSKFI
KRLIDSEHYINNLSCENLVFDGNRWHVIDSSEIKEIKSHSEIKQKYKRNLLEIWSRGLRS
DDKIQNLKLFLEKYCH*
>SRVP18_trench_6_60cm_scaf_214_117_86_FINAL_986 # 737126 # 737533 # 1 # ID=1_986;partial=00;start_type=ATG;rbs_motif=None;rbs_spacer=None;gc_cont=0.267
MVGETIDPTTVTYLVDKFGFPIGVAIVLLCVIITLVMLIVRSIIERQKLMDSYYFKNLDD
KLGEHNKSLKDILNKLTDILVELKGLSEKLDTCTDRIYDLESKSIAYIFREGRINRIKNN
QEIDVTRDMTETFIQ*
>SRVP18_trench_6_60cm_scaf_214_117_86_FINAL_987 # 737544 # 739412 # 1 # ID=1_987;partial=00;start_type=ATG;rbs_motif=AGxAGG/AGGxGG;rbs_spacer=3-4bp;gc_cont=0.323
MNTKLKDEKSDNKLNNTYSYVRNLFEVCPDPLVIINKDGKITDVNEAAIQITGVSREKII
RTDFSNYFKEPEKARELYQEVFSKGSIKNYPLTIHHISGIITYVLCNATVYKNGTGQEVF
ATARDITEIKKTEYALRESEEQFRYMFEHSSVGKSIIYPSGETRVNDTLCNMLGYSKEEL
ENRTWQEITYPDDIELSQKSIDSIISDEKESERFEKRYVHKNGHIIWADVSTSLRRDQEG
KPIYFVTSILDITERKKAETTIKLQADQYITILNTTPDGFWIFDKNSKLLDVNDTYCQMI
GYSRDELLHLRIPTDVDALETPDETFQRIQSIATKGHERFETKHRKKDGNIIDVEISATF
LKSEDNILVFIRDITERKKYEEDLYKANEELIRSNKEFEQFANVVSHDLQGPLRTIYSFA
DFLEADYKGKLDTKADEYIEFITSAAKRMHQMISDILALSRVGTREKEYLPTDVEKVIKI
VIENLKGFIDEHNALVTYDIPMPTILADETQLIQLFQNLIDNSIKFHKKDEPPKIHISFK
KMYREYIFSVKDNGIGIDKKYFKKLFIIFSRLHSRDEYPGTGIGLAITKKIVERYGGRIW
LESEVGQGSTFYFTIPKQPGSN*
>SRVP18_trench_6_60cm_scaf_214_117_86_FINAL_988 # 739514 # 739969 # 1 # ID=1_988;partial=00;start_type=ATG;rbs_motif=AGGAG;rbs_spacer=5-10bp;gc_cont=0.298
MVQGNYKYSMKPIDVLLVDDSDEDIRIVEETFKRGKLHINIHIAKDGIYATEYLEKSKNG
DEIRPDLILLDLNMPRKDGRELLEEIKSNEDFKSIPVVIMTISEVQEDILRSYNLHANAY
VVKPMGINDFMVAIKSIEDFWFTIVKLPPKI*
>SRVP18_trench_6_60cm_scaf_214_117_86_FINAL_989 # 740129 # 740551 # 1 # ID=1_989;partial=00;start_type=TTG;rbs_motif=AGGA;rbs_spacer=5-10bp;gc_cont=0.258
MLKSNKIIYSKLEKITEFLSILYRQDLITDAYIVGSVTRGTAESKSDIDIFLINPKFEET
NTQLFPDTEYPNIKLLIDYLKSINVKFEKFDIPTKETFGFYFQIYKDEIFHIMYSNKFEL
MESDEYLKITRTYCNGNVHH*
>SRVP18_trench_6_60cm_scaf_214_117_86_FINAL_990 # 740913 # 741245 # 1 # ID=1_990;partial=00;start_type=ATG;rbs_motif=GGAG/GAGG;rbs_spacer=5-10bp;gc_cont=0.360
MEPTTYFINESPDYNFGLWGKPERLAANRAIVCIMTEFGLCNNRRMQAYEVNTLIESLQA
TTVSFKESKSRVKLKNTYIKERHITKPIRATTPASLGEHTSEGSQIESTS*
>SRVP18_trench_6_60cm_scaf_214_117_86_FINAL_991 # 741259 # 741501 # 1 # ID=1_991;partial=00;start_type=ATG;rbs_motif=GGAG/GAGG;rbs_spacer=5-10bp;gc_cont=0.337
MTTSVIGPVSTIDLIKPFEKGIIGCNRKCPCRTWINCGYYNDTKYIGQMRDNEEYWTEIW
EYFNNTFKLTFEMSITNMNG*
>SRVP18_trench_6_60cm_scaf_214_117_86_FINAL_992 # 741596 # 741853 # 1 # ID=1_992;partial=00;start_type=ATG;rbs_motif=3Base/5BMM;rbs_spacer=13-15bp;gc_cont=0.318
MIELNFIDVQRAIQKFKDENKDKKIHIIGKDLITNSGIKDRLWEFRLKRYGVPVYDCNTT
HFMLIGQKHGNDHLPEHIWLACRLV*
>SRVP18_trench_6_60cm_scaf_214_117_86_FINAL_993 # 742039 # 742410 # 1 # ID=1_993;partial=00;start_type=ATG;rbs_motif=AGGA/GGAG/GAGG;rbs_spacer=11-12bp;gc_cont=0.242
MRSMPSYSQETKIVQHIDIKVRSLRYIDNNRWIGFDFEIDNNGKTDYFLLIGIDNLIDKN
LMYIWLIHKDDIIREEKFYMRTNFKMTNKKKYLLELQKYEVNNKLKGIKEYREKFKSMTN
RMI*
>SRVP18_trench_6_60cm_scaf_214_117_86_FINAL_994 # 742477 # 742716 # 1 # ID=1_994;partial=00;start_type=ATG;rbs_motif=GGA/GAG/AGG;rbs_spacer=5-10bp;gc_cont=0.346
MPNGIKIDELTPEEVIELQAALKASKPIIEVRDLVKEICELPPDRAKDILCNMAKKAEEK
TIHKSGWEKYILDSIKKHM*
>SRVP18_trench_6_60cm_scaf_214_117_86_FINAL_995 # 742823 # 743080 # 1 # ID=1_995;partial=00;start_type=ATG;rbs_motif=GGA/GAG/AGG;rbs_spacer=5-10bp;gc_cont=0.267
MSNIKKRFSLPNDQKEFKNIMRHIENCNLLSSEISENAQGPEIKEIYECPCGNIMLKQKS
IITNIDHPERGSIEIIHMESKGCAL*
>SRVP18_trench_6_60cm_scaf_214_117_86_FINAL_996 # 743080 # 743316 # 1 # ID=1_996;partial=00;start_type=ATG;rbs_motif=AGGA/GGAG/GAGG;rbs_spacer=11-12bp;gc_cont=0.321
MQDEMDLSKLSAQQLLELKAKIRAARPIVRYRSLVRDICNLPPEKSKEILCKMAKDVEEK
SIEGGWQKIVLNSIKNQM*
>SRVP18_trench_6_60cm_scaf_214_117_86_FINAL_997 # 743379 # 743825 # 1 # ID=1_997;partial=00;start_type=ATG;rbs_motif=AGGA;rbs_spacer=5-10bp;gc_cont=0.277
MVMTDQEIIDSIIKGLEKTHKVSFRGNDLLNYFIIGKDLLSLDPYSIEVKILPELVQTDY
QYFKQKLIDYITKHQMYFIQGNEDFLDIFSDKNIYVDYTKVYTYQNEIDTLDIIASDPKS
PDKERIAALEKMYELYNQERDILDKYEE*
>SRVP18_trench_6_60cm_scaf_214_117_86_FINAL_998 # 743968 # 744798 # 1 # ID=1_998;partial=00;start_type=ATG;rbs_motif=GGAG/GAGG;rbs_spacer=5-10bp;gc_cont=0.329
MIALKSVISGILGTLTVNGFIEREMNNPDIDTVEPIDSVSIIVPSFNEEMYIKKCLSSIK
GQSIIQEYPEYFETLLVDSGSTDRTVELGEPYVDKIINVPIRGKLTARNIAMDQAKGNII
VSVDSDTIYPYFWLNTLLRPFNDINNPNYDPNIIGVVGSTFDSHIPGIPTPIRNIAHFLD
REILNPKQMVGRNSAFWKHSFYLSGRFDESINQMDIKEMLQEEEKGFGERLFKLGKVIFR
LNASCVHLGGERIGCRLGTTSRDKCIDYGIGIKRFG*
>SRVP18_trench_6_60cm_scaf_214_117_86_FINAL_999 # 744979 # 745554 # 1 # ID=1_999;partial=00;start_type=ATG;rbs_motif=AGGAG;rbs_spacer=5-10bp;gc_cont=0.314
MDTEIETIQYTDIHHMHETMKLKLHMRKLWMDHAIWIRGFIVDLLGDLPSIDYTAERLLK
NQDQMGNCFRQFFGDMATDSVTSLLREHITVAMDLFRAIRLGDNNSASLEEQWTKNSENI
SILLATVIPCYSKDELIDILSTYMIMTKYQFIAHMDGDYNADIMYFDMGLHHIVMISDYL
SNGLIEYFFED*
>SRVP18_trench_6_60cm_scaf_214_117_86_FINAL_1000 # 745580 # 746071 # 1 # ID=1_1000;partial=00;start_type=ATG;rbs_motif=None;rbs_spacer=None;gc_cont=0.325
MEIIPVSDIYNHNSMNNIFSFQEDNSYISYIKDLSCHDISIKAICTGDAQFATDPSGADI
YLFEESAGDYVLQSVKTGNMGFPSTINGIECTSPTRSNKFKLRLNGYIDVEGILFIESGT
TYPLDIIMEPVSPSELGGGLFIPALAIGFLMAMVLGKKKKHKK*
>SRVP18_trench_6_60cm_scaf_214_117_86_FINAL_1001 # 746174 # 746578 # 1 # ID=1_1001;partial=00;start_type=ATG;rbs_motif=GGA/GAG/AGG;rbs_spacer=5-10bp;gc_cont=0.336
MINGLPDTPSTRDLYNISSIENLSDSISQINIQYTSSVYVASDPVGAKIFIDGIEQIGFS
TPAMITDIPPGHHNFKLSSPDHIDIESSMPLEPGKTYNIFLTMGRSTSTSSTGSSDLIVL
LAIGLIGYLLIKNK*
>SRVP18_trench_6_60cm_scaf_214_117_86_FINAL_1002 # 746657 # 747166 # 1 # ID=1_1002;partial=00;start_type=ATG;rbs_motif=GGAG/GAGG;rbs_spacer=5-10bp;gc_cont=0.382
MTQGSYVSEDTNNIIRRAQQILGEVPVLDLTNWQSPTYMPAGTAQIISLNPSCHSITVKN
VITVTDSSIVMCTAGGAPTDILCPIPTNCPAGPLSPGDYINMVATIDAQIGQSGVEITFK
YVLNDVPTTTVKTGVTLTAGINTIYAFNPSITYPIDTTLVLYGAEVTKY*
>SRVP18_trench_6_60cm_scaf_214_117_86_FINAL_1003 # 747194 # 747787 # 1 # ID=1_1003;partial=00;start_type=ATG;rbs_motif=None;rbs_spacer=None;gc_cont=0.343
MSDEYVNPNQNQPYSSEYHAFRLVPTGSLFCMTDPSGANIYLDGILQTQVTPALLSAIVA
ANHDVMFTKSNYISYTENITVPPNKKATVAAVLIPIATTIDSGIVICTTSIISSCPISPI
SCPVQVTPLNYVNFIAIINSIQIATATIRFLYSINDTTNYTDVIKSLIVGINTVYAFPSN
VRYSPNAIVSLDGVILI*
>SRVP18_trench_6_60cm_scaf_214_117_86_FINAL_1004 # 747828 # 748184 # 1 # ID=1_1004;partial=00;start_type=ATG;rbs_motif=GGAG/GAGG;rbs_spacer=5-10bp;gc_cont=0.303
MKIKYLDYILDSIIKEFLDLEYIKEFKDRYSDYKHDGFENSIKDWSSNKTRKEISICRII
DFIEEKNMISKQIATADTDTKADTDTKADTDTKADTDTKADTDTKADTDTKAESRHRH*
>SRVP18_trench_6_60cm_scaf_214_117_86_FINAL_1005 # 748293 # 748526 # 1 # ID=1_1005;partial=00;start_type=ATG;rbs_motif=AGGA;rbs_spacer=5-10bp;gc_cont=0.359
MSFQNLEEKLRSIVNRSITELHDQLYPKGLGKATEMRTPEMRLVVIAKFEGRAEVLEELG
ANIKELENKIDEGLSMI*
>SRVP18_trench_6_60cm_scaf_214_117_86_FINAL_1006 # 748601 # 748921 # 1 # ID=1_1006;partial=00;start_type=ATG;rbs_motif=AGGA;rbs_spacer=5-10bp;gc_cont=0.290
MNTTGKCACINKSDSENIKSALTTARDIYRHIIKTLAIEIASPEYIVLEEKANKFNTLIY
QIDQITCKEDKKIKKEKIRHMTPGEISKLPLKERIRIATAVAGTVS*
>SRVP18_trench_6_60cm_scaf_214_117_86_FINAL_1007 # 749009 # 749317 # 1 # ID=1_1007;partial=00;start_type=ATG;rbs_motif=AGGA;rbs_spacer=5-10bp;gc_cont=0.282
MVYKGTTIEYLKEHGVITTSIIIKKKDSDNDLIDIFLEDEKNNQTQIAEDVDFVDIEGIT
KDNNVYHIAMIAEGELYIADYILYSESIEEQFRTLTLLIPIY*
>SRVP18_trench_6_60cm_scaf_214_117_86_FINAL_1008 # 749351 # 749641 # 1 # ID=1_1008;partial=00;start_type=ATG;rbs_motif=AGGAG;rbs_spacer=5-10bp;gc_cont=0.340
MTLVSVTKPEIKWKISADQDLIRSALIAELDATSLYQSHLENLNDETAKNVIKHIMNEEK
EHIAELQCLLMKLDNIQAEKMTEVNAETCIAGGSQT*
>SRVP18_trench_6_60cm_scaf_214_117_86_FINAL_1009 # 749661 # 749936 # 1 # ID=1_1009;partial=00;start_type=ATG;rbs_motif=GGA/GAG/AGG;rbs_spacer=5-10bp;gc_cont=0.370
MSDQIPNPTEYTQPPVTLIITTYELAEDSNKNPIWKATVTHVFSGETVERVRQISEAHKL
TDSFYKASFEGVFPWKGGNIYLKNSEPQIVQ*
>SRVP18_trench_6_60cm_scaf_214_117_86_FINAL_1010 # 750426 # 750872 # 1 # ID=1_1010;partial=00;start_type=ATG;rbs_motif=AGGAG;rbs_spacer=5-10bp;gc_cont=0.369
MEIPIQDASTIKPRAGCGQTKHQKYGAYLDALNEKPDVLSYLFEQIDKNPSGEILVKAVD
MGPALGPYFEKLGETAIHWGLKFALFTHGIFVSTTKSKETNPSTGTGYLLLRLRRAKHDD
VLSEGLAKYIEPPGEPDSDAKVEECPIK*
>SRVP18_trench_6_60cm_scaf_214_117_86_FINAL_1011 # 751005 # 751544 # 1 # ID=1_1011;partial=00;start_type=ATG;rbs_motif=AGGAG;rbs_spacer=3-4bp;gc_cont=0.315
MDKIKISGFEYVGPELTFRVNFDLWRESDEKGMPIRWISTKPKNYISTMKQGTVFLFSDI
NKEEGQDIIHFLAIALGTSSITDEVELSVEELQSLVESKLLKFTDIKDVNEISITPLGTL
IQDPTGWTFNHPVYLPNDIYVVMGIKQFKNSGGRLTIGKKIPLSDILEVYSSTRPIFKR*
>SRVP18_trench_6_60cm_scaf_214_117_86_FINAL_1012 # 751550 # 751942 # 1 # ID=1_1012;partial=00;start_type=ATG;rbs_motif=None;rbs_spacer=None;gc_cont=0.384
MKIESMRLEADKSPCKVIKFSASNGSLFSYNGEFYADCTDCIRTSIEQPYPDCKANHAEW
GILAKVGKQGAKEIYIYCMTPDGKDYPFERFWCRTCAILIPMFGVETVHMWNGEAWIGRE
AKNLIKEVDK*
>SRVP18_trench_6_60cm_scaf_214_117_86_FINAL_1013 # 752065 # 754617 # 1 # ID=1_1013;partial=00;start_type=ATG;rbs_motif=AGGA;rbs_spacer=5-10bp;gc_cont=0.396
MVDLNIDNSIQTLDGTHTYDYINITNGGILYVTPYNGTGSTGRLVLNATEINIDSTSSIN
GFARGYGGGSAGQTACSGSCNYGGYGGQPQSPGYGGGVAGGGNVDCSGGGGGGGYGTSGG
AGGCGSFNGSCYVGGGTGGTTDGTLDGYDIRMGSGAGGGGGFSMVGTAQGGSAGGAALTI
NAPNINIQGTLNFSGGPGGNGAVYTIKNGGGGGGASGGGILLNGTNVNISGGLLFANGGS
GGVGQYAINRGANGGGGRIKIFCSGTYNASGATIQAGTTYVQLPQGNIANLTMNGGSLTL
DGTHTYDYVNIINGGILYVTPYNGTGTTGRLILNVTEINVDNTSSIIGFKRGYPGGYLGG
GGGNCLNTYTYSAQLIGYGAGLGSGRQSWGGGGYGTAGGTSGGHGNAGGTIQGTTNGLDI
QMGNGGGAGYTSTCADGVNGGGEPGGGMLTINASQNINIHGRVNFDGGIGGFGSYGGGGA
SGGGILFNATNINLSSANITANGGLGGSGFYTGGTGGGGRIKIFYSGTYNNSGAIITAGT
VYTEAVTPPTGSLNISSTPSGARIYIDNIDQLIDTPNTISDITTGSHSIKLILTNYNDYT
TTVTIDPGQTTTITPTLTLSSGITKIQASPSFTQPSYTGEIIDLGIIKIDWNGTGTVILE
KTIVYDRLVLTGPNGIFDHTWTPCGSIVPEGPFDITNIFSQGYNEINVKIYNICGGNIGT
VTGSIDITGPITLSCPITPKYSGDAVTLQATPKDGIGPYYVEFSKDGVLIDPARLGGTNP
GTSQIYNAPENTTITRIYSLTDEDVRNALTGTITFSVFMSDSCPTVAKTCSQDCVINIGC
MPPVCNFTVT*
>SRVP18_trench_6_60cm_scaf_214_117_86_FINAL_1014 # 754636 # 756024 # 1 # ID=1_1014;partial=00;start_type=ATG;rbs_motif=AGGAG;rbs_spacer=5-10bp;gc_cont=0.364
MTWLTGWNYRKSIAISNTGSLLTNYPVSIIIDTAGLITAIPSKMRSDCGDIRFTDIDGST
LLPYWIESGVNTVSTKIWIKIPSILVGTVTIYLYYNNPTATYNNSVGGTGTFDLFDDFND
GDVSDWVKTTYNLTVSSSFSADSSFYVSPPYSLKIYNYANCYTSPYSGGETRMSKTVSLS
NGRYIADFYQKMTGMRDRACQFGNTSIGTIFYINDVSYFSRFLDPGTCAVLTTGDVQQST
SSPFDIVTGSAKISLSVYSGDCDYITGWFDDVRIRKYTSPEPTFSSIGTEQIPPGSLRIT
STPSGAGIYLAPHGQTPLWQNIYTPDPIPDLIAGNYDIRLTKSGYEDWTFNNAEIISNTE
TQISANLVLLATPANITATNMVITPSATPCIAGTCTVTVDVTWTNTGGTSGTFTPSIKID
TIPLVVTPPLTSVSIGPSGTKLQQFIITGMTTGTHTICPDPN*
>SRVP18_trench_6_60cm_scaf_214_117_86_FINAL_1015 # 756173 # 756475 # 1 # ID=1_1015;partial=00;start_type=ATG;rbs_motif=GGA/GAG/AGG;rbs_spacer=5-10bp;gc_cont=0.333
MVNGMEIEVRQFKEAYLQKKIDSLQAFTKDYKEAIDGCRPAGIASEAMSIGILRTFLEGE
KEFLTRKQEDEIDDLKRDYAKQFQRLAIEKVCECHQKINK*
>SRVP18_trench_6_60cm_scaf_214_117_86_FINAL_1016 # 756674 # 756874 # 1 # ID=1_1016;partial=00;start_type=GTG;rbs_motif=GGA/GAG/AGG;rbs_spacer=5-10bp;gc_cont=0.318
MSIYYAHDEEGVGSGSISYQEHKYQDQLFPQNWIEKSTSKMFPWGNGVLTEQQILDEILE
RKKCHK*
>SRVP18_trench_6_60cm_scaf_214_117_86_FINAL_1017 # 756923 # 757327 # 1 # ID=1_1017;partial=00;start_type=ATG;rbs_motif=GGAG/GAGG;rbs_spacer=5-10bp;gc_cont=0.338
MTNENAQQLAYPGVYPRESEIIPYSPRKQFRFMDEPTNDMNEQQLAYPGVYQNENDIIPY
SPRKQFRFMDDKTIKLESMRDMSIDQIVELYRNGFRIESSPTSMIATAANDITVSSGAIF
LIGAGVLAYMLLRK*
>SRVP18_trench_6_60cm_scaf_214_117_86_FINAL_1018 # 757879 # 758406 # 1 # ID=1_1018;partial=00;start_type=ATG;rbs_motif=GGA/GAG/AGG;rbs_spacer=5-10bp;gc_cont=0.295
MFSDFNNNPKYPSFSTYQYRFGNWNNALKLAGLDIDTMIKKCVMPDTNHKGRLFELYVKR
HFEKEIVDLSGQNHCSPFDGICPEGMIYDAKSSYLSRYGWQYHFKNKEKEDIEWYYLGAF
NEYFMKLLHVWLIPGEFVESNHLHIGLGIYGSKFSVKNMKIFEISDRFDFGLEEL*
>SRVP18_trench_6_60cm_scaf_214_117_86_FINAL_1019 # 758403 # 759512 # 1 # ID=1_1019;partial=00;start_type=ATG;rbs_motif=GGA/GAG/AGG;rbs_spacer=5-10bp;gc_cont=0.323
MNKNINIAIVGIGNCTSALAQGIEYYGNKDYIEQMTGLMHPDIGCYKISDIEIVVAFDVD
KRKIGLPLNKAVFQSPNNTKIFYPSLSLDSNDVNYPIVMKGPVLDGVADHMKSWFQVDNN
QKELSRNEILSVLKDTKTDVLINYAPVGSQKLTEFWAQIALDSNIGFINAIPVFIASNEE
WTNKFQNAGLPIIGDDVKSMAGSTITSRYLTQMLIDRGAKIDSIYQTNIGGNSDFANMTS
QERLESKKISKTQSISCLIPDNKTYVYAGPNGCIDSLKDNKISYMRIDFKIFGNVGCSID
CKLSVEDSPNSGGVIVDAIRIMKIALDRGIGGSLIGPCAWLMKHPIRQYDDNIARKMVED
FINNKIHDK*
>SRVP18_trench_6_60cm_scaf_214_117_86_FINAL_1020 # 759538 # 759852 # 1 # ID=1_1020;partial=00;start_type=ATG;rbs_motif=None;rbs_spacer=None;gc_cont=0.263
MPITEILEKLRREQKIRKPSCTPCDKTISDAVIRFKELIDHIDIVREMYKNRIYKMKLKD
GITYTIDDIESKINTDKCRIEDNFNRYQTCCKEGKLPEIEKFKC*
>SRVP18_trench_6_60cm_scaf_214_117_86_FINAL_1021 # 759882 # 760490 # 1 # ID=1_1021;partial=00;start_type=ATG;rbs_motif=None;rbs_spacer=None;gc_cont=0.284
MPIKLNSFILPDNIIKKMEEQIDKTRNTKIEHGFNLCKYNGNIIYKDECTGETCKIRIKR
ECSNQDITPKVGDYHTHPRGSPKMSLADMKPACRFDFQCIGSIDNSIRCFLRKSVTFPEG
CSIEVENVIIETEEMSRETSMLKRERSMLDTLKSIPNIDTNKYRELNNKHNIKIKQHNEN
VSYLIKRKDMIRDTYFKEIIIR*
>SRVP18_trench_6_60cm_scaf_214_117_86_FINAL_1022 # 760550 # 760792 # 1 # ID=1_1022;partial=00;start_type=ATG;rbs_motif=GGA/GAG/AGG;rbs_spacer=5-10bp;gc_cont=0.350
MTSVAIDEATIENIRTKWNHAERLTVDCDPKAINAISDIEKLLEQHKDLARYRQYRIIVE
DTKIIKNDFADDCVCNKKAW*
>SRVP18_trench_6_60cm_scaf_214_117_86_FINAL_1023 # 760816 # 761109 # 1 # ID=1_1023;partial=00;start_type=ATG;rbs_motif=GGA/GAG/AGG;rbs_spacer=5-10bp;gc_cont=0.306
MSNPYSEMYRRKVSKLEEQVENLRLFPCKISSIVDIAIKIEDALKKADAAYVALPGQIKE
IEKDTHQKSMDLIKKYRFIINDTDNICDCRQRSLLSK*
>SRVP18_trench_6_60cm_scaf_214_117_86_FINAL_1024 # 761461 # 761937 # 1 # ID=1_1024;partial=00;start_type=ATG;rbs_motif=None;rbs_spacer=None;gc_cont=0.325
MSKKLNSFILPDDLAKEMRNKLREGFGKGIELGFSLCLGQNSDVLKVGEQCTGGDCSITL
PSTCEGNDIYAGAYHTHPNESSRPSSQDIPVIYKRGLACIGGIENDKEEIKCYIRNVPLD
IEAPYRFKDKLMFIRDRVERRKEIDQFVNENFKIIDVI*
>SRVP18_trench_6_60cm_scaf_214_117_86_FINAL_1025 # 761966 # 762238 # 1 # ID=1_1025;partial=00;start_type=ATG;rbs_motif=GGA/GAG/AGG;rbs_spacer=5-10bp;gc_cont=0.366
MKPDNFTIEQAKEIGEKLGIKWDKFDVEQFRIGMNVELEHGSVNSLTNVTNDDPIITGKI
ALAHLNEFPDYYIRHEKMEKEAEEFWEKSK*
>SRVP18_trench_6_60cm_scaf_214_117_86_FINAL_1026 # 762292 # 762510 # 1 # ID=1_1026;partial=00;start_type=ATG;rbs_motif=GGA/GAG/AGG;rbs_spacer=5-10bp;gc_cont=0.301
MPRKIEPYNNIELCTVKETLFELASELDNHNPRFDIRDIREIIHDLVNIKYRSTDRMHEF
TGAIKTKCITEN*
>SRVP18_trench_6_60cm_scaf_214_117_86_FINAL_1027 # 762567 # 763931 # 1 # ID=1_1027;partial=00;start_type=ATG;rbs_motif=None;rbs_spacer=None;gc_cont=0.329
MVDKISLALEAMELFRKHLCDIYLVGGSIRNLLLNIPIKDIDLATDCHPDEVQLIAESNN
IPFIPTGIEHGTSTIIYKDTPIEITTFRVDKQCYGRKADVQFVCTIQQDLSRRDFTINSL
AMNINGNIIDPFNGKEDLINRLVKAVGDPDKRFEEDQLRALRAIRFATVLDFYIDPRTFS
SIQRVKLTKVSNERIRDELSKILTSSNRYRGLNLLDESNLLFQILPEVSNLKGVLQDERY
HPEKDTFIHTTLAIKALPPYASLVLVLATLLHDVGKPSTRTVTTENNEIHFYSHEEVGAE
ISERILRRLKFPSYTIDNVKWLIANHMRIHEFPNMRKSKQIRLVQEPYFTDLLELLKADI
LGSVVFRGIPADLDVLSYIYNFIVDHEEEIKRTQVLITKERLITGFDIIDMGINPKTQGK
LIGKILETVDDEILEGNIKTREEALAKALELVGT*
>SRVP18_trench_6_60cm_scaf_214_117_86_FINAL_1028 # 763992 # 764405 # 1 # ID=1_1028;partial=00;start_type=ATG;rbs_motif=GGA/GAG/AGG;rbs_spacer=5-10bp;gc_cont=0.312
MTIIQKSIMKFTPNEQLFGYKTDNQMLVWMKPSEFLEKTPKIIFQKLTAVNNLAEKMKKD
IPIDPLFLDIDIVNCKVINHEGRHRAMAAEKAGISKVPVIIYLKDDQGDFISVKEYMKQV
TTANVMKCNYFDAQKQK*
>SRVP18_trench_6_60cm_scaf_214_117_86_FINAL_1029 # 764447 # 765049 # 1 # ID=1_1029;partial=00;start_type=ATG;rbs_motif=None;rbs_spacer=None;gc_cont=0.332
MIKDKITPALGDRFRQAIKKTIDTGKEQGFFICSNQQGKLYPSKSCEGDECKIILEDQYA
VCPRKVEGDFHTHPYLANAKRKYIEIGKQIPPDDMLKEEVRKSLIEMHEEKGVIGLSPIV
PSYKDTLNTVVHKCFKNVDTATCVGSDLEENKIECWTPKDVGHGQCVRAVFELRKMVEKK
KEFFPKKWIVPLFDKEQIVL*
>SRVP18_trench_6_60cm_scaf_214_117_86_FINAL_1030 # 765098 # 765316 # 1 # ID=1_1030;partial=00;start_type=ATG;rbs_motif=None;rbs_spacer=None;gc_cont=0.301
MTCKKTIWTGRYKDKNGIFEILVPACNKDEAIDNIKKSIKIIKEGGRTVTKKIGEEDLMY
IEEVGDFDYIRE*
>SRVP18_trench_6_60cm_scaf_214_117_86_FINAL_1031 # 765341 # 765559 # 1 # ID=1_1031;partial=00;start_type=ATG;rbs_motif=GGAG/GAGG;rbs_spacer=5-10bp;gc_cont=0.306
MTDVRLILVREEEAKGILSSSKPLRNLDDIILDIAEINEKGEKGVNLSDAKKLEILGLEL
IKHARITAEASY*
>SRVP18_trench_6_60cm_scaf_214_117_86_FINAL_1032 # 766022 # 766174 # 1 # ID=1_1032;partial=00;start_type=ATG;rbs_motif=AGGA;rbs_spacer=5-10bp;gc_cont=0.333
MTEICNKCKINCIKQGKHVTRKGIRQRYKCPNCGRTLIDPYFETLFAEGD*
>SRVP18_trench_6_60cm_scaf_214_117_86_FINAL_1033 # 766180 # 767004 # 1 # ID=1_1033;partial=00;start_type=ATG;rbs_motif=3Base/5BMM;rbs_spacer=13-15bp;gc_cont=0.318
MSYHKSCRATGWVITDETGKIVNRNPTEDELKGLDKESYKDGRSKPRCGYISGTICYRCM
EEKDVTNQSLLQPGNTYQEKDKDGKKTGRYICCKHRKRDFDKYDKNSWGNFLRSFADCRT
GNQDPNSNRAKGDLFQELTCRWRSIGSIVPVEDLNKKLDCYNTPIDHSRDSELGTIQTKG
CLYSSEYGKWSQDFKNEHNQIDKGFKFDVLILYCASEGGKYIERLYIFPLENILERTSIS
IVKNPKDRWGNYITSWYDRYRITEKASIKKVNEI*
>SRVP18_trench_6_60cm_scaf_214_117_86_FINAL_1034 # 767496 # 767813 # 1 # ID=1_1034;partial=00;start_type=ATG;rbs_motif=AGGAG/GGAGG;rbs_spacer=11-12bp;gc_cont=0.412
MSHKHKKHHFCENARYFHDIIGKGAADSTPVTIPVGFTTEVGTDEHPGPFAAAAFNPKGQ
KFFGLLPRRHTPDKSPEKGGKVLMDDKKHGNMRFYKPRVKTLHRT*
>SRVP18_trench_6_60cm_scaf_214_117_86_FINAL_1035 # 767883 # 768125 # 1 # ID=1_1035;partial=00;start_type=ATG;rbs_motif=AGGA;rbs_spacer=5-10bp;gc_cont=0.292
MENIDKILAKHSPLAKSINKLRTATRLCISSVSSDMHGAKSELDFLEDNGNITNDEFIII
NSVLKDIGKEFNNCRCLSRE*
>SRVP18_trench_6_60cm_scaf_214_117_86_FINAL_1036 # 768224 # 768928 # 1 # ID=1_1036;partial=00;start_type=ATG;rbs_motif=GGA/GAG/AGG;rbs_spacer=5-10bp;gc_cont=0.254
MSVKVISMSKITMNWTVRIPEIITELLKSDIIKSDTKEAKESTILWIKWILDQGRLLITT
REKNGHDLVSYDVIRNYNKVFVMTIPPIIREILELYIGTYILWIVDEKTNIIVKNAILPE
NCITKEPSVLMNITYVSPLYTRIPKNIREYLKVDPGDTVAFFYDNDITIEKYDEIKSSKS
SKLIGITKMYNTEIYFNKQMRSLLNIEDLILWILDSNGNIILKNAILPDICSEK*
>SRVP18_trench_6_60cm_scaf_214_117_86_FINAL_1037 # 768971 # 769285 # 1 # ID=1_1037;partial=00;start_type=ATG;rbs_motif=AGGA;rbs_spacer=5-10bp;gc_cont=0.324
MVVYSKEYLEDWRKKVVEPHVKDAVKIGLDALKADNMTDFVLAISRIAQDTENHVDLNCI
YAESMPLGIKCTKDAKKLRADALNKLTEALVEKCGGKMNYIIMD*
>SRVP18_trench_6_60cm_scaf_214_117_86_FINAL_1038 # 769323 # 770174 # 1 # ID=1_1038;partial=00;start_type=ATG;rbs_motif=None;rbs_spacer=None;gc_cont=0.289
MPIEKHCDAKIQSFIKEYGFDENKEFRVSILLMELAKSAHDNKLINDNQLEEFLLMAKDL
NDSATSYCSADTISQLIQKYEFDKSMIFQLSEHMDKIASILYKNDIITLIQSRDIEKIAN
DMSIAFNPCSRTKIYQLKTNKETQEMQIDEELDSHLLDLMNANKNIEIETIEAGHDCPTQ
PRQFYMGNFPEIGFNYIGNLPIVDVKETLNKIPNAKVMYDRQTIRVADPKTGKRNIFGDI
EIDTIIGYENLRYITQDYFFIRGTHKGDQKWWKNVAKILSTLK*
>SRVP18_trench_6_60cm_scaf_214_117_86_FINAL_1039 # 770214 # 770480 # 1 # ID=1_1039;partial=00;start_type=ATG;rbs_motif=GGAG/GAGG;rbs_spacer=5-10bp;gc_cont=0.311
MILEECKCLTPTERSALINAFSFAESYIKDDLRKHEHDKESAAYRMMNANLIELEDIKSK
VNKTPECSIFQLSSQLLRHIRKKYRKKD*
>SRVP18_trench_6_60cm_scaf_214_117_86_FINAL_1040 # 770511 # 770759 # 1 # ID=1_1040;partial=00;start_type=ATG;rbs_motif=GGA/GAG/AGG;rbs_spacer=5-10bp;gc_cont=0.281
MTIDIPKINKILESHEMLKAYVKNVSNSVNNCSNDTPSEMRLAKGHLDFIHYSQKMLDTD
DYNTINNLLSDIGMTFKKCECK*
>SRVP18_trench_6_60cm_scaf_214_117_86_FINAL_1041 # 770806 # 771198 # 1 # ID=1_1041;partial=00;start_type=ATG;rbs_motif=GGAG/GAGG;rbs_spacer=5-10bp;gc_cont=0.351
MKLYHVTTKDKYQTYISKEGLKPICDIAKKSYPDCEEGIFFHDNLKDANYEGRVYAESSD
PQSWVMLEVDLDDIVSQCKCLSKDNRHPKGSYYATSRIYDRRKKDEAKFYSGYPCTMKPD
KLKVIHIGNI*
>SRVP18_trench_6_60cm_scaf_214_117_86_FINAL_1042 # 771268 # 772659 # 1 # ID=1_1042;partial=00;start_type=ATG;rbs_motif=AGGA;rbs_spacer=5-10bp;gc_cont=0.307
MIQTIPQDEIVGISDHKEIMRSYKFEMKPTKKQEILLNQTLSTCRHLYNDSLAERKKGWE
NGGWNVQYNDQQNYLPELKKKSKELDNVQSQVLQNVLKRVDLAYQNFFRRVKNSKGDRKK
EKPGFPRFKGYRRYDSFTFPQYGNGCDIKSKDKIDIVRLSKIGDIKLIKHRNIGNNSPYL
IKTVTIKKDIDKWFIVFTIESFIEINVPLVPKEINKDKIVGIDVGVEKLATLSNGKIIEP
PEYLRISEKKLAKYQRQLSRKKKYEKIVEINKKINSGIKIDKEIEKKKIKVNSNNREKQI
IKVRKIHRKITNQRRNFSHEVSRTLVDNFDVIAFEKLNIQNMVKNHHLAKSISDASWYQI
QMFTNYKAEWADKTVIFVDPKRTSKECHICGNLEDIKLSDRTFRCSKCGLILDRDINAAI
NILNRGIKELKITPGTGGGACLNSPNRDIMIQEAPAFRRWVVH*
>SRVP18_trench_6_60cm_scaf_214_117_86_FINAL_1043 # 772644 # 772952 # 1 # ID=1_1043;partial=00;start_type=GTG;rbs_motif=None;rbs_spacer=None;gc_cont=0.311
MGSSLRDQIYEEGLFDKLRNKIRRNNILKCKTKYFERDVLLMGARLGTDIERKDAEDIVQ
QFKGDKRVRANIIENVLEVYITSPRFRTECIRVSGESIIRHY*
>SRVP18_trench_6_60cm_scaf_214_117_86_FINAL_1044 # 773017 # 773241 # 1 # ID=1_1044;partial=00;start_type=ATG;rbs_motif=AGGA;rbs_spacer=5-10bp;gc_cont=0.360
MKINTENVKLMTLEDMSNMPIEEIVRLYKDGYRLDESFLNTLQCDCSTPMLGAGLVGFGL
GGLLVAALVKRATK*
>SRVP18_trench_6_60cm_scaf_214_117_86_FINAL_1045 # 773268 # 773537 # 1 # ID=1_1045;partial=00;start_type=ATG;rbs_motif=GGA/GAG/AGG;rbs_spacer=5-10bp;gc_cont=0.356
MKVRKREIFDAEQWFPGKSVQGVTGDDPKKWCGCVIIGGPPHTPHIHPSIFECLLIKSGD
WVVTDPKGNKCLVKPDVFDNIYEKIEISQ*
>SRVP18_trench_6_60cm_scaf_214_117_86_FINAL_1046 # 773573 # 773842 # 1 # ID=1_1046;partial=00;start_type=ATG;rbs_motif=GGA/GAG/AGG;rbs_spacer=5-10bp;gc_cont=0.322
MDISRFVANLAESRRTALIVVTAKNDVAREHASDLLDANIENMIEELNTIIRQSPISNVI
SKIDKDALLRSLLEDAESKTILVQAKEYK*
>SRVP18_trench_6_60cm_scaf_214_117_86_FINAL_1047 # 773861 # 774127 # 1 # ID=1_1047;partial=00;start_type=ATG;rbs_motif=AGGAG;rbs_spacer=5-10bp;gc_cont=0.360
MAKFKPGSTALEMLNDMVNRDINVLYEKLHPKAIGDAAKMAAAYPRTIEIMQHIGRHDLY
EELGADVKKYRELIEKEMEEAAKLPFGI*
>SRVP18_trench_6_60cm_scaf_214_117_86_FINAL_1048 # 774309 # 774545 # 1 # ID=1_1048;partial=00;start_type=ATG;rbs_motif=AGGAG;rbs_spacer=5-10bp;gc_cont=0.312
MVLKGCNCLDAFNKQDLTKAITELVIINNRKIDFIRTKAPATQKEKEFVITDIKKEINNL
NNLKMDIENTPDWSTTTP*
>SRVP18_trench_6_60cm_scaf_214_117_86_FINAL_1049 # 774645 # 776243 # 1 # ID=1_1049;partial=00;start_type=ATG;rbs_motif=GGA/GAG/AGG;rbs_spacer=11-12bp;gc_cont=0.325
MKKRDRRTTPTSTSLAAGWTEAVPESMEVKPDTSSAFYLDGEGTSKSGQKQKDKHFDRII
SSKSSTNKMSENKSNKLSSNIRNTVPVYGPDRKRMKNTNESRARKWIKQGKAKEIIIETK
NAKTNKSKKIFCIWLLEKPIGNIRVPVLSPDGKPLMPTKSSRARKWLRDGKAKVIPNDLG
IFQIQLIQEPSGRNHQDIVVTNDPGSKFTGVAVCSNKSVLYGCNLELIVDEKENRFASIK
NRMDKRRELRRSRRHRNCRRREARFLNRSKTGKMAPSIRSRKQLELRVNKELTKIYPITV
AGIEDVTFDHYNKRWGKNFSQVEVGKKWLYEEMKNIPDIREVKLIKGYETSVRRKQLNLQ
KSSKKEERNPISHVNDCISMGSIILGLGMETKSVLRQGINFDIITRPKYSRRKLYNEEPH
KKPNKEGIRRRFGGTTTNWTNMRKGDYVETIIDKRSGKDMMYRGWVGGFENDKKLISVYD
FDWKVVGQFDSRKVRLLDRNNGLLLKSLEISKDRIEICKFGTTQTGIEDAWR*
>SRVP18_trench_6_60cm_scaf_214_117_86_FINAL_1050 # 776517 # 777101 # 1 # ID=1_1050;partial=00;start_type=ATG;rbs_motif=GGA/GAG/AGG;rbs_spacer=5-10bp;gc_cont=0.321
MPIKDKITPEIKDKFRDAINLTIKTGREHAFIICRNDKEELFPRDICRGEECIVTMESPE
SCLPFRAQGNFHTHADVAVARRIFKDVEEKFPRKMLVDYIKEVADSEGIEITTPSQGDLI
NALVNKCLRRTEGTVCVASDAVPDRIDCYTANNQITKDDCDRAVMLKLLTKTEESGTPRS
WIKPLFDKEIIDLH*
>SRVP18_trench_6_60cm_scaf_214_117_86_FINAL_1051 # 777188 # 777370 # 1 # ID=1_1051;partial=00;start_type=ATG;rbs_motif=GGAG/GAGG;rbs_spacer=5-10bp;gc_cont=0.388
MTKDEKIMEKWKCTLCDYVYDPTTGDIESGIAVNTAFEDLPDGWVCPWCGAPKDSFKKIE
*
>SRVP18_trench_6_60cm_scaf_214_117_86_FINAL_1052 # 777390 # 777497 # 1 # ID=1_1052;partial=00;start_type=ATG;rbs_motif=GGAG/GAGG;rbs_spacer=5-10bp;gc_cont=0.250
MIDKCKVFEEAVKNALMTDKIRHFRLCIDEKIIYL*
>SRVP18_trench_6_60cm_scaf_214_117_86_FINAL_1053 # 777641 # 778069 # 1 # ID=1_1053;partial=00;start_type=ATG;rbs_motif=GGAG/GAGG;rbs_spacer=5-10bp;gc_cont=0.256
MIEISIIPEEDMEKKSEKKYKTSPTAESVFNIETGKNYKVDPRKVTAYDLPIVALPSKME
KKQAYRDAIIIDIGRKLKKVKENIKNCNTSVMTDLCKISNILDIQSQYIYTDPSFDLLNR
DIKKTQQEFIDNCKLSTKTIKK*
>SRVP18_trench_6_60cm_scaf_214_117_86_FINAL_1054 # 778090 # 778638 # 1 # ID=1_1054;partial=00;start_type=ATG;rbs_motif=None;rbs_spacer=None;gc_cont=0.308
MNIDINIIEKHDSILNIIRNPIPCLVNFDWHSDYPRYSEDVIDIDQFVLNVGSAWYEHNW
VAVLASYGYVKEFTWIFPHDDDKEDTKVFESKSGDSIIFNKKFDPSMEITCQYITIDMDF
FGSRTPINWTPKEGRMKLLKDVLGTLKSDDITLIISKSNSFVNYDVDKFLQAMLTYILCK
KA*
>SRVP18_trench_6_60cm_scaf_214_117_86_FINAL_1055 # 778699 # 779151 # 1 # ID=1_1055;partial=00;start_type=ATG;rbs_motif=AGGAG;rbs_spacer=5-10bp;gc_cont=0.342
MYSLGYLPSKKRWYVFYRSSGLTPSINDIMKDTSKNGYSSHDDAYYAAERTGNTFISEYE
ITCLREFEIGQVVKLAQDIETDGSAKLMGDLTPLDTFTIHLFSGMEFQIASLDKEHNMLY
AGAIKEKGVLITAPIYSDSTIFEIPPSVKC*
>SRVP18_trench_6_60cm_scaf_214_117_86_FINAL_1056 # 779173 # 779472 # 1 # ID=1_1056;partial=00;start_type=ATG;rbs_motif=AGGAG;rbs_spacer=5-10bp;gc_cont=0.320
MPIFDVKGTMEDLTDNILDSINEEIKLIASIQNQTPDSKMRMFQVYFRGLKDGLRISSGG
ILNEEDPIINMIDHDIIGGIVSGRLSDKEGWHTMLTLGA*
>SRVP18_trench_6_60cm_scaf_214_117_86_FINAL_1057 # 779478 # 779720 # 1 # ID=1_1057;partial=00;start_type=ATG;rbs_motif=AGGAG;rbs_spacer=5-10bp;gc_cont=0.358
MATRDNTDCVVRPTTIVQAKREISKRTGAPEEIIEIEIDHATPEYTQYSLKNRFEVFDNA
TNKNRVADYYRFPSRKLEEE*
>SRVP18_trench_6_60cm_scaf_214_117_86_FINAL_1058 # 779785 # 780132 # 1 # ID=1_1058;partial=00;start_type=ATG;rbs_motif=AGGAG;rbs_spacer=5-10bp;gc_cont=0.322
MKSKESTKFSELPDKFNNILEAEKVRDCILVSLRGELIWREEHLKDSDILDVVRDAIDIP
VRFIEAERKEDVSRPAQYLEPVRTVKTSRILEQIPLHDFTRKSLAKCGMYIPFPK*
>SRVP18_trench_6_60cm_scaf_214_117_86_FINAL_1059 # 780175 # 780684 # 1 # ID=1_1059;partial=00;start_type=ATG;rbs_motif=GGA/GAG/AGG;rbs_spacer=5-10bp;gc_cont=0.300
MPTKLNSFTLPDDVINKMKRNIEDSRIKDIEVGFNLCAKNNILHDENSCIGTECSVEIPK
GCTRGEHVGLFHTHASASSKPSIRDVANAYQMGINCIGSVEENSIKCYTRKDKTPNREDI
ENIIAAMISYEFPLLLSKISPEEDIKNYQKWVKVRNDLNNQYLNTVDVI*
>SRVP18_trench_6_60cm_scaf_214_117_86_FINAL_1060 # 780688 # 781248 # 1 # ID=1_1060;partial=00;start_type=ATG;rbs_motif=3Base/5BMM;rbs_spacer=13-15bp;gc_cont=0.328
MTIITIPLVQGPNYISFPATSSDNFDTIFTGSGIINNIPENQFTKLNHLTQMMEPVNYNE
YIQKGIGYKLYVNSPANIIYDGTEFTMTFDELASIILPGWNLIGTGSNTIIPLNWCKTFD
PYYNVVTHLYPMNAYWIYYDFCKPSPGIGSSAFTAIAALGTVLFTYYLLREFSIIGKPVE
TTYEKS*
>SRVP18_trench_6_60cm_scaf_214_117_86_FINAL_1061 # 781297 # 781611 # 1 # ID=1_1061;partial=00;start_type=ATG;rbs_motif=GGA/GAG/AGG;rbs_spacer=5-10bp;gc_cont=0.311
MPKKYSKERLDKSRFLFLEPKIESGISHALNLLEEGDMAHFLNSAAIVDSVVEHHIINNC
VNAENEEIRIDCINKAINIKVSALNRLGEALVNKCGGEMHYIEE*
>SRVP18_trench_6_60cm_scaf_214_117_86_FINAL_1062 # 781642 # 782175 # 1 # ID=1_1062;partial=00;start_type=ATG;rbs_motif=3Base/5BMM;rbs_spacer=13-15bp;gc_cont=0.324
MIYMQDKDDVPYYNLYHGIRSKKSADQIKKEGFCAYSTPIDEKKNIVDALRYFGKEKLLT
TEGRKGDRVRGAIREILEPERRLVWATTDKDAPCAWWSHSNPEHISLTLHQIDIEQEKID
KYLREKFGSNCYNIKLKMTSRGQYPNFNTGINCIPPNLIVDIEKCKECKFTGKEHKE*
>SRVP18_trench_6_60cm_scaf_214_117_86_FINAL_1063 # 782287 # 782787 # 1 # ID=1_1063;partial=00;start_type=ATG;rbs_motif=GGAG/GAGG;rbs_spacer=5-10bp;gc_cont=0.333
MMITKLNSYALPEDVVTKMRLKIEETKQKNVELGFGLCRMKYVNTLKPGNECLGDKCSIV
QMPECPTGLYVGGYHTHPVGPAEPSIADLKNAYINDVECVGSAKENVIRCFVRTGNRKSE
DEKDIISKFKEVEEPYPETVSKEQYQIWKNARDEILTKHFQTVDVK*
>SRVP18_trench_6_60cm_scaf_214_117_86_FINAL_1064 # 782843 # 783085 # 1 # ID=1_1064;partial=00;start_type=ATG;rbs_motif=AGGAG;rbs_spacer=5-10bp;gc_cont=0.321
MSTNREQQKLSRESKFDCKCIDRVSLANLRLSLITAKDTYEDIASKLMRMDPDNQSIGTL
YEKAIKFHKLLQELDKVQPC*
>SRVP18_trench_6_60cm_scaf_214_117_86_FINAL_1065 # 783498 # 783899 # 1 # ID=1_1065;partial=00;start_type=ATG;rbs_motif=AGGAG;rbs_spacer=5-10bp;gc_cont=0.346
MVEYVKILKSFGKYSGSIIKLSDEQIDETGKTISQPVLVFSVEGERLGYISISELQKWID
SKMPSEIMKALSKETNKEEEFVIEDYGKEYIVGRDGMETVRYAAWRLDRPNVRGYGKTPN
DAIYDLTQNVQPL*
>SRVP18_trench_6_60cm_scaf_214_117_86_FINAL_1066 # 783927 # 784235 # 1 # ID=1_1066;partial=00;start_type=ATG;rbs_motif=None;rbs_spacer=None;gc_cont=0.320
MSKKIITKGQMKRQYAEFCDVIEKFVPRLKKEIDDEKTIFVKARNLAKEMGPQFQDKHPV
SFYWGARLCLWDNGIYVGAKTKDHEPTLMMRYRTREDKLFEK*
>SRVP18_trench_6_60cm_scaf_214_117_86_FINAL_1067 # 784300 # 784719 # 1 # ID=1_1067;partial=00;start_type=ATG;rbs_motif=None;rbs_spacer=None;gc_cont=0.317
MDESIIHEKIEKAIDLICQLYKHDIITDAIITGSVAKGSARKESDIDIYIVNPGFLNAAD
LPPSPTVLPYTPSEEEEKEELLREQIVGILKNIGVEFKELRIKEFPLWYQLYKGELFHLM
TRDRINPFMEGINISRDIC*
>SRVP18_trench_6_60cm_scaf_214_117_86_FINAL_1068 # 784767 # 785348 # 1 # ID=1_1068;partial=00;start_type=ATG;rbs_motif=None;rbs_spacer=None;gc_cont=0.256
MPEKYLKGFFEEVRKLLNLKKTEFIVDPNIIESTCETYTEDGITRCYLKSIDDTIHEGVH
AFFEERSQRLWEQLGEEEYIFNIENVVTDEHLEETTARLVEVNSQNATLKICSEDVQKVV
RFMSEKTKLYENIELGKKITRLYTSIFDFNCICPKDIEFYNNIKNDIDPIIIYNKLARYI
GSNEMRTYMHNNE*
>SRVP18_trench_6_60cm_scaf_214_117_86_FINAL_1069 # 785406 # 785957 # 1 # ID=1_1069;partial=00;start_type=ATG;rbs_motif=None;rbs_spacer=None;gc_cont=0.263
MKKLPKYLYHRTNHFKDIEGILEKKAIIPSIQLKKKDTKCGTRHFDFVSMTEGKCVESGG
KFQIIFDAEKVTKKNKIFNFWRKIKETDPKSIFLRELEWRSCDTVKFEKTDIKEIVLYKN
FMVKDAHHLGESPVFKREMTIQEKRIIDIGKKYNIPIRIVPMESKECNKEEIEQELKEKL
HNV*
>SRVP18_trench_6_60cm_scaf_214_117_86_FINAL_1070 # 785986 # 786099 # 1 # ID=1_1070;partial=00;start_type=ATG;rbs_motif=AGGAG;rbs_spacer=5-10bp;gc_cont=0.298
MTNGRQTTLLIMPTSIITQEIEFNYTFDKLNKAPSDI*
>SRVP18_trench_6_60cm_scaf_214_117_86_FINAL_1071 # 786099 # 786440 # 1 # ID=1_1071;partial=00;start_type=ATG;rbs_motif=GGA/GAG/AGG;rbs_spacer=5-10bp;gc_cont=0.310
MVYVPIEERRRLAEEWEKNPKKGAEYEISVEFLNGRLDDILNTANNLNETNTSECGDALS
GTGEILKEISKINKKYGVYLDDLQNKALEIASTLHSKCIAKSIEERRTNKTKR*
>SRVP18_trench_6_60cm_scaf_214_117_86_FINAL_1072 # 786596 # 787492 # 1 # ID=1_1072;partial=00;start_type=ATG;rbs_motif=None;rbs_spacer=None;gc_cont=0.297
MTCLINEDNQPSNQLDNQLNLIRYQTKKDRIREILENPNQVAINDDSIKNGRLWMVGFMN
YVGYSEDTILNIIKNYNKWEDYKEEETKRQIHWLLNRIHRVACNLDQSNKRNNTVFTKIK
ENKEECEICDVAESKNVKSDDIINLFFNTCKPIKLNPPYDINKAVVYYHNLGFHMIPKIR
DEKRPSIKWKIYQDNQPPFYIVKRWNFSNGIILLGTKKHSFLDIDIISNMHDKGLQNFDE
SCLKGWYYERTQNGGYHIFGSGFFPKGMKGLVNDAVQIKHLGGYIVAYPTLGYTKSPI*
>SRVP18_trench_6_60cm_scaf_214_117_86_FINAL_1073 # 787670 # 788146 # 1 # ID=1_1073;partial=00;start_type=ATG;rbs_motif=3Base/5BMM;rbs_spacer=13-15bp;gc_cont=0.294
MKNNNKSECGIILFHSTTKENLKKIMKDGIRPGAGKGWCEFGKNAGFAVTKEMENECKEN
IFMSGSLESLERMDIQPLKMETIAIVCVPQEKIYIDDKPFKKWDIDRFLSITDQNLSEIG
PIKVRGIVPPENIIGCLDIKKYTKWQNRGRYIINKNCD*
>SRVP18_trench_6_60cm_scaf_214_117_86_FINAL_1074 # 788182 # 788727 # 1 # ID=1_1074;partial=00;start_type=ATG;rbs_motif=AGGA;rbs_spacer=5-10bp;gc_cont=0.302
MDIIKDLYTLSNDELSELDTRLKITSEMRIHLSKDRIYKLEKRHYTQRPDDKPYGFWYGF
GNEWIDWTIIAGSERKGEYVYEVDINGSNILQIKDYSELIGFTKEYGSSKQIAPGIIFSI
DWPRIELKYDGIEINPYIGKARLNTKNLWYYSWDVASGCIWNLDKVKINLIGLLKDDISE
I*
>SRVP18_trench_6_60cm_scaf_214_117_86_FINAL_1075 # 788760 # 789275 # 1 # ID=1_1075;partial=00;start_type=ATG;rbs_motif=AGGA;rbs_spacer=5-10bp;gc_cont=0.285
MNHQNFAEETVEKMKKTLKQTKDKELAFVLCKRDEKITHGRPTCVGNYRKVYYGESKCKP
NEKAIGSFHTHITNNPASIEDLVATYDQDIMCVGSKSMIPFYDNVVCYSAIDKRKKDYAE
KIFEDYKKLRDILSAKIKNKEITIPEANSIKDNKHSDAIKNLLPLFYKLKL*
>SRVP18_trench_6_60cm_scaf_214_117_86_FINAL_1076 # 789356 # 789709 # 1 # ID=1_1076;partial=00;start_type=ATG;rbs_motif=GGA/GAG/AGG;rbs_spacer=5-10bp;gc_cont=0.319
MLDIIQKTFEETVNTAVRTERIHGFRLCIDEKDNMSVAKGGPFGAFVGYDNPICPSGTKK
ILDVIITPETAKTIGLDKDIAKKIKRIKDEFPPSYLPSDEEIITDALELYLSNLHPV*
>SRVP18_trench_6_60cm_scaf_214_117_86_FINAL_1077 # 789783 # 789917 # 1 # ID=1_1077;partial=00;start_type=ATG;rbs_motif=AGGAG;rbs_spacer=5-10bp;gc_cont=0.341
MSEDRKLKHCECLTKYEKDTLTNALNSASIDAQRILNESYRGIM*
>SRVP18_trench_6_60cm_scaf_214_117_86_FINAL_1078 # 790073 # 790555 # 1 # ID=1_1078;partial=00;start_type=ATG;rbs_motif=GGA/GAG/AGG;rbs_spacer=5-10bp;gc_cont=0.315
MNNKKPQYPVCKYLPENIIKEMKDDIITSLNDGLERGFRICSSTEQLEKIDNKNTIMLKK
CVGTDGCMSMVGECPQDMKKMAFFHTHPKTYLAYPSLGDIMHTDVHDYIFLCIGGKEDNK
PIVRCMPPDVPVITPQTQRIELDRFIRKWNEEVEDCIIKE*
>SRVP18_trench_6_60cm_scaf_214_117_86_FINAL_1079 # 790713 # 791825 # 1 # ID=1_1079;partial=00;start_type=ATG;rbs_motif=AGGA;rbs_spacer=5-10bp;gc_cont=0.341
MTKKNIQQINVVIRQLSDVQDRPHNDLTDRDVPDTHPISAITGLSAEIFPPDGYEVLEYA
QDILFSKDSPSYGGIINALAISSNGNFIFAAGTITRTVNKYNTSDLSLVASSPNYGGTIN
ALAISNDDNFIYAAGFTTNKINKYNTSDLSFVTSSPSYGGSINALAVSSDDNFIFAGGVT
TNKINKYNASDLSFVASSPSYGGTINALAISSNGNFIFAAGTTTRTVNKYNTSDMSFVAS
SLNYGGDILAISSDGNYVYAGGTGTTNRTVNKYLISDMSLVTSSPNYGGSINALTISSDS
NFIYAGGATTTMTINKYRISDLGFVASSPSYGSTINALIISSDGNYVFAGGIPNVVRKFM
IGFVPVLILV*
>SRVP18_trench_6_60cm_scaf_214_117_86_FINAL_1080 # 791876 # 792223 # 1 # ID=1_1080;partial=00;start_type=ATG;rbs_motif=AGGA;rbs_spacer=5-10bp;gc_cont=0.310
MPEIKLGKLKFLRIRTDNEQDAMYALGALRAIRIESVIGKVYEVSRSIQSSSNYIESVIA
LNAEFEEEAIDILRHLSTVERLWKEKVSFDEAITELETEYTRALGETFLPELKMP*
>SRVP18_trench_6_60cm_scaf_214_117_86_FINAL_1081 # 792263 # 793330 # 1 # ID=1_1081;partial=00;start_type=ATG;rbs_motif=GGAG/GAGG;rbs_spacer=5-10bp;gc_cont=0.349
MTKIVEQDRIRSDEPANLRKAADNISAITGLSAEIFPPDGYEVLEYVQDILFSKDSPNYG
GIINAIAISSDGNYIYAGGHTTRTINKYNTSDLSLVASSPNYGGTILALAISSDGNFIFA
GGFTTNTINKYNTSDLSFVASSPSYGGSINTLAISVDGNFIFAGGTVANMVKKYSASDLS
FVASSPSYGGSINALAISSDGNFIFAAGNITRTVNKYLISDMSLVASSLNYGGTINAITI
SSDGNYVYAGGNTTGTINKYLTSDMSLVTSSQNYGGSIVALAISSDGNYIFAGGDTTSSV
NRYNISDLSFVSSSPSYGFIISALTISSDGNYVFEGGINAVRKFVIGFIPVLKLV*
>SRVP18_trench_6_60cm_scaf_214_117_86_FINAL_1082 # 793467 # 793730 # 1 # ID=1_1082;partial=00;start_type=ATG;rbs_motif=AGGAG;rbs_spacer=5-10bp;gc_cont=0.375
MAKAFARLDDILGYVDGTYALNLIIIFCGTGVPGERDISTTSATVNGSDTASQIRTKISD
AIVAEANRLGYTVTAGEISLPYFEKGV*
>SRVP18_trench_6_60cm_scaf_214_117_86_FINAL_1083 # 793769 # 793879 # 1 # ID=1_1083;partial=00;start_type=ATG;rbs_motif=GGA/GAG/AGG;rbs_spacer=5-10bp;gc_cont=0.342
MPTAWSTLNQHDTSKIAYAYHIIENGNGMGLNTMTK*
>SRVP18_trench_6_60cm_scaf_214_117_86_FINAL_1084 # 793896 # 794159 # 1 # ID=1_1084;partial=00;start_type=ATG;rbs_motif=AGGAG;rbs_spacer=5-10bp;gc_cont=0.299
MKDKVISTVIPISPRSSIESRLDDINLILNGCIPFAAMIGIKNLSSDLRAEVDTRKRISH
EEYTNYMSRIDKMIWEAEKTCICRKRK*
>SRVP18_trench_6_60cm_scaf_214_117_86_FINAL_1085 # 794193 # 794471 # 1 # ID=1_1085;partial=00;start_type=ATG;rbs_motif=None;rbs_spacer=None;gc_cont=0.319
MAEIPYSNKILWLDNFAEILEAVDDKVHKEPDNVKLKKIQGALYEVLTKAYEYDMLYKKE
DALFPYETLINIEVIINQHTHKWTDEMRNRLV*
>SRVP18_trench_6_60cm_scaf_214_117_86_FINAL_1086 # 794725 # 794967 # 1 # ID=1_1086;partial=00;start_type=ATG;rbs_motif=GGAG/GAGG;rbs_spacer=5-10bp;gc_cont=0.313
MSSKEECECVKNMMDTLVVAFDLSKSAKTSLSRNSNIIYTDLEKVLNSKGKDIIAATTAG
DRFHSFILDNGARMIRCPRT*
>SRVP18_trench_6_60cm_scaf_214_117_86_FINAL_1087 # 795042 # 795335 # 1 # ID=1_1087;partial=00;start_type=ATG;rbs_motif=GGAG/GAGG;rbs_spacer=5-10bp;gc_cont=0.333
MAHIDEVKKDVLKSINYARDHAKDFLEKDIDCNDFTQLTSTIVATEEARSMALVLTRLFP
GDTSIEYLWKEATSVYDIGYKGKERFEMQCKCENRKK*
>SRVP18_trench_6_60cm_scaf_214_117_86_FINAL_1088 # 795387 # 795716 # 1 # ID=1_1088;partial=00;start_type=ATG;rbs_motif=AGGAG;rbs_spacer=5-10bp;gc_cont=0.318
MDNTECDMTKCKNTTLEIGRFISELSLGAIAQPIPSIDSEKDIDRLDSLIANFRNICSIK
DEDMSRVNRIFVELKNISPTARGSRLVQPLSDLMSEINSARSECNCQKK*
[truncated: 71,999 more chars]
