# Supplementary material for: Borgs are giant genetic elements with potential to expand metabolic capacity
Source: Nature. 2022 Oct 19;610(7933):731–6. doi: 10.1038/s41586-022-05256-1 (PMC9605863; doi:10.1038/s41586-022-05256-1)
Supplement: Supplementary file 6 — Protein sequences of the genome sequences in FASTA format. [file 41586_2022_5256_MOESM6_ESM.zip › Borg_Mp_proteins/Ochre.faa]

>SR-VP_26_10_2019_2_100cm_scaffold_48_1 # 3 # 1343 # -1 # ID=1_1;partial=10;start_type=ATG;rbs_motif=AGGAG;rbs_spacer=5-10bp;gc_cont=0.401
MKKPISIVLVLLMLSLTLTMATVASAQVKTGEVEVRGEVSQLNVTGGNTTAFTVNVWDSK
NFAGFWYDIDENRQTEKLEILKFKDGRTIDKDNVRYVTGRAAQKYKVFKEKGSGYTVEQG
LDANLSKVSPGGGYYALVGWMAEKYIAINGKNNKLSRLVLEQEVTDKKTLQVGETWDLGD
GYTLTAQSIDAKATPRQAWLVLNKDGVKLDDKITAQGDVYTYSVKSLAGETDVPVFVTYV
DSVFAGQTSDMVQLKYTWVISEKVTEIKTGDKYGIFEVDTEQPLTLSNDASVSLTRDSTV
NLAGNMKFQVADSDDTRFYPFVAITTPGKVEVRGTVSQLNTGTINVTGGNTTTLTSGGGN
TTTYTVNTWDAKNFAGFWYDIDDNKQTESLTILKFKDTRSIDKDDLVYETGRASQKYKVF
KEKGEKGIVEQGLNENLSKVSPGGGYY
>SR-VP_26_10_2019_2_100cm_scaffold_48_2 # 1617 # 1751 # -1 # ID=1_2;partial=00;start_type=ATG;rbs_motif=None;rbs_spacer=None;gc_cont=0.267
MFEQKRILKHIKKYQLKISNITDATIRLWTNKAEKTLVSCQNRL*
>SR-VP_26_10_2019_2_100cm_scaffold_48_3 # 1800 # 1979 # -1 # ID=1_3;partial=00;start_type=ATG;rbs_motif=GGA/GAG/AGG;rbs_spacer=5-10bp;gc_cont=0.311
MGEKRNIIDSKIVKHEIDLTNRLWYLSDNIRVHNDTGNASYTLFLYRAHRIKKCLYTLV*
>SR-VP_26_10_2019_2_100cm_scaffold_48_4 # 2145 # 2435 # -1 # ID=1_4;partial=00;start_type=ATG;rbs_motif=AGGAG;rbs_spacer=5-10bp;gc_cont=0.347
MESVYFCEEKIFKDVAKIGKEDEFMRLSWIVREPPTSDKKGYFIYVQGSPEELKLLDKKL
KDIGAKLVTGDEEKRIIDKIKAEEDDAASGMGMIFG*
>SR-VP_26_10_2019_2_100cm_scaffold_48_5 # 2550 # 2645 # -1 # ID=1_5;partial=00;start_type=ATG;rbs_motif=AGGA;rbs_spacer=5-10bp;gc_cont=0.271
MNNENEERMREYDLKMVYKNGIIDGIKRYAW*
>SR-VP_26_10_2019_2_100cm_scaffold_48_6 # 2969 # 3172 # -1 # ID=1_6;partial=00;start_type=ATG;rbs_motif=GGA/GAG/AGG;rbs_spacer=5-10bp;gc_cont=0.328
MTTEKYNRLKITTKKGLIFEIILADWLKEGDYAFGKVEVIEPLTPEQGNDYIDVVQNLFE
ICEYEDK*
>SR-VP_26_10_2019_2_100cm_scaffold_48_7 # 3169 # 3399 # -1 # ID=1_7;partial=00;start_type=GTG;rbs_motif=AGGAG;rbs_spacer=5-10bp;gc_cont=0.307
MNDEMDERLKNILEYTKGELTKDSAVAIICLEDEIFEKKCAVELIKKGELIAIYEGDKTE
PYHHDKFLIKTKGEIK*
>SR-VP_26_10_2019_2_100cm_scaffold_48_8 # 3396 # 3626 # -1 # ID=1_8;partial=00;start_type=ATG;rbs_motif=AGGA/GGAG/GAGG;rbs_spacer=11-12bp;gc_cont=0.286
MEDTKTTKTVDILIENLNLRLAEYIDSQFYFPLKEELKGTTHSLGFKKELLKEKIESELE
KLKKELEKMKRGDETK*
>SR-VP_26_10_2019_2_100cm_scaffold_48_9 # 3645 # 4118 # -1 # ID=1_9;partial=00;start_type=ATG;rbs_motif=GGAG/GAGG;rbs_spacer=5-10bp;gc_cont=0.310
MDKEEIINAYIKYIRSLSTLDDGTLANIIGKAVEKDPEQLDIFERLLFKKEKIKLSTLTY
AQSAKFKEEFDFRPTGTEINIYVENGCLSSDELKKLTQCIREIEQNNTERLIKIWMDTPE
KTVEEMEDVIGSVKPGFPHKMVLKGQRLTDNDDLTKF*
>SR-VP_26_10_2019_2_100cm_scaffold_48_10 # 4143 # 4409 # -1 # ID=1_10;partial=00;start_type=ATG;rbs_motif=GGAG/GAGG;rbs_spacer=5-10bp;gc_cont=0.300
MIVVNFENANKNLCVICDKPTITNKMTCSDDCHEKFVEFCEGQYGISKNVIDETTGISYK
VPTRYIIEKGLKWEDLTNHPLWEENEVT*
>SR-VP_26_10_2019_2_100cm_scaffold_48_11 # 4479 # 4970 # -1 # ID=1_11;partial=00;start_type=ATG;rbs_motif=GGA/GAG/AGG;rbs_spacer=11-12bp;gc_cont=0.299
MVHICSHEIVERILKIIKRNNVHDYNNKTKHTKNNDIDDNNAECNQMGIKERIAKLIKEN
EKYFVYEVMRTTYDTILYDNFRDIERLKILGYSHRIAADIFEKYGIFLYVTDLSDYVYAP
RAVKYELQLLIYRYGLEIVAEEIAIYLKDNYSNQFGIDMVCTP*
>SR-VP_26_10_2019_2_100cm_scaffold_48_12 # 4979 # 5296 # -1 # ID=1_12;partial=00;start_type=ATG;rbs_motif=GGA/GAG/AGG;rbs_spacer=5-10bp;gc_cont=0.296
MEKDNESIIDGAFKKEIGIDINKAVNILDRGGITPEELGEITNKLKRMMTDEVDIRKIPY
EYRFLMLNVIFCTMFKTTIEYYKKYADAIKDIKQTDEIEKDEIIR*
>SR-VP_26_10_2019_2_100cm_scaffold_48_13 # 5306 # 6013 # -1 # ID=1_13;partial=00;start_type=ATG;rbs_motif=AGGAG;rbs_spacer=5-10bp;gc_cont=0.359
MVKIGVTERGDAGLDFSWMRTAKDYDGVVLITKHLSHLFIEQASKINCIVHVTITGLGGT
IYEPKVPTLIMSKLYFDLLVKTLGPERIVLRIDPIIPTGYGIAMAINVYEQIHIKGGKRT
RVRISFMDNYPHVKERFIAAGLKPLDYNFHAPIELRKKIASYFPDAEICGEPDMECIGCV
SEKDLKILNIEAPPLKGYDRIKAVQRPECKCLIYKTEMLKTRGQCDHQCIYCYWR*
>SR-VP_26_10_2019_2_100cm_scaffold_48_14 # 6106 # 6429 # -1 # ID=1_14;partial=00;start_type=ATG;rbs_motif=None;rbs_spacer=None;gc_cont=0.312
MMQTIFAIYPKSQFHCIISPKDIRLNNIEMIYMENRYRVDFYDMFDGWISNYLKETENDF
DTLEEAMTIRDKKNSELPESNKKCDEHFGVIDLVTREEVCCPMKMNI*
>SR-VP_26_10_2019_2_100cm_scaffold_48_15 # 6458 # 6745 # -1 # ID=1_15;partial=00;start_type=ATG;rbs_motif=AGGA;rbs_spacer=5-10bp;gc_cont=0.302
MNDKTDKNAKKKIIVSINRKETNSILLEDAIKRKWSVKDIVMKEIDKSPEIKAVAEFFVY
VNGKRVKPRDVGNIRIENVITIEIFDKIPEDYTEK*
>SR-VP_26_10_2019_2_100cm_scaffold_48_16 # 6774 # 7262 # -1 # ID=1_16;partial=00;start_type=ATG;rbs_motif=AGGAG;rbs_spacer=5-10bp;gc_cont=0.348
MLEEFGDFWTIQGDVRCITTNGTLRSNGDAIMGKGIALQAKLRYPRIEFTLGRLIQKYKN
HVFYLGNGLISFPTKHDWGDDKSDIGLIKRSAMELVSLLKGDVPIKNKSNRRILLTRPGC
GNGNLDWTEVRPILQTILNSNEFIVVNHYDDREESYRLKDGI*
>SR-VP_26_10_2019_2_100cm_scaffold_48_17 # 7322 # 7561 # -1 # ID=1_17;partial=00;start_type=ATG;rbs_motif=GGAG/GAGG;rbs_spacer=5-10bp;gc_cont=0.304
MGRKTKTEIIEERKKSSGFNEYILKRYREKGARALKFSQGLDELDILLGIKKSSNFDGED
KKYLPEGQLKELVKLEKFD*
>SR-VP_26_10_2019_2_100cm_scaffold_48_18 # 7706 # 7975 # -1 # ID=1_18;partial=00;start_type=ATG;rbs_motif=GGAG/GAGG;rbs_spacer=5-10bp;gc_cont=0.319
MSIENKNDALESLKRIIEERKEMKDKITTCEWCGMTYPKGGWTYYKILVRNMGIEKLVEN
IEKGTKDDDFEKHIICSDCYDRLKECEEC*
>SR-VP_26_10_2019_2_100cm_scaffold_48_19 # 8088 # 8390 # -1 # ID=1_19;partial=00;start_type=ATG;rbs_motif=GGA/GAG/AGG;rbs_spacer=5-10bp;gc_cont=0.267
MRDMGIRGSTKPFSHTMGKGEFRSILRDLFNEEFDIEWDNVNKEYKFYGVIDWDDNLEGR
SRKFYEKYNEYFEYIIIEYVYFDPTASHEIYFDKTMKGYR*
>SR-VP_26_10_2019_2_100cm_scaffold_48_20 # 8444 # 8806 # -1 # ID=1_20;partial=00;start_type=ATG;rbs_motif=GGA/GAG/AGG;rbs_spacer=5-10bp;gc_cont=0.314
MNHENIIESRKTLLKEHKERINMHDEKQKEDNKNGELKENVISRLINWKFNQALNYRDAL
KHEDSIECLELLEKLWGDTGWDRGDTIFGGIIKCLVEFIRLKEGWTYKEFYDEEEEIDVI
*
>SR-VP_26_10_2019_2_100cm_scaffold_48_21 # 8832 # 9266 # -1 # ID=1_21;partial=00;start_type=ATG;rbs_motif=AGGA/GGAG/GAGG;rbs_spacer=11-12bp;gc_cont=0.329
MICDINWDRKDFWNELYKCDEYFLSFHFDHCAFDEDKWRELVEKWKLNTKITIGDSQYDP
EGEDTTAYNDDYSIVISGMGNDVPGYYLILTFSKDIDMITAIKFFSDFMAALDHYDGQEV
RQGITGEYTAHPKDIEKIMIEKLK*
>SR-VP_26_10_2019_2_100cm_scaffold_48_22 # 9283 # 9540 # -1 # ID=1_22;partial=00;start_type=ATG;rbs_motif=GGAG/GAGG;rbs_spacer=5-10bp;gc_cont=0.283
MGDKKRSSDYLGISEKRIEELKRITNDMMNSMTTRLDSNVCTLDVVDLIITLENRQDITE
REKILCSFQMGMNAQRLLKKEQYET*
>SR-VP_26_10_2019_2_100cm_scaffold_48_23 # 9868 # 10824 # -1 # ID=1_23;partial=00;start_type=ATG;rbs_motif=AGGA/GGAG/GAGG;rbs_spacer=11-12bp;gc_cont=0.350
MEVWVEKYRPKKLDDIIGQDVIIKRLKSYVESKNLPNLLFSGPAGTGKTASATALVKELF
GDTWRDTFIELNASDERGIEVVRGKIKDFARSSTIGDAEFKVIFLDESDALTSDAQSALR
RTMENYTDICRFILSCNYSSKIMEPIQSRCSVYKFRRLPDDAIIERIIYISKEENLDISP
GAINAIKYVAQGDMRKAINALQSAAMIDKKIDTDMIYKTSALAKPEDIDDLILLGLEGNF
IKAHIKLNYLLNDEGLAGTDITGQIYRQIFNINIPDKLKIDLIDYIGEIDFRISEGANER
LQLGTLMSKFMLYGINKT*
>SR-VP_26_10_2019_2_100cm_scaffold_48_24 # 10956 # 11420 # -1 # ID=1_24;partial=00;start_type=ATG;rbs_motif=GGA/GAG/AGG;rbs_spacer=5-10bp;gc_cont=0.318
MLEHIFRNINDIRIFDVMTSFVSSDSTIDIDEIMEILEYPAYKQIEVEDSVDYLVRQHIL
GIVQIKEEGKTGCKICKYLDKFKIPRMGEHKTHMPEQTNIGFIDEYYMKDNPITQSLISA
IYSHVFISEGLEEYVKDKVVSDMIGGKGDEMSIK*
>SR-VP_26_10_2019_2_100cm_scaffold_48_25 # 11401 # 12015 # -1 # ID=1_25;partial=00;start_type=ATG;rbs_motif=None;rbs_spacer=None;gc_cont=0.301
MFALSNILSETTNDAITIIEYITTLYNGGEKMMEIEKRIEKFRAWNKENKTMDYDGGFLF
DLSDFDIEHYKYLCLNVFINKITEELELMRFIGSHDKQGREIYEADIVKWREQVDKDESV
RSNDDIFGVILWDREECRFVISQITKGKWTYKVGDHLFEHDTEFYSHDGAEFNWGDLEVI
GNIYENTDFYEKLRQERENVGAHL*
>SR-VP_26_10_2019_2_100cm_scaffold_48_26 # 11961 # 12110 # -1 # ID=1_26;partial=00;start_type=ATG;rbs_motif=AGGAG;rbs_spacer=5-10bp;gc_cont=0.300
MKIKEECRFYSDGKCIAADLELCDFDGDNHEKCLRYRIYYLKPQTMQLR*
>SR-VP_26_10_2019_2_100cm_scaffold_48_27 # 12144 # 12305 # -1 # ID=1_27;partial=00;start_type=ATG;rbs_motif=AGGAG;rbs_spacer=5-10bp;gc_cont=0.321
MIERKTIDAKFHFCPVCDSINVGFDNNLGWSCKECKNVGFEPIKREGKIVYYW*
>SR-VP_26_10_2019_2_100cm_scaffold_48_28 # 12386 # 13102 # -1 # ID=1_28;partial=00;start_type=TTG;rbs_motif=AGGAG;rbs_spacer=5-10bp;gc_cont=0.342
MIRFENSLEHDCNNVTCQLLNPSLERLLDYEDLNKRVAKAEEIFFDDLKHISQNKSFPLG
LFGWTSAHHVFQLLNIGFIRELVNEIKDMNPEIILEVGAGEGLLGKYLSKELGKDIILTD
DHSWWEREYIKIDNKDIIRMDYKNAIELYNPDLIIASWIPYKRWWTKEFRKCESVRGYIL
IGEGPGGCTGSDMDWKTSWIKHDLDNVEKYAICRTDHGFSDTGFGRTRHTNVSLFERP*
>SR-VP_26_10_2019_2_100cm_scaffold_48_29 # 13104 # 13445 # -1 # ID=1_29;partial=00;start_type=ATG;rbs_motif=AGGAG;rbs_spacer=5-10bp;gc_cont=0.289
MKTDIENKEQIKDSKKEQVKEQIKDSKKEQVKEQIKDSKKEQVKEQIKDSKKEYPSIIKN
FIRKEITITLRSGNKIKGKLETVAQYELVITVAYNPIIVMKHAIDYIEPTGEK*
>SR-VP_26_10_2019_2_100cm_scaffold_48_30 # 13482 # 13604 # -1 # ID=1_30;partial=00;start_type=ATG;rbs_motif=AGGAG(G)/GGAGG;rbs_spacer=13-15bp;gc_cont=0.382
MCDCFNHADLVMVHGRLKVYRCTECGYEWEEKETCDIQGE*
>SR-VP_26_10_2019_2_100cm_scaffold_48_31 # 13615 # 14112 # -1 # ID=1_31;partial=00;start_type=ATG;rbs_motif=GGAG/GAGG;rbs_spacer=5-10bp;gc_cont=0.317
MTKINTYVAGSWKNRSTIKHLMEEIESWGCNVIVDWTKHQEKGGARLYAEEDLKGLKECD
CLIYCMDSNHSRGKNFELGYITALGKPIIIYIIPNNDTNDGIVSDGIAYGAEEKLSVDSL
IDKECVFIRARLYPIINSIDELRLWLDNLEVKLLLSRTRQKQIGG*
>SR-VP_26_10_2019_2_100cm_scaffold_48_32 # 14217 # 14477 # -1 # ID=1_32;partial=00;start_type=ATG;rbs_motif=GGA/GAG/AGG;rbs_spacer=5-10bp;gc_cont=0.272
MNANIFDLNDMHIMMFGKNLFIAQFICIAFWLTDFYLHIPLAMKGSLLSVLFVILGIIFV
IFHLNVIRYIYKGYEENKMYRLDRKT*
>SR-VP_26_10_2019_2_100cm_scaffold_48_33 # 14474 # 14659 # -1 # ID=1_33;partial=00;start_type=ATG;rbs_motif=GGA/GAG/AGG;rbs_spacer=5-10bp;gc_cont=0.317
MHGFEHIPVMKAESFLEIKDTCMVIFGYSIKYYHIECAKELGNIKDGKIVDINKYPESEK
R*
>SR-VP_26_10_2019_2_100cm_scaffold_48_34 # 14646 # 16136 # -1 # ID=1_34;partial=00;start_type=ATG;rbs_motif=None;rbs_spacer=None;gc_cont=0.319
MKRRDRRQTPLNTSLIQGKSKQSSIDDMFSSDAISPDDMDSSILKNKKSDTASAFYLDGE
GTSKEKSLDKYIGIISNLDVKDEKKEKKISKSKEKKKQRLNLTRVSVLTPDGKPLMPTKA
SRAKKWLKEGKAKVVTNDIGIFQIQLIKEPSGRNKQEITVTIDPGSSFTGVGICSKKCIL
YGCNIEFPGNLLEKENPKTGKKIKVFVHTVHQRMDKRRELRRSRRYRKTRRRESRFLNRS
KKKIAPSILSRKQLELRVVKELTKIYPISIIGIEDIKFDHYNKRWGKNFSQVEVGKKWLF
EELQKLVKAPIKLIRGFDTDIRRKQLGLKKSSQKEERNPDSHVNDCIAMGSIILGLGMER
SNKFKFDVITRPRYSRRKLHLEQPAKGGIRRRYGGSTIPFSKLRKGDYVEAIQGKKIFRG
WISGYTNMYGSDFIYISDFDWKGFGKNRTQTAVVPSNIRIINRNNGLLIKSLEISKDRIE
ICKYGTIQKGIEDAWL*
>SR-VP_26_10_2019_2_100cm_scaffold_48_35 # 16160 # 16384 # -1 # ID=1_35;partial=00;start_type=ATG;rbs_motif=None;rbs_spacer=None;gc_cont=0.364
MTDIFYKCDKHGYQQVARILFPDFNFELECGCIYSANLHGNWYRIKTYTCDKCDKPVNCP
AGQGLQLGNIVRVD*
>SR-VP_26_10_2019_2_100cm_scaffold_48_36 # 16391 # 17386 # -1 # ID=1_36;partial=00;start_type=ATG;rbs_motif=GGAG/GAGG;rbs_spacer=5-10bp;gc_cont=0.364
MNMKRSLIPFVSIIILIAVTTAIVQAEANFSASSLNASDVDCKKCHIDTPHVIHAQKPAA
SCENCHGGKTSVVIPQCTKCHNGPIHKVHAGKIDKGCDYCHKNIAPIHTNLTSEAVCSHC
HTDLVKVHGESQSCVKCHKTPPDIVKPLKTEGMVLVCQNCHPAASVASIHGDVNDKQGCY
NCHKGSSKLNGSEIPHNIHQTKASCKDCHEENGRVIIPQCTRCHKIDELHAFNKIGKLTA
KSGLTCSVCHADISKPANVDTTKTDTNATENIKTNVTKKTETSADVTKVKGTETAIRSDE
KEEDKGPMKIPGFEIIPGVVILYMVARKINK*
>SR-VP_26_10_2019_2_100cm_scaffold_48_37 # 17553 # 17822 # -1 # ID=1_37;partial=00;start_type=ATG;rbs_motif=GGA/GAG/AGG;rbs_spacer=5-10bp;gc_cont=0.341
MLEDTKIIVRCIGTLDTIINDKSVPKNIRRSTENMKRILSNEKEPPLNNIAKVASELENI
ANDPNIPFHTRTMVWGLSSQLESISVGKR*
>SR-VP_26_10_2019_2_100cm_scaffold_48_38 # 17842 # 18162 # -1 # ID=1_38;partial=00;start_type=ATG;rbs_motif=GGA/GAG/AGG;rbs_spacer=11-12bp;gc_cont=0.308
MKRWNVDDEEKTHYLRNDTQTLCGRDASKVKSSTSLNSVDCKMCLISSPVEITGPLNGII
KVLQDNGYGLDGTKPVFIKLIGDKLFIKRSRWINCNKVDRYCHKDD*
>SR-VP_26_10_2019_2_100cm_scaffold_48_39 # 18230 # 19312 # -1 # ID=1_39;partial=00;start_type=ATG;rbs_motif=AGGA;rbs_spacer=5-10bp;gc_cont=0.351
MTDEKIEQIVLPTNGNRPICVSLPLAGGKPLKSVGDNPSDFIHILKESSVAWLNFPVKDV
SKNADMVATSLGFSSTLVPTILSSYLSAYEDRETEMGLMLPAVAVDKFEVLISPILILIR
KDLIVTIHNDNVKRLIRFSRYADAFMRKIKPHIALEDKLSMIITRIIDENNNNNFDHLRK
LEAQGDELSKSLLDTMTPRATIAPEIYNMKHALISYLDTLWATLDVINSLRHGDAELITD
NPKLLAHIGILSDDINRHISLSEHMSDVLASGLEVLQSIYNNQLQILNNRLAFVMTWLTI
LGTAVLVPNTLATIFSNPAFNMGPEDKMWYSALIIVSTIVATWAAYWWVKKKGLLPFRTE
*
>SR-VP_26_10_2019_2_100cm_scaffold_48_40 # 19346 # 19699 # -1 # ID=1_40;partial=00;start_type=ATG;rbs_motif=GGA/GAG/AGG;rbs_spacer=5-10bp;gc_cont=0.311
MKITGYVLKETEVSNAVILCYTDYKKARDTYDELVTERFGQNMGARVFLTFIWNPEDQCP
CKIVVQFINRNKDVYVNPPKFPINGVDLDEFQERTFLSCINLEDCHIIYSGDVPKIK*
>SR-VP_26_10_2019_2_100cm_scaffold_48_41 # 19742 # 20101 # -1 # ID=1_41;partial=00;start_type=ATG;rbs_motif=AGxAG;rbs_spacer=3-4bp;gc_cont=0.264
MTEDIEILLELLWYFQLVLVSIILHESGHYFFAKYYKLEPKIKIYGRFISVVHKGTDYKK
NLYILFAGIIAGLIYILYWIIDKPFDIVNIVIIIGYTIACASDILQIYYYAYGRKKNVT*
>SR-VP_26_10_2019_2_100cm_scaffold_48_42 # 20119 # 21066 # -1 # ID=1_42;partial=00;start_type=ATG;rbs_motif=GGAG/GAGG;rbs_spacer=5-10bp;gc_cont=0.338
MGSSDMDASLFNEEKARKFLKDVMGTDTFQRFIKEGKIEIKSGKYVYELTVHGTVTNKTT
NQSYCIILAPGTPDRDYIPLFDIIAIKYAWLKHGVDIVEKVANKRCLDYDRYIVDRLIQR
QTIPPREYERGYAGFVRHMDTIGWRREQLVADESITNIVGVYNVKAKTTDIAIEVKAPAG
KIISIIGIERIQENSFIHADRLGVTLADNNGNEISPYTCIEIVRDIPNGEQYLFGLEKRY
STISINKNNLYTTTPKKNSEWFAFDNSVVLNSGQALKIRVINPECDINKEFTRLSLGLDL
WVRERRPPTYGYNVI*
>SR-VP_26_10_2019_2_100cm_scaffold_48_43 # 21211 # 21471 # -1 # ID=1_43;partial=00;start_type=ATG;rbs_motif=AGGAG;rbs_spacer=5-10bp;gc_cont=0.352
MNFSALLEIFGLNRVFGKKEDSIKQIKVRFPSMAGDTNRTMTIQELKEDYKNYLIIDPKA
GEQVDLEKLANLEIDDVVAMPPISGG*
>SR-VP_26_10_2019_2_100cm_scaffold_48_44 # 21509 # 21688 # -1 # ID=1_44;partial=00;start_type=ATG;rbs_motif=AGGAG;rbs_spacer=5-10bp;gc_cont=0.328
MAKCPTCGKEEDDESIRKKIAPGDVLIISRQGDSFLIAENIDKEIHIRKVQVEEEIKKK*
>SR-VP_26_10_2019_2_100cm_scaffold_48_45 # 21705 # 21845 # -1 # ID=1_45;partial=00;start_type=ATG;rbs_motif=GGA/GAG/AGG;rbs_spacer=5-10bp;gc_cont=0.340
MKKVCNVCGNSIENVNIRECPNCGSYDLKTVPSESERSTRFRIGKW*
>SR-VP_26_10_2019_2_100cm_scaffold_48_46 # 21883 # 22317 # -1 # ID=1_46;partial=00;start_type=ATG;rbs_motif=GGA/GAG/AGG;rbs_spacer=5-10bp;gc_cont=0.276
MTLYEDYESIIKKRLKEEYGDTSNIENLDIICVFEFDKNSYSVSEDYPMIDKGYILIETE
YYIGGEGKYRCFAIEQYTGKFLDIDSNVLSMIIKMSKWANKLEQEIKELDFRKLDDKNVK
KKRLEIGHEDGITTISERDVGERI*
>SR-VP_26_10_2019_2_100cm_scaffold_48_47 # 22344 # 23270 # -1 # ID=1_47;partial=00;start_type=ATG;rbs_motif=GGA/GAG/AGG;rbs_spacer=5-10bp;gc_cont=0.294
MIDINRQYQTTATCCPAKAEYCSDAITTVGDSIIQHGKFNDRIYLMKLSRQDFPDIIEEL
DRIALKEGYSKIFAKVPVFAKDEFVNNDYIIDARIPKFYNGKDNVYFMGKYFSESRMFDN
RIEDINEILDVAISYENKKVDKNIEFNLPYGFDYVICNKSHVYKMADVYKKVFNTYPFPI
YDPEYITKTMDKNFIYFSIQKGGDIVALSSSEMDIDSQNVEMTDFATLPEYQGKGFALYL
LHKMEDDMRKRDIKVAYTISRALSHGANIIFAKMGYKYCGTLYNNTNISVDKIASRNFES
MNVWYRQI*
>SR-VP_26_10_2019_2_100cm_scaffold_48_48 # 23275 # 24594 # -1 # ID=1_48;partial=00;start_type=ATG;rbs_motif=AGGAG;rbs_spacer=5-10bp;gc_cont=0.328
MIYNERQQEIAEKIHPETLIYNWKDWKWQLKHSIHDIHTFERLTGIKLDKNERKSIEETV
AKFPLSITPYYLSLIDADDYKNDPVFKQCFPSPKELITCKYEMSDPLAEDKDSPVPGLVH
RYPDRVLFHISNMCSMYCRHCTRKRKVGDRDSIPTKEEILKGIEYIKNTPRVRDVLLSGG
DPFMLSDDYIDWILTEIQKIPHVEVIRIGTRMPVVLPYRITNQLVDVLKKHHPLWINTQF
NHPREMTASSKEALKKLADVGIPLGNQSVLLADINDCPRIMRELVHRLVKNRVRPYYLYQ
CDLSEGLSHFRTPVGKGIEILESLIGHTSGFCVPTYVIDAPGGGGKIPVMPNYLISWSTN
KVILRNYEGVITSCKEPDHYEAIFCDRNCDDCKLQLNLDEAKEVYAIGIEKLLSDYDNTI
SLIPQDTERIERRGDSVSE*
>SR-VP_26_10_2019_2_100cm_scaffold_48_49 # 24650 # 25735 # -1 # ID=1_49;partial=00;start_type=ATG;rbs_motif=GGA/GAG/AGG;rbs_spacer=5-10bp;gc_cont=0.294
MLYILDENIGMSIQKLGIFFIIILSTFIIRYIFLYIIDKKYLPERINNEINRMIVNAIKE
PLGYFILIQGFDVAIIYLQLPEKIGPFEITSTIYAIYILAISFMVLYFAFKTIDIIAFYI
ELRVKKTESTLDNQIIPLIIKSLRILVITIGILSILHNFGYNIISLLTGLGLGGLAFALA
AQNTLTNVFGSVTIFSDKPFRLGDWIKIGDVEGTVEEIAFRTTRIRRFDQALVTVPNSQF
VNSYIVNYSTMQKRRIEFYVRISYMTPLFNIKDAINGIRSMIEKDERFEQSFHMVMLTEL
GEESLNIYVYCFTKTIDWKEHLAIKEELILNIIQLLEELDIKIALPSRTIYIDNENFELE
I*
>SR-VP_26_10_2019_2_100cm_scaffold_48_50 # 25768 # 25962 # -1 # ID=1_50;partial=00;start_type=GTG;rbs_motif=AGGAG;rbs_spacer=3-4bp;gc_cont=0.338
MDKYRLKKCYFCDRLVVPKDTILDIGSITEIKRTLGETPEREAGKIGHKPICKSCLGDLK
LLIG*
>SR-VP_26_10_2019_2_100cm_scaffold_48_51 # 25949 # 26272 # -1 # ID=1_51;partial=00;start_type=ATG;rbs_motif=GGA/GAG/AGG;rbs_spacer=11-12bp;gc_cont=0.346
MRIEAGKEEVIKYSYICDLCGKGTEHHRVCSICGRDLCSSCTKFDPRDMGDYPEKFCNRC
FDVGKKYLDRISIEQEKFDVLIEEIEQEWRDEAIKVVKISKEKRGQI*
>SR-VP_26_10_2019_2_100cm_scaffold_48_52 # 26336 # 27058 # -1 # ID=1_52;partial=00;start_type=ATG;rbs_motif=GGAG/GAGG;rbs_spacer=5-10bp;gc_cont=0.296
MKLLGFGKDYDELFGEKKKESENMVQRKDRNLDEKLENELGNEEIDIEDDYIDQDELEYC
DYSDIVDTIEENGWTRISSAGLHPITHFDTDIIHTKQVKRNSYEDILEIICPPGKIITIC
GFNQEDIDKEDFFNSPNLYTIPHFFTLRLTDDNNNEIPHTTIIGMSRIARNGNVEKLYEE
FYGDICPAIDGKLKKKEDRYYFVETIILQSGEKLVFHAYWPLIDIAKIELLMMADLFVRE
*
>SR-VP_26_10_2019_2_100cm_scaffold_48_53 # 27240 # 27626 # -1 # ID=1_53;partial=00;start_type=ATG;rbs_motif=None;rbs_spacer=None;gc_cont=0.315
MILKNTTKQIKKMIPVTRNCNSCISCDDVIGCRLTGSISPARCIFNGFAYYKKGKQFFYC
ERCETNSVTSSVAGFMQVPPDPRITFWCEKCDDYPIIEGEEYGGYKVEGIIFTNRMNSYL
ERKKIKNR*
>SR-VP_26_10_2019_2_100cm_scaffold_48_54 # 27574 # 27750 # -1 # ID=1_54;partial=00;start_type=ATG;rbs_motif=GGA/GAG/AGG;rbs_spacer=5-10bp;gc_cont=0.266
MVFEKDLKHILEKYEGKIITKELISTIISEYRKMFICPSWADDIEKYYETNKKDDSSN*
>SR-VP_26_10_2019_2_100cm_scaffold_48_55 # 27795 # 28049 # -1 # ID=1_55;partial=00;start_type=ATG;rbs_motif=None;rbs_spacer=None;gc_cont=0.333
MNIELLFSLANLCYLIGTLLLTRRVIKNRNSLKDFDPKGSTINFIGMTINVLALAGLGMY
TTVIISSPTMAFWALVAIYSFKNK*
>SR-VP_26_10_2019_2_100cm_scaffold_48_56 # 28119 # 28439 # -1 # ID=1_56;partial=00;start_type=ATG;rbs_motif=GGAG/GAGG;rbs_spacer=5-10bp;gc_cont=0.374
MEYKRHKQYDSRKEWIQAEFNFSDEEVEGLDKFLSGRESGLVSEFLRSVMETEDLNNRQK
VVISFMMGRFVQETMAEQMRSIERSMSDSSHQSSEFGGQFSGPYGG*
>SR-VP_26_10_2019_2_100cm_scaffold_48_57 # 28478 # 28858 # -1 # ID=1_57;partial=00;start_type=ATG;rbs_motif=None;rbs_spacer=None;gc_cont=0.297
MEKVSTDKEKLIKNIRRSDLFIVLGTRHYVTSLKNADESIAIQIDTARKFKKPFFMVIDR
NMSKENKQYLDEYFLKDNIISRMEVDIGNRSSTTYIAKEIKILAEELRTTEDDKEVTIST
PYDDDE*
>SR-VP_26_10_2019_2_100cm_scaffold_48_58 # 28906 # 29217 # -1 # ID=1_58;partial=00;start_type=ATG;rbs_motif=GGA/GAG/AGG;rbs_spacer=5-10bp;gc_cont=0.288
MSLENVSLDITITIIDKDTKEKAGQFRYHVIDSDVEIFDTYLFLEYRRKKIMSSLFKKIT
SELKMSGVTKIKLRYFDEDARMAWESMGFRQVDEKGNMEFYLN*
>SR-VP_26_10_2019_2_100cm_scaffold_48_59 # 29250 # 29552 # -1 # ID=1_59;partial=00;start_type=ATG;rbs_motif=GGAG/GAGG;rbs_spacer=5-10bp;gc_cont=0.337
MEKILKKDFCLLLAVKPHSVIGKEIALKDGNFVKILDVALGGNYILIRGYDPEPSWVGTD
TLDEQFIIDSAPTKSVQIIGIKKLDDMNDRLSKSSRGGRR*
>SR-VP_26_10_2019_2_100cm_scaffold_48_60 # 29554 # 29841 # -1 # ID=1_60;partial=00;start_type=ATG;rbs_motif=AGGAG(G)/GGAGG;rbs_spacer=13-15bp;gc_cont=0.365
MSKMKMSEFCKTSMAEQFGFESSELVQIETFMNQQNQKTAKGILDSLMQDKKLSNKQKIV
IAYVVGNSAREAAIQEDQQKGIIIDMSRGVSPIGG*
>SR-VP_26_10_2019_2_100cm_scaffold_48_61 # 29881 # 30600 # -1 # ID=1_61;partial=00;start_type=ATG;rbs_motif=AGGAG;rbs_spacer=5-10bp;gc_cont=0.388
MINKKDNKIVIAMDNDINDGLRLLEIINEDPELKKKIYGVKIGSLWVLEKGVDIVKDIRD
KVWKDCAIILDMQKWPTDIPDIVKKQVSRVAETGVVNELIACPMGGGKKSLEAFVHSCKD
GGMRPLCVLEMTHPESDSYLITSSYKSILYDAGSLGIDGFIIPATKEPKAEIKWHIETAF
PKLLYDLYATGFKVQGGQAEPMRRFGISRYIIGRAIYEAEDPVQAIYDAYSEINGIPIE*
>SR-VP_26_10_2019_2_100cm_scaffold_48_62 # 30597 # 30698 # -1 # ID=1_62;partial=00;start_type=ATG;rbs_motif=None;rbs_spacer=None;gc_cont=0.353
MRMDKDSLIENIEQIVLYQATQKVIETLPKEDI*
>SR-VP_26_10_2019_2_100cm_scaffold_48_63 # 30685 # 31029 # -1 # ID=1_63;partial=00;start_type=ATG;rbs_motif=None;rbs_spacer=None;gc_cont=0.310
MLQEIIKKDKQETPMEEIHDHEDSKIKKVRACPYYSPFKASCVNHNHPGYDEEYHNKYPR
CNLRGKYSECKIVDKVIELTLDEYNSVIHREYLYIKGRVNLAELEDNLKEDAYG*
>SR-VP_26_10_2019_2_100cm_scaffold_48_64 # 31055 # 31324 # -1 # ID=1_64;partial=00;start_type=TTG;rbs_motif=GGAG/GAGG;rbs_spacer=5-10bp;gc_cont=0.322
MSRSRVSMLDAQIWVCKLKHRNILQFEYKDLPGELKDRALALLHRARGEGLIISIGKNGN
GRHIWRISDKIRCKEGNGKKKIEDIMLIK*
>SR-VP_26_10_2019_2_100cm_scaffold_48_65 # 31401 # 31778 # -1 # ID=1_65;partial=00;start_type=ATG;rbs_motif=AGGA;rbs_spacer=5-10bp;gc_cont=0.304
MRIANIRICPISGIFIMMILTVIFAVVIAIFVSTPDNGSIDDKYTPKGMVTDTVYRIQYN
PDYVYIFLFHDKSDEITYKVPVSENRIIGILEDSYNEQTPIKIYYYRKNIAPIIYQVEYV
TNNKN*
>SR-VP_26_10_2019_2_100cm_scaffold_48_66 # 31775 # 32458 # -1 # ID=1_66;partial=00;start_type=ATG;rbs_motif=AGGAG(G)/GGAGG;rbs_spacer=13-15bp;gc_cont=0.288
MKTLGIEFGKKEEDKTFENKTSSKDSPDPDDIIKDSLRVCYKPYSRYQNFVKQIKNEGWN
YVGDIQSYYITNISGNIVNTYFIGKEMYGTFLDIMCPAPYYKITICGFDDAGIDPMKFYS
NPNLYTIPHFFSVTCADKNGKELSSDITIDIAKVKPNGDAKKLCSELYGDISQHVDGRYR
RKEERYYFYESIKLEDRERLSFRAFPDIDIEKTKLFMKADLFAKDII*
>SR-VP_26_10_2019_2_100cm_scaffold_48_67 # 32439 # 32822 # -1 # ID=1_67;partial=00;start_type=ATG;rbs_motif=None;rbs_spacer=None;gc_cont=0.294
MSIEFAFIVVVILQFLDIIYTYRILKLYRLYNPEDKDWADLEFNKSARWIFKKYGLGKKS
FIINVIYTVILMIVFFTSIYMLKLDMTFFVYAAFGGLLFVNISHYEHYKRLKEKLKETNR
EYEDTWN*
>SR-VP_26_10_2019_2_100cm_scaffold_48_68 # 32855 # 33088 # -1 # ID=1_68;partial=00;start_type=ATG;rbs_motif=None;rbs_spacer=None;gc_cont=0.274
MRILTYNMTEDTENVNTMDIRRIERRLKNTHKYSKRIRERNVCPNCNSMDVAKRINTKDY
KCYNCKWIGKDINKTMA*
>SR-VP_26_10_2019_2_100cm_scaffold_48_69 # 33085 # 34002 # -1 # ID=1_69;partial=00;start_type=ATG;rbs_motif=GGA/GAG/AGG;rbs_spacer=5-10bp;gc_cont=0.291
MITVKEKENRLLIKCSVSTFSFCMTYCEHKIPFYLGDIKPPTHVESEIRKAVGAIFHAKE
EKKDKEKVKPITKEELSIALPNKQNDVEFAREHIFSKLSYSMSKDNKDIQLLLTGRPDKL
LRKDEFLIVEEDKFPKNPFTYVNRKSPFDSHILQSLIYLNSKFYITSSSPKKEIDRYINQ
NNTVNTSQGTINMFFDMVNDNSSYHDVDSKCSALADYFVDDWFDIPHLKKKWIVNIRNSE
SGDKEDNIVKTFEGIQNENDEIFLQEKMSRFVSIVLDNEQRYHHGNFKKCIPCEYADICK
FSLKT*
>SR-VP_26_10_2019_2_100cm_scaffold_48_70 # 34107 # 34457 # -1 # ID=1_70;partial=00;start_type=ATG;rbs_motif=None;rbs_spacer=None;gc_cont=0.248
MTFEKIVSNINYNIKKIVEELRERIIKDIPGTNEIIDKRQIIYQHSGEDFCTIKIKKDYL
EIDFIVDNTIEDPMEFSWKIKQTRKCVFNRRMQTKNIGDIDIVFGLIFQSYNAKKE*
>SR-VP_26_10_2019_2_100cm_scaffold_48_71 # 34479 # 35159 # -1 # ID=1_71;partial=00;start_type=ATG;rbs_motif=None;rbs_spacer=None;gc_cont=0.317
MCTKIIKCYIDIGCIYEGDQTLECAFEDYQCWNIKYGLIGILKLEIDTVEKTKTEISFEQ
ISGPSVNICTEYLISSLADNRHGQYENIDMIVGWNSRDFDLPIIINNLECSERYKEFLAE
KVAKKDRDLLDICVMREISVKGGLEEVIKRLKIKHNLRCKDCPVYSKEEICFLKDFDIDT
NRYNNSLKTIKQRNEFDIRVLPLLEERLGYLYEPRLSMDKFHKKWI*
>SR-VP_26_10_2019_2_100cm_scaffold_48_72 # 35175 # 35498 # -1 # ID=1_72;partial=00;start_type=ATG;rbs_motif=GGA/GAG/AGG;rbs_spacer=5-10bp;gc_cont=0.373
MELTRRRFMEIAAVATGTTLGILPIADAIPEELINKEKNMSDRKYVIETRRYIGEDGKTT
FDQWITSANVIEVKHDEQYMVFYPLEGEFAGKKHYIPFSNIHVVREL*
>SR-VP_26_10_2019_2_100cm_scaffold_48_73 # 35542 # 35700 # -1 # ID=1_73;partial=00;start_type=ATG;rbs_motif=AGGAG;rbs_spacer=5-10bp;gc_cont=0.352
MCFVDAGSSNIEIEQSDLEPVRYKCMDCKSTFKAIGKRIKCPTCESTRVEKT*
>SR-VP_26_10_2019_2_100cm_scaffold_48_74 # 35771 # 37966 # -1 # ID=1_74;partial=00;start_type=ATG;rbs_motif=None;rbs_spacer=None;gc_cont=0.349
MKGASGPILLNPLSWKGGNQIDNLEKILEFFRKYNNIPDKTKILIYRSMCGSGKSATLLH
AVGHMGRGIIVTPFKNLQRQYFDDYFTGNNKFILKKNGKRLSVAVMLGRGNFPCRWLAEQ
YDLQQRMIEESKKPENYGIIMPIDTNIINMYKADQSCANRYLPCSRPLMTVGSRREPRWN
VACQCPYWIPTPTAKTTIDKWKDKIVDERKMNAGFMEDESEGVNKPDIDRTTPDMNKDAV
TQLDHIQDRIKCHKIEYYDSVGWDQAGIFIRDEIDENGKPCPPICEYYKQFYAYTQADCI
VMNDAKWEIETNIGRKPKVNIEIVDEGDFWLDNRSMSLEFSRLMIDKMMPVTNRMNEMKR
NTLFLFDTAFQNIKKKIAEPTEEMKEKGVSIISSKDYRELFLHIMNMVLEYKKSVEEDDA
TLQKMVDLATVLRYIEKASISVEEGKEGFKTIKIFIPYPDNLLKELFKKSSENMIITSGT
IHNNFVLSNLFGINNDNYIVEFVEGRKESPGKLKCIKPNLLRVNHTSWQSSEFRKVYDNT
MNFILDQLKIKIDQITGKPGEGKILVLTPAKKYADGIINRSDIFVDFAKSKNEDDGIKPS
INTSLTDFMEKSIEDVRKIKPTDIEIDGDVLRTNQQIIVSTRMIRGADLRDNKCRAVVMT
KWPMSDISAGYNQALKLRFGDKTFWSIMRDKAEREAIQYVSRGLRHDWDWSFFSTPDEDA
FNRVFMLFTYN*
>SR-VP_26_10_2019_2_100cm_scaffold_48_75 # 37911 # 38786 # -1 # ID=1_75;partial=00;start_type=ATG;rbs_motif=None;rbs_spacer=None;gc_cont=0.290
MNSDSVKTMEYVVTTCCNIVSWHAYFFKKEIEMSKDKKIKLDMRDISKLVDPDIIIYAAY
SEAICKNLKYILSNKGIYATIGEYNNGEKFLVLRTEEEKEEDIPIINKKIKNKEIDIETV
IHNEEEKKNFRDTLKNNKLYNDDTKYLLCPECNRYSVEYSASSYYKDSKKWWCSRCSKNI
IYHNYDIDISDRDKYHVYKLWGVDALSVLTSQSMKRTITFVGSYFKECCVSKKDKCLYFD
FFNEKDGKDGKEGKDNVEGDVIDERSEMGIVRRNERGKRSDTVESSKLERG*
>SR-VP_26_10_2019_2_100cm_scaffold_48_76 # 38794 # 39390 # -1 # ID=1_76;partial=00;start_type=ATG;rbs_motif=GGA/GAG/AGG;rbs_spacer=11-12bp;gc_cont=0.291
MEVERLLHNNFNKKELLEMYENIIQTEPLKLKILKKIKCKKCGWCCKNQSAMLTIEDVKR
LIVHFKCTYEQFSERYLDKRMKIPYLRSPCPFLDNDNKCNIYHVRPKVCKIYPFVDFFLV
VKPCLLGEDVLNIMIKSGHFVPNNGQKDDSHFQQLYSDRINMLNNITGMEPSKDIEYHSI
YVDKNILGRLMKIIKNKN*
>SR-VP_26_10_2019_2_100cm_scaffold_48_77 # 39556 # 39714 # -1 # ID=1_77;partial=00;start_type=ATG;rbs_motif=None;rbs_spacer=None;gc_cont=0.340
MNRIRIAVQGIVEIDVESEELQFSDLKKEAFKIFKFTKGQMTGSKPCDNDVL*
>SR-VP_26_10_2019_2_100cm_scaffold_48_78 # 39719 # 40228 # -1 # ID=1_78;partial=00;start_type=ATG;rbs_motif=None;rbs_spacer=None;gc_cont=0.337
MSGDTRYSYDEYVKMMYQKGYYVSPYYISLMSDEVYCIENRILIVPANIEGEDKVYVFTG
ISQKAKTLSEPTEFKLYLEDAQGHEFRDDDNIMLSLIRPNDMVNLYTRNYATWKFGVMFD
QGVHLDPDKYLMFQAQKEIGTFDIDIINVDLFKHKRKVERKYDRMMWLD*
>SR-VP_26_10_2019_2_100cm_scaffold_48_79 # 40244 # 40705 # -1 # ID=1_79;partial=00;start_type=ATG;rbs_motif=None;rbs_spacer=None;gc_cont=0.268
MGKDKYIDVPEGCIPIKYDCSLERRYPVFSLVRTLTILRPIDDKEYIEDKKIEDEKIEKG
KIEDKKIEKGKIEDKKIEKGKIEDKKIEKGKIEDKKIEKGKIEDKKIEEIKEEKCFFCED
DFTRDRIGTIPICAICLSKLYELARESHKSFEC*
>SR-VP_26_10_2019_2_100cm_scaffold_48_80 # 40744 # 41082 # -1 # ID=1_80;partial=00;start_type=ATG;rbs_motif=None;rbs_spacer=None;gc_cont=0.360
MLSFEEKGKFLTEALERRDEPIFVNCTGVPDDKIRNIQKVLSAEIFSEKIGHWQKVELTE
YIDACSICGKLMRVRAIVGTTWVPTCCKEHTEQILEELVNRRHGEIIQNEIS*
>SR-VP_26_10_2019_2_100cm_scaffold_48_81 # 41069 # 41509 # -1 # ID=1_81;partial=00;start_type=ATG;rbs_motif=AGGAG;rbs_spacer=5-10bp;gc_cont=0.327
MENEDKENMEKINEELNKEQLEIIRDPIVAFLIIKVKNGHESFFINTVPITTDWNSFNED
NSFRTEDEVIGVVSAPQRSYMVSGLFPRKGAKYPDNGAFKSLGYEFEGAYCPDWKKELER
RIKNGEIEDSLGDEDDDKDGDIDAVI*
>SR-VP_26_10_2019_2_100cm_scaffold_48_82 # 41578 # 42657 # -1 # ID=1_82;partial=00;start_type=ATG;rbs_motif=AGGA/GGAG/GAGG;rbs_spacer=11-12bp;gc_cont=0.376
MTIDGFLNNLSKEIGYKFGSPWRYSDKSLGVMIPILKIGVGDGKGFEEREYITIEEAKDQ
GISFKDTGKIDRVIVESSLGKVIFIRSGTALKSLGTQPRAVETSVVIIPETGKKETKQEI
NVRCIHASKPISGGTKFAYAGDVPIDVRSELLSKSGQGETWSAVGRATHRLMSTRLGSSG
SKGYTANIRSTGFNADNLVGVMEDVDKFTGNIDEILAKVPLFEDQVGAVFLDMKDVVGME
MFDHPKSWEAIHKEVEKRLGESTAKEEDKSFFKPDYERVKPLTFEFLKKLLESEKTETSH
GMTSTIALKGDGVVGEATTINGKVIHLVGIKVDKKIKGSHANTVAHDARNRLRNMGIPL*
>SR-VP_26_10_2019_2_100cm_scaffold_48_83 # 42753 # 43343 # -1 # ID=1_83;partial=00;start_type=ATG;rbs_motif=AGGAG;rbs_spacer=5-10bp;gc_cont=0.308
MTTEEKTIGEKTTEEKTTEEKTIGEMVIDEKTIDEKTIDENAVDEKMNKEDIIDNYIEHI
RNMSELTDEEIESVIDDAIEEDEELLDVLEKFLEKRQNIREKVVLIEIETREEDEDKDEK
REEIDDLLEAFEDPDYAYPLEDIIESLKDSGYADPGTVIVDAISENILCVDSIEDEEIMY
IALTKEGEVLWKLRNT*
>SR-VP_26_10_2019_2_100cm_scaffold_48_84 # 43361 # 43669 # -1 # ID=1_84;partial=00;start_type=TTG;rbs_motif=AGGAG;rbs_spacer=5-10bp;gc_cont=0.333
MTGKVTHKEKDITLVHKISVDECIADEIEKLNNIHDIFTLSSCCGHGDAGYIIVAGSDMR
VMIDLGYNSMILKYIDNDVEIEGDRIVMMAFKPKSECKCVEK*
>SR-VP_26_10_2019_2_100cm_scaffold_48_85 # 43721 # 45190 # -1 # ID=1_85;partial=00;start_type=ATG;rbs_motif=AGGA/GGAG/GAGG;rbs_spacer=11-12bp;gc_cont=0.301
MSEIVTKHISLEKDYINKIQPYVERHNGNVSSAIREIIENAERSGLPKNTSVIDSHLLDW
ILDDINGILIPDNVLDEIADPRFIRSMKDFEDYINHRFKEFEWGVDISLKYDHNISPSNV
SIDIKGPYQRSRFAAHILSQLLIKSYLERNPLEIKSVNYSGDYINIDMSRSDKKMAVNSL
ITFFGYMNETVRTIKDRPDFWKSLVHRHTVSNYNMVTIHRNFFEDIISDRSPTVEIMIET
IAKRPIRDIPIKDMLSYIKDIYETSRIADRIDISNDDITVFHNFRDIQAVEKIIKSLTYL
LESSGHLYDTRITSNAIILKHRPDIGMKINEIVNNLKTSDSNVDQQLVMFMTFIKGLKEI
PDIPLYLTSLGRRIGKSLLQEYEKENNIKEWNLENFKVALEMVDAKVHTRSEWKLDGNNL
IYRIKKCNIAREGNTIDKCICRISRDVFKGALSYAFGNKAELEVKKLLSHGDNYCEVVIK
INNEVGKLI*
>SR-VP_26_10_2019_2_100cm_scaffold_48_86 # 45237 # 45728 # -1 # ID=1_86;partial=00;start_type=ATG;rbs_motif=GGA/GAG/AGG;rbs_spacer=5-10bp;gc_cont=0.303
MAKIIDIKVNRIDKEKLTKCPICNGELYAYSLMGISRIESCYCPECDIVRQYMMSMPFLC
SECYSHSFYEKDGEYYCWFCGNDEIIGIKYEDAKGQGLFNTEGFKLSEIFIDRKENECKH
ENSVNRRHNKTVFKFECGDCGDTEYIMIPEWLQEEKNIKDQII*
>SR-VP_26_10_2019_2_100cm_scaffold_48_87 # 45774 # 46307 # -1 # ID=1_87;partial=00;start_type=ATG;rbs_motif=None;rbs_spacer=None;gc_cont=0.313
MKFYRNLGFVLWIVAMATLVALNLGKLKLTYMIVINASIIIIEMILLLLMIRKVTKNKVV
ADVLSSKVMIPKGKFIDTQIRADKYIFNDPIASTNPMRKSVFRICIELTEKLIDPLEFSI
VRILERETSEQKLDTTHCFIEGAHILHINVYPREKLNFKFNRDLNAKLFSVDELYTP*
>SR-VP_26_10_2019_2_100cm_scaffold_48_88 # 46360 # 47043 # -1 # ID=1_88;partial=00;start_type=ATG;rbs_motif=AGGA/GGAG/GAGG;rbs_spacer=11-12bp;gc_cont=0.351
MYGDIKQILKACGAIKFGDFTLASGKKSRYYIDVRKAVTKPKTLRIICDHIVEKMRNHVI
EPDYVACVELGGVPIGVLVADRTELPLIIVRKEIKDHGTKGRLMGDFEKGKTALLLEDVT
TTGGSVTSAIKALRDEGLYIETIITVVDRQEGAEETMSGMGITLIPLTTARDILRDDPII
KELKDIDAIKYRDKEILLTSNKESYDDGKKRYKELIEIKRREDKKNK*
>SR-VP_26_10_2019_2_100cm_scaffold_48_89 # 47797 # 47904 # -1 # ID=1_89;partial=00;start_type=ATG;rbs_motif=AGGAG;rbs_spacer=5-10bp;gc_cont=0.306
MKRVLLIIGQILGYLSIATGVTMTILIFSSLANNP*
>SR-VP_26_10_2019_2_100cm_scaffold_48_90 # 47923 # 49413 # -1 # ID=1_90;partial=00;start_type=ATG;rbs_motif=GGA/GAG/AGG;rbs_spacer=5-10bp;gc_cont=0.307
MIKSKNISLDDECIKKMESLVHRHQGNFSAAIRELIDSSQRSALPERASAVDEAIFNWLL
KEVDGRLIPDNVLDEIIDPSLINRLDDLDKYINRRMNDLGWEININIEYDNVLTPSQITV
EITGTAYKIKLVARMISQFIVKNSNKSIPFVITSVSTFDNNIKIELIKSSNMKDAINSLI
TFFGGTEEIAKAMKSHTTFWRCVVNRHELSNYQMVTIHRNYFEDVLAGKIPMGEIMIETI
AKKPIEDIGLKEMLGLIKQVYEASKVVDKVEIRNEKIILFHNYRHKEAIERIKKQLIMLL
ETNGHVYNGKCTTNMIILEHRPEIGLKINEIVNNLKTSGSKLDNELIMFLSFLKGLKHMP
DTPMSMSVLGRRIGTTLLQEYENENNIKSWNLENFQKAFEIIDSKIHRESEWKLDGKNLL
YIIRKCNITMEGDSFDAYICRTAREAFKGALDYAFGNRAELGIKKLITHGDNICEVSIKI
KDVAKTTLNCIKKDKE*
>SR-VP_26_10_2019_2_100cm_scaffold_48_91 # 49549 # 50079 # -1 # ID=1_91;partial=00;start_type=ATG;rbs_motif=None;rbs_spacer=None;gc_cont=0.303
MKKIKILRIIAIGMFIPAFISFVLWLTGRLDIKIMAAINWIVFLAEFIIFLTVMKTSTSI
MTSQANVIIPKGFCEEKMVVAETNIFPKFLVPTNTHRDCIFRISLQIKEPKKYPLFYMVR
TCEKDTCVQELNKDIKLDPGPVHMFEVAITSKEKLNFKFSEDVIIQKLLVEELYIA*
>SR-VP_26_10_2019_2_100cm_scaffold_48_92 # 50127 # 50426 # -1 # ID=1_92;partial=00;start_type=ATG;rbs_motif=None;rbs_spacer=None;gc_cont=0.310
MKNIDCKIRSWTKSFTWRFIGIIILLPLTYMFTGKWESAAAVTLSFHMIRMILYYFHERI
WERISWGRGDNYSKLPFYVSLIILIVSFLVIIILFQDSR*
>SR-VP_26_10_2019_2_100cm_scaffold_48_93 # 50504 # 52483 # -1 # ID=1_93;partial=00;start_type=ATG;rbs_motif=None;rbs_spacer=None;gc_cont=0.356
MDIKILFKRLKTLIIGNPRNPLDSTIFHKLSLIAIFAWVGLGSDALSSASYGPEEAFLTL
GQHIYLAIFVAIGIMLTIFMISTSYSQIVELFPSGGGGYLVASKLLSPSFGMLSGCALLI
DYVLTIAISIASGADAIFSFIPIGWQSIKLEFAIIVMIILILLNLRGAKESVISLVPIFI
LFVVTHVFVIIYAFATHLTNVPVVINSTVTDVNTVSTELGFAGMLFLILRAYSMGAGTYT
GIEAVSNAMPILREPRIQTAKRTMRYMALSLAFMVIGLMFAYILYNVGSQPGKTLNAVLF
ENITKDWGGIGYYFVLATLISEAALLFVAAQTGFLDGPRVLANMALDRWVPTRFATLSDR
FVTQNGVLLMGTAALMMILFAGGSVRFLIVLYSIAVFITFILSQAGMVRHWWNSKMRVED
WKKKLAINGVGLIMTIFILASVIIVKFNDGGWITLLIIALFVGVVIIIRRHYDYTAQLVQ
KLNDKVKDINSPEYNDIIKNDTPKSLNPNDKTAILLVNGFNGLGIRALSSIFKLFGDTYV
NFIFVQIGVIDAGVFKGVEEIENLQTNIKNEVSTYVDLISSRGYYAESFTSIGTDVVDEV
VKMAPKILERFPNAVFFGGQIVFPNGSLLARWLHNFTVFSSQKKLYSDGIPFIILPIKV*
>SR-VP_26_10_2019_2_100cm_scaffold_48_94 # 52676 # 53041 # -1 # ID=1_94;partial=00;start_type=ATG;rbs_motif=GGAG/GAGG;rbs_spacer=5-10bp;gc_cont=0.290
MGEDKISEDTSLGLSENIEGALCYSFGFVTGIIFIFLEDENKFVKFHAIQSTIVFLPLFI
IYIVTIFFPMIGMIMNMMYWPIVIPILSVIIIIFWLFMMYKAFIGEMYKLPIAGDFAEKQ
I*
>SR-VP_26_10_2019_2_100cm_scaffold_48_95 # 53077 # 53637 # -1 # ID=1_95;partial=00;start_type=ATG;rbs_motif=GGA/GAG/AGG;rbs_spacer=5-10bp;gc_cont=0.351
MNLKLLITIFLLVIISGCIGKEKKDGDNIENTNIIQNISISAEAFKYGDTIPDKYTCMGK
DISPELSWTGIPEGTNSILLIMDDSDAPGATFVHWILFDIPATTQKLPADVQKSKTLDDF
SRHGINDFGSIGYGGPCPPPGKPHKYYFRIYALDKMLELLPGASRNQVDLAIKGHILAKG
ELMGMK*
>SR-VP_26_10_2019_2_100cm_scaffold_48_96 # 53867 # 54448 # -1 # ID=1_96;partial=00;start_type=ATG;rbs_motif=AGGAG;rbs_spacer=5-10bp;gc_cont=0.390
MVKKILMIVGDYVEDYEVMVPFQALQMVGHTVHVVCPDKEEGDKVITAIHDFEDGEQTYS
EKRGHNFTLNADFFDVDVENYDALIIPGGRSPEYIRKYEEVLDIVRQFNEEKKPIAAICH
GPLVLAAADILDGRECAGYEAIGPDIVNAGAEWVDIPIDEAHVDGNLITAPAWPAHPALL
SALLGLLGTNIDT*
>SR-VP_26_10_2019_2_100cm_scaffold_48_97 # 54635 # 54805 # -1 # ID=1_97;partial=00;start_type=ATG;rbs_motif=AGGAG;rbs_spacer=5-10bp;gc_cont=0.351
MCSVGDAFNIDLAEDTGLCEMVCNDCGKQFKGIRMGKTLKCPNCHSANTSIKVEGK*
>SR-VP_26_10_2019_2_100cm_scaffold_48_98 # 54900 # 55595 # -1 # ID=1_98;partial=00;start_type=ATG;rbs_motif=AGGAG;rbs_spacer=5-10bp;gc_cont=0.389
MNIKNVVIMLIILSICATTIVAGDSGGNTTNNTTTTATATSIPTVTVTQSTVTAQPTQTQ
AKEKKFRVGPTVRIRPVNDVISQDQDGLIELYMDNPSLNDVTLSVDARISVPSGIHVYGQ
SFGEAGAAGMVYGTFEVPPGTARTINIVIKAGKMGDFTAQFSGMYWPEDNKDAYQPISLT
HPFKVTAPSKDPLKDTSGDVKPEKTEKSPGISIIAAISIVAIMAYMLRKRN*
>SR-VP_26_10_2019_2_100cm_scaffold_48_99 # 55642 # 56028 # -1 # ID=1_99;partial=00;start_type=ATG;rbs_motif=None;rbs_spacer=None;gc_cont=0.403
MMEKCEKMETLYEKLGGYDAIAAIIDDIFVRTAANKQLNRFFVGMGTYTKERTKQRVVEL
LCATTGGPCFYTGRDMRTTHAGLNITENDWQIAVNIIGETLTRFNVPEQEKGDAFAALSR
LKSDIVGI*
>SR-VP_26_10_2019_2_100cm_scaffold_48_100 # 56129 # 56284 # -1 # ID=1_100;partial=00;start_type=ATG;rbs_motif=AGGAG;rbs_spacer=5-10bp;gc_cont=0.468
MVGLESVQDLSEEAQKIKVGKQDPAEKKRQSDFYAKLRARKAEQPVGAQYE*
>SR-VP_26_10_2019_2_100cm_scaffold_48_101 # 56496 # 60110 # -1 # ID=1_101;partial=00;start_type=TTG;rbs_motif=AGGAG;rbs_spacer=5-10bp;gc_cont=0.334
MIKIYRRIIFMLIMLSIVSIVLAAPAGNTAPVISNIDVVSITDTSARITFNVDQFRARTV
IYYGETESLGTLSSWDNGTRKNKGITLSGLLSGKKYYYSIRAYNNNNQSISSSSLVESFT
TTNTSVPDPITSNDTAPDISNINVNDTTSSTANISFRVSQNDADTRIYYGTSEALGTWSN
WNNDTTSQRRITLSGLSNDTKYNFSIYAYNGSNHSYKKNSALGTFTTKNVSSNGTDNNTG
NNTDNVPGITSTIPEKTVYTEGNQSANFTILFDQVVDIKWYLNNTNVKTNDSATSSYYLN
TTPSVGTWNITATGKNGSKTASYSWTWIVRPETSNTGNRIWDGTKGMSTTYIWNSFSFSG
FYYDLDNNISTEQLTIRDIKSTIDSGDVIYTTSPIEVDFEYSSFGEYQVIGFMASKYFAG
YTENSSISNKEKKSTIGNGQLQKILLDDDEKRTLTQGGTLTLEEGYVLQMKEVDVGAGKG
QIWLALLKDGSEIDNGVITGGDTYIYSKKVGGVDDLPIIAVHFDTVFRGKETNAAFVKGI
FQISESVTSIKSGDRYGKMEISGIGSDKITMDNRDSIGLSRGNTIDLMGDLKIIVADSNT
LRFALSIDRPKGTGDVGETFEVRGTIYPVTNKWTPMNFGLNVGDKNLGFYYDLDEDIGTE
SLNMGNISGSTIPDGKLIYSTSPQEVSFGYSNFGKYQVIGFMADKYFAGYTKNTNPPNPS
TKIEEKSVVSQGELHKVLIDDDKQRTVSVGSTLTLKDGYVLKAKDVDSSARTMLLSLLKD
GSEVDETPLSAGQTYVYIKKMGSAGDVPLIITRFDSVFTGKETQAAFVKGMFQISENYTS
VKSGDSYEKMEVSSANANGISMINDGSISLSAGNVIDLMGDIKLKVADSSEVRFYPFVEI
SADMVDISSNQLLIDIPLKITAGDTINMTITAGGSTIDGASVTINNVDIGKTNITGYINY
SIPKTYKGTYYINVTKTGYQTATKKIDIQEYIEGKLSIDAPVTANQFDTISIYVTSNGTA
VSKVMVIYDNITIGTTNDYGAVNYTLESSGTHTISTIKSGYISISREIDVKAPFSEFKAQ
GISIMPNKISRNDKVLIRSNITNVGTKADTKSIELLINGSTVDNISISLNPKEIKEINFT
YKASLPQGNYTVEIIDKKGILEVKDAPFNILLIAAILTVIGAIIVYIITTKDDRIVGFIK
KYKK*
>SR-VP_26_10_2019_2_100cm_scaffold_48_102 # 60184 # 60939 # -1 # ID=1_102;partial=00;start_type=ATG;rbs_motif=AGxAG;rbs_spacer=5-10bp;gc_cont=0.299
MIVVKKRYVIIDIQDEHGNIDKSEDNCKIEDTEELGDAEGTDDEKSSEECLQSLEKDLQI
PLGKLGKEGYHPSDILIDMASRLGKMRIQDIAYDLNINIHTVKKYRKEILSKLSEIQKVI
IISQEQKIEELREKILAGKMERRPHNYSFGVEGLIRGIVRDLTRQGKSIRDIVEQTHLET
STISYHRKKIKDGDRRKYPPRIMNMTPNKKIKVKKLLKKNKKQKDICNILDISSATASII
VNKIINNDTDK*
>SR-VP_26_10_2019_2_100cm_scaffold_48_103 # 60936 # 61565 # -1 # ID=1_103;partial=00;start_type=ATG;rbs_motif=AGGAG;rbs_spacer=5-10bp;gc_cont=0.316
MWPSKKKEKKGIALAPGESMEIGFAASWRKDKDEVVIMTDNGPIVLDGKNELFIEIAADN
IDPIRLQVVPDFKNKTINFVEVIDPNVKKKFPDNDGLKLAFAGGIVKERGMDLSDYLKNW
DQNMERFEKLVKRSKRVRNIFVPANIILFFWHSYAFMTTNNNFRYINLSLAILSLYMIYY
ISNSHKKLYKDYLQYKDVREKSFGVVKEK*
>SR-VP_26_10_2019_2_100cm_scaffold_48_104 # 61769 # 62773 # -1 # ID=1_104;partial=00;start_type=ATG;rbs_motif=GGA/GAG/AGG;rbs_spacer=5-10bp;gc_cont=0.318
MLGMVLCGGHGKRLRPLTNDIPKTLVEIKEGYTILDKQLIDMRNAGIEKVILLTGYLSEK
IEERYGSNWKGISIEYSKEEKPLGTLNAISMGLERVDDDVIIRNGDVVTDVNIKKMINKF
NGLNYMANMFIAKMRSPYGIVDIGDDRIKKFREKPILDYYLNAGIYCFRKGISRFFTNFE
TGDIEKTVFPLLAESNQFGYFKNEGRFWISVDTTKDLEEVQKEYKNKTDKPWGYEKILIN
TEKYLTKELFLFEGYQTSFHYHEKKDETMYIMEGSGYIEFEDHKEHFERNDSIRIQPNVS
HTILAREDTVLHEVSTPHIGDTVRIKDFYERNNN*
>SR-VP_26_10_2019_2_100cm_scaffold_48_105 # 62775 # 63575 # -1 # ID=1_105;partial=00;start_type=ATG;rbs_motif=AGGA;rbs_spacer=5-10bp;gc_cont=0.311
MNYISWRIIDGKPRWVIIDENGNIINKEPTKEELKCLKMFEKLRPRATKDEIAYKPIPEL
CDCGCERKLTSTARREYINGKWTGRWLARACYDKGNPNSTRNKAKKSADFRNNNLKPNSP
AGKGYISQRVTCMTRGIEDLNIINDNFRSPIDHSRDPVLGIIQSKSALFNRLEGHWHNNT
GNEHNKEFDYLIFYCISGNGKIIEKVYIFPKYEVIKSSSITIYKDPLRGNHWYEKYRVDE
NHYNDAYQQILKEINEGKDSIIRKGD*
>SR-VP_26_10_2019_2_100cm_scaffold_48_106 # 63642 # 65021 # -1 # ID=1_106;partial=00;start_type=ATG;rbs_motif=None;rbs_spacer=None;gc_cont=0.362
MKSTNWVEKYRPQMLDKVVGHPTAIETLREWALSWEDDIPQYRAIILYGKPGTGKTTSAY
ALANEMGWEIVELNASDQRTAAKIEKVAGSGSRMETLSGSKRLIILDEADNIHGTADRGG
EKAIIGLIKKTNHPMILIANELYDMTYGLRSACKPIQFRPISYGTIISILTDIAKKEEIT
YERGVLEKIAENADGDLRSAINDLQAIVQGKADKAKIEIKDVVTGQRDTKEDIFKALGKI
FRGTDMMDAYRSAFNIGQDPEDFIQWIDENLPREYARPADLADAYNYLSRASLFLGRVRR
RQNYGLWKYASVLMTAGIVVARSQTQKQIGFVKFQTPAIRKMLSQTKGMRKIRDSLAQKI
GTHCHTSIGFARYHLFPFFRLMMEDKRYASSIAASLELNAEEIAFLVDTNTKNIYDDAQS
KMKEDTEYGVEMSGGFGRGKVEEKKEEKKDKSQSSLFDF*
>SR-VP_26_10_2019_2_100cm_scaffold_48_107 # 65271 # 65753 # -1 # ID=1_107;partial=00;start_type=ATG;rbs_motif=AGGAG;rbs_spacer=5-10bp;gc_cont=0.333
MTIESIIIGIVQLIIAVILAVVSLYMGFAMLDRMTSNIDEKKELAKGNVAVGILVASIFV
SIAIVVQSGVVGVSIGLRNAVDGNIYSLVASIIQLILGMILAIAGIYLSLNIFDKLTKEI
DEFEEIRKGNVAVALEMAGVVIAVAIIIQSGVLGITSSLF*
>SR-VP_26_10_2019_2_100cm_scaffold_48_108 # 65781 # 66080 # -1 # ID=1_108;partial=00;start_type=ATG;rbs_motif=AGGAG;rbs_spacer=5-10bp;gc_cont=0.393
MKCKNCGYEFSAKFCPECGTPAPLDSDKIKCRKCGREIDGKLKYCPECGEPVSGEYKKGD
KDRDKDRNRKRRDRGGDDDDDEGGILGGIGDFVGKVLGG*
>SR-VP_26_10_2019_2_100cm_scaffold_48_109 # 66138 # 66890 # -1 # ID=1_109;partial=00;start_type=ATG;rbs_motif=GGA/GAG/AGG;rbs_spacer=5-10bp;gc_cont=0.371
MNKKSIAILLIIASVILVTGCVDRTENLYSKYNIGVSPIVPWSKESINTDIDYSAYVHPQ
ASVIGNVHIGKNVMVSPQASARGDEGMPIFVGDDSNIQDGVVIHALETSDEEGKLVEKNL
VDIGGKKYAVYIGNRVSLAHQAQVHGPASVGDDTFVGMQAFVFKSKIGNNVVLEPGAKVV
GVTIPDGRYVPLGMIVNNQSVADNLPIITDDYVFKSLNKGVIEVNTNLARGYNKLYGKII
PGSEEEGQKE*
>SR-VP_26_10_2019_2_100cm_scaffold_48_110 # 67057 # 67506 # -1 # ID=1_110;partial=00;start_type=ATG;rbs_motif=AGGAG;rbs_spacer=5-10bp;gc_cont=0.342
MTEEEEKKGTEEMKKEELHKIASDVGLVPKTTTLGIGERIEGALCYVLWFISGIIFLIIE
RDNKFVRFHALQSIATFLPLFIVVTEIEKIISMPTMVFQMNIFGMLIYMVLLSVIWTLIA
VLWLLLIYKASRGEKYKLPIVGRIADRYA*
>SR-VP_26_10_2019_2_100cm_scaffold_48_111 # 67698 # 69716 # -1 # ID=1_111;partial=00;start_type=ATG;rbs_motif=AGGAG;rbs_spacer=5-10bp;gc_cont=0.392
MDTKNMRNKLLVAIMLMIVTSGTVQAQEAQGILDTVLNPVTIILGFIVIVVVLFLLSGLV
YISRYEVGIKTKKIFGEKMPQGQIIARKGEIGIQADTLMPGLYWFNPIVWTVEKEQVKII
GEEEIGVVQAVDGEVIPTGRLLADEAECNHFQDARAFLDKGGQKGPQIAILRPGTYRINT
RAFIVNTKPITKVAKETIGIIIALDGKPLPSGYVIAPKPTSDAHNYFQNGQEFINNKGYR
GPQLDTLQPGEYYVNPQIFDVKHYDIAEVPPGYVAVLRSNIGIELAKTKELPLDMEKEPG
FKQEVHEKDEVILTTDVNQRGIWEKAVAPGKYNVNYLALTPYLVPTSAVTIDWAASTDIR
TEHVGIIEKQMGKMIGREVVSEVNRERPRGPPREDVQTEKATEFFKFSQLRVTSMDGFQL
DVDVKMIIRIRPQHASFIIARFGSVANLIEQIVHPLIDSSFRNNAGEKKAIQFIKERTLL
QKDALEKARSEFEKYYVEAQNLLIAYISVDKTLLDTQTLKEIALQQQEQFEEQARAQEKN
IIVQEKTSRAAKQKDVIDAKLSVEIETDKANAARRRAEGERDSIKYVADGDAYKNEQTGV
GLAKAYEAQAKVIGPDKLALIKVIEQVSTGKVKIVPDFLITGDQQGGNMFNAWMANMVKD
QVEKKKEEKKEE*
>SR-VP_26_10_2019_2_100cm_scaffold_48_112 # 69878 # 70117 # -1 # ID=1_112;partial=00;start_type=ATG;rbs_motif=GGAG/GAGG;rbs_spacer=5-10bp;gc_cont=0.317
MITHVQICAENQNGDGPIIYDGEFNDTDFFNRDVIMGDLVQKMLKTAKECDVIQENLNAS
VDNGKKIVIKYWKENKKAR*
>SR-VP_26_10_2019_2_100cm_scaffold_48_113 # 70114 # 70497 # -1 # ID=1_113;partial=00;start_type=ATG;rbs_motif=AGGAG(G)/GGAGG;rbs_spacer=13-15bp;gc_cont=0.336
MIKQRRVDTGQIGGVLSIFMQSMFIFGIVTFLNTTALVYQSILRYYISIWGFVIIIGIGL
LLWMAIYYVIIMPSMIQFGNRQGYAHGNPMREDIETIKKELKEIKSELRHTKKNKLKVRR
KIRRKAK*
>SR-VP_26_10_2019_2_100cm_scaffold_48_114 # 70481 # 70801 # -1 # ID=1_114;partial=00;start_type=ATG;rbs_motif=AGGAG;rbs_spacer=5-10bp;gc_cont=0.349
MAILDKLMEKKDLDAYINLRLEFIDSVMHKEVAKLPEKERELIRQRFVGRKVELRKLLRL
LNEDKIKDMSKEYFRKINTESDDGDGENTGDDKDGGDKISEDDQTT*
>SR-VP_26_10_2019_2_100cm_scaffold_48_115 # 70942 # 71544 # -1 # ID=1_115;partial=00;start_type=ATG;rbs_motif=AGGAG;rbs_spacer=5-10bp;gc_cont=0.345
MGNIVTCIKRIYNIQMPNGIKMEVESEKPLSGATTAKLLEDDSEISTFLENIKILDVKVP
NEKVTVQRNTSYKKKPGKKLKRGAKLKKKKRTLEREIAPGDTDAQSGNRLTPCDRINMMI
TMEGEFTRLDYQKFMEDKGYKMSNFMGYGDIEDAVMLKRITPTGEKIGKGRKKYRVMDVM
PVEQYMFRKILNNCKEKRKY*
>SR-VP_26_10_2019_2_100cm_scaffold_48_116 # 71568 # 72104 # -1 # ID=1_116;partial=00;start_type=ATG;rbs_motif=GGAG/GAGG;rbs_spacer=5-10bp;gc_cont=0.363
MENKVECILRRYRIETPGGMISEVESDKPLSTQLNVKLLEEEPEINEFFKHHKILGIRQI
IRSNIGQQKTRAREEPRIIAKDGTLSPRQRLNQLLKMKGEFTRQDYIDSLFNDFKYKLNK
WTSHNDMKDALRLNKIEIISERKGHNGKLYKVIDTVEVEESLYKKLLQDRKQHISVLT*
>SR-VP_26_10_2019_2_100cm_scaffold_48_117 # 72383 # 72685 # -1 # ID=1_117;partial=00;start_type=ATG;rbs_motif=None;rbs_spacer=None;gc_cont=0.287
MRDQKLRKNDAIYLAIAFLTVIYFLVSNPITTENIKEKDLPNKKVNIHHISLDDGTEIDV
YNVGMRPSNMPLREIGITIFILLAVLLYVATTYLKKRQLR*
>SR-VP_26_10_2019_2_100cm_scaffold_48_118 # 72961 # 73734 # -1 # ID=1_118;partial=00;start_type=ATG;rbs_motif=AGGA/GGAG/GAGG;rbs_spacer=11-12bp;gc_cont=0.428
MRNLKKVTVLAIVIMVLLTPAVYAASSRASASASASEGSSATASSSATASGDSSATADSS
ATASGSSTAIADSSATASGGGSATSISGAIATDGHTTDAETNAVSTGDNVIDKCVIKNDD
VCIVVNGGPTTTLTVTGVPTTTTTTTTSESGTTTSSEGNAINGIPIDIISYTPGNPVSSG
FSTYSYSSSGSDKQITTTNSDGAVIVVSGQSDVLVPIQEQFDNGILDEENIAIDIPEDVE
QTQSGATAWILGLLNIA*
>SR-VP_26_10_2019_2_100cm_scaffold_48_119 # 73838 # 74203 # -1 # ID=1_119;partial=00;start_type=ATG;rbs_motif=AGGAG;rbs_spacer=5-10bp;gc_cont=0.396
MKKYMCILLILAVFTTGIGIASTSSHGRTDDVSSRPTEMCVYIGIPMAEEDDNTDDNTDD
VEDDDSTEDDNSHPSPCELIQFPEAVVDEVIVPTQDLDSVHNDEADIGFTTPGHRTVGEI
I*
>SR-VP_26_10_2019_2_100cm_scaffold_48_120 # 74227 # 74391 # -1 # ID=1_120;partial=00;start_type=ATG;rbs_motif=GGA/GAG/AGG;rbs_spacer=5-10bp;gc_cont=0.236
MYLINKEIPDEKLLNTIKEMVKDGKSPNKIKKELTSVSLYIIRRYYTKIRRGIW*
>SR-VP_26_10_2019_2_100cm_scaffold_48_121 # 74548 # 74991 # -1 # ID=1_121;partial=00;start_type=ATG;rbs_motif=AGGA;rbs_spacer=5-10bp;gc_cont=0.365
MTTMPDEVIKMFENIDCDKTKVLTWVATVTKEGDPHMAPVCFVKPIDKDKLLIGISFAVQ
TVKNIQNGSRVTIANAIYPNGYMVKGKGEIFTEGPYFNDYKERIEKRFAGKIKPKAALLV
HIEEAYHLKPAEGKKRIDNAEKLGSVC*
>SR-VP_26_10_2019_2_100cm_scaffold_48_122 # 75133 # 75324 # -1 # ID=1_122;partial=00;start_type=ATG;rbs_motif=AGGAGG;rbs_spacer=5-10bp;gc_cont=0.385
MCSTYLPFSLTPEDLERMAKESGMFYCLDCKKTFMMKAKDSNVLPTGLKCPHCSSTRIKP
RAK*
>SR-VP_26_10_2019_2_100cm_scaffold_48_123 # 75371 # 75640 # -1 # ID=1_123;partial=00;start_type=ATG;rbs_motif=AGGAG;rbs_spacer=5-10bp;gc_cont=0.326
MEQPKGPFCQSCGMPMEGIDCFGTDVDGKKNDDYCCHCYYNGEFTNPNITLEEMIDLVAS
IMVDKVKMQEKQAIQISQSFIPTLKRWKK*
>SR-VP_26_10_2019_2_100cm_scaffold_48_124 # 75655 # 76107 # -1 # ID=1_124;partial=00;start_type=ATG;rbs_motif=AGGA;rbs_spacer=5-10bp;gc_cont=0.329
MFCKNCGKEIREDSQFCWNCGTKIEIKKDEPITDSVKKPQCKNCGNDIYEKADVCPHCGM
RLRIVIIKNPGIASVLSFFIPGLGQIYNGEIIIGIAFLVIEILLAGVGLTLVRTLRLKEG
MAFILICLIFWVYNVHSAYKIAEKDNKKKY*
>SR-VP_26_10_2019_2_100cm_scaffold_48_125 # 76123 # 76575 # -1 # ID=1_125;partial=00;start_type=ATG;rbs_motif=AGGAG;rbs_spacer=5-10bp;gc_cont=0.280
MGWSNYIIIEDWKMVIETNRSVEDIEDYISDALDKMIDDDIDIDVNISDLKVNDITIKNL
CILASAYDSASSLSQLDTDKLFLYWLKNRDIEYIIKSEFTIDIKEYKKNGYNVIRLSDSH
DQCDDEQIDGNDKQIHDDNKNDNKNDNKNY*
>SR-VP_26_10_2019_2_100cm_scaffold_48_126 # 77055 # 77600 # -1 # ID=1_126;partial=00;start_type=ATG;rbs_motif=GGA/GAG/AGG;rbs_spacer=5-10bp;gc_cont=0.302
MFIFTKISIVVIFIIIVAAIAQIVGKLDAIHTSYILLVGLATQIAILLVFVATILIRRNE
LKKGVKIIRYKYEDRYIKGEENVLPEFITTTNPRKASIFKIYFEIKDFKELPDFGIYKIG
KGDPDKTFDVKKQVLSVNTGISNDLFIFHVDMLVRPDEKINFKFKNDANIKTFLLGELYV
P*
>SR-VP_26_10_2019_2_100cm_scaffold_48_127 # 77610 # 78227 # -1 # ID=1_127;partial=00;start_type=ATG;rbs_motif=None;rbs_spacer=None;gc_cont=0.324
MVVSAETYISYVDDILGFYKIRDVTTPRNNFTYEKRVLIINQGDTVIWENDAQKTSFTIV
SEQNLWDDKVGYLRVGSKLNYKFDKPGKYTLYIKEYSSRRQTVVVNSVDGYSIPTVIPTT
IVTTVPTPVKTPISTTSPNKTIITPVPTMTSIANIPINSTGNGTGYSIQFPDIKLPIRIS
ITTIASIIVAILSIIITYKTGKNKR*
>SR-VP_26_10_2019_2_100cm_scaffold_48_128 # 78290 # 79585 # -1 # ID=1_128;partial=00;start_type=ATG;rbs_motif=AGGAG;rbs_spacer=5-10bp;gc_cont=0.296
MDLIIYEDQTGLMQFPDKRSEKDSKIVNFFNNNIDLYIDKVGNNLTIYCHLIAFKASTRP
LGYYIIGRDIYSDNIFVNFKKDVDKILKSLELQPRTGHVDNTIFENIERFDDRYQYYKED
IDIVKDVISYGRNLEYSAGDIREVSAFCKDMLRKTNNIKISISSTKNNLGNINILINKKS
SESLKRTDSTEQIINQQREMLREKKKAEEGAPGIIKIREGFDKIKEGADILKNAGYNNLE
IRNEIDRKVSEITIKFPTYVERREPEKREKIEVPIKKLEVTDDSKDKDIEIGEDTTKSHI
KIILAIFGIVTILAIVIVFRFGILSADILPDNIRNYIGLTPEPTETPVIEETFTPLPTET
PEPTETPVINNKNNISNGTNGTNNNKSSINITNNTKKDKNDTANGSVPIITPIPAPTNIL
PNGTQNALIPT*
>SR-VP_26_10_2019_2_100cm_scaffold_48_129 # 79638 # 80954 # -1 # ID=1_129;partial=00;start_type=ATG;rbs_motif=GGA/GAG/AGG;rbs_spacer=11-12bp;gc_cont=0.312
MKLSKDHIKFLIFLITVIILTPFLMDIISRSWNTELMDSASETIRSIDPNGISILINVAT
GLYVGSIILLFVDRYKRIQAILLSIGIFLMFGYMSKSFGIDWNIIYLGIGIAIGIVLGSN
LKIGGIDVDIKEFRRAANNVSIFSIAYAILSFLILYASPDQDNSNFMKDAFTILAFTYFF
AKLMNYEGKGPKIFVLGPANAGKTMFLAGCYLRALNITEIPARPSRALLQLIRQLHQRDI
PWPERTGGIVEYQFTYETGALFPRKTTMRTIDYPGVFLDNLSEYMYTEKDVKKMDDVEKR
YLMASQEIMNADSLIFIIDGAKYPRFEDMGITNYIEIIDKLHGNGKKVKPYIIITKSDLF
MEEHGNREDYEGFKKFIEKKFSQNIFLKNLLVEASNATFYPVFYYTRRVEEEYVPMRDEN
GNVYTFGFDKFMDSLSEY*
>SR-VP_26_10_2019_2_100cm_scaffold_48_130 # 81028 # 84180 # -1 # ID=1_130;partial=00;start_type=ATG;rbs_motif=AGGAG;rbs_spacer=5-10bp;gc_cont=0.335
MPDMNFPRYMFAVGGAGKNLLYTILEKEWILREIIKPKFAPTIIEVTIIDTAIDEENADR
ERIEKVDNSIKRLTEEYRSNLTNTEGRVIGRIDISYMLLTKDMILQSPYDLIGVGKEVKR
ATGASVWWINDPEKLGEDWQKKVINRENFKELNFTKGVYRKRAIGKAIYYKAVSEGKFDI
DLLQTAQVDILFGLGGGTGSGMAFDLAKKLKSIQPTADITLFGVMSTLEESPDEKANNFA
MISELEYGCLHGDTPFKDIIFIPMEVTRYPGRERASDRHESLLREFDETVPYILMSYHNN
PAQRFFVIPEYAPFIIATSQLVRYNVASIKRLKDKLIDALNDKEASLKDEDDIYNAIRKF
IDEFYIDELKSGQLPDEDKTFIKDDRFSRFKIVLDHQFFRELDYNSIKYLKRAVDAGIAG
SGSDDIEKQISSIKAEVETISIGEDGYKEDADLRLHKILKKDVEVIGALKDLLSAANKIQ
NNVVRDTLKIIIKADEYSLGRKLNQIREELDKLNSRKKQLEGSAKTLEEDIKNYNDTIRI
DIDKKNHEWKQNEMRNVQLLDSVDDMVPILNNDIVNLKNELEQYAVKINSANNIKNVESE
SARNIENLVDRISQELEKIGSYYEDRGSITKSIINIKEFKKANIIAKKRLPIFDSVIGIV
VKTGRAKARKEATNRMMTRAAELNSDKIFGAKDSVVSCIYNYDVDHKTNERKVEIIEGII
KRTQDILPNTAPPLFLGLKDELSNPAKRKLINIDGLVKSNLGYDEDIQKKDLELKERRVE
TNQISEHIRQFRSLETILKNNTPAIKRHSGNLKDYYIKIANIEKDVVAMHSAGKDVVRYI
MEMQPTNIYKATLTGANINNILVDQDEVSSLKQNLQGALERTIDNRYNTLVRRVIETADN
MKRWDKTKIMNTFVTVANVDPNDIDSRRTITNAFSIAGNNYSQWKCPSGDAWEVGIALFI
AGVPFDNIRNIIDPRAGYHRFYQNVDSSENIFFHHSYMLEEGKFIKRNKVFNIEDENDKI
LFLNSDKDIKAMFLGNYEEKDIKECLKKED*
>SR-VP_26_10_2019_2_100cm_scaffold_48_131 # 84257 # 85054 # -1 # ID=1_131;partial=00;start_type=ATG;rbs_motif=None;rbs_spacer=None;gc_cont=0.351
MEMYILKKGCETMKINNIGLVISFLILAILIVSNASAATVEVIAPEKLPAQLQEGEQVDF
TIKIKDYEDARQLTIETNLVSSTDKPLWNFGDSEPIIEANKYQQKITLNLSSLPAILTVS
VSGKVPEGIDRVKCGDIVLNRIQGTSLKFYEVRADEKLVKIDSFGLIIKVKEDFDKTLQQ
IRRKELDGMKTEVTKVFDAGLTTEAQNIATEMNNIKWPDSLMLFGIIKIENDMMINGIAI
GSILITFIVGYLLGSRGPEDDENET*
>SR-VP_26_10_2019_2_100cm_scaffold_48_132 # 85066 # 85686 # -1 # ID=1_132;partial=00;start_type=ATG;rbs_motif=GGA/GAG/AGG;rbs_spacer=5-10bp;gc_cont=0.316
MKNKIIMKNKIIMKNKIILILLSISVLMMSTNGNAAYSSSINFYGEKTDVYLGEDIITKL
SIVNLVSNPKMNAQVIILPPSGMSVTSAEFTKTSAGQFAASFEIDSDEGGRNIEIVLRPN
QVGEFNVKGRVIYYFGDDKSNTQDYSLDLPVTVRRPTVLTDSKIKSPQQDEVKKGMMGFE
IILIGVGMIALVIVFSAFLIYMLRRR*
>SR-VP_26_10_2019_2_100cm_scaffold_48_133 # 85716 # 86255 # -1 # ID=1_133;partial=00;start_type=ATG;rbs_motif=None;rbs_spacer=None;gc_cont=0.317
MKSKITVNIDSELLDIIREVSDSDLDSVVQDAVAQFLGIKQIWVKTNTLESISSVPIESQ
VKSPIVRTDILATKRRRRPKFVLKIWNKLKGELGEEFTIEEYWNATKKSGLGYKNSARTS
TILEHLKLIEEAGKIVKISEKPRKYRKLDIEEPSEQKDSRPKLFEEDNREKIVDKEILA*
>SR-VP_26_10_2019_2_100cm_scaffold_48_134 # 86315 # 86734 # -1 # ID=1_134;partial=00;start_type=ATG;rbs_motif=None;rbs_spacer=None;gc_cont=0.310
MVYCKICHKELHENAEICPDCGVRNARSIERIPELSVILSMIIPGLGQSYNGQKIKALTF
FNMGIILFLATIVYRIEFLSMIDKTWILSILDGIKFASAFNKEDLISTISNNIEWAYPIF
VTINVFDAYRYAKKINSEI*
>SR-VP_26_10_2019_2_100cm_scaffold_48_135 # 86798 # 87001 # -1 # ID=1_135;partial=00;start_type=ATG;rbs_motif=GGA/GAG/AGG;rbs_spacer=5-10bp;gc_cont=0.279
MIKGDKFLLNMYEYKILDHIPNYEELENLGNDGWELCSILNLDIQNKILYYFKRKCGELM
TIRECES*
>SR-VP_26_10_2019_2_100cm_scaffold_48_136 # 87102 # 87683 # -1 # ID=1_136;partial=00;start_type=ATG;rbs_motif=GGAG/GAGG;rbs_spacer=5-10bp;gc_cont=0.397
MVDFGKTLLVVIGALAFIVLIIIMWFIGTYNSLVSADQSVNEKWSQVENQYQRRADLIPN
LVETVKGYAAHESKVFIDVAEARSQWASAKTQGEKIKAAEGMDSALSRLMVVVESYPQLK
ASETFVALQAQLEGTENRVTVARMDYNTAVRDYNVKIKTIPTSIVAGIYKYGDKPFFEAE
KGSEKAPKVNFTG*
>SR-VP_26_10_2019_2_100cm_scaffold_48_137 # 87684 # 88319 # -1 # ID=1_137;partial=00;start_type=ATG;rbs_motif=GGA/GAG/AGG;rbs_spacer=5-10bp;gc_cont=0.347
MYEKEDIEEIKKTLGENLVTLAEYNNGDETKCLAICNNLDFKTLTDLKKIDIVPMVFTKD
EIKNAVDVFPVEFLNIKKRRTILYGEDIFKDIEISKEKLRHQLEFEFRSKLIHLRQAYLK
SDGNDLDDLILNAVPTLAPIIGALMYIKGMGTKYDPDLVKVMVGIDTKVVMEIHKIRTGK
AKFEGDKNKYIERLINVLTQAGDIIDKMEVS*
>SR-VP_26_10_2019_2_100cm_scaffold_48_138 # 88412 # 88708 # -1 # ID=1_138;partial=00;start_type=ATG;rbs_motif=AGGA/GGAG/GAGG;rbs_spacer=11-12bp;gc_cont=0.380
MSSWRIREIKEEIEELEEELRHCSKSEEDDIKRKIEDLKSELRRLKRREDDEDDDDDDGL
LSSIIGIGIGIGMGSHSSGGGFSFGGGSSGGGGFGGGW*
>SR-VP_26_10_2019_2_100cm_scaffold_48_139 # 88713 # 89654 # -1 # ID=1_139;partial=00;start_type=ATG;rbs_motif=None;rbs_spacer=None;gc_cont=0.356
MYNEYIINKEGVNYMNMRINMKGLQKYIAILMLLAILLPVVSAITYPTLNGYLTDNANII
TPEYREKITNLADKINKGTTVEIAVLTIQSLEGDSPENYALQTFRQNGVGKKDNNNGLLI
LVAKNDRKYRFEIGYGLEGTIPDAMKVSIGDKIITPNFKNGDYGKGIYESMLVIEGLATN
NTEVLSKYGLINSNLNSGSGGGDGDGIFMIIALVTIGIFGIIFIFAMRDNINKSVKETYS
PPSIPTTYTPPPYTRSSGSSRSTSSSSSSSTTRRSSSSSSYGGSGHSTSRSSGGGFGGFG
GGRSGGGGFGGGW*
>SR-VP_26_10_2019_2_100cm_scaffold_48_140 # 89636 # 89848 # -1 # ID=1_140;partial=00;start_type=ATG;rbs_motif=AGGA;rbs_spacer=5-10bp;gc_cont=0.300
MIDSDPDLLRYNSVKELVEYVYNKDANIERVKILIIKANRELRLICKQLYVRKSHIHDRC
AENRICIMSI*
>SR-VP_26_10_2019_2_100cm_scaffold_48_141 # 89874 # 90617 # -1 # ID=1_141;partial=00;start_type=ATG;rbs_motif=GGAG/GAGG;rbs_spacer=5-10bp;gc_cont=0.351
MKKGEETTKKCIPILFILLLFLTQIAGAVNYPQLTEHVTDNANIIDDEYKQKIIDLADSI
EKNTTVEIAVLTIESLEGDTPENYAINTFRKSGVGKKDKNNGLLILVAKNDRKYRFEIGY
GLEGTVPDAMKVSIGDKIITPNFKNGDYGKGIYESMLVIDALVTNNTEVISKYGLNQTET
DTPDWLVILIIIIIVIVIIALLVASDGGGGESYGGGGWGGGGSSGGSDSGGGFGGGSSGG
GGFGGGW*
>SR-VP_26_10_2019_2_100cm_scaffold_48_142 # 90645 # 91283 # -1 # ID=1_142;partial=00;start_type=ATG;rbs_motif=AGGAG;rbs_spacer=5-10bp;gc_cont=0.324
MGELESKVLELLNREYAISYITRELNIKDEYLADIIIGLEDKGLITLIDKKWKISEKGKE
IFEKRDRLLKKLKIEYLYGDIGNRNEYDMKRKELEDISQIISSTDEMIEDEHEKGEHEKG
EHEKGEHEKGEHEKEDEIAKTDVIHPEITLSPEIQVVEQKSEDEPLNSDTTRYEPLKESP
KEESIKKICSKCGIENKPESNYCRKCGTVLKD*
>SR-VP_26_10_2019_2_100cm_scaffold_48_143 # 91298 # 91798 # -1 # ID=1_143;partial=00;start_type=ATG;rbs_motif=AGGA;rbs_spacer=5-10bp;gc_cont=0.287
MFCEKCGNKTDEDATYCPYCGYPMKEISAIQNEDIKNISYKIKITGLLIVLIGIIGVVDT
ISFRLIWNQEWNQLIYGSWYQFVYIILYSLGIAYGIELTKREGWAICFTLVLIYVVHFSV
IFIEKGIKSPVIISYVIPILSLIALILLIITKGEFETNKGEKEKVK*
>SR-VP_26_10_2019_2_100cm_scaffold_48_144 # 92111 # 92464 # -1 # ID=1_144;partial=00;start_type=ATG;rbs_motif=AGGAG;rbs_spacer=5-10bp;gc_cont=0.412
MSKVYRIVLTLCVIALLTGIAFGYPGSTTNPANDTGNATNTTKNATTNVTTKNATSTPTV
TSATVVPTETTVKSTTAVPTTIKPTTPKETPKETPGFGMVAAIGILSVVYIFGKKRR*
>SR-VP_26_10_2019_2_100cm_scaffold_48_145 # 92584 # 93156 # -1 # ID=1_145;partial=00;start_type=ATG;rbs_motif=AGGA;rbs_spacer=5-10bp;gc_cont=0.346
MYCAKCGTQNDDDSKFCIKCGTDIQGDTGSVKKDIDTPKRLGNIGLKNRKTLKIIIAIIG
LIIIIGAIVVILPKLDKQSDNSQDESGDESDINNGDVAEPIPAQDGQYNPTSDGMKDVVQ
VSISSTPPNANIYIDGIFKGNTPSNISLPEGNYNLKMNITGYKSIGTEFNITSDMERQEI
NVALEPIDAP*
>SR-VP_26_10_2019_2_100cm_scaffold_48_146 # 93202 # 93930 # -1 # ID=1_146;partial=00;start_type=TTG;rbs_motif=None;rbs_spacer=None;gc_cont=0.300
MIFGAVIAGCISTENTGNSVVNYHSTDKAPNFELQINGADDYSKQEILTAINHTDQNVVK
YISSIDVVSRIEDSECSDNNVTGCAIANFTIDNKLKEIRLYVLHRDTYKGICNTFENVLY
HEIGHAVYYYKFGDYDVNRSDKIYQDSLELYAKKYADIYAKVDKEGCDDETVKQLEKTLD
EKNVVYQFATKVMSKWDIYKDGGIPKDMYDQYLYDYDIYIEARKEYTNALEKFKDYIKKS
QE*
>SR-VP_26_10_2019_2_100cm_scaffold_48_147 # 94093 # 94473 # -1 # ID=1_147;partial=00;start_type=ATG;rbs_motif=AGGAG;rbs_spacer=5-10bp;gc_cont=0.360
MNNKIKILVILSLVVATILSGCITGPKTIETPEGKVTIDDASGGKGSDWCQAGMKITSSG
PQGTGSFTIKGITTYKGVANVCEAEYTYDQGSMIQYFNEKGDYMVMVYKDKGGKVIQEMN
IANPNP*
>SR-VP_26_10_2019_2_100cm_scaffold_48_148 # 94606 # 94983 # -1 # ID=1_148;partial=00;start_type=ATG;rbs_motif=GGA/GAG/AGG;rbs_spacer=5-10bp;gc_cont=0.357
MDEKTEIKMTEEKKVTALGIDENLEGALAYFFGLLTGILFLVLEKDNKFVKFHAVQSIVV
SVAAIVILTVLGTILIFIPVIGWLLYMLLNLGVFILWLFLMFKAYQKETFKLPIAGDIAA
KQAGL*
>SR-VP_26_10_2019_2_100cm_scaffold_48_149 # 95202 # 96986 # -1 # ID=1_149;partial=00;start_type=ATG;rbs_motif=AGGAG;rbs_spacer=5-10bp;gc_cont=0.318
MKRIGIMMLSLLLMITGTADVAYAWSNGGYSENISDLKYGTHDMILENAISMLPLDIQDK
INNTVASYGSELPDCTEGTYCIGDNLKHHVYYNSSGELQDDIGAVRAQAEYDLAKTYLEN
GDKYNFSLHIGAMSHYISDLASFGHTMGADTDWGAELNHSNYEDYVDNNLDKFNNTVFDS
QFDNISAYNGTLKIANETTFDAGIYTNVWMENNYNWSDPNYVQRTDDMINYSTNIVTDVI
YNIINDTREDVPLIAPTIIDWSNDNTNDKSQSLTIYENDTVKFNVTPDQNIDSWLWALNG
NDLSNNNDNLTYTFNNNGSYTLDVNGSNANGTTQPIIWNIVVLQSQESQNNLDNSLIVSW
SPDIVGYMIVDGAASQTIEYSITTSEPMTTNSWEVDGGMVTGNGAPNTYHYTHTWDDKSI
GAHTITFKGSNADHKVEFRWYMFVINSEYRREEITNIINDMISDQNKNVEVIVAERMLIS
KEKINRERSIYGLVPTMYESHMIKGEKECKKENTDKESINIRNRRYSKENINIIKESLKN
RKYGVTNDVINDVIKGKKENSKIFDNIKDLNKENLNINNKEDIEKIISDMLYQK*
>SR-VP_26_10_2019_2_100cm_scaffold_48_150 # 97154 # 97480 # -1 # ID=1_150;partial=00;start_type=ATG;rbs_motif=AGxAG;rbs_spacer=5-10bp;gc_cont=0.336
MKVKDIPIFKEKVLGALPITQAEVSKMLGIDHRDTSKLIGVMLKDHIIKRTRADRTFLLE
KNGSDIQEKKIDFNVLLSGDKFSPCCGCDLDCDPVNCNKLTVWIMGGL*
>SR-VP_26_10_2019_2_100cm_scaffold_48_151 # 97633 # 98202 # -1 # ID=1_151;partial=00;start_type=ATG;rbs_motif=GGAG/GAGG;rbs_spacer=5-10bp;gc_cont=0.353
MVRCEEFYRYFEKKGNFCGKSEVVVKKVEEYIDYVKRNKVGGYKISNCALDPFISIELVK
EGRVHATALKDLKALMKKGKILPEKITRRMSIELINTANNKVGDVYKLDSIPGIRSRMRG
YEHDIRELEHEVRDTFDALKKDIGAKNNNEAMKMMLEMCIRNPGGVRSIKEEMDKMEDAG
QKLEIVTTP*
>SR-VP_26_10_2019_2_100cm_scaffold_48_152 # 98396 # 98848 # -1 # ID=1_152;partial=00;start_type=GTG;rbs_motif=AGxAG;rbs_spacer=5-10bp;gc_cont=0.358
MTTLGIKCLKASLIFFGITITVGAVYSLRPIRDIVMMSTYLVDFHSHLSMIGWVSIAILG
LIYCYLDDKGIPYNDTRGHKAFWFLVTGSFLMPFMLFITGAIHVYMIMNNVSPVKDNGPV
IGLLMIAAIITSIGAYMSIYNVYDALDKVK*
>SR-VP_26_10_2019_2_100cm_scaffold_48_153 # 99083 # 99454 # -1 # ID=1_153;partial=00;start_type=ATG;rbs_motif=AGGAG;rbs_spacer=5-10bp;gc_cont=0.312
MKKAIGVVILLLAQMLILGCINKTTTEDYKIDQVDTVDILDIDYINKFGILTYTFNINDK
KIMFDRNIQFLGIAVGEPVVLITVDNDPYQMTHNVEKRIKNRTINVTDIDNKTQSVKITV
KII*
>SR-VP_26_10_2019_2_100cm_scaffold_48_154 # 100104 # 101045 # -1 # ID=1_154;partial=00;start_type=ATG;rbs_motif=AGGA;rbs_spacer=5-10bp;gc_cont=0.323
MSLYSQRVDNFSEETREFSIQWFKKFAKSYPPFQFVINYSEIMKSRDENSPECIFGKRFA
KILSIEADKDVNNELRLVELDKDLIPLVENTDNKIFYRHLFFPSIFINNDFNFEGLIVKG
IYITGCYSEPDSNRYTLHWPVPNDYAVFIVAADIDIGCEFYACFAMVNKTIGENFTDTSE
ERTRMRRLAEYARVLICNIIDMVEGNDEDLEVVTVNTSREQNLKRIKRKQIPMPTKVFIR
AKGKFKKYVKEFNQNDEDNKNKLTHRFLVRGHFRHFMSEKFVYKKGEKTWIKPYYKGGGI
VISKDYKVVYSGV*
>SR-VP_26_10_2019_2_100cm_scaffold_48_155 # 101080 # 101433 # -1 # ID=1_155;partial=00;start_type=ATG;rbs_motif=GGA/GAG/AGG;rbs_spacer=5-10bp;gc_cont=0.325
MTNKGEEEFDVIKGIVRIIYEDFDTGEPIIKEKAVAFLLEIDKKEDIIIVYDKNALRLGM
INVGEPLVCLGQIDGTIIGKDRKGIIVEKKRFLCRGIMGDADITEEQLMKEGAIRLR*
>SR-VP_26_10_2019_2_100cm_scaffold_48_156 # 101540 # 104305 # -1 # ID=1_156;partial=00;start_type=ATG;rbs_motif=GGA/GAG/AGG;rbs_spacer=5-10bp;gc_cont=0.392
MKKILLLGLVVVLVMSAITIASAISEKNQNTADPGLEEHQWNNGKKSERVFASLDEVAIF
RNGKSAEEMAKSFDQNAVVTKDYDYLIIISLPQKMKSADLDAKIVNYHANTGHKANFVFY
KGDQKDESRMVLTGEIVVHFKNDWDENRIKEWAKSKHIDIIQKYPFSSNTYLFKVGPGLK
SLDIADQIYQSGEVIYAYPNWWKVMNRKAIPNDPLFPNQWHFLNTGQGGGTSGEDVNITS
IWDTFTGSSNEVIAIVDDGLEIGHEDIAPNVLAGYSYDYVDGDGDPTAGAHGTSVGGVAA
AKGFNSIGVTGAGPNTKLVGYRLLDAWTANNEADALTRNMSIVDIYSNSWGPSDAYCSGF
YVYYPIMDGPGPLTKDAFANGVTNGRGGKGSIYTWAGGNGNNANNLCDDNSNYDGYANSR
YIMAIAASNNYGTQSYYSEDGANILVNTPSSGGSRAITTTDRTGSAGYDPGNYTGSFGGT
SSATPLASGIISLMLQANPTLSWRDVRLILAQSAKKNNPTDSDWTTNAAGYHVNHKYGFG
RADAGKAVSMASGWTNVGPEVSTGVFRTPNIAIPDNNAVGISDSITIDQNIKIEFVEIYF
TAADHTYWGDLDIELVSPSGTKSKLATKHNVADRSQRYNNWTFGSVRHMGESSQGTWTLN
VKDLWAADTGTLQKWGLKIYGTEIGGGSGPSNQLHVSVSESPDPITSGSTSQATVHVTRE
CGTDTGDVCALVIPAPLIPAEGVNVGVSTTGGSLSYTNGVTDANGNFTTTYTAPSVTSST
VFTISATASKTGYIDGSGSDQITVNPSGGTVPNVVISSARFDALGTDAQYNINGEWVKIT
NRGTTSQSLTGWQLLNKTNNVLYTIPTFTLGAGRTVTVYSGTGTNSATRLYMRYNRHVWA
NSGECARLKDNSGNLVSEYCI*
>SR-VP_26_10_2019_2_100cm_scaffold_48_157 # 104450 # 105058 # -1 # ID=1_157;partial=00;start_type=ATG;rbs_motif=AGGAG;rbs_spacer=5-10bp;gc_cont=0.404
MKNINIKITTSIMVLIMLLVPIAYAASSSSSASASADGGSATASASSDASGGGNSDSSSS
EATGGSATANSNAEATNGGTAIADSDASSTNGGDAVANSDVKASGEGVVADCESVAVSEG
TDVKKDCSDVKTDTKEITDVSLKAEDIANIEVIDIQITPGQTEVITEDATNTDTAPKAET
GLLDKIIHIEIVEKILKSLHIL*
>SR-VP_26_10_2019_2_100cm_scaffold_48_158 # 105120 # 105605 # -1 # ID=1_158;partial=00;start_type=ATG;rbs_motif=AGGAG;rbs_spacer=5-10bp;gc_cont=0.442
MKIKLITIVLIFALFGTTIGSASIEDLIGISIEDLDANTAETWAYAITGTEGNGAGAYGT
ADASSTEDNVDASTTAESTSGDDASVYSDANGDDVSLTAGATVEGPDEVGATGDAYVTGD
VAGTDAGASAENGDYYNSASAWASAHGIGDASGYAWAHAWG*
>SR-VP_26_10_2019_2_100cm_scaffold_48_159 # 105701 # 106201 # -1 # ID=1_159;partial=00;start_type=ATG;rbs_motif=AGGAG;rbs_spacer=5-10bp;gc_cont=0.493
MKTIGTVLLVLVAVMGMAMPVLGAEAGSSAGAYADWDIATQYSNAWAMTGDGDEYAGAGT
NGASLGETDSSSGAGASDWDNYAAAGTQGYCVGIICDTTSAANAIENDEDGQTNAGADSN
AEGIIVEVDSGAESFWGPPIYSNAGAYGYSVGGWADSSAGANAYVP*
>SR-VP_26_10_2019_2_100cm_scaffold_48_160 # 106427 # 107557 # -1 # ID=1_160;partial=00;start_type=ATG;rbs_motif=AGGAG;rbs_spacer=5-10bp;gc_cont=0.347
MKGDIIYKMPILVILTVLLMTGSAIADDLHRPPVALLNNTTYIGSEGSPITFNASPSYDS
DGNTLQYRWDFTNDGKWDTNWSNSPIMKVIWYDDFTGKIKVNVSDGENYNTTTANVIVNN
VAPTVELDTAYEFINPAIDINSNVESFIKPHKLEAKLLNLKDVPVKIRIAGRPGDIAEVQ
IIQDGKVVGNGKVTRTKGRPTEETVNILSNYDSTKPYSGKIIFDAGDKQGATAVWIVADG
RTIKVKSFIHKKSESKHQTYDFEFRKVYNFNFPNIYDSIDAIRILDEIKDGNFTFKATAY
DPGNDSLSFKWEFGDGTDKTNSYQWNGSHTITDTVKHEYSKSGTYTLKLTVADDNGGNVT
VTKSIELPKLDGRSDR*
>SR-VP_26_10_2019_2_100cm_scaffold_48_161 # 107892 # 108047 # -1 # ID=1_161;partial=00;start_type=ATG;rbs_motif=GGA/GAG/AGG;rbs_spacer=5-10bp;gc_cont=0.327
MNRQVADMEMVGIKCGNCGKDIYVYRESLREKMFCTLGCLDKSNTKNDHLQ*
>SR-VP_26_10_2019_2_100cm_scaffold_48_162 # 108354 # 109019 # -1 # ID=1_162;partial=00;start_type=ATG;rbs_motif=None;rbs_spacer=None;gc_cont=0.317
MKKVYILAILSLIVFLVPLSIGSDENGSDKNKTSGDISNTSNVTSITYRSSVDQDYGFYR
VIDITTHKPASYENNTLTINVGDTVIWENDATPDEPLTIISEQGLWGNRSAYLRWNYQKF
SYTFNQSGTYSVYIKEYPREKHHTIIVKGVVKVVSTPTMTNTVLPTSAIVEIDTNKTSKI
NETVVIENSKREYVLYYIIAGFIIIVGIIVLIKRINKNKKQ*
>SR-VP_26_10_2019_2_100cm_scaffold_48_163 # 109045 # 109749 # -1 # ID=1_163;partial=00;start_type=ATG;rbs_motif=GGA/GAG/AGG;rbs_spacer=5-10bp;gc_cont=0.299
MKKVYSEVLLVLISLSIFTSLANGEISNNTSQNFVNHTYNGNLSNRTPDSYRVLVDGYHS
FYRLYDLKTGEEVIYDGNEDRILNIYVGDTVTWSNEDPSESFTIVSSEKLWTNKTGYLST
GKRFSHTFNKTGMFDVYIRQSQMLPHQTIIVDPLNLTSNKTAIDKAKDSAINKTIIFKKN
ESTNKSINKTVPLRSKITIKTYRRPKSIPGFELILGVSIIVAISMIYILKRRKR*
>SR-VP_26_10_2019_2_100cm_scaffold_48_164 # 109794 # 110270 # -1 # ID=1_164;partial=00;start_type=ATG;rbs_motif=AGGAG;rbs_spacer=5-10bp;gc_cont=0.384
MKKLAILSIVAILILSGCVSNDDNKDSTKSSSLTSTADANIDVKDVATVDTGAEQKIDVS
NDGTEENNIDDTNVDTGSDWCTPGDKITVEIQGNPEEFTIKGMTTYKEREVCQAEKTIQG
GSSIRYFNKDGSFVAMISKSSGGSANSNAEAIATSGTK*
>SR-VP_26_10_2019_2_100cm_scaffold_48_165 # 110405 # 110761 # -1 # ID=1_165;partial=00;start_type=TTG;rbs_motif=None;rbs_spacer=None;gc_cont=0.350
MLLSLTAFPVYALKSPDQYGDNECELIAKDYQRVYNGYLILIQPVKDNGAWDLGPYSGHF
LNLVWSKELGSYYIDYQSQTLFKTEDDVLDWYYIVKGKKAVLFNVNKEHPSFPIVWRY*
>SR-VP_26_10_2019_2_100cm_scaffold_48_166 # 110834 # 112021 # -1 # ID=1_166;partial=00;start_type=ATG;rbs_motif=AGGAG;rbs_spacer=3-4bp;gc_cont=0.389
MKVSYRLANIIMTIFLVLSIIGIAYGWDNVTATDVETPAPSDTSPPPSDTPTDTPTDTPT
DTPTSTPTDTPTDTPISTPTDTPTSTPTDTPTDTPTSTPTDTPTSTPTSTPTDTPTSTPT
DTPVPTNTTPTPTNSTSTSTPTNTPTATPVPSQNNGGGSNGGRSDNSGSSGGSSILSKDA
NGNIFKYETREEDLAVNKSVEYSFATTELSIYKVFVNGKNNQDQVPVRVDDLVNTSRYAN
ISAPGIVYKNENVWVGSKRLNYIGVRFKVKNSWIKENDLNESRYPSLLLWSGKTWLVLKT
NVTGKDGLYTYFESPKAGAGQLNVYAISAPPKKISNKSKAVTWSTPITVEGNQEEIIYPD
IEQIEEILPRKIPGFNDIILIIGMMLALIYVMRKR*
>SR-VP_26_10_2019_2_100cm_scaffold_48_167 # 112043 # 112576 # -1 # ID=1_167;partial=00;start_type=ATG;rbs_motif=AGGA/GGAG/GAGG;rbs_spacer=11-12bp;gc_cont=0.298
MNIQKCLIVLVVAILMLSIVATAENGNDTNVKTEKINVLIKSLNRGIDKDSGKQIVWVNI
TTNKIGRMIYVEEYFSKNETGQLKLDSRRMYYNDTMKDNTLVLQIKRPMDKEGKQYAYIN
AMVFLNGKRVLYTSFKHLKPKNVNTTSKDSKKSPGFDVIMPTISIISLVYILKRRKL*
>SR-VP_26_10_2019_2_100cm_scaffold_48_168 # 112602 # 112799 # -1 # ID=1_168;partial=00;start_type=ATG;rbs_motif=AGGAG;rbs_spacer=5-10bp;gc_cont=0.328
MRKIVALLIVIAVVLMSSGCINSDDATEDTDNGESDAIGNENETFNGTDNGQIDIIDDTN
TSVNQ*
>SR-VP_26_10_2019_2_100cm_scaffold_48_169 # 112859 # 113716 # -1 # ID=1_169;partial=00;start_type=ATG;rbs_motif=GGA/GAG/AGG;rbs_spacer=5-10bp;gc_cont=0.302
MNKWLQIIISLIIVIIFWSVLIGGSPLYIVHLLEKSNIINLHSSSPIKYTDYGNNITLPT
EEVIILRMDDVQGYLWSDTSRKLTDAVLEKNMSITLGVIPGRKMDVETKEYLISKAKDQR
IEIAQHGTNHNQDEYLNLSEYDTYNLAKSGFDNIVNMLNVYPVTFIPPYNEYNEDTEKAL
SRLGFKVISAKKDEYDLDRDIAFIGYTVQTKYSNREDLTSTEEITDGCNKSWEQRNVCVI
MIHPQDYVGEDKRTIDNNKYNKFVELLDELKKLDAKSVTFKDLLR*
>SR-VP_26_10_2019_2_100cm_scaffold_48_170 # 113795 # 115183 # -1 # ID=1_170;partial=00;start_type=ATG;rbs_motif=GGAG/GAGG;rbs_spacer=5-10bp;gc_cont=0.353
MNKKILSTIVIILTFTSLFPIFFIRLEGYQASLFWVYSISMTSFLIFMYAVTNTYKPMPD
VGFRPTVSVIIPAKNEEDVIQKTIEAVIDSDYPPEKLDVIVVDDGSTDRTAEKIIEIKKE
IEYKTKSDRIVFVKHERNYGKRVAFASGIERAKGEIIICIDSDSFVDRDAIKLLVQPFSK
KDIVASCGHGKAYNRDQNLLTKLQHYWYQEMFILTKGMEAKLGCVTCCSGILAAYRRDVI
LPVMDEWLNEKFLGNPIYIGDDRQLTNLSLRGLKGIVKEDDYKDNMCILSTKDAKVTYQS
NAVVYTMVPDNMKQFLKQQLRWKRAWVHGSILAGTFMWKKPFPVPLYFYGYQFLTYANPI
IVFTWLVYRPLNGEWIGPSAFLVGSLYIGFLHGLNVWRHDDNSSECMFYRMIFVFMSVLL
SLFLIPYAWATIYKGGWVTRTEKTDDKLGDKVPTKVEVPCEP*
>SR-VP_26_10_2019_2_100cm_scaffold_48_171 # 115194 # 116123 # -1 # ID=1_171;partial=00;start_type=ATG;rbs_motif=AGGAG;rbs_spacer=5-10bp;gc_cont=0.344
MKYQKENSVTTRLFDDSNIDIGIIGSGVVGSAVGTGLIDIGNKVMLYDVDKNRTESLQKK
GYNATTDLEYVVDSSNIFFVCVPTPDKDKQIDLSIMESAIVKLAVSCKDKDEYFLIVIKS
TVTPTTTENRIIPLFEKCSGKKVEKDFGICFNPEFLNEAHAYEDFMNPDRIVIGEYDKQS
GDILEKLYSHFNCPIIRTDIRTAEMSKYANNCFNATKISFFNEMHIMCQKIGIDSNTIRK
IVQMDRYYAIHPWEHGHSFGGKCLPKDLNAIIGMFNEGHIHDPVLLKAVRSINEIMDDGT
SNDAICEGK*
>SR-VP_26_10_2019_2_100cm_scaffold_48_172 # 116351 # 118153 # -1 # ID=1_172;partial=00;start_type=ATG;rbs_motif=GGAG/GAGG;rbs_spacer=5-10bp;gc_cont=0.520
MYIAKKMSVLVIALIMLLTPVVQAASSTAIANADADSGSSATAGAGAAADGDATATAESD
ATATETSDATAETVAVADGTDTTEATATADADAADDSVAGATAGAAAVGDDSNADAVADA
YAEDDAVADANSGAVAIDGGEATSYGGADATDGGVATASSDAGAAGAGAVAESDGTAEAT
CCGTANADADALAFTDGESSAYSYSEASATQAGVGVSDAVAGSLSTGIAGGDATAISEAD
ASQGSTAIALTGAGAFGEGATAVAIAGADADDDSTAAAAAGAVSVAVGGAVVTVSSTAQA
DAYDGSDSTATALGLGVGTADATSDVDIVVNSNAEAYANDGSAADAFSEAGAIGGAADHS
STDITVNSDAVATAEVASYAGADSYAFGTGAAIDHSETTVEANADSNANAELLGIATASA
DAEAYGLAVDDSVAEVSADACAEAEAAALAIANAEAGAGSAGVAVDDSTATSNADSYAGA
AAYLVAAADAASEAVSGAIAVDDSNAESAATSDAEAGAFFLDIASADAGAGSLATAAGGS
DVGAYSASIATDDDHNLVPLGNCGNGDEDGGCGTSTPQTPPEEPECGDGPEPVPESPCDQ
*
>SR-VP_26_10_2019_2_100cm_scaffold_48_173 # 118248 # 119051 # -1 # ID=1_173;partial=00;start_type=ATG;rbs_motif=AGGAGG;rbs_spacer=5-10bp;gc_cont=0.434
MKNRRTNNLKFLGVVFLSMLVLFITIASAETGETPADGTTATDSVSSAGAQAIATGSETI
ATVEAVVSSDGASSSATAKAKAENGGTATAIAEAWANWVDGSSAYARAVATAVAGTGETI
WAEATAQASASSGKTDAYAGACVGDSGCIDRNEDDNGGGDNGGNNNGHVAPLPPKPKSDS
MGGFIFGKGSIDRYCTFKLQLLDGNTNNDDRAKYMMYDVIAWGEYGFTGQQFESKYNITD
NSCTQILNVSIKTNSGAENGNENIPKS*
>SR-VP_26_10_2019_2_100cm_scaffold_48_174 # 119188 # 119466 # -1 # ID=1_174;partial=00;start_type=ATG;rbs_motif=GGAG/GAGG;rbs_spacer=5-10bp;gc_cont=0.366
MTKTVIIPDDVHLLIIKKQIDIRERYGVTLRISDMVAVGMRNIIDKMEELFNLRGGEVKM
VINGDIKANESEDVRVNGETRIALVEQGDIRA*
>SR-VP_26_10_2019_2_100cm_scaffold_48_175 # 119934 # 120374 # -1 # ID=1_175;partial=00;start_type=ATG;rbs_motif=GGA/GAG/AGG;rbs_spacer=11-12bp;gc_cont=0.299
MDKVLKILNSVCEGWIPEFRFDSVRKFKFDYGNLKLKIAVEMEGGIYTGTGHAKTGRYLS
DLEKYNMAALRGWLLLRYAYGQENLIANDVKKAVEKRNKEKIEKGIIEKIEKGIIEKIEK
GIIEKIEKGIIEKIKMAQNEEKVKET*
>SR-VP_26_10_2019_2_100cm_scaffold_48_176 # 120377 # 120577 # -1 # ID=1_176;partial=00;start_type=ATG;rbs_motif=None;rbs_spacer=None;gc_cont=0.303
MKAEELIDITDKVDDVLHGYGIIVDHGILTHYILKIIKESYPNDNIELELPDLKVILGLK
TLPEIV*
>SR-VP_26_10_2019_2_100cm_scaffold_48_177 # 120611 # 121024 # -1 # ID=1_177;partial=00;start_type=ATG;rbs_motif=GGA/GAG/AGG;rbs_spacer=5-10bp;gc_cont=0.377
MQTFLPYADFKRSVACLDNQRLNKQILEARTIYDIIIENRTSGGWVSHPATRMWRGYQEA
LALYINACLDEWKINRKRHHSYEKIPIVDETNVKLPPWLGDEKFHSSHRSNLLRKDAFYY
DQFGWTEGPGLPYVWPV*
>SR-VP_26_10_2019_2_100cm_scaffold_48_178 # 121189 # 121398 # -1 # ID=1_178;partial=00;start_type=ATG;rbs_motif=GGA/GAG/AGG;rbs_spacer=5-10bp;gc_cont=0.286
MTEEKNKHKDEENRYKEFVLYFRELDSIGIPYGMSDLKRKAEELGLPIPSREEIDMIIDI
NKWINSTVV*
>SR-VP_26_10_2019_2_100cm_scaffold_48_179 # 121548 # 122204 # -1 # ID=1_179;partial=00;start_type=ATG;rbs_motif=None;rbs_spacer=None;gc_cont=0.306
MLEIVDSISMIKGSRIQEKVPCFRCRTDDRCTFRYYDNEGNWTGKYICKSCHNKIKTDCR
NGNLDPLSTIGKGFIGEMIVAKYLGLKNCNLELDNFNARFDISPDSGYKRIQVKTLSLIG
GKWKATIGKTHNFDTAFIVCMDKNKPWKDIKRMYIIPEEELHNDEQMDIYDEWPKIRRSK
FECIEKYRVDENRFNDIYHNMDLANCPILRPYKIDNIK*
>SR-VP_26_10_2019_2_100cm_scaffold_48_180 # 122548 # 123504 # -1 # ID=1_180;partial=00;start_type=ATG;rbs_motif=AGGAG;rbs_spacer=5-10bp;gc_cont=0.321
MGLKILAATIIIMIVAVAAYQMIGERPILDEEILKERQIINHAINVTEFPSPDNLNSPNK
DLNIKGKILIWDIDSSLPSKLNNKMPKGLRANSNDAEITIFLIENGANYTRTAVVYYPSL
DTAKGYIFQIRNKEDKISNLNSIILYIYYALGNSKDSSITENLIDALQYNETDVRKYVVM
SLGMRKDEKSIEIIRQLQNDSDSDIRDNAKAIIESIENAKKVDKLLHDLNSEDSNIRANA
ARELGKMNDIRTVEPLIQLLKDGVADVRISAAEALGNIGDIRAIGELTWLKDADEDMNVR
QAEEIALQKIREKVERYQ*
>SR-VP_26_10_2019_2_100cm_scaffold_48_181 # 123569 # 124327 # -1 # ID=1_181;partial=00;start_type=ATG;rbs_motif=GGA/GAG/AGG;rbs_spacer=5-10bp;gc_cont=0.307
MNNKYLYMIVLLIFGAIISGCISDNSNKYSNESSSKLKINGADDYTRQRILAVINNTDQD
VAKYISSVSVVPKIEDEHCSNKNSSGCASADFTATGKLVDVRIYLLDRSAYKGSTCNAFD
RILYHEIGHVAYFYKFGDYGINLSKNDKFYQEALETYADRYADEYSKADTEGCNEEIAKQ
LEQISLSKEETYRFAERILSKWDKYKDGGGVPQGMKDEYLYDYYAYVDAKKEYEDASEKF
KDYLKKSQELRK*
>SR-VP_26_10_2019_2_100cm_scaffold_48_182 # 124445 # 124741 # -1 # ID=1_182;partial=00;start_type=ATG;rbs_motif=AGGAG;rbs_spacer=5-10bp;gc_cont=0.310
MKNMGVKSLKRILLATFIIFSVMTINVNSATMSSIGDTADNKATIDFATITGIYNIDYLF
AYPVRDVRYTSLRSVVDGTCNGNQMNPCGIVVNYNISP*
>SR-VP_26_10_2019_2_100cm_scaffold_48_183 # 124771 # 127398 # -1 # ID=1_183;partial=00;start_type=ATG;rbs_motif=AGGAG;rbs_spacer=3-4bp;gc_cont=0.372
MSRIGNCLIYIVLVSLLASLLMTIPGEAKADKYEKKHKNEVGDPGKDQKCKDCHDKINKK
DNSKDNLPTNKNTMDKNAGKNTGTSKIYSAQNIGSNVRSIGTNGNLSAIVTTGQMPYQIG
ATFGNWAGWSWWDNDQFGTEQQKNIVYLTILDNSSGTIKPVTGLAPSAWPFASYRKYNGS
YSYKADTGPSPISVLKNYPDMTDLFMIRKVDLRSASSAILTFWTWYTMETDWDYAYVVVS
WDNGSSWTTIEGTLTTNSDPNGNNMGNGITGNSVGNWVKETMVLSGYIGQEVLVGFRFKS
DQAVNDEGIYIDDIEIKDGDNIILSDDAEAFVEGKTMSVNVTYPNLVWSGLQYSQHTRQI
DLREDTLHPGTYYGYFNYDPFGEQYSGDYDVTLDVTIGSTQITTGTQFKTTIFGCEGCHN
KIGDSTETNTLHGEGGGMQSCMYVCHSGSRSFYYSLNPDDPIYMGPPLPANPMHVHEMKY
GHQGGFLDGAWYTQPNYTVPSHVTSTTCVQCHTSFVHDNTGSDKFNIASLALNGTNITYS
LGTHSGMTCEDCHGDLSYPTIPQDKFQVSDTLGDYNPTFTSSESFTGTFIVNVTGPEDLN
LTVHGGGGGRKVLLYVLGPVDNTSTALQGPCGGDPCARIAAMPIDMNIPGPYIGTWLVKV
IPLQTGILDYTVLSNYPIEKKPIIKIPECKDCHNSNGQGGAYTTLEIPNWNPGFAHADTN
DDGVLDVQCRTCHNTIHDTETKVCKDCHTTAPTGHVVKEPQFSQYTVSQCLLCHGDPHVV
KSGGDACIECHGTNYTGESSSSSMLVDIGLFNISVHQNINNAVPDIVSNDDCWMCHYNKN
MDRSNVRKCGYCHNKASQWHGNANVTTNLTELAIR*
>SR-VP_26_10_2019_2_100cm_scaffold_48_184 # 127500 # 128498 # -1 # ID=1_184;partial=00;start_type=ATG;rbs_motif=GGAG/GAGG;rbs_spacer=5-10bp;gc_cont=0.324
MYKVLILLFFLMLIPGSLAYTPTTDKCIGCHDGSIAGYKRPHNDTVMCEQCHTQGIHTGY
SYIQPDGTLTNNKSTAATCIDCHEAGVPGFSNAPIIPNLKHSSKINNGSIWGSYWSSDRN
NISCLYCHGNTKHDIVALGNIKNLTDDTTNMRNVSISETTWCIDCHYNNTENIYYKGDLW
NPMPPLITIKNTDNDKWVDHINYLKGEYNDSKCKSCHPINGIYPDLSSRYVHSIGGVSGD
ACIECHGTNYTGQSYSSSMLVDIGLFNISVHQNINNSINKDYRVTNDDCWMCHYNKDMNK
QNARKCSYCHTKPSQWHGDANIDTNLTNLSIR*
>SR-VP_26_10_2019_2_100cm_scaffold_85_1 # 1 # 1128 # 1 # ID=2_1;partial=10;start_type=Edge;rbs_motif=None;rbs_spacer=None;gc_cont=0.631
LKKIYQYSGGIPVWRPVAITVIRMKDTPTHSLPSFSGYLNKVFGFRTASSPLEDARHDPD
ISPQSVFLAVFHGFLFRLRSFQQLEADLAEPAFQRHIGVPRAFRDDVLRYSLCGFDLEAL
QQMLVDVNRRLKRNKAFDVGRVQGRLVAALEGIEVLASYSRCCDSCLQRRVTALGQDGQP
VERLQYYHRAVGCQIVSAPVKPLLAVEWLQPGEGEDRAALRLLAKLPELYGSPFFDILLL
DSLYAQAPVLKLAARLGWDVVITLKQENRELYQNAASLFQSRPPDMRFQEQHGGCPREVE
LWETEGLPFTAEHPQPVRVLRSEERVSEPHDRKGERTTETTSHHWVWFTTLEARAFPAKP
VWALGHTRWKNENNG*
>SR-VP_26_10_2019_2_100cm_scaffold_85_2 # 1923 # 2288 # 1 # ID=2_2;partial=00;start_type=ATG;rbs_motif=GGA/GAG/AGG;rbs_spacer=5-10bp;gc_cont=0.295
MEENLKESISKHIELIKNLSSLSNVQLITFVNVLSVNNPEMFDTLKDITEWESKVLSEFM
KESERADEKKKEEPKKEPKKKPQKEPKKESKKKPQKELKRASDDMFDKSEYDRIQIGGEQ
K*
>SR-VP_26_10_2019_2_100cm_scaffold_85_3 # 2362 # 2883 # 1 # ID=2_3;partial=00;start_type=GTG;rbs_motif=AGGAG;rbs_spacer=5-10bp;gc_cont=0.341
MKEYIKVPLDRIAVIVGPNGEVKQFIEEKTATSIDIDSMTGDVEIDIKDPIKGLRTKDVI
NAIASGFSPEKVFRLFDDDLLVFETINLPNIAKTVKDIRRIKGRIIGNAGRTREIFENLT
GTFISVYGKTINLIGYPEQNNVARAGIDMLMKGSTQKIVYEFLEKKTGELKRT*
>SR-VP_26_10_2019_2_100cm_scaffold_85_4 # 3129 # 3302 # 1 # ID=2_4;partial=00;start_type=ATG;rbs_motif=GGA/GAG/AGG;rbs_spacer=5-10bp;gc_cont=0.397
MVAKVKTEECTGCGICVDECPASAIVLENEKAIVYDDKCTDCGTCVDSCPNEVIAIG*
>SR-VP_26_10_2019_2_100cm_scaffold_85_5 # 3384 # 3497 # 1 # ID=2_5;partial=00;start_type=ATG;rbs_motif=AGGAG;rbs_spacer=5-10bp;gc_cont=0.404
MNFISADQLVGHNPCNVETVGSNPTRYMENVKKLERL*
>SR-VP_26_10_2019_2_100cm_scaffold_85_6 # 3604 # 3840 # 1 # ID=2_6;partial=00;start_type=ATG;rbs_motif=None;rbs_spacer=None;gc_cont=0.338
MYATRMLHPLREENIQGSIYGIASGLNSHKKVSHLRSLILIKDEEIEGIKEIISREEINE
MIDKKLIEGVYYEEVTKG*
>SR-VP_26_10_2019_2_100cm_scaffold_85_7 # 3818 # 3973 # 1 # ID=2_7;partial=00;start_type=ATG;rbs_motif=GGA/GAG/AGG;rbs_spacer=5-10bp;gc_cont=0.295
MKKLPKDRICYEFLLARYMPEVLAIEKGNVTPIKTEDFKQQLMHKIKSMVK*
>SR-VP_26_10_2019_2_100cm_scaffold_85_8 # 4011 # 4478 # 1 # ID=2_8;partial=00;start_type=ATG;rbs_motif=GGA/GAG/AGG;rbs_spacer=5-10bp;gc_cont=0.256
MNKDKLAEYIIDRILKGDVFFLGNEDIVKMQEEESNIKFERTDINVKLRRYNKESKLYFI
KKDEKLKNYSSDVYIPAGANWDTLFGFYFEEDLIIKVHVYFIGKEFDLDKLSEMVYSLFT
DIGKDYIKIGKIAFKYAEGAKPNEMVEKAIIEDIT*
>SR-VP_26_10_2019_2_100cm_scaffold_85_9 # 4593 # 6170 # 1 # ID=2_9;partial=00;start_type=ATG;rbs_motif=GGA/GAG/AGG;rbs_spacer=11-12bp;gc_cont=0.333
MIRLISQDEVVSISQFKDIVKSYKYEMKPTRKQEVLSNQTLSTCRHLYNDSLDERKKGWE
NGGWNVQYNDQQNYLPELRNKNDETGKYLREIYAQVLQNVIKRVDIAYQNFFRRIKNSKE
VKEQLKLSSNGKKEKPGFPRFKGYGRYDSFTFPQYGYGCQIIGKNNDIIRLSKIGDIKFI
KHRNIGNSGIPYQIKTVTVKKEIDKWFVIFTVETFIEIDVPVIPKEKEIKTIEELNKKCV
GIDMGLSNLVMLSTRQKIEPPKYLRESEKKLAKEQRRLSRKKKYEKIIEINKKINSGIKV
DKEIEKKKIKVSSKNREKQIIKVRKVHRKITNQRRNFSHNVSRTLVNNFDLIIFEKLNIQ
QMMSNHHFAKSIADASWYQIQIFTSYKAEWAGKMVDFVESKDTTKECSMCHKINDMPIWK
RTMECVCGNIEDRDVDASFVIRDRSVIYQDLKRKILERNKDTLTPGTGDAPQLNKELSAK
ADRLKLSGGACLSNPNRDTMIQEAPAFSMPASRQKLSAKADRRRE*
>SR-VP_26_10_2019_2_100cm_scaffold_85_10 # 6249 # 6554 # 1 # ID=2_10;partial=00;start_type=ATG;rbs_motif=GGAG/GAGG;rbs_spacer=5-10bp;gc_cont=0.327
MEKLVNESKLIYFGDLDEDSIVEMKLGKRYEVETYAEETGDIVCKFTSELESITIDDDWI
NKEEYPDGFITQLTFKNGVTIYEPQYDHNAVNICESELNNT*
>SR-VP_26_10_2019_2_100cm_scaffold_85_11 # 7460 # 7906 # 1 # ID=2_11;partial=00;start_type=ATG;rbs_motif=GGAG/GAGG;rbs_spacer=5-10bp;gc_cont=0.318
MSNIWHMLNIDNLTTDASFGLEYYLLGNMDKAKPLLSKGIEFCDMIQKGNLAITQEVINS
SDLDAWEDIQILVKCKSPEQLKTIVEEAALVKIDLTKMVNNSNMLSQENATYSKGKIRKM
QDFFIDAGTPYLNRAYNIMRRRERCRRL*
>SR-VP_26_10_2019_2_100cm_scaffold_85_12 # 7926 # 8300 # 1 # ID=2_12;partial=00;start_type=ATG;rbs_motif=AGGA/GGAG/GAGG;rbs_spacer=11-12bp;gc_cont=0.389
MIQYGKPPFLECSTRGDKRFSAFCAIVNGKSIEEQYQAAKIFDDGSTGLHWKDAKGRRAV
NATECAIFYENLWRQYISEHPELLDVIKNASGLSDIFATKGSVNQAKVLWKIRNEQMINS
WDKL*
>SR-VP_26_10_2019_2_100cm_scaffold_85_13 # 8789 # 9427 # 1 # ID=2_13;partial=00;start_type=ATG;rbs_motif=GGA/GAG/AGG;rbs_spacer=5-10bp;gc_cont=0.311
MANKEEPEKLLEIQTTKTIPEEQRPIWKIHIMYQRAVVCCYNCDTTMVDVIKYYGSPIQY
VFKIPLLLARGQKLILEFIDRSQLEYERGWLLKLGYGVEKNDGPMTVFKQGADDKNKYYL
DAPVSIPEVPEFSIDAHIRELVNDESVSYIFRKYGNDAHAVQLAKESEFNQKTLNKKDLN
LDSSEDDRGIRRTYKYISSEKETVIIDGINIG*
>SR-VP_26_10_2019_2_100cm_scaffold_85_14 # 9470 # 9973 # 1 # ID=2_14;partial=00;start_type=ATG;rbs_motif=GGA/GAG/AGG;rbs_spacer=5-10bp;gc_cont=0.296
MISESNVDKIFKPIPVNDEGKPIKGYSIFIEGELPKFLLNEQPIAKYKIIRPNGSTLATV
PTTFRKDIREELIKLGYRLVSVSKNVTIPVKFIEGIRVSISNANWKHKYAIIINKGDIKQ
IIDDTTKVLKILLDNNVEIDKDNICPSYCGIPIRNMNDVEKVIEYKR*
>SR-VP_26_10_2019_2_100cm_scaffold_85_15 # 9985 # 10617 # 1 # ID=2_15;partial=00;start_type=ATG;rbs_motif=None;rbs_spacer=None;gc_cont=0.302
MLNKHSKYIDQIKIEFDRKFINSLSLLTRRRIEPIIINKDAESSKDAEEIIIGIKCPVIM
SEETFDKDKKIVESDILNAFADILNSEICNREKIDTIYDRTRKKRKLKYKPIPCPVCESA
DTVRHGRRMTNIGFKSTHFCKRCNKYYTNQENAIWKMKNSKQVIEDAIELSKQFSLREAA
RQIREKYNVKISHSAILIWRRNKSELSKNL*
>SR-VP_26_10_2019_2_100cm_scaffold_85_16 # 10614 # 10793 # 1 # ID=2_16;partial=00;start_type=ATG;rbs_motif=None;rbs_spacer=None;gc_cont=0.261
MTFDKLCIFSGITYCKKGYSKCLPHICRFRNHIKKDRVEHPKTKKFVQLPDMKFNINKK*
>SR-VP_26_10_2019_2_100cm_scaffold_85_17 # 10828 # 11736 # 1 # ID=2_17;partial=00;start_type=ATG;rbs_motif=AGGA;rbs_spacer=5-10bp;gc_cont=0.424
MVYDVVIIGGGPAGLTVGIYVKRMMLNALLLEKMGVGGQIIVTDLVENFPGFLEISGGDL
ARKFEEHALKFGLEMKSMVEVSQIEDKETTKIVKTYEEDFETKTVIIATGTTPKKLGVKG
ELNLIGKGVSYCATCDGFFFRDKVVVVVGGGDSAITEAIYLTKMAKNVIIVHRRDKLRAE
KINQEHAFANPKISFVWDSVVEEIVGDNIVRKVIIMNVKTNVISEIKTDGVFIYVGLVPN
TAFVNVKKDEHGFIVVNEKMETSVKGIFAAGDCRVTPLRQITTSVGDGAIAAISAERYIE
GL*
>SR-VP_26_10_2019_2_100cm_scaffold_85_18 # 11881 # 12273 # 1 # ID=2_18;partial=00;start_type=ATG;rbs_motif=None;rbs_spacer=None;gc_cont=0.262
MVKKLNEEQLDRYISKYLDHNGRDKLCFSLSLENKKIQEWIENRKFAHLKKELQIYQNLE
FGCLKEECGCHYIFFAENENSRWRIMNLIDSLIKNFKVPLIKCPTYNKHSLRDNNNSRPI
DGQYNNCPLF*
>SR-VP_26_10_2019_2_100cm_scaffold_85_19 # 12242 # 13579 # 1 # ID=2_19;partial=00;start_type=ATG;rbs_motif=None;rbs_spacer=None;gc_cont=0.325
MVSIIIVHCSKIIKIWKEIIESNTMNQNKIEEIIIPLDLKTFLNDIADSKSGYRLGDPWK
YSEETLGVVVPILRENSPDRFYITMYEVLDQLNIKDTGHINQVELQNDCGMAIFVRAGTI
FEGKTQNRAAQHSGVYQDNKEIIDVRCVQQTRGISSDEKMKFGDIAPPSVTISLMTGDQS
NVWERVRKYGSVPIVNDSVSVVSEDNVILNATDETDTENKSSMSENLGKAWESISRYPDR
LQSYVIYDVNVSNECNVRISRVKPSEGVTSIWRGSLSKKEIEELSRRTNELNIRIRNSVN
RSSGLGGSDNLLEKIRKSQSVLDDMMQKVPLFDNQVGAIIFSPVGVIAVETFDHPKSWEA
IKKEIIEKYGDKIKDKQAEHIFELKPETILPTFKKFISSLDKFTERTIRKDNLSETREVH
GDGVIGEYTLVKGQPIHVLLIRENV*
>SR-VP_26_10_2019_2_100cm_scaffold_85_20 # 13851 # 14330 # 1 # ID=2_20;partial=00;start_type=ATG;rbs_motif=AGGA/GGAG/GAGG;rbs_spacer=11-12bp;gc_cont=0.319
MNIINSDRLNADEKEMLEKMGKEFGEKVIEFEKKSGVKIKDIQLSRMWTGKEKKPEANAY
FTEDNEYETDAIRFTISKVDRKRIKEWYLSLIPEIMSKLKEILKEQYNELTKEGKTPYYG
TICGPRLIYSFGETGIGEIITVRETITGRELDLSDYDNW*
>SR-VP_26_10_2019_2_100cm_scaffold_85_21 # 14406 # 14603 # 1 # ID=2_21;partial=00;start_type=ATG;rbs_motif=GGAG/GAGG;rbs_spacer=5-10bp;gc_cont=0.227
MNNEELINEYENISIAYIKVSKEIVERQLKKEMSYFENKKIIEITNRTKSSIFHFGSLSE
VMAST*
>SR-VP_26_10_2019_2_100cm_scaffold_85_22 # 14792 # 15352 # 1 # ID=2_22;partial=00;start_type=ATG;rbs_motif=AGGA/GGAG/GAGG;rbs_spacer=11-12bp;gc_cont=0.307
MKAEYIVQYEDKMPYNLICDTLEKESWTKETIFINEKAKYTTSLYSAKPGETTLVIDIKC
PTNQKILIRGTENGDIKNLKDAYSVKLTIMNNSKKEISPFTKIRITKERTTECVSPPVRC
FYADINKNDDDHLYRPKENILLQGEEHLFVYVIGENIGPKLPDIAIDKDHISFNIKADIF
TLSKKK*
>SR-VP_26_10_2019_2_100cm_scaffold_85_23 # 15378 # 15533 # 1 # ID=2_23;partial=00;start_type=ATG;rbs_motif=GGA/GAG/AGG;rbs_spacer=5-10bp;gc_cont=0.276
MMVRTHKRVRRKPRDKDESEALYLLMKAKIEDNIKKGKVKWISNREMERII*
>SR-VP_26_10_2019_2_100cm_scaffold_85_24 # 15562 # 15879 # 1 # ID=2_24;partial=00;start_type=ATG;rbs_motif=GGAG/GAGG;rbs_spacer=5-10bp;gc_cont=0.264
MKIEIDVKEIVQKIDINKLIEEKIMSDISDTIDIENIVNEALDDEEVKNHLNKKVINIIN
NYIESEEGKNRIIEEFSSVITNADILNDDKIIELVAEFLKRKLMI*
>SR-VP_26_10_2019_2_100cm_scaffold_85_25 # 15920 # 16351 # 1 # ID=2_25;partial=00;start_type=ATG;rbs_motif=GGAG/GAGG;rbs_spacer=5-10bp;gc_cont=0.315
MRTPIILTLLVVFALVTVATDGKREKELHITSLDIKFDKTDAIFTVNYDFDKFSKTFLLL
LGTKALEPKVRSVFPDFEYDVIKIDQNKAILRVKNISVLDKGYYLHNSHKFSETIETVYV
SDPSSTRIGEYHNINSTPNYFYR*
>SR-VP_26_10_2019_2_100cm_scaffold_85_26 # 16365 # 16529 # 1 # ID=2_26;partial=00;start_type=ATG;rbs_motif=GGA/GAG/AGG;rbs_spacer=5-10bp;gc_cont=0.291
MNSEDWDIIEEDCRCEYQGIRKGYCINSYTNKCDECRNNQLLTGKTESYYEIYL*
>SR-VP_26_10_2019_2_100cm_scaffold_85_27 # 16554 # 16838 # 1 # ID=2_27;partial=00;start_type=ATG;rbs_motif=GGA/GAG/AGG;rbs_spacer=5-10bp;gc_cont=0.232
MMKDNIINILNDYRNGIKNSFNVDDNEINNIEEFLNKEHNSFKIVIDDMSKSNLSDRGKM
IICCLIGYVNGEMRRRLFENRNIKILEKIRSVKK*
>SR-VP_26_10_2019_2_100cm_scaffold_85_28 # 16835 # 17005 # 1 # ID=2_28;partial=00;start_type=ATG;rbs_motif=AGGAG;rbs_spacer=5-10bp;gc_cont=0.316
MNETNELATIQKIGEDLVVIIPNHICEKLDIKEGSIVIVEPFLCSGEAGIRIKPKT*
>SR-VP_26_10_2019_2_100cm_scaffold_85_29 # 17110 # 17436 # 1 # ID=2_29;partial=00;start_type=ATG;rbs_motif=None;rbs_spacer=None;gc_cont=0.300
MGYGRKMEISVGFKELGILAKKYGFNNILDFSLWVEDNNLAETLGIKGEEDEEDGEIIEE
DKNSRKYRAKVLSLKILQLPEVQKELKQNPDIHTDKWQEWARKAKDIG*
>SR-VP_26_10_2019_2_100cm_scaffold_85_30 # 17443 # 17697 # 1 # ID=2_30;partial=00;start_type=ATG;rbs_motif=AGGA;rbs_spacer=5-10bp;gc_cont=0.322
MAKIKKCSLWTNGMVISFDEKGEQIPECGGFILDIADILKDNCDENTKWSFGKWTEWAYE
ANLNWYWEKKNSKGLIDITAKAVT*
>SR-VP_26_10_2019_2_100cm_scaffold_85_31 # 17754 # 18299 # 1 # ID=2_31;partial=00;start_type=ATG;rbs_motif=GGA/GAG/AGG;rbs_spacer=11-12bp;gc_cont=0.315
MRYDKIIVIDIESTCWKENTSKQINEIIEIGICPIDTKSGNVLEKRSIIVRPKYSTVSKF
CTELTTLTQEDVDNGISFTDACSILVNEYDTKRYVWSSYGFYDRNQFEDQCERENVQYPF
SYAYINIKILFALVNSLKRQVGMTDALKILNIPLKGIHHRGGDDAQNIAQILSRILFKKD
G*
>SR-VP_26_10_2019_2_100cm_scaffold_85_32 # 18357 # 18776 # 1 # ID=2_32;partial=00;start_type=ATG;rbs_motif=GGA/GAG/AGG;rbs_spacer=11-12bp;gc_cont=0.286
MSEKEKDWKCGNCGKTYSFNEFIELTNIGVCDCGYRFSLDRWRLQDQLKIKIDDKEVGLL
ISTAFLEINHRYFDKNLWYETMIFLEEHEIDCSYEERYETKEEAINDHNRIVDDLKNGKY
TIMRDADNIKIIIDNRNAI*
>SR-VP_26_10_2019_2_100cm_scaffold_85_33 # 18936 # 19058 # 1 # ID=2_33;partial=00;start_type=ATG;rbs_motif=GGA/GAG/AGG;rbs_spacer=5-10bp;gc_cont=0.431
MEDGPKWYYCRRHKHWWTDRPDIDRGMPTGLNNGEKDCGR*
>SR-VP_26_10_2019_2_100cm_scaffold_85_34 # 19095 # 21701 # 1 # ID=2_34;partial=00;start_type=ATG;rbs_motif=AGGAG;rbs_spacer=5-10bp;gc_cont=0.377
MDEFERDRLRRDGIARDRDLIISQNQFATVLDKTKGIIGVCVGPFKTSLAGTDQPVRYDE
DKREFVECDIQIAIKQFPVAKDGSYLVLENPAKDDRHPKQGASGMEELDYGRKVNIRGPV
TFPLWAGQIAKVIPGHNLKSNEYLLVRVYNEDEAIKNWTEAVIKPQSSVSTEEKEEREEK
GDKENKEKKEDKGEKKEHPKKEDDKPEKPDLTTGKQLIIKGTEVSFYIPPTGIEVLPEID
GNFVRRAVTLERLEYCILLDEGGNKRYVKGPAVVFPEPTETFIIENTSKKFRAIELNEIS
GIYIKTIADYKDEDGKEHKVGDELFITGKVMMIYYPREEHAIVKYGDQEKHFAVAIPIGE
ARYVLNRLSGEIALKKGPCMFLADPRNEVIVRRVLDPKATAIWFPGNDEAIEYNRRLMDL
TRSKRAEEFVTERDAFRGLGEPLTANYSTNIDSMLRAAATQEKFAGDVMNRNTSFTPPRT
ITLDTKYSGAVSIDIWTGYAILIIGKGEKERTAKAVRRVVVGPQTVLLEYDESLGIMELS
TGKPKTDNVLMKTAYLRVTNNKVSDIITVETKDLVKVEIRLSYLVNFTGEPEKWFDAENY
VKLLTQHLRSVISNIVKKKGIEEFYDNSTDIIRDTVLGVSDGTSERPGHLFKENGMYIYD
VEVLGVKITDDSIAASLVKAQRDVVSQTLTLAAKRRELDATKETETIVRDIASLKSSTRI
EEFKLQIKETEERLNASIKKLEADLEEKKKDAEVNKAKLVLQKDNADQETEIATKKQELQ
IEKIKAETEEAVAILKAIQPELIATMKAVGNQELAKVLAQNLPKAAGSFGLLTNKGGIDA
LISMVKGTPLEEGLTTLLGAEQDKTVKK*
>SR-VP_26_10_2019_2_100cm_scaffold_85_35 # 21735 # 21995 # 1 # ID=2_35;partial=00;start_type=ATG;rbs_motif=None;rbs_spacer=None;gc_cont=0.268
MKIQELIDELSKIRDKDPEKDVVIEVFDIKKSRIIRGWIFDLVIEDAKEHVKLRQKKCRG
WNLYTESTKQIEEIEDSLCPKNEENS*
>SR-VP_26_10_2019_2_100cm_scaffold_85_36 # 21979 # 22179 # 1 # ID=2_36;partial=00;start_type=ATG;rbs_motif=None;rbs_spacer=None;gc_cont=0.358
MRKIHKGDNYMPTNTKIYDEIERKRAVQKKEEDQQLKNQTKADATNRALGIRKRNQSSLF
DSLGSE*
>SR-VP_26_10_2019_2_100cm_scaffold_85_37 # 22344 # 22496 # 1 # ID=2_37;partial=00;start_type=ATG;rbs_motif=AGGA/GGAG/GAGG;rbs_spacer=11-12bp;gc_cont=0.281
MMKKDASMNTDQILQQIENNQRKIIEQNKKIISLLKNIDFNITSIKRQHQ*
>SR-VP_26_10_2019_2_100cm_scaffold_85_38 # 22527 # 22673 # 1 # ID=2_38;partial=00;start_type=ATG;rbs_motif=GGA/GAG/AGG;rbs_spacer=5-10bp;gc_cont=0.306
MKSDDRWKQEAIERDMMATMKKLGKGKNIIIKRTVPFTANTQFYYLYK*
>SR-VP_26_10_2019_2_100cm_scaffold_85_39 # 22732 # 23475 # 1 # ID=2_39;partial=00;start_type=ATG;rbs_motif=None;rbs_spacer=None;gc_cont=0.259
MIPKVLKPKETQDIRIHLYGLALAGGLVGLAIVLIKTIDPTKTVDPTYTTLIIVLLVLIF
LTLFIGLFGFSIYKKLKNYYKKRKQDKLARTNFPLFSNLIARFDFVTDKDDNIHKVIKDL
KPHTETDSTMPFGKLCIPDINLVLDIYNLFIDRLNQFDGTIDDFILLAKEFESIQKMYFR
LYIDFLIQQIIDGKTVDKVPKHRKEYFNNARQKYISYMREYNKYGIEMNNIFKNDIFSTY
FDYPKEL*
>SR-VP_26_10_2019_2_100cm_scaffold_85_40 # 23882 # 25258 # 1 # ID=2_40;partial=00;start_type=ATG;rbs_motif=AGGAG;rbs_spacer=5-10bp;gc_cont=0.370
MALEDTWYDRGVALDKLGKHEDAIKAYDKAIEIDPRCANAWHNKGIVLDKLERYEDAINA
FDNEIEIDPRRTNAWYDKGVALDKLGKHEDAIKAYDKAVEIDPRHIYSWNNKGIVLDKFE
RYEDAIKAYDKAIEIDLRCANAWNNKGVALGKLGKHEDAIKAYDKAIEIDPRDIYSWYNR
GVALDKLGKYEDAIKAYDKTIEIDPRHIYSWNNKGITFDKLGKYEDAIKAYDKAVEIDPR
HIYSWNNKGIVLGKIGKYEDAIKAFDKAIEIDHGRADMWYNKGVALGKLGKYEDAIKAYD
KAVETDPRYIHAWHNKGATLDKLGKYEDAIKAYDKTIEIDIRYVYITLGSIGKYEDAMMA
YDKAIEIDPRNKYIENAMLEAVYEKIDDEYAGKIPCCWGVIAFAPTLEKCKDELLSVLED
WILVGLRFGHTLPIVGGIDLNREPYLIKEQIHEQICAV*
>SR-VP_26_10_2019_2_100cm_scaffold_85_41 # 25236 # 25466 # 1 # ID=2_41;partial=00;start_type=ATG;rbs_motif=AGGAG;rbs_spacer=5-10bp;gc_cont=0.381
MSRFVPCNRREFIKRLKKLGFTGEFHGTKHDYMFFGHHRQTIPNDEEYSVKKLRMMIKEI
EILLDHKISADEWNNL*
>SR-VP_26_10_2019_2_100cm_scaffold_85_42 # 26002 # 26223 # 1 # ID=2_42;partial=00;start_type=ATG;rbs_motif=AGGA/GGAG/GAGG;rbs_spacer=11-12bp;gc_cont=0.396
MGEIRQLARVGDMKISWNSENDKEIAAAREMFDKRIKEGWTAFREKMGIKGDKIRTFDPD
AERIILVPQISGG*
>SR-VP_26_10_2019_2_100cm_scaffold_85_43 # 26463 # 27083 # 1 # ID=2_43;partial=00;start_type=ATG;rbs_motif=GGA/GAG/AGG;rbs_spacer=5-10bp;gc_cont=0.317
MIRSYILTNTDSTYTNSTTIANDYFSDWTRSFTEAGTGTTYAPYEQTYTIPYGALYIGRQ
ESYYQRVQEPYNQEHHPQEPQQQIPQKSPEQIKGETEATERAKTLLLEYLDEDNKQKFLD
KKHLEISSKLFNDVKYHIPLSKLGRIKAWKDNRIITELCLLVKEIEQLPAEDVVLTKLLH
VMNDETNMLKIANHSNVKENLLAGLN*
>SR-VP_26_10_2019_2_100cm_scaffold_85_44 # 27083 # 27562 # 1 # ID=2_44;partial=00;start_type=ATG;rbs_motif=AGGA;rbs_spacer=5-10bp;gc_cont=0.315
MNIEIENYGENIQPKHNDYITDEERQHLISELHRLLVWVGEPLPDAVDIEGRTVDAHKIV
WWCIHRKEFSEEEKNNFRDITHLLEKKEKDCKEMLQTANLTHEDADKLYHEIASITRAIM
DIKECETGKVNLKEHNEDVRQRIDDAKRWMNFLKTVGKK*
>SR-VP_26_10_2019_2_100cm_scaffold_85_45 # 27772 # 27957 # 1 # ID=2_45;partial=00;start_type=ATG;rbs_motif=GGA/GAG/AGG;rbs_spacer=5-10bp;gc_cont=0.290
MTKTIRWYHKLGISYNPYWCTHEVKYIRSLLHRRYRHNNRVSIRKSLDIQIEPKTRGWIT
F*
>SR-VP_26_10_2019_2_100cm_scaffold_85_46 # 28010 # 28609 # 1 # ID=2_46;partial=00;start_type=ATG;rbs_motif=AGGAG;rbs_spacer=5-10bp;gc_cont=0.363
MQKSKLIIPFYTQERWQNWINQVKESGFKLEDHEKGAIFVYMTDDIILACLKVTAKYDKK
LISKDDALKYIAEIREIALKKIDPIDNDIDIMFESTQSSLMGAFVSYECYLKNGYQKIKS
FGKLIKSAAQAEKENNMGVALDIIAEIGANIITGGKLKDKDFDIVSEGLVAEWLDGIDSI
NAAMIGDTSYKDDEPDEGY*
>SR-VP_26_10_2019_2_100cm_scaffold_85_47 # 28621 # 29271 # 1 # ID=2_47;partial=00;start_type=ATG;rbs_motif=None;rbs_spacer=None;gc_cont=0.301
MSNGLPKINTEKLTQYLMEVMPEKLKLNDIIPCRRCGWCCIDTTPRLLPGEIDLMCQRLN
IDQEKFIEKYINTEWFDKKKEYALKSPCPFLNKDGDNRYNCQIYQFRPFVCRMFPFGGMV
IVVDPCQKGKDTYDILWKWYEDHSGEKEVINYHEIESMNNSLRDIIREKQPDRKFIDELD
NPNDAKSHSEIALFTDKDDFKRIRKYLKKNRNVYDM*
>SR-VP_26_10_2019_2_100cm_scaffold_85_48 # 29261 # 29410 # 1 # ID=2_48;partial=00;start_type=ATG;rbs_motif=AGGA;rbs_spacer=5-10bp;gc_cont=0.393
MTCKRCGIDIEPGEIHLFRGGDDRRLAVERMFKTKVTQCSNPPPLEYWE*
>SR-VP_26_10_2019_2_100cm_scaffold_85_49 # 29432 # 30400 # 1 # ID=2_49;partial=00;start_type=ATG;rbs_motif=GGA/GAG/AGG;rbs_spacer=5-10bp;gc_cont=0.314
MTLTLEDKKLIFVGGKGGVGKSTSSSAIALHLSEMAKQRGLDEKILLFSTDPAHSISDSF
NIKIEDIPTKITDNLDAIEINVDKLMSEFKGQHKEAIQELLTKTASLDQQEADHALELAI
PGIDEFMSLIKLSSFLEQNTYKTIVVDTAPTGHTLRLLSMPNAVNSWLIFFSGLHKKYKG
IMRLLVGINTNDIESFISAMTEGICKTHMLITDSEKTEFIIVTIPDLMAIEETKRLFISL
YSVGIKVNNLIINHIQTSTDCVFCQSRRNYQEKYIYIINTTYPDINKIYVPLFPTDINGI
AYLRSFENILFDQCINNHVAQK*
>SR-VP_26_10_2019_2_100cm_scaffold_85_50 # 30436 # 31707 # 1 # ID=2_50;partial=00;start_type=ATG;rbs_motif=AGGAG;rbs_spacer=5-10bp;gc_cont=0.359
MYKVIYKVEDIPVDLLVDNPYDQRKRSGDIEGLAESIKERGLQYPIHVIKVENRFVIAHG
HRRAHAFRYLKRKEIPAFVRKESTPENLMIDLAIENLQRKDLLPTEKGSTIEQLFFTIPN
VQKSAVRAQSLLSQVKMYGRNNNIGEGFTEEDIISAKHFLNMVGMSTTAASRYMRICSLP
EEIQRNVVNADNTSLIPEGQIVTKSAYELTRIKDPKLQKELFQKTVQDKMSHIELKNVVD
ELIEKNGTIARKGNTSSANRRTEDDAGMASLTKELFTSSSKIESFRCKYLPIVSGRLEKA
QWSASLNKMKKACLDTVKNINNLLREDMKHEELLEYANVDLEISITEDMRYKFPSRIAEI
LKVKGGDILFLKVESIKRLPPKLDTIGTVELQNNKVLSIDVSRTTEENVDDIEENHDNRI
DIG*
>SR-VP_26_10_2019_2_100cm_scaffold_85_51 # 31682 # 32377 # 1 # ID=2_51;partial=00;start_type=ATG;rbs_motif=AGGAG;rbs_spacer=3-4bp;gc_cont=0.336
MTIELISANDMSNDIHGEEEEIKKRFEFIIEYFKKVNPNPTTELKHKNPYELLVATILSA
QATDKRINMTTPTLFEKYPTIDKLAKATPDEVYGFISSINYANSKSNYLVKTAIMVMTRY
NGNIPEDTDELQNLPGVGRKTAHVIAATLFNKPVIAVDTHVLRVAERIGLTTDAKNPLES
EEQLVRYTPKEVMSKISHWLILHGRYICTARNPQCKKCEISNICRYYKTNF*
>SR-VP_26_10_2019_2_100cm_scaffold_85_52 # 32525 # 32986 # 1 # ID=2_52;partial=00;start_type=ATG;rbs_motif=GGA/GAG/AGG;rbs_spacer=11-12bp;gc_cont=0.310
MDIKDHLEKAKELLQKDKHLMPVMFVETEDQIFVIGLVMNNDIDRKKMMMGFGRDFAKEH
KDKRIKKLSFIFEAWITKIDARTNISEKIEAIVVTEWNIETGKKDVITQDYEIIGDNVIW
KGEPQGVDDTNAYILEAFMRGYNQHLNHKSWAS*
>SR-VP_26_10_2019_2_100cm_scaffold_85_53 # 33040 # 33264 # 1 # ID=2_53;partial=00;start_type=GTG;rbs_motif=GGA/GAG/AGG;rbs_spacer=5-10bp;gc_cont=0.316
MIFGTFDLRDIWHVWILKKHKHIYKRIEDGKVCEISWQMHQCIDCKKIVGLDDWQIKDLP
TDMLYEKVQEIIYK*
>SR-VP_26_10_2019_2_100cm_scaffold_85_54 # 33274 # 33966 # 1 # ID=2_54;partial=00;start_type=ATG;rbs_motif=AGGAG;rbs_spacer=5-10bp;gc_cont=0.354
MKFAVVSLKNTQRIVEALEIFGHDIDNNKPDFVITYGGDGTVLYAERKYPGIPKITIRAG
SVGFKCRYSIEELEDVLIKIDSGEYKLQEEIKLETTFQGRKYLSLNEVQLHNSSPIKAVR
FSVYIEDKILFENVIGDGIVIATPFGSSAYYSSVGGEKFDKGIGIALNNPYNVKEKPAVI
DEGFDYSINIKILRDDGLLLFDNDNNTINVKGGDNIVVKRSKDTAKFVSI*
>SR-VP_26_10_2019_2_100cm_scaffold_85_55 # 34031 # 34426 # 1 # ID=2_55;partial=00;start_type=ATG;rbs_motif=AGGA;rbs_spacer=5-10bp;gc_cont=0.404
MNSFAVVRADDMSKVRTTLCDLMRYAHLSFEGKARRLEPAFADNILINVMKSPLRMACEA
ASIVPLNEDASAAIGRLRKIHPPGHVIIVSPRHEIYHELVNFVDILPEIELDMEWGMNPI
VQISAALVEQS*
>SR-VP_26_10_2019_2_100cm_scaffold_85_56 # 34625 # 35326 # 1 # ID=2_56;partial=00;start_type=ATG;rbs_motif=GGAG/GAGG;rbs_spacer=5-10bp;gc_cont=0.315
MEDNYIENNYMENDDKENDNEIIKISEWKTPATDYPEKQVNSAKIVHGFYNYGYFHNYGV
RGYKYFEVVKQIPVTSLEIREDKDKRVWWTWMVDDPPHFWSMQDYARNSAGRVLVAGLGL
GLVVHELLDNVKNSKVLSDVDSITVVERNKDVIDLISPLLPKAEGAKFQIINKDFYDFIH
DSEEDFDRIIVDLWTSGSIEETKRILHEEVVPFSYYLKIKYPNASIVFHGFKI*
>SR-VP_26_10_2019_2_100cm_scaffold_85_57 # 35338 # 35910 # 1 # ID=2_57;partial=00;start_type=ATG;rbs_motif=AGGA;rbs_spacer=5-10bp;gc_cont=0.356
MQTKLIDNESDQSCKRCPLWQTRNNIVWERSTTDKDVDVLFIGEAPGKEEDLRGKPFIGR
AGKLLDDWIFEMDLLSYAIINIVKCRPPNNRKPNLNEIRSCLPYLIKQIQQFNPKIIVAL
GAIPCSVLINRKEVVVNIGKIFKTRYGDVIVFPHPSFVARGADVHVPITELKNILGCIIK
EVKYEEKGHI*
>SR-VP_26_10_2019_2_100cm_scaffold_85_58 # 35888 # 36031 # 1 # ID=2_58;partial=00;start_type=ATG;rbs_motif=AGGAG;rbs_spacer=5-10bp;gc_cont=0.333
MKKKVTFEVSAEYIDWKEMLDKLSEIVEETCKEVSSLDINYSENEDC*
>SR-VP_26_10_2019_2_100cm_scaffold_85_59 # 36154 # 36480 # 1 # ID=2_59;partial=00;start_type=ATG;rbs_motif=GGA/GAG/AGG;rbs_spacer=5-10bp;gc_cont=0.312
MCGYVRQGYMNKEEEITDEIIIVPVRELSYEDAKKEIIKYLEGSGKRTVYVSEVVEKLRL
DIELTGEIVHEWRNQECRNLCAEDGFYGYTSYSCPVVGCRLNNYLVRK*
>SR-VP_26_10_2019_2_100cm_scaffold_85_60 # 36507 # 37355 # 1 # ID=2_60;partial=00;start_type=ATG;rbs_motif=None;rbs_spacer=None;gc_cont=0.304
MSEDLRGEWKLLKVWECHRCKTLIRMGRETSTHKCEIKENELSISNKAIEEQKNIIEEQK
KTIESQKGIIEEQLKLIGDRDKLIEERLKIIEDRDKLIENQKNAIGSHKGTIKEQKKTID
SQKVVIDEQNKTIKDKAEEDQNKIIEELKKTIEGHRRAIDNQKISIDDRDRIIDDQKRAI
ESQKRIIRDKEIEEKVANKNITRIDNKDNGGIKVHVWEQDKPIKDSKDMGYREDIEIEIF
EKGKGKDRIIIKNGRLTKKPDHIDIIGENTPEGFVMKGIYKS*
>SR-VP_26_10_2019_2_100cm_scaffold_85_61 # 37400 # 37714 # 1 # ID=2_61;partial=00;start_type=ATG;rbs_motif=AGGAG;rbs_spacer=5-10bp;gc_cont=0.359
MIEDKLTSLEENKEEKKIVLMDFAAEWCGPCRIQDPILEDLKKKFGDKVEFKKIDVDKNG
ELADKYTIRAVPTLVIEKDGKIFKKYVGVTSLKELEKTIGEALQ*
>SR-VP_26_10_2019_2_100cm_scaffold_85_62 # 37844 # 38569 # 1 # ID=2_62;partial=00;start_type=ATG;rbs_motif=GGAG/GAGG;rbs_spacer=5-10bp;gc_cont=0.332
MSNKSLYDIHMEFVAELFKRGESILAPTKGKSMGGAPLGYVKNIDNPPAGYIFRNKYGKY
ELHYDHLQASFTGIDWKDIGLCDARCWYEWRETEANIKRGDYKDTTSEYKMPENFRWKIE
CPECNIGMDADGHNSMSCIDAWLSGHIGALGHTHYDLKIYGSEIDDIKKIIKESRNNIDI
EKIKNVIITKNVTENEWEVLDDINSRKIATFYTEDLAVFLVEKCLGMELDKERYGVWTKK
K*
>SR-VP_26_10_2019_2_100cm_scaffold_85_63 # 38585 # 38914 # 1 # ID=2_63;partial=00;start_type=ATG;rbs_motif=None;rbs_spacer=None;gc_cont=0.297
MPNCRLCYNLMIITEHGKFERKCIERLETTYEDHDCHKYISLENISENKMSEERKLIKVV
MEYDNGDKEYLEGDDVEKWQKALNDAILLDFTHGKHSQDILKDIIWRRV*
>SR-VP_26_10_2019_2_100cm_scaffold_85_64 # 39002 # 39355 # 1 # ID=2_64;partial=00;start_type=ATG;rbs_motif=AGGAG;rbs_spacer=5-10bp;gc_cont=0.364
MDRNVEDGIERLIKHIRRMSLLTDEQLRTVVSHAIVNNPDSYMGIGTDTEGYITYVRNMS
TLTDDQIRHAFKDSVNDPVMSEIFEDAAKKKALLEMQKMAKDIRGNPKRFARRVDDL*
>SR-VP_26_10_2019_2_100cm_scaffold_85_65 # 39774 # 40010 # 1 # ID=2_65;partial=00;start_type=ATG;rbs_motif=AGGAG;rbs_spacer=5-10bp;gc_cont=0.346
MRRIDNIGELYGMAHELFVEVECPICNNIYISIMSQAEMILVFGCPNCANIDQSMITEMN
IPTIEIMPKEAMAECVND*
>SR-VP_26_10_2019_2_100cm_scaffold_85_66 # 40073 # 40816 # 1 # ID=2_66;partial=00;start_type=ATG;rbs_motif=AGGAG;rbs_spacer=5-10bp;gc_cont=0.315
MTLVLVKDEDIRYNKRKNDIKCRLCKGNGTRIASDGEPIWTRDSDIRGNWTGQFICYQCC
YKRDKVCHECGTEQITESVHMFRQYNKDIWTGNFICQDCYGRKNVDYKNRNIILKIGEGG
GSLLDVVVSTVLEVPTYSIYIADKRLPFGIIHEDYGIVGIKASKLRYNHWYFNINDYISA
DTYFLIGFDKGLKNIRVMYIVPTEERKNNGRFSIYENSKIYGDLKIDHEPYNKIYKDLIN
RLTESHK*
>SR-VP_26_10_2019_2_100cm_scaffold_85_67 # 41091 # 41318 # 1 # ID=2_67;partial=00;start_type=ATG;rbs_motif=AGGAG;rbs_spacer=5-10bp;gc_cont=0.325
MLQVIDKTDIAERKPYKYSEKVSERMRKEKKIREMKRKNMARNITRIDTLTEMIGDIIND
DGIFSGNVLNSILEN*
>SR-VP_26_10_2019_2_100cm_scaffold_85_68 # 41397 # 41543 # 1 # ID=2_68;partial=00;start_type=ATG;rbs_motif=AGGAG;rbs_spacer=5-10bp;gc_cont=0.361
MSTSLEKIVGGYLFIEGWASIAYSQDQRGLSNIGRLGRMGVGIWLFLR*
>SR-VP_26_10_2019_2_100cm_scaffold_85_69 # 41525 # 41629 # 1 # ID=2_69;partial=00;start_type=ATG;rbs_motif=GGAG/GAGG;rbs_spacer=5-10bp;gc_cont=0.286
MAIFKVIETMIKSYFFIKGIEKVGQPRLTTNKGE*
>SR-VP_26_10_2019_2_100cm_scaffold_85_70 # 41632 # 43227 # 1 # ID=2_70;partial=00;start_type=ATG;rbs_motif=AGGAG;rbs_spacer=5-10bp;gc_cont=0.395
MVENVSVIIKYKDVVTRSILESVTTLEAEVKRVHHSINAVSAIVPKSKIGKIKTDPNVEY
VEIDQEAHILGFVDDSIRESKNVRATAQTVPWGVSKIRATEVWPGGNKGTGIKVCVIDTG
IDYNHEDLQGNYKGGYNFINNTSDPKDDNGHGTHVAGTVAAMDNDIGVIGVAPEAHIYSL
KVLDANGSGSYSNIVSAIDWAINNNMQVISMSFGGSGFSQALKDICDKAYNSGILLIGAA
GNSNGDGSQDTVGYPAKFDSVVAIAATDSNDARASFSSCGPEVELSAPGVNIPSTVPKSG
TKYSDPSGYKQLSGTSMSTPHVSGTAALVLKAHPEMTNADVRKTLQDTTIDLGNQGRDIF
FGYGRIDAKAAVDQTPPPQKKYRCTGSPDFQCVEDPNGPYNSLAECQAACQGPQKKYKCT
GSPDFQCVEDPNGPYNSLTECQAACKPVQKKYKCTGSPDFQCVEDPNGKYVTIEECQAAC
KPTPQTKKFKVQTVGLPTKPSGILVLKTTRGDYTAEEACKAVCDLLKNMDQ*
>SR-VP_26_10_2019_2_100cm_scaffold_85_71 # 43390 # 44343 # 1 # ID=2_71;partial=00;start_type=ATG;rbs_motif=GGA/GAG/AGG;rbs_spacer=11-12bp;gc_cont=0.365
MQIDWSGFKWNVRTGSGGPGPNNWSDSTNNVFVDSQNRLHLKITNSAGKWYCTEIYTTTI
AEQGEYKFQVSSNPDNLTYNVVGGLFYYLDDQDEIDIEFSRWGDPDAKNTQYTVWTITGG
IESPRGETNTGNTTHLFRWNPSQIYFESIGILSWNYTGPNFPKTGGKLHLNLWLIDGKPP
ADSKEQELILSNFTYNKETPKKYKCTGAPNYQCIEDPNGPYNSLTECQTACKAPGAKYKC
TGSPDYQCIEDPNGPYNSLTECQTACKPIPQTKKFKVQTVGLPSKPSGVLVMKSTRGDYT
ADDACKLTCDTLKNMDQ*
>SR-VP_26_10_2019_2_100cm_scaffold_85_72 # 44443 # 44691 # 1 # ID=2_72;partial=00;start_type=ATG;rbs_motif=AGGAG;rbs_spacer=5-10bp;gc_cont=0.329
MPDIRDITEEKIFKTLGRGVPMCTTMNDAHANTVKSMIIIEQAIKQIPAKETGHIRGLEI
VRDRQRLNLEEIKSIRKGLGCK*
>SR-VP_26_10_2019_2_100cm_scaffold_85_73 # 44703 # 45317 # 1 # ID=2_73;partial=00;start_type=ATG;rbs_motif=None;rbs_spacer=None;gc_cont=0.301
MIKNRVTPEIKKAFIEEIKKTRDSGKEQGFLICLENDNNKNGRLFVSKKRCTGDECGLVI
ENVHEYCPDKVQGTFHTHPYLINVEHFYGRKPTEKETDSAIKLYKKHFGRKGINLTTPSH
HDLVDTLLNQCIGESEGTICTGTDLDLEKVECWTVKNDEKVKVKDCTQANQEHKERITDQ
PRKWIKPLFDREIINLKTKKWWIF*
>SR-VP_26_10_2019_2_100cm_scaffold_85_74 # 45322 # 45492 # 1 # ID=2_74;partial=00;start_type=ATG;rbs_motif=GGA/GAG/AGG;rbs_spacer=11-12bp;gc_cont=0.304
MPRCKMCSGDMIVTIDNVCLICNPPTEKQIDAIATIMVLVMEHIKDIRNKGELNDK*
>SR-VP_26_10_2019_2_100cm_scaffold_85_75 # 45482 # 46474 # 1 # ID=2_75;partial=00;start_type=ATG;rbs_motif=GGA/GAG/AGG;rbs_spacer=5-10bp;gc_cont=0.279
MINEYIARKDDYIFWKNVRATNGHIFEFIKNKFPNSLILPEFNMIDWFVIDENLPIEIQS
TIVDRDGIPRHAHFENAIRQQLEQNIINYGICWFFFDEYYLKYLQKDIGKTVSINYDWLY
KLLQEEKLKIFTVTHDGKIGEKSHKDFEFIRNFSSTCQLGKDNDFRILQRNKPKIIKKIF
VGYKIDTEEMRKLRNRYETESKTVGFRRWLQIGEEREKLIGTLYQCLGSLDIINTGLDCN
CVDRAYNNYITVYMDYLGLTEKIYGNNQNTIKQFVDKYDIAQYFPGYVRNKEKWNYLKES
KMKINTRQFDAIIRGRVNPLDWKKLVNVGW*
>SR-VP_26_10_2019_2_100cm_scaffold_85_76 # 46477 # 47616 # 1 # ID=2_76;partial=00;start_type=ATG;rbs_motif=GGA/GAG/AGG;rbs_spacer=5-10bp;gc_cont=0.306
MKNNIKIGIIGIGNCSSALVQGLQYYNYSEEQNAIYGYENKYINNKMLSAGLMNPILGGY
KISDIQVVSGFDVDSKKVGKDISDAIFSPPNNTKTFSEVPDQNVIVNKGPVMDGVSDRMK
NIFDIDDTQKELSKDEIIDILKNTQTQILINFLPVGSQLATEFWADIAIESKCSFINCIP
QFIVSKQDWIDKFESANIPIFGDDIKSQIGATELHRIITQMIIDRGGRVDNTWQLNYGGN
TDFLNMLDRNRLKSKKISKTEAVQSVLGDMRLNEENIHIGPSDFIPHLKDNKLCDIRIDF
RIFGDIACSIDCKLSVIDSPNSAGCVIDCIRIAKFCLDRNIGGPIIPACSYYMKHPPEQM
REEIAKRQLEDFINGDREN*
>SR-VP_26_10_2019_2_100cm_scaffold_85_77 # 47633 # 47914 # 1 # ID=2_77;partial=00;start_type=ATG;rbs_motif=AGGA;rbs_spacer=5-10bp;gc_cont=0.312
MNYDNKIVLVGFMSEWCGACHAQNPILDELGKIIGNKAEIIKVDIDKNRDIVKEWHIDAT
PTLFVLKNDSIFKKFIGLTDRNILESAINNALT*
>SR-VP_26_10_2019_2_100cm_scaffold_85_78 # 47919 # 48215 # 1 # ID=2_78;partial=00;start_type=ATG;rbs_motif=None;rbs_spacer=None;gc_cont=0.300
MTNNKIVLVMFFSERCGYCRTQYPIIEELRKIMGDKIEIIKIDIDKERDKAKELEVDATP
TLFILKNGNIFQKYVGLTYRHELEPVINNALEEQQSAV*
>SR-VP_26_10_2019_2_100cm_scaffold_85_79 # 48230 # 48493 # 1 # ID=2_79;partial=00;start_type=ATG;rbs_motif=AGGA;rbs_spacer=5-10bp;gc_cont=0.261
MQKISVYSTKLCPNCKILKQLLGQENIQYKDIDMATPIGLTELRINSVFTMSAPVLQIDN
KFYTTKELCKQEIIDQDKVRTLLKENL*
>SR-VP_26_10_2019_2_100cm_scaffold_85_80 # 48490 # 48828 # 1 # ID=2_80;partial=00;start_type=ATG;rbs_motif=AGGAG;rbs_spacer=5-10bp;gc_cont=0.283
MTNDITEIGYTCNMKKCKSTSLEIGRFISELSSKAMSQPLPTIYDKDIDRLGHYLDILDQ
SCGIAKDHMKNINKYYHEIKNIYPSVRGSRLTPPLSDLLDRIDSANSDCKCH*
>SR-VP_26_10_2019_2_100cm_scaffold_85_81 # 48878 # 49108 # 1 # ID=2_81;partial=00;start_type=ATG;rbs_motif=AGGAG;rbs_spacer=5-10bp;gc_cont=0.277
MPRITEHIFRCECIDQESLSDLKIAAITARDTYEDIIEKLKGTGPEFEKSIKSIEDSAKR
FHMLINEIDKIKPCTS*
>SR-VP_26_10_2019_2_100cm_scaffold_85_82 # 49137 # 49388 # 1 # ID=2_82;partial=00;start_type=ATG;rbs_motif=AGGA;rbs_spacer=5-10bp;gc_cont=0.290
MVLGKGNCKCLNSFERDILINSLDRSIKEESNTLDSIRASKEYLIKAGWEDIDYLISAHI
KMTGDFSILKKEIKDTPVCELML*
>SR-VP_26_10_2019_2_100cm_scaffold_85_83 # 49468 # 49983 # 1 # ID=2_83;partial=00;start_type=ATG;rbs_motif=None;rbs_spacer=None;gc_cont=0.331
MYKIAIIGSQSTGKSTLGNQLSENMNIRLITELARKWDIEKATQTELIDIQKELLNLQIE
EERKHEQFISDRSTIDNLAYWIHNVSPIVDREENGLYVKTALGNVKNYSHIFLLTPEFYP
VDDGFRNTNIIYQLQIAEVINTILRLYNIPHHRLSGSVENRVQKAIEILTK*
>SR-VP_26_10_2019_2_100cm_scaffold_85_84 # 49988 # 50413 # 1 # ID=2_84;partial=00;start_type=ATG;rbs_motif=None;rbs_spacer=None;gc_cont=0.235
MSDNKINYSNKTIKGKIEKSFEIINILYKNNLITDAYILDSVAKGTADQYSYIEINIVNP
LFEIQNLSDLRPIIDTESPNIKSVIDQLKEIGIKFKIIKIKDLEFWYQIHRNELFHIVLT
KDEKFSIKPRIRITKDEMIIE*
>SR-VP_26_10_2019_2_100cm_scaffold_85_85 # 50433 # 50684 # 1 # ID=2_85;partial=00;start_type=ATG;rbs_motif=AGGAG;rbs_spacer=5-10bp;gc_cont=0.306
MVDNLASTREMRIKTKEILINQIKKSLDICDIFQAAKTYSDLFHELGRDEERKILTHIEA
RDFVVDTRRLFSSAENRCKCAKR*
>SR-VP_26_10_2019_2_100cm_scaffold_85_86 # 50669 # 51280 # 1 # ID=2_86;partial=00;start_type=ATG;rbs_motif=GGA/GAG/AGG;rbs_spacer=5-10bp;gc_cont=0.301
MCQKINQDIKNKAMIKDKITPILKERFKEEILKSRNDGKERGFFLCSNKKLFASKTCIGN
KCNVTLIRPKEACPGKIQGDFHTHPALSYIKEELRERNVPLPSDSKIIETLEKDIKAKGW
THQTPSHEDLLYSLNMRFFGYSKGTTCVGVDHDDTKVECWTPKNVPHDAYIHANDELTKG
GKDFGDVPKKWIRSLFEKEVIYL*
>SR-VP_26_10_2019_2_100cm_scaffold_85_87 # 51343 # 51951 # 1 # ID=2_87;partial=00;start_type=ATG;rbs_motif=AGxAG;rbs_spacer=5-10bp;gc_cont=0.296
MNMMSTIKDKITPELKNKFRHEIKKTIDTGKEQGFLLCKDNKDNGPLYASKSSIDGEGEL
NFAKIKSECPIKIQGDFHTHSYLPDIKSRLKEGFPKENFPEDKIRGITIQLYNRKNMSVT
EPSHGDLLGVLVLKSKNKIVGTTCSTSDTEPDITECWTAKENIDKKYYNRANIEIEDPRL
IRNSPHKWIRPLFNKEIIDLKK*
>SR-VP_26_10_2019_2_100cm_scaffold_85_88 # 51973 # 52224 # 1 # ID=2_88;partial=00;start_type=ATG;rbs_motif=None;rbs_spacer=None;gc_cont=0.310
MSNKNNDKMPSCERIWIGKYKDDLGTFEILVPTCNRDDAVESIKTCLVKIKKGEIGVTQK
IVGEPDLLYIDEVGKCDYIRQIE*
>SR-VP_26_10_2019_2_100cm_scaffold_85_89 # 52238 # 52711 # 1 # ID=2_89;partial=00;start_type=ATG;rbs_motif=GGA/GAG/AGG;rbs_spacer=5-10bp;gc_cont=0.312
MPDKKQECVIIDKKDVNIIGKALEEYWGQEYHHGYTIDEINDTRTRLKKIKEKMEENMIN
KLDTRLSPREELRALMVERNIRELESLVDNCDPLALRNAYVIGRIITTPKEEEEIRKLAM
LYNADCQCSKRSYEVEHIHKLVEAFPKPKKRFIEKFV*
>SR-VP_26_10_2019_2_100cm_scaffold_85_90 # 52881 # 54239 # 1 # ID=2_90;partial=00;start_type=ATG;rbs_motif=None;rbs_spacer=None;gc_cont=0.292
MIPLIYQDNNDIYYPISTKEITRTEQIWIESIDILNELCHISKNLWNEANYIVRQLFTEK
DKDGNNCGNYINYSNLDYLIKNKSKNYKKLNGATSQQILKILDRSWKSFFGAIKDWKSNP
SKYLGRPRLPGYKKKDGEFLLVFTNQQVKIKDGYLIFPKKLKDLKIKTRLDDETDLREVR
IIPKGGNKLGYVIEIVYNQFEHQLNLNKDNVIGIDFGLRNIVTISNNIGEKPVCIKGGVL
KSINQYYNKRRSDIQSIYNRQPIACQIKDKKEICRKTGPAIQILTNDRNRKIKDVMHKYS
KWIVNYCLLHNIGTIVMGHNPGQKQEINLGTKTNQNFANIPEYLLRKMIKYKGDEIGISV
LDQEESHTSKCSFLDNEPIEHRENYVGKRMSRGLFRSAKGIIINADVQGALNIIKKAIPK
AFGKLDADGIEDEGLHPLRIGPLNVNRNVNVV*
>SR-VP_26_10_2019_2_100cm_scaffold_85_91 # 54451 # 54873 # 1 # ID=2_91;partial=00;start_type=ATG;rbs_motif=GGA/GAG/AGG;rbs_spacer=5-10bp;gc_cont=0.305
MSVNIDLPAVRIMRIEPIYTLDHPNPEWETKGKLWLDFALSNPRDNKIYPVAYVPNLPMN
ITHDPHSEDIVPKKYDLDIYPDSYNFYVDGHYNSFVLIGNYHKGRGMIGDKKTAIFFPDR
DNDIDAICKLLMLSEKIYAY*
>SR-VP_26_10_2019_2_100cm_scaffold_85_92 # 54881 # 55510 # 1 # ID=2_92;partial=00;start_type=ATG;rbs_motif=None;rbs_spacer=None;gc_cont=0.317
MIKDKITPKLKERLKDAIKKTIDTGKEQGFYICKDKEGKLFADKGCEGEQCDLMIGRPQD
SCRGEINQGDFHTHPYTSIDTFERMYFIKTYGYHRVKEDLKNVIKEEFNSLHEKEGLKNV
SINTPSYIDTLKALGFKCDGLTQGTVCIGTDIEKDKLECWTVRETYKDTMKRNCNKMEEE
WKYAVRMGGAMPVKKWIVPIFDKEIIDLK*
>SR-VP_26_10_2019_2_100cm_scaffold_85_93 # 55538 # 55735 # 1 # ID=2_93;partial=00;start_type=ATG;rbs_motif=AGGAG;rbs_spacer=5-10bp;gc_cont=0.288
MARIESECINSIIKYVGTVQDIKIALHTSITHQFGKGRGYLIDKKNKALKEMRNSCDSPD
IKDIL*
>SR-VP_26_10_2019_2_100cm_scaffold_85_94 # 55795 # 56439 # 1 # ID=2_94;partial=00;start_type=ATG;rbs_motif=None;rbs_spacer=None;gc_cont=0.310
MNMIKDKITQELRSRFIEDIKRSKESGKERGFFLCENTEGRLIPSKSCEGTECNIHLGDP
KIGCPSETKTYGDFHTHPYLHSVKQELRREGKISPDKELRIDEELRIKMSKNIREYHEKI
TGVKGITINTPSYTDVLKALLAKSINLTNGTVCTSTDVDINKVECWTIKDLGKDKLRQLA
IIGTIELDKIRPKGSELIKKWIDDISDRETIDLK*
>SR-VP_26_10_2019_2_100cm_scaffold_85_95 # 56511 # 56780 # 1 # ID=2_95;partial=00;start_type=ATG;rbs_motif=GGA/GAG/AGG;rbs_spacer=5-10bp;gc_cont=0.300
MSKAMVNAQINTITEMLQEFNEKADKCDNKDILSFAKTIGENFEYLAERIRGSSSLNVIE
KIKLSQEVERLEHEFGNVNDGFSKCKCNK*
>SR-VP_26_10_2019_2_100cm_scaffold_85_96 # 56786 # 56944 # 1 # ID=2_96;partial=00;start_type=ATG;rbs_motif=None;rbs_spacer=None;gc_cont=0.296
MFIFRIRLTLNEDQFDSIRNGLEHSEHMSDELKSHIYQQVFEQIKNIETNYY*
>SR-VP_26_10_2019_2_100cm_scaffold_85_97 # 56964 # 57125 # 1 # ID=2_97;partial=00;start_type=ATG;rbs_motif=None;rbs_spacer=None;gc_cont=0.315
MYNIMIEYNHKGEWCIYKDILCQEGACTRCNIAIGNRKNGAANDMCEELNVQY*
>SR-VP_26_10_2019_2_100cm_scaffold_85_98 # 57162 # 57395 # 1 # ID=2_98;partial=00;start_type=ATG;rbs_motif=GGA/GAG/AGG;rbs_spacer=5-10bp;gc_cont=0.299
MPPEEEAVKLSREDIDRLGKISALLFKMFEKKQKLFDNELLELFYGGILVMTDEMDGTGM
IAAKYTKSMKCFIEKLR*
>SR-VP_26_10_2019_2_100cm_scaffold_85_99 # 57432 # 58118 # 1 # ID=2_99;partial=00;start_type=ATG;rbs_motif=GGA/GAG/AGG;rbs_spacer=5-10bp;gc_cont=0.294
MTKIPIVPPEEMRSREEIMKIIEKKERKEYIKKLEEAMKGWRFADTSIKQMKKLNHKTKT
TGIEHGSLLCGNTKNKEIDLHNECTGTECSIKIERGKCPNNKIELGTFHTHSGSKAFSFS
AQDIFDEDNISCLGSPDAAKENEKLMCVVPKKESLEHERLMRRTNELLISKLSLENERLV
TRTKELLISKLERVVEDEYGYLRDVNEIIEDDYYMFNPEEYKNHKEKI*
>SR-VP_26_10_2019_2_100cm_scaffold_85_100 # 58228 # 58662 # 1 # ID=2_100;partial=00;start_type=ATG;rbs_motif=None;rbs_spacer=None;gc_cont=0.257
MPNDATHRIINYLALSIFLIINFYFGLEKDYEIIIIFMGSYVLGTEIFTPDLDTDSKPRQ
RLGILSFPIRKLSIHRGLGHNIFIGWFLKAVYILLMLIIIGIIILTSGYNIYWILDYIDI
KIIGAFLTGLFLSSGVHIIIDKIN*
>SR-VP_26_10_2019_2_100cm_scaffold_85_101 # 58716 # 59399 # 1 # ID=2_101;partial=00;start_type=ATG;rbs_motif=GGAG/GAGG;rbs_spacer=5-10bp;gc_cont=0.308
MVAASMYARYLKEQEIKEKRRLEKEAAEKKRKETIEQYAQKIKLERELAEGLEEKLFSLE
KPKEYRRLLRARKIEEAKKNVKELEAKLSKLERAELVKSLKLEELPKLEKEKLAKSSKLE
ESRESKLRHELSLYYAKPKKRPEFILSEEDKAKCKRKTLSSLIDDISGSHLVCPPEKAKR
DISQRELTADIKCFRKRVRRKSPEEIVALYDKLLADDPERLCKEKKE*
>SR-VP_26_10_2019_2_100cm_scaffold_85_102 # 59466 # 60050 # 1 # ID=2_102;partial=00;start_type=ATG;rbs_motif=AGxAG;rbs_spacer=5-10bp;gc_cont=0.335
MIKDKITPQLRNRFLQEIKKSKDTRKERGFHICIEDNGKLSAGSTCIGEECSMKFQHVSL
SCPGKKVQGDFHTHPYLAEVRKSFGITFKASDELIRSATETFLEDRGMTPTIPSHADARS
AVLGKCSRRTEGTTCVGSDLDMEKIECWTIKTVDDGDCLRALVEHISPEEEGHKLPKDWI
KPLFEIEMIRLKRG*
>SR-VP_26_10_2019_2_100cm_scaffold_85_103 # 60056 # 60973 # 1 # ID=2_103;partial=00;start_type=ATG;rbs_motif=GGA/GAG/AGG;rbs_spacer=5-10bp;gc_cont=0.308
MDQDKKIFHGDMTFGEWAAQQDQTNLEYNAIERGHRSYPGYTLEDIKRDIFTNYIINEDN
QKVIQESFGERHINSKKLNEQLSKLSRIAFTGSLGEFKSVDKRGHGDTVSTRLGGRGKGA
ESVAFRIEEKAVRYAHYLIEHNLAGSAQTVSDLVRMGFVKYLEMIPIINELRDAISTRFT
LDMQMEREHKDRIIVDEMLKGFEISLEVQEKDLMDALRHIENKEELEEIRDWTTKFIKDA
LTYNCATKKEKARVKEFIMGNSRLYNMITTLEREKLLTKEYIDNVRMKGAVPPSFNVISD
SESSR*
>SR-VP_26_10_2019_2_100cm_scaffold_85_104 # 60989 # 62050 # 1 # ID=2_104;partial=00;start_type=TTG;rbs_motif=GGA/GAG/AGG;rbs_spacer=5-10bp;gc_cont=0.288
MTKDVRIIDGKLKVVEISKEGKIIEIIGDYHKKNTYIGPNKKELKTLKENERIHELNYGN
RYKYQKESQIKGPNQYRQKLLKCKAEQGIVDNDVLNIKSSSQLLDDWSRNKGFKNYDEYL
NIIALGRGFTCYAEYEKVWMYYPEMPSPIKENRKDTRFLGVYIAENAVAKIFKESKKMPY
ANIGFDVVCPKGYKIDVKSTVLNKYNLFNFHISQNNIADYFILIGFNNIIELEPLHLWII
KSTEYISGCPIKNLEGLAILNEPDYLDIYKKYENPDKLKELKGVCNIFDAKNKIQINDYS
VPSKSLILDIILQIRRAGMTKILSTDILHILEEKRKNKPGNKLSLVPANECKF*
>SR-VP_26_10_2019_2_100cm_scaffold_85_105 # 63861 # 64049 # 1 # ID=2_105;partial=00;start_type=ATG;rbs_motif=GGA/GAG/AGG;rbs_spacer=5-10bp;gc_cont=0.360
MEIIPEANFGIEICKNGTPARNAIFLATETDYMLTCQITRLPKPVQIFRYLNSNNSVGIV
KE*
>SR-VP_26_10_2019_2_100cm_scaffold_85_106 # 64078 # 64236 # 1 # ID=2_106;partial=00;start_type=ATG;rbs_motif=AGGAG;rbs_spacer=5-10bp;gc_cont=0.289
MDIFDVLKAISKRKVELVHVGMSEKDALRNAASDISNEFHIRLQDIRKLYSI*
>SR-VP_26_10_2019_2_100cm_scaffold_85_107 # 64546 # 64704 # 1 # ID=2_107;partial=00;start_type=ATG;rbs_motif=AGGAG;rbs_spacer=5-10bp;gc_cont=0.296
MDMFDVLKDIVKRKTEFIRVGMNECEALKNAELNTSKEYHIPLCDIKRIYGA*
>SR-VP_26_10_2019_2_100cm_scaffold_85_108 # 64790 # 65911 # 1 # ID=2_108;partial=00;start_type=ATG;rbs_motif=AGGAG;rbs_spacer=5-10bp;gc_cont=0.353
MAENETERKGEEQNENIFNTWIESYTAISRMWEESYLKLYKPWLESTGELFEKAIDAASS
NSSEKYKEFYDTWTKTFQGKVDFGQIPTAETNKEILEKFLVGAEKSTDIYKNWITELDEN
SKLTREALKGEANPVKYKEVYDLWIKSYAKIFDELLTLPFRDNIREMFEKYTGIPDIYSD
TFIKISKLWNDSYTKLYGTWMESILELSKKSEEISKGKATPESYKEFYNLWTNVYQKTYG
KLLSIKSVQDPAGSEEQLRLSKEQLKATFETFAQSTQVYTDLYKSWMTTLEKLSIKSKEL
AKQPSNQETYKQTCNLWVKFYQKAFDSFFDNMPTVSPFKECFAPVKNVANIYMDNLKKMS
DFWLQSCGTAYRT*
>SR-VP_26_10_2019_2_100cm_scaffold_85_109 # 65956 # 66957 # 1 # ID=2_109;partial=00;start_type=ATG;rbs_motif=GGA/GAG/AGG;rbs_spacer=5-10bp;gc_cont=0.297
MEESNEKQNKRTASADPLKTYLESTQEFFDMWKNSYQSTFGKLTQVPAFGPIREKQEKIM
KGFPVYVNLYSTWVESNINFQTVFTEAMKKTYEKMVTETKGEITTTKYKDFYKIWLETYS
ETLKEFMKSGHFTSDMGKLMTNFMDYQKYNKDMIEENLLKPNNLPTKTEIDEINKDLYTL
RKTLKDLDKKTNEISKTIAENGQKIERTRSDLDDLDDNINEKIDEISKRVDELSKKIDDQ
KIYIKLELDKKITELDLDKKIAEISKKTKTDIQSDIDKKIIDASKKIKIEIQSDIDKKMA
EASKKTKTDIQTNLDNKISEISKKIDEQKSPVL*
>SR-VP_26_10_2019_2_100cm_scaffold_85_110 # 66954 # 68072 # 1 # ID=2_110;partial=00;start_type=ATG;rbs_motif=GGA/GAG/AGG;rbs_spacer=5-10bp;gc_cont=0.328
MNNENDINLNNDFNKFVKGIEILMKSPDFSVGTTPSEVVYTEDKMRLIHYIPVVEKPNPT
PVLVIYALVNRYYILDLQPDKSVIRKLLSEGFDLYVIDWGYPSGSDKYITLDDYVNEYIH
NCVNKIKEIHKIGQTANSCGNTANCCDKITLLGVCQGGTFSVMYSALHPDNVKNLITVVS
PVNFDTEKCLLNIWAKSLDIDKIVDYYGIVPGDLLNAGFLLLDPFRLLIDKYIGLFEKVD
CGKDATLASTNEENIKNFLRMEKWIFDSPDQAGEAYRQFMKDCYQKNLLIKNEMKLNEKT
INLKNINMPLLNIMAQYDHLVSNDQSIPLNDAVSSTDKELLIFPTGHIGIFVGSKSQKEV
CPKIAEWLRLRS*
>SR-VP_26_10_2019_2_100cm_scaffold_85_111 # 68129 # 68359 # 1 # ID=2_111;partial=00;start_type=ATG;rbs_motif=AGGA;rbs_spacer=5-10bp;gc_cont=0.342
MKVELTTELENELYKIQVKELELDGRYLFIRGIALDVDKKEASEFEDSIDMSDFCWNDKE
PGCEQEEQDIETSVET*
>SR-VP_26_10_2019_2_100cm_scaffold_85_112 # 68361 # 69122 # 1 # ID=2_112;partial=00;start_type=ATG;rbs_motif=GGAG/GAGG;rbs_spacer=5-10bp;gc_cont=0.391
MRVKDKVVIITGAGGGIGRETAILFAKHGAKVAVTDIDEKAGKETVNEIIKALEQDPDCK
GDAFFAKLDVSNREQSRQVVQDVLNRYGEVDVLINNAGIIQDDLITKMTEEEWDKVIDID
LKGPFHMSQAVADDMIKHGNGEIINVSSIVGIYGNVGQVNYAAAKAGLIGMTKTLAKELG
KKGVRVNAIAPGFIHTPMTAKVPEKILEMMKEKTPLKRLGEPKDVAYTLLFLASDEANFI
NGAVIPVDGGLLI*
>SR-VP_26_10_2019_2_100cm_scaffold_85_113 # 69376 # 70554 # 1 # ID=2_113;partial=00;start_type=ATG;rbs_motif=AGGAG;rbs_spacer=5-10bp;gc_cont=0.384
MNNVIIVSAVRTAVGKFGGSLKDFNPGQLGSTVLKEALKYADTKPDDVDEVIMGNVLSAG
HGQNVARQSAMAAGISQNTPSYTVNKVCGSGLKSVILGAQAIRLGDADVILAGGMECMSQ
APYLIKKARWGAKMGNDELVDSMIYDGLWDIFGNYHMGITAENVAEEYNISREEQDEFSA
KSQNKTESAIKDGRFKNEIIPIEIPQSKGDPIIFSQDEFPRFGTTKETLAKLKPAFKKDG
TVTAGNASGINDGAAAVLLMDEDIAKEKGIEPLATIESYASFGVDPKIMGMGPVHATILA
LEKADLTIDDIDLIELNEAFAAQSVAVIKEFELDQEKVNVNGGAIAIGHPIGASGTRILT
TLLHEMKRRDSEYGLASLCIGGGQGISMIVRR*
>SR-VP_26_10_2019_2_100cm_scaffold_85_114 # 70688 # 71557 # 1 # ID=2_114;partial=00;start_type=ATG;rbs_motif=None;rbs_spacer=None;gc_cont=0.360
MKEGDKMKKLKPLEGKVALVTGGSRGIGKAIALRLAEEGADVAINYQSTKEHAEGVSRLI
DQMGVIDELEKLSIMVDQIDTKESANEVSKLIDSIGSHSCIYQANVNDFEQVNKMRDEIV
KKFGKIDILVNNAGIVRDKSFVKMTPQMWNEVLSVNLDGTFYCTKAVIEGMLERKYGRII
NISSVIGRMGNRGQANYAASKAGIIALTQTLAKEFANKGITVNAIAPGFIETSMLKSVPK
EIMDKILVQIPLGRLGKTSEIAGAVAYLASEDGDYITGQVIDINGGLYI*
>SR-VP_26_10_2019_2_100cm_scaffold_85_115 # 72130 # 72315 # 1 # ID=2_115;partial=00;start_type=ATG;rbs_motif=GGAG/GAGG;rbs_spacer=5-10bp;gc_cont=0.414
MDDKVKRIVGITAGTAFMAAAYYIPVDSFMSFFAAGLFLIPTAFFVYMVQKMAKADAQAT
K*
>SR-VP_26_10_2019_2_100cm_scaffold_85_116 # 72429 # 72728 # 1 # ID=2_116;partial=00;start_type=ATG;rbs_motif=GGAG/GAGG;rbs_spacer=5-10bp;gc_cont=0.400
MDNRTKYIVAATAAAIFMGSAYIYPAETFLTFTVGWLFFIPAAFIVYMTWGFLTYMKERK
HRIVVSVQPTEAMRAIARRETELKIEKERLLHQEYEKLR*
>SR-VP_26_10_2019_2_100cm_scaffold_85_117 # 72830 # 74329 # 1 # ID=2_117;partial=00;start_type=ATG;rbs_motif=GGAG/GAGG;rbs_spacer=5-10bp;gc_cont=0.285
MISRHISIDEEYFDRIKPYIEKHNGSLGAALREIINQVEMYDSYTNIDPSLSDWIFNQVE
GRLAPDSVIDEIIDPNLINSMKKLDEYINNRFSKSEWNVNINLEADSDAIPSNILVDIRG
SSSKKNVVASILSKYLIRHSSGRSPLGIKSVTSFDESIRIEFCMMDKKKSLESLSKFFGY
TDEILTIIKDKPTFWKNIIERHIISDYNTVTIHRNHFEELLANDISVLGEITIEILTKKA
AREIPLKELLYLIKNIYENSRIVDIIEIDKNDMIAYHNYRNQKAIDKLTKILVTLLENSG
HLYDAKSTSNMIILRYRPDIDIKIDQIVANLKMSDSNIDQELVRFIICLNGLKNMPDISL
DLTSLGRKIGKSLIQEYEKDNHNKENGQDNHNKENGQDNHNNNNSYNWDMETFKKVIETI
DLKCHRISEWKSENGNTLYTVKKCNIAKDGNKINPYICRTIREMLKGALNYAFGDDAKLE
IKKLMSHGDNSCEVIIRTK*
>SR-VP_26_10_2019_2_100cm_scaffold_85_118 # 74362 # 75357 # 1 # ID=2_118;partial=00;start_type=TTG;rbs_motif=None;rbs_spacer=None;gc_cont=0.339
MNIGTVEGETTIKAMLTDVSAKGQEQLKLSTDASVTYEKGTDIETSKGAYTSKDMSCTHC
HSKEVKDFQKSVHLNKVSCIDCHGGDISINGTVSIYAMNGNFTDIQIKTNIINICSDCHS
DIVNQYKDSVHYNILREKGVASCTDCHNVHDILSYKDPNSMTYFENVPILCANCHENQTK
MSAWYYGIQTDRFDTYKKSYHYKAIMLRKGSENANERLSGGRGLATCSDCHESHNTRNES
DPNSAIYPTNLVKTCEKPGCHSEQQKALIYGGKVHEGQSVYLLPTKIDLKTLVTYFYIAM
IIFELSFTFGLIALGIYSKIDIKKRSNHRKE*
>SR-VP_26_10_2019_2_100cm_scaffold_85_119 # 75393 # 76259 # 1 # ID=2_119;partial=00;start_type=ATG;rbs_motif=AGGAG;rbs_spacer=5-10bp;gc_cont=0.323
MSKGETSNMKFKRFTLNQRIQHIIFFTTFILLAYTGFPLKFPDEWWSRWMIASVGGFDNR
TLIHHFSGLLMIGVSVYHVIYHSILEKPRFDVLFNLKDIKDFWQQVLYSLKYSDKHPNFG
RYTWKQKFEYFGAGFGAVVMGFTGILMWQPFEAMKYLPIGFIQIAGLFHTWEAVLASLAV
FIGHFYDEHFDKFLNTSWITGNIPEEEMKHEHPAEYELVMKEHNADNKYIHTDDSKLELD
NTENGNITGKILHICSKLAFTIIFLLICIWMLWISYMVLIDAINVYIL*
>SR-VP_26_10_2019_2_100cm_scaffold_85_120 # 76316 # 76600 # 1 # ID=2_120;partial=00;start_type=ATG;rbs_motif=None;rbs_spacer=None;gc_cont=0.274
MNKEELIQLHTFMVLVKNFLEQRGKGEFPKYDSLHINPTHVHKNKHEHKNAIFVLGKEIL
SVISDNSNIIVDYRDKIIDKYPNYTSATEILTFN*
>SR-VP_26_10_2019_2_100cm_scaffold_85_121 # 77083 # 78522 # 1 # ID=2_121;partial=00;start_type=ATG;rbs_motif=GGAG/GAGG;rbs_spacer=5-10bp;gc_cont=0.363
MAFPKYKPASPPKNKLIVENRIIDGKMRKVETYNGKVARVYDDDWKLLEDRSEKLKITLP
TLPLVPRIKQENKLDDIPPQEDKPKEESQILDIPSLSSTSTQVDEKMMSGTGGLQIIPED
EVAKPGDVDIIPKDIPKEENVEVPKVEEVPKSEYPKIDSPKVEETPKIEGTTDSGLSRQL
DKVINIQDIPTNQQLKLSSNKVDIPKETPNETNIPKDTREMGVPGVPIKKMENRIEKLAD
KKTPNTQTITANDKPKVENKIIEVTKAERQKKPIEDKITKENKNMVEELLEEYKREQWAK
KRDFDKNIEDMARVASENKGQIKEISQKIEGVNGKVVEVEEKIGGLQDDIKERFGTIQER
FGALQERLGDMKKPVTETLGELCTGVDCIKTDLKKSQEYQQSSEKQLEGKFNELSERLQR
LEEPSYVCDNCGADSIKPLSSFCPNCGAPIHSWTDPETGNPVSGWAPFWKRAARQSEFQ*
>SR-VP_26_10_2019_2_100cm_scaffold_85_122 # 78558 # 78935 # 1 # ID=2_122;partial=00;start_type=ATG;rbs_motif=AGGAG;rbs_spacer=5-10bp;gc_cont=0.307
MTGDVEHETKNNDIMDSNAIRQLKNTVEIFNTIRDLSSNMSSDPLKKAMEEIIQRSIIEN
IGSFPIMGKTNKEGSKSHEDIPIYEKLSPGDVYMLRIVNGELEVIENHGGDIIYKTAKLS
IDKLL*
>SR-VP_26_10_2019_2_100cm_scaffold_85_123 # 78960 # 80885 # 1 # ID=2_123;partial=00;start_type=ATG;rbs_motif=AGGAG;rbs_spacer=5-10bp;gc_cont=0.398
MANGDQVQGGGGGQRTYSEEDVMALMNEAARRAATEAMKNANAQKANEDEDDAAVSVINP
KVVRQLKDTVAVFTALKDLSSNPLQKTIEETVGGMAASVVQSAFAPRGPPPKQDIVDKLL
NSQFAFGLGSGMGQRAPELVETMGRTFGTDKAGQMMDNIIGKYGGGGGQSGQSRQLSPGP
SSGPSGPSSTQSPPSAPEQKTDKQTEKELLLSLDPNNPEHVSAYAETQGGLPVDVARKML
MIHQDAFIEQLKRDGMNVDQISTQRGSRAHTSPHVQQPSPTQQTPPTQPVPPSSMRQDAH
PTYPGSYPGSPIESPSSQSPDDLEYVEYHDMTQPGQSPDSNQQPGGKPVPPGSADGQQAE
MMKTFATDIGKVMGEMLNKIESINNTVFTLQSEMNDMKKSGPKQSSSINTEMPPRMPSNV
YPSGMTKEPIVRTPSGISPAITRQYTPSEAPLLETFEDQIVETPKEELNIERSGDFFEEN
VIDISNFKQELEEEAKLSATNSNVLSQKIQQQTPPPGPIQPIIQPVPVVQPVPPVMATQP
VPPMVVQPPLPTAQITKPIQAHQPPVVQQQIVRQTEKENKDDKDNIGFPKNENIIPDSKT
SEEKNDNNFVTPIKKIGIHKKAAYRNIKPSFKKSDDEENKE*
>SR-VP_26_10_2019_2_100cm_scaffold_85_124 # 80976 # 82145 # 1 # ID=2_124;partial=00;start_type=ATG;rbs_motif=GGAG/GAGG;rbs_spacer=5-10bp;gc_cont=0.379
MAYPKPGFRQTDEDIRRVVDQQVAEKTRAIEQKSKTDLEILLEQRSKGIEEKAKTDAQEL
ARKETQAIIDQRFKEQEERRQKLAEEQDRKLREEQDRKLREEQDRKLREELESKLRQDIS
QKLREELEQRLKDAQEKKVKEEEERKLREEQERKVREEQDKRIEQERKAREEQDKKLRED
IESRLKQEFESKFKQDLEQKLKEVQERKEQIPVQPVAQIPVQPVAQTPVQPVAQTPVQPV
AQTPVQPQAAESSSKIAKMIEEIKKRKAATPTTTYEQPSQPHIPLISPDQAIDDKDIIHC
PTCHAGHVHNMETDGVSYKCTGPECGKEFVMVPKDSDYKCIGCGAPIKKPEDDKIKIDSC
PFCKNKKAIKFDWGKLWKLKPQMATTPKK*
>SR-VP_26_10_2019_2_100cm_scaffold_85_125 # 82192 # 82536 # 1 # ID=2_125;partial=00;start_type=ATG;rbs_motif=GGA/GAG/AGG;rbs_spacer=5-10bp;gc_cont=0.301
MQAVQLMALRDLHSSLEKHKIVSRQHKDNIQQNIDPQVACDVVDHIFRYIDICLKEDKSK
MKLSLFAKSFIKGILTDSIRNGINDFIFNMNDKEVKAMLDDMQKELNKRRLDGK*
>SR-VP_26_10_2019_2_100cm_scaffold_85_126 # 82540 # 83196 # 1 # ID=2_126;partial=00;start_type=ATG;rbs_motif=GGA/GAG/AGG;rbs_spacer=5-10bp;gc_cont=0.298
MNDSSITKPNSMIFVDKCLADDLINVIEKMVNHHIDKNYKEVRNIIIGYDSKNGEWISRY
GESLEKKISGPEQTITYTSPSICSFFLNTESFTKQGMIFYEDDIYNNIRLQLDESMKRVL
DVMFTLSDRVIEYRHIIDIIITEWNLKNIKNSIIPIKINVDPDICGDLYFHQLEVRENAW
REFRSISRLKGLMLRDSFKQAVIGFLEDRSEMLREIDD*
>SR-VP_26_10_2019_2_100cm_scaffold_85_127 # 83233 # 84774 # 1 # ID=2_127;partial=00;start_type=ATG;rbs_motif=AGxAG;rbs_spacer=5-10bp;gc_cont=0.278
MEFTRTSPIQINIVPISGYTLDIKFKIKGSRKIVKINICAHIHFRHPIHINMIDVISTDT
LNIYTFGDDRTYRVLTKIPEFKNRIQSYVIFSIDHNEDLYTKAFIEEINIETSSQKIDES
TIEEVPVPRDHTINEMIDLMIGQYYIELPKDSRKRISYIYPVHSNDSFHIVASNHIKYLR
YKYLYENRHVEIEDIDWPQLSSIDWNEKRNVLVHPFLYPFVSTEFFKENSRNFAKLLSRK
NKIGGLDVADSNRISRLAVELVNRIDLMMVPSNFAKDAYIKSGVTIPVEVLPHGVPDEFL
NDNYIDTNNSNIKELRKRKENGDILILYFLIHSEYRKGADLVKSVMKRIQKKFGNVYLVV
KGRNYPHFLDLRTMNISSWMDNKDLKLLYDTCDICLSPSRGGGFELNALEAVSRGVPTLV
TNGCCFLDLIDYFIPINLNNKIIQSLPGNPIHVGYGCEVDINDFDTKLIDVINRLDYWKK
RFKENSIYIREKYSWRNTANILDNHLKNYGFID*
>SR-VP_26_10_2019_2_100cm_scaffold_85_128 # 84809 # 86167 # 1 # ID=2_128;partial=00;start_type=ATG;rbs_motif=AGGA;rbs_spacer=5-10bp;gc_cont=0.313
MDLTYTSPIRFDFIPKIGSTIIFEFKLKASKNRIKVNVDVNIFHKDPFIIGRVSLVNSGI
QNVYTYTDDKLHTMRFNIPEFQSRTQSYIYISMEPSGNFYDKVIIEDMKIIDDTKKLEET
NVAYAHPNTAMAVPSIGPKIGSLQDIKDIVTKGYREILKREVDPNGLENYINQLKNGLSI
ESFHDILRSSQEYKDRFKEQVVTVQHIQREIEKFKEGQKIAIASIIRDEEGSGNLGRFLD
CCRELEQYHKNLVYIFIEGDSSDRTYDVLKDWTGQRSGSILEKINKGYSPFGKTKDIRRT
AHLAELRNRLIELILSIQDVGEVLMIDANYGWRGDLISSLREANAHIAAPLVVMHKDDSG
RYMFYDIWVFRKNGREFWPLYPYAEGMQFDNPVDVDSVGSGYLIERQVLDAGVRYDGNND
SEQVGFCNNARNSGFSIRINPKIYIRKGGFKE*
>SR-VP_26_10_2019_2_100cm_scaffold_85_129 # 86177 # 87286 # 1 # ID=2_129;partial=00;start_type=ATG;rbs_motif=AGGA/GGAG/GAGG;rbs_spacer=11-12bp;gc_cont=0.298
MDENEIKDTVTQGYRNVLKREPDPGGLSNYINEIKNGLSIERFYHILRTSEEYRQRFGGQ
SHLVPFYVPPSQNTSDQQSTIIPFNVPIPSQNVPSVITYCMIGGNKLHEIKDYIPIVISY
VDKFVYVDSGSTDGTIEFLKDLSSKNNNKIDIIVREWQDKFSYFRNFYLEHLRNQNYNGW
VLTSDTDEHFPQETLSQLRDIIGDTHNGIQFRAYDITINDNDGTKIVSQSLSNYWKGLMF
KFHQNLRYEGEPHESLVGEPINWKQTDLIYKHVRSQLKVYYRATENFFISNSNRYSSKWG
EFRILCSKNDMIKFAQFIERCKNGDLPKDVEDWIYDHRNDNSDSGDSEVREMAKLYYEIL
HPEKNRDKS*
>SR-VP_26_10_2019_2_100cm_scaffold_85_130 # 87283 # 88266 # 1 # ID=2_130;partial=00;start_type=ATG;rbs_motif=GGA/GAG/AGG;rbs_spacer=5-10bp;gc_cont=0.283
MNILITGITGFVGAHLADYLSKQSNTIYGLYRSKRYESTLEALGLSRHKNINLILGNIGS
YPEMEEIVIDNDIDQVYHLAAQAIVKSASMSPISTYQTNILGTINLLESIRLGSDRLKKD
IPTLVMSSDKAYGTSLILPYKEEFPLNGLDIYSSSKACEDIIARAYAYNYNLPIVVIRSC
NIFGEYDFNWSRIIPQFIKAYLDSKKITIYKNTSGQLREYIYIKDLIRALTLLISSDNIS
KTKGRAFNITSKELYSVDQILDIFKTITNFVNIEYIEKDKGFKEIESQYLDCTKLEDTIG
WKKEYNFIDAFKITIDCYNNWYKKYVS*
>SR-VP_26_10_2019_2_100cm_scaffold_85_131 # 88270 # 88962 # 1 # ID=2_131;partial=00;start_type=ATG;rbs_motif=GGA/GAG/AGG;rbs_spacer=5-10bp;gc_cont=0.290
MKTVILCGGRGLRYGNDKPKGLAHIGDKPILHHVMEIYSRQGYKDFIPILGFGNNVIEKY
FSDIDHHYNINFLHINDNMNKGGALYLAKPFIKENNFFCTYCDGIANIKLTDLLGTHIIS
DNIATITTVRPQHEFGIVIFGDNNKIIEFKEKPQMDQWTNGGFFVFTKEIFDHICFPGDN
LETDVFQRLVDRYKIGGYKHQGFWNTINTQKDEENLNKLFKENDLKWYDF*
>SR-VP_26_10_2019_2_100cm_scaffold_85_132 # 89018 # 89197 # 1 # ID=2_132;partial=00;start_type=ATG;rbs_motif=None;rbs_spacer=None;gc_cont=0.311
MMRTEKWDMYIDTLQGHPSLCQTYHTLESMAYIKEYIPPDKFPRLLDIDVAEGLETKLL*
>SR-VP_26_10_2019_2_100cm_scaffold_85_133 # 89281 # 90003 # 1 # ID=2_133;partial=00;start_type=ATG;rbs_motif=AGGAG;rbs_spacer=5-10bp;gc_cont=0.284
MTLNIKNRYISKEEKAIHADIIREKLLKLTGLDFNAIRGDHSMVGTEEPIIYEFSNLILN
KGVKNVAEFGCGMSTLWFTYLSKLNPSVNFIAFEHEEKWRNECIRLIKEKINIDNVNIQL
TQDERAEKLGFPFKKVDLIFVDGLDRLKTLRHNIDILDYDTIIIADDVDVGNLNSDHTTI
EGHDSWILEFAKKFGYDHIYYFWSRDRSVGVMENKHLFNTEEQLCWTIVGDVSDTKLDKE
*
>SR-VP_26_10_2019_2_100cm_scaffold_85_134 # 89978 # 91000 # 1 # ID=2_134;partial=00;start_type=GTG;rbs_motif=GGA/GAG/AGG;rbs_spacer=5-10bp;gc_cont=0.317
MILNWIKNEDDIYNKLKDLRNIYGDTWTGIDDLRRNYYRYLETDKMEGRGYSVYQRHRYI
NIPSGIEIDNNKLKPISVIITNWERQYYIPLIMEMYNNQDYPKNLLEFIIVDDDSVNKSE
VLGIVKEQTRLYPDLKIRFIQNYVNRYYNPTKRRNIGIRAAKNNITLLNETDTLPLGRNF
LRGICFSHNLFRELNCLPINISFANNVCESDGQEMNWEDISHALNQDVRVHYRLEHEYVQ
SWDKELMSSIRGYDEKATGWGGHDWSTIDRYCRVGGKMAINTAIYSGLLKNFGRKLPSNA
ARPFHSQFPNQGTANFQPGSVINDENWGISEKMEEINLYS*
>SR-VP_26_10_2019_2_100cm_scaffold_85_135 # 91026 # 91958 # 1 # ID=2_135;partial=00;start_type=ATG;rbs_motif=AGGAG;rbs_spacer=5-10bp;gc_cont=0.315
MKVLVTGGAGYIGSILVPELLKKDHEVIVVDNFMYNQTSLLNCCNDQKLTIIRGDSRDKE
LISTCLKKVDAIFPLACLTGAPLCSKDPIGARTINFDAIKMILELRSKNQKIIFPTTNSG
YGIGQEGIYCTEETPLNPISLYGQLKVDIEKLLLEAGNCITLRLATVMGISPRMRLDLLV
NDFVYRAMVDKFMVLFEPHFKRNYVHIRDVAKAFIHCLENFDQMKDEPYNVGLSDANINK
WELCQEIKKQLPDFYFVEADIGEDPDKRNYIVSNAKIEATGFKPDYSLQQSISELIKGYQ
IIKRNQFANI*
>SR-VP_26_10_2019_2_100cm_scaffold_85_136 # 91977 # 92741 # 1 # ID=2_136;partial=00;start_type=ATG;rbs_motif=None;rbs_spacer=None;gc_cont=0.306
MNLQDKVIEIRQKTIEIHKKAPETRIASSLSPLEIFSVLYHGNILNFDPSNPNWENRDRL
IVSKAHGAVSLYPILADLGFFDIIKLETVCKIGSMLGSIPDCNIPGFETINGSLGHGLGV
ACGISIALKIKKNNSKVFVLMGDGELWEGSVWEAIMFAGHHKLDNLILIIDKNQISMLDY
TKNIIDLEPLEEKFKVFKWNTEKVDGHDIEKLYHTLKMMKEKEDNKPKVLIAETIKGKGT
ILENDPLCHVKCLK*
>SR-VP_26_10_2019_2_100cm_scaffold_85_137 # 92729 # 93712 # 1 # ID=2_137;partial=00;start_type=ATG;rbs_motif=None;rbs_spacer=None;gc_cont=0.270
MFEIVMSESQNITMRDVLIETIYDRMKDDENIFFVTADFGSPKLDLIRKDFNNRFLNVGI
AEQNLINISTGLALEGFTVYTYAISTFLTMRGFEQIRNNLSLMSQFKDLNVNMIGVGAGL
SYDMSGPSHHCLEDISVIRTLPNIQIFSPSDNNLIKKFVNYSINYKNPKYIRLDGKPLSN
IYDNIDFKIEDGFCEFKKGEDICLISTGYMTHTAIKSMDILTNKNIGIIDIFMLRPLDED
LFYEKIKDYKTIITMEEGFINKGGLDSLVSCILDRKNSNIKLKRIGFEDKYIFDIGSRDY
LHRLNKLDKDSIIRTIKTIKYEDNVAL*
>SR-VP_26_10_2019_2_100cm_scaffold_85_138 # 93797 # 95251 # 1 # ID=2_138;partial=00;start_type=ATG;rbs_motif=None;rbs_spacer=None;gc_cont=0.309
MNIILLYPKWTTEYGIFGYFAKKTSIWPPLNLAYLAAIAESMGHNVKIIDGEVENISLEK
MIDQTESFKPDIICITATTPFYHIASDLAKGLKNRIDKIPIVIGGPHVTILREKVFYPHF
DYAFIGEADKSWSLFLNKYENGEDISDVKGILFKDEQCNIKFTGDADPIFDIDSIPFPAR
HLLKTDKYKVGTLQGTKNFTTIMTVRGCPFKCIYCSTKVFGEKIRKRSPRSVVDEIKSVI
NDYGVKHFIFLDDTLTLDRNHILDMCNLIEQENLDITFEGSTRANLVDEELISRMKKAGL
IRISFGLESIDKNIRKIMKKDNIPIGSYIDANRLANKYNIETANSCMIGLPGETIDTIKK
TLSFLRDFREIQIASISIAVPYPGTELYDMAKRGDYGLKLMTNDFSKFRRYNAAVMAVGN
LSPDDLIKLQNDAYASTYLAYWRLIPMFRKSGISGCILTFSRIIKSVIRRRFDLLMIDKN
YWKK*
>SR-VP_26_10_2019_2_100cm_scaffold_85_139 # 95318 # 96247 # 1 # ID=2_139;partial=00;start_type=ATG;rbs_motif=None;rbs_spacer=None;gc_cont=0.272
MNKILVVYNICQKDRDNTDHYINSIRSILNQNNFDDNYKIVVSACKNRNETINRLLSEFK
DKINIVYYNDIFTVNITFNKTVQEYIKRFGKFGGYLYIDSGVILTDQNVIKTMSEFLDQK
IYSMITAQTDGDNGFDMWLGFSRVIGNDYIVPIGKACNLHCQLFTNELYEIYNNKIIPDV
FAAFCTESSFSFLNAAIHKKWVIAKDIVVYHKQSLDNASMYFQHKSERFNNFWNNLLFNR
NANDFINDPEAIDTGLGYEEVNNIMLHKKDMYDENGYSLDPDRLKRVILKYLYLNNSELD
YENIRPVFM*
>SR-VP_26_10_2019_2_100cm_scaffold_85_140 # 96301 # 97809 # 1 # ID=2_140;partial=00;start_type=ATG;rbs_motif=None;rbs_spacer=None;gc_cont=0.321
MKENRKLDMVLVNPGAREQVYGKLSSSLSGIEPPLWCALIAGYIREKGYIVKIIDAEAEN
LSPKQTADMIAGQNPILACIIVLGSNPSASSTPKMTAAGDILRELKNISPQIKTLLGGLH
PSALPDLTLREEDANFVCQGEGFCTIHQLLDLLHTNLYANVKIDEYKIDGLWYKKDGIIV
SNPPAQLIKNIDDLPLSAWDLLPMDKYRAHNWHCLENIDDRGHYTMIYTSLGCPFNCTYC
NIHALYDGKPGIRFRSPEKVLEEIDLLVKNYKIKNLKIFDELFALREDRVIDICNLIIEG
NYDLNIWAYARADTINEKMLKKMKQAGINWLAYGFESASSEVRKGVAKKFNQDKIKKAVD
MTHLAGINIIGNFMFGLPDDNFETMQETLDMAKELNLEYVNFYTAMAYPGSQLYNDAIKN
KIKLPEKWHGYSQYGPDTLPMSTKYLSCIDVKNFRDNAFKEYFSNHKYLKMIEEKFGKNV
VRHIEDMLKYDIREMNKNNHNG*
>SR-VP_26_10_2019_2_100cm_scaffold_85_141 # 97815 # 98345 # 1 # ID=2_141;partial=00;start_type=ATG;rbs_motif=GGA/GAG/AGG;rbs_spacer=5-10bp;gc_cont=0.301
MNKIKINLGCGTRKIHGFVNIDARVEVDPDVVADITNLDYKDIDLIYAAHVLEHFKNSEI
CDVLKNWYDCLRIGGILRLSVPDFEAIISYYQYTKDLIPLMTLIYGGQKYDLDYHYTGFD
FKRLSEILTMIGFKDIKRYDWKKTEHFYVDDYSQAYLPHLDKLHGKLMSLNVEARK*
>SR-VP_26_10_2019_2_100cm_scaffold_85_142 # 98521 # 99402 # 1 # ID=2_142;partial=00;start_type=ATG;rbs_motif=AGGAG;rbs_spacer=5-10bp;gc_cont=0.322
MKLDLSIFMPAIRTKNWQKIYESILVSCKKYSFELVMVGPFGIPEELKKYENIKHFQDFG
SPSRCAQLAAIMSKGRLLYHCVDDAIFLEDSIDQAIDFYYKNCFKRDVVNMRFTEGPNYL
GQSLPVEYWQAHYHDSLKLLAGIPHGYKISLHHLLDSEYFRRVGGYDCTFEYQNFNLHDL
MFRIQSDGGRIYDSTVEICKCDHGQADHKPIEEAYYECDYPLFTKIYSSPDQNILNSRIK
IDINNWLVQQPPIWKRRFNIVVPKDYSDIMPKDKEYTETINENVVNKEMIRSV*
>SR-VP_26_10_2019_2_100cm_scaffold_85_143 # 99438 # 100256 # 1 # ID=2_143;partial=00;start_type=ATG;rbs_motif=GGA/GAG/AGG;rbs_spacer=5-10bp;gc_cont=0.333
MKIGIVGSEGVVGSTCKFGFEKVGHEVLCHDIVLGTSIKNVLDTEIIFICVPTPTREDGS
CDTSIVESVVVQINAHRDLEQIKTKPEIIVIKSTVTPGTTELFASKYKNLRFAFVPEFLR
ERCAISDFTENHDVCVIGTYSEEIFEKIKKAHGKLPKQFVRLSPTEAEFVKYFTNTFNAM
RIVFANSFYEICKKYGVDYTIIKDAAINIHHIPHNYLECNENMRGFAGMCLPKDLKVLAK
MSEDTCVELFNDILRENEKYKKTVFNGMRKNA*
>SR-VP_26_10_2019_2_100cm_scaffold_85_144 # 100249 # 101406 # 1 # ID=2_144;partial=00;start_type=ATG;rbs_motif=GGA/GAG/AGG;rbs_spacer=5-10bp;gc_cont=0.321
MHKNDIYKSCYEPCDSAKADCNTQKQPSAKADSMQRNNNRRTILITGSQGFIGSYLCREF
LDRKYNVIGIDNFSKYGNVTRPHDIHPNFSLIETDITKDTWQNDERLKEIDYIIACAAMI
GGIEYFHKYAYDLLATNERILASTFDFAIDLFKRYQLKRIIVLSSSMVFENTRNYPTPEN
DVRKCSSPSSTYGFQKLASEYFCQGAWEQYQLPYTIIRPFNCVGVGEDKAISSKEILGGN
VNIMMSHVLPDLVHKVMSGQDPLHILGEGNQIRCYTNGKDIARGLCMALESDVAINEDFN
ISTPVPTGVLELAEIIWKKINSNKPFSYIIDKPFEYDVQKRIPDVSKANNMLGFKAEISL
DESINEIIEYIKMKYYENESDTNKE*
>SR-VP_26_10_2019_2_100cm_scaffold_85_145 # 101489 # 102268 # 1 # ID=2_145;partial=00;start_type=ATG;rbs_motif=AGGAG;rbs_spacer=5-10bp;gc_cont=0.332
MNKPEISIILPCIRKENWDKVFDSIQTSTKRSFELILCGPYSLTEKLQNSHNVKYIKDFG
SPSRASNIAAELCEGKLITWIGDDAVLLQEALDKNIDLLYSMGFDNNKNVVVSKYFEGRS
GAHKPLQPDEYFKINGADCTRSQFIPNDWWIFNVAIMYREFFEELGGWDCSFEHLAMANI
DIAVRAQFLGANVKMSSYPLLDCDHGQPDHMPIEIGQVTHDEPLFQSRYRDPNWSNNKMK
LDIKNWKNAPAIWTRRFNI*
>SR-VP_26_10_2019_2_100cm_scaffold_85_146 # 102265 # 103026 # 1 # ID=2_146;partial=00;start_type=ATG;rbs_motif=AGGAG;rbs_spacer=5-10bp;gc_cont=0.345
MRYDLSIILPGIRPQNWENLYNSAEQSIGSYKFEMIAIGPYDPPESLKTKENFKFLKDFG
SPSRCVQLGSTNAESRYIGWVSDDGLYLPKALEQCIQMFDNQLSPKDGMTLRYKEGEGDD
MYPDDYWRARHHEDQRIPGIKEEYRIAPLGMYNTDHFRWIGGLDCSYEHINMCTHDLAFR
VQNNGGKIALSPSLVARFYWSWITSDAGPVQQAYFQNDSPLFKDMYSQDQSNRIRIDYDN
WKHTPEKWKRRFG*
>SR-VP_26_10_2019_2_100cm_scaffold_85_147 # 103049 # 103993 # 1 # ID=2_147;partial=00;start_type=ATG;rbs_motif=GGA/GAG/AGG;rbs_spacer=5-10bp;gc_cont=0.328
MTKKILVTGGSGLVGTAIRNISQSYPQYEFYFSSHKDKDLTKENDVLGMFNNVEPHYVIH
VAARVGGIGRNLSSPAQQFRDNILMNTHMVHYAYEFGVEKMIVFSSACVFPEDTEIIKED
NMHSGPPFCAHWSYAHSKRMVDVQIDAYKQQYGIKNYSSIIPGNMFGENDNFDLEDGHVI
PSLVHKCYMAKKNNSLFEVWGDGGATREFLYAQDVGRTCIELLSRDELPQRLIVSAEKEH
SIKEIVNKICNTFNFPIENIKWLLDKPGGQSKRPSDHTLFRKHFPDFRFTDIDVALKNTI
EWFSKNYPNVRGVK*
>SR-VP_26_10_2019_2_100cm_scaffold_85_148 # 103990 # 104841 # 1 # ID=2_148;partial=00;start_type=ATG;rbs_motif=GGA/GAG/AGG;rbs_spacer=5-10bp;gc_cont=0.316
MKIAAITGITGQDGSILAKQLLDKDYLVIGMKRRTSVFNTERIDDIYHHPNLKIEYFDLS
DSSSINRIITKHKPHEYYNLAAQSHVRVSFDVPEDTINGIIMGTLYALEAIKNISPHTRF
YQASSSEMFGDNPNYPYNEESKFMPTSPYAIAKVAAHNLVRNYRSSYKIFACCGILFNHE
SEFRPETFVTRKITKGAVKIKLGEISNIELGNIETFRDWGYAPEYTRAMWLMLQQDDPDD
YIISTGDAHSVKELAKNKLGWEPKVKFKDLIKIMYDYDKQVGG*
>SR-VP_26_10_2019_2_100cm_scaffold_85_149 # 104846 # 105790 # 1 # ID=2_149;partial=00;start_type=ATG;rbs_motif=GGAG/GAGG;rbs_spacer=5-10bp;gc_cont=0.325
MRLLTVFNMCHKDRDNCDHYINSINSIFNQDLDLKGNKIENKVVVSSLRNTDVCLRRIHA
TFGDKIDIVYYGELWTVNITFNKTVQEVVKRFGNFDGYIYIDSGVILTDPNIIKTMAELL
SGGLYSMITIQTNTDNGLPGWLGFDLVRGQDFIMPAGRTCNLHCQLFSHEIFETYGKRMM
PDVFAAYCTESVFSFMNSVIHKRWVIAKDMVVHHSHGLDGGSMYFDKISSKFGTPWNNLL
FGRNALDFIKDPEAIDAGLGYEEIHGIMVHKGDMHENDVYSRAPERLKAVILKYLFSNNN
ELNYDNITYTYNAY*
>SR-VP_26_10_2019_2_100cm_scaffold_85_150 # 105820 # 106824 # 1 # ID=2_150;partial=00;start_type=ATG;rbs_motif=GGAG/GAGG;rbs_spacer=5-10bp;gc_cont=0.330
MIISRTPFRISFFGGGTDYPVYYRENRGATVLSTTINKYCYINTRYLPPFFNCKYRIRYT
SREDTNSVDDIKHPSVRECIRYLCLDKFPIEMVHTSDIPARSGMGSSSAFTVGFLNSLVS
LTGKIATKRQLATDAINIEQNIIKENVGSQDQVAAAYGGFNKIQFGGKQEFDVYPITIGK
EKIERLHNYLMLFFTGYQRNASDIAIEQIKKTPEKKNELSIMSDMVDDAIDIISSSDSDI
TEFGKLLHDSWQIKKGLTNKITNSEIDKIYEIALEAGASGGKLLGAGGGGCLLLFVEPDK
QDKVREKLKSLVHIPFEFENLGSHIIHYDPEKNY*
>SR-VP_26_10_2019_2_100cm_scaffold_85_151 # 106872 # 108026 # 1 # ID=2_151;partial=00;start_type=ATG;rbs_motif=GGA/GAG/AGG;rbs_spacer=5-10bp;gc_cont=0.332
MNKYQITFGDLQIGDIAKYYLHKAIDKNWVTEGDNVREFENKFAEKFGYKHSIMTSSGTD
ADICACASLLEFGANRQDEIITPALSFVATANAILAAGFVPRFVDISLDSENFLNIDTNK
IEDAITPKTKAIMVVHTMGKPGKMDEILEIAEDNDLFVIEDACEAHGARYKGKNIGTIGD
IGTFSFYIAHQIVTSEGGMVVTDDDEIADIIRSVKSHGRPPGSIYFSFERVGFNSKATEM
ASALGLEGLNLFDENFNKRKENLYKLLELTKDLSDQFYFIKEEKHEILSPHAFPLVIKNE
NEIDRNKLYTYLENNGIQCKTLFGSLATQHRAFDFLKYKQGDFPVAEYVGKNGLHFGCHQ
FLTNEDLIYINNVLRKGIIDQLQN*
>SR-VP_26_10_2019_2_100cm_scaffold_85_152 # 108148 # 109335 # 1 # ID=2_152;partial=00;start_type=ATG;rbs_motif=AGGAG;rbs_spacer=5-10bp;gc_cont=0.258
MNNIEKNRTAIRKYKEYNFWCDVKLPFNNEGLNAKDYIIEYLKNRFPNCIILGQYAEFNN
IDLYVVEEKLPIEIQSTIISKDSNPSLSTFEKLIRKQIEENIKTLEKCWFFFDEDLLKYL
QNGISLCSSMQLDWLYSSMKNNKLTIFTMDHKGNIKERCLEDFSFIPKISTTCEVGKEND
ARILERNKYDILKKLINFYGIKQSEIDKYGKEFKDNRKYRDFRNFMIHSDNDRMKKFGHA
LNGLGHLDLINSILDGHIADNDYYYAKWIDMFESEGLSSSNKNRIRFVDYPKIAAYFPAY
IRNKDKWDKFKGQWLTPRQLEGIIEGKFDYDWYKKLEDKKDHNDNLTEFKNNNIYRENID
KEINIEIKNDDQIINIKIKDNTRQKNIEDAWNMEK*
>SR-VP_26_10_2019_2_100cm_scaffold_85_153 # 109413 # 110684 # 1 # ID=2_153;partial=00;start_type=ATG;rbs_motif=None;rbs_spacer=None;gc_cont=0.286
MNYKEVIALRKAFNSVKERQNLNFMKDPKEAKAFLEMKQMLKISRELCVGNEELLKKVID
KLKNNGIDVHIIKEKQDAIDFILEEIGHETVAVKSKSNVTKELELTKILEKRGINVIETD
IGDRILQILDAHPSHPTGPVSHLSAKEIAKGLSIYYKRSIDENPDEIVKIIREDVISSIN
KSKIGITGANAITADEGSILMTHNEGNIHEVMRKEKHIIVTSIDKVYPNIESAINMIKIL
SYNATGSKIPSFVDIISGMSKTADVEKKFIKGVHNPSKIVLLLLDNKRSELIENGFKELL
QCIGCGNCLIHCPMYNTIGNEYAIDNYLGGKGIAYYSICNDNNDKRNNIDINNPINRRVI
NINKLELCLTCGKCKENCPLEIDIPDIIKKIRSKGVSSDIYYFLKSHMIWIYYQLLLKSK
FIT*
>SR-VP_26_10_2019_2_100cm_scaffold_85_154 # 110639 # 112300 # 1 # ID=2_154;partial=00;start_type=ATG;rbs_motif=None;rbs_spacer=None;gc_cont=0.298
MDILSTSSEIKIYNLIKTGEKLDNSIVILCGGLGNRLRSIIFDKPKVLAKVGDDIFLDIV
IKNVLQYGYRDVILCTGYLKEKIRDYLNNHSDYKTYNIKFSEEKDLLGTGGALKNAKYLI
ASNNFLVINGDSICKTNLKDFFDFHINKNALLSIVLSKSSLDQSNKDYGSVVLDNLQRIT
NFNEKLSNTNQLNHNAVSNGEQLMNAGIYLMNKEIFSLMPKKDKFSLEYDLFPEIIKTNN
CYGFITNSEIIDIGIPERYKRAQEYCLGDIIMMNDIDENIIKNLEEKAKKIRRHMINMVY
EAGSGHPGGSLSCIDIIITLYFHIMRHNPLDPKWEDRDRFILSKGHAAPTLYATLAYIGY
FPIEELSSLRKIGGTLQGHSDYRTPGVEVSAGSLGQGLSVASGIAYVGKLDKKDFKVYIL
LGDGECNEGQIWEAAMFASHYKLNNLVAIIDRNSFQIDGPTEKIMSLEPFDDKWVSFGWN
VIKINGNNIHEIIMSLDRAKIEKEKPTVIIANTIKGKGISFMEKNNEFHGKVPNEEEMKI
ALLELDDHGTKIY*
>SR-VP_26_10_2019_2_100cm_scaffold_85_155 # 112281 # 113222 # 1 # ID=2_155;partial=00;start_type=ATG;rbs_motif=GGA/GAG/AGG;rbs_spacer=5-10bp;gc_cont=0.324
MELKSTRDSYGDTLFKIGNNNQIVVLDADLSVSTQTNKFAKKYPDRFINVGCAEQNLIGV
AAGIAISEKIAFVSTYAIFSNRAWEQIRNTVAHDNLNVKIVVSHSGLTNGPDGASHQSLE
DITIMRVIPNMTVIVPSDAIETEKVIISEVDRKGPAYIRLNRSKTPIINNEDYEFKIGKA
VKLIDGNDLTIISTGTMVYESLEASKILKSDEIYASVLNIHTIKPIDRDAIVRAAKNTNR
ILTVEEHSIFGGLGGTVAEILGEEYPVIMKMIGTRDTFGESGEYRELLKKHGLVAENIAK
SAKELLENKIVRK*
>SR-VP_26_10_2019_2_100cm_scaffold_85_156 # 113283 # 113930 # 1 # ID=2_156;partial=00;start_type=ATG;rbs_motif=None;rbs_spacer=None;gc_cont=0.307
MKIFIDSANIDEIKKANEWGVIDGATTNPSLIAKEKNKNFDDIIQEIIDMINGPISIEVM
STETEEMIKEAIKLSELSQNIVIKIPMVPNGLKAVKILREKNIKTNVTLAFSINQALLAA
KAGATYVSIFIGRLDDIGHDGIQIIRDTVNIFNIYEIDTEIIAASIRHPLHVIESAKACV
HIATVPFNVIEKMFYHPLTDIGIERFLKDWEAVKK*
>SR-VP_26_10_2019_2_100cm_scaffold_85_157 # 113927 # 114559 # 1 # ID=2_157;partial=00;start_type=ATG;rbs_motif=GGAG/GAGG;rbs_spacer=5-10bp;gc_cont=0.300
MNTEKIEKENPIKEYREMKEIVIKELEENINTIRTSSKNLSDIIVNVSKMIIDCYKNGGK
VVLIGNGGSAADAQHIAAEFMGRFKLERASLPAISLTTNTSILTALANDYGYDIIFSRQL
EALVKDKDTIIVITTSGNSPNILKAVETAKSKNIKVIGMTGRNGGKLKTLLGKEDILINI
PSDNTPRIQEAHITIGHIICNLVERNLFEK*
>SR-VP_26_10_2019_2_100cm_scaffold_85_158 # 114549 # 115106 # 1 # ID=2_158;partial=00;start_type=TTG;rbs_motif=GGAG/GAGG;rbs_spacer=5-10bp;gc_cont=0.310
MKNKAVFLDRDGVIIEEPPHYAHTPDQMRLIPGTKEAIRLLNENDFKVIIVTNQAGVAKG
YYTEEDVISFNQLMKEELELYNAKIDAILYCCHNPEAKVERYRKDCDCRKPKPGMLKKAE
KELNIDLNVSYMIGDKKSDIETGKSVGCETVLVLTGHGTEELKRYNIECDLIAKDLYNAV
INILS*
>SR-VP_26_10_2019_2_100cm_scaffold_85_159 # 115111 # 115371 # 1 # ID=2_159;partial=00;start_type=ATG;rbs_motif=GGA/GAG/AGG;rbs_spacer=5-10bp;gc_cont=0.268
MKEWYIIGIIAALLTTFGFVPQIIKIYKTKSAKDVSIMTLFQFSTGTFLWTIYGININDP
IIIAANIITFITVIITVILYYRYNKR*
>SR-VP_26_10_2019_2_100cm_scaffold_85_160 # 115438 # 116361 # 1 # ID=2_160;partial=00;start_type=ATG;rbs_motif=AGGAG;rbs_spacer=5-10bp;gc_cont=0.311
MVQDIEIIGITTCGTYPCWVDHTIASFYNHVDKVVVVNAGYDIEHQEKGAIIPLEREHKL
IQNIDINNKIIEIVPTQEQINQIFDTTCIRGKDEFGRSTSMTLSTQTAHNLPNSNNKRRY
ILKLDSDQILYKITRSQLTDLIDRYPDKTGFRFAQYGGYYNDFKQLENIPDEFTNDGALF
YKSLENQGYCGQGSPGNIKVEQYPIYSIKTAHMRRISPPGVDPYEHHYKRVWYHIYGQNS
IMEHEYNRKTGQKFTDEQIKEIAHNFAISTLQNKGIEISSHSFDERIPYTPPLVCEIGPL
EYIKRGY*
>SR-VP_26_10_2019_2_100cm_scaffold_85_161 # 116363 # 117067 # 1 # ID=2_161;partial=00;start_type=ATG;rbs_motif=GGAG/GAGG;rbs_spacer=5-10bp;gc_cont=0.294
MIANMMKNKKISFLLPTKRDPSNFVNNVINNINSFQSSMSYEICVFSKEEVVGENVVWYK
EEELKGQIYAYNYMAKNCQGEYLVCLTDDHILTNSFEHIINYLETDFKDKKFKITSLHPP
GGFCGNPKKGDLCGDRNIDFECDYYSLIRFPVLHYSALDQLDGVLFNSQFIHHAGDIWLG
FYMGINGQPGSDGPTYIAPFNQVKDASTEVQDCNICRLLIEKSTREKISYNHQL*
>SR-VP_26_10_2019_2_100cm_scaffold_85_162 # 117146 # 117979 # 1 # ID=2_162;partial=00;start_type=ATG;rbs_motif=GGA/GAG/AGG;rbs_spacer=5-10bp;gc_cont=0.279
MFSVIFSTFHLPEYLELCVNSIIENSYFKDNHIFVHVNDHDEDSIKYLENTKKLYSNIDY
ATTENIGEPEALNLCIDNIDPKIESAIITNDDCYFSKNWDYYLHQWEIELNEKFPNHLKF
LGYRWCEPTPGSFPPICDAGKNIKEFNIDILDEYISNNSIHYIGEWFFNSLYPTKILKKI
RFDPLFNPKPLADIDFTIKTFKYLNNENIPFLIFGIKDCCIYHFQRVAALKNRPNGEIDN
AKIFENKWNMSVGDAWKLINSNVQRSILLVNQLINFS*
>SR-VP_26_10_2019_2_100cm_scaffold_85_163 # 117985 # 118917 # 1 # ID=2_163;partial=00;start_type=ATG;rbs_motif=None;rbs_spacer=None;gc_cont=0.272
MLKMINMTKTISTYISTINSLFFQSTLEQTIRQSLLFSDEIIISLSKLTSDGTYNLLDSL
HSEYPNIIKTYIYDEDLNLDANQDIYAHIKTFSLRKCTKDYCILQDDDECIHEKYVDYIR
QLPDICPDTLAFRFNVIHFYRSYTRYQSAQYWYQKKIYMIKNVPYIKHGRVYTDPDNHVI
LDDQTNKYMPLDSLSPPKVIDTPVTVFHYGWACRNDAVLLMKKYFQEIQFWGKDYWKTHE
FPFKFDDPNTLSEFKDTHPKYMIPIIEQERKFNTRYIKDFSIQNREDLILQKQRNSLNGN
QRSLYNKDWR*
>SR-VP_26_10_2019_2_100cm_scaffold_85_164 # 118958 # 119779 # 1 # ID=2_164;partial=00;start_type=GTG;rbs_motif=GGA/GAG/AGG;rbs_spacer=5-10bp;gc_cont=0.282
MKAIITAGGKGTRLYPISRAFPKELIPFCGVPIIEYGINLLKENGIQDIIVVTGTKKGAL
QDYLGNGEIFGVNIAYIIQEQPKGLGHSVLITEPYIDNENFILLLGDTIITGESDLKEMI
NIHQKYNVSSTILIEHVKDPERYGVVKLDNDNKKIISLYEKPKEQNIKDQFKTNNGWYTI
AGLYIFNKNIFNFLRRALKDSNNEIQLTDAIKLSLENNNIILGHVLKGKRIDVGSWNYIR
DEREHYINMTEDELERIIKIRHKKMDLLYIYKD*
>SR-VP_26_10_2019_2_100cm_scaffold_85_165 # 119782 # 121125 # 1 # ID=2_165;partial=00;start_type=ATG;rbs_motif=AGGA;rbs_spacer=5-10bp;gc_cont=0.272
MDKDNIKISGCILTRNDSQFIKECIEHIIPYVDEIVILDANDDNKTEDIIKNISNSSSKP
IIYKRTVISQDFSKDRNELQSMASGDYVLHVDCDERFDIKLLSLMKYIIGDHLERNILPM
SFRLPRINQPDKINYPDYQIRLLNKKYTRWTRKVHEVPETIPTTKEEVGMDTHNMITLDY
PIIHLYKEKDELQKRWKELLYNRNRNKKLLVISIFKNSNTWIEKILQCMNNLYIFNQTVD
DERKLDINFSFIDENSNDGTFKRLEDYSKEGFVLNIQLRSFDQHDDIYVNKYIYSEYKKL
AEIRNYAIEKSVQGFPLSDDDYILFADSNVRFNENIVHGLIKDMEDYHTDIIAPMIYTGE
DIHFYDTISYRLLDGSRIGNYRPYNIDIDKPNEMSSVGSFYIMKYNVAKNIKYSGESDSE
QIEFCNRARSQGFKIFVDPRLSVYHIW*
>SR-VP_26_10_2019_2_100cm_scaffold_85_166 # 121119 # 121934 # 1 # ID=2_166;partial=00;start_type=ATG;rbs_motif=None;rbs_spacer=None;gc_cont=0.301
MVIIIMSHYSHPHALVAVPHVDPKIGKSSWQSLPLKLRYKTSDIDIFHNVVDKNEYRLPD
TLDSNDIIIDIGAHIGCFTYACLKRGAKKIYSYEASKDNYDIAKSNFDNETKSGIVKLYN
LAVWRSDIYQDKLYYLEHYNITNTGGGSVTCDTLKGVQINAVRFDKIIDDITNSVNRIKL
VKLDCESSEFPILFTSKKLSLVDYICGEYHFTILRDSDNINGNVYFDGEDIKYYLDGQGF
STIIVSHSESLGLFFAKRKGLDNFFKYTVIP*
>SR-VP_26_10_2019_2_100cm_scaffold_85_167 # 121931 # 122380 # 1 # ID=2_167;partial=00;start_type=ATG;rbs_motif=None;rbs_spacer=None;gc_cont=0.307
MIKKLPKELYDEIYGQFPRLCVEVIINTSEGIILTKRLIPPCVGMWHIPGGTVYHGERLE
DAVSRVAYDELGIPVNIKNMIGIIEYIRLYEENFGHAIGVAFLCELKSEEQKFRGSFQAE
EIKVFKTIPDDTVPEQKIFLEKLEMEKIL*
>SR-VP_26_10_2019_2_100cm_scaffold_85_168 # 122377 # 123735 # 1 # ID=2_168;partial=00;start_type=ATG;rbs_motif=GGAG/GAGG;rbs_spacer=5-10bp;gc_cont=0.325
MKIHILSNSLRMNSGFSNVSRYIANGLTKLGHEITMTGMQTAYLPDYNYGIKCLPIDAIY
VDEFTQLTFNLRDTKADVLFCVFQADADLNMFTKAFPKTIWYPPVEGRNIPIEMVNDLIQ
VKNNGGTIVAQCKYGHSEMKLSGIDVPYIYHGYNDKIFKHLNFRDRSPKKEDISYCYYLT
EVGKAESDPVLLHRQGCYDCKLNNREQTRCPYFREEEIAILQFIDRKWGEKRIKITDLPS
EFSRYYIYGFIGQNFGIRKRIERLLKAYSILIKDSRMFKDRTLLHLHSMPITIKGINLIK
IIQDLGIQDNVIFSYGAFRSSSWSEEAMNILYNTFDINVSASSSEGFCLPVLEGMACGIP
MIAPNCSSFKELIEEDPNTRRGLLASIIDWQMLQDGSQRALVNEMDLANQMKTIYQSEEL
RKTFSKNAIKFAQDYTWEKIVKQWDRLLKTIK*
>SR-VP_26_10_2019_2_100cm_scaffold_85_169 # 123813 # 123959 # 1 # ID=2_169;partial=00;start_type=ATG;rbs_motif=None;rbs_spacer=None;gc_cont=0.245
MSEEKENRLKELGKMYGFETDQQCSIRILNKIVDDIEKEIDNDKKMSV*
>SR-VP_26_10_2019_2_100cm_scaffold_85_170 # 123990 # 124277 # 1 # ID=2_170;partial=00;start_type=ATG;rbs_motif=None;rbs_spacer=None;gc_cont=0.455
MNSPPATTPTGTISGTLTNATDNSPVANVSVYLSDSVGIKATTTSDATGKYTLPPVVLGQ
YSIRATAVQANGGWLQGDSTINLTTPTATVDLSLV*
>SR-VP_26_10_2019_2_100cm_scaffold_85_171 # 124357 # 124695 # 1 # ID=2_171;partial=00;start_type=ATG;rbs_motif=GGAG/GAGG;rbs_spacer=5-10bp;gc_cont=0.283
MGTTMISDKYGNRRKVSTENGNFNQILSIPENKKNISDRPMTINAIIGISTSNKGQNIES
SKNENNNENKMILHICTKNSTYCREKEDGTMWLYVGTYKIKINFCPFCGYKK*
>SR-VP_26_10_2019_2_100cm_scaffold_85_172 # 124723 # 124920 # 1 # ID=2_172;partial=00;start_type=ATG;rbs_motif=AGGAG;rbs_spacer=5-10bp;gc_cont=0.374
MNTDRKIKVTFPNYTGDESRMMTIQELKENYKNYLIIDPNVGEQVDLEKLANLEEVVAMP
PIAGG*
>SR-VP_26_10_2019_2_100cm_scaffold_85_173 # 124972 # 125943 # 1 # ID=2_173;partial=00;start_type=ATG;rbs_motif=AGxAG;rbs_spacer=5-10bp;gc_cont=0.322
MRNSQKSYQEYDYEKVEKKSKEFLKRIMGNEKFDKFQKDGKIEIEVNNKLNGNTIYELHS
NGRIINKTNNQSYCIVADRSDYPIADMVAIKYAHLVYNNELAEKVANRTNLYTGITNRAD
GAPIPVGYGDFIHDMEQRGWNRQQHNLDNTHNLGGTPWYGEYVDYMSGRGWHRELMIIDQ
NNTNISNTFRVGKDTTGTIVDIRCPAGMKMSIMGTKQIPHDADMRVAYSLGLYITDENGE
EIPDDTKIRITKIKPSEAIVQLARIFYQDIKMTQDGETSYRFIHGIELNGEEHLVIYLIN
ASKDIHSENVIFKMEADLWARNT*
>SR-VP_26_10_2019_2_100cm_scaffold_85_174 # 126095 # 126685 # 1 # ID=2_174;partial=00;start_type=ATG;rbs_motif=AGGAG;rbs_spacer=5-10bp;gc_cont=0.286
MKTDTTKSVKEDIIKDSIIKNYPKYIEYIEDHNYIRESVTIYENLSAIATINSLKANNEG
IVLDILCPPGRIISIPGIKSYPEDYHIEKVPPFEIKLASADGVGREIDPETKIKILKNKI
LRKPEEICNLSYKDISMTNFSTSLSRFKAYTELYRFEHGIELKGEDHLKIYVINPNIDIN
NVKFNLGTDLWTPKIY*
>SR-VP_26_10_2019_2_100cm_scaffold_85_175 # 126704 # 127270 # 1 # ID=2_175;partial=00;start_type=ATG;rbs_motif=AGGAG;rbs_spacer=5-10bp;gc_cont=0.289
MRNNIDNDQEMPNIKYTDIQKHFKDKGYTLEQLCIDEMSEIVTTFSLAKDAIGRVLDIRC
PSRYKIFILGKNQLSENTDINTAHTLKVRFADSNNDEIAPDTRIRIKKVKPSEAIMMVAH
MLYKDITITDYQKEPPHKMKSDDKWYRFNQSILVNGADHLDIDVINPDKNIDAKNVKLAL
DIDFWEEE*
>SR-VP_26_10_2019_2_100cm_scaffold_85_176 # 127275 # 127535 # 1 # ID=2_176;partial=00;start_type=ATG;rbs_motif=GGAG/GAGG;rbs_spacer=5-10bp;gc_cont=0.287
MENIKSPFAVYEDKFCNICSEYNSCIGLISSASTSMGIEDTSQLQLKLPGDKMFLDMVKG
MGVSLYAHKFKMILDCMEARKLMKDI*
>SR-VP_26_10_2019_2_100cm_scaffold_85_177 # 127568 # 127948 # 1 # ID=2_177;partial=00;start_type=ATG;rbs_motif=GGAG/GAGG;rbs_spacer=5-10bp;gc_cont=0.268
MFEVLGADRYSINIQKVDDKLYNMELIFFYDRDNKDHRNTFQNSVSYFVNATKAMSIIGH
SITEIDKENLILKLSLTTTFERISDTIIGEFINHGSLGKVTISQLFTIVSYATVDMVNNM
KDSHKE*
>SR-VP_26_10_2019_2_100cm_scaffold_85_178 # 128166 # 128438 # 1 # ID=2_178;partial=00;start_type=ATG;rbs_motif=None;rbs_spacer=None;gc_cont=0.260
MIIIKEDINNEDQPLTWRYYKYKGEILKVENDKKQLVKLLVVVCSNGHYLGITNHNISND
GTVNPSVVCPTKDCGFHDYIKLEGYDKWCV*
>SR-VP_26_10_2019_2_100cm_scaffold_85_179 # 128426 # 128872 # 1 # ID=2_179;partial=00;start_type=ATG;rbs_motif=AGGA;rbs_spacer=5-10bp;gc_cont=0.342
MVCIEFLDKYDGTLPNLPRSYGRVCCICGRDTTYLKDGTPCWYRYKDENGNHTGEWTCHN
CNGKKKGYKFKILRCRICGSGETRIQSGGKPIWIRDFDINQKFTGEYLCYKCAYENNRPT
CEHMNRIYKVYDSNGIWTGRRKCRICHE*
>SR-VP_26_10_2019_2_100cm_scaffold_85_180 # 128948 # 129190 # -1 # ID=2_180;partial=00;start_type=ATG;rbs_motif=GGA/GAG/AGG;rbs_spacer=5-10bp;gc_cont=0.309
MTIKIEEAKRYGSSITLPLTSFLELGKHYLIQDVIEEIDGKPTKRIIMTEVDTKSILYHL
EKQTKHLNITEDEFEKIQEK*
>SR-VP_26_10_2019_2_100cm_scaffold_85_181 # 129452 # 129844 # 1 # ID=2_181;partial=00;start_type=ATG;rbs_motif=GGA/GAG/AGG;rbs_spacer=11-12bp;gc_cont=0.420
MSDTHICICRYPLMIIDGREGRSIEYLAMPVEVIKDGDIRVPEIDHEEAEGFDGVIRDYI
SVKWQEIKDGMVMKKYDVVGHIVFAGCEPSETSKGEDGTLACTDKSIFTVLHPAEEWIEK
HVIELGKTST*
>SR-VP_26_10_2019_2_100cm_scaffold_85_182 # 129956 # 130267 # 1 # ID=2_182;partial=00;start_type=ATG;rbs_motif=AGGAG;rbs_spacer=5-10bp;gc_cont=0.487
MAMRREIPTSAIDIAEAKRGSNVDAVVPVGKGAEVYIKPGGAGKAGSGGRIVVRGTRVKP
SHKLGTKAKAMRACAGKRGCEFEACLSAAGITPPRSIRKACGK*
>SR-VP_26_10_2019_2_100cm_scaffold_85_183 # 130320 # 130634 # 1 # ID=2_183;partial=00;start_type=ATG;rbs_motif=None;rbs_spacer=None;gc_cont=0.381
MSDKVEIPIDTAQLVLARKNAGMRRSSVSVGRDGELLPNGNENTEYTVIVRSKGYNEPSL
KATNLKACKSLKGCEFAKCAEKVFGRLPKNLQGLCPTNFTGSQI*
>SR-VP_26_10_2019_2_100cm_scaffold_85_184 # 130683 # 131564 # 1 # ID=2_184;partial=00;start_type=ATG;rbs_motif=AGGAG;rbs_spacer=5-10bp;gc_cont=0.498
MDWEQLRERTLGEVGTSLVSEGAGVTGGFLLAGFVGRQIQDRVKSDTAVTASPTATNKIM
AWTANNVPKLALWYLLKKYAAVEPGEALTPMKEATVDAKKAVAGSIIFDTLVRLSKGGIN
PAAIELFGYRLLSGSEPEKSVQSSSADIQRLIQENSALRAELNKALQRLAQPPLPAPVAQ
PAPQVAMPPPVQAAPMVQAQYPQVYQQAPPPVIRYQPVTPPVVSYTPAQPAPAHRAVAQE
VAAQPVPPAVSERERKYGFMNFEQTPPVVEERQNKFGFMKGGEKDIASMFGML*
>SR-VP_26_10_2019_2_100cm_scaffold_85_185 # 131577 # 132173 # 1 # ID=2_185;partial=00;start_type=ATG;rbs_motif=AGGAG;rbs_spacer=5-10bp;gc_cont=0.456
MAYITNLQEPGSPVSAKPDYTSYVDYLEARGWRREQLTLDELNTNLVTLFGLAAAATGVV
IDIRAPAGQKISVMGTQQIPRGADARSAHALRIRLADTHDTEISPYTKIRLTKEKTSEAV
VQLARVFYADVNLTKQQAAAATAATALQKTDLEWYRFKQGVELNGEQHLRVYVINPDIAV
DSAHIKFALDLDLWTREE*
>SR-VP_26_10_2019_2_100cm_scaffold_85_186 # 132610 # 132783 # 1 # ID=2_186;partial=00;start_type=ATG;rbs_motif=AGGAG;rbs_spacer=5-10bp;gc_cont=0.333
MTESDRKFVKLSRDDEDKTKIMAGQTIFTIQQLEDEIKADSEIGRKLRQIEHELEKY*
>SR-VP_26_10_2019_2_100cm_scaffold_85_187 # 132908 # 133603 # 1 # ID=2_187;partial=00;start_type=ATG;rbs_motif=GGA/GAG/AGG;rbs_spacer=5-10bp;gc_cont=0.300
MARKYYHKDTRCNRCGNDKSRLKFKNFDGKSIYTWYREYNEEKNWTGNWLCESCQKKEKY
KNGDTNANLINEMRDRRMGNLDPNSSQAKGDLFEELTCKWRGIKHLSIENDNYRLPIDHS
PDSELGIIDTKGSLYSERSTYQWAFNTERECRKDVNNIICYCMSKDRKHIAIIYIFPRKE
FKRNRICIYENPVRGVWYEKYRVDENTVKKVDDIFQKINLYTDNEEVIHAR*
>SR-VP_26_10_2019_2_100cm_scaffold_85_188 # 133593 # 133847 # 1 # ID=2_188;partial=00;start_type=ATG;rbs_motif=GGAG/GAGG;rbs_spacer=5-10bp;gc_cont=0.318
MPDKRNLPMNWSPLKFAEGSINDLRNKIKICNGTETSLNAASTFGNLVTAFYEKEIDRDK
MSEMMDDVRGLLFSFNEKCKCQPK*
>SR-VP_26_10_2019_2_100cm_scaffold_85_189 # 133880 # 134131 # 1 # ID=2_189;partial=00;start_type=ATG;rbs_motif=GGA/GAG/AGG;rbs_spacer=5-10bp;gc_cont=0.373
MTYWYEDKKNLIELAEFLVEAEEIRTAKDVLDYFKHPERYTEVWRTYQEEVLGKPHSSSP
GSMCVYKHVPALVSLVHPSSQCQ*
>SR-VP_26_10_2019_2_100cm_scaffold_85_190 # 134183 # 134506 # 1 # ID=2_190;partial=00;start_type=ATG;rbs_motif=GGAG/GAGG;rbs_spacer=5-10bp;gc_cont=0.296
MVDINVDKNKLIINLPPIIGTRRRSTRIEKGLVTEDLKAQRPVRNVVDTELDDIIGEIKD
LETASLAKYEKIMEAIEEARLINNILKTVEELRNDNIIEIYHELFSE*
>SR-VP_26_10_2019_2_100cm_scaffold_85_191 # 134463 # 135290 # 1 # ID=2_191;partial=00;start_type=ATG;rbs_motif=AGxAG;rbs_spacer=5-10bp;gc_cont=0.357
MTILSKFIMNYFQSDILMTNPATVTITMPKKKGDPTEYTYQWATKAVQMVKDLGYNIIVI
KENDTTYNNVTKILKENKVDLFLHFGHGCPSSLQGQRECVIVRKYTVDELICLAESPYIE
DRQRVIKLLNPLGELSCPGICILDQDPCSPLCTYPTNINLLKGSTIFAVACHSASQLGRC
GINYGVKTYVGYNDLLMFPVDTLKSQDIFGDVQLTFIRELLMGKTVQEAEQVMSELEDSY
IRRFKKTKYIALPMLWNKLHRQILGNANNLIYNQE*
>SR-VP_26_10_2019_2_100cm_scaffold_85_192 # 135287 # 135583 # 1 # ID=2_192;partial=00;start_type=ATG;rbs_motif=None;rbs_spacer=None;gc_cont=0.313
MIIVSYNVDKDPEVQKEIVELEALVTDVRHSAHSCEMTDIFLDNIGIIGGLYRKYTKFTY
LPKDSESSKRFNGAIKEARDAKIAFIRDCECKYKKKVH*
>SR-VP_26_10_2019_2_100cm_scaffold_85_193 # 135606 # 136190 # 1 # ID=2_193;partial=00;start_type=ATG;rbs_motif=None;rbs_spacer=None;gc_cont=0.289
MPKQVNSFILPDDIIKNMKDKIKETKKLKTELGFALCTDKDNQKDNLHTIKKGTDCVGTK
CSIKVGKCKEDQIYTGNYHTHPRAHPTMSITDMVTGCSEEIECIGSAPFNTIRCFTRKTD
ESQCLEEIGPFEEEEHRILEKGEHIRSTLKSPKIIIKTNIIKFLKDISQYENDIAKYHKN
RLKLLNKNFNRIDI*
>SR-VP_26_10_2019_2_100cm_scaffold_85_194 # 136283 # 136483 # 1 # ID=2_194;partial=00;start_type=ATG;rbs_motif=GGAG/GAGG;rbs_spacer=5-10bp;gc_cont=0.408
MPETFSTPSGSPTRNFSTNTNSPVVGFNTTTQMPESGTVAKQHTTPSGSPTVSFDINLNS
PVRAYR*
>SR-VP_26_10_2019_2_100cm_scaffold_85_195 # 136559 # 136780 # 1 # ID=2_195;partial=00;start_type=ATG;rbs_motif=None;rbs_spacer=None;gc_cont=0.320
MPNKRQIIELLDLTDHMVNKCDPEAVKLIPGRMLSIFHALEDREISGDDFRELVNKVRKS
SESFSRDCRCIKM*
>SR-VP_26_10_2019_2_100cm_scaffold_85_196 # 136800 # 137054 # 1 # ID=2_196;partial=00;start_type=ATG;rbs_motif=None;rbs_spacer=None;gc_cont=0.314
MLTEIEKQIIDRISNSIIDDCVEDRPDSPSACIKDASIGSLYMVDVLQNLPKDHTLKPHI
SKISEIANNIKEDTTKWAVLRGIM*
>SR-VP_26_10_2019_2_100cm_scaffold_85_197 # 137126 # 137419 # 1 # ID=2_197;partial=00;start_type=ATG;rbs_motif=GGA/GAG/AGG;rbs_spacer=5-10bp;gc_cont=0.327
MVLTGDNAYLLIGAIMRTTDEMKSEIMKYPKGSLYEPQRTKINGITVAYVELAKKVLDRV
SAEILIHSLYFEFEKPTSEYLGFAMSIRMPLEYMITK*
>SR-VP_26_10_2019_2_100cm_scaffold_85_198 # 137435 # 137626 # 1 # ID=2_198;partial=00;start_type=ATG;rbs_motif=GGA/GAG/AGG;rbs_spacer=5-10bp;gc_cont=0.349
MATKSSCINEIEEFITAKINFEFARHEKKEHEMRQEHLPELGRDVQTTRGALHQCLLDIV
GKK*
>SR-VP_26_10_2019_2_100cm_scaffold_85_199 # 137639 # 137995 # 1 # ID=2_199;partial=00;start_type=ATG;rbs_motif=AGGA;rbs_spacer=5-10bp;gc_cont=0.331
MTNEDIKRICACGFEATEFASGMSSIENKIGELRVHEYRLPENLINIHQRVASHMLEHLH
GIRDSCNIDTVEEEKLLIKLQTDLAQINDFEKRIELADNTWHITTGIREKLSKCKQGK*
>SR-VP_26_10_2019_2_100cm_scaffold_85_200 # 138034 # 138348 # 1 # ID=2_200;partial=00;start_type=TTG;rbs_motif=None;rbs_spacer=None;gc_cont=0.260
MTKEDCDKLEDLRISLWNNAFEIEKNVSNIVNNIDKIANIIIGTKQDPYYTSYLMDIRRT
ATFVESIHRTRVEKLEKDQPESLYDKKGREYRKIGFFNNIVHKI*
>SR-VP_26_10_2019_2_100cm_scaffold_85_201 # 138508 # 138909 # 1 # ID=2_201;partial=00;start_type=ATG;rbs_motif=AGGA;rbs_spacer=5-10bp;gc_cont=0.356
MPNDLVNKLEEVVWSRVIENIRDLGQILMRPEDYADITIKNRLDRASCTAAWVSLLKDRD
LVISDLMSDAHDLITYLYDLIKDKRYEDGQYLIRATELDKIVRPDPSIKFPEDLIPTFEV
MLRTYFKTRYLVG*
>SR-VP_26_10_2019_2_100cm_scaffold_85_202 # 139027 # 139320 # 1 # ID=2_202;partial=00;start_type=ATG;rbs_motif=GGA/GAG/AGG;rbs_spacer=5-10bp;gc_cont=0.282
MSHNITNTYLRELSREYGENVYILLRLIDTELKEPEINVETIVDNIASLGAFNQKNLTRC
DILSELPDEREECENNIRIITKTARRDMINLISKRLK*
>SR-VP_26_10_2019_2_100cm_scaffold_85_203 # 139431 # 139679 # 1 # ID=2_203;partial=00;start_type=ATG;rbs_motif=AGxAG;rbs_spacer=5-10bp;gc_cont=0.333
MLTMEEYKKLWISKDQKLIDRSGMDKDERESISSECKWTAAVLERIGDAIQTEDLRIPED
QQYSLSVIMRSAMNDCRKCKDC*
>SR-VP_26_10_2019_2_100cm_scaffold_85_204 # 139775 # 139918 # 1 # ID=2_204;partial=00;start_type=ATG;rbs_motif=AGGAG;rbs_spacer=5-10bp;gc_cont=0.347
MARDILDVNPDNLTGKDCSEFSKNSQLRKKYESKWGEEITEVCSIHK*
>SR-VP_26_10_2019_2_100cm_scaffold_85_205 # 139970 # 140167 # 1 # ID=2_205;partial=00;start_type=ATG;rbs_motif=GGA/GAG/AGG;rbs_spacer=5-10bp;gc_cont=0.288
MALETLTNCSCIRKLEKDMISEYLQVNIHIIKDLLRNQTTKFKYDTALAKRFKSQQIFMY
KTAKQ*
>SR-VP_26_10_2019_2_100cm_scaffold_85_206 # 140330 # 140617 # 1 # ID=2_206;partial=00;start_type=ATG;rbs_motif=AGGAG;rbs_spacer=5-10bp;gc_cont=0.295
MVDKIDLERQVIEIPVRRLTNLTKDIRKYDEQVNKCNISETNVLAESIGSDIDYLKFVIS
TTEEQKQQLKRLEDEFSRHMDNLKRCKCTRKLEKR*
>SR-VP_26_10_2019_2_100cm_scaffold_85_207 # 140801 # 141307 # 1 # ID=2_207;partial=00;start_type=ATG;rbs_motif=GGA/GAG/AGG;rbs_spacer=11-12bp;gc_cont=0.329
MESIENIRKNAIDEIKGKVKKNPKYLHPTNKERLEDMKKLMFVSGNEFVDWMRQNGILVS
TISIRHKNIRRIIENTGCKTEQEYRNKLAQRAGFKDFNDQRREWRHERGENLPLEFNEDC
SSWFGEFTENLMIRRYPGAIKMPYGNPGFDYQWDDIKINNKGRCLQYV*
>SR-VP_26_10_2019_2_100cm_scaffold_85_208 # 141368 # 141604 # 1 # ID=2_208;partial=00;start_type=TTG;rbs_motif=None;rbs_spacer=None;gc_cont=0.338
MSGWDNRESLTPLIALEFDRDDNIRYGKGRDAPKIEFWKRYNFTLTYNPEGLEQFEDYRI
DIDWLKDLCKESKENWQM*
>SR-VP_26_10_2019_2_100cm_scaffold_85_209 # 141609 # 141926 # 1 # ID=2_209;partial=00;start_type=ATG;rbs_motif=None;rbs_spacer=None;gc_cont=0.387
MILIAFDCDGTIDASDGPISVSRLHELNIPPYIQVVIVSASPFCARLPFPRFVSENTRLE
NLLAATIRYPSILNIYVSDNTGDDMNAKMAGYVYIHPRDFNLPIK*
>SR-VP_26_10_2019_2_100cm_scaffold_85_210 # 141974 # 142258 # 1 # ID=2_210;partial=00;start_type=ATG;rbs_motif=AGGAG;rbs_spacer=5-10bp;gc_cont=0.379
MAITRPQPGQGPIAFSGQIAAYSHNSTYTEREIIAVDTREITTPNPNPTTDTFYNNLATG
ALPMGEIQSANGTVQFVRVGTRTNPQQYQNQNVP*
>SR-VP_26_10_2019_2_100cm_scaffold_85_211 # 142368 # 142565 # 1 # ID=2_211;partial=00;start_type=ATG;rbs_motif=AGGAG;rbs_spacer=5-10bp;gc_cont=0.414
MSVTRTANQPITFSGQIVAYGAGVANTSQSSTITEVANTPVNFNNAQGTVQYTPSTGTPV
VYTTV*
>SR-VP_26_10_2019_2_100cm_scaffold_85_212 # 142574 # 143074 # 1 # ID=2_212;partial=00;start_type=ATG;rbs_motif=None;rbs_spacer=None;gc_cont=0.381
MTEITVWSEAFRIGERIPTRYTCDGRNMSPPISWTNIPSNTRSIALIMDDHDTSGGVFTH
WVAFNIPPNIRMLPEGIPKSYSLTPWPFGDSSYQGINDFGNIGYGGPCPPPGRIEGTAKA
IHRYFFRIYALDTKLPLPPGSSKSDVERAMTNHILANGELIGTYGR*
>SR-VP_26_10_2019_2_100cm_scaffold_85_213 # 143079 # 143342 # 1 # ID=2_213;partial=00;start_type=ATG;rbs_motif=None;rbs_spacer=None;gc_cont=0.292
MSETLKDCKCIDRDDKHELSKAVIARIELYRKGISEIETEEIIEQIIEERESKPSSKSVK
KISQYKDIINRLESLHNRLENTPVCNV*
>SR-VP_26_10_2019_2_100cm_scaffold_85_214 # 143377 # 143637 # 1 # ID=2_214;partial=00;start_type=ATG;rbs_motif=GGA/GAG/AGG;rbs_spacer=5-10bp;gc_cont=0.303
MTKREIGECFCLKSPYKHFIIASIEESIQKRDEEIDTIKKAGEDIRRIKGIKSHKEAEAM
IDVHRSTKEELTKVKNMVHSIPNCKI*
>SR-VP_26_10_2019_2_100cm_scaffold_85_215 # 143761 # 144171 # 1 # ID=2_215;partial=00;start_type=ATG;rbs_motif=AGGA;rbs_spacer=5-10bp;gc_cont=0.287
MPTAIEILSKIFDKDGVKYTKIKNITEKIEIDSNICDIDITKSYKSPGYDMTVNCEIKND
IIKRNSGAASFVERFEILRDSEQGLFIFGHSNESMKRAGEVAFIATTKTKYPHLQIAEIK
CDNDKCQLIKGRDWED*
>SR-VP_26_10_2019_2_100cm_scaffold_85_216 # 144188 # 144412 # 1 # ID=2_216;partial=00;start_type=ATG;rbs_motif=AGGA;rbs_spacer=5-10bp;gc_cont=0.307
MTQKERAIHMMEKIKERINKCEPVSTVLLVQTSEFIQDSYNDREIDTNTFNDLRHILRTT
ANSFPLNCSCIGKK*
>SR-VP_26_10_2019_2_100cm_scaffold_85_217 # 144451 # 144702 # 1 # ID=2_217;partial=00;start_type=ATG;rbs_motif=None;rbs_spacer=None;gc_cont=0.310
MTGEMIGNGGCWCVLPFEKHYMKIGLDKLIEEEKEKINKVQEGAEDIKKSGIAEPEVLID
IHKRFMRNVEIVRNRLENTLDCK*
>SR-VP_26_10_2019_2_100cm_scaffold_85_218 # 144707 # 145267 # 1 # ID=2_218;partial=00;start_type=ATG;rbs_motif=None;rbs_spacer=None;gc_cont=0.314
MANTTNRRWYNMTANETEESLAYPGVYTDENEIIPYSPRRKFGFVSNETEESLAYPGVYT
DENEIIPYSPRRKFGFASNETEESLAYPGVYTDENEIIPYSPRRKFGFASNETEESLDES
KIIKLESMRHMSIDQIVQLYKYGYKIEDTSPTIETAQEGIYISTGALLLGVGIIALIYYL
KNKGKM*
>SR-VP_26_10_2019_2_100cm_scaffold_85_219 # 145320 # 145676 # 1 # ID=2_219;partial=00;start_type=ATG;rbs_motif=GGA/GAG/AGG;rbs_spacer=5-10bp;gc_cont=0.305
MAYRLKNWMLLRDIMCSSKDTAKYVIMESLKIITKSHKGSQDYYAQAPIKEDMVMKMINN
CGCTISQDGFEVCLLTWREELTPLFRCQGECPEFEKFLETLDEMIKEIKETMAEKHQL*
>SR-VP_26_10_2019_2_100cm_scaffold_85_220 # 145693 # 146043 # 1 # ID=2_220;partial=00;start_type=ATG;rbs_motif=GGAG/GAGG;rbs_spacer=5-10bp;gc_cont=0.325
MSNPDVTVFFRDTSKWKSPSHDTKKLELEEIISNRDVKNLHDLLVCILNIRKRAKDENRE
TVYDNRALEQFMDEFALMVDEISRKKNIKDHISHVMGALKDSKVLLFGIDVPVKYQ*
>SR-VP_26_10_2019_2_100cm_scaffold_85_221 # 146085 # 146513 # 1 # ID=2_221;partial=00;start_type=ATG;rbs_motif=AGGAG;rbs_spacer=5-10bp;gc_cont=0.361
MELRLVPAKEVKVTKPGEKAKHEEKAKPSPPMMRVKPIPLIEPEEVIPAKLTKEPTGAKA
IIPTGDTCCFGVCTHLNTEIDGLSQAMKIRQEELKFMSIGSARLKTRRQIIALTNEISSL
KDLRFTLASKNVCKCVELPRGK*
>SR-VP_26_10_2019_2_100cm_scaffold_85_222 # 146589 # 147290 # 1 # ID=2_222;partial=00;start_type=ATG;rbs_motif=None;rbs_spacer=None;gc_cont=0.340
MPIEIIPAEEQKVRKKAEEKPSVPKVRKEPVRIPRIIVSEKERRAGVPIIPGDPCCAKIC
ETLNNDIDRNRDVLQTTVALGGERIYKSAIYRSLTYQIEALEEHRQDLKDQKSCQCIAET
GAVSIIVPLIQARRAEESIATRGIKFITPSLKLKRTHLGEKSIIPPTNSCCPDSCKILNK
DIDLTTKILDNMELRGGYYATKNPRYEALLSKTFALQDYRSELKNKGSCKCVE*
>SR-VP_26_10_2019_2_100cm_scaffold_85_223 # 147408 # 147527 # 1 # ID=2_223;partial=00;start_type=ATG;rbs_motif=GGAG/GAGG;rbs_spacer=5-10bp;gc_cont=0.283
MVQFKVGDNVNICAYVRDWCGTYTLKSGTIKDSIIDTIN*
>SR-VP_26_10_2019_2_100cm_scaffold_85_224 # 147539 # 150250 # 1 # ID=2_224;partial=00;start_type=ATG;rbs_motif=GGA/GAG/AGG;rbs_spacer=5-10bp;gc_cont=0.378
MGIICGTQVVPINTSSNVTVCGYQIKIYDIRSGSGTIDVLIDGYLIVPQVGIAAVVLSGN
ILTIRLLSKNDSGGTASIDFTVSTDPCFGITCSDTCVGTDLYSQRCHIISDSNLIPTGYE
CLPYQIIGSCAPTLVLDSILPPIATIQVNTTQQFTAKDQNSNTIATGVIWAIQSGVGSID
ANGLYSAGPTSGSATISATYQGITLMAPITVNPVGVNQYKLYFKVADIYPTWYVESVLGT
LKNIAIDGLKMLTSYYVDTVTFNADTRIITITINSYQGLTLVMGSDGRIYTMIAPLILAA
FWIIYIGVAILAVGVSLFIQFFSKEETVAGQAPSTRAITVNAQICTANATTGMITCTAIS
NTDMTVVVKMTAGDKTETKEITTTTPSVTFSAPTNVDIGIIGSVKNNPNYTLYEATDESL
KACVSGGQCPTTIPITIKLQSKADGIASPKVADTSGNPATGQYTLLIKNSAGHLVEDGSG
SLEADGSVPKTRIPSDQEYCILVIPSDFPTHTKVWKCVTLSAGEESKPDLTVLSCDEEKN
KVSIRTVYIGTTGAQMAFIPDKIEITGGVATITRTRDDPVEANRTEEVTIIDGLEKAKTY
TIHITSGYTIKPAYQDQQITFDTDCNTTTLITVEAEAPANTYEITIDVKNSVTQTPLQGA
TVTLGSLTDHVTGPSGLTLFTAVPSGTYDLKVALAGYKPCTGTTTCPKSVIVTGSKTVTV
SLEVDQVLSDVETRISNFGTIGDVIATKPVKFKGDLEYLEGTAYNPLTDAQISVVVKDQS
DTTIQTLTAVTQKGILDIGSGHFETGEWLVPGSSTNTQISVTTTFTGAGQYRSSTITKTY
AVAAADACVIPLPWGGCLLSKETGTSLLLVGGLIVGGVVLLSMSGPMISKKIIGESGSMV
SKG*
>SR-VP_26_10_2019_2_100cm_scaffold_85_225 # 150313 # 152589 # 1 # ID=2_225;partial=00;start_type=ATG;rbs_motif=GGAG/GAGG;rbs_spacer=5-10bp;gc_cont=0.420
MPCGCVNNKNLNKDKLSLESMQTLSIDEIISLYRQGYTLEDSENFTDIRSLAISFPNVQY
AAAASGIPSAGKIRITWIWSNTGGYGYGKFKFYNAGTSTLIGETPSCCYSTGPSPLYRLS
TFDITASVNALDIVTYKCNSDTEQNCPAGSDPSCTGTCSTVVEASRFSYVDVLGYGTQAP
LAPSTLTITPGNGSLTFSWSGVTNTSILGYHIVIKIGASTVIDGYWSQNVGPVMISGLTN
DISHSVSVSAVSSSNIEGTAKTGSGTPSLPTPVLTTIAVTPTTTSINVGATQQLTAVCRD
QNGAVMTCPTLTWLSSDTLKATVNPSGLVTGVAVGSTNITANVGGIASNYSAITVNPLTC
TAITNISAAPNPVIQGQTTTLTATTTPAIAGFSVIFKDGNTTLSTQTTNSSGVATYPWPT
TGQSIGAHSITASVGTTPVQCASVSATTVTISPPSCASITLFASPTSVIVGETVTLTATT
NPTIAGFNVIFKDGAAILQTIATNSSGVAIYQWSTAGQGTGAHPLTASVGTPAQCTSSMT
TVTVNAVQQNCTAITNVSATPNPVTQGQTTTLTATTTPAIVGFSVIFKDGNTTLSTQTTN
SSGIATYPWGTTGQSTGTHSITASVTGQCTSPSATTVTVTTVAQVLTSISPASAIVQIDT
TQQFTAKDQNGSTIATGVAWVKTAGVGSINGTTGLYSAGPTDGTATISATYGGVTKTAQI
TVTTTPPPQAGGGGAMMIAAVAAIAIAYFMMKKPPAKP*
>SR-VP_26_10_2019_2_100cm_scaffold_85_226 # 152677 # 155229 # 1 # ID=2_226;partial=00;start_type=ATG;rbs_motif=None;rbs_spacer=None;gc_cont=0.327
MVAPYPDLQRRFNNVDNIVKSNKSGFVPDLYTKYPHDYIDLDTHSKLDTIKPWIEKSSII
KKLSNKKQEILQPPIIDRILVLCVDFVDRPAIISTEAIYNRFFSNVGKSFKNYYMEVSYN
QYIPDGEVHGWYRAPHDSSYYTNTVGDYGLGDIYPFNTAGLVADVLDIARNDINWTSFDI
DNDGHLNSVIIVHSGAEAASTGNTGDFWAHVSSIPFPRTIQGKTIESYALSAEYIAPTFL
TQVIGVDCHEFGHLLNLPDLYDYSNNSNGVGYFSLMGSGSWAGNVADTPTHLDAWSKYFM
GWSNTIENPVVTVNIQTAQLNSTNYKYTTIDPLEYFMVENRQTILFDSYLPAYGLLIWHI
NERQQYNDNELCFKVGLIQADGMKDLENKRNSGDGGDSYPGWANNRSFGPFTTPNSSLCN
NTTKDMLINNISNPGNMMSFNSYLPTYPVGSIEFRVYPFTSSDIYFDTTYKGTTDSSTGI
LIINDIPIGMINYTIKKTGYYDKLGSIEIIANITITVYAILNTMPGTVNMTSTPSGAKIY
IDDIDTLKTTPGTITDLQPGTHTYKLTYTGYYGKTGSFLISAGEMLDINVNLNQITKGEV
NIISNPIGAEIYIDDIDTLQITPTTISNLDVGIYTYKLTLTGYYDKTGPFEIIAGYTNMI
DAGNLTPLPPTTGTLYITSNPIGTKIYIDDIDTLKTTPGTITDLQPGAHTYKLTYTGYYD
KIDSFNITAGLTTTTDAGNLTIIPATGELHITSSPIGAKIYIDNIDTLQTTPATISDLLP
GTHTYKLTLAGYIDKTSNFGITIGQTTSIDAGDLQIQVVQAGGSPAGMILMAGLIVGSMY
PSMKKSTIKT*
>SR-VP_26_10_2019_2_100cm_scaffold_85_227 # 155272 # 155496 # 1 # ID=2_227;partial=00;start_type=ATG;rbs_motif=AGGAG;rbs_spacer=5-10bp;gc_cont=0.382
MVKGYIHVITSPVGGDVFVNGEYRGTKDINIELEQGTYTVSFGNVTGYTAPSPLSVTVNP
GFAALVTVEYTRLV*
>SR-VP_26_10_2019_2_100cm_scaffold_85_228 # 155719 # 157065 # 1 # ID=2_228;partial=00;start_type=ATG;rbs_motif=AGGA;rbs_spacer=5-10bp;gc_cont=0.321
MVSAYPNLARKFRNTDMIIRSNKSDMVPMLYSKYPDDHVDLNTHNVIQKTVPWAEIPSPI
AIQTRQTFGFMNEQKNLQPIAIDKILILCVDFDDKPAQLSVETIYDRFFGDYTNSLKEYF
KEVSYGRYIPQGEAYGWYRVPNPSTYYTNKENGFGKYPNSAEKLIEDVIEIVSKDPNINW
ESFDTNNNGYIDNLVVIHSGAEAAYTGDINDFWAHVYIIPTPKTIKGKTVWVYQLVPEYL
DTPDNYRLVGIDSHEFGHLLGLPDLYDYSDNSNGVGLYSLMGGGSWALKGMAPVHLDAWS
KHLLGFSDPIIDPIGNISIENAETSSNNIIYTTTDPKEYFMVENRQKILYDKYLPSEGIF
IWHINENQKYNDNELCYLVGLVQADNFKDLENRANSGDIGDAYPGTLNNRSFGNDASPNS
VLCNGTIKKMLISNISDSADIMTFNSTL*
>SR-VP_26_10_2019_2_100cm_scaffold_85_229 # 157264 # 160206 # 1 # ID=2_229;partial=00;start_type=ATG;rbs_motif=GGAG/GAGG;rbs_spacer=5-10bp;gc_cont=0.407
MEEIIIIDEIQYKLTYDQPLTTEQRMQTISDIKRQSVVKTLINASDAIKNGADRLVQTQN
NDGTWEWSNPDIDPATTQYPGVNNTLGVTARGLVSAYLATVDISYLSAAKKTADLLVSKT
PDGFGPDDPGTTGKHKVYGQDITFLVEFADAWTKAGNDASTYYTKANDYMNLILNGSNRF
CATGCAGNESALVESNFAARQPNLYGWDIRGWVEAAVKTGQMTFAQAIVSNMASHENSLS
STATGTYPPGSSYVLGLSGYLQSYIMTGKTPAEYSALKSQLLSELDTNGSFKIYDASFDG
LKQTTAYALMALSHTNTDMTGTVSYLANSQSIGGQWIESDGTEYTEVDSEIITALEMTLA
NVISATLTVAPTDCVAPCTVDGTVSWTNTGDTASSPIDLSITVNGIPTPIDSAVTIIPGE
TKSYTFQLPSLSVGTYVVEASPNTGTTPQTITVRTPANIASTGITAIPIILPCVQSCTVD
VSVTWTNNGGSEGSFVPSIKIDDTPISPAQYTSETLAPGAIVTHTFVTDVLTVGPHQICA
DPNGACATVNVFSGSSIAATGITADKTSCTSPCDVTIDVTWTNTGDVEGTFTPSIKIDGT
PMSPVPSPETLAISTSITPTFSVTGLAAGPHTICAYPDSGTCITINVLTSASIVATAITP
SKTTCTQPCDLTVDITWTNSGETSGTFIPTIKVDGTPTTMAAEPLDPGSSVTKTFSITGL
MAGTHNICSDPNTLPCATVTVLTMANVISTILTVAPTDCVAPCTVNGTVSWTNNGGTASS
PIDLSITYNGSSMPISSGVTINPGETTAVYPFTISNLAAGTHTVQASPNAGTNPQTITVR
TPANIVATAITPSVTTCVEPCDLTVNVTWTNNGGIVGTFTPTINIDDTPIDPAQYSSESL
DHGESVTHTFTVTGLMKGLHTICANPGIAITDCVTITVGQVAEAGMGAAGAIMVTGLVVG
AVLTAGTPIVLTAGTPMKLK*
>SR-VP_26_10_2019_2_100cm_scaffold_85_230 # 160252 # 160431 # 1 # ID=2_230;partial=00;start_type=ATG;rbs_motif=None;rbs_spacer=None;gc_cont=0.306
MVVAFEGRFFDVYLDIERKEIMVKALDVYIDILEEGQASRSLTQRVRCLKEEIENVKTC*
>SR-VP_26_10_2019_2_100cm_scaffold_85_231 # 160622 # 161257 # 1 # ID=2_231;partial=00;start_type=ATG;rbs_motif=GGAG/GAGG;rbs_spacer=5-10bp;gc_cont=0.443
MEEIITVDGRQFKLMTDRPLTVQEKTHTIGEIRKQTGCGTCGSKAPVRTMDPNWQYGGRV
ASMAGLATCTKTTASSTIGDVVTLGATPDLGTAPYTVTFLGQFGTAPVVLVAGAAPYGLV
GTNPQTIATDGVTTSPVTYQITDAQIVASALGAPVATNVNGSGFDVPASAANTVRFLVHV
ADSCPTVAKHCLDYCDLGIVCATPTCSFVVS*
>SR-VP_26_10_2019_2_100cm_scaffold_85_232 # 161223 # 162011 # 1 # ID=2_232;partial=00;start_type=GTG;rbs_motif=GGA/GAG/AGG;rbs_spacer=5-10bp;gc_cont=0.281
MQHQHAASSYHKAKANKIRFLKQRQKAVCIAWRTKQGIKDRSNPVFISFIFINMILYKDF
IKLMEKRGYVYKNQVKIDESDSNIKIFPIKEQTIGKVLEFQCPNNTIISVCGKDLGCNNS
YFCNIKFFNQDNKEAFQDLHYSTAITEDYHITMELVVTKILQKPPDQNNPDIQKYAHVVN
PILKIINSDNPCEYPMWSGIYKLFSNNNINNDHIFINNSFNLYENEKIIFYVINPDIDIT
KVRFELKADILEYNGGITNDTK*
>SR-VP_26_10_2019_2_100cm_scaffold_85_233 # 161998 # 162288 # 1 # ID=2_233;partial=00;start_type=ATG;rbs_motif=GGAG/GAGG;rbs_spacer=5-10bp;gc_cont=0.385
MIQSRSTDPEHAVGGLYIFSDPPGADIYMDWNPVRDSIGNILKAPAILTDIPQGLHTIMF
KLIGYHDDIIAAEVVGGYYSSIYGVLLPFPAPVPPT*
>SR-VP_26_10_2019_2_100cm_scaffold_85_234 # 162331 # 162522 # 1 # ID=2_234;partial=00;start_type=ATG;rbs_motif=GGA/GAG/AGG;rbs_spacer=5-10bp;gc_cont=0.307
MINPRIINTFTGIDVNNSKMPSINSKMLSIDQFKIEDIHEESHTQILNVGFIKKFIKIRV
EDN*
>SR-VP_26_10_2019_2_100cm_scaffold_85_235 # 162628 # 163233 # 1 # ID=2_235;partial=00;start_type=ATG;rbs_motif=GGA/GAG/AGG;rbs_spacer=5-10bp;gc_cont=0.328
MIDIPLTTLFTVEDTKIRDLNGGIRKKFTSLANSPATYTHIYDPTIFRWDFGDGSPIYET
SDRVTYRTYSRPGTYIVRHQACNFCSCSDWNVCSQSITVVQGYDLSGLATASIIGFLVFK
GTDCEPRNTKETCEELIDYCRWVEKEKKCVRKCNEGYKLEKEDNKNSKVLSTDDIKKPFK
LKCIPIRELSKEKSRSLKEKK*
>SR-VP_26_10_2019_2_100cm_scaffold_85_236 # 163261 # 164442 # 1 # ID=2_236;partial=00;start_type=ATG;rbs_motif=GGA/GAG/AGG;rbs_spacer=5-10bp;gc_cont=0.366
MGFTTGAKVTADIADEIVTGLLSSGVWHNVDTTWTLTNRTQNNAKRILAYGVAGGAGKGN
SILSSSITAPTAIIPVASNLNFAINDKIVIGTGNTAEVRIVIAVAMGQLTVDYAINTDHT
IGDPVKGLDFEIYMAIEVINQTNGSGMYYDGVWRYCKGIRFVFSASWDAGTHAYSTSNQS
TFVGFEGRGRNNAYVNADLATLMVTYYLWVENNGNGFAIMGKPEPDATDAEQQSFIIVVE
RNPTKEYADGYTNFYLYSVMNIYAELYDYDNVTSINRQRSYLRPFAFQWPDYTYDTTTHP
NGYGISFVATPTYYAYKSNGDNKVYFVKPLMHNTIGQIAPIFQGQLFFMWSEGAGLIDGD
IVSMEGSTTKYLCKGLDSVDSTNRINYAIKYVV*
>SR-VP_26_10_2019_2_100cm_scaffold_85_237 # 164473 # 165480 # 1 # ID=2_237;partial=00;start_type=ATG;rbs_motif=GGAG/GAGG;rbs_spacer=5-10bp;gc_cont=0.379
MVFSSGAKVTADIVEEIATRLIATTTPGAYWTDITAVDPSATMWTTTTKTQDSAKRALVY
NNGVETAMYMALEVINRDNGIQFYYDGVWRYAKGIRVVVSPSWNSTTHTYPTTNPGIDHQ
STFIPFECRGRNNAGVTGNLATMLITYYLWVESNGFVIMGKPEPEPNDSEQQSFILALER
VDTIKKRYVDGYSNFYVYAHCNMLSTMYDGNNVTVAVERNRGVLRPFAYQWPDLTVDWNA
WVNGYGISFSPLPGNYAYKSTGNGKVYYIKPIIHNQANAMTPIFQGELFFLWSEGVGLID
GDIVAIQGQPTKFICKALDSPDSVTRLTYAIKYLG*
>SR-VP_26_10_2019_2_100cm_scaffold_85_238 # 165518 # 166558 # 1 # ID=2_238;partial=00;start_type=ATG;rbs_motif=GGA/GAG/AGG;rbs_spacer=5-10bp;gc_cont=0.357
MTFPTVTFGSISVTAPNTAVYTDGSSIPSGGFILYVVPTTNVGGAGIDIGFTYINQFGAT
KTTSVSTAIEAGTTSGSHVKVVLEPGDTGIRDIIAISYFAGGTIGDSLSLQSWNEGLGAP
PFDITLTDFHDRSIPGSFQPEPYPYEFTGNTLDMSSMIPELYFSNPVMNVPMDFLASDLY
AFLPEPMIIRFWSIEENITKTTDIIEWIPETFARDLTGFEFVLFKSWLESMVGQVVSGYI
TNTNNEIIYNAIKLILISPTASTSQPAGISDALPVDPNTGLYQAFIKNVSYTDRYVIIQA
GIGKYTSLKGGGTPTYINGSQTLPIPYNLQFECPIIECDFDVTRKQ*
>SR-VP_26_10_2019_2_100cm_scaffold_85_239 # 166558 # 166833 # 1 # ID=2_239;partial=00;start_type=ATG;rbs_motif=None;rbs_spacer=None;gc_cont=0.362
MTENMQPNIIQTNTGTIRMYSIPEGAETYIDGNPLRDTSGNIAKTPLILTDVNAWPHWVI
FKMLGYFDEIKLVGVIEGRTSDVYTIMRPIL*
>SR-VP_26_10_2019_2_100cm_scaffold_85_240 # 166873 # 167379 # 1 # ID=2_240;partial=00;start_type=ATG;rbs_motif=GGA/GAG/AGG;rbs_spacer=5-10bp;gc_cont=0.375
MADYTFIASQELKLHGKDTELFHYWDFGDGTPISNLPNPSHIYSSLGAYTISHWAQSSCG
TCTVKTHTIEIVSSLPYSGIAEFGFQLGEEIFFNRKDTELNHYWDFGDGAPISTLSSPTH
IYTTPGTYTMSHWAQSPCGTCTIITRTIDILSPPVVCPTPPVCNFVIT*
>SR-VP_26_10_2019_2_100cm_scaffold_85_241 # 167480 # 168586 # 1 # ID=2_241;partial=00;start_type=ATG;rbs_motif=GGA/GAG/AGG;rbs_spacer=5-10bp;gc_cont=0.407
MAIVNGNFTDGLTGWTTITTPCGSWLQSISPEPPNVHLKAQACAMSIYQDFTIDDTTLTF
DWAYQEQWTYSLGGCDAHSSWSLTRLSDSAVLKGGNLTGSECNTTNSGMVIEDVSAYIGT
NVRIQFNLYPSLEVSSYQADLWIGNVCISLNLGTLDISSAPTGASIYVDGTDTGFITPKI
ITDVTPVNHTILLRKAGYYDNYTIVTTKPCRTNIINPALTLIVGLINGTFNTDITGWNYN
PPGYWPYCNNATTRYATWDNGRAKIWTGYCNAAGGGAYLNQTFNIAYSTLKFDYQTSTPS
PWRYASSWSLVIHDPILPDVAAYNESLPLNDTGTIRKESRPPDHSRYSSARCGCSGPLRC
GPMAVASG*
>SR-VP_26_10_2019_2_100cm_scaffold_95_1 # 3 # 410 # 1 # ID=3_1;partial=10;start_type=Edge;rbs_motif=None;rbs_spacer=None;gc_cont=0.610
ERRGETAVVPQRQQRQAHFDRLGDTGPGPSQSCWHRQLYHRSLVSVFRRHRMPVRQATHL
QPRQVEQQHVQMQHVAALLVVCNPAFRAGRARHHLHNAVSRSLRSGTLKFAERLVVERGE
FLAPRDELFLLAQLM*
>SR-VP_26_10_2019_2_100cm_scaffold_95_2 # 823 # 1275 # -1 # ID=3_2;partial=00;start_type=ATG;rbs_motif=AGGAG;rbs_spacer=5-10bp;gc_cont=0.499
MVWTIKCWIPIDTEKDQTCVTKEELDSTIESLRLMQPENRYIVVGNHVTCYIPVDAEDPT
KYPTKEDALDWHGTQDEEIRGGIRRLRRCKICGGTEFLHRWLAPLARRPRCWTRRRGHRS
ASDLRGDGERRRACRRQAGVCRHRPGDAVH*
>SR-VP_26_10_2019_2_100cm_scaffold_95_3 # 1301 # 1630 # -1 # ID=3_3;partial=00;start_type=ATG;rbs_motif=GGAG/GAGG;rbs_spacer=5-10bp;gc_cont=0.333
MYNEPTEEELSKVPGLCKTDGVPLSEKNVYFHFFCGNSDWWILEYDPNDRLFFGIAKIFV
YELGYISFDEMKDAKAFGVMEVEKDLNFEVKKVKDVDALKGWLKEYGDI*
>SR-VP_26_10_2019_2_100cm_scaffold_95_4 # 1840 # 2556 # -1 # ID=3_4;partial=00;start_type=ATG;rbs_motif=AGGAG;rbs_spacer=5-10bp;gc_cont=0.360
MSDLVYDIEEVKDFAKRILMKLEDDEVYILLLNTRKKYCPVELSKSEEVLGRELVRHNDL
DKILRKVRKISCAENIYADGKTGRDAPVNCMAIYCLTDPRSTLRGYREFIEDINKMIYDS
FKGESKNLDLYRRIDVKLFSAIHKNRSRRLFIIVDIDKKDEAILDKVTDLLRGYIIWVSE
THGGFHVIANKEYDAGVIIYTQIAGMEYVEVLKEPMTPLPGTMQGGFRVKGIRRELWK*
>SR-VP_26_10_2019_2_100cm_scaffold_95_5 # 2553 # 3581 # -1 # ID=3_5;partial=00;start_type=ATG;rbs_motif=GGA/GAG/AGG;rbs_spacer=11-12bp;gc_cont=0.293
MPPTNVNHINTRCCICGSNYTSSVWYRHKYEKNNWNGMSYRCAKCNLKIKRSEARKIKEE
VIKSVKENIKCCKCDIDISNSNKYKHYDDKGEWNKISYLCAKCYKMLYYSPTSEERQRYR
YEKFKDRKCCLCSTIESSNWHKCLCGKKGCTRYICGACYVRDYNEFIKSNRLWRTGNVEV
GSSQYMTIISQAIVAKYLGIEDLNMKNDNFEWFIDMEDKEDNRYGKIDVKSGRLTIINKY
DGWEFGTNRKIDCDTYFCIGFGKNLECIDVVYIIPNEGWICELELIVIHKDSVKCSKYDQ
FKVDQIYYNDIYQNWRRYLGDRKFIGIKHTIEWSDIYDQEIK*
>SR-VP_26_10_2019_2_100cm_scaffold_95_6 # 3608 # 4030 # -1 # ID=3_6;partial=00;start_type=ATG;rbs_motif=AGGAGG;rbs_spacer=5-10bp;gc_cont=0.317
MVDRECIKKVENISWIIYASNVAELVNTVLNIDKLVEDPEFNLSKVISCTYREINIVQYF
IGDEFPMIVGQFDKATALIHQIVNALEKGETEDIKELILGTSLKEMARREEIDPRTKRPF
TVTPLSEITIPALKKFLDRL*
>SR-VP_26_10_2019_2_100cm_scaffold_95_7 # 4238 # 5980 # -1 # ID=3_7;partial=00;start_type=ATG;rbs_motif=AGGA;rbs_spacer=5-10bp;gc_cont=0.358
MRFIELANSYEMIEATPSRISMTYYLVDLLRKTPEDIIDKVVYLTEGRLYPNFVGIELGM
AEKMALRALSSATGMSQDKIENEYKKRGDIGIISENLLKTKTQTTLFKRDLDVKDVYEGL
DKIARTSGSGSADTKIKILSGLLTDASPKEAKYIMRMITGKMRLGIADMTIIDALSQAFA
GGRKDDVERIYNMTSDLGDIAKALRKSGMEGVKEYHVRVGRPIRMMLAQRLNSVKEIVEK
TGLAICEYKYDGERVQIHKNGGKVELFSRNLENITSQYPDIVRMALNNIKVGEAIVEGEC
VVVDSDTGYMLPFQELMKRRRKYGIEEKAEEFPVNMYLFDCLLIDGEDIMGLPLVKRRNI
LKNSVIEGNGLKLSHAIMSENTIEVEKFFESSIENGCEGLILKDERATYQAGARGWSWIK
LKRSYQAKMVEPIDVVIVGAFMGRGRRSGNYGALLVAVYDRGRDMFSTVSKVGSGFTDQE
LANIPKMLGEYKLEKRDVRVDSIMNADVWFSPKIVMEVIGDELTLSPIHPCGLGKIRDNA
GIAIRFPRFMHNWRYDKGAEDATSVDEIVDMYKSQLKKIE*
>SR-VP_26_10_2019_2_100cm_scaffold_95_8 # 6016 # 6258 # -1 # ID=3_8;partial=00;start_type=ATG;rbs_motif=GGA/GAG/AGG;rbs_spacer=5-10bp;gc_cont=0.350
MVRPDLPHVLWDLAKILGGVVKDTLDMGDYRITIMIEKKIDDKMGIVMETITVDKRMSAL
DLEIITKKLKELVEKKQKET*
>SR-VP_26_10_2019_2_100cm_scaffold_95_9 # 6287 # 6961 # -1 # ID=3_9;partial=00;start_type=ATG;rbs_motif=AGGAG;rbs_spacer=5-10bp;gc_cont=0.378
MKVRKAYLDIESTYCGDIDPSDRDRFFKDYPNWRFFAEKQHNGKKVEYCGILGILVLDFE
LDETTNVYKVVDKKFVQLIGKEITKERLIKELDGITEVIGYHCRTKPGGPKGYTGYDYGV
IGAQLGVVLDDLQGVKSTDLELLAHSAGMYGGLKSVEMQVPSVPPRKSGVADGAEEEKLL
HEIGCCEDDVKRKEMWKQAKQYNREDVVNLVFIEQYLKKIKMAE*
>SR-VP_26_10_2019_2_100cm_scaffold_95_10 # 7060 # 7848 # -1 # ID=3_10;partial=00;start_type=ATG;rbs_motif=None;rbs_spacer=None;gc_cont=0.294
MENRYKSHRLVEGKPRWVITNEDGKIINKVPNKEELRYAKKEKYIKKYRSRINGRYNDTN
TCPKIKEDGTICGNRLMFGDACQERDDNGKTTGRWTCSKCYKKDYVDDRKYIADRRTGHQ
NPNSSNAKGDKAEKLTCLWQNVENLNIKSDNHLCPIDHSRHPILGILQTKSKWYDSANRW
WAVKWKNEWYKEFDNLILYCISEDGKYIERIYIFHIDEVMKRTGIIIYKHTKHVLWYEQY
RVKDEKILKHVNDLWIQIIDNR*
>SR-VP_26_10_2019_2_100cm_scaffold_95_11 # 7973 # 8113 # -1 # ID=3_11;partial=00;start_type=ATG;rbs_motif=AGGA;rbs_spacer=5-10bp;gc_cont=0.319
MDIDIYDVILLALGLFFGQIAGHIFIYRFLHPYVVVPYLKKRKNDR*
>SR-VP_26_10_2019_2_100cm_scaffold_95_12 # 8126 # 8395 # -1 # ID=3_12;partial=00;start_type=ATG;rbs_motif=GGAG/GAGG;rbs_spacer=5-10bp;gc_cont=0.307
MAKFTEEQINDIIDLRGKDGRQIDIFKLYGILFVGNTEDRVWNLDKKYVKLSEHDIPMSL
DDFEDCETEDDIRNTFGEELNDMIIDKLL*
>SR-VP_26_10_2019_2_100cm_scaffold_95_13 # 8427 # 9014 # -1 # ID=3_13;partial=00;start_type=ATG;rbs_motif=None;rbs_spacer=None;gc_cont=0.325
MKNVKIKIIKEHQDILNIIKEPIPCLVNFDWHADYPRYAEEVIDVDFFTLQVDPAWYEHN
WVAVLASYGYVKEFTWIFNHDYGEEDVKVFQSKSGDSIIFNKKFNKDMEILCKYVTIDLD
FFGSRTPVNWSPEDRIELLRDTLGTLKADDVTLIICKSEQFVNYDADTFLQGMLTKILCS
EDKGVIYWKKGEGKA*
>SR-VP_26_10_2019_2_100cm_scaffold_95_14 # 9069 # 9644 # -1 # ID=3_14;partial=00;start_type=ATG;rbs_motif=GGA/GAG/AGG;rbs_spacer=5-10bp;gc_cont=0.323
MVENVKLKIIESHEEILDVIDKNVGTLVNFDWHSDFPMYPDTIFDADAYSNMALKNYDTW
KDNNWVPILVSRGYICKYIFIYPHDCGKDEIKKFKAKKGDCEVYSIKFQNRVKIPYKCIT
IDADFFGTRVPFNWSPEDRMGLFIDVFESLTARNINMIIAKSEHYVNYNVEEFLADIINE
MSNRTNVDEVP*
>SR-VP_26_10_2019_2_100cm_scaffold_95_15 # 9868 # 10464 # -1 # ID=3_15;partial=00;start_type=ATG;rbs_motif=GGAG/GAGG;rbs_spacer=5-10bp;gc_cont=0.318
MDIDKYGIKLEAKKTYPIEHVISELKRFPETKLGHITINREHLYEIGIRELEEIEKKVKA
KEAKGQNVYVRADDKYNKISDVTILVIKLMPFYTEFVAKIEREEEGRIKAAFLARKYGDF
YKNFSKYILENIGHFKDRYIQASMIDIMAEAQKEGTIIEDDDFFNGMIPYFKNEGIDVKV
DFNGRLVFFKEMRSDSGK*
>SR-VP_26_10_2019_2_100cm_scaffold_95_16 # 10564 # 11688 # -1 # ID=3_16;partial=00;start_type=ATG;rbs_motif=GGA/GAG/AGG;rbs_spacer=11-12bp;gc_cont=0.361
MDKNIKKLDIEEVKKRIDNGLLIVRKHPFLDLRIFNYTNKTQHERLWDSYTRMCRGLIVD
GQDNILNNPFQKFYNLGETEETMIQNLPCEVPNITEKLDGMLGILYEEGDNPAIATRGSF
DSLYAKWATNWLRLQGFEMDDFKKGYTYLFEIIYPENKIIVNYGNRAELVLLAVRNNNGD
GKGDRELDHIKEAEELGLSYAKEFSAGDGNDKISDALKYLEKLKGSEHEGFVCKYANGLR
LKIKSEDYKRLHKILTGFSAKGIWATLRDMGTVEHVLENVPDEFYDWVKKVESEVTASKN
DIMNRSAKIAEEAKKLGSRIEQVEYITNNTQDGNERLRGVAFFLLDGRTKKAEYAAWQRV
RPSGEIFRTNQGDI*
>SR-VP_26_10_2019_2_100cm_scaffold_95_17 # 11694 # 12065 # -1 # ID=3_17;partial=00;start_type=ATG;rbs_motif=AGGA/GGAG/GAGG;rbs_spacer=11-12bp;gc_cont=0.360
MTEKMEQEKKEKRYQELSRPYRIFLWLRWMPLGYIKGLGWYFIKRLRWEDVSDDEKGRIS
LSTCIGICVGMVQGNMRWYYTSEEVFGEDGYVKERLVEDGILEKMGNFIEEKFVEIIDGK
TDF*
>SR-VP_26_10_2019_2_100cm_scaffold_95_18 # 12080 # 12550 # -1 # ID=3_18;partial=00;start_type=ATG;rbs_motif=GGAG/GAGG;rbs_spacer=5-10bp;gc_cont=0.306
MDEYDEVTLQIVDAIKENFSDSSDSNHKFNDEIQKKITDVLKNNFNIKDEEMGRSLMKDV
NMFDPESGYEFNAPLFTAPMFIPVGAMVIGHETFPNYGVDNKYIGYTDKGRFYQINDFTK
FMRYMRKRPLIVIALFTLTYLVISILAYSVKIDIFK*
>SR-VP_26_10_2019_2_100cm_scaffold_95_19 # 12610 # 12714 # -1 # ID=3_19;partial=00;start_type=ATG;rbs_motif=GGAG/GAGG;rbs_spacer=5-10bp;gc_cont=0.343
MEEKRKDKNTDEIDWNALDEHWANDYKDVYAPKK*
>SR-VP_26_10_2019_2_100cm_scaffold_95_20 # 12744 # 13142 # -1 # ID=3_20;partial=00;start_type=ATG;rbs_motif=GGAG/GAGG;rbs_spacer=5-10bp;gc_cont=0.308
MDMTVETIEKSRYKYDPLLTYVCIQILKKLEEYQIPKGEKGFNKCWLFQQLLFFISKDLE
KKGKKLDISYGWFRDGVVVDPESIMLQTRGEIEFIWEDDCPNCQIENECPCIGNPHNDNH
KLVIDKIGLVES*
>SR-VP_26_10_2019_2_100cm_scaffold_95_21 # 13168 # 13557 # -1 # ID=3_21;partial=00;start_type=ATG;rbs_motif=None;rbs_spacer=None;gc_cont=0.369
MEIARVISMRSTCIRAHAGCVIIKNDAVISQGYSGAPRGEPNCCDLGVCKRDELGIPPGE
RYELCESVHSELNAIINAARNGVSVMDGTMYIFFERMDGQKIMHGSPCKMCMRAIKNAGI
KNYIFKEVV*
>SR-VP_26_10_2019_2_100cm_scaffold_95_22 # 13643 # 13984 # -1 # ID=3_22;partial=00;start_type=ATG;rbs_motif=GGAG/GAGG;rbs_spacer=5-10bp;gc_cont=0.327
MAENNGENNGENVKHMVVDVDISLEEGMDPSKATEYLEKLFKLGAKFGELLHSEKLTIGE
ALFVIYMLEKGALSTTNIDDPDDIYHLLLEDNKAKMNMMANMIVKHNVEKEEK*
>SR-VP_26_10_2019_2_100cm_scaffold_95_23 # 14073 # 14456 # -1 # ID=3_23;partial=00;start_type=ATG;rbs_motif=GGAG/GAGG;rbs_spacer=5-10bp;gc_cont=0.336
MRKIFKYPLEITDHQTVKIKSPAVLLSVTGIDDGIIMYAIVDDLEYGIPVDVMIIGTGNA
IKDDIDNYKFLGTVNLMNGREIWHVFARHSNDFIKAGEKKEEDMPILRIDDFTNFKEKGR
SPQVMIA*
>SR-VP_26_10_2019_2_100cm_scaffold_95_24 # 14511 # 14834 # -1 # ID=3_24;partial=00;start_type=ATG;rbs_motif=GGAG/GAGG;rbs_spacer=5-10bp;gc_cont=0.392
MMKLLCGENFLEYAGGGWFQCGRHVNCPKTEKDRNKVLGFDCLIYIDSLPNECKIDVPEQ
EHTNDNLINIDVVATQDRNENVHIVANKNGPAIRIIPASEQIAPGVK*
>SR-VP_26_10_2019_2_100cm_scaffold_95_25 # 14904 # 15038 # -1 # ID=3_25;partial=00;start_type=ATG;rbs_motif=AGGA;rbs_spacer=5-10bp;gc_cont=0.333
MFETTKERVKLLKRGFTGKDIEKAYLMANDMRIINKNVLYTKVN*
>SR-VP_26_10_2019_2_100cm_scaffold_95_26 # 15080 # 15346 # -1 # ID=3_26;partial=00;start_type=ATG;rbs_motif=GGAG/GAGG;rbs_spacer=5-10bp;gc_cont=0.356
MVKAEKGSKKDNEEIHIEQLVAGFIRFGDAGIDKKRKEKGYVSHLCTMDENSRFVDLALK
KEHLQQIRDGADEMLKVLERKEKGDQKA*
>SR-VP_26_10_2019_2_100cm_scaffold_95_27 # 15378 # 15773 # -1 # ID=3_27;partial=00;start_type=ATG;rbs_motif=AGGAG;rbs_spacer=5-10bp;gc_cont=0.356
MPGELTVKIESDVDNHTFEILEDKIRNLLESEGLMGEIEDKVTGNTTRTRKKELGIEKDL
PDKNVKGVLTLGEKIWFNDDLRCRLRICGWTREQQEKLRGAKLVDLTLINHRDDGTADIL
IDIGRFVDKCR*
>SR-VP_26_10_2019_2_100cm_scaffold_95_28 # 15871 # 16464 # -1 # ID=3_28;partial=00;start_type=ATG;rbs_motif=GGAG/GAGG;rbs_spacer=5-10bp;gc_cont=0.305
MENLGMPSACIKCGNGLTDEEKKMGLPLCQSCIGSLTNTIMGKIRKSDEKKIEQEVDNFT
RFILSSGKLFKLDNIAIIQCCFNIFMRETKELEDENLAISEKIFRDSIKFIERELENIDD
KVNNLYDEHTSSPGNNHLVSMIDDLIQKGMKNGNGTDSSTIEGIEKCIDEGMCKGTEKDK
ENDKNKEDSKKDDKKRT*
>SR-VP_26_10_2019_2_100cm_scaffold_95_29 # 16710 # 17111 # -1 # ID=3_29;partial=00;start_type=ATG;rbs_motif=AGGAG;rbs_spacer=5-10bp;gc_cont=0.465
MAIPLVEAEEVRTGRGGGKTKGEKYGKYAVAVTKSVPWIKEQIAGSKDGTIRIKAADLAK
EMGGDFAKKNPTSIYWGLKYVLFNEGIVVDTGTHKSGDKLLLMRLGTEEDKLPPSLSKYL
DKDEEEIPEPATE*
>SR-VP_26_10_2019_2_100cm_scaffold_95_30 # 17588 # 17920 # -1 # ID=3_30;partial=00;start_type=GTG;rbs_motif=AGGAG;rbs_spacer=5-10bp;gc_cont=0.396
MVICMRCRDEYVDSSLPMCCKCRIDMKDFDKLVDFLNKFDGDKKDALWLIGSEIADRQST
IIGSCKVVHDMESGTVRLEAPSGKPLTQRKVEEIEKLYRAKNILKGHYGI*
>SR-VP_26_10_2019_2_100cm_scaffold_95_31 # 18200 # 18784 # -1 # ID=3_31;partial=00;start_type=ATG;rbs_motif=GGA/GAG/AGG;rbs_spacer=5-10bp;gc_cont=0.304
MLEVTKDIYGDMIITSNIRETDEEIYERKKLGEILRRKSRTKCRNNMIDPDSNQGIGYIT
EVLVAKFLGIKTCFDITDNFNHQSFDLYEHEDFNMINAKGSTLRYYKGNNFWWFATERNR
TPDFFFCIGYDKRRRHVKRVYIIPNDNYVVNLTGLYMSLHGSEYKWFREDEKPWDELFHT
LKLDNCPVLKSRHI*
>SR-VP_26_10_2019_2_100cm_scaffold_95_32 # 19713 # 20015 # -1 # ID=3_32;partial=00;start_type=ATG;rbs_motif=GGA/GAG/AGG;rbs_spacer=11-12bp;gc_cont=0.310
MAKYIKRRVKRKHNIIQDILPLLENIAKIEGIKKVVPAKISYSPTRGISQPKIKFQRETL
SGFKLIAHGRGAVQEIFIAVDGSKKNDVGYKLREMIESTD*
>SR-VP_26_10_2019_2_100cm_scaffold_95_33 # 20565 # 21350 # -1 # ID=3_33;partial=00;start_type=ATG;rbs_motif=GGAG/GAGG;rbs_spacer=5-10bp;gc_cont=0.377
MSKIHAGIVALAAKLGPKLLAVVVKLAKVVKVGKFGLAIGSMAAYAYLFTWQFAVMVMIS
LFFHEYGHIWAMKRCGLKTKGIYFVPFLGAAAVTEEMFKTRRDEVYVAIMGPIWGFALAV
GTALVYVFTGNALFAAAAGWMAMVNLFNLLPVNPLDGGRIMKSIAFSINSKIGLVFLVVG
ILISIILTVWAGLVLFLILLVIGGLELFFEYKEYEVRPSMTYRGIVISTIAYMAIVAFLW
ALMSYTSHVPEVDIARQLFMS*
>SR-VP_26_10_2019_2_100cm_scaffold_95_34 # 21707 # 22309 # -1 # ID=3_34;partial=00;start_type=ATG;rbs_motif=AGGA;rbs_spacer=5-10bp;gc_cont=0.308
MNEEKRPKKFSEDKITHIKIDDIPIWKHLKDGATKKETCLTNKDAGKFAEIIGGRILWNF
NKSKILNELFPDINIISANRMTGLGVGDVAYKISYKKDDGNDGKDGGYGQKIVIFEIKHG
NILIGRFQFEKYCRIISNPKDYFPKAEDVSVIFMMFEQIDTLNQKASYSVYELNNELARK
FLETLTFDKNNNRFDVDVKS*
>SR-VP_26_10_2019_2_100cm_scaffold_95_35 # 22713 # 23009 # -1 # ID=3_35;partial=00;start_type=ATG;rbs_motif=GGA/GAG/AGG;rbs_spacer=5-10bp;gc_cont=0.293
MNNRTNVPIKDPNDVLEAINKILEKRKDIYVNAPQKSNIKVEIIKERCKSEYCPFDHIMV
NITADYMLGEELLDICRYLKRNKLPFCYMDNAFKVVLS*
>SR-VP_26_10_2019_2_100cm_scaffold_95_36 # 23470 # 23715 # -1 # ID=3_36;partial=00;start_type=ATG;rbs_motif=GGA/GAG/AGG;rbs_spacer=5-10bp;gc_cont=0.305
MEKDEKDIIDGTIIVRTRPSGAIVTIEGESKTTPAIFDVEGRKLHYNIEIKIDGYEDHTQ
KIVVPKGSEIRINVTLTKEKY*
>SR-VP_26_10_2019_2_100cm_scaffold_95_37 # 23953 # 24714 # -1 # ID=3_37;partial=00;start_type=ATG;rbs_motif=GGAG/GAGG;rbs_spacer=5-10bp;gc_cont=0.343
MVYDMNINDNEMKVNVGKIISISTVDWHGRSSHVIFFNGCSLRCPWCQNYKLLDCKRLVD
IEKIERGILDAKMFISAVVFSGGEPTMQPDGLMHIAKFVKRQGLLVGIQTNGSFPDVLEE
LARKKLVDKIFLDIKVSPLNSYRYGQITNGAYIVADRVIQSLNIPDVAIEARTTIFRSLN
DSLEIAKYLEEHNYNDTYVIQQGVPWNTADNKMRKEDILTREEMVSIAKNINTDIGLKGI
KIRTREKGEEYII*
>SR-VP_26_10_2019_2_100cm_scaffold_95_38 # 24704 # 25468 # -1 # ID=3_38;partial=00;start_type=ATG;rbs_motif=None;rbs_spacer=None;gc_cont=0.358
MSQTTVKELEIQGCRTFVCPNISLIEEKGKDLLLKDSTIKRAKDLAIEYFKKTYRRPHYS
SAKHLLPAFVYIASVLEGERRFQKEVADAFGAANVTITKWYRDIVDTMGLTIIFNDATAD
KRDREITIERAKALKKYGTIVHPDFDMIDEGGKVLGSDPFVIKRAKDIAVRYVNKAWGMN
RNPPTTKTMLPALFYLASILENDRRTQMDIAIKFNISESHVSVWYRDITNTLGMKIIYGD
DRKALKVLEEQDGL*
>SR-VP_26_10_2019_2_100cm_scaffold_95_39 # 25525 # 25704 # -1 # ID=3_39;partial=00;start_type=ATG;rbs_motif=GGAG/GAGG;rbs_spacer=5-10bp;gc_cont=0.306
METNEKTNDVKTTEKYWDCECKDNFIHPKTQNQCKICGTVAEDQPDSRVNEVLMFGFPL*
>SR-VP_26_10_2019_2_100cm_scaffold_95_40 # 25750 # 25932 # -1 # ID=3_40;partial=00;start_type=ATG;rbs_motif=AGGAG;rbs_spacer=5-10bp;gc_cont=0.355
MTCMNYMFDDKTCIEDDLPCGFPCGPDEVPESKDQCRNKKYKPILIPEGYAELAIKELRG
*
>SR-VP_26_10_2019_2_100cm_scaffold_95_41 # 26211 # 26702 # -1 # ID=3_41;partial=00;start_type=ATG;rbs_motif=AGGA;rbs_spacer=5-10bp;gc_cont=0.372
MAKVHFVKSSRKEYKDSFTGETVGVGESYYWWAFRFQPRKVSKAPPKPSQLTQSEFWQTV
YGIQEEIEDMVTNDTMVGQLDTVKGEIESLRDETDEKLGNMPDNLQNSQTAELLQSRVDS
LQEWYDNLDGIDTDIDEGLSGEDKEKRYQEILEEIQSKTYEGE*
>SR-VP_26_10_2019_2_100cm_scaffold_95_42 # 27090 # 27377 # -1 # ID=3_42;partial=00;start_type=ATG;rbs_motif=GGA/GAG/AGG;rbs_spacer=5-10bp;gc_cont=0.312
MDIANNNKSIKENIIIVLKESMKFALVAVILFLVVGTSMAYILLYIVGMDVEVTGILTGI
IVAILIVTVDYKKMHTTDKITECNMRIARKILKIR*
>SR-VP_26_10_2019_2_100cm_scaffold_95_43 # 27766 # 28080 # -1 # ID=3_43;partial=00;start_type=ATG;rbs_motif=AGGA;rbs_spacer=5-10bp;gc_cont=0.324
MTNSRSERICRYNVTCNNPACKMYKKVIGRDSFIISCPICGEAGSHHTQKCKALPGRNIR
CVCRVKEKWIGQTGYNDYWLNINKRKKEKEMLKRNKGKRTRKKI*
>SR-VP_26_10_2019_2_100cm_scaffold_95_44 # 28220 # 28738 # -1 # ID=3_44;partial=00;start_type=ATG;rbs_motif=GGAG/GAGG;rbs_spacer=5-10bp;gc_cont=0.337
MKELDIIGIIQENFGDRIAFLEEERMPTIYDILRSPKYNDLVRRQQKSNAISYGFTVAKI
CVVYKGIRMAIEFTLPFDFYNEFIDGDLNREGRVIVPITDLDEITIEEPKFANKTNRKWF
YNKIRSKPSTFSHTSLLCQGHRKYHSRIGIRPRIISYVGYLLDAIDFAKDAR*
>SR-VP_26_10_2019_2_100cm_scaffold_95_45 # 28787 # 28927 # -1 # ID=3_45;partial=00;start_type=ATG;rbs_motif=GGA/GAG/AGG;rbs_spacer=5-10bp;gc_cont=0.355
MSEISCSDVCEIVVMRLNALGFNISDDPDHTDVLDALDNVKFVKKE*
>SR-VP_26_10_2019_2_100cm_scaffold_95_46 # 29021 # 29593 # -1 # ID=3_46;partial=00;start_type=ATG;rbs_motif=AGxAGG/AGGxGG;rbs_spacer=11-12bp;gc_cont=0.433
MYEVTVRVEGISPLLMNRFAEETAEEVIKRVTGKPVQPEVAVSLYVLPDGTIYQPATHIE
GSFIKSAANFKITGKGKKTYKDLAKSSIFVEPDAIAHEIQEYAIDKRPVVNPTTRGRVIR
ARPILNQWSLKFRIKVLDDQFPREVVKSILDYAGSNVGIGDYRPRFGRFIVTEFNLVDSE
KETKGKKTTK*
>SR-VP_26_10_2019_2_100cm_scaffold_95_47 # 29924 # 30202 # -1 # ID=3_47;partial=00;start_type=ATG;rbs_motif=AGGA;rbs_spacer=5-10bp;gc_cont=0.366
MTIRRIKNISIEVVLVWLAVGIALVGFTLTIIGAFLNGLAMFNGSKDLSEGFGLILMGNS
IALLGVVIIVLAFLLSIFRQYRKDTIDVGMNG*
>SR-VP_26_10_2019_2_100cm_scaffold_95_48 # 30212 # 30394 # -1 # ID=3_48;partial=00;start_type=ATG;rbs_motif=GGA/GAG/AGG;rbs_spacer=5-10bp;gc_cont=0.279
MNIEIILNEQLDKCGDEYLDEKDVPAIFKDWSENYIGMEIEGRTFLIKKDEFRKLTRIFE
*
>SR-VP_26_10_2019_2_100cm_scaffold_95_49 # 30792 # 33410 # -1 # ID=3_49;partial=00;start_type=ATG;rbs_motif=GGA/GAG/AGG;rbs_spacer=5-10bp;gc_cont=0.320
MIIPLKSVIMMIGPSGCGKSKFIKDILVPQLKSLVPDANIQILSSDGYRREILGKEEKDL
SKTDGMMKYASKGAFKLMEAKFDAVTTWPVTADFVILDATFIGRLSREQFVEKARNAQYQ
LVGFLFDFDDREEYFKYITDPEHRFLISQHLKRFQKELGEIGRREFDYFYKIKSKDHDIK
LEKDQSYDDMKLALLPSFNSYFVVGDLHGCLKEFKELLNSVGFEIDNGNNGNENRIKGND
GTLIILTGDIPDRGNEVSGLIDFISVNIDRIKICKGGHDRYLIKYSESGKADDRIKKDVL
KHFDSSEKLSPEDLSKFEKVMEGQWYFYVHKHFVITHSPCENRYIGKFDKFSIRKQRSDS
YPHREDYSSEEEYLKGLKEHFSYISSDAKKYDPYHIFGHVAVNSEAIVGNKIFLDTGCVY
GNKLTGVWINAEYDKVRLRLKSVESGYPSDPSIVNIDDLNIKKDNEIKFESLESEDKIDI
LEFAKNKINYISGTMSPCSANRAERTLEDMREAFSYYRDNGVDKVILQKKYMGSRANMYL
YPNDIDKSYTVSRNGFVIRRLNLKPLYEKMLKFLADKNDKNNNKILNSELVIIDGELMPW
SALGKSLIESHFTTAGKGVESELQLLEETCFESILEDLKKRHDESGYKDLRKENKKEDLK
KIIGENQYRQMYSFDSFRWTPIKEQKDAIDIYNRQIEIYGKSDEELDFRPFAILKVVYRD
GNEELFWDQGNDFVFGLVSDDQCLIVPTDDIGLDNARKWFDKIVKEGYEGVVVKPLEKVH
IPGIAPYIKVRNPNYLTIIYGYDYIIEPKFTRMLENKNVRNKLRISVKEFEIGKRMLEIP
YNEINENNIEYLNLCAQMVIEEKKEKELDPRL*
>SR-VP_26_10_2019_2_100cm_scaffold_95_50 # 33617 # 34894 # -1 # ID=3_50;partial=00;start_type=ATG;rbs_motif=GGAG/GAGG;rbs_spacer=5-10bp;gc_cont=0.304
MAFMQIGSTNPKFSFILKKNPSSGPLVRSIREGHLFGYYSNGDKIFNCFFKDSDTEISYK
RFKDEEFEYVNPSRYNAPEFVLDSISEFLEHIIKKENELDVEGYDNFLMINMINIKRKYL
DIFKRYFKDITFEEEEICGSNFRLKFSTKGTLKFLVSFVQLFSFFNALRNRYLAEDEISK
YMKQLTKTNAPYFIRYVFKVNALKDRGNFYKYKKSLEENSFGNEIIEFKHGYAHEQRIDT
VESLLDFKRSIIDFGCGNGDFVKRFNHRLEKMGKTYYAIDKDEDMLRIVKKRMKDVENVI
FGTSFPEDLIEGEDFDVIMSEVIEHMKKDEAAKIVKDILGKQNVKNLIITTPNKDFNTYF
LFDDEEMRYEDHQFEMGKEEFVKWVGDIVDNRKELNIQFLDIGDKVNSIPLTLGVRIEKI
MEKNG*
>SR-VP_26_10_2019_2_100cm_scaffold_95_51 # 34896 # 35195 # -1 # ID=3_51;partial=00;start_type=ATG;rbs_motif=GGA/GAG/AGG;rbs_spacer=5-10bp;gc_cont=0.333
MAKSIEFKYTEKDGSIELGVPENVTVENGNGRDGGCNLKFSTSSLSIGIEEKFSLYLFAE
DVNNVTRKIWEGYIRTEPSRAKKDIESFIKFLENLKGGD*
>SR-VP_26_10_2019_2_100cm_scaffold_95_52 # 35223 # 35645 # -1 # ID=3_52;partial=00;start_type=ATG;rbs_motif=GGAG/GAGG;rbs_spacer=5-10bp;gc_cont=0.319
MGVDISVGDPESEDYVSENLGSYTSFLSWKNDIAEQEGIDFFKGYNGKFKLAMIHQGNYN
VEELPKLLQELYEIKKLNVKEYDTIMCFDTEEIVDLDKMKISKGLKHKRTKIVTSRDPVI
DKFIRVCEIAIERKLPIKIG*
>SR-VP_26_10_2019_2_100cm_scaffold_95_53 # 36540 # 37997 # -1 # ID=3_53;partial=00;start_type=ATG;rbs_motif=AGGA/GGAG/GAGG;rbs_spacer=11-12bp;gc_cont=0.314
MKIVIMKKGIVDCTSDSRTHPMQTLREGIENAIKILDKEVSELNYADFHISDDCKLVEFQ
IDNTIEITDKTTCYKLLNYFKQNPDQLSNGEYSELIHIHVKVWKFFNEGNNCSDYINIHA
DRLEVSCQDEYDEDLRGEFHENIEELLGIDYVVAIADSEKLISLHVSVTEKCRADCNTCY
INKGLQRELEREDWEKLPLAEQYAIGGGEPSEYPFIVELVNYLKKERKGYVAITTNGQKI
IEFGHNPDKIAVSIDGLTQKEHELTHNTNLEKAEDAAKFYKTWVGNVCINHILHRENIDN
ADRFAKIWNDKGYEVNFIIFTGDDNLKPTYEQLNKFNKYFSDHMKGKLMIDSCMGGLLNF
VGEGGEKNPCLQGLFSKYYRFGTITPCSHSAIPYPRCKVIEEYMTYFFKTLRPMVFLYER
DGKSGAHEWAFKAGYQGKIRHKVDKPLRKDTIYILTDDEEMAIKESHYRTSFKDKMPNWL
YYEKY*
>SR-VP_26_10_2019_2_100cm_scaffold_95_54 # 38357 # 39094 # -1 # ID=3_54;partial=00;start_type=ATG;rbs_motif=GGA/GAG/AGG;rbs_spacer=5-10bp;gc_cont=0.329
MLLDIDFDYFVKETVFHDFSYRESDFFMESMWDIRFISAYGNPFNGPRDLTKELILDEDG
LKDVLDFIKKCSEVESWAISDSHMFAYRYIQHEQISSILDGIIHIDRHDDYNILDDKIHA
GNWLRYIKENLPGVPIYWIPQSKKDYLYVNEKAVKGVMKIKKRTFLKHLNPHKIDCIYLS
KSSAWVPSWLDSAYFNFQEELEKLFGPPIIYEPVPKMRPWDYEKLIEYGIKERNALEILK
TKNCI*
>SR-VP_26_10_2019_2_100cm_scaffold_95_55 # 39402 # 39863 # -1 # ID=3_55;partial=00;start_type=ATG;rbs_motif=GGAG/GAGG;rbs_spacer=5-10bp;gc_cont=0.297
MEIENLAVTLKVVNGEYIVNEPKSEEKNLHVDHIENVLNYYGKNGWILKQVNNDETELSF
YRNKTHWFKRLTMGSTEILHRRRNIYEKGGKYEVGADTPFGDTSSFEGLYLDSIQEVINY
LESKYGLTFICQSPGIKIEDETLIIMYFYKIEN*
>SR-VP_26_10_2019_2_100cm_scaffold_95_56 # 39951 # 40277 # -1 # ID=3_56;partial=00;start_type=ATG;rbs_motif=None;rbs_spacer=None;gc_cont=0.306
MNTKEEIILNVLNEDLSSYIQEEHDRKYLAHTIAKILDAINESEFELKRKAVSDEISAKL
NILTELGSLHDKLKKIPWYKFSDRNALKWKIRELDSKRLYGGHFKTDA*
>SR-VP_26_10_2019_2_100cm_scaffold_95_57 # 40274 # 40519 # -1 # ID=3_57;partial=00;start_type=ATG;rbs_motif=None;rbs_spacer=None;gc_cont=0.301
MMVNIYGESRWLNMIKKERQIELLDDVIHILSSSSLNWYSTIKTPFEALTKIELDDNLTM
EEKIYVAFHVGRYLENAVGCL*
>SR-VP_26_10_2019_2_100cm_scaffold_95_58 # 40491 # 40748 # -1 # ID=3_58;partial=00;start_type=ATG;rbs_motif=AGGA;rbs_spacer=5-10bp;gc_cont=0.337
MTIRTQKEGIYERETEYHALANRVMTFAVANIAVGDWAAYIDTVPGENHDKEFDQLLEKR
SSAKLPYEIAKIIYPHYDGKYLWRK*
>SR-VP_26_10_2019_2_100cm_scaffold_95_59 # 40799 # 41095 # -1 # ID=3_59;partial=00;start_type=ATG;rbs_motif=None;rbs_spacer=None;gc_cont=0.364
MTIHVVHKSKMKKWFGIVSHRRIRLTEREVDNKVKYMVVKYDILNERIKKHIRESNIFGV
GQNGNVMLHNKYCDAQTIVNQLVHDGVITIDELVKLLQ*
>SR-VP_26_10_2019_2_100cm_scaffold_95_60 # 41034 # 41258 # -1 # ID=3_60;partial=00;start_type=ATG;rbs_motif=GGA/GAG/AGG;rbs_spacer=11-12bp;gc_cont=0.293
MSIEIKDLKTIKLTSLKYILTDVITAKKLVMVYANLKEPEEILKATFIAEILSKHDYSCG
AQIQNEEMVWNCKP*
>SR-VP_26_10_2019_2_100cm_scaffold_95_61 # 41272 # 41592 # -1 # ID=3_61;partial=00;start_type=ATG;rbs_motif=GGAG/GAGG;rbs_spacer=5-10bp;gc_cont=0.318
MEDNTKDEYETDHDEIESDEAADNIKRLEEIKNKISELLDDVRQIVKSYPVVYERADAYW
LAHIECALSKDSKYLGSSMVTMEDTIKEIIKIEDKKVDDKKVDDKK*
>SR-VP_26_10_2019_2_100cm_scaffold_95_62 # 41673 # 41882 # -1 # ID=3_62;partial=00;start_type=ATG;rbs_motif=GGA/GAG/AGG;rbs_spacer=5-10bp;gc_cont=0.386
MKIYTCINCGHPVVRMFLFWWRHVQVQECDLNTNFHVTLKCEETSDCGCPHPKGKKGTEK
EYERTNTLQ*
>SR-VP_26_10_2019_2_100cm_scaffold_95_63 # 41907 # 42164 # -1 # ID=3_63;partial=00;start_type=ATG;rbs_motif=GGA/GAG/AGG;rbs_spacer=5-10bp;gc_cont=0.314
MISKIIRIEITTEKPEYVKDNITKEIRHVADNEFKGKKITHYRIILANYFEIGLRIIPAE
GRLDKIIPFWFWTEKEVIPSEYVEN*
>SR-VP_26_10_2019_2_100cm_scaffold_95_64 # 42190 # 42546 # -1 # ID=3_64;partial=00;start_type=ATG;rbs_motif=None;rbs_spacer=None;gc_cont=0.314
MEVIDYKKVKQLFEERCKHKDAYYDESILHKWHDCEECELSKIPWELPDFSLKEDEEMMT
RTLCFAIWHEDYLNDKIEHIQNNDCPLFSQTVLVHKGIAYMPLIEVRRLLRELNKRAK*
>SR-VP_26_10_2019_2_100cm_scaffold_95_65 # 42593 # 43234 # -1 # ID=3_65;partial=00;start_type=ATG;rbs_motif=GGAG/GAGG;rbs_spacer=5-10bp;gc_cont=0.313
MEHRALGDPEFCIMVEEEKRLCEKDTEFIKGILKKGIGEKDGKLVDKDTYSPSIKINRKF
DHKELYENTVSESLWKLMTDIKGSKRLVAFLEIKFPKTNAPELHFCFDMDIRLYKAGEER
IFKIGDKEYKAVPYKFEKGTDIILQWMELLVKTEDINIFDGEDPSVGIEGIPIDIPKTIL
GIFGEFIKHGGKIGGKEPVIILRDKDSMKSDFI*
>SR-VP_26_10_2019_2_100cm_scaffold_95_66 # 43245 # 43421 # -1 # ID=3_66;partial=00;start_type=ATG;rbs_motif=GGA/GAG/AGG;rbs_spacer=5-10bp;gc_cont=0.254
MSKIEQFCDILSITPSIVDEGYFTKSGFYSTMYNTKCRCKTRNEHYDNCLTNTFILIR*
>SR-VP_26_10_2019_2_100cm_scaffold_95_67 # 43600 # 43788 # -1 # ID=3_67;partial=00;start_type=ATG;rbs_motif=GGA/GAG/AGG;rbs_spacer=5-10bp;gc_cont=0.302
MSKFNAKRKRSKSRKRLLEHIETPKSPTKPIDYQLEMNKIISRGSKYIKKLQSKMRKIIG
EE*
>SR-VP_26_10_2019_2_100cm_scaffold_95_68 # 43834 # 44100 # -1 # ID=3_68;partial=00;start_type=ATG;rbs_motif=GGAG/GAGG;rbs_spacer=5-10bp;gc_cont=0.318
MLTDDERRKMVDERKKLNLCDGKCNACPIVNHPNNRMITRILNVLYNKNPDIYVDVEYRC
PNLTSCFNCHIDDFVHSDGCHLGDQDEK*
>SR-VP_26_10_2019_2_100cm_scaffold_95_69 # 44112 # 44282 # -1 # ID=3_69;partial=00;start_type=ATG;rbs_motif=AGGAG;rbs_spacer=5-10bp;gc_cont=0.251
MNRYKRMFIIDILCILALIGVNILFSNMKIYTRVIFIIAMIITIAAAVSTYKEMRK*
>SR-VP_26_10_2019_2_100cm_scaffold_95_70 # 44326 # 44514 # -1 # ID=3_70;partial=00;start_type=ATG;rbs_motif=AGGAG;rbs_spacer=5-10bp;gc_cont=0.296
MTNNELTLEQLEKALDIEMETSDLITKLVKASFEKEHKRRWPIKIVKFICQSYPKIKKRS
AA*
>SR-VP_26_10_2019_2_100cm_scaffold_95_71 # 44511 # 44708 # -1 # ID=3_71;partial=00;start_type=ATG;rbs_motif=AGGAG;rbs_spacer=5-10bp;gc_cont=0.268
MNKYNRMFIIDILWILALIGVNILLPNMNIYARVIFIMAIIITIAAAVNVYKEMRKENCN
IGDIK*
>SR-VP_26_10_2019_2_100cm_scaffold_95_72 # 44776 # 46545 # -1 # ID=3_72;partial=00;start_type=ATG;rbs_motif=GGAG/GAGG;rbs_spacer=5-10bp;gc_cont=0.355
MARCLYAFSGDPITRGHRNVIERIKKVHHDDELVVGIGANPYKNYLFTLDEREAMAKKYL
SDIGVKVVSFEGMITDYAIENGFDVVYRGIRDANDARDELNLFYALRTQDTGIEIQLIPA
HEEMTYISSSNVKAIAKEYGRIHTLVPIYVKEAIDAKMLGQYPVSVTGESGMGKSHISRE
IKSIADELGIPVHYMNLDVLSHQILEESTESLYVKTRKKITDTFGDGVVLSNGFINRKAL
GNIVFGKPEEMSKLDEIMYQPMMIKITREKYGDDKKGLLLIDGALIAEFGWGHLSNNNTI
LVTSDDKTQHLRLLNSGLDPEQIKRRKESQYNEDRKRNEILKRISEDNNGKLWEINNSEG
SNPNLRGYLTDIIMKLDRWGELRFRGLWNRIGADGTSDMEYKKLVDAYSEPHRYYHTLGR
HIVDGLDELWRIRHLLEKPDEVEFAWWFHDYVYKKQSKVNEQKSAQVAYNICTSVMLNKE
FAEYVRMLVLDTDHNEIPKTFDGKIIADIDISIFGKPAEVFDEYECRIRREYSWVDPKEF
KSGRYAVLQRFVKRPKIYYTDIFQNKYEEQAKKNLERSLEMLKMEENDS*
>SR-VP_26_10_2019_2_100cm_scaffold_95_73 # 46565 # 46693 # -1 # ID=3_73;partial=00;start_type=ATG;rbs_motif=GGA/GAG/AGG;rbs_spacer=5-10bp;gc_cont=0.279
MTNENNSKKEIYCYVDSDGHYQESEFLPSNYKEFHGTKFVTK*
>SR-VP_26_10_2019_2_100cm_scaffold_95_74 # 46711 # 47031 # -1 # ID=3_74;partial=00;start_type=ATG;rbs_motif=None;rbs_spacer=None;gc_cont=0.265
MCTPLFEEDEIILYDCLFIYNNLDADSFYIYNRIRFDRKYVTNFPICYSFTDVRCEEAVK
YRMKEIMQKNPNVSASELIKITGHSSSTIVKYYMILKREIIGRILR*
>SR-VP_26_10_2019_2_100cm_scaffold_95_75 # 47092 # 47628 # -1 # ID=3_75;partial=00;start_type=ATG;rbs_motif=None;rbs_spacer=None;gc_cont=0.315
MIDKKIKIIGQYYFTDREIQKMKEMLIKTKKFNFEFAARISSSKSQPGELKLTCERLGND
SSVEMPNNCGKTRIGLGVFHTHTRGTDNMSITDLKSHMDSKHKIECVGGDGKISCYKRKK
IKNFRENILSDIANAKNRCGSIWMGEGPADLIAKEVSKVAAKFSAELTEKYFDRIRLL*
>SR-VP_26_10_2019_2_100cm_scaffold_95_76 # 47865 # 48206 # -1 # ID=3_76;partial=00;start_type=ATG;rbs_motif=GGAG/GAGG;rbs_spacer=5-10bp;gc_cont=0.269
MVIATHIIKIKGSLDKNIWKDEKTFEEYVKDKIKNEIDPSFHIHLELFKINENKIEIWVY
IHAFPSEVTNDIIDKWIQDHIKDEGISVNDFEFKKIFDMTDEKSWKNTYIRIP*
>SR-VP_26_10_2019_2_100cm_scaffold_95_77 # 48240 # 48440 # -1 # ID=3_77;partial=00;start_type=ATG;rbs_motif=GGA/GAG/AGG;rbs_spacer=11-12bp;gc_cont=0.353
MKIQIDKDGNISYEGDFPECYGINCHHSGRGLLIPYVVQNVSYHPIHGYYSVPELRWKCN
RCGNII*
>SR-VP_26_10_2019_2_100cm_scaffold_95_78 # 48437 # 48781 # -1 # ID=3_78;partial=00;start_type=ATG;rbs_motif=AGGAG;rbs_spacer=5-10bp;gc_cont=0.249
MVRKMKFMKELIDKEGNIIRVGITGDGIFKITRSSVRYINKTLSEEEIMKIYNNYRYAII
ERRKRYISKTGRLCTLINLTIIPYNKFRQIMIEDYQLIGIPYIDKKKEIGKETI*
>SR-VP_26_10_2019_2_100cm_scaffold_95_79 # 48816 # 49034 # -1 # ID=3_79;partial=00;start_type=ATG;rbs_motif=AGGAG;rbs_spacer=5-10bp;gc_cont=0.352
MFGIKKDLERKRIEITISGDEILMMLPESLADLMNSELDSEKEGELKKELDVFEKGVYVA
YVPLNEIKIEGF*
>SR-VP_26_10_2019_2_100cm_scaffold_95_80 # 49327 # 50337 # -1 # ID=3_80;partial=00;start_type=ATG;rbs_motif=AGGA/GGAG/GAGG;rbs_spacer=11-12bp;gc_cont=0.298
MKPISILICAMKYIFIIRQRYKGPFLGACIVALTTFLGSLAFGTNYYVPLFVFIIMCSLL
LSTQDNIYTFLTKHLMKLKFKSPTINIITSKIIDDKEMEKLLDLGKVKFSPEKWISCLRE
SFKTEKIEYTDIAINPPMIINPFGDLYLEEDLANLKTLKQIKDYIENGGVYVNVGGLAFY
SNWNPKLKEQGFTGPPVETYMIDIVDDKNVLMPVSLPDTYTSLTNTWLHKNFGVRTTIAL
KVINKEIISNKEIISNVMDISKVPEFRSAIRCESKDTKLVSILIAKNCYPIAAIKYGLGY
LIIAGILFKEDKCFDLVIKVIKDICNKLSKEGSLEP*
>SR-VP_26_10_2019_2_100cm_scaffold_95_81 # 50379 # 51140 # -1 # ID=3_81;partial=00;start_type=ATG;rbs_motif=AGGA/GGAG/GAGG;rbs_spacer=11-12bp;gc_cont=0.356
MGNRKYIVMGLVILVVLGLGCVENKQSTSEKTPTSSNVVQTTSQPTVVKTTSQPTVVKTT
SQPTVVKTSEQSAITPIILSGKGQKASDKFNLHQGLVRFEMSHDGTSNFAIWLLDSQGNK
KELLVNQIGKFQGSKAVGIEESGDYLLDISADGNWNIKIESVPVISPTPSTLSGKGHKAT
DLFYLNQGLVKFDMSHDGKSNFAIWLMDDQGNKKELLVNQIGKFQGSKAVRIEESGNYLL
DINADGNWNINIS*
>SR-VP_26_10_2019_2_100cm_scaffold_95_82 # 51289 # 51480 # -1 # ID=3_82;partial=00;start_type=ATG;rbs_motif=GGAG/GAGG;rbs_spacer=5-10bp;gc_cont=0.302
MDIKLRRIEDTPGKSTMYEIVKILGVGQNKNGEYEIGDRKFKIGDKISEKDRDNLKIPGL
HIG*
>SR-VP_26_10_2019_2_100cm_scaffold_95_83 # 51834 # 52658 # -1 # ID=3_83;partial=00;start_type=ATG;rbs_motif=GGA/GAG/AGG;rbs_spacer=5-10bp;gc_cont=0.247
MNDSNINIGQINNIKSIEGNPIIIGVNNGVITNIKDNFEENNFVRMHDINIRMFLFKWKE
HLPIILRSEHPYASRTDYGSTTSIDSELSLDYYNDLIMIKNNILFDDLLEYHLPDRFIDL
PCTFNKFEELLIEYDYKKYNLKKSIERDISCRKITFMPESIFAGAVSLCKKDLSLHTIYD
YYYNPESMKLEYMDINIIHIYHIGNINDDNEIEKIEIEINHKNVSREYYKKYKEEINVII
NYEKKLRDIRAELCKKIDDVVYCRLSFGKKCKCG*
>SR-VP_26_10_2019_2_100cm_scaffold_95_84 # 52678 # 52923 # -1 # ID=3_84;partial=00;start_type=ATG;rbs_motif=GGAG/GAGG;rbs_spacer=5-10bp;gc_cont=0.268
MNDIFFNIILISTIEHDNELPQTNNVNIGHIEGDPVISGINNGSVMNIKNNKNWQDDILL
YIVVGIIIAVSAYFIIKMFSN*
>SR-VP_26_10_2019_2_100cm_scaffold_95_85 # 52937 # 53545 # -1 # ID=3_85;partial=00;start_type=ATG;rbs_motif=None;rbs_spacer=None;gc_cont=0.245
MDTDIREMIIRLKNYDDDIVNISANIDRSIIRYDNENAKIYGKNLKEKIQKIMDELIDLD
IPPSLQLLVIKYEERLRPIHIYGENVEKYGINIDPEFIYKNNNELDICSENFIKILKDIM
YRSMDEYERFSYDIRCIEELSSIDNLFSINDGVIQETNNINIGKINGDPIITGINNGSIT
NDKSPKDHKNKKKVTIFGIEII*
>SR-VP_26_10_2019_2_100cm_scaffold_95_86 # 53556 # 53870 # -1 # ID=3_86;partial=00;start_type=ATG;rbs_motif=AGGAG;rbs_spacer=5-10bp;gc_cont=0.292
MTNDDEKYFNILLIGIVPTDSSKNLVQVNNIKSIDGDPMITGINNGSIINIKDREKNIPQ
DIFSSIAIEVVAGIIVWYTTKDLSYVTLVLIVLAILLILYHKNK*
>SR-VP_26_10_2019_2_100cm_scaffold_95_87 # 53873 # 54292 # -1 # ID=3_87;partial=00;start_type=ATG;rbs_motif=AGGAG;rbs_spacer=5-10bp;gc_cont=0.298
MVEYKKSDESVKEGKGMNHQEIRSVILKRLYGYEQNGRYFNAEDWKNLGFISEQINFNAK
YLSEKGLIEIGESLPDATNPNEPFLYYGKITAYGIDVVENSETKRNALSQPIYIEHIEGD
PIITGINNGTIINRKIKEK*
>SR-VP_26_10_2019_2_100cm_scaffold_95_88 # 54801 # 55520 # -1 # ID=3_88;partial=00;start_type=ATG;rbs_motif=None;rbs_spacer=None;gc_cont=0.294
MTVIIIALVSAYPGKQDIEQQIIGQDNDLKFITVGDPQINISNGEGIERLKQVVDFVNKS
DVDFIIFLGDMTDDGKEKSNDLVKDILKNLKKPYYVVAGNHDIYESTKISESYYGPMEHI
ENIKGYQLLFVGINGEKDKNGYVANLNWSFNFSKTNKDIPTLVFIHGPVIDVDGCIYCRL
QKDIIEYGYSIKPELEGFTNLIGVYSGHVHYDSNKVINGTRYVTVNGLINIEIMKIPIV*
>SR-VP_26_10_2019_2_100cm_scaffold_95_89 # 55561 # 56667 # -1 # ID=3_89;partial=00;start_type=ATG;rbs_motif=GGA/GAG/AGG;rbs_spacer=5-10bp;gc_cont=0.270
MKIRIISDIYIYLILTFIISAHLVSEKYLLLLDHTPIINSYRILNFFYGTDVSMFGGYIP
LDLMSTLSINVFQKILPFLILFLSGYSMYGLSDKIAQSRITRFYMGLLYTINPYTYARMI
AGHWYLLFAYAILPLAIKSFLELLEKKERKSKRKSAIKFIFFISMVAFNIHMLIITLIIM
SIIFIFWSLKYRDTRDIKIIPIAIIIFILLNFYWIFPLITAKNTIIDNIGDEDYKVFVLN
IDNLSDLFNIASMYGFWREGYIYAKDFIPYWQLLSLFIISLAIYGFISYYKDDKIGYLVK
ALGVIGIIGFILAAGINGPFGDINHWLYDNTILKGFRDSHKFVAMMVLTYAILGGLGIEK
LSKNVKMK*
>SR-VP_26_10_2019_2_100cm_scaffold_95_90 # 56811 # 57695 # -1 # ID=3_90;partial=00;start_type=ATG;rbs_motif=None;rbs_spacer=None;gc_cont=0.315
MQKKWIILIIFAVGIFIYMDMNKDNTVLKSHEDNIDIRFMIASDLHYGTKDYDKRFRDVV
NWSNNESNSRLGLNYIFFNGDTDQKGISSYPENFTIIKNDYFSKLLTPYYVITGSHDAPN
DTTWKLNWGYPTNYAFSHGNYTFILLNTANAIGRNILANNTYLQDQLNIYPDRKIFIIVH
VSQRVWTNWSFWKNTTVNDQDNPGFQNLLLANKNIVGVFYGHDHDRDFCVFADGVYQCWD
GHNDDWGVNYRGYRIVEAYDNGTIITYNYNPAISMRVNSDILYPKPILSKTNIN*
>SR-VP_26_10_2019_2_100cm_scaffold_95_91 # 57695 # 60643 # -1 # ID=3_91;partial=00;start_type=ATG;rbs_motif=GGA/GAG/AGG;rbs_spacer=5-10bp;gc_cont=0.303
MSKIDNIKGHLLGISIIIFIVIITTRNLIFYAGYPAGVDSLPPIKLISFLSEKGGSFNIW
EDTDMGYVTPITLYHVLSLLNISIDNPSLIFKALYIFLSLGIGFGMYLYVYGCTKSKIAS
IASSIIFLTNQWILAKMASGQMNHVFAYFLIPILFLYIDKCLRKCRLTNIIILSFILSIF
ILLRIDPIIYVLPFLILYILFVIVTTNKKIRFETIKNTIKIFLIGGILFIGFTFFVLFPI
IKLGGATHGSISFPLDDVKKNSLDISSAVLGNIRQMSYIFWKANTDWNTHQFLTLSQYEL
IMLIIPLLAFLAIFIRKIDNRVIFFISAAMISIFLAKGPNPPIGEIYSFLYQNIPLFDKL
REPDRWTMVTWFSYAYLTGTTLKFLADRFGVILKRYTNINCLHNDYRYMILLILLPSFLG
TWYIFSNGYEIWNPPSEEVGVYNKISTQYNGSRVATVPYGFTHMFNYDLGLEADIGRQSS
LFSDMSVFAVGSEFKNDANDFYKYTQLLAWEELTNNTPKIFGIYDVRFFVLQGYPVNAPS
PTFGNIKEPTYKQHDFFERQIGLKKIYEGKSQNYTMKVGESWTGTLVPKLEPPKLRTITV
ERPPKVYENKYWIPRIFSPSSQLLMIGGTESFLKLAEVDNFNFDKWNIIFADHVYHNEGK
ETLKESINRSDDIVFVNSESLDLTMLLANVTWIEAKDYNKDSTGWKEDDWPVAKGFFVYN
RDVITANMEGSISAYNVEITNDSSYEIWIRALLYKDAGKLKILYDGNMIGELNTKDSRKL
GFKWIKVRDIRLKKGKHKIDVINNKGRNSINGIIIAEKGDIDNTLNYTEKLINKKSIYLL
DKEKYDRVKNIERNVVLYQNNIPLKNVSIKERLDNVKYIDFIDVNPSKWVVKVNSTASYT
LVFSNTYHPMWRAYVNGREYKSLPSYYFINSFHINETGEQEVVIEFIGQRIENFSLIISG
LVYLMSICYILYDWRKNRDSDK*
>SR-VP_26_10_2019_2_100cm_scaffold_95_92 # 60672 # 61754 # -1 # ID=3_92;partial=00;start_type=ATG;rbs_motif=GGAG/GAGG;rbs_spacer=5-10bp;gc_cont=0.308
MNILIMSLKGPTIIEGGGAGVVIHQLGKRWVKKGHKVKILCTNDKNLQPKELMDGIEIIR
KGTLNIAIFYFIVEYCTNLRKWADIIIENETSFPLFVPVYVSNKKILTIVHGVKDRIFFQ
TQPFAKAVIGYILERAMPIFYRKIKFVAICDSTKKDLVKLGISAKNIKMIPNGVDNEEFI
PGNKTEHPTIFYIGRLGDRKKIDDLFEAFMKYIAKKFPDSELLIAGFGDKEREKYIKELS
EKNNNIKFLGFISEKEKICLFQRGWIFVFPTIMEGFPLTILEANACGTPVIGYNTLKGSI
KDGINGLLVNEQTPKKLAEVCISLLENGIVRNELKKTSVEYARYYSWDNQSDNILRFMRQ
*
>SR-VP_26_10_2019_2_100cm_scaffold_95_93 # 61757 # 62857 # -1 # ID=3_93;partial=00;start_type=ATG;rbs_motif=GGA/GAG/AGG;rbs_spacer=5-10bp;gc_cont=0.271
MKNDNKKILFVAPNQYYSNEAWSKEIKEISNNLLDSTVITSGKISDIYVKNKNYIVVRNS
PSLYLIFAFLAYFYSRKSRINFFEVTPYTAYFTLLAKLIPVRNSIYRISSYSWIDPNNDF
SKRIYGTIDNFRMIFVNDKRCQDEVIKHIPKEKISIISPGINLEKYRYRHFPPLDSDFKI
LFASAPMKPNLYPEIFKWKGIDILLDSIKKLTDEGFDIKLYLLWRDVYIQEIRNMIKERE
LENVVLINETVDMLEYYDKCHITIFPGTNMMYSPCFPSTIMESLSSGRPVIVTDVIHISD
IIEKSKSGIVCKPTSDNISRSIMYIMKNYHEFQSNCRYTAEKYFDIKNTVTKIEEILKSI
IKDGDI*
>SR-VP_26_10_2019_2_100cm_scaffold_95_94 # 62847 # 63674 # -1 # ID=3_94;partial=00;start_type=ATG;rbs_motif=AGGAG;rbs_spacer=5-10bp;gc_cont=0.277
MAEQLNSQYVKNDYNEFIKTLSNKEYIEYRWKNKTKMHEYDQTKLSLIEELKKSKHLKNI
LEIGCGPGTWTNMLAEKCDTLTAIDISEKMLEIAKVEIRNKNVQIICGDFLSDTLKDEKF
DAIYTVRAFEYFDDKIKSIKKIKRSLNNHGRICIITKNPDYLPKKISDNIRRFEQLKGIL
PEFVKKGMDVYSKKLHSDMINFKDLEKILKKEGFKNIGMYPVIIGIFPSHLSGAVSEKIY
EFFDWIHQKFYRRPMNRLLSPLVESYIIIGINNEE*
>SR-VP_26_10_2019_2_100cm_scaffold_95_95 # 63700 # 64353 # -1 # ID=3_95;partial=00;start_type=ATG;rbs_motif=GGA/GAG/AGG;rbs_spacer=5-10bp;gc_cont=0.266
MFLEESYWMKQRLQYIMSDIETVVDIGASTLKFRTTKQPYIEENIFKPLRDRNVKIICLD
LKKDEGIDISCNISDKLLHFHQKFDLVICANILEHVECLENSIINISNLVNDNHYLIVTV
PYICPYHPDPIDNMSRYNIGDLKKLFKNFDVIFAESINIESRTYFDRFITGIRSIVYNIK
DMKFIYLNDNIGYVIKKPIVTCVLFKKMPEKIIRNIK*
>SR-VP_26_10_2019_2_100cm_scaffold_95_96 # 64364 # 65554 # -1 # ID=3_96;partial=00;start_type=ATG;rbs_motif=GGAG/GAGG;rbs_spacer=5-10bp;gc_cont=0.319
MKILLVGRCVTSIPPRNGGGAEWHGYHLAKALDKLGHEVHYVTNYSEPLEFNGIITYNTY
KNISPKEISRFPFMGFNKWILKHFKENILAARKAMDILKKEKNFDIIHCHGNLAALILSK
NNKNIPVVYTEHDAPPWICTYRTAFERFVRKLFYYFINKTTMDNVSHIITISEAQRRFYV
SKWNISEEKISTISNGVDTISFNQDNNGKYIKKKYSLPNDYCIFVGRLESRKGVDYLIRS
LKDINISSVIVGNGPDKERLVDLSNCTGVSKRAIFIGSVSEVDLRQLYSNAIFFVSPSIS
EVGPTLTILEAMSSGIPVIANNIPGTAEIVIHGDNGFLIEPDNIDSLINAENSMINNVSL
RQMMGQRARKGIEENYSWNEVARKVTGVYEKILCDY*
>SR-VP_26_10_2019_2_100cm_scaffold_95_97 # 65551 # 66240 # -1 # ID=3_97;partial=00;start_type=ATG;rbs_motif=None;rbs_spacer=None;gc_cont=0.320
MISITIPTYNEKENIGKLIPAIHDVLNGYEYELIVVDDNSPDGTAEVAEELSKIYPIRVL
KRNGKLGLASAILYGFQNSKGEILGVIDADLQHPPEYIKEFIRVTSNGYDIAIGSRYVEG
GKIDGWSTYRSIVSKGAIMLSRPLTDVKDPMSGYFFIKKDVIKDASLSSIGYKILLEILT
KGSYENVREVPYIFKTRQNGNSKLGKGEYINYLKLLYHLYKYRILEGFK*
>SR-VP_26_10_2019_2_100cm_scaffold_95_98 # 66300 # 67613 # -1 # ID=3_98;partial=00;start_type=ATG;rbs_motif=GGA/GAG/AGG;rbs_spacer=5-10bp;gc_cont=0.308
MNIEKSIILISGYFKKDELIKSGSIVFIASLIAGLFSYIYQVYMGRALGPEDYGTFGALF
SIFYIVGVISQTLGTSTTNFVARFIGEGRQIGFFIKESIKRFAIIGLIVSIIFFIFIEDI
KSLFKITDSGPILVLIFILFLDWISPITGGILRGVKRFFAMSFIGVSNAFFKMIVGILLV
TLGFSVSGALIGVAVGILISLIISAIFIKRYIKPDNLQESDFKFSSFYIYSLPVLIVMIG
LSIPSNIDVILVKHFFSPFDAGIYSSIAVLGKIVLFVSGAVGTIMFPIIAEKHVRKEDGK
GILKKSLLYTGILSGSIALIYIIFPGIIVKMFGAKYETAIDLVGLYGIGMFLFSLVTILV
NYHLAMRNMRYVVIFAGFIILEIVAMTIFHSSILNIISILVIINLILVTTSMIYTFKDNM
VYELRNNEIWRKLPEKV*
>SR-VP_26_10_2019_2_100cm_scaffold_95_99 # 67652 # 68422 # -1 # ID=3_99;partial=00;start_type=ATG;rbs_motif=AGGAG;rbs_spacer=5-10bp;gc_cont=0.362
MKIVKNVNMMLLLVSVILMVTIAGIVSADSGYGYGREYSGGSSGGTGGSGVISGELFGNI
AKYQTYEKDLISGIPVVFPFTVPEFAIYQVIVTGKENEFDVSIRVESLKGTSKLAKIPAP
EDVYVNENVWFGSQRIRDVLIKFRVKNSWIVDRTGDIQLFKYDIKNRNWIQLETKETGKD
DTYTYFESKSNSLSIFAISKVKDVQVTPVPELTETPTDEIMGVDNITSTPTDAPGFEFVV
AIVVFSTVYILGRKKR*
>SR-VP_26_10_2019_2_100cm_scaffold_95_100 # 68493 # 68597 # -1 # ID=3_100;partial=00;start_type=ATG;rbs_motif=None;rbs_spacer=None;gc_cont=0.410
MIKIVVLTESIVGPIPTNDVARPNIVWSSESEFV*
>SR-VP_26_10_2019_2_100cm_scaffold_95_101 # 68616 # 69458 # -1 # ID=3_101;partial=00;start_type=ATG;rbs_motif=None;rbs_spacer=None;gc_cont=0.273
MRKILISIIIIISLITPLIYSFTFFNGFAGQIKPTDYPVDWYEANQFLDNDSQDFKILFF
PWHGYMDFKWVNNTDKRIANPARYFFNKEVISGTTVEIGEIYRQDNAPDQLYIDNLLNDR
KNITNFGELVSILNVKYILLTKESDYMKYLFLFRQDDLELVKETENLYVFKNKNEVMKIY
QTNDISYIDSGEKIAISYSKISPVRYRLENASKKYIVFTEPYSDDWKLDGKEGIKSYGVI
NAFEGGGKEITFDRFYNINLPAYIISLITFVILIIIYFKK*
>SR-VP_26_10_2019_2_100cm_scaffold_95_102 # 69524 # 70405 # -1 # ID=3_102;partial=00;start_type=ATG;rbs_motif=AGGAG;rbs_spacer=5-10bp;gc_cont=0.384
MNKRLIGAIGIVLILLSGIAMAKEDSPITFTVGDEGTKFTVKNVGTDPIYVLGTLSVIDS
KKNVVVRTVQDFPDNTVLKIYPGKSYSWELNDELGEGTYKGKIYWGKDKSTLTATYTEEF
TVGDKNDERIVFPTITIPRPTYTWPRPTVTTPSPTATTPGPTGIVQVTFYTDKRLYSIGE
DVELTMRNIGTATVYVHVPNQLEDPWTVKKIGLGGIIHINTGCESGYGYGSSCDYVTLDP
GEEISHVWDQKNDNGVQVPLGTYKAYARYTKYDPSVVTNPGMVTKTATFTIRR*
>SR-VP_26_10_2019_2_100cm_scaffold_95_103 # 70416 # 71087 # -1 # ID=3_103;partial=00;start_type=ATG;rbs_motif=GGA/GAG/AGG;rbs_spacer=5-10bp;gc_cont=0.296
MKKVVYMRMRITILVLISILISSYSASAYAVDAREKDLIYNETVSYNFSGISIGVIGENE
YDVPLRIIENDNKVDIQNGTIYKRFDAWIGTYRFKKAIIRYSVNNSWIENNNISVIEIFR
LNNADKKWSMLESKIINKDDNYTYLESETAYLSSFVIIGFSKDEKPDTITLSGEINEVEI
TEDDEDVNFTDVNKTKKSPGFGYGMILATILILVILMKNDKNK*
>SR-VP_26_10_2019_2_100cm_scaffold_95_104 # 71092 # 71451 # -1 # ID=3_104;partial=00;start_type=ATG;rbs_motif=GGA/GAG/AGG;rbs_spacer=5-10bp;gc_cont=0.372
MIKPFEGLLGNNCELRMLEYLLPLQGIEFNITELAEEVGVSIVTVTRVVKKFAEWGVLKP
PRTIGNTAYYTINHESPVVKSVEQFNNIIIENILGDDTLYEIHDYWEAQRLQIPSDEKR*
>SR-VP_26_10_2019_2_100cm_scaffold_95_105 # 71511 # 71768 # -1 # ID=3_105;partial=00;start_type=ATG;rbs_motif=AGGAG;rbs_spacer=5-10bp;gc_cont=0.306
MTNDCKVDQIRKHMLYVFLVFLIASIGFVLYIVNKYPPDSLDKTARESVLGYIMIYFIVG
YISSNITFVYFRKKRIDAIIIRNGK*
>SR-VP_26_10_2019_2_100cm_scaffold_95_106 # 71909 # 72148 # -1 # ID=3_106;partial=00;start_type=ATG;rbs_motif=None;rbs_spacer=None;gc_cont=0.350
MRKIIRVEKPKGEVTRRSLFIVYFEDDKGKEYPSYQTPEEFKVTMLKQELLSKGFSEKDL
SDYEDALGALFIRENSEKG*
>SR-VP_26_10_2019_2_100cm_scaffold_95_107 # 72219 # 72398 # -1 # ID=3_107;partial=00;start_type=ATG;rbs_motif=GGAG/GAGG;rbs_spacer=5-10bp;gc_cont=0.306
MAERKLTKVIMEYNNGDKEYIEGNDVEKWQKALNNAIALDFTHGKHSQDILKDIIWRRV*
>SR-VP_26_10_2019_2_100cm_scaffold_95_108 # 72504 # 72776 # -1 # ID=3_108;partial=00;start_type=ATG;rbs_motif=GGA/GAG/AGG;rbs_spacer=11-12bp;gc_cont=0.337
MEIERRKLSHNKQRDQVVTTLNAEFLRDIGIDPNSKVYVIYEDSYKVVLTCSEENLNNIL
EIDRLLKDHTCPECGSVNLDRNCKKCNKTY*
>SR-VP_26_10_2019_2_100cm_scaffold_95_109 # 73484 # 73711 # -1 # ID=3_109;partial=00;start_type=ATG;rbs_motif=AGGAG;rbs_spacer=5-10bp;gc_cont=0.456
MAQGVPPILPLAPVERVIRNAGADRVSEGAGIELARVLEEFGIEVSREAIELARHAGRTT
IKEEDIRLAVTRVKK*
>SR-VP_26_10_2019_2_100cm_scaffold_95_110 # 73770 # 74096 # -1 # ID=3_110;partial=00;start_type=ATG;rbs_motif=None;rbs_spacer=None;gc_cont=0.358
MDIIEIRGINMSMYDSAGKLREEFKELFKDGMTPKQVWWVVKMMKSARLYCRSNVAFNNF
MNAVFRDVAEFRQVLKQDAQGKEYKGLEIKMIKSDGTAGETEVVADIE*
>SR-VP_26_10_2019_2_100cm_scaffold_95_111 # 74087 # 74533 # -1 # ID=3_111;partial=00;start_type=ATG;rbs_motif=AGGAG;rbs_spacer=5-10bp;gc_cont=0.338
MSLMEDAIQAHAKDQLENKELEEKETKKYIEDCLQNIRDRFGDNIKIEVISDKEGGIAFL
VDGLKMRLRRHQGYYNISLVQTCQKCGTEYEENIVNLKNIGKALQEGHVSYDCEKILKER
ESVKEPTTEEKLIEALRTFIRENSSEWI*
>SR-VP_26_10_2019_2_100cm_scaffold_95_112 # 74571 # 74813 # -1 # ID=3_112;partial=00;start_type=GTG;rbs_motif=GGA/GAG/AGG;rbs_spacer=5-10bp;gc_cont=0.329
MPTYQNKTDRLVSWISRLLKINREYYHDVANYRPGDYSLGKWRNITDCSIRLSCTGEQAE
RIKKCLEEKGFKVSYTMGEK*
>SR-VP_26_10_2019_2_100cm_scaffold_95_113 # 74860 # 75072 # -1 # ID=3_113;partial=00;start_type=ATG;rbs_motif=GGAG/GAGG;rbs_spacer=5-10bp;gc_cont=0.380
MNIGIRSISTQDVKIAQQALESIGFKTIKEGDCCEAYWVELEVPEKYQHIDCVVKEGVPG
MTEKERRIQT*
>SR-VP_26_10_2019_2_100cm_scaffold_95_114 # 75127 # 75327 # -1 # ID=3_114;partial=00;start_type=ATG;rbs_motif=GGA/GAG/AGG;rbs_spacer=5-10bp;gc_cont=0.338
MDEFKELIKNLRIRLEKSVEELKKLEEKGDINSGELAIWNVYGIWNGKEYEDLEKKLKEK
GYKSNT*
>SR-VP_26_10_2019_2_100cm_scaffold_95_115 # 75357 # 75566 # -1 # ID=3_115;partial=00;start_type=ATG;rbs_motif=GGA/GAG/AGG;rbs_spacer=5-10bp;gc_cont=0.338
MTEKKKFYILGDVFHQDDTSPIELLGEADDENGLSRRISSLMNQSFPPKNIFVIEGVKHE
VSISGVSIK*
>SR-VP_26_10_2019_2_100cm_scaffold_95_116 # 75600 # 76160 # -1 # ID=3_116;partial=00;start_type=ATG;rbs_motif=None;rbs_spacer=None;gc_cont=0.319
MITDQDLRKYLIQFKLTFGLGLTGIFSIMKVVFDYQHVPMGIGYIALIIGIGNITWAIYD
YIMLRKMKNTRLIKIKMKLKLKNLLFVCERNEQRSPTFETWFRKNRPQYDVKSAGIFYYC
PQKLTKELLEWADAVYVMDLKQEMFIAREFPEFLGKVVVVGCDDDYQRESSLLFKLIEYW
ANKNNL*
>SR-VP_26_10_2019_2_100cm_scaffold_95_117 # 76185 # 76970 # -1 # ID=3_117;partial=00;start_type=ATG;rbs_motif=AGGAG;rbs_spacer=5-10bp;gc_cont=0.332
MRLVEIPFLTFNKIAGKVWSSVRWKRLNRGEYKSQSEWVCAKFEIDERDSAYLRDFNFST
IKKYEEFEKALSEMFKGDFISVINYDEGLVYIVAHKGVDIKYNDYRKIYRKGIRKKRKAR
LSKLPGKLYDEVDMGMKSVKAFLDTFPFLHPELKRLYDKGLNDRYISKKIREKFLDIKFD
VDKVLYWRRLYNLPANKTFHYTCRIDEKTESDMLGYYKKGLNDLEIGIAMGINPGKIAVW
RHRNNLEANRKRIPVSKISDL*
>SR-VP_26_10_2019_2_100cm_scaffold_95_118 # 76983 # 77402 # -1 # ID=3_118;partial=00;start_type=ATG;rbs_motif=AGGAG;rbs_spacer=5-10bp;gc_cont=0.326
MKNTERINKRIIDDVRENIGVERGDMSKDDEINSMSPNEIFDRWCEWNGFINYSKMFRAV
IGSVYGMDVDYDTTKLKQDQEDALTIVEEILRMVTPTNDHFGDLFEEHMHEYICEKLDIS
DDYLDEILNIVSKINGKIK*
>SR-VP_26_10_2019_2_100cm_scaffold_95_119 # 77399 # 77809 # -1 # ID=3_119;partial=00;start_type=GTG;rbs_motif=None;rbs_spacer=None;gc_cont=0.304
MVILNKEKIARIIYYELIPIIIGFFFFGSLGRVTDTTDFIQKMITFAIYIIPLSIVYNWI
GGFIFSRLFPRNTYAHRLMIKMINCKIRKEKGREYCAKCPDGVVCVTSVDSVGGMNKIDK
INKVDKVDKIKGDVVK*
>SR-VP_26_10_2019_2_100cm_scaffold_95_120 # 77854 # 78108 # -1 # ID=3_120;partial=00;start_type=ATG;rbs_motif=GGA/GAG/AGG;rbs_spacer=11-12bp;gc_cont=0.333
MEIIHRLIDYPKRRLKMEKGTCSWCTKSGTISYTPLETNFQDPRMNICVENINTRVMANK
LIKIVNGVFACKECVSAYGLRPAE*
>SR-VP_26_10_2019_2_100cm_scaffold_95_121 # 78074 # 78241 # -1 # ID=3_121;partial=00;start_type=ATG;rbs_motif=GGA/GAG/AGG;rbs_spacer=5-10bp;gc_cont=0.327
MPGISRKEHIRHVIDNLTIGQMKAVLHEINDNDISIHEALSFVIYGNYTSFNRLS*
>SR-VP_26_10_2019_2_100cm_scaffold_95_122 # 78241 # 78591 # -1 # ID=3_122;partial=00;start_type=ATG;rbs_motif=AGGAG;rbs_spacer=5-10bp;gc_cont=0.328
MDNKGESTGKFGDIDFTNLNMGQIVELCLKCETKEDANELLRQYEKRFDNHIIARDNLGY
MFGYYDSDTRKKLYALFPVNHPIFGPEFGRGDDPSPEEAFKIGEKIGEKIKDKKVM*
>SR-VP_26_10_2019_2_100cm_scaffold_95_123 # 78584 # 78880 # -1 # ID=3_123;partial=00;start_type=ATG;rbs_motif=GGAG/GAGG;rbs_spacer=5-10bp;gc_cont=0.320
MEEINSRLIEGLAELLVKEPSSLEVMLMLTDEGPKTIEEISNEIIYDTKITDLLNKLKRF
KVVGFINNLIYITSYGQYLVKKMRNNMKEKQKGGLIYG*
>SR-VP_26_10_2019_2_100cm_scaffold_95_124 # 78935 # 79165 # -1 # ID=3_124;partial=00;start_type=ATG;rbs_motif=AGGAG;rbs_spacer=5-10bp;gc_cont=0.320
MHTFKGHKGTIFNYNSDFSGDVIIKDANNNEVKVEGSDILEFVAFCYVQGKKIERLEEAA
YEELLTGEKSIVDRMK*
>SR-VP_26_10_2019_2_100cm_scaffold_95_125 # 79167 # 79484 # -1 # ID=3_125;partial=00;start_type=ATG;rbs_motif=AGGAG;rbs_spacer=5-10bp;gc_cont=0.349
MGYFDKIVVKELFSAEGLVVGEIDLDEDEYIANILIEVNPTGAYSTTEIAAIVNKIEKME
TLLVKQGFIHDIKFGDLYMGSWRIIAHFLNEDEIEEWEKNAMKEK*
>SR-VP_26_10_2019_2_100cm_scaffold_95_126 # 79495 # 79875 # -1 # ID=3_126;partial=00;start_type=ATG;rbs_motif=GGA/GAG/AGG;rbs_spacer=5-10bp;gc_cont=0.291
MKLPKKSIKKLLDELYGVTDEEINGIILGQRIEDEEEKLKILKELVGYKSFEDYMNDHEK
EFEKVDISDDFKMIFISESIYPEIDLGILKKMGIIVDHFGLIVHIIRKEEEKEKEKEEDK
QREKTT*
>SR-VP_26_10_2019_2_100cm_scaffold_95_127 # 79903 # 80127 # -1 # ID=3_127;partial=00;start_type=ATG;rbs_motif=GGA/GAG/AGG;rbs_spacer=5-10bp;gc_cont=0.293
MNPKIFIGLSLGIPAIIMTYIFYTVGIHNSWQLYLFLYMIVWSIMPSLIIIFSLDLFGFK
TKIKTWTKTWLRPG*
>SR-VP_26_10_2019_2_100cm_scaffold_95_128 # 80162 # 80575 # -1 # ID=3_128;partial=00;start_type=ATG;rbs_motif=None;rbs_spacer=None;gc_cont=0.353
MSCSVFVHIKCSKELEEKIRNMPGIIPKTSYSHFEVVKIPEELFPQHKKEADAHRWVTKE
GKEDYYHHSTNPGEWQHLSHGFEIWIGFIGDDGEKDIVLVVPCHWDPDHGHWTLLDLEEW
IKTNLGEVKIKEQKVTY*
>SR-VP_26_10_2019_2_100cm_scaffold_95_129 # 80633 # 80812 # -1 # ID=3_129;partial=00;start_type=ATG;rbs_motif=GGA/GAG/AGG;rbs_spacer=5-10bp;gc_cont=0.339
MDRDKLKQLAESAIEDYFEGIDSIVGEIVSKIVDEHKIDDDDDIDYLKAKVRLGILKWE*
>SR-VP_26_10_2019_2_100cm_scaffold_95_130 # 80861 # 82012 # -1 # ID=3_130;partial=00;start_type=ATG;rbs_motif=AGGA/GGAG/GAGG;rbs_spacer=11-12bp;gc_cont=0.313
MKNILIVLVAVMILLPIGGMAQNTNEKVVKFSIGTTYIGLDNNLLSSEILVDITTPKFGR
LVYVEEYFTVDSDSNPKPVTSKIYYDNNVAENNISFQIFRPLSKSGKFYSMIRAAIMVDG
KRVYEKWLKTSSGAHLTFTIGNKDDTTTKINNNIAKFEIEYNELIAGLHVKYELTTPEIP
IYEVYVISMENEGDTSLRVELLKGIPELVRPFPWVTYKYLDISMSTNNIEKAVLKYKIEN
SWIANKNISRYSIRLFRWNKEDKKWHSLKTNITNRDDNYTYYQSETTNLSLFVIAELNRT
FRNDYINRTVVANMMKVNKSTDINHTISSLENKTVNMSEKEKLPMADNKDDYTYVIIGGI
LSTIAIIISVYVIIRNRKLSRKL*
>SR-VP_26_10_2019_2_100cm_scaffold_95_131 # 82079 # 82690 # -1 # ID=3_131;partial=00;start_type=ATG;rbs_motif=GGA/GAG/AGG;rbs_spacer=5-10bp;gc_cont=0.324
MDEYNIKDNTKDNNMKGVLNIYFHIKAKLENSPLLYQFFYHGWMHTKSVYDAVCYLVASE
DIMDDDARLLKIASLYHDTGYISGDEEYHEYRSAVIAREELRSFGFSECDIREICRLIIS
TISGNEPLDILENIMRDADLEYLGRDYYPYVSELLRRERSILHSVWKGEQITFLERHKFV
TSSAQKFFNHQKEINIRKLKVGM*
>SR-VP_26_10_2019_2_100cm_scaffold_95_132 # 82723 # 82902 # -1 # ID=3_132;partial=00;start_type=ATG;rbs_motif=None;rbs_spacer=None;gc_cont=0.350
MKDRWVQDAKTTDVSSIIIDITVRNLGYIRRTGSKYVTGPSKSGNPDDVGIYLRDPTSK*
>SR-VP_26_10_2019_2_100cm_scaffold_95_133 # 82899 # 83054 # -1 # ID=3_133;partial=00;start_type=ATG;rbs_motif=GGA/GAG/AGG;rbs_spacer=5-10bp;gc_cont=0.340
MTCGLYDNDGHENHFCHKCKYISLLGSQDPDRPCKPCLDLGNCKFEIDDEK*
>SR-VP_26_10_2019_2_100cm_scaffold_95_134 # 83076 # 83195 # -1 # ID=3_134;partial=00;start_type=ATG;rbs_motif=None;rbs_spacer=None;gc_cont=0.383
MVLVYIPSNAIAINTNKDGATWLEPVVRKKSDEKKEEKK*
>SR-VP_26_10_2019_2_100cm_scaffold_95_135 # 83146 # 83343 # -1 # ID=3_135;partial=00;start_type=ATG;rbs_motif=AGGA;rbs_spacer=5-10bp;gc_cont=0.364
MVKAGCHVGKGIICMDEANASAPCRRDHTKCGWAQYPDIFYAFRSVKLEHGSGIYTVKCD
SYQYK*
>SR-VP_26_10_2019_2_100cm_scaffold_95_136 # 83356 # 83691 # -1 # ID=3_136;partial=00;start_type=ATG;rbs_motif=None;rbs_spacer=None;gc_cont=0.357
MGTGETDKRKRLYMINETLMLVNTIAIFSQGFSFRRRHVPIILISSFIIILTSGLSMILN
GVGVYVNTISNVDIYEVVVAIAYVLFWWLLGYVIGGFQRVTAENVKVVKVR*
>SR-VP_26_10_2019_2_100cm_scaffold_95_137 # 83649 # 83930 # -1 # ID=3_137;partial=00;start_type=ATG;rbs_motif=AGGAG;rbs_spacer=5-10bp;gc_cont=0.397
MSNRISIVPVLGSQGGSENSCIACGARYRITDFVEATDHAIGKKYSFKIVTCECRRVLNK
TELRKTLPETVYDAVFLDWEWVLEKRIKGKDCI*
>SR-VP_26_10_2019_2_100cm_scaffold_95_138 # 83966 # 84187 # -1 # ID=3_138;partial=00;start_type=ATG;rbs_motif=GGAG/GAGG;rbs_spacer=5-10bp;gc_cont=0.338
MNSFLLVPDNEPSWEGFVLTTSISLEDVKKMIGEFKKHCQETGTFYGSEDFLTFLSHRRI
EANMTYIDKMINF*
>SR-VP_26_10_2019_2_100cm_scaffold_95_139 # 84199 # 84375 # -1 # ID=3_139;partial=00;start_type=ATG;rbs_motif=AGGAG;rbs_spacer=5-10bp;gc_cont=0.294
MEKNKEKYAILVFEIEIPEKATSEEIVRKMKEHVENYINNCVINIDDIEINERPYMRG*
>SR-VP_26_10_2019_2_100cm_scaffold_95_140 # 84411 # 84554 # -1 # ID=3_140;partial=00;start_type=ATG;rbs_motif=AGGAG;rbs_spacer=5-10bp;gc_cont=0.361
MTDIFVYCSICNKEDGKEMLAKRVVVVNGTAIFELECGHKVIENFKS*
>SR-VP_26_10_2019_2_100cm_scaffold_95_141 # 84568 # 84768 # -1 # ID=3_141;partial=00;start_type=ATG;rbs_motif=GGAG/GAGG;rbs_spacer=5-10bp;gc_cont=0.284
MKELKTSKTVKNIANLSVCLIILILISSVLPDKVVYGIILLTGVISVIGFILLIKEKEKR
TERTGC*
>SR-VP_26_10_2019_2_100cm_scaffold_95_142 # 84781 # 85071 # -1 # ID=3_142;partial=00;start_type=ATG;rbs_motif=AGGAG;rbs_spacer=5-10bp;gc_cont=0.378
MTKCEGCEQEKEVTDIEGNILCKECAEDIVRCDFCNRLLATSHDDLEADNFGTLSVPELS
LPDKQEHLIFCNIDCMEGYLQKYKKELKEHDMTCRC*
>SR-VP_26_10_2019_2_100cm_scaffold_95_143 # 85129 # 86487 # -1 # ID=3_143;partial=00;start_type=ATG;rbs_motif=GGA/GAG/AGG;rbs_spacer=5-10bp;gc_cont=0.358
MVRFCNKCKRAVDDLDKFCRSCGHGTDDSVDYHTYYRSFIKDENDPLLWFMKGVDIAFRQ
EIKGINEKVDRMYQKLFPPTVEELREEFDRVFDKKEEHKEEKHVEKLPEIEVEKPVEKLP
EIEVEKPVEKLPEIEVEKPVEKLPEVEVEKPVEKLPEVEVEKPVEKLPEVEVEKPVEKLP
EVEVEKPPEVEVETPPEIEVEKPPEIEVEKPPEIEVEKPPEVEVEKPPEVEVEKKEDKED
WPLQAEGTGEEISKKQGEIEVHEEVNDKLGMLLQEDEGQRQAVQYLINRYSKKNKGINIG
DNVNNKSDDKPSVDVSTGPSIVIVPQEDVVRIGRVRGKGKEKGEPYRMYDVAIHPFISDI
LKSIESSNDGMIRVRLLDIAKKMGEKFVDKKPVTIYGGLKYTLFDHNIVVEMGSLKDADP
VTKESVKILKMRMRNPDDTLPPSLLERRGEIE*
>SR-VP_26_10_2019_2_100cm_scaffold_95_144 # 86537 # 86767 # -1 # ID=3_144;partial=00;start_type=ATG;rbs_motif=GGA/GAG/AGG;rbs_spacer=5-10bp;gc_cont=0.338
MKRKFKSVRPKTDVTNQCHRCEKFYNDKDVAILEDGAVCLNCLDTNNPEDINKMLKAGFQ
QEGIQTIRYIQYGLGK*
>SR-VP_26_10_2019_2_100cm_scaffold_95_145 # 86789 # 87994 # -1 # ID=3_145;partial=00;start_type=ATG;rbs_motif=AGxAGG/AGGxGG;rbs_spacer=5-10bp;gc_cont=0.381
MREYEIRNNGTGVLIHAGIIEDEAKRQIDLIASHPAIRGLVAIMPDVHAGYGCVIGFTGR
FKDAVIPTIVGVDLGCGVLTIKLNCKKIDFAKLDDYIRKNIPTGFNSRSVDWVSVQGFVE
KLPMKLRRQVYDVTSRADTFLKSSAIKSNTLPSQQIGTLGGGNHFIEVEKGNDDELYLTI
HSGSRNFGLKVANFYQNMAQKIVEEMNISVPRDLEYLPLSYGGISYLLQAKLAQEYAHCN
RMAMMHTILRFLGEDRNDELEEERIIESVHNYISDRDGIIRKGAISAHKDEKVVIPLNMG
AGIVIGTGKGNKDYNWSAPHGAGRLYGRKDMLRRLDSGKFYSMEAFEDSMKGIYTTSVNR
STFDESPFGYKPWDSISSYLEETVDIEQVAKPVYNLKASGD*
>SR-VP_26_10_2019_2_100cm_scaffold_95_146 # 88026 # 88343 # -1 # ID=3_146;partial=00;start_type=GTG;rbs_motif=GGA/GAG/AGG;rbs_spacer=5-10bp;gc_cont=0.314
MKLHYARHLENNIWGHMNLDINFKSKFPRDILNEVKWKGGYDLSKCTIYYINRGSHNDIG
VVKGEQIIEIGKGFLILEGIPEEKYIPYHRIVRIEYEDAVIFEKP*
>SR-VP_26_10_2019_2_100cm_scaffold_95_147 # 88309 # 88629 # -1 # ID=3_147;partial=00;start_type=ATG;rbs_motif=AGxAG;rbs_spacer=5-10bp;gc_cont=0.349
MMSMDTTNNKKNKVNFYDIVNDPDYYERTEDGKGKDFFVCADCGYIPKSNIDTEQTRFLD
THCKCGAPVILATFSLEELDFMEHDRIESRRYGMMCEATLCEAFGK*
>SR-VP_26_10_2019_2_100cm_scaffold_95_148 # 88631 # 89185 # -1 # ID=3_148;partial=00;start_type=ATG;rbs_motif=GGA/GAG/AGG;rbs_spacer=5-10bp;gc_cont=0.350
MSDKIEFPKWEGHIDLEKAKQLISYGCYNDPKQILEYAAKMTMERTYFKDMLLFVQERIQ
KHIEEGEGLGLGLDSSKEIFEGLMIVPAEDVAFPDEENDKENGENGENGKDVYEQFVKDM
ENAGIEYDGEYHGRYFYHGPAVRTNEKGFPKLQDVIRATKVELQWDNLGKIDFIAYPVPV
IADV*
>SR-VP_26_10_2019_2_100cm_scaffold_95_149 # 89231 # 89500 # -1 # ID=3_149;partial=00;start_type=ATG;rbs_motif=GGAG/GAGG;rbs_spacer=5-10bp;gc_cont=0.285
MKITMKEFGNHIIVTVKESLKFALLSMAMVLLIGLPSAYMSIYVLKIDIEIPAVITGIII
AIATFVIDYKKFHCLKRMHDNRFELLKKI*
>SR-VP_26_10_2019_2_100cm_scaffold_95_150 # 89531 # 89872 # -1 # ID=3_150;partial=00;start_type=ATG;rbs_motif=GGA/GAG/AGG;rbs_spacer=11-12bp;gc_cont=0.374
MKTKIINLTPHPINIVGLGEIKPSGKIARLDEKLELIYTIEVQRDDQISVAYVPVMRKLT
GRITGLPEPEPNVVYVVSFPVAQQAVRRDVLAIGESVRDDKGNIIGCKSLAVV*
>SR-VP_26_10_2019_2_100cm_scaffold_95_151 # 90012 # 90437 # -1 # ID=3_151;partial=00;start_type=ATG;rbs_motif=GGA/GAG/AGG;rbs_spacer=5-10bp;gc_cont=0.333
MSKIIGTDRKFFKNAVITEEDIPSVIMRIKNLGKIEGKDLYGFFVTKDEFLGKLSSIYCC
DGCYDVPMVRYETGENIVHAKEAYLQESSQESSSSLEFDKKMLQGAFITQSEINVERQLK
DLNIPIRKIRLWNKFGWAFAN*
>SR-VP_26_10_2019_2_100cm_scaffold_95_152 # 90625 # 90726 # -1 # ID=3_152;partial=00;start_type=ATG;rbs_motif=GGA/GAG/AGG;rbs_spacer=5-10bp;gc_cont=0.353
MFKWKRKHEGNKFEYTLVLEDDDDEVLGSVVVI*
>SR-VP_26_10_2019_2_100cm_scaffold_95_153 # 90895 # 91746 # -1 # ID=3_153;partial=00;start_type=ATG;rbs_motif=GGA/GAG/AGG;rbs_spacer=5-10bp;gc_cont=0.370
MIDDMIDVEFIKLRSEALDAGHIKLATWGTKEQLIAVLRNGEHDPYHTEQKWMNLMMSRE
YPKIDTLYNRDDRHFVIAGQLRRPEFGIIKGWSLTEKIHGINTRVTLFDSGEIEYGGKTD
DAIILPELLEYLKRTFTPEVLKAALWLPNKTIPKFATIYGEGYGPKMMSGSGKYRKDVSF
RLFDCLIEGVNGSWWLERSSIEDVARKLGIKCVPIIGYIDHLPETAQDLYMILSESVVAR
EESGTGELPEGIVANSHPFIYDNKGNRLIWKLKMKDFKKVDKI*
>SR-VP_26_10_2019_2_100cm_scaffold_95_154 # 91766 # 91972 # -1 # ID=3_154;partial=00;start_type=ATG;rbs_motif=GGA/GAG/AGG;rbs_spacer=5-10bp;gc_cont=0.333
MKIMNKEIDFDDLFRRILALPPKDEEWIAFCVRKGELLKKGWSGKREKVEIIVSEDMIIL
KRIKGIKA*
>SR-VP_26_10_2019_2_100cm_scaffold_95_155 # 91973 # 92179 # -1 # ID=3_155;partial=00;start_type=GTG;rbs_motif=GGA/GAG/AGG;rbs_spacer=5-10bp;gc_cont=0.348
MSEALNKIKDYRKKSLIDLYNQLTPVQQDLFNRMYVGVEEIPDDKIDWAIQQCERTISKN
KQKITGTI*
>SR-VP_26_10_2019_2_100cm_scaffold_95_156 # 92225 # 92452 # -1 # ID=3_156;partial=00;start_type=ATG;rbs_motif=AGGA;rbs_spacer=5-10bp;gc_cont=0.298
MEYTKDEKALLIGRALSLAKKEHRRDVGKLMDKHPDIFKDVISSILTGDITFDYQIAESI
VKLAIDMGYKQELLC*
>SR-VP_26_10_2019_2_100cm_scaffold_95_157 # 92455 # 92691 # -1 # ID=3_157;partial=00;start_type=ATG;rbs_motif=GGA/GAG/AGG;rbs_spacer=5-10bp;gc_cont=0.359
MVKMVDINDIPVGSKFQALTDICRVSEDDIKKADKWWKSLPEEQRVKIYQDIQDATHGCW
NESVEEEGKKEGKKEGKE*
>SR-VP_26_10_2019_2_100cm_scaffold_95_158 # 92697 # 93242 # -1 # ID=3_158;partial=00;start_type=ATG;rbs_motif=AGGA;rbs_spacer=5-10bp;gc_cont=0.346
MAVNMEEKQREEQKEGQKEEQKEYNKWILKEKQAEKLAEFIHCGQKRINGEPFVEHPRRV
AKAIKELGYGGEVVCASWLHDTEDFQFLGEMFRIIDNIFGYKVYGLVLLLSHIPKETPYN
NYIYKIAEISEEAMVIKWQDMIDNTNDNPPKRQWEKYRNACLFLQSKEVEIPDLLMKRFG
I*
>SR-VP_26_10_2019_2_100cm_scaffold_95_159 # 93290 # 93493 # -1 # ID=3_159;partial=00;start_type=ATG;rbs_motif=GGA/GAG/AGG;rbs_spacer=5-10bp;gc_cont=0.319
MITVKKEISLPINKERQWYDLVAYDEDNNEVARLAYVPGDTIYNCDPKEEITKMINERCP
DHLIVFE*
>SR-VP_26_10_2019_2_100cm_scaffold_95_160 # 93490 # 93996 # -1 # ID=3_160;partial=00;start_type=ATG;rbs_motif=GGA/GAG/AGG;rbs_spacer=11-12bp;gc_cont=0.357
MALIDLYARNPYEHNIGDKVMGYHISRCFQFICGNIIDREHRGESNVYIIESEYGKDFSG
ELSDGDIKPYDEKLVLEEIRRTVGDDKTRVLTVKVLDHCGVSVIVEEKGKEVMYEDVEGD
DVEPGSLLKSYEKLLTYLGWKPDMDRMYLGDGLLALNFLKDIEEGEQL*
>SR-VP_26_10_2019_2_100cm_scaffold_95_161 # 94029 # 94253 # -1 # ID=3_161;partial=00;start_type=ATG;rbs_motif=None;rbs_spacer=None;gc_cont=0.316
MNLNIIKIIVEVLGILMGMLSLVFLLADESHAYVLPIGTMFLALFIGFIANRIEFYIEES
KQKKLSSQWKMIGI*
>SR-VP_26_10_2019_2_100cm_scaffold_95_162 # 94250 # 94480 # -1 # ID=3_162;partial=00;start_type=ATG;rbs_motif=GGAG/GAGG;rbs_spacer=5-10bp;gc_cont=0.316
MSLNWKYIETKLEIGFVFLCYTIGMGSILFGALSGSEYGYHFIIIGVLALILVIIHTFRR
SAKYNENVPTRTNGEL*
>SR-VP_26_10_2019_2_100cm_scaffold_95_163 # 94503 # 94673 # -1 # ID=3_163;partial=00;start_type=ATG;rbs_motif=AGGAG;rbs_spacer=5-10bp;gc_cont=0.351
MGILRRDDDKPRCPFCKHPSDKSDLDGRYETITCRSCGRNFNARIVKVYETTSIEI*
>SR-VP_26_10_2019_2_100cm_scaffold_95_164 # 94713 # 95147 # -1 # ID=3_164;partial=00;start_type=ATG;rbs_motif=GGAG/GAGG;rbs_spacer=5-10bp;gc_cont=0.322
MIEAIKSYEDGENVVVTFDDGVMAVFKPYRHGMGYQVEGLRHLCLLSKDNKLIFKLNSRL
YRSGPEDNEHKIAFIDKSMIQQDVAKYWNKAKIFVTEKFHPDKNNFSVTDDDYWYRWVIV
ATEGGFDLARLCKGNMEVLLPDMK*
>SR-VP_26_10_2019_2_100cm_scaffold_95_165 # 95256 # 95474 # -1 # ID=3_165;partial=00;start_type=ATG;rbs_motif=AGxAG;rbs_spacer=5-10bp;gc_cont=0.370
MPREKTVRPSYFEGRNIPVWNNILGINIHFDCGECGFSKSARVPLRDYPVVECKHCRTLN
EIPIVTTTYADC*
>SR-VP_26_10_2019_2_100cm_scaffold_95_166 # 95528 # 95992 # -1 # ID=3_166;partial=00;start_type=ATG;rbs_motif=AGGA;rbs_spacer=5-10bp;gc_cont=0.318
MKEKTMVNKKLIILRGLPGSGKSDIAKKLVGNGIIHSTDSYLTKNGRYEFDQENIAKYHH
YNLMSSIRSMKKGISPIIIDNTNIVALHCLNYVEQGKMYGYEIVIIEPEAPWAFDVEELV
KRNSHDVPRDTIIDMLQKYEEPDVFKRKLGLKVR*
>SR-VP_26_10_2019_2_100cm_scaffold_95_167 # 96024 # 96287 # -1 # ID=3_167;partial=00;start_type=TTG;rbs_motif=GGA/GAG/AGG;rbs_spacer=5-10bp;gc_cont=0.337
MENIRELLASLDNEFCAEQLKEFMANPGSYQAEATNLIDDVSIPLKGFLYGLNLSMGIDG
VIGANVLLSMLIRLEARRESLKDNKKR*
>SR-VP_26_10_2019_2_100cm_scaffold_95_168 # 96311 # 96577 # -1 # ID=3_168;partial=00;start_type=ATG;rbs_motif=None;rbs_spacer=None;gc_cont=0.326
MLKKEDKKRLGELLDETANILLVGMSIAYILLYIVGMDVEVAGILTGIVTAILNVAIDFK
KTNINDKMTECTTRIIRKILKIRYIDKK*
>SR-VP_26_10_2019_2_100cm_scaffold_95_169 # 96772 # 96987 # -1 # ID=3_169;partial=00;start_type=TTG;rbs_motif=GGA/GAG/AGG;rbs_spacer=5-10bp;gc_cont=0.296
MGNIKKIITIDNTEIGLDHTGYVSIDTRLLIEEDNYHDMIIATTSTFQGINFTWVGNFIY
RYETVIDIDPY*
>SR-VP_26_10_2019_2_100cm_scaffold_95_170 # 97027 # 97176 # -1 # ID=3_170;partial=00;start_type=ATG;rbs_motif=None;rbs_spacer=None;gc_cont=0.293
MLKKEDKKRLGELLDETMEILKSESPDMERLKKIRDELLDIRKKMDENG*
>SR-VP_26_10_2019_2_100cm_scaffold_95_171 # 97349 # 97732 # -1 # ID=3_171;partial=00;start_type=ATG;rbs_motif=GGAG/GAGG;rbs_spacer=5-10bp;gc_cont=0.328
MGKTKETFLVDPKEYNDDVKLLGAEVMRSRREAASRKTKQEEIRPEYSINELKRFAQMTI
DDRMKFCRDYKKDEPFDKCVCQAIERYIRLFKDSPMKGDKHLTKLRLEAIHKLFDEMKKE
GKIKCPE*
>SR-VP_26_10_2019_2_100cm_scaffold_95_172 # 98215 # 98436 # -1 # ID=3_172;partial=00;start_type=ATG;rbs_motif=GGAG/GAGG;rbs_spacer=5-10bp;gc_cont=0.338
MSYCRMGDDSDVYVYGTGEHLVCVCTCGNQFRTGSYSEMICHLKEHQKEGDKVPIRAFMR
LKNERKIKGDIYT*
>SR-VP_26_10_2019_2_100cm_scaffold_95_173 # 98644 # 98868 # -1 # ID=3_173;partial=00;start_type=ATG;rbs_motif=GGAG/GAGG;rbs_spacer=5-10bp;gc_cont=0.387
MSDLDAKKFKTIGEVSCHGPSFLIIDEGPQRWGIQTYADTMEDAIEKATNLTNSKMSDGK
ELILGIYELKGLVT*
>SR-VP_26_10_2019_2_100cm_scaffold_95_174 # 98912 # 99031 # -1 # ID=3_174;partial=01;start_type=Edge;rbs_motif=None;rbs_spacer=None;gc_cont=0.367
RYVGRKRVKGQVPGIQAIAFVTYSNPELEEIMHRVFFQK*
>SR-VP_26_10_2019_2_100cm_scaffold_272_1 # 2 # 1867 # 1 # ID=4_1;partial=10;start_type=Edge;rbs_motif=None;rbs_spacer=None;gc_cont=0.442
GVGEGVEDRALGVGPEEGLGLVLAVQVHQPRAERLEDAHRDGAAVDPRAAASAALHLPLH
HQPVLVGLEAERVERRGEVLPSRRLEHPLDDRAVGARSHQVPRGALAQEEGEGVHEEGLA
GAGLAGEGVESRREFEARVADHTNYTLQLNVFKGYGIDTNTEVYLDNNCNDDFSDIRFTS
LDGVTLLDYYIESMIAGVSAIIYIEIDSIPIGPGSTNIYVYYGNLTATSLSNADNTFFLH
YNGTDTVLTDKWQVLIGDANYYLAPGYLYMYLSTVVVAKNPLPINFELIYYDTSSCYASF
PAIHDIKLAKETTQRNISRLYSTIVVASACEEPDTYTPVLEGVTKPNIAYTFSPPPIIVT
HILGTGWTMSMDSSVSQPSLRNLSDTLYLHFATPAHEGYISYVRIRKFASPEPTFGTAGV
EETTLGDVCIKSNPSGASITIDGTPYPKTTAMSGTPCIIDNTVIGLTPGTNNHSYGITLI
GYQPVTNLFGIIAGMVTEIDIGNLTPLPCPVSPKYEGNTVILNATPKDGIGPYYVVFKKG
TDIINPLRLGGLSNPILSAPENTLITRAYTLDDLDISSASTGTIDFSVYMEDSCPTGAKT
CTDVCTITIGCIAPVCNFVVT*
>SR-VP_26_10_2019_2_100cm_scaffold_272_2 # 1899 # 3119 # 1 # ID=4_2;partial=00;start_type=ATG;rbs_motif=GGA/GAG/AGG;rbs_spacer=5-10bp;gc_cont=0.345
MAWLTTPSIWYRRKPKLVKGSTAGAQTDYQLKLTVYKGSGIDTIDAIYLGGYVNDDFSDL
RFTSSDETTLLPYWIESYISGDSAIVWIKIDSIPEYLFSKFIYIYYDNPVASPGSNGMNT
FQFFDDFSINTSGNYSQYNLYGTPAATKSWNSGGYLQFSQSANGWNKLLYNAGIFGKNIA
VDCDFRFDSLGYDINNNGGAGSLIFRTALSAVDDGNPGGYERHITSGIPYGATIRNGIGT
TIGYYIETYTTGIWYKFTLAGYESTIKFFRDNIEKLSVVNSSWLVSGYVGIETYYAAVSI
DNLRVRKYASPEPIWDQSSSEQTYTANLTVSSTPTGAEIWINNIDQLVTTTSWFILNPGT
YTIMLTKPGYEDYIEITTLESNVDAIVYKDLIPTVCATPVCNFQVT*
>SR-VP_26_10_2019_2_100cm_scaffold_272_3 # 3167 # 4411 # 1 # ID=4_3;partial=00;start_type=ATG;rbs_motif=GGA/GAG/AGG;rbs_spacer=5-10bp;gc_cont=0.432
MAWLIGWYRRKPKLVKGSIAGDQTDYQLKLTVYKGIGTDTVDTVYLGGYVNDDFSDLRFT
SSDETTLLPYWIESYISGVSAIVWVKIDSIPADPDLKLIYIYYDNLIASPVSNAATTFPV
PTTATGGTITYDTNAYAIHTFINNGTFTPSFSGDVLITAWGGGGGGGALAGWAQRGVGGA
GSGEVIVAAPVSIISGTPYVVTIGAGGAGGWATTWTGAGLGVGGNTTFSSLISVEGGKCS
GFVAAANMSGGAGGGLTGAIGFPAWISTPTDYNGRMGTTSGYRTGGSSGGNFVYASGLIG
SGGNMLGLNGVTYYGGGVAQSGTNYAGGGAAGYNGGGTAGVVSGSSASAAPNSGAGAGAG
SSTGPVGAGYGGSGGLIVRYINRKYASPEPIWDQSSSEQIYIGCTPPVCNFVVT*
>SR-VP_26_10_2019_2_100cm_scaffold_272_4 # 4637 # 5824 # 1 # ID=4_4;partial=00;start_type=ATG;rbs_motif=AGGA;rbs_spacer=5-10bp;gc_cont=0.374
MTRFGRLIVNTRPGNVEIYMDGQPILDSLGRIAKSPTMILNVSEGIHNITFSKDGYDNTT
VTVNVQEGFDSDVKAILNTSQIRYPMMLSAWYPYIESLQPAPGWPALPIPQIPYGHIVAN
TIPDGAEVYLDGQPVFDTVGRVVTTPVTILDIATGVHRVTFKKQGYFDENVDVLIQNGIY
SDAGAILRLRMAPMSSIIPWYMEPDYMQFHSYYQNCLQPRQRGSVHFDTSPHGAIIMVDG
QYIVDPDTEEYIRTPATVLLFEGRRDFVLKLENHHDVSGYVDVYAGSRVDIFKNMEPIPG
SNIRSAYLLPYPYYPGYGDILIDSNPQGGYIYIDGYPLMNESGNAVLTPIKATGLMEGMH
EIRIAKDGYYEKQVIVNVISNQDNRAFANLRPIYG*
>SR-VP_26_10_2019_2_100cm_scaffold_272_5 # 6033 # 6887 # 1 # ID=4_5;partial=00;start_type=ATG;rbs_motif=GGAG/GAGG;rbs_spacer=5-10bp;gc_cont=0.291
MTENNYSIENIRIDAIAEIKEKIKKNPKYLHPCNKERQEDMKRLKFANGYELTCWMQQNR
IMKNPIKTRRNELEEWVKDKGFDSYNKYRKTLNSQKGEYLRKYCREYYQSKGHYSMSESI
AWVQYFGVHIGEELYKKFLEEVIFEYVENTEYHDGGIDFLCKNPRQEFIDKYPQFKLIRG
KEYRIQLNMRCLSFNPGNRIRWEFQTRWNNVVDIFILSAWDDRISLQPIHTWLFHKDDII
RGRKFYKREKFTITDRPEYIKEFEKHELIDELKILKKLCEDMET*
>SR-VP_26_10_2019_2_100cm_scaffold_272_6 # 6889 # 8007 # 1 # ID=4_6;partial=00;start_type=ATG;rbs_motif=GGAG/GAGG;rbs_spacer=5-10bp;gc_cont=0.387
MQQTKLQPKQLGTVYFDSDPHGAHIYANGQLLVDPDTEEALRTPARALLTEGRVDYTISL
EGYEDASGYVDIFPGSTVNVYKRLKQGTSEGGWGQPEPQIWLSQQTGILKIYSFPDGADI
FIDGKPAGKAPTTISGVPAGARRVTFKMPGMMIEEKIVDIEPGAWSSIDATMRPLLPSLQ
PYQSMSSTYEVKTMQTGNITITTNPSGAKIYVDDVMKGTTPAKLSLEAGYRYIVLEKEGY
FQDFNRIYIYPGSDVELSRNLSGLPYPKFEAGRMEKYIQYYFMSDVIKSLQGPAMGTVVI
TSYPAGATVEMDGKMVIDVDTKEVLKTPVQMEVGMGQHNFVFRLEGYCNEFETVYILPHT
GDTYINKTFYVC*
>SR-VP_26_10_2019_2_100cm_scaffold_272_7 # 8284 # 8844 # 1 # ID=4_7;partial=00;start_type=ATG;rbs_motif=AGGAG;rbs_spacer=5-10bp;gc_cont=0.340
MSYDDRHTDIMSAFFGGRLKDEMASLSKEPKKVELGHGTGIGHKDGTYDQYMKQLREQRT
KGNGTIYLGKAIKTDKNTLSIQDPTDKFSTENVPKLLIMFNTILNLIQIQVIWKDSNDDK
ILDQYYEIPPAHGNDYGWWDSYGVYFIGPEELEEGDYKIEITSKEFGIEDKTKTLRASVE
FSVENS*
>SR-VP_26_10_2019_2_100cm_scaffold_272_8 # 9088 # 9456 # 1 # ID=4_8;partial=00;start_type=ATG;rbs_motif=AGGAG;rbs_spacer=5-10bp;gc_cont=0.304
MTENNVSKNIPNNMDVVVVIDKEKLPEDVRKLLEENLPKDVQEKVLKMLGRHPPMSDNKV
PGKLDNSTSDNIDNKYDNKLEDNKLFAIQTGSVVGNIYTDGTYKKEESYVKKKDINHSGG
CC*
>SR-VP_26_10_2019_2_100cm_scaffold_272_9 # 9508 # 10695 # 1 # ID=4_9;partial=00;start_type=ATG;rbs_motif=GGA/GAG/AGG;rbs_spacer=5-10bp;gc_cont=0.356
MGFTVGAKITADILDEIVNGLIGTNLWHNVDTTWTTQLKTGNSARVVLCYGVAGAVGKGN
TTLYANMIAGTKIVPVVDITNFSVGDKIVLGPPGAGPTGSEVRVISAIGAGTLTLDANIN
ITHYATERCANVDLEIYMAVEVINSAYNYYYGNQGWWYYGKGYHIVLSASWDSTAHTYPA
SNQATFVPFESQRDTVYADLASLIVVYNLWVENNGNGFVIMGRPEPNASDGNQQSFIIVV
ERNPAKEYTDGYTNFFCFTSVNIWQNCLYDGNWTPTLWRNRTLLRPFAYQYPDHTSYTTY
GVNGNGLSFVPTPSYYTFKSNGNNKVYYVKPIIHNINGQTAPIFQSDIFFLWNESLGLID
GDVISIEGRTTKYLCKGIDSPDSTNRLNFAMKFVE*
>SR-VP_26_10_2019_2_100cm_scaffold_272_10 # 10711 # 11904 # 1 # ID=4_10;partial=00;start_type=ATG;rbs_motif=GGAG/GAGG;rbs_spacer=5-10bp;gc_cont=0.392
MTFSTGSKLTADILEELVNGLIGTGYWHNVDTTWNNTVRTGNSARRAIAYGTIGTVASTT
ISSNIVAGITILPIASSTNFAANMKIIIGSGSDCETRVVVSTATGSVTVDAAINSDHASG
TRVMNIDIETYMSIEIINQSGGAQFYYGQQGWWYNGKGFRVAFSKTWNAVTHTFPTTNPG
IDHQSTFMPFEVQRDSVPSELSTLMVSYFMWYEAKGFVIMGKAEPSSANTQQSFIIATER
VPTKEYVDTYTNFYCFTTGNVWPYNVMYDGNWPTTEWRYRGLLRPFAFQYPYQTGSGSWG
NWAINGNGISFSPLPTYYAYKSVGNGKVYYIKPIINNEASQLNPIFQGDLFFLWSEGLGL
IDGDVIAVQGQAIKYLCKALDSADSANRLTFAIKYFG*
>SR-VP_26_10_2019_2_100cm_scaffold_272_11 # 11986 # 13029 # 1 # ID=4_11;partial=00;start_type=ATG;rbs_motif=GGAG/GAGG;rbs_spacer=5-10bp;gc_cont=0.371
MTFTTVVFGLGIVNAPGDITYTDRDSIPTGGFRLFLVPTRNVGAAGIDIGFTYVNQFGIT
KTTTVSTAIAAGTTSGTHVQVVLEPGDTGIRDIVSISYFAGGTAGDRLNFESQNEGLGRP
PLGMSNTEPFDRTAPGSHIFEEYIGQWKGIDYPFISIIPVPWYENPSMSIPMEMMKSTIT
DWISDLIIDRATIAKTFNIAEKPEIIAWIPEPYSGRDFQGKNIFFFKSWLESVVGQVLSG
YVQNVNGETIKNAFSMILMSPATDINPAGVTTTSDVNPDTGLYQMFLKKLVYDERYVIVK
IGVKNIALEGAGTPTVVDGNQQLPIPYNLQFACPVKNCDFTITRKIT*
>SR-VP_26_10_2019_2_100cm_scaffold_272_12 # 13073 # 14920 # 1 # ID=4_12;partial=00;start_type=ATG;rbs_motif=GGA/GAG/AGG;rbs_spacer=5-10bp;gc_cont=0.354
MADYIFGIGDELQFASQDGDLIHTWDFGDGSAPSSLPSPSHAYTDLGIYTATHIAKDFCD
TCINIGYHTVQIAEASITVKSLLLDKYSINVGDMVTATIIVQNTSLVYGTGTVTLKFAGQ
TVDTRDVSLNPGEETSYTVVYQAIRSGTIDVCADNLCTVLFVESMISVVSITPNPIISTG
EAINVTVEVKNNGTFIEEKEIRTTLTNSSNQVIIEDTRLVNLTVGETQTYTVPIDVRTLP
NGAYILCADGKCKAISIAISVLTGSLNIVSVPSGAEVWFGNEDKGVTTNTTITDIPAGDI
TFTLKLTGYNDTTGTITIVGGMTSYVYTSLVLKEATTGSISISSIPTNADIYIDGSPQLD
INGYQLKTPATISGIYPGHHSVTLKLSGYEDYNTPEPINIVAGVTTFLSVAMLRSPITIG
DISITSNPAGAEMWIDGSNTGKVTPDTIKDASIGSHSFILKLSNYNDTIGDINVVGGATS
YIFAILVPLSPTTGAISISTIPQNADIYLDGVLQLDNNGQPLKTPATLMDLDPRAYIIKL
KKTGYIDFTTPTPIDVIAGQTSYLGVTLSTLQVMEAGMPWWFILSLSVGTIYGMLQSKKE
KEKKMLTLPTPFIIK*
>SR-VP_26_10_2019_2_100cm_scaffold_272_13 # 14988 # 16118 # 1 # ID=4_13;partial=00;start_type=TTG;rbs_motif=GGA/GAG/AGG;rbs_spacer=5-10bp;gc_cont=0.360
MPSDKNSSNDITIPQKYLDKIVKMQQDQDKGRQEEYALLREHLSQMSKLIDELVKVTATG
STVAATKKIIPFQTGSQLVGQLVIPPSNDTPPPNPDQYPTQINLYQQNDNRPIQHMTVIN
DGPGDIFFVIGYSETDVNRREGRLNVNDQRELFNVYQIRLRSTLPETTFRLVEGIFRTGS
FSPFTKANVEVRPTIQANEILVIFDAVFDNAVPTITITSPKPKTLAANYNLLAAYQSPLP
PGATATFVNSSTTLAMPFLIPSGSILEAFAFFGNTSTDCTLRIWVEPVVNSANFFGQQTF
TLKSVLPFSNRGIPFNFVPNINFYSTQFADPTGAPSVDPLGNPALGRYVLFTITNDDPFN
DMIGDPFFVSILRRMS*
>SR-VP_26_10_2019_2_100cm_scaffold_272_14 # 16177 # 16362 # 1 # ID=4_14;partial=00;start_type=ATG;rbs_motif=AGGA;rbs_spacer=5-10bp;gc_cont=0.328
MANYIAEGNKTIKCSLGRDVTVPLSSTGFQCPNGCADCTQNHMILVYYFGAIIDKDGNYI
Y*
>SR-VP_26_10_2019_2_100cm_scaffold_272_15 # 16439 # 16984 # 1 # ID=4_15;partial=00;start_type=ATG;rbs_motif=AGGA/GGAG/GAGG;rbs_spacer=11-12bp;gc_cont=0.321
MTIPTSIISKPELDIAHQRIHEGNHFFVHRIATGINMANPKYFLIIPPPVQANGSVIEMH
IIFEVITDIGGTLEFFESPTVTSNGTELTIINNNRRSSTPSLCQIFENPIVTNDGTSLFA
ERAGTTTSGTELGEFERNDEEIILNQADTYIMKFTPLADSANITMEINWYDNRPSAPIPI
P*
>SR-VP_26_10_2019_2_100cm_scaffold_272_16 # 17053 # 18126 # 1 # ID=4_16;partial=00;start_type=ATG;rbs_motif=GGAG/GAGG;rbs_spacer=5-10bp;gc_cont=0.345
MVNDDNDKWADGQDLPINPPDSPEQLGERSKGKITDVQSKKESVKNSKDLKDSNTLKDES
NKSKEVTKDPKELKESKTSTQIPEQKSEPIITRSDIQKIIKFLQNIDRATQEFAGFTKSF
DDIGYSAISKGTAHHKRYENYYDVIHTITTAGPTDPNDFDSPVYNVERVYEALQRYSDII
FVSNSGTDTLFVIVSHRGRTSFSQETPIFPGEVKTYYNTYELRLRSPTAGLPYRITEYDL
TSVFNSTSVPVQKAVLHVSPLPAINTNWLTSDITPTSTPTTFGIDVAVSIAGIFSAQVTR
GGIPTLVNFNNDIALTAGALYHFSIKVFNGDTINFQYSATGGNIQFFRVQEVDTAVA*
>SR-VP_26_10_2019_2_100cm_scaffold_272_17 # 18169 # 18741 # 1 # ID=4_17;partial=00;start_type=ATG;rbs_motif=AGGA;rbs_spacer=5-10bp;gc_cont=0.351
MGDNKDSTGLILLGILIGVIAFALLSRKTQTMSAQPTNQQPTNQYVDWQPMDIPRVDDIK
LQIEQHTLPRQEALQTIIPHTTIDPSLVQMTSHLQKTASQLEQATSKLQDTISRLQQNNN
IPQQPIIIQQPIQPQQPQIIVQPQPTQSQESLQQVSNTVYKNNEKWSITRGQDGRIKSLE
IIRDVKKNSS*
>SR-VP_26_10_2019_2_100cm_scaffold_272_18 # 18799 # 19365 # 1 # ID=4_18;partial=00;start_type=ATG;rbs_motif=None;rbs_spacer=None;gc_cont=0.330
MSDNGGITKSISMDTMLRRGPENIVNPEIITFVTLDDISLKFNKLIDISIKNQKTLSSLL
EYTVKNENRLEIIQNQLLEEADEGQFIRMSGTVTTTQFTIIDTNVAPGHMVKGYTVKNDG
PNNIFVGHNVAISSEVDADIVDVATTVSRFDIVEPNEDIKFVFNRKRIRNVHILASGGDS
QFRTWLVW*
>SR-VP_26_10_2019_2_100cm_scaffold_272_19 # 19372 # 19848 # 1 # ID=4_19;partial=00;start_type=ATG;rbs_motif=None;rbs_spacer=None;gc_cont=0.382
MGSAEVQIRGAKATIQGQVDIRPLSCNTDHPDICDRASRLVGIVTTQNIPLNPINDFNFA
PGIVSQSSSIHTYTATGNFKLSSIEASASGALKIEVKSGNVGFETTKLVAFTTESNLIAQ
LRFHENLQLSIGQRLQVIITNREHQSQDVYSTILGFNT*
>SR-VP_26_10_2019_2_100cm_scaffold_272_20 # 19952 # 20680 # 1 # ID=4_20;partial=00;start_type=TTG;rbs_motif=GGAG/GAGG;rbs_spacer=5-10bp;gc_cont=0.272
MNKLKGSEKLPKKSNKFYYNKTNTCDKCREKGKETKLVPGKALKEHDKNGNLTGKWLCKN
CWYAINYKYRSDSTNNIIKSLANCRTGNQNPNSSQAKGDLFQELTCRWRSTVSTVPVEDL
NKKLDNYNTPIDHSPDSELGIIQTKGCLYNPIYGWHQDFKHEHNQIAKGFKFDVLILYCV
SEDGTLVERIYIIPWEEVIKGASIGIKNSSKYGWHKQYRIKDEEIIKKVNEIWKEIITER
DN*
>SR-VP_26_10_2019_2_100cm_scaffold_272_21 # 20702 # 20881 # 1 # ID=4_21;partial=00;start_type=ATG;rbs_motif=GGAG/GAGG;rbs_spacer=5-10bp;gc_cont=0.278
MSDLPRGLAPQFSREEEGNTDILNEILLELKKINSQLILITDTIIKEQDIINEKEDVGP*
>SR-VP_26_10_2019_2_100cm_scaffold_272_22 # 20878 # 21474 # 1 # ID=4_22;partial=00;start_type=ATG;rbs_motif=GGAG/GAGG;rbs_spacer=5-10bp;gc_cont=0.358
MTVIKDGTGTGYLARINAENFLEVHAITTTEYVHESIAHGESYRILGTTTIAAGVEKTVL
IVINNSDDLLTIERITTSIQGESGKPVIIRIYIGNATVTAGGSSASPVNVNASSVNTVVI
SGTQNNPTIGGTDSKILEIYMEYTSIDRELSDGAVVLGRNSSIRLTCQGFAGAAGTFNCN
THVLLWKTQKTFHGLPLT*
>SR-VP_26_10_2019_2_100cm_scaffold_272_23 # 21546 # 22124 # 1 # ID=4_23;partial=00;start_type=ATG;rbs_motif=GGAG/GAGG;rbs_spacer=5-10bp;gc_cont=0.377
MTVIKDGSGEAFLAKVGSNNDLHTKSIDFTEISDASSVGGAFQAEGETTIVAATEKTVLI
LINNGDTSLEIGNIFISVRNETGKITVVKGYLGKATVTAGGTLKSAVNLNTGSVKVANAT
LYENNPTTGGTDTRVIELYFQSGDGSNFVLSFDGGIVLTRNGSFRITCTGAAGAAGTLTC
DASFQFWEERDL*
>SR-VP_26_10_2019_2_100cm_scaffold_272_24 # 22262 # 22711 # -1 # ID=4_24;partial=00;start_type=GTG;rbs_motif=None;rbs_spacer=None;gc_cont=0.376
MPAVLSDVNLISSVLDLPNIISSVSGLISSNAIPLACIYHLCDSRNVPASVGLVVLAVIL
AVFADVLFKLTTVASAPKALYVLLNPREKNDAEFGRAAPPATLAPCTNIRSIVNNRDGSL
FCINNGTTVPAAGVAVPITVNTFPSSCDI*
>SR-VP_26_10_2019_2_100cm_scaffold_272_25 # 22789 # 23220 # 1 # ID=4_25;partial=00;start_type=ATG;rbs_motif=None;rbs_spacer=None;gc_cont=0.338
MTLKAQIRDGTGTAHLATVSHANELIIDGFPGATPIFKTINVINTAFNFFIPISGQNFVI
TSIIFDVGAASVIDVYEASSATSIVIDKQIFQFSLLKDTFVPLILPFGGFIKVTEGEFLN
AKVSVQPVGMTIIGFYKPITVST*
>SR-VP_26_10_2019_2_100cm_scaffold_272_26 # 23262 # 23972 # 1 # ID=4_26;partial=00;start_type=ATG;rbs_motif=GGAG/GAGG;rbs_spacer=5-10bp;gc_cont=0.361
MGTPILIPISGSRFGFSSSIGTASFVTLTNATVSTPSGEQMNVVSTSASDSSAGTGIRQV
RIVYFDTNWQLSEEIIIMNGITNVSTVATDIIRVETFEAYQTGSNSFAVGTVTLKSLDGL
KTYAQIDIGYNTFTIARHYVSPGRIEYLKDIALTCFSTGGVIFQILISKDNTSGGGGIVF
LPDMIYVLPAGSIQMKLDIPIVCDATHASQALTMSIAVKGLAASQVATASFRFIEI*
>SR-VP_26_10_2019_2_100cm_scaffold_272_27 # 23995 # 24423 # 1 # ID=4_27;partial=00;start_type=ATG;rbs_motif=None;rbs_spacer=None;gc_cont=0.308
MAIEVFSPEYIAKVGFPIAAFVAAFGVVTIITTLIIKSQIKRQEKLDSQYFTNLYSTLDK
YDKSLKEIHEELVNVVVETRTILTKIDICRSRLDRYSDNKSVTYVFREGKIGEIKNIIEE
REVMRDIERNAQDTERKSQDKS*
>SR-VP_26_10_2019_2_100cm_scaffold_272_28 # 24463 # 25998 # 1 # ID=4_28;partial=00;start_type=ATG;rbs_motif=GGA/GAG/AGG;rbs_spacer=5-10bp;gc_cont=0.299
MYNNIKILAVDASQEDVQFLKDHYKTYKNITDTVLEGLWMIDENGYTTYVNKQLLDMLGY
TQDEIINKQLFNFIDNKFQDKAKEFFERHKQGLKDIYDSYFIKKDGSILWAIISTTPIFD
DKGKFAGAIGLLTNITDRKIIRDKLIENEEYYRTIVEFSNDMIWTLDTEGKFTFINKRSE
KTSGYNLEELRGKSFCPLIIKDDLQRVIDTFHIVLNGQYQEYDVTFINKYGKKVSLSVNT
APIYSKGKIVGTVSFGRDITQQKKMEQKAMKITEDLMQSNNELEQFAYITSHDLQEPLRS
ISSFTELLAHRYKDRLDPEADEFINYIINGTKRMQQMINDLLTLSRVNTKGKEFVPTNIK
DVINKVLENLHSLIDRNQAVITIDNMPIATVDETQFIQLFQNLIDNAIKFRKKDVVPQIH
ISVRKEENEWIFSVKDNGIGIDPGHFRKLFIIFQRLHSREEYPGTGIGLAICKKIIERHD
GRIWIESRLGEGSTFYFSIPIKRGENNNNGK*
>SR-VP_26_10_2019_2_100cm_scaffold_272_29 # 25988 # 26434 # 1 # ID=4_29;partial=00;start_type=ATG;rbs_motif=AGGA/GGAG/GAGG;rbs_spacer=11-12bp;gc_cont=0.309
MENNIIEPVNILIVEDNYADIRLVQEVFKEGKLYVSLDVVNDGIEAMAYLRKEDKYKDAN
RPDIILLDLNMPRKNGYEVLEEVKLDDNLKCIPVIVMTISKAEEDILRSYNLHANAYIVK
PVGLNQFIEVIRSLEGFWLTIVRLPPKI*
>SR-VP_26_10_2019_2_100cm_scaffold_272_30 # 26508 # 27581 # 1 # ID=4_30;partial=00;start_type=ATG;rbs_motif=GGA/GAG/AGG;rbs_spacer=5-10bp;gc_cont=0.348
MNSTNNITESFKTIQVGPGQFDKIGIHRLTNDICGCSNSTVVMVPGSNSDFNTSFSNMAR
FLASKDIDVWGIDFRYSFVPNDINSNPYCLAADCSFFKDQNTSLHMSDLDIVVKMADMVA
KDGKVFLLGFSQGAYFAYRYTSVQSNQSGLKGIIPLDIAYNIDPVNTDIIANARPDVIAR
QAKIASGIYYEDVLTEKFIAGQAAQNPDGPSQVIPGLTNKQAFLFALTTTYQLPGFHVPE
YRFNQGTIAGLVHTDYNLMVTQTGKLNSFQSILPLTELREQYIEPTPSIPNITVPILHVA
AELGFGTFGFYTPDQISTFNNDVTKCMIIDYGHADLVYSNTAETDVWNKICKWIKKH*
>SR-VP_26_10_2019_2_100cm_scaffold_272_31 # 27861 # 28148 # 1 # ID=4_31;partial=00;start_type=ATG;rbs_motif=AGxAG;rbs_spacer=5-10bp;gc_cont=0.399
MEPQIYFIRESPDFNLGIWGKPGRIAANRVVLCTMTEYGLCNDRRMSIQEYSAFIETQQM
VTGTIKEEPKVFIKTIPLCFSSITLPNDVSIECTA*
>SR-VP_26_10_2019_2_100cm_scaffold_272_32 # 28182 # 28463 # 1 # ID=4_32;partial=00;start_type=ATG;rbs_motif=AGGAG;rbs_spacer=5-10bp;gc_cont=0.348
MTAEDSVYIPFPGTALRQTETISTVNLVESYDASIRGCNNICPCRLWINCSYHNKMKWRK
SRGDEDEHMKTIWEYYNSVFRIAYDMPIVNMNG*
>SR-VP_26_10_2019_2_100cm_scaffold_272_33 # 28473 # 28748 # 1 # ID=4_33;partial=00;start_type=ATG;rbs_motif=GGA/GAG/AGG;rbs_spacer=11-12bp;gc_cont=0.337
MNKEREHLTLSEMHELDVKKVMDDIDYLDAIVDSCDDKSVLEMWRARNGLGLLSDKEYIT
LAQFRTANTRLYDIGNKFKRKCGCKEQLKLS*
>SR-VP_26_10_2019_2_100cm_scaffold_272_34 # 28796 # 30073 # 1 # ID=4_34;partial=00;start_type=ATG;rbs_motif=None;rbs_spacer=None;gc_cont=0.297
MKREDIEKEFEEIVSRSQHLFNQPVKIEKSSSPLGTYIEPRIAQKPLLPELDTNLDLISR
VTRLLTAHDYVRESIYRYQQEKGILCITIMKELQDLSDIEQFRNFLTQLNKFLREAYVDP
ESEKRGCVYQVDITNYEEKHPYKKFLTELNNILQNIHTLTLEILQEYDIISAQYTSKILI
DETKILYFSIGNARIINIEPYNIPQPLINFINTFNEEVNSSGYATYLNVLYMKLDKKYRL
DLTLGAAFNHRSLILFDPDPSVNTFEHTYIDGNYTRVIAWKKYLSDFSPLIEKEPIHILN
NKLSIEKRKDITKSVSEEGKEKELEKALAWRDSLLKVQIPKEDLSDIVLIIYLINWDGVI
NHSSRKDIMSIEDEANIIYYYGLYALYNEQKKRYIPRYNAETQNIIRNAIRATVGGIENF
LLPEE*
>SR-VP_26_10_2019_2_100cm_scaffold_272_35 # 30126 # 30935 # 1 # ID=4_35;partial=00;start_type=ATG;rbs_motif=AGGAG;rbs_spacer=5-10bp;gc_cont=0.342
MNILKTGAIGILGTLATSSAIEKSMKSYDTDIIPPIDTVSIIIPSYNEESFIETAILSLR
DQSIIHNYPHSFEFILVDSQSTDKTIQIARPYVDKIILSPRGKLTARNIAIDSANGNIIV
SVDADTFYPYNWLNTLLKPFRDLRYQNVVGVNGSTIDKSITGVPGPIRNVLELVDIVRYP
NKMLGRNSAFYKHTYYMVGRFDESINQFNMHSMLTEEEIGFGDRLSKIGRVVHKINASCI
HLGGAKIACRWNFKDKDSCASYGIGKDRF*
>SR-VP_26_10_2019_2_100cm_scaffold_272_36 # 30951 # 31796 # 1 # ID=4_36;partial=00;start_type=ATG;rbs_motif=GGA/GAG/AGG;rbs_spacer=5-10bp;gc_cont=0.312
MSYRKVITMTGWRRPEYTKQVIDNLKNCIGFEEYTILPTIEPGYPKVLDIFNNLPNCNLV
VNDTRLGCETNTFKALQRGFDISDFVIHLEDDTVPGIDSLRYFEWAYDTYKNDEQIFTVT
AYNRVRDINTINSQDYFSAYRQKWFTGWFWGTWIDRFEEMSKRWDFHQSWDKNINKKIRG
NRYEICPSIPRSQNIGENLSTSVRSNYWRMYHYSPFWVNNVLNFSDISPHIESFRTNNLN
LIYKEITEPKNNLVLLEESQLETEKLMLIGILTGSTFLLFG*
>SR-VP_26_10_2019_2_100cm_scaffold_272_37 # 31803 # 32489 # 1 # ID=4_37;partial=00;start_type=ATG;rbs_motif=GGA/GAG/AGG;rbs_spacer=5-10bp;gc_cont=0.307
MFTISDFIFGGITHTALHEAKMKKLRENNLILPKSIFKTISTDSASFYIDDNIETIREVN
TEYNFSDLRPTDNVLDVGACIGAFSLSINKKVNHVYAIEPLMTDSLIRNIELNNAENITV
LDCALGSGDIKVSWGIKNKNVIGLSLGEIMNLCDHHIDFIKSDCEGGEWCMALSEIFNVR
RIEAEVHNLTTHKFKDFENLISSSGFDYTSRPTDRNTMLISAKNRYID*
>SR-VP_26_10_2019_2_100cm_scaffold_272_38 # 32526 # 32615 # 1 # ID=4_38;partial=00;start_type=ATG;rbs_motif=AGGAG;rbs_spacer=5-10bp;gc_cont=0.233
MEIKGKIEKIGLLFEDKIIHPNQYQQMEI*
>SR-VP_26_10_2019_2_100cm_scaffold_272_39 # 32617 # 33279 # 1 # ID=4_39;partial=00;start_type=ATG;rbs_motif=GGAG/GAGG;rbs_spacer=5-10bp;gc_cont=0.350
MDHHIFSYEEVKLKVTARKLWEDHAIWTRQLIVDLLANLPSIDKTTERLLKNQEAIGNCI
KPFFGDTAGDTLVSLLKDHITITADLLKAIKARDVARSTTLETDAVTNAENVATFFSTIN
PFYSKDELIEMLDTHLILVKYQFIARMSGDYNADVMYFDMGLHHILMISDYLFKGIIERF
FEEQTLYSYQTQTEYQDQTNYPAQTEEHILDQYRPSQEQI*
>SR-VP_26_10_2019_2_100cm_scaffold_272_40 # 33427 # 33747 # 1 # ID=4_40;partial=00;start_type=ATG;rbs_motif=AGGAG;rbs_spacer=5-10bp;gc_cont=0.321
MIPDKEITADYIQEHGIYTSNIIVQEKVPGEGHKVFLEKLEPKEGETPLKIAENISYIHL
YGVRPATNDILPILLIERGVFYVTSHVFYQIHEREGRRDLKLYIVI*
>SR-VP_26_10_2019_2_100cm_scaffold_272_41 # 33759 # 33986 # 1 # ID=4_41;partial=00;start_type=ATG;rbs_motif=AGGA;rbs_spacer=5-10bp;gc_cont=0.316
MPKIREIKFDCRCIDVESLANLRLSLITAKDTYNDIASRLIGMELHKPSIEVKNIQDQAR
KFDALLHELDKIPPC*
>SR-VP_26_10_2019_2_100cm_scaffold_272_42 # 34033 # 34323 # 1 # ID=4_42;partial=00;start_type=ATG;rbs_motif=AGGAG;rbs_spacer=5-10bp;gc_cont=0.340
MTLVELTKPKIEFRPFHDFDLIRSALMAELDAISLYESHIESLNNDDAKKVVHHILVEEK
EHAAELWCLLMKLDKVQMDKMEEVNAATCIAGEFVE*
>SR-VP_26_10_2019_2_100cm_scaffold_272_43 # 34356 # 34673 # 1 # ID=4_43;partial=00;start_type=ATG;rbs_motif=GGA/GAG/AGG;rbs_spacer=5-10bp;gc_cont=0.340
MQAECDVSLCKSNAMELGRLLAELQTKTIRSGIQGVGTEELNELKDSTNSFIFSCKIQDK
DANDIRTEYRMAWDAQALAGGTEMSKTIIKMTDKIYHSLSKCDRV*
>SR-VP_26_10_2019_2_100cm_scaffold_272_44 # 34670 # 34945 # 1 # ID=4_44;partial=00;start_type=ATG;rbs_motif=None;rbs_spacer=None;gc_cont=0.312
MTEKERYKSHRASPIIIKFPVDIEDEEYDKLRTYLYEKFPVSMVEQYTPKIVIAIVPEGM
VPTAGEIKKFFSSADIIVDVDNYDIYIERRK*
>SR-VP_26_10_2019_2_100cm_scaffold_272_45 # 34950 # 35210 # 1 # ID=4_45;partial=00;start_type=ATG;rbs_motif=AGGA/GGAG/GAGG;rbs_spacer=11-12bp;gc_cont=0.360
MVDQYPNPTEYTTPPVSIIITTYELAEEPKGHYFWKATVSHLFYGETIERAYQILNAHRK
TDVFFDGSFKGEWNGIILRNSEPQII*
>SR-VP_26_10_2019_2_100cm_scaffold_272_46 # 35283 # 35447 # 1 # ID=4_46;partial=00;start_type=ATG;rbs_motif=None;rbs_spacer=None;gc_cont=0.303
MEIKKDGLTEEDKVLLCKIQESKRIADLQKGRIRKPTDFEVDEEFSKLCSKQFE*
>SR-VP_26_10_2019_2_100cm_scaffold_272_47 # 35782 # 36372 # 1 # ID=4_47;partial=00;start_type=ATG;rbs_motif=GGA/GAG/AGG;rbs_spacer=5-10bp;gc_cont=0.315
MKIRELIEKITDERRYGHLMILFFTDLDKDIKDVLREYQYYPDYVDHLRRIMKEFGVKEE
TMDDKTINTVEFIGNGREILELMKKALCEFKNVYVINAFLHPHHGLADTGRATLNILVNI
PDEKKWIEITYRHHESPIEESGSGSISYKEHYYHRESFPEDSIKRSKNVNFIWGYSSYTG
EYILAEILEKKKCKYI*
>SR-VP_26_10_2019_2_100cm_scaffold_272_48 # 36372 # 36626 # 1 # ID=4_48;partial=00;start_type=ATG;rbs_motif=None;rbs_spacer=None;gc_cont=0.282
MYRGKIMKTECLHYILSTIISDFTSNASQEDIEKYKRLYPNMEWELGFDKALKKSAKNNT
CTKYIIEDLYKFMKQENLLGDFDL*
>SR-VP_26_10_2019_2_100cm_scaffold_272_49 # 36661 # 37164 # 1 # ID=4_49;partial=00;start_type=ATG;rbs_motif=None;rbs_spacer=None;gc_cont=0.252
MTDNTTPIKRNIDDLLKELGPEEIAATIKVLVNIRSYNQMYQYMTEYILTEYPNIDTDKI
SKISGKIDDDLLHINFGERLFIYNKLNRPFIVDFFKKELKDEKYLKSLWIDDVDMMILSL
HQDINMKNIEKITKEIEEKLKNLKYEEKWLIYNTLGHILIQDLIGEL*
>SR-VP_26_10_2019_2_100cm_scaffold_272_50 # 37187 # 37741 # 1 # ID=4_50;partial=00;start_type=ATG;rbs_motif=AGGA;rbs_spacer=5-10bp;gc_cont=0.339
MPTKLNSYILPDKIIQKMRYDIEETKKLGVEIGFNLCTKDTTEELQDEKRCVGSSCMLKG
WKPGCESKGKQVGIFHTHPIIPKKSSGYSSPSMSDLTGAYAYGIMCIGGAGDNKIQCSIR
KDKEADVKTFLSIRADVEIYEKFLKRKHHITTRKGYEAYMAKYRDAQYVKDKLHERLFNI
IDIQ*
>SR-VP_26_10_2019_2_100cm_scaffold_272_51 # 37783 # 37875 # 1 # ID=4_51;partial=00;start_type=ATG;rbs_motif=GGAG/GAGG;rbs_spacer=5-10bp;gc_cont=0.312
MKDNKDDIHEKPELILGVEKPIWLAAGKYG*
>SR-VP_26_10_2019_2_100cm_scaffold_272_52 # 37897 # 38169 # 1 # ID=4_52;partial=00;start_type=ATG;rbs_motif=GGAG/GAGG;rbs_spacer=5-10bp;gc_cont=0.282
MVKEEEGTPLYFKKKVDSLEYTIDDFHDKITRCDTKHLIDDAIEIEDKIISMRVDFRQKN
ALPIFVDGINGLQARFNDLKSSFEKDCKCK*
>SR-VP_26_10_2019_2_100cm_scaffold_272_53 # 38306 # 38911 # 1 # ID=4_53;partial=00;start_type=ATG;rbs_motif=None;rbs_spacer=None;gc_cont=0.365
MQLETIILDAHFTEIGIGGISVIFATCNISPCPTLNWAISDPTIAELEVSPPPLSSCSVT
GISSGPVNVIAYADNITSNTITINVTGLSLQSIEISPKTTNIGITKTSYFTATCRDQNNN
FLSCPTLTWHSSNPLVGSIDQTGILTGRSEGNTEIMASGGGKISDVSLVTVSPAKLGDLI
LFGGLAIGAIYMILRKPTESV*
>SR-VP_26_10_2019_2_100cm_scaffold_272_54 # 38934 # 39410 # 1 # ID=4_54;partial=00;start_type=ATG;rbs_motif=GGAG/GAGG;rbs_spacer=5-10bp;gc_cont=0.283
MNDYNSAEQITEQIGRDIEEYKSILKELNISKDRYIHIIRYIQQMLRDYKLHPVDIMKEI
PLNLKGNERYAAMFIVGRSLSPLFYKMDDKEKTEFVVTIANALKFSEDMVAAIAEYMTII
KKEMRKNAPVDVIKMIINNQFADTEKDYMLFIFGIVWI*
>SR-VP_26_10_2019_2_100cm_scaffold_272_55 # 39423 # 40796 # 1 # ID=4_55;partial=00;start_type=ATG;rbs_motif=GGA/GAG/AGG;rbs_spacer=5-10bp;gc_cont=0.336
MYEQIQKVFNILINNNYQCYIAGGAVRDIVRGVEPSDYDFTTSALPHEIIKVFESAGYKT
VPTGIEHGTITVIIDNISFEVTTYRVDTNCDGRHCEVKFTTSLEEDIKRRDFTVNALAMD
INNNIIDLVDGIGDIHRKLIKAVGDPDQRFQEDYLRILRAIRFYTKLDFEIDPPTYQSIK
KLYSNLTKISRERIRDEFNEILLSNNRIKGILLLYDIGIIDIIIPDFSKLADVQQPLEFH
PEGDVFKHTTMVLSKIEEGDSLHLIISTLLHDFGKLFTYSFDIEKQRITFNEHDIVGAQQ
AKEVLFNLKYDNDTIEKVYYIISNHMKLHQKLAKSTIKRLMLTKTDAGYIYNPVFDELLK
LHKYEIDASIKSFTEEEKKTEENLLRNVTEIKGELEEELKKQTLKRLITGYDVMNQGIEP
GPIISEIMTKIDDAQLEGVIKTREDALRYLNQIIGKH*
>SR-VP_26_10_2019_2_100cm_scaffold_272_56 # 40828 # 41478 # 1 # ID=4_56;partial=00;start_type=ATG;rbs_motif=None;rbs_spacer=None;gc_cont=0.292
MTKEDIYYCKTMSPQYAGVVEQNEENLMSWYSDDDKQDEIRKEIESITEFLKSNYGLIDK
NKEISVYTPKDVSKPHYINGARYELDDIRQEIIGEIFIGFMTPRHIGFGDYIYPYYIYRT
EIDKIPIDKIPYNPVEIYTRFRIEIVELSEALGLKMNKIEHIKENIYTEPIFYQRQEKVD
LNSFKRFVEDITYIGKKDTFPLRVPRMRWYSGCKKY*
>SR-VP_26_10_2019_2_100cm_scaffold_272_57 # 41557 # 42171 # 1 # ID=4_57;partial=00;start_type=ATG;rbs_motif=AGGAG;rbs_spacer=5-10bp;gc_cont=0.312
MISREKKIMALSGAIHMDKDIEDDIIKDQKSFPGLRQQILKMIECKRCGWCCKYNKVYVK
LSEIRRIRKYLHMTMEDFMDKYVEKNHEEYYFHVPCPFLISDKDGKYGCTVHPVRADVCR
NFPLDTMTMTIGECHMSKEILNIIEKCTGITDVSVDTDAALSKLHQQISEELNNKYSEDC
RYALIDRFSLKTVLEYLKNEYKDI*
>SR-VP_26_10_2019_2_100cm_scaffold_272_58 # 42214 # 43149 # 1 # ID=4_58;partial=00;start_type=ATG;rbs_motif=GGA/GAG/AGG;rbs_spacer=5-10bp;gc_cont=0.315
MEERKQQPSEETPEEYKERMKIFFRREFLPVPAYQFFMQYLETIETVTEQELPSYLPGYT
EEALSYLAEFYERVSVQARQDINKELRLVEIEKDLVPLIESTDNKIFYRPLFFPTIFISN
DFIFENFIIKGLLIEDVPTQRDLLIYLIAIDTNNYELMASMIFLTAKKVDLQEYRVPGTG
DIESSERFNKHVQTLVCNIIDMVEGNDEDLEVTTIHTTAEQNLKRIKRGKIPFPTKVFIR
ANKEFKQYVKDFNDADEECKETKLSCKFLVRGHWMHFRAERYVRKKGEKTWVKPFYKGQG
IVIAKPYKVIK*
>SR-VP_26_10_2019_2_100cm_scaffold_272_59 # 43193 # 43444 # 1 # ID=4_59;partial=00;start_type=ATG;rbs_motif=AGGA;rbs_spacer=5-10bp;gc_cont=0.337
MTQFRSHLDYVKAYIDDMKHQVKVCNGKFLAGYVANASSAIRDAYHDKEIDTHTASELRE
QVDELIESFDKKCTCTERLIKKK*
>SR-VP_26_10_2019_2_100cm_scaffold_272_60 # 43604 # 43870 # 1 # ID=4_60;partial=00;start_type=ATG;rbs_motif=AGGAG;rbs_spacer=5-10bp;gc_cont=0.352
MAKFKEGSPALEMLNDMVNRDMNDLFEKLHPKGIGDSVKMAAAYPRYITIMQHVGRHDLY
EELGADVKRYGSLIEKELTDAAKLPFGI*
>SR-VP_26_10_2019_2_100cm_scaffold_272_61 # 43960 # 44274 # 1 # ID=4_61;partial=00;start_type=ATG;rbs_motif=AGGA;rbs_spacer=5-10bp;gc_cont=0.311
MSKIMSKGQMKKKYADFCNAIEKFVPRFKKEIDEKEMIYIPARDLAKEMGPKFQAKHPIS
FYWGTKVCLWDNGIYVGAKTKDNEPILLMRARTPEDKYFKIFKK*
>SR-VP_26_10_2019_2_100cm_scaffold_272_62 # 44354 # 44797 # 1 # ID=4_62;partial=00;start_type=ATG;rbs_motif=GGAG/GAGG;rbs_spacer=5-10bp;gc_cont=0.336
MVEKYQCKIVASTEGHTRADCEFGDEDNYTIEPIFAYFPQGALVIARQFGPNETDDESDR
NVRLITIEERYIIDKLKDFLNSTRKEMVVEHNVSKEFDITYRFEKESHGWLRAEETYKQG
GVVNTIDILIHKDVVPFMKQIVDQNFT*
>SR-VP_26_10_2019_2_100cm_scaffold_272_63 # 44860 # 45069 # 1 # ID=4_63;partial=00;start_type=ATG;rbs_motif=AGGAG;rbs_spacer=5-10bp;gc_cont=0.281
MPNHMEYYKSELTRMADSVKACNIIEMLDLTDFFIAESNTHMAGIDKDVQNRISYYTRKY
KQNCKCIKR*
>SR-VP_26_10_2019_2_100cm_scaffold_272_64 # 45234 # 45407 # 1 # ID=4_64;partial=00;start_type=ATG;rbs_motif=AGGAG;rbs_spacer=5-10bp;gc_cont=0.299
MKENIIQILVHEKTKELAVCRGTGSSKTCKKVKFGKELSQKEIDESIMAIELDLDRL*
>SR-VP_26_10_2019_2_100cm_scaffold_272_65 # 45440 # 45796 # 1 # ID=4_65;partial=00;start_type=ATG;rbs_motif=AGGA;rbs_spacer=5-10bp;gc_cont=0.294
MVESPEKAALGRITKNREEFCSDLKKIVPKLKKEIEEKNTISMSPKDLIGKMGLINRLKY
RSKHTTSIYWNSKYCLWNEGIYVNIRKKDHEKELQMRTRTPKDVLPETLKMYYERKEE*
>SR-VP_26_10_2019_2_100cm_scaffold_272_66 # 45801 # 46022 # 1 # ID=4_66;partial=00;start_type=ATG;rbs_motif=AGGA/GGAG/GAGG;rbs_spacer=11-12bp;gc_cont=0.333
MVEYKPVIKCDCIDEITKGYIMISLGRTRDEYMHKLNEVKEPTQKELIRSQTDNLASIIR
EIEKIVPCTITKP*
>SR-VP_26_10_2019_2_100cm_scaffold_272_67 # 46130 # 46399 # 1 # ID=4_67;partial=00;start_type=ATG;rbs_motif=AGGA/GGAG/GAGG;rbs_spacer=11-12bp;gc_cont=0.289
MTDNEEEEKRKIIEETLEENKRALEESVESCNTVRAMNYIRSIDQFSNMDSLTHYGVDLL
KAIGINGQANEKVKELVDKFDKKCICKIR*
>SR-VP_26_10_2019_2_100cm_scaffold_272_68 # 46486 # 46692 # 1 # ID=4_68;partial=00;start_type=ATG;rbs_motif=AGGAG;rbs_spacer=3-4bp;gc_cont=0.314
MVSIKEKFEAEKIVAIDDVKKLTKKAFKECTDEEEGAYTGSQKAIIHCICLKLQSDKWAK
KTLGHWYP*
>SR-VP_26_10_2019_2_100cm_scaffold_272_69 # 46733 # 47269 # 1 # ID=4_69;partial=00;start_type=ATG;rbs_motif=GGA/GAG/AGG;rbs_spacer=5-10bp;gc_cont=0.294
MYVDKYYCFICRQNHLSESVIGKLHRYKSLEKIKSSVFDLDISLPVTKADKYHPKYPKVD
VFIKEMTPDEYLSEILKYEKFNINREEYQKVKDYYLKIGDSEKLDKYSEDMKKLKNNPFF
KKGIDKFPMVMLEQNCKGETVANDGVHRVFAAKMVGIKKIPVYIVRERKRIGCQSLKP*
>SR-VP_26_10_2019_2_100cm_scaffold_272_70 # 47305 # 47538 # 1 # ID=4_70;partial=00;start_type=ATG;rbs_motif=AGGAG;rbs_spacer=5-10bp;gc_cont=0.342
MVKYEASEQCISAEDARFMAEALNEYIISHTKKGSYKGDIMSAKIAKDAINFVLDRASLQ
HDDICFIVNAGTRNIPK*
>SR-VP_26_10_2019_2_100cm_scaffold_272_71 # 47602 # 47904 # 1 # ID=4_71;partial=00;start_type=ATG;rbs_motif=AGGAG;rbs_spacer=5-10bp;gc_cont=0.343
MVGKFELKRVSPDTDVIEVTTPNIVKLTTRCEPTTNWIDLFLEDMESEANFIPEGNEKSG
ILQVVKETREVNQMAKCMEKVAMDKFYESSVAFSRMPKQK*
>SR-VP_26_10_2019_2_100cm_scaffold_272_72 # 47911 # 48117 # 1 # ID=4_72;partial=00;start_type=ATG;rbs_motif=None;rbs_spacer=None;gc_cont=0.319
MTKPEIEPYLKHLGYDWVSITPEDVGKELKKQKAECWTIDIAATSDYMYKTIKCFYDNKE
LTIETKSK*
>SR-VP_26_10_2019_2_100cm_scaffold_272_73 # 48154 # 48513 # 1 # ID=4_73;partial=00;start_type=ATG;rbs_motif=AGGAG;rbs_spacer=5-10bp;gc_cont=0.317
MTTDRQKICKCGANVAEFLSDIRILEGNLKIAKVENSSIYIPAFKSSVNSIFRDINQIED
NCSISANQIKWSHADLFNKVEKIEAIKDPKKFDESRADMIRDLDTLTYGVVQKVKDCSK*
>SR-VP_26_10_2019_2_100cm_scaffold_272_74 # 48577 # 48705 # 1 # ID=4_74;partial=00;start_type=ATG;rbs_motif=GGA/GAG/AGG;rbs_spacer=5-10bp;gc_cont=0.295
MDKDKFDAKDRVEELSPKEMQTIDSIMSNPQFFIDTYNTLTW*
>SR-VP_26_10_2019_2_100cm_scaffold_272_75 # 48868 # 50400 # 1 # ID=4_75;partial=00;start_type=ATG;rbs_motif=None;rbs_spacer=None;gc_cont=0.355
MPLVLVDEEDMKIGRKRGKRNKGKSGVEVLTKKSVNKKEDLIEKLGLKGKRHIEVKKTIR
IPVHYDATKVKIDILDRLTARITYGIRLIGELVSDIYGDIGSTDGMDDKTLESVLKLSTI
EELVKDGDIIEKTELSSGFIQQCINKVIWTFKSHRKLYKEWEGKVERTEERLEGARDDKE
RMRGEKWLEKLMKMKPSKPDWGHKTSCRFDYRTGVVEEGKGKLSRLWIHISTLEKGKMID
IPLNPSQYHLRELGLLQDNNMIIDDFEIIKNNNGGKNNKDKYYIHISITKIVERKPISSI
GGIDQGLNRSIAAVLLPLNENDKGQFPREEQLLDSAKVELLEKYDNIVSELQEAEKWDKL
RSLRNKRENVSTYHDWCLARKVANFTEGSYVAIGNSKFRQTQFRGNRMPGLRKRVGKWSY
GRQRKFIALKRAERGYLTELRDEYGTSRECHICESKLTTRKYEEGYSYILCHSCGGKIDA
DINAGYIIATRCRDDRLKAGMNMVKNCTSL*
>SR-VP_26_10_2019_2_100cm_scaffold_272_76 # 50544 # 50885 # 1 # ID=4_76;partial=00;start_type=ATG;rbs_motif=None;rbs_spacer=None;gc_cont=0.284
MDKIEANLSRAHIGKGMRLIIYNRLNNKFLMNLLKKEKETELLEEASFLEDINTTVLAVY
PSDIDMKIVEKYMKETEDMAKHLNDNDKWLTYNLLGTMYFNDFIKNFAGFYPR*
>SR-VP_26_10_2019_2_100cm_scaffold_272_77 # 50909 # 51229 # 1 # ID=4_77;partial=00;start_type=ATG;rbs_motif=None;rbs_spacer=None;gc_cont=0.293
MKEAVIDIRKYRKGDIYVDSFTGQSKMEVLDTNHKVKLLMTWFDPCSMDWKSYIVNTDQD
SYVIETHFRPILVENKEEEERFLRDTNKMIEEYRKLYRTKNRCEKT*
>SR-VP_26_10_2019_2_100cm_scaffold_272_78 # 51317 # 51610 # 1 # ID=4_78;partial=00;start_type=ATG;rbs_motif=GGA/GAG/AGG;rbs_spacer=5-10bp;gc_cont=0.316
MQKSIKRPRVTEKDLRLLESLDQYHRRDILCNTLGIVIKDEEDAIPTYEDLRESLYTHLL
KSDVNDIINPIISDENRHKRVLLELASKIGCKKILKL*
>SR-VP_26_10_2019_2_100cm_scaffold_272_79 # 51648 # 52178 # 1 # ID=4_79;partial=00;start_type=ATG;rbs_motif=AGGA/GGAG/GAGG;rbs_spacer=11-12bp;gc_cont=0.331
MDIIKELNTLSDNELTELDTRLKITSDMRIHLSKYPIYKLEKRQYIQKHDDKPDGFWYGF
GDKWIDWAETTGPEYMGEYVYEVDINGSNILQIKNHSEIIEFTREYGSSEQIVPGVIFFI
DWSRIELKYDGIEINPYIGQARTNEKTLWYYTWDIASGCIWNLDKVKIRLVGLLGR*
>SR-VP_26_10_2019_2_100cm_scaffold_272_80 # 52194 # 52571 # 1 # ID=4_80;partial=00;start_type=ATG;rbs_motif=GGA/GAG/AGG;rbs_spacer=5-10bp;gc_cont=0.296
MSVIILKDEHKTMIVTVDKRYVINQYPDKGIELSIEIIKPTERFPNELEVRLSIPIGTKT
LERDAITESYPEMTIWPIPLKVLEDIQERTNGDIKIEDISEYNKKIEPGKEFFIRIKGYI
LITEV*
>SR-VP_26_10_2019_2_100cm_scaffold_272_81 # 52611 # 52859 # 1 # ID=4_81;partial=00;start_type=ATG;rbs_motif=AGGAG;rbs_spacer=5-10bp;gc_cont=0.349
MPSPEIAKKLIQHIVEDCTQTENKGNVCGCVADQVSGLMALETIPETRELYHKEIYPMTR
ELLGNIGFLCNRRKIGSKAINQ*
>SR-VP_26_10_2019_2_100cm_scaffold_272_82 # 52897 # 53193 # 1 # ID=4_82;partial=00;start_type=ATG;rbs_motif=GGAG/GAGG;rbs_spacer=5-10bp;gc_cont=0.316
MVTTELKPDKIFTLDSFIEIVEAFDDKIHKNEPEKIEKLRKIQGALYEILAKAHEYETLK
KEENLTLIFPYETLISIEVTPNQIPRHAWTDDMLSRLV*
>SR-VP_26_10_2019_2_100cm_scaffold_272_83 # 53290 # 53499 # 1 # ID=4_83;partial=00;start_type=ATG;rbs_motif=AGGAG;rbs_spacer=5-10bp;gc_cont=0.305
MPETLEGILEQKNIKGIKFEYDASDGSIILSVHVTHGIVDMLSKNMAKSKQKLTFPSLTF
MESSVNIFE*
>SR-VP_26_10_2019_2_100cm_scaffold_272_84 # 53513 # 53833 # 1 # ID=4_84;partial=00;start_type=ATG;rbs_motif=GGA/GAG/AGG;rbs_spacer=5-10bp;gc_cont=0.308
MTYHLKHWEYFIEMSCFIPGQMTEVLSNSLELLKIGVSSTAFSRITDSAKCVRTREGLET
IMLLTLQDYIGDKMKDNQLIFDKFLENIDKQMEELKVYWADNHTTT*
>SR-VP_26_10_2019_2_100cm_scaffold_272_85 # 53845 # 54105 # 1 # ID=4_85;partial=00;start_type=ATG;rbs_motif=GGA/GAG/AGG;rbs_spacer=5-10bp;gc_cont=0.337
MAARHAADIIFKLDNLKRSIDDCHPQVPSLAVETALLIERHASARNIDDVFADKSFEELN
DATRLFERTCICERTITDIRRVKQTV*
>SR-VP_26_10_2019_2_100cm_scaffold_272_86 # 54108 # 54389 # 1 # ID=4_86;partial=00;start_type=ATG;rbs_motif=None;rbs_spacer=None;gc_cont=0.323
MKEYSNEEKIEKQRRKLFDNLRKLNNMTSEGKLKELEELFRQKSKSEGKLPAEFCLTGLE
ILMDRLMEVYNDTSDRINCPFKYAKVEIKKNQK*
>SR-VP_26_10_2019_2_100cm_scaffold_272_87 # 54485 # 54982 # 1 # ID=4_87;partial=00;start_type=ATG;rbs_motif=None;rbs_spacer=None;gc_cont=0.287
MALPTVRKEEMLSIEEEFFAKAIQHIEEDYFMMTEEKYLIFLHIYIEAVTDTIDLYTKSS
KDIEEHPIEKEFLLHLYAKGVTDFLKLIDNKRTYIENYAVLEDEKELLFNMYIDGIEDTT
YAYTKGISMTEITRIIKDINYLLAEAEGKYPEEIWEEIRKIVGLI*
>SR-VP_26_10_2019_2_100cm_scaffold_272_88 # 55023 # 55241 # 1 # ID=4_88;partial=00;start_type=ATG;rbs_motif=AGGA;rbs_spacer=5-10bp;gc_cont=0.247
MSENIIRSFKSYLREIKEKVDKCDNNIPYLAADLMETTQDNVAKKTLSPKEGFDIRHELY
ETLKNFRKCSCK*
>SR-VP_26_10_2019_2_100cm_scaffold_272_89 # 55270 # 56049 # 1 # ID=4_89;partial=00;start_type=ATG;rbs_motif=None;rbs_spacer=None;gc_cont=0.269
MDEHIIEGLVSLPNLELFVLYYDIKRVIEDKEISEETIFDAIRELKKYSSLRYDELTLYL
ENKGYKRETISKKILDLIWMGKIDFVQSWTTELHPIYEGKEHVEIGFIDFPEEDKIGSFR
KEMFQKERERKKIEKEKEKLYDLSMDDLLDLQESIKIILNGKEIDTETVSYAMRHLCKIY
SDYVWIRYTKLTLFLEKAGFRRESISRELINMVRKGLFNFSTDFPIREEKETPENPIFTL
INGRPIVNIYCKEFRDKIR*
>SR-VP_26_10_2019_2_100cm_scaffold_272_90 # 56072 # 56347 # 1 # ID=4_90;partial=00;start_type=ATG;rbs_motif=GGAG/GAGG;rbs_spacer=5-10bp;gc_cont=0.225
MTTKFEDTIKSLKELQTYAESCNKDTIEKTSSISSIIERSFLRNEFTENEYIELKKMKLK
IIDIHKDKCLCINKDRIGTELRKILLKYKYI*
>SR-VP_26_10_2019_2_100cm_scaffold_272_91 # 56381 # 56638 # 1 # ID=4_91;partial=00;start_type=ATG;rbs_motif=GGAG/GAGG;rbs_spacer=5-10bp;gc_cont=0.283
MNGIDTKLKSLKDQIDRLKEEGVDKCFIPSIYIHTFQIASIVKTIDSSKLNENQKKVFNQ
LDEDTLKQFRRLSEGRCSCSISKDI*
>SR-VP_26_10_2019_2_100cm_scaffold_272_92 # 56713 # 57240 # 1 # ID=4_92;partial=00;start_type=ATG;rbs_motif=GGAG/GAGG;rbs_spacer=5-10bp;gc_cont=0.318
MKVSEEVRKLDGKEGSFTDIARRYLDVKKVNYSVLKAEAGDNVVRLKGIEPFAEPGSIMI
EKNGKKVILEELTKVCGVSGRYHDTDEKVRTHVILDRAPKVLFKTHKDEKSLHIYTEAEI
KEPTFGLYLGGGKITVDMEDILKEPSKIPDYDETFEINCKCDEGILKCKGHAWQW*
>SR-VP_26_10_2019_2_100cm_scaffold_272_93 # 57243 # 57503 # 1 # ID=4_93;partial=00;start_type=ATG;rbs_motif=None;rbs_spacer=None;gc_cont=0.280
MTNNEKEERQRISKTKDTIELIFGKINADAKQCILFGMARGMIKITDNARALKDQNAITS
NEYLDITNRMDDIITYVSRNCKCKNI*
>SR-VP_26_10_2019_2_100cm_scaffold_272_94 # 57506 # 58036 # 1 # ID=4_94;partial=00;start_type=ATG;rbs_motif=None;rbs_spacer=None;gc_cont=0.298
MPTKINSYNLLEETKKAMIDTIGTSIRSTLEHGFNLCLDKDNNIRHGKLCKGKKCSMEAA
EFECKEDEKTIGTFHTHHTSPDPSIRDLALGYLGGMTCIGNYQGIKCYKRKKEDHDALEY
AEIRLSEDREQFIKFEHERWLAKEITDKEFKEEVEKYRKEVDRLVNSYFRVININK*
>SR-VP_26_10_2019_2_100cm_scaffold_272_95 # 58095 # 58319 # 1 # ID=4_95;partial=00;start_type=ATG;rbs_motif=AGGA/GGAG/GAGG;rbs_spacer=11-12bp;gc_cont=0.276
MNDTKRKEFIDELEVYLNNFEIEVKNCDRLAVRSAFEIGTNRGRMSKEQVDKYIDLQQRF
IVYCRCDNLTKKAL*
>SR-VP_26_10_2019_2_100cm_scaffold_272_96 # 58323 # 58697 # 1 # ID=4_96;partial=00;start_type=ATG;rbs_motif=None;rbs_spacer=None;gc_cont=0.347
MTDDKVMIAPEGKGFTVYRGDTARLENGKIKGTLYDIGKSLRPSIGRSWTTSHKKAKEFA
CQYAEEKPPNIVPIIYHGITHRMEKGLFWDLEREVHITRDKSKLKSIEIVEKSDCEKIME
ELSR*
>SR-VP_26_10_2019_2_100cm_scaffold_272_97 # 58710 # 59489 # 1 # ID=4_97;partial=00;start_type=ATG;rbs_motif=GGAG/GAGG;rbs_spacer=5-10bp;gc_cont=0.305
MKDYSLFEKVILKYVPWIREQISKSPDNIIRIKIIDVKKEIPELKEKTDVELYWGLKFVL
YKYGIDLTLGKTDKDEPLFSMMSIKDVTLPQEIIKLKVDTKIPIVSPIEILSSEKRFLAA
IIAQIEELQLPTEQNITVFNIIIAGAKFAIDQNIEVEDLLTYHHADNKAYYFFGITDALE
KYDEITDFIKTYSTSEDEFKLYFGLYSSGISLMSDTFEKEPVSYMKNIIEDIDSLIKEDE
AADPKFVWEEIKDYIAKME*
>SR-VP_26_10_2019_2_100cm_scaffold_272_98 # 59552 # 59878 # 1 # ID=4_98;partial=00;start_type=ATG;rbs_motif=GGAG/GAGG;rbs_spacer=5-10bp;gc_cont=0.352
MVDIDYRIELLEKYLDKVQKQVEECNPTPLEQDLGWIPERNLLHNYAIAGLHINELRKDL
DDRRPGIFAGTAEKQRAKIQEEHYETSRSRYEKLEKDFIKDCVCTRAL*
>SR-VP_26_10_2019_2_100cm_scaffold_272_99 # 59911 # 60438 # 1 # ID=4_99;partial=00;start_type=ATG;rbs_motif=GGAG/GAGG;rbs_spacer=5-10bp;gc_cont=0.303
MDKIEISGFEYIGPELSFIVNKDLWRESDSDGVPIRWISTIPTHYVATMEKGTVFLFSGI
YKEEGQDIVHFLAVSPGYDSIIDEIELTIKELEVLTESKLLRFTDIKDVKEISITPYGTL
IQDPQGWTFNHPLYLPNEIYIVMGINEYKNSGGKLGVGKKVHLSSLLSAYSSVMK*
>SR-VP_26_10_2019_2_100cm_scaffold_272_100 # 60454 # 60828 # 1 # ID=4_100;partial=00;start_type=ATG;rbs_motif=AGGA;rbs_spacer=5-10bp;gc_cont=0.315
MYLYRITIPQGYIFDEILYFWLEPGNYPFGKLEFIRKLSEDEKDEYNKTIRLLEKITVPS
ENWNKYKITTPKGFSFEATLPSGLEPDTYQFGKIEIVKKVTEDEQKHEIFTVLALWYEHL
PLEE*
>SR-VP_26_10_2019_2_100cm_scaffold_272_101 # 60883 # 61197 # 1 # ID=4_101;partial=00;start_type=ATG;rbs_motif=GGA/GAG/AGG;rbs_spacer=5-10bp;gc_cont=0.337
MVVYSKEYLEEWKAKVVEPHIADAQKVGFDALKTDNMTDFVLAISRIVQDTENHIDLNCT
YAESIPLGVKCTKDAKKLRADALNKLTEALVEKCGGKMNYIIMD*
>SR-VP_26_10_2019_2_100cm_scaffold_272_102 # 61227 # 62066 # 1 # ID=4_102;partial=00;start_type=ATG;rbs_motif=GGA/GAG/AGG;rbs_spacer=5-10bp;gc_cont=0.310
MTNEMLINEGGINSTWFTRIRIEPDDTVTILEHYRRHNSEEFTTDEKNAIRHPEYYGSDK
WEEGEGRVAIKYNVPELGWKLISNPKYIFGYEKEKPPTREEAKQIIEQVAEEKKSILDIM
SIVEKDADEKFKATNLEYYLLRDQIYEEGLFDKLRDKIEEKKKLTNYPNARSKEENKLHI
DIQTIEHSLYDTYRIPLFKVGLAENLSKGFEWLVDEIILSYARFDTDVNNGERAVQQLWP
AEKSYESSAEAKEFSNFMRAEREDYKIFGIEFIKKMCSK*
>SR-VP_26_10_2019_2_100cm_scaffold_272_103 # 62108 # 62347 # 1 # ID=4_103;partial=00;start_type=ATG;rbs_motif=GGAG/GAGG;rbs_spacer=5-10bp;gc_cont=0.283
MTDTIGKCECINHSDKFEIDRIITKDIDELDLRLAGIRKDRKELIEFGINPDELTKRHES
QKSKLKNLLLRVRNTPDCK*
>SR-VP_26_10_2019_2_100cm_scaffold_272_104 # 62519 # 62695 # 1 # ID=4_104;partial=00;start_type=ATG;rbs_motif=GGAG/GAGG;rbs_spacer=5-10bp;gc_cont=0.288
MAIEIHIRVRYSDWDSEHELAQTIADEINTFTLKNNVNIPVLIIPVEDPENEMVPLIK*
>SR-VP_26_10_2019_2_100cm_scaffold_272_105 # 62746 # 62976 # 1 # ID=4_105;partial=00;start_type=ATG;rbs_motif=AGGA;rbs_spacer=5-10bp;gc_cont=0.316
MSEQEYYREDIKLLKERVAKCDENVINSLLFFLAEANTRMSGINQDLEKEIRDEALEFKK
KCSCQPNPWKKELSQQ*
>SR-VP_26_10_2019_2_100cm_scaffold_272_106 # 63032 # 63508 # 1 # ID=4_106;partial=00;start_type=ATG;rbs_motif=GGA/GAG/AGG;rbs_spacer=5-10bp;gc_cont=0.270
MTKHIYSKSEREVEITFSVILDVLKISNDRGKNIISYAKTLIRDYENNPADALKEIPFNI
KSNGKYFASFIIGNHYASMTIDMDAQQIETFFSGIAEILKISVDKELEIIDYLTEDVMGR
MADAKWSLSDIIRNMVNSKFNETEKDYMFFVYGTNFEY*
>SR-VP_26_10_2019_2_100cm_scaffold_272_107 # 63521 # 63817 # 1 # ID=4_107;partial=00;start_type=ATG;rbs_motif=None;rbs_spacer=None;gc_cont=0.391
MCKYRQKTTYNIEYKRTMPKYLNSFIIPDDVIKKMGGTLKESRIKEIELGFSLCKRSDNN
ILKIGEQCVGGECRAYGGELPAPILVEALRDCPQCLVP*
>SR-VP_26_10_2019_2_100cm_scaffold_1664_1 # 3 # 398 # 1 # ID=5_1;partial=10;start_type=Edge;rbs_motif=None;rbs_spacer=None;gc_cont=0.328
RIEIGPRDIKNHQATIVRRDNGTKETVYIDNIIGETKKRFEDIHKNLFEKAENLLKGHIF
DCYTLEDAKNKIPEGIARISWCGDQECGIAMENAIGAGILGIPEGNLGKGYGNCPICNKH
TESTVIISKTY*
>SR-VP_26_10_2019_2_100cm_scaffold_1664_2 # 563 # 889 # 1 # ID=5_2;partial=00;start_type=ATG;rbs_motif=AGGAGG;rbs_spacer=5-10bp;gc_cont=0.428
MRYFVNIEMMETSPTSPQELIPHLERVVIPHYELFMKLEAEGKILASGAYAGERAGAFII
DVDSNDELDQLLMSIPGWESFKIDVTPLQSHENRIKMVRQILEHLKTV*
>SR-VP_26_10_2019_2_100cm_scaffold_1664_3 # 1010 # 1267 # 1 # ID=5_3;partial=00;start_type=ATG;rbs_motif=GGAG/GAGG;rbs_spacer=5-10bp;gc_cont=0.264
MNKLKKKWYLDFDYSKNGIYWTRVLSLIIMLMMGTVIISLMTGQKIIGGIIAMFIIFTFI
FTCATIGNWLEKNGYKLTPIGPMRK*
>SR-VP_26_10_2019_2_100cm_scaffold_1664_4 # 1540 # 1932 # 1 # ID=5_4;partial=00;start_type=ATG;rbs_motif=None;rbs_spacer=None;gc_cont=0.344
MTGSDNINWEEIAKRIMKKEEMTNIFTCPKPTSANIYWKNDFYIGAIQEIVPEFSKEIVL
LSKSSMHYPEELAQALRRLDPGRIELFTDDNLDLEGRQHVVRRIDDKIVHMTTEQTIFMA
NYPMKIFEIS*
>SR-VP_26_10_2019_2_100cm_scaffold_1664_5 # 1960 # 2301 # 1 # ID=5_5;partial=00;start_type=ATG;rbs_motif=GGA/GAG/AGG;rbs_spacer=5-10bp;gc_cont=0.342
MEIKEFNEYMNKFDLVNVLPKEIGLLTIIESLLDSTAGKWKKRDEGCFIVPPWLYSVKDS
FIVLCLGEKPLEIQVRNSELLPVLGEQKPYIRITEKGGIFEVDAPLSNVETRS*
>SR-VP_26_10_2019_2_100cm_scaffold_1664_6 # 2345 # 2971 # 1 # ID=5_6;partial=00;start_type=ATG;rbs_motif=None;rbs_spacer=None;gc_cont=0.297
MVSCIILVGSKRWCENHQKVIQDNGESWLLYDKFPINETDIKHLRFFMQNGDFVTCICIT
KQLGGNRNIEYVAYTPKRTDKNIIEMPLSKDEYYFDEELMKNYSGTKATTQKRFKTPVKP
PGPCPPWGDYDFADVKVKDKIEPLPRPYNVAIRITSIQDLDVPLREFRNLRNEKYIHEGQ
LQKSFMIAQTNNLSIENFRKNSRKSPVF*
>SR-VP_26_10_2019_2_100cm_scaffold_1664_7 # 3000 # 3161 # 1 # ID=5_7;partial=00;start_type=ATG;rbs_motif=GGAG/GAGG;rbs_spacer=5-10bp;gc_cont=0.272
MVKITDTDIEKMKTEILDVVEKQEKKYGVRIHISEWKYDHLKDKTNFDITLYV*
>SR-VP_26_10_2019_2_100cm_scaffold_1664_8 # 3208 # 3345 # 1 # ID=5_8;partial=00;start_type=ATG;rbs_motif=GGA/GAG/AGG;rbs_spacer=5-10bp;gc_cont=0.370
MICKNCGHAITMAGGICYHAENGFSNICKVCDCKSPELDDKEEWE*
>SR-VP_26_10_2019_2_100cm_scaffold_1664_9 # 3700 # 4185 # 1 # ID=5_9;partial=00;start_type=ATG;rbs_motif=AGGAG;rbs_spacer=5-10bp;gc_cont=0.331
MEIEHLGYLVKSDDNTFELTLKLKQSINDEEARKKIEDFFDTFSVKVNVVTLVKVATEGK
SEKQERKYHMPSVEKRQFVILHYLPVRFSLRDYVNYYIGQGGDEKPFKTNFYATIHPLLE
EGRIKDTGLKKGQAIIYERIKTEEDEGQPGDANDVLILDRI*
>SR-VP_26_10_2019_2_100cm_scaffold_1664_10 # 4207 # 4599 # 1 # ID=5_10;partial=00;start_type=ATG;rbs_motif=GGAG/GAGG;rbs_spacer=5-10bp;gc_cont=0.361
MGIIREGIKGYILVVVAVFLIFGLIVALHYAGLLVLPAFLKQERTAYKNSYQYTEAKETE
LLKLVTSYNDLETKKQEYIVANNSEYGRLIDGIDGQQKDLADRIRNEADLVPDQNELPKS
VRQFLREHPV*
>SR-VP_26_10_2019_2_100cm_scaffold_1664_11 # 4613 # 5188 # 1 # ID=5_11;partial=00;start_type=ATG;rbs_motif=AGGAG;rbs_spacer=5-10bp;gc_cont=0.403
MKKSYIIVSVIVLLSVSILGCVDSAETKDNRAVNDQQEQYQIAQPIPKFDWSLERQLAIE
LYKARNDNIATHTVWRSDYGMIEGDCPSIGYPLPYDTQLTNPLRPVYTSSGAVVEQAEPN
GLFSSKNSMATWVRCVIKVNGKPVESPIYIEDKVTTYPYPVIVNYTTNRVTSVENVVPSV
ILTYQNKNPTK*
>SR-VP_26_10_2019_2_100cm_scaffold_1664_12 # 5269 # 5535 # 1 # ID=5_12;partial=00;start_type=ATG;rbs_motif=AGGAG;rbs_spacer=5-10bp;gc_cont=0.352
MERPKGPFCQSCSMPMGKSEDFGTDENGNRVNNYCHYCFQNGEFTHPDITLGQMTEIVVK
NMIEKMNIPEDQARQITQSFLPKLVRWR*
>SR-VP_26_10_2019_2_100cm_scaffold_1664_13 # 5620 # 7080 # 1 # ID=5_13;partial=00;start_type=ATG;rbs_motif=None;rbs_spacer=None;gc_cont=0.310
MIQLISQYDVVSISHWKEITKAYKYEMEPTKKQNVSLNQTISTCRHLYNDSLAERKKGWE
NGGWNVQYNDQQDYLPTLRNRNDETGKYLQEIYAQVLQNVIKRVDIAYQNFFRRVKNNKE
CSNGEHKKPGHPRFKGYGRYDSFTFPQYGYGCQIIYKNGDKNDNGDIIRLSKIGYIKFIK
HRIIGDGLPYLIKTVTIKKEIDKWFVIFTVETFVEIEVPIGIYAKEKEINSIEELNQKCV
GIDMGLSNLITLSTRQKIEPPKYLRESEKKLAKEQRRLSRKKKYEKIIEINKKINSGIKI
DKEIEKKKIKVNSKNREKQIIKVRKVHRKITNQRRNFSHEVSRFLVNNFDLIVFEDLNIQ
KMMSNHHFAKSIADASWYQIQTFTSYKAEWAGKMTDFVVAKNTTKECSICHKINDMPIWK
RTMECSCGNIEDRDVDASFVIRDRSTIYQKLIKEIDKSTPGTGDRACLSSLNRDAMIQEA
APFRGQ*
>SR-VP_26_10_2019_2_100cm_scaffold_1664_14 # 7145 # 7498 # 1 # ID=5_14;partial=00;start_type=ATG;rbs_motif=AGGA;rbs_spacer=5-10bp;gc_cont=0.305
MFVLSKIFGDYPEVKILEVFADHFDEELSILDIIWLTDIPKTTINSCVSKLLEEKILLEG
SKVEKDQLYHLNHEKQEVKIVLSLVNYIVSKKLTDRLEERGLKQLEEHETILIDEVL*
>SR-VP_26_10_2019_2_100cm_scaffold_1664_15 # 7585 # 7704 # 1 # ID=5_15;partial=00;start_type=ATG;rbs_motif=None;rbs_spacer=None;gc_cont=0.383
MFKAMFGRVWQDEVMRNLAMKGKARNQRKLEDKDFRALY*
>SR-VP_26_10_2019_2_100cm_scaffold_1664_16 # 7717 # 8130 # 1 # ID=5_16;partial=00;start_type=ATG;rbs_motif=GGAG/GAGG;rbs_spacer=5-10bp;gc_cont=0.336
MSYARWSKGLILVILLFSFSSMGEIAYRAYVDTDYGFYKVSIISNVTNPIEYVNKTLTID
AGDNIEWVNCVTSGENLTLVDNTGNHTVKFNYQKYSRKFTTPGRTYMIGIKEYPGITPQT
IVVRSVPTPILFMFSDV*
>SR-VP_26_10_2019_2_100cm_scaffold_1664_17 # 8193 # 8354 # 1 # ID=5_17;partial=00;start_type=ATG;rbs_motif=GGAG/GAGG;rbs_spacer=5-10bp;gc_cont=0.278
MEKNIQRLKKEIFDAVINNKEEKDVDAIIERSVKMTLKYVDTQVSTQKFFKDD*
>SR-VP_26_10_2019_2_100cm_scaffold_1664_18 # 8479 # 8775 # 1 # ID=5_18;partial=00;start_type=ATG;rbs_motif=None;rbs_spacer=None;gc_cont=0.306
MIRKVTKPAIVCDKCGSELRSEEYDLFCDNCKMKITGDSFNVSIFWKGNKCGEDLEFCSL
GCCRELLSKFPYNKKEVDFITLPYIHNIDDLKIFLGIT*
>SR-VP_26_10_2019_2_100cm_scaffold_1664_19 # 9442 # 10452 # 1 # ID=5_19;partial=00;start_type=ATG;rbs_motif=AGGAG;rbs_spacer=5-10bp;gc_cont=0.355
MATSVEGIEKIRDFVLKQIMKENRCLIIGPEDLMNRFCEDNGIRIDYVMIDSLNIDNEIE
SEPVKIYNAKSREVLLFSLTDKDSLTNVITQGRRMTGMVESTNEEKTLLKHLLGAELVKK
RYRDGYQPSADLICASSDKEKIKMINNIFRRPPEKTINEMRPLLEDKSVIELDKRFDQSV
KHIPHIHRIDPDEKLSESLGIDEDRLNELHNILLQLSKLSIGSGSMDDIMEISYETYIDL
LEKEEGINKKERLYLAYNLGNILQECATQFNEKIHSLEEDRDERIKSIGKRFSCEITKSL
TLSKIDNLGGLNIREKLKATFWAGVHNERFYGEEKR*
>SR-VP_26_10_2019_2_100cm_scaffold_1664_20 # 10461 # 10709 # 1 # ID=5_20;partial=00;start_type=ATG;rbs_motif=GGA/GAG/AGG;rbs_spacer=5-10bp;gc_cont=0.309
MKWITLKPEKGSKINQQAMELLSDQSVTCTVLFGVKENNDGSKYPVFLISQNFRDPQFFI
EDFMKLLGEHAKFNQVIRKDGQ*
>SR-VP_26_10_2019_2_100cm_scaffold_1664_21 # 10699 # 10902 # 1 # ID=5_21;partial=00;start_type=ATG;rbs_motif=GGA/GAG/AGG;rbs_spacer=11-12bp;gc_cont=0.324
MANEDIKNPICEQCGFTASPDEFYPSVSAYHDLKCPICGTTNIDWNYGGYKHNNLDTSKL
DEYIKNM*
>SR-VP_26_10_2019_2_100cm_scaffold_1664_22 # 10987 # 11208 # 1 # ID=5_22;partial=00;start_type=ATG;rbs_motif=GGAG/GAGG;rbs_spacer=5-10bp;gc_cont=0.315
MEIWTPDMKLEKKSCQIMLKENIPGKREISRLVTIENGEIIEKPDDVQLLGTLTSEGFVV
TGLQIIKDDENKV*
>SR-VP_26_10_2019_2_100cm_scaffold_1664_23 # 11205 # 11720 # 1 # ID=5_23;partial=00;start_type=ATG;rbs_motif=GGA/GAG/AGG;rbs_spacer=5-10bp;gc_cont=0.320
MNEIEDYRKKIEELTENLDDDSLLGYSEAILNLLGEFTNGQCTDCPFSYEVENYSPDFVY
PEYDLKCKLDNCWIDTVKTLIRNAEENNMNHIQMLVSCAYMRGVADLQHRTIAEFAQFVE
DVMSNKPEYQKYQFDWNSHDAIEKWIEMFHKYCKKQYRDIEERLRIDEEYL*
>SR-VP_26_10_2019_2_100cm_scaffold_1664_24 # 11717 # 12073 # 1 # ID=5_24;partial=00;start_type=ATG;rbs_motif=GGA/GAG/AGG;rbs_spacer=5-10bp;gc_cont=0.317
MTTQAVISLVKKGHTFIKIVCGCDGYNAEKLVKIIKDTQPEKIQDIYKMALENNFGCKAC
LVVMDDKNTVFKGEEEELGPLYREKFDDPLFNPRWKSGIADIIAVLKIDNPEWIEQIE*
>SR-VP_26_10_2019_2_100cm_scaffold_1664_25 # 12093 # 12707 # 1 # ID=5_25;partial=00;start_type=ATG;rbs_motif=GGA/GAG/AGG;rbs_spacer=5-10bp;gc_cont=0.314
MNKANEIETVYGKEKLKVTCTERIYKVSGSRVSYIISAKKELDENVTERLLHEDMELKTF
LANYEITNIMLPIHGNQNVEVIKERVPKKIPENANIQTKARARRELIDFLNLPEEFTTRD
YEKALEEHGIKVSNTAMSNDDLRQLEKKGKVIRIDKNKAGKHGAMLLFKRLKKDEDYSKS
KAEINDTIQSLKDGHKALIGTFKG*
>SR-VP_26_10_2019_2_100cm_scaffold_1664_26 # 12781 # 13077 # 1 # ID=5_26;partial=00;start_type=ATG;rbs_motif=AGGAG;rbs_spacer=5-10bp;gc_cont=0.340
MVTLEEAKKLMENEINRAKKLLTVGSGIETPRWLEATPEHSFGKEEHMVRIFVLEGSPPK
GYILADYTYGLVKFFRGIDLRTIKTFKAYKRGETLGLD*
>SR-VP_26_10_2019_2_100cm_scaffold_1664_27 # 13106 # 13411 # 1 # ID=5_27;partial=00;start_type=ATG;rbs_motif=GGAG/GAGG;rbs_spacer=5-10bp;gc_cont=0.314
MSIGTLRKIGLFGIGVITITQERLEEFVQEMVKKGEMNREEGKLFVIEVLLEKDIQLKEI
EEKINQKIKDIIDNSGVATKKDIQPLGERLDMLEKDLAKIQ*
>SR-VP_26_10_2019_2_100cm_scaffold_1664_28 # 13408 # 13992 # 1 # ID=5_28;partial=00;start_type=ATG;rbs_motif=None;rbs_spacer=None;gc_cont=0.313
MIDTSSETFSLIVVPILIFLARVTDVTFGTIRIILISRGSKFIAPIFGFFEIIIWLFAIS
QIMQHLTNITYYLAYAIGFATGTFFGIWVEEKMAIGMVIIRIITKRDASKLVEHLRSIGY
GVSCFDGQGSTGRIKLIYITIERKDIDSIIEIIKKFNSKAFFSVEEVRMENAGIFPMRRG
HRWNFDLGLHMHKK*
>SR-VP_26_10_2019_2_100cm_scaffold_1664_29 # 14001 # 14213 # 1 # ID=5_29;partial=00;start_type=ATG;rbs_motif=GGA/GAG/AGG;rbs_spacer=5-10bp;gc_cont=0.305
MRVNINNTESIKVNNREEAMDIIKEKMKALMKEGDYIGWYKSESKLEKPDIAAVYNKHHE
ETNSFSRIIG*
>SR-VP_26_10_2019_2_100cm_scaffold_1664_30 # 14220 # 14546 # 1 # ID=5_30;partial=00;start_type=ATG;rbs_motif=GGA/GAG/AGG;rbs_spacer=5-10bp;gc_cont=0.294
MKITIPILGNKQGQPVIDDFFDNVCNAANIDTDIIIGCPGNDQEDNARQFILVKDKVVVQ
KKYENTPKEILDIYPNRPSKKLVYFFDAQIDDDNLVLLTDEELKLVEK*
>SR-VP_26_10_2019_2_100cm_scaffold_1664_31 # 14551 # 14703 # 1 # ID=5_31;partial=00;start_type=ATG;rbs_motif=GGA/GAG/AGG;rbs_spacer=5-10bp;gc_cont=0.294
MSVRDEFKINALRDVELYECICRNCGNKFKGLPVDYIECPACNSSNIIIK*
>SR-VP_26_10_2019_2_100cm_scaffold_1664_32 # 15011 # 15490 # 1 # ID=5_32;partial=00;start_type=ATG;rbs_motif=AGGAGG;rbs_spacer=5-10bp;gc_cont=0.371
MTTNKDIEKEMENERRQMGKKGVRQLGLSIQYGDPDEPNLIVMSMEREDRNGFVLSQFIP
EEAMQFAYDIGMKIQNDPKAAGIALEREDGEIEMVVLPPEGAMRLAENMMGMAMKARSLN
VEKGFILKDEYKEKKPFVYKDVERGTFKKDRALFRNNRK*
>SR-VP_26_10_2019_2_100cm_scaffold_1664_33 # 15652 # 15855 # 1 # ID=5_33;partial=00;start_type=ATG;rbs_motif=AGGA;rbs_spacer=5-10bp;gc_cont=0.324
MKAKELIEKLDKLVKLKPDANVYFYANDETVEFIGKRVLDGKSLSDIGLVLSRSYEGGEG
LIDVNIE*
>SR-VP_26_10_2019_2_100cm_scaffold_1664_34 # 15897 # 16025 # 1 # ID=5_34;partial=00;start_type=ATG;rbs_motif=AGGAG;rbs_spacer=5-10bp;gc_cont=0.318
MAEEENKKEKEDNKNNNENKMPESPKLETNSGWQCYKDTGSC*
>SR-VP_26_10_2019_2_100cm_scaffold_1664_35 # 16112 # 16582 # 1 # ID=5_35;partial=00;start_type=ATG;rbs_motif=AGGAG;rbs_spacer=5-10bp;gc_cont=0.380
MRVVEVLVPGGKATPGPPLGPTLGPLGINIKAVIDKINEETKAFNGMQVPVKVIIDDKKQ
FTIQVGTPPTSSLIKKEIRIELGSGTPSEKFVGNLTIKQAIAVANMKRSNSLSKTLKNGV
KEVVGTCSTMGVTIEGMKAKEAIVAINSGKFDSEFI*
>SR-VP_26_10_2019_2_100cm_scaffold_1664_36 # 16788 # 17054 # 1 # ID=5_36;partial=00;start_type=ATG;rbs_motif=GGAG/GAGG;rbs_spacer=5-10bp;gc_cont=0.303
MPPLKIEQTEDTLTIEGEIDIEFDITGMHPGFPTEDEDIFNKATIEMKTYGDILLKDIEG
LMEWVNKKSVCKEPSKWPEWKITIQRKL*
>SR-VP_26_10_2019_2_100cm_scaffold_1664_37 # 17015 # 17272 # 1 # ID=5_37;partial=00;start_type=ATG;rbs_motif=GGA/GAG/AGG;rbs_spacer=5-10bp;gc_cont=0.287
MARMENNNTKKVMNIILIGLAIFLLLDSFLSIIFGKRYILWGLEYTPSKYKNYIKNVSLL
PARTLFSIRFIELTIGTMILWVGLL*
>SR-VP_26_10_2019_2_100cm_scaffold_1664_38 # 17303 # 18004 # 1 # ID=5_38;partial=00;start_type=GTG;rbs_motif=AGGA/GGAG/GAGG;rbs_spacer=11-12bp;gc_cont=0.316
MISGTLPNNTVWWISTDGKKVWIESKELENKKFVDKGYGIVKDRIFNHRIKKQVGELTGS
RLERRLYKDSWIVTLDAFLDIYPDLVSDIRDKSIEEKKKKRQTRSTTKSTMKSKMSKMPH
KETEKDKEEIGHLGEKLGQEREHEKKEEKIIERSYFDIEYPYVEWIKEEINKNPNGELKI
LSDDMKEKMGKEYLNMHDMRIYFGLKKILPEIGIDVELGKLKGKSALTMKKGR*
>SR-VP_26_10_2019_2_100cm_scaffold_1664_39 # 18014 # 18334 # 1 # ID=5_39;partial=00;start_type=ATG;rbs_motif=GGA/GAG/AGG;rbs_spacer=5-10bp;gc_cont=0.327
MCNIKKRDFFDVISGDVVGADSYGSDASTYKRVDNVDMIFDSRGEYLGIRTSKGKFENGK
YIVKKGPYDFKSFLDLKIWAGQRCSSMDFIEAKEGVFLQIDMTKRC*
>SR-VP_26_10_2019_2_100cm_scaffold_1664_40 # 18347 # 18976 # 1 # ID=5_40;partial=00;start_type=ATG;rbs_motif=GGA/GAG/AGG;rbs_spacer=5-10bp;gc_cont=0.310
MIKWIIFDAMGVIFTEGEDVYNILIPFIQERNPISKDEIYAIYRKANLGEISSREFWEDV
GLGHEYPQIETRYLDSKSDLDTDFVPVARVLSKKYGIGLLSNDISEWSAYLRNKFSINFF
DVVVVSGDVHYRKPDIQIFSRFLKDANTRAEECIFIDDRINNLITAQSIGMKTIHFARRD
EKFDFVPDGRITSFGQLEYTIERIRQQMI*
>SR-VP_26_10_2019_2_100cm_scaffold_1664_41 # 19009 # 19539 # 1 # ID=5_41;partial=00;start_type=ATG;rbs_motif=AGxAG;rbs_spacer=5-10bp;gc_cont=0.348
MTKIGELRTEKSIESAIKEIKKWLSLIAVYGIDLGYDAKSNIAVLRLKYNDKDYEFRSIN
QKNCRLNMWGIARVIEFKVRSHLMGIEDFGASMESYKLLVGKVEPQMQDSINEINYIRLG
ISSLASNDEIRKKYKQMMKSFHPDMALSVEAKKEFQKRAAEINQAYAEIKKERRME*
>SR-VP_26_10_2019_2_100cm_scaffold_1664_42 # 19505 # 19888 # 1 # ID=5_42;partial=00;start_type=ATG;rbs_motif=None;rbs_spacer=None;gc_cont=0.294
MQKLRKKEEWNSMYKIQEGDNMAVATHLIKVKGTFDDKKWTEEQLRNFVDNKIRDEMIES
FYHQDLELFQVKDRSIEVWVYISDSAPLELLEKNVRCWLKNHIKEDGLTVDNIEIEKSGN
GFYVVTH*
>SR-VP_26_10_2019_2_100cm_scaffold_1664_43 # 20183 # 20659 # 1 # ID=5_43;partial=00;start_type=ATG;rbs_motif=GGA/GAG/AGG;rbs_spacer=11-12bp;gc_cont=0.335
MSEWKCGKCGKIYTFDEFIKLKNIKAVESDIDPSKEHGFTGVCDCGYRFHLDKWRLHDDV
EIKTDKGNINIRVSTVDLELNHGFEGENIWYETMIFPGGFGDDELEWLRCGYVNNYETKE
DALKDHERIMNLLKDGKYKIEDSDDDKKELILERSEDV*
>SR-VP_26_10_2019_2_100cm_scaffold_1664_44 # 20656 # 20817 # 1 # ID=5_44;partial=00;start_type=ATG;rbs_motif=GGA/GAG/AGG;rbs_spacer=5-10bp;gc_cont=0.315
MSIEYHCNNCGKKFKPRDYMKLEMTSTSDDINRGRICDSCGKEIKAEDKIVKA*
>SR-VP_26_10_2019_2_100cm_scaffold_1664_45 # 20819 # 21862 # 1 # ID=5_45;partial=00;start_type=ATG;rbs_motif=GGA/GAG/AGG;rbs_spacer=5-10bp;gc_cont=0.320
MKKIRFEPKLHYDDIEYHLHGFDERHVENDKIYAMAEELMDMAYPTYEDHIDKRWEYFYV
PVGRNRKTIVIPVWIMEYNKEFFVIVQSFGSFRIKRGDKETEKLYSNIISEALRFVPILK
KDETILKKMIPYDIRTGKIKGCHILEHLLSQERKKTILDNYQKHIEKNLQITEISLNEYL
NIVAICYKSTYKKESENLSNLEMYKKWADGRDGGMLSIKDWDSKKEFSEWYHSGVHAGSH
PFEIVFSWHDHGIHLYPPNEQSYCYNLRVTNYVYAWDFLEMINTLIKMEIPFSAGKLDDV
LDYLAGDTYFTVNRMDEHHFRYIYSRKYKQKYFPHIEWEDIKVVEWR*
>SR-VP_26_10_2019_2_100cm_scaffold_1664_46 # 21962 # 22483 # 1 # ID=5_46;partial=00;start_type=ATG;rbs_motif=AGGAG;rbs_spacer=5-10bp;gc_cont=0.374
MTKIVVIYLSTSGNTKVMADAIAEGIMSRNVSVMTMNFHEARIEEIKAADAIAIGSSTFY
YKMLPPMEKFIESLEKANVKGKLGAAFGSYGWSGEAPIDIAEKMRKLGMEVIDPVLRIQY
QPTEKDLEECKRLGKDLANKVKKITEKHTKESGPKYEDTPIMTPEVKMGEGGH*
>SR-VP_26_10_2019_2_100cm_scaffold_1664_47 # 22575 # 23144 # 1 # ID=5_47;partial=00;start_type=ATG;rbs_motif=AGxAG;rbs_spacer=5-10bp;gc_cont=0.275
MARLQSDNLVLEIKFKPLEYDWINYDIIFYWKDDIIINNNILKREGKFWDKRSYGTFMIN
DYERDHLIETIRKVLDTNKPEYWEPLEPDAKIAIYPDEFFPFLKDHWILIDEKGDEIKED
ENEKQEKDKNTDDIFTIIIFIDSYQFKDSSVYSGEGISLHMVVDREHLEKFVTDLEMEYS
NIDKNHIVQ*
>SR-VP_26_10_2019_2_100cm_scaffold_1664_48 # 23154 # 23282 # 1 # ID=5_48;partial=00;start_type=ATG;rbs_motif=GGA/GAG/AGG;rbs_spacer=5-10bp;gc_cont=0.333
MYMPPCPECGSIKSLIYDIFTDDWICKNCGYTIYGGYFDDEE*
>SR-VP_26_10_2019_2_100cm_scaffold_1664_49 # 23397 # 23741 # 1 # ID=5_49;partial=00;start_type=ATG;rbs_motif=AGGAG;rbs_spacer=5-10bp;gc_cont=0.339
MSYLVIENMKLVVGMTDAEDIEPFEKKALDEIVGEKNTGEFDIDIDETEVSDLTFKEAVI
LYKAHDMVKNLLGIHADKMLLYWLKNRDIEYSVESDIDVSAYQRDGYVVLEEDT*
>SR-VP_26_10_2019_2_100cm_scaffold_1664_50 # 23913 # 24323 # 1 # ID=5_50;partial=00;start_type=ATG;rbs_motif=GGA/GAG/AGG;rbs_spacer=5-10bp;gc_cont=0.328
MQLKEKNRNEIIGHKKRLEIHKKVIESDVSNSNMLSSNSNMLSKEVTTQEKTTKENLAIK
KKTTKKRIIDKKALKEKQKAVAEKVMDDAREGKINIEKDSLEEEGESKAVISKEERAERF
KRLHAIAQGMMKKWNE*
>SR-VP_26_10_2019_2_100cm_scaffold_1664_51 # 24366 # 24530 # 1 # ID=5_51;partial=00;start_type=ATG;rbs_motif=GGA/GAG/AGG;rbs_spacer=5-10bp;gc_cont=0.394
MGELIKVRKSYEGLTIVLPTEICERLCIIEGSQIDIEPYNSSGGEFGARIKRLR*
>SR-VP_26_10_2019_2_100cm_scaffold_1664_52 # 24523 # 25179 # -1 # ID=5_52;partial=01;start_type=Edge;rbs_motif=None;rbs_spacer=None;gc_cont=0.674
GGCSVVAARWWLLGGGCSVVAARWWLLGGGCSVVAPRWPRPVRHEVGPGVVDLTPHRAVE
VLQGPLSQHVDAGDLETDRVEICGRARRTVARDARRHRSRCCLMTAHRQPPGRRPRMRGR
VPHTRGPRTPRSGRSGGTRGARRRRDQRFLPVARRSTAAGRRPPRRSVRQRGAVRSCGTR
SPASRPSLLRPSPRGRDVVWDRMYRVHCFMDQSCLHII*
