# Supplementary material for: Borgs are giant genetic elements with potential to expand metabolic capacity
Source: Nature. 2022 Oct 19;610(7933):731–6. doi: 10.1038/s41586-022-05256-1 (PMC9605863; doi:10.1038/s41586-022-05256-1)
Supplement: Supplementary file 6 — Protein sequences of the genome sequences in FASTA format. [file 41586_2022_5256_MOESM6_ESM.zip › Borg_Mp_proteins/Rose.faa]

>SR-VP_0-2_scaf_6509636_6491780_1 # 2 # 130 # -1 # ID=1_1;partial=10;start_type=TTG;rbs_motif=None;rbs_spacer=None;gc_cont=0.279
MITDVYNQEKRVSVIIPTLNEVENIKHVFPYIPQFVDEIVVID
>SR-VP_0-2_scaf_6509636_6491780_2 # 896 # 3100 # -1 # ID=1_2;partial=00;start_type=ATG;rbs_motif=AGGAGG;rbs_spacer=5-10bp;gc_cont=0.435
MKKQITVALTLLSIALMITVAGAQVTSTEVDVRGEVFAMGNVAVNNAGHIPHTGSSVGWD
AFNFAGFWYDLKEGKKSEVMTITNDTSALLANGSRTIDKDNLFYNSQMQVIQYKVNEAQP
NLSVDRGLNAAGVKQSSGTNAGFYGKLGWFAQPYVALNGKPNKLAKLVIEQGTSSNEKRS
LTVGEAWDIGDGWTLTAQSIDAKATPRQAWLVLSKDGVKKDDKVIGQGQVYTYTEKSIAG
ESDVPLFVTYVDSIFAGATSDMVQLRYTWAISTAVTEVKTSDSYGVFKVLDDGSSTGTIK
LWNDESSVSLSTDSTVNLANQLNFQVADNDTVLRFYPLVTYTDPGTYEMRGEVYDGQASN
HIPHTGTSVGWDAFNFAGFWYDLKEGKQSETMTIPNDTSAQLASGSRTIDKDKLFYNSQM
QVIQYKVNEANASNSVDRGLLQDGTKASSGTNAGFYGKLGWFAQPYVALNGKPNKLAQLI
VEQGTSSNEKKSLTVGETWDIGGGWTLTAQSIDAKATPRQAWLVLSKDGVKKDDKVIMQG
QVYTYTEKSIAGESDVPLFVTYVDSVFAGATSDMVQLRYTWAISTSVTEVKTSDTYGVFK
VIDDGSSPPFKIQLWNDESSVSLSTDSTVNLANQLNFRVADNDTALRFYPVVDYQIGNAA
VSTPTATVSGTTTMVSTPTTTVTGTETPVSTAITTVTTNATTTPVATKGTPGFEAGLAIA
GLLAVAFLVIRQKK*
>SR-VP_0-2_scaf_6509636_6491780_3 # 4045 # 4914 # -1 # ID=1_3;partial=00;start_type=ATG;rbs_motif=GGA/GAG/AGG;rbs_spacer=5-10bp;gc_cont=0.295
MAFLKWAGGKSQLLPKLDELFPDLSNIKGYIEPFIGGGSVFFHLMKNDNFRSLDKKNIFL
SDINPELINCYRTVRDNLDALFPLLEMHQKEHCEDYYYKIRDSYFSGLDIERAAKFIYLN
KTCFNGLWRVNKNGMPNVPIGHKGPTNIYDKFSLKDSSELLLHANLNVISFEKILDFKNI
DGYFVYMDPPYYDVTIKGSFTGYTYDNFKEKRGGLNRIFRSLDILGCKVMLSNSDSPTIG
MLFKGFNIETLDAKRMINSDGKNRGYINEVVVMNYQAHKKQKTIDEAWI*
>SR-VP_0-2_scaf_6509636_6491780_4 # 4939 # 5121 # -1 # ID=1_4;partial=00;start_type=ATG;rbs_motif=GGA/GAG/AGG;rbs_spacer=5-10bp;gc_cont=0.273
MSETIETIDVLRELAKINKERIMMLPTEIVDIIEGKSTEKSWKDIDISKVMNYIASMMEQ
*
>SR-VP_0-2_scaf_6509636_6491780_5 # 5177 # 5524 # -1 # ID=1_5;partial=00;start_type=ATG;rbs_motif=None;rbs_spacer=None;gc_cont=0.345
MSNKILKILNSTYEGWTVEHRFDSVNRYRFDYAHLKIHIAVEIEGGIYTGTGHAKTGTYL
KDMKKYNLAQLKGWIVLRYAYGQENLIADDVRKAVQKREKEKSEKELLEKLKAGM*
>SR-VP_0-2_scaf_6509636_6491780_6 # 5555 # 5968 # -1 # ID=1_6;partial=00;start_type=ATG;rbs_motif=GGA/GAG/AGG;rbs_spacer=5-10bp;gc_cont=0.370
MQTFLPYADFKKSASCLDNQRLNKQILEARTIYDIISENRISGGWVSHPATRMWRGYADA
LALYFNACLDEWKVNRKRNHSYEKIPIADKKNVKLPPWLGDEKFHSSHRSNLLRKDAFYY
ETFGWTEGPDLPYVWPV*
>SR-VP_0-2_scaf_6509636_6491780_7 # 5993 # 6340 # -1 # ID=1_7;partial=00;start_type=ATG;rbs_motif=GGA/GAG/AGG;rbs_spacer=5-10bp;gc_cont=0.353
MTKEEDEHKDIEKKYKEFVLYFRELDAIGIPYGMSDLKRKAEELGLPIPSREEIDIRIDI
EKWIKCCCLKENDIGSNPINRIGTADTLFERFRTYIPSPFGPIHDLWRLQYKNTI*
>SR-VP_0-2_scaf_6509636_6491780_8 # 6462 # 6677 # -1 # ID=1_8;partial=00;start_type=ATG;rbs_motif=GGAG/GAGG;rbs_spacer=5-10bp;gc_cont=0.255
MYAMKNSKDGKRENDITTIYKFLILIFIANIYISGVSIVHIILMTVLLFIFLNMVRTYKK
KKITTILKGDI*
>SR-VP_0-2_scaf_6509636_6491780_9 # 6809 # 9250 # -1 # ID=1_9;partial=00;start_type=ATG;rbs_motif=AGGAG;rbs_spacer=5-10bp;gc_cont=0.324
MDIYPNIERIKTTAIDGKVHVIIGFKNRPGPSDIDFITGLGGVINRKYTIINAIATIVPE
NVLDQIKRSPNVEYIEVDEKMYAHIPIGVCQEIQILKQIVPWGVNRIGSRLVNAMGNTGK
GIKIGILDTGIDYLHEDLSRNYKGGYNFIDNNTDARDYNGHGTHVAGIVAAEDNDIGVVG
IAPDAYIYSVRVLDYAATGTASDITAGLEWCLDNNMQIANMSLGAREDSISVRNASDILY
DSGILLIAAAGNNGNDIGTGDNVDNPAKYNSVIAVGATDINDSRASFSSTGPKLEISAPG
KDIYSLLPRNKYASLSGTCLTGDSLVILEDGVPTNISNITEGDMVLSWDDGKIIKNKVLR
VIRNGKKPVYLLRIKGRYIKCTGNHPFLITDYNANKYAWKELNDINVGDYVWCLNVFDSG
YDISFSEIINDIYLDFYVGLTEKGQNKIMSDRYWYSNLRIRNYFTEHTSYSEGTIRGLVK
MRNGMKLREVTKLFEFIGLKLESNDYIISKKYGMKSIILPTKPDDKFCKLFGYMIGNGWI
SQSKYKDSNQVSISIGYDESGIKEFQCEYISIFENIFNTELKIYDKKSIYYYCYSAQIYE
YLKRLGICKYADEKEIPEWIFKLDKGLKIKFIEGLLDADGYIIDNRIDSKTVRVELSSKK
LIDGLIILCSEIGFDVSGIGSRKREYSFLRDSGNIDYGIADSYSMIIRYNNTNNAFVQLE
VKSKEYYGEEETYDIEIESSHNFISNGIVVHNSMASPHVAGVAALVLSADPGMSNVQTRI
RLQTTAQNISKGAFGIKSWFGYGLVDAVKAVSI*
>SR-VP_0-2_scaf_6509636_6491780_10 # 9388 # 9666 # -1 # ID=1_10;partial=00;start_type=ATG;rbs_motif=GGA/GAG/AGG;rbs_spacer=5-10bp;gc_cont=0.319
MYVTKDKDGEQFKWAKKGKNRECEVIDNKCVIRKCFSPKDCGTIDPKTQQKTIIGMCKGL
FDGMCPENYSDPKNFVTYNGRDEKRDKYFRYS*
>SR-VP_0-2_scaf_6509636_6491780_11 # 9695 # 10039 # -1 # ID=1_11;partial=00;start_type=ATG;rbs_motif=GGAG/GAGG;rbs_spacer=5-10bp;gc_cont=0.319
MEELQKYPISIDYHEHDIIINLIKDRKNSIPHIWQQLLDKKDPIMIGAFEQGVLMGITTS
QREKIPGTWKQLVDMVNKLREDSGVKITELGNNLIQLKDCFGTTIVREKYEWER*
>SR-VP_0-2_scaf_6509636_6491780_12 # 10039 # 11106 # -1 # ID=1_12;partial=00;start_type=TTG;rbs_motif=GGAG/GAGG;rbs_spacer=5-10bp;gc_cont=0.333
MIYIDTEEWLEGRYQGIGGSEAGIVLGLNPWKSRLELWDEKVNKTRHLDPDAEMRLKLGN
MLEPMIAEEYSKMTGRKLEIRPQKIHPKYPFLLGNIDREIVGDIKGPGILEIKTKGAFTN
WEDDIPVYYHAQIQHYLYIYDYSWGSFSVLDLGLMKLNIIDVKRDDDFISKLIKEEIEFW
KLVENKTPPPVCPTNACQEFLREKYKVSKDITIDLKDNEEATKWSAMLREAKRNIKSFDI
METEAKNHLMSIVGNAEKAIGNTYSISWKAPKDKEVFDLERFKRAHPELAEQYIKAEPQS
RRFIVRFTEDKQTKSGKKDKKIENGKKDKTLNNGKGSKDVENGFNIIKGILNEEL*
>SR-VP_0-2_scaf_6509636_6491780_13 # 11118 # 12026 # -1 # ID=1_13;partial=00;start_type=ATG;rbs_motif=None;rbs_spacer=None;gc_cont=0.321
MSYNPCSKEFQDEAKRLGLTGNQYIHKLRIEGKLPDVSKIDREDREKLSRDNGFENFNEY
QKEIRMNGPLKRSKDFEGRKCHICGNGNTTVKWNGKPHWRTNHNKDGEWDRKYHLCNDCY
RKYDPESLANLIKSMRLSRIGHLERESENGKSVIGQWMTAKVLELTDNNIEKNNFREKVD
LSKHHILGKIEVKSPSLIEGRWHAHIGMEHDFDSIAITCMDNNNPWNNVNRVYVITESEL
YGETQIAIYDNWPKVSRRSKFEWIEKYRISEKPFNDIYHSVDIPKFFSPFDLWEGKYDKI
IN*
>SR-VP_0-2_scaf_6509636_6491780_14 # 12036 # 12635 # -1 # ID=1_14;partial=00;start_type=ATG;rbs_motif=None;rbs_spacer=None;gc_cont=0.313
MFSIRKKIFNGKIPDAYIKSTVGLICIDARFPLDNYMKMLEEKEENRENYKKQFIKDVDV
HLLDVAKNYINVEKGSAEFAFAYIPSESVYYFLVTDNSGYNLLKEYTKKGVQVVSPLTLS
HKIELIKTGVHARKLNEDAERVRNEMIRIGCAFKCIDDSWRVLYDTHLRNTIKKAEEVDK
AYKNTREEFDKIAKLGDIG*
>SR-VP_0-2_scaf_6509636_6491780_15 # 12581 # 12979 # -1 # ID=1_15;partial=00;start_type=ATG;rbs_motif=AGGA/GGAG/GAGG;rbs_spacer=11-12bp;gc_cont=0.321
MTTTDILLAIIAILLASLAVLILRKLNSREIATTPTSIDSMVNLYTKIDELSKDLRNQTN
GMSDTLNKKMGEIATYTSDIRQTHKSIEQMLRIPKERASFGEINLEIILADQLPPCLVLG
RKFLTERFQMRI*
>SR-VP_0-2_scaf_6509636_6491780_16 # 13355 # 14029 # -1 # ID=1_16;partial=00;start_type=ATG;rbs_motif=GGAG/GAGG;rbs_spacer=5-10bp;gc_cont=0.347
MNIQTTKTMPTPEQLEYDELTMKIRFATAKLRISQEGVDVSSISQQNIDNIMRIFDDTEH
FQRDTQQKISNIQQSASIQIQMINKDADKKFGDIQKRYQDLIKSLKEGHPQEIQEEQVQD
AVTQPIVEEIREKAHEDKVSEITDIVLRAMKDTIYKRVDEIMKTADTRVEVTIERGIDAE
VVEELADHTKQMTVESAITDTEERPDGKDIPIVSGTVKKTEEDN*
>SR-VP_0-2_scaf_6509636_6491780_17 # 14045 # 14509 # -1 # ID=1_17;partial=00;start_type=ATG;rbs_motif=GGA/GAG/AGG;rbs_spacer=5-10bp;gc_cont=0.366
MLDVIPSAEEREQIHKMLRDIPENDSLYKCHKCKSIFDIYSRGLPIFMALSGKEGVICHN
CKSESTEIMCRVDAYSIYLKLSGNIRCRKEELISGADICPVCKSSMCPECGNHNVVSWSR
ITGYLNDVSGWNNAKKQELLDRKRYEVGKVEVLA*
>SR-VP_0-2_scaf_6509636_6491780_18 # 14533 # 15060 # -1 # ID=1_18;partial=00;start_type=ATG;rbs_motif=GGA/GAG/AGG;rbs_spacer=5-10bp;gc_cont=0.366
MKHCNILDKEDIKEKTIEALKRAKDTDREYGFNFCSSNGKAIATYVEGGEKDSVGIDGTC
PMRARLIGALHIHTRPSLSRDAIPSPTDIKKSIAENMAFFCIGTNIDGQGIVRCFSKEDL
ESEMADILRKGQLEKLGMQVQVEDIDRSTRLITGRMTIHKDYLNRHSCQRIFTGK*
>SR-VP_0-2_scaf_6509636_6491780_19 # 15103 # 16551 # -1 # ID=1_19;partial=00;start_type=ATG;rbs_motif=GGAG/GAGG;rbs_spacer=5-10bp;gc_cont=0.350
MAIPIVNSRDLVNTWRILDDKLGNFRDRGLPFKFPYVGAFSQSVAEWFIRVYSCPGDTVM
EPFGGRGTTAMQALWHGRNIIINDLSPYSNVLCHSSIFVPYMRDVLIFIKNLEEYINSDD
CKVSKDYAGKGSEDDAAKLYHESTFDQIIKLRNTLNSRDILLGFEDDLFKGINYDGDNLK
EIYTYRHEVVMFTRMVMSQLMLHSSHDMSFNGIKTRGTDNTYIKGILKYYKSLGESPKRI
NIFENMVHYVEKMELDSLGARDKFVKLERRMISCDARKLDLPDKCADIVVTSPPYYANLN
YGMANWLRIWSINGIGDPLVGNHINTDIFEKHNNSEIYGKTYDKITDKAGGTVDNPMSYS
NFTGFYLKELYRVLKDDAVAIIVVGDYGNKRKVEAWRLVTDRAEVFGFKPVMVIMDELNK
QTKSSTQFQAKHEGGKNDFDVCVVLYKGKYQRKNDPEDIDFRWGATFVDGTQLSIQSAWE
RT*
>SR-VP_0-2_scaf_6509636_6491780_20 # 17248 # 18078 # -1 # ID=1_20;partial=00;start_type=ATG;rbs_motif=GGA/GAG/AGG;rbs_spacer=5-10bp;gc_cont=0.329
MTICWNCKSDIGELYKICPICLTMLEEVTCSRCGSNKTNICTTSGHMYGKSIWIESESED
EEGNWDGNYLCHECWLKIYDHGINPCCICGKCESKLDLEGEPIWYLHYNENGEWDEKYIC
YYCYMREHWPGYKYKDKKDIKKEELEKDKIDLHSIDHHNIQSCRQNIPELIVRDCIREFD
FDEEKAERLRNILLARGVNKWFFARREFIRLKHQVKDMLKSNEYPYNNIDVHRVVEKIYA
SMQNIAKLPRWIWWPITITHKWKRIENKIIIRGRHD*
>SR-VP_0-2_scaf_6509636_6491780_21 # 18126 # 18587 # -1 # ID=1_21;partial=00;start_type=ATG;rbs_motif=AGGAG;rbs_spacer=5-10bp;gc_cont=0.327
MGMFDTIYDVPVRCPRCGDEGPKSVQIKSGPQCLSEYKFGRDKIEIDWTYKYYGSIIDKC
KRIICGIATCEKCKEEVNKKMDDLIKDAKIKGEIKCPEGGEYLFQCEIEGKNAFGVMLKR
LSDTYDGNRNVETFDVTIWLNEKNVSIAAYILT*
>SR-VP_0-2_scaf_6509636_6491780_22 # 18805 # 19137 # -1 # ID=1_22;partial=00;start_type=ATG;rbs_motif=None;rbs_spacer=None;gc_cont=0.417
MNENIEDIKMRELERLQRQQYNTQATQQEQARKEYESKKMAIMRQVLTPEARERLNTLKI
AKPELVANVEAQLISLVQNGRLKTKIDDDGLKTILLQLQPKKREMQIRRM*
>SR-VP_0-2_scaf_6509636_6491780_23 # 19188 # 19709 # -1 # ID=1_23;partial=00;start_type=ATG;rbs_motif=None;rbs_spacer=None;gc_cont=0.293
MQITLYEQFVEEMERSGLKKVSTILDEKDLELSDGGDIIYITPKNCQAISIKGVRESSIR
GNLLTNPHYIYIKIYGDDGKEMMSEDTIQFSIATLKKSGLPTLAPDKWSHVIYYHYPYRI
CSKLKFKKGIVLKKNKRLEIRIIRNGESTKIAKFEIKIECDKWYKNEILKEDY*
>SR-VP_0-2_scaf_6509636_6491780_24 # 19730 # 19942 # -1 # ID=1_24;partial=00;start_type=ATG;rbs_motif=GGA/GAG/AGG;rbs_spacer=11-12bp;gc_cont=0.366
MTEAKTAMRRLLKEQGLTDDEIETKLCTPVYDESGSSILFGRKKTKKLPSSPVYDESGSS
ILFGRKKTKK*
>SR-VP_0-2_scaf_6509636_6491780_25 # 19989 # 20207 # -1 # ID=1_25;partial=00;start_type=ATG;rbs_motif=AGGA;rbs_spacer=5-10bp;gc_cont=0.347
MKKDKGVQMDIYGNIVSILNAKEIYRTVKCGRCGQTVKSSRSKTHLSYGNTLTICKECLG
KDPKFHKGMRRK*
>SR-VP_0-2_scaf_6509636_6491780_26 # 20263 # 20511 # -1 # ID=1_26;partial=00;start_type=ATG;rbs_motif=None;rbs_spacer=None;gc_cont=0.289
MIDDVGDMYKVEKAISISGICTNCQNEKICDFIKGVKIFITNKNCAEKISDTELTVYSCD
EYETEKDIIPESGICLYCKHDM*
>SR-VP_0-2_scaf_6509636_6491780_27 # 20514 # 21455 # -1 # ID=1_27;partial=00;start_type=ATG;rbs_motif=GGAG/GAGG;rbs_spacer=5-10bp;gc_cont=0.347
MCDTKGHQHWCSGCGKNLNKEPKDSYIEIEWSQSESGKIIEEKGMICKKCLEESDNIKSL
IEFFKNLEYPPLGRVFCSSCKKDLTKELGKDIKPGTDYECFNFKCHQRSGPNIKHIIKVV
VLCADCVDKEFNVENLEKLKKLGKNPKFAPIIVCDKIDQCRQYKKGDKNVNCSNIVIGRD
RETLHFGILCGRRHKGCQLLPFDDGFSITRPRKGKGAAVATPQVLATAPGISPIQDYVKE
IERLMKKYKLGQFAQPTIDYSRKILSLETRLLDIEKTLGIGPEQIIVPVITDDSKKSKRK
KKMINVGNNQSCE*
>SR-VP_0-2_scaf_6509636_6491780_28 # 21479 # 21742 # -1 # ID=1_28;partial=00;start_type=ATG;rbs_motif=GGAG/GAGG;rbs_spacer=5-10bp;gc_cont=0.330
MTFFGKKKVLPKRKHHDGDLIEFNFKPDSLDIHDWQDVILAGVVTGVLYEKDGIHYKVQL
RDNARNIFGDIVIHEEHINRKIEIDVA*
>SR-VP_0-2_scaf_6509636_6491780_29 # 21748 # 22023 # -1 # ID=1_29;partial=00;start_type=ATG;rbs_motif=AGGA;rbs_spacer=5-10bp;gc_cont=0.377
MTKYIETKVLKESVVEEHFDEFDQEYLERCPDCGSSLFRIYKEPVKEGLYEQMVCAVCNH
RFGGWLNDFKTEGKQYVDGRICRKCGAELER*
>SR-VP_0-2_scaf_6509636_6491780_30 # 22104 # 22325 # -1 # ID=1_30;partial=00;start_type=ATG;rbs_motif=GGA/GAG/AGG;rbs_spacer=5-10bp;gc_cont=0.333
MGKIDITKFKILMKRWKDPTYLGDINKLSLLADETINLVNNEPLLKDICEMFIYAVSVKM
ANDQNIPVNNMLT*
>SR-VP_0-2_scaf_6509636_6491780_31 # 22349 # 23095 # -1 # ID=1_31;partial=00;start_type=ATG;rbs_motif=AGGAG;rbs_spacer=5-10bp;gc_cont=0.351
MVSKDELRRKYKLKILLRGPAGSGKTYSVVKVAEEVARRGWKVLYLDKERGSEEELLKLD
DKTLENIIHEDFRNYRQITDHIEKYINEQKDKLKLIVIDPLPLIELARLSARDAFLDQGY
YYLGEKKVDIDNKSTFDLRGFMYQVATSYQLKLLDDIVTCDQDIIVTLMTPNKHEIEYDG
AFSIVMELYAAWVANQIFYKAIPKKFRGADLNAMPAIDNPHKKLLEGFIKKYDVIGSHKE
ENGEKEKV*
>SR-VP_0-2_scaf_6509636_6491780_32 # 23074 # 24111 # -1 # ID=1_32;partial=00;start_type=ATG;rbs_motif=GGA/GAG/AGG;rbs_spacer=5-10bp;gc_cont=0.313
MPQIKHLTCYKCGTTKTLYWYRDYDSKGDWNGKRICYECKLEIDREKNRKIKEDRLKDRK
CIRCGNIDTYITSEGYECWARYYSKDGKWDGKSYLCNLCNQRIKQEEISKVIKHIKEQRL
KERKCIKCGNTDTSNWYKLYDEKGHKTNTWTCRECYNRDYNKRPDSHNSIRKIMSLCRSG
REIDFNKFDDLLENEKGRIGEDIASVALGIKNQNDVADNYIYPYDLVCHPKYGRIQVKLA
GFDIKNRSYDFTIGTEHEFDTLITLCMDKERPWKDVKYVYIIPEEYDELYGESYISIYKD
SFGSKWKKFRVDEKPYNDAYHNMDIYKKFFQYIKEGDVQWYLRMN*
>SR-VP_0-2_scaf_6509636_6491780_33 # 24160 # 24534 # -1 # ID=1_33;partial=00;start_type=ATG;rbs_motif=None;rbs_spacer=None;gc_cont=0.341
MSNDKTLSDEDIDNLWKNIKPVSSDDAERMIKNKNIGIVRPIIVSNGYLALLSLDIHRNG
GKWYHLSISNAVGIAKFEIAAAMAREVLGDCDQLYVGFRGVYHFVKSADEEGTQSIHEII
KMQN*
>SR-VP_0-2_scaf_6509636_6491780_34 # 24524 # 25228 # -1 # ID=1_34;partial=00;start_type=ATG;rbs_motif=None;rbs_spacer=None;gc_cont=0.413
MSNKLGEEEIDKGKSMKIAVLGGTGNIGEGFVLRWADKHEILLCSREIDKAVSSANKYTE
RLANKGFFCCGMTGCKNETAIGDADIVVLSVPYQGVTTLLKDLRPCFSDQIVISLVVPMK
KDKWFEYAPPKQGSAALEIEDILPDSVKVISAYQNISAKKLADLELTLDYDVVVCGDDEH
AKRTVMELTHEIKNLQPLDGGDLASSYMTESMTPFLLNLAIRNGLSNLGVKYVK*
>SR-VP_0-2_scaf_6509636_6491780_35 # 25248 # 25604 # -1 # ID=1_35;partial=00;start_type=ATG;rbs_motif=None;rbs_spacer=None;gc_cont=0.322
MRLCRYVKSENKSMKRILTDDDIKNVWENIIVVTLGNVTDFIDSGGVKPIAMSNGYNASM
TMDVLSERISIYHLSVINPKGKTDIVTAQKMAYEILGEGYIQLDIETISGCIQFIKKT*
>SR-VP_0-2_scaf_6509636_6491780_36 # 25576 # 26394 # -1 # ID=1_36;partial=00;start_type=ATG;rbs_motif=AGGAG;rbs_spacer=5-10bp;gc_cont=0.338
MSNQIPPTVHIIANGLPDAWYKAVKECNDNGAFIKREYGKPVNTKSIISLIEINNPLQEP
VLHQDFPTKELHLGEYIKQFERGYDWRKQGFEYSYIDRLVNYPTTDICSRDDGYFKVERK
PYTNAIDQIKVIRDKISERIKKGGECLVNNREQAVTWVPERDLFVKEDQPCLQRVQFFIY
SFPSIEGDTIIPGKGEFHVSWRSRDLYAAWNSNLVALTSFFKKEVFDPNNIKIIRIVDFC
SSSHIYQGDWESAKKVKPPNINLYASMSLCEE*
>SR-VP_0-2_scaf_6509636_6491780_37 # 26455 # 26817 # -1 # ID=1_37;partial=00;start_type=ATG;rbs_motif=GGAG/GAGG;rbs_spacer=5-10bp;gc_cont=0.298
MKKSITAIGKIVDYVYVIRDIKIGEITLEKYSVECRNNIVSTWESVEEQVTSPGQNQDNR
VLEIILKDKISTATFYARGNIIEMVAKMGGKIIKDIEVEKGKGKSQKVYLTSIELFKEVT
*
>SR-VP_0-2_scaf_6509636_6491780_38 # 27160 # 27822 # -1 # ID=1_38;partial=00;start_type=ATG;rbs_motif=None;rbs_spacer=None;gc_cont=0.339
MIKYHPCSKEFQDEVKRLGLTGNQLIQKYIQEEKLPDPTGVDRDSNNHIYQNVGYKDKAE
YIREWRHSNGIQSPMEENKDCAHYLGTIVAERQYGRIILPEIFGGIEQEMPYGNPWYDFL
VKGNIKIDVKSCCLRNLKGWSGWEPHVRYNSVTNYFVILAFDNRENLHLVHIWLIGKDEI
IRGEKFYNRDSIKITNKYRYLLSFKRFDWADKLECLRQRS*
>SR-VP_0-2_scaf_6509636_6491780_39 # 27959 # 28477 # -1 # ID=1_39;partial=00;start_type=ATG;rbs_motif=AGGAG(G)/GGAGG;rbs_spacer=13-15bp;gc_cont=0.428
MGIKSQMDKMYQIDEAKIGKMASVDIASGGVLPLPEKGESVNIRILGAPKHVVNEKLPNK
EGAITARCVIFGREADLQYDFWISSTIYKGLLAELKKAKIPVDDDLKCIVNRIFTIAGRE
WPNAPKEMFKIDDVTKKPVAPKTYSVALRLDLEARATVAPGPEGTAPDLMTF*
>SR-VP_0-2_scaf_6509636_6491780_40 # 28753 # 29877 # -1 # ID=1_40;partial=00;start_type=ATG;rbs_motif=AGGAG;rbs_spacer=5-10bp;gc_cont=0.359
MPDADKAAQLKALKQARDQVLKEYDISFGINGEVLANILGFVTDINTDIPIKFYQDKIFV
HLKSPDNIQYAEVEISSSDVIDYRPGLEGDPGRKDAKMVVKGTDGDYKPVLIDIKGTLDE
ITSFAQKDDIIVVRIDTFYYKRIEFHCPGNIVIWAQLVDPTTVMKSIEKLPEIIRRVRND
PNIKKASAIIEPATFARICAIGGKGGKKRDIDERIFIELDKEDGLYITSGDKLKGRFFEL
KPMGMDASSDLEGGMPDQIYNADLVDLDEGMEGLGELNEFGYAPRADSGNKDRAEKRRTD
QKAQLDQLLGLEVDSTQYVYLSKEFLMPFTKLKGLSPIVLEVRTDKPIVLQQKPYNGITA
LLTVAPRIESEDDK*
>SR-VP_0-2_scaf_6509636_6491780_41 # 30168 # 30362 # -1 # ID=1_41;partial=00;start_type=ATG;rbs_motif=None;rbs_spacer=None;gc_cont=0.349
MTVLIRKSLCMDCMWQKSCQKLERLNGDGDKRINPGHIKDMFEVIILKCSAKNCDRSYKT
GGEQ*
>SR-VP_0-2_scaf_6509636_6491780_42 # 30556 # 32172 # -1 # ID=1_42;partial=00;start_type=ATG;rbs_motif=GGAG/GAGG;rbs_spacer=5-10bp;gc_cont=0.389
MKFNEKTDIAKELHEHKDATTNYEGALAFKLDPLTELYLRAASTLVGEPKFYTDAKTSDS
DLLNSIHAVAKIDSEFILQLAVYCREKLYLRSVPLMLIAEFANDPDCVGKVENARKYVER
IIQRADELTELIAYQLARNKISPRDKTKLPMLIRFGVKNAFPKFDKYQIGKYNKDDVAVK
MRDAMFLTHPEPESEEQVDIYAKLASKTLESPETWEVMRSTGLMTWHDVIRNVFYKNNRV
NNYMAILRNLRNCLQSPDVTKEDVLLLCRMISDQNAVRYSKQLPFRFFSAYKELHKAGDN
SFTAVGNMYVNDIMDAIETAVGYSVDNFPKLSGTSTVIACDVSGSMECSISKNSSVERYD
IGIVLGMIANRFCGHTITGMFGGYWKVVTMARTNGILRNALEMHDREGEVGYSTNGYKVI
EYLLENDIKVDRIMIFTDCQMWDSEGPRYSLFGGRSDGASFAERFYQYQRRYPDVKLYCF
DLSGYGNIMIPEKTKNVCLIGGWSDRVFDFIDNFEKLQGSNTVINEIKKIRPEKSDKP*
>SR-VP_0-2_scaf_6509636_6491780_43 # 32203 # 32520 # -1 # ID=1_43;partial=00;start_type=ATG;rbs_motif=GGA/GAG/AGG;rbs_spacer=5-10bp;gc_cont=0.305
MKEKIKELKMGIQKIVYRIKKGIYNFMYRKVTYIPEKGMWVSTVVFPVKMTKDEIYGITD
VFAGNEKKVNFDALYSVYIKKPSESGNIHRDVVKCVRNGYIFQNE*
>SR-VP_0-2_scaf_6509636_6491780_44 # 33505 # 34548 # -1 # ID=1_44;partial=00;start_type=ATG;rbs_motif=GGA/GAG/AGG;rbs_spacer=5-10bp;gc_cont=0.262
MEIGINDDRLIKLIISDIEYVFWKYADVVKPYIKKYLIEKFPNRLIIRELNMIDLTIPEE
NLPIEIQATPIYMNKNVMYSEFENDIRKQIEQNIISYDKCWFFFDSSLLKSMQDNRRRYI
SINMDWFRKFIKEEKLKVFTVSYDGIVEEKKYKDFDFLSEMSQTCKISCGTDDMILNGNK
MKIFANVVKGYGFTQNEIDIFYDTWQMNKKEGGDKRNDFFITFLKIQDSNRVKLYGNILK
SINTLYPINNILSLNVGKEQQKKYRWREKQDASILGIFDINSSGSNSIISFVDIFDICKY
FPGYLRNKDTWDKLRGHNLYHRQFENIVMKKTDINKGVDYFWYKTMI*
>SR-VP_0-2_scaf_6509636_6491780_45 # 35888 # 36520 # -1 # ID=1_45;partial=00;start_type=ATG;rbs_motif=AGGAG;rbs_spacer=5-10bp;gc_cont=0.343
MDNKEEKKGFWRSWMTIIILVALTIMTVFLFNSHGPYVPSFQNENISMNNGTNIKTNITI
VADNDTLFKNSVRVNLGVIAEDLTCVSNAGQTKNFSKIERCGQFLSENANLSLSQTSGYV
VSPPLQLSLGEYRNALKYYNIGGIKLEIGARNRNLAQMGDAIGDIQNGTARINMVTHLLF
TNEVYSTVPGENTTNKILIHPKITSGVGGQ*
>SR-VP_0-2_scaf_6509636_6491780_46 # 36534 # 36734 # -1 # ID=1_46;partial=00;start_type=ATG;rbs_motif=None;rbs_spacer=None;gc_cont=0.274
MTLLINLKVYPNIYLSEIYVIQKDENTTWHYVYLKLDKVYWVGFSKPDIDYQVNMLAEIY
RNIDNE*
>SR-VP_0-2_scaf_6509636_6491780_47 # 36685 # 36840 # -1 # ID=1_47;partial=00;start_type=ATG;rbs_motif=None;rbs_spacer=None;gc_cont=0.314
MYVWRVPGEIVERNIFYVVLNNRSRAKFTVENMKEYDITDKFEGISEYIFK*
>SR-VP_0-2_scaf_6509636_6491780_48 # 36914 # 37321 # -1 # ID=1_48;partial=00;start_type=TTG;rbs_motif=None;rbs_spacer=None;gc_cont=0.326
MRQFYKENGRVPIANDFDNNPGYPNCKTYQKRFESWNKALKLAGLQINKFTEISDDELLE
YFVQFYEENGRAPVMTDFVNNSKYPGYRIYQNRFKSWNNALKLAGLDIDATVKKGILGTV
RQRCRLAEMMVILGF*
>SR-VP_0-2_scaf_6509636_6491780_49 # 37396 # 37731 # -1 # ID=1_49;partial=00;start_type=ATG;rbs_motif=AGxAG;rbs_spacer=5-10bp;gc_cont=0.298
MSFKLIADDDNGGNMIYYKDWRIIDGKLKLVIVEENGKIVNKNPSKEDLKPLENEKHKDG
RCRQIYTDEELLNYLRQFYKENGRVPIANDFDNNPRYPNYISIIDGSEVGI*
>SR-VP_0-2_scaf_6509636_6491780_50 # 37716 # 38825 # -1 # ID=1_50;partial=00;start_type=ATG;rbs_motif=None;rbs_spacer=None;gc_cont=0.372
MKKRYIALYIIIIAASITIVAIATAPAYRFYPTHEIVRQVFCISCHAQEFEDLKMGKHIR
LMTTEQNKTLNDYIDLYGNSNTALAATNLMGVCYTCHVAYQNFNLFGLTDPYVYSAGNVA
INTVGNMTVLQTLYNAQYGSIVSWPFPYGNNIEEYNTGNVAITAELNVVSAQPANAAIDS
TIKVVLANYSGQQNGSTVCDCTHVLNQGDTQVVTVSNIKNDYFSIMLILDGTWNSATLNL
TVSGTDKGTESFIINVNNPPVIYEAPVQISGTNYFKTNGSYRTVRLDTIWYAWRNVPING
NIASADIIQTSSLGGWTTANSCSAPDGMCHINQKVTDMGMNDGIDPERSFYPHNMEFVTS
KQCKACHLS*
>SR-VP_0-2_scaf_6509636_6491780_51 # 38900 # 39589 # -1 # ID=1_51;partial=00;start_type=ATG;rbs_motif=AGGA;rbs_spacer=5-10bp;gc_cont=0.325
MRNKLIMLALAILIMSSGCLKTGVQPLSNVPNITGSIMKINYMDNTTIIKGADFPDFKLA
DNLFYIAPENLSLTPEAEMGHQVYEMNPKATIPQGYRIYGGSEAYNTNDNSSLRYMVLQY
KVFDSNASLDAIINSTATDIYIKNGYKYKSINGYKGTVVVLQSNVTNRTDMNITIILFGF
DTLIGKIGVRDYSDKSLSESLKILGIAEDRLKLKVGTKEVKPAGISSIQ*
>SR-VP_0-2_scaf_6509636_6491780_52 # 39669 # 41426 # -1 # ID=1_52;partial=00;start_type=ATG;rbs_motif=AGxAGG/AGGxGG;rbs_spacer=5-10bp;gc_cont=0.335
MKTIKNIGYISIICIVTILTFFTPNVYAIKDSDLVWSSTSNTYKMTPTDNMVTQGNYTIK
AIEFPAPVRGGMNINGSIIPINPVVPAVKFELYYDMVNNPKPIDTFAFGVGDYYITKDQN
YKISLADIPGELSQDWVYEYYNPWVSINIQKRAVPTLDIGISLEDPTGGSLGDNDIKTGD
TFRIIVDIKNTGEDVIKNVDYNIDIGNMTLQHIYGTDKLKGTVYQLSVNEIKTVDITVMA
PISIDPKDDIIQANATGSDIKDLMYEFGTDHSFHVTGAIDYISTNKNVTKTTYYMRENVH
VILSVVNTGPIDINNIQLHDTIPEELQLIDNNSLSNIRELSYNKNSVGADGSWDIEYILK
TMSPGIYILPESNISFSMQGRKFTMSTAEVGFRIFGPVLLLNKSVTDTGNGLDVTVTASN
IGNGFASRVSIQDQLPQDATIISGDTSLNASLDVGAEKSMSYVINIPKSENISTIKWPPA
RATYYLDDYKFNTTSDKKIVEGTFDIGRSPGGGTNIHEILVPVTVVTVYPTTTMPKITET
QREVVATIPQSTPIQTPAKSTPGFESELLFIIVILSGILLKNKVR*
>SR-VP_0-2_scaf_6509636_6491780_53 # 41471 # 42133 # -1 # ID=1_53;partial=00;start_type=ATG;rbs_motif=GGA/GAG/AGG;rbs_spacer=5-10bp;gc_cont=0.347
MKIKKSWIIFAGIIILIGLFIFLRPPEPVKIQSMAATQPAPDVLAGATNIKRLSDTNKNT
VSNAAVSVTNKKTNPNPVITRTPIPPPYPRITINFSSQSVSSIRGNDAGNGSFIITTLEI
QNFGYRYFDASASKFRATSGNTEIRPLVNVSTGNMIDAVIPSNSSAQGDLVFLVGRKGGT
VGRVRYISGGYTILYHQGLSNSPSTTNNINTECVNNPDDC*
>SR-VP_0-2_scaf_6509636_6491780_54 # 42130 # 43902 # -1 # ID=1_54;partial=00;start_type=ATG;rbs_motif=None;rbs_spacer=None;gc_cont=0.338
MFGQPYLLISMNYNIDRLRIKSKVGNKLRIVFLSIFCILILANLSSALIDCSMCHKTEPG
TVVIKAINTIEITNQTCLKCHNPAYPPVPMGYNTHLAHVGKYSSNVNYFLRHPQVNGMSC
DSCHTNIGQNCQTCHVKGIPHIPPPLGLNCKGCHNELDNLFRHPTIDLKIHNIFNVSGIS
ACTMCHNPDNPGTLKLASGDVVSIQEPHKLCYQCHSGYYNLWNSGQHYVNKTLPTNAEII
AANGQDADVVAIRADNENKWMDDNTCVNCHNPHNPSQLYQLPTIGTTGLSAKAVVGPNPL
YIPAIVVIIIALVVMIFIIKKKEIKLPELSKLKLPRLKIPKLTMPKISIPISVSVEKLGK
EHVDTEEHIEEKETGIYLKDYIKNVGMNLKDYIKKVDIKLGKYIKRQDTDKKKDIGAKPK
NKTFIYRYRKDILFLSGICIMLGIFYIVFGAFVPVDVVASESMSPHINVGDVVFYTDISR
IDNIKTHDINTDYQNFGDYGDIILYRPLGQEGAAPYVHRVMYYVKKGDKMWLGGPPAPYD
GYITKGDNVKTNQGYDQQLDISYQKPVKKEWIVGVVRFKIPYIGYIRLII*
>SR-VP_0-2_scaf_6509636_6491780_55 # 43862 # 45010 # -1 # ID=1_55;partial=00;start_type=ATG;rbs_motif=GGAG/GAGG;rbs_spacer=5-10bp;gc_cont=0.316
MKIKFSVAIFIILATIFFLSQSSFAIDVEKCTVCHGSIMPMSTATLTKDCMVCHGQQAGH
YGTPPETRVPQTVHSIHGSDRKVSDLKACKECHHDYPIECANCHNLHGNIGSIQIVGINT
SICTDCHGQLPTPEGHSDHRDALSNSKHKWMNCQTCHINQYSVNGSGQINFGFYLHYKDL
TTIPINNSINLCKICHSLQYTELKAGIHGDVNKTCVDCHNPHTTSLSGTIVQATPKPPLN
VSTTINSAGTWVTTQVPILKNNVVIAIIIIIVTMTVGEYFLSIEEKGKKTAYHTVKIQSD
EDTLKTLEITLGEQNIDAINSILAVNNIDIMGMTMTKDEDINTYKYIIFVNIKEPIDEDS
FISQLINMRDVRSAVFTDKYEL*
>SR-VP_0-2_scaf_6509636_6491780_56 # 45044 # 45631 # -1 # ID=1_56;partial=00;start_type=ATG;rbs_motif=AGGAG;rbs_spacer=5-10bp;gc_cont=0.342
MKTKRVASMMPLLASIGFGIITLATPFLLANHNIMVDNKSYSVDNYLFFFWAKYYTVTGV
NMVQSQTSMYDFGDFPIYAMAAIIIGMVLEAASIFGGRGIILNIKGRELKIKLDTNPVYL
QVFGLAMLVMSYIYLGRGSALLGLDLQFNNYVVENGPAVEFLFGSIIALSIATVMTAAKY
LKEEKLPKNGKVSTA*
>SR-VP_0-2_scaf_6509636_6491780_57 # 45673 # 45816 # -1 # ID=1_57;partial=00;start_type=ATG;rbs_motif=AGGAG;rbs_spacer=5-10bp;gc_cont=0.375
MAKTVQLSEGTHTLIVKKWAELKEKGDHTIKLSKVAEMAIQKGILMI*
>SR-VP_0-2_scaf_6509636_6491780_58 # 46039 # 47289 # -1 # ID=1_58;partial=00;start_type=ATG;rbs_motif=GGA/GAG/AGG;rbs_spacer=5-10bp;gc_cont=0.440
MRKINKKDVIRLVLVLSLVAGMGLAFGAIGRFVPTHMIEMPVYCGSCHPEQVQELGATTH
LGKFADTINQTYAGIKNKGVSIGSLDAGLAISGGCMLCHNYWDNMEWFGVRNFTVQPFDN
TSDMFNGTTFTMPTDIYGNAVSPYGLASTTEYVMNATYNGTLGVGNSYPAMVTIPWSAGL
DTYQYTDPNGVTYSRVDYVWSKLSSLSPGPVGFLKVNSSTGATNTCGSGNAEHGMCHIGK
DAVAESFASQRASVQEFPAVPQNGTQNFSAMSFAGKVGAGDFFRHEMAFTTAQYAAVNIK
ICGACHVFKLPPMQWGGEPWSVSDINFAAGHPIFPAGASGYNDDPFGFRPTYNSLTGDSG
ILSHNGKANSSVMFRTPDFAHANVKCIRCHVHAGINGETVTDNIVNTLPTPPGPPQ*
>SR-VP_0-2_scaf_6509636_6491780_59 # 47472 # 47786 # -1 # ID=1_59;partial=00;start_type=ATG;rbs_motif=GGA/GAG/AGG;rbs_spacer=5-10bp;gc_cont=0.327
MANKNGKKIDDRTFVTAIGSMLKNIKSGQTLYLAFTRRGFYMLIFVIATSIIANLILVDL
LITAPTVVERADTPIFTVQMVLSISAIIAGLWLFLKGVNIVTDK*
>SR-VP_0-2_scaf_6509636_6491780_60 # 48236 # 48889 # -1 # ID=1_60;partial=00;start_type=ATG;rbs_motif=GGA/GAG/AGG;rbs_spacer=5-10bp;gc_cont=0.246
MAYNIFKTINVLLKIFGVLLILSGIYAIINRQFLVPIDFVPKPFDFLNYPSIFTVIPSGI
IIILGLNSKITFKKSDLEVTLSILGILFCSVFGWEAIFHYTFPIYLNYFKFPFINLQVSN
AYLPIGIFLAWFIAYQYKQGSIYISKYVKVCFLLFITLFIFWILNGFPQFFKLGVIYYSD
IINIGLKDSYLGILFLNYLDKILFSLIFIFLLIDTNM*
>SR-VP_0-2_scaf_6509636_6491780_61 # 48971 # 49414 # -1 # ID=1_61;partial=00;start_type=ATG;rbs_motif=None;rbs_spacer=None;gc_cont=0.282
MERELIHTYMKKAAVAVVLEQLKLRGEDAILADRLARYDILIKDKDIKIKVKFSKPIRRS
RSTNRNWEFIKLIHRSRLYPIDIFDFYILIGFGDNGDIKKIWKISVDDSMIYRKNQIYIH
IDNCDKYKKYELDILEGLSTEKFIWID*
>SR-VP_0-2_scaf_6509636_6491780_62 # 49486 # 49683 # -1 # ID=1_62;partial=00;start_type=ATG;rbs_motif=None;rbs_spacer=None;gc_cont=0.308
MTDEKNIVQIIRKRKRYKPFELRKPRLRNSCPKCGSLDVKKKRGNYNYKCGRCGWEGESV
TKIIY*
>SR-VP_0-2_scaf_6509636_6491780_63 # 49740 # 51269 # -1 # ID=1_63;partial=00;start_type=ATG;rbs_motif=GGA/GAG/AGG;rbs_spacer=11-12bp;gc_cont=0.359
MVGLADLKRLTDNIKNCRMVVKGKYCYFYMTGVTTYDLLDTVNYKSWLLKTYQKSVNVRY
VNIVKRLEKGNCVLRTSVGFGPLLYRFLRIKGYVIDDADLDVFRARHVVFPDLKIKLYDF
QRRMVQDWIDAGGIGVLKAPTGAGKSLLGCAIIKSVGRKALILVHTSDLLVNVWTDSLSK
AFGPGILSQVGIVGGGITDADRMSMKIGTRTNDFDENIKKDIVIATFQTLVNHMDKLSEY
KFGLMINDETHHCPANMFRKINTIVRAPYKLGLSATIRRLDGLERDIFGQLGDIQSKVSI
RELINKGILAEPRFQSPIIVDKLISDEIDNCGFGGLNLSRFVKKKSASSEKKKNYIVDVC
KNIAARDRKFLLFTDYVLAEDVYVRDMYADSLLKDGVRVSIIDQGMSTEERGAVFGFLDT
GDISGIIFGKLGSEGVNIPSVDVVVMANGIKSPITYTQRVGRAMRRIPGKEWCDVFEVLL
DTKMELKWSEFNFQEYREEGFQKLVYRVE*
>SR-VP_0-2_scaf_6509636_6491780_64 # 51336 # 51632 # -1 # ID=1_64;partial=00;start_type=ATG;rbs_motif=AGGA/GGAG/GAGG;rbs_spacer=11-12bp;gc_cont=0.327
MHKGMIEEEFKDWKKDWYNSVPKCENFVCCHELMSCGIKIFCGDCSIYGTYIKDRDPIEC
TTVGCNDCLTKYSCKDYGRIKAIRYNSGDSCEEKLKNQ*
>SR-VP_0-2_scaf_6509636_6491780_65 # 51668 # 51856 # -1 # ID=1_65;partial=00;start_type=ATG;rbs_motif=None;rbs_spacer=None;gc_cont=0.291
MFVAIILEWRMKYPLGATAIVLCIIPPFVKRIRIYGHKWIGFDSEWKFIFLKETGEDNNR
ID*
>SR-VP_0-2_scaf_6509636_6491780_66 # 51900 # 52262 # -1 # ID=1_66;partial=00;start_type=ATG;rbs_motif=AGGA/GGAG/GAGG;rbs_spacer=11-12bp;gc_cont=0.364
MIILVTGDRNWKDYSIIYRELSKYPPGTIIFHGTARGADSLADIAAERLGFKAVPFKPEW
NIYGRAAGPIRNQKMLDRLLKEEGQKKVLAFHKNLAESKGTKDMVNRALKAGVNVEIIDR
*
>SR-VP_0-2_scaf_6509636_6491780_67 # 52339 # 52527 # -1 # ID=1_67;partial=00;start_type=ATG;rbs_motif=AGGA;rbs_spacer=5-10bp;gc_cont=0.296
MIYSIDVQINTENFSVIDENRIVEVKCATQRNNIRRMFRMSPLEALIQIAREERIEKEKG
IK*
>SR-VP_0-2_scaf_6509636_6491780_68 # 52484 # 52843 # -1 # ID=1_68;partial=00;start_type=ATG;rbs_motif=AGGA;rbs_spacer=5-10bp;gc_cont=0.286
MTIEIVDKSDVKKVEDKEKKSGLQFVDESSIKKVGSEKKSWSDIVNESDTRKDPKIELID
KSDTRKIGERVKKPVLEFIAKGRIVNCERLKYGMLCNCVLCKELNNDIFNRCANKYREF*
>SR-VP_0-2_scaf_6509636_6491780_69 # 53146 # 53832 # -1 # ID=1_69;partial=00;start_type=ATG;rbs_motif=GGAG/GAGG;rbs_spacer=5-10bp;gc_cont=0.311
MGRWKVDHSDTTCCICGSKNTYIKPGGNPVWFKYRNEFGIFTGKYICKECYDMKQGEKED
SHQNKMKGVSQLRNSQLKIDGEVGKGLIGEAVVARVRGLKIYNIEDNNFNSLYDLTYDIE
YGIIQVKFRQIYYGDWIVPIGEHNFDTICILCTDRYLKDIKRVYMIPERMIHQKSVHIYE
NPSKGGGGLYQDYIIDERLYNSSYQYLMSHLKGRRYFGIKDIQKWMGL*
>SR-VP_0-2_scaf_6509636_6491780_70 # 53843 # 56341 # -1 # ID=1_70;partial=00;start_type=TTG;rbs_motif=AGGA/GGAG/GAGG;rbs_spacer=11-12bp;gc_cont=0.347
MGSKILRNGWMGGSNLIIPLTISTYFGTEGGHQKLKIWTNGKRHIVRAPILPYCYSKKRP
IFPCVLTSVKRKLLNNPFKDVDLYKCEFNSSGDVGRYCTDDSIYLENHIPFINRSMIDEP
RWVENFANNEPLRTMCFDAEMENSGKTFPIPSRNSITGIGYKCSVGIENIGTGSGAGGIN
SDDIHTIWSDKRGKDGDILTDFLEILKKFDPDIIVGFNSNNFDLRYMNDRCTINGINFNK
YLARSTDVMDPVNFLERTNQASRKKYTEVRIEGRVSYDLYYPVIRDQSMFGIKSRQMKEV
AAWYKIKDIVKEDMSNVNRFLDTEDGMKKIDRYLRSDVNITESLFKIYIANTMMLSEKLS
IPLDETVNATPSLVSNIIFGRELMTKGIISDGSVSARYNREHIKNKRGGWVETYKYGMIK
KLKKLDFKSYYPFLTVQFNISPETCFIVGYEEYTSEMGYRFWWSEEYVEYIKVKWFNASI
PDSTYGKNVIVRIDMSNEGFLPRYMRDLFDERAFLKKRMKEIIKETGQENVGENVEYAGL
KSREIAVKIILNSFTGYVGSEHALYGSLASYVAITGFGRYITQKVIEKFYQTVVSSDTDA
IYEDISVGNISEQEANDFISNIIIGELGFKKCWIVMEAEGEGSFGSAYFLNTIGKNYYIK
DNSRGVVIKHGVATKSTGMARIVDRATDDIVSNMLDGGVSFKNTKLVDAIENIYDTNKWT
LKDIAKGVHVRREGDYKKGTPIGLTIGRLAKERWKIPDSDLEGMQVQYVKIRGKSNYAVV
SESDDINSIAWDRDYYLSMIDKLIENLGLNDFHPRNKNGVRTIQKDITSAWS*
>SR-VP_0-2_scaf_6509636_6491780_71 # 56298 # 57386 # -1 # ID=1_71;partial=00;start_type=ATG;rbs_motif=AGGAG;rbs_spacer=5-10bp;gc_cont=0.310
MICYKSYRIIDGKPKWVIEDENRNIVDKDPINEQLKGLEKFPEKDGRSNPKQKKSNSELL
EYLRQFEKENGRIPTVNEFNENPRYPNGGIYFKKFGGWNNALNLARINIKSKRRIVEIVG
RNSTREQLRIIDKDETVDHSNTKCCKCGKNETYVRPNGSAEWLRYRCKEGIWDRKSYLCK
KCYTNDYQSNPDSQNNIKKLLANCRNGNLAKNSETGKGLIGEAVLAKTRSLKIINIESDN
FNSKIDLSYDNEYGIIQSKSGISMIGKWEFGTGGIRWCDTLGLLCIDRYRLAIIRLYMIP
SKHVKVSTITINDTINPRGSKWDKFRIDENAYNNAYQNLMYYLKDKDFFGIKDIKKWLDG
GI*
>SR-VP_0-2_scaf_6509636_6491780_72 # 57490 # 57795 # -1 # ID=1_72;partial=00;start_type=ATG;rbs_motif=None;rbs_spacer=None;gc_cont=0.307
MVAKIYNKIVMVICDCIGCDNKPTWRQGFMIKKGFTVVDLCEEHHYILRTKVPGYVPLNE
NVLKWLLVQDANSQVAKYGTITGSMNIEFMRELDKIEIDLE*
>SR-VP_0-2_scaf_6509636_6491780_73 # 57803 # 59761 # -1 # ID=1_73;partial=00;start_type=ATG;rbs_motif=GGA/GAG/AGG;rbs_spacer=11-12bp;gc_cont=0.318
MSKKNKKRGIKKSGSGKNVIKVDNEKVVVKLTRLHETIILSILFLTAFFVRMITYSSIFV
GNNVRFLEFDPFYHMRRVVSFAVNFPHIWSFDTYIDYPYGNAPGWPPLYDWTIALISYIV
GLGHPSRHLIETIGVYFPVFIGSLSVVVIYFLSKEIFSNKNNRENWKNGWEIGENWKIGI
ISGLLLAVIPAFTQISFLGFVDHHVAEVLLSITIYLFFLKALNVENSRERTILLIITGFV
IILAMLSFPDAPIFIGIILAYIVVQGVVDKNYKRLFATIGAILIFCVGLYMLLPATYQNL
SSGIGFILKENILAQQVKETQPLFFTFGGMFTLEPSWFAFNTALYIAIAGIILIFVKIIN
RSLELTRARVMFLVWTLIVLVLNLYQTRFIYLFAVNIAIICAYLISEFIESRQTYIKVIG
IILLISILIPSIQANNTMRQYPLMFSNDWFTSLQWLKDNTPNPISGGNNGINGGSNNGSN
NNVGVIGNWNMPSKDRIPDYGIMSWWDYGNYILYLSERPVVANNFQLGAIDSAKFLASEN
ESEANQIMNQRKAKYVIVDYASGLNVVRSGNTLSIRGSWISVAFLLGKDLSYYLDKNNLP
NQNYLNTTYAKLYLFDGKGMGNYKLIYKSSTRYLDIFNRPVEEIKIFQYTGS*
>SR-VP_0-2_scaf_6509636_6491780_74 # 59924 # 60316 # -1 # ID=1_74;partial=00;start_type=ATG;rbs_motif=AGGAG;rbs_spacer=5-10bp;gc_cont=0.331
MIIEMLKKIEKNFSVEFMANVIAVREEISKGMAGEGVVDNDLTYVMRRASSHKKGDQEDE
KMRIASIYALTIWYKYFRIGKFYVEGLFEEEIDKIHLSEEDEIKEILKLGLISDSEHVRF
WSGYAFETNR*
>SR-VP_0-2_scaf_6509636_6491780_75 # 60329 # 60808 # -1 # ID=1_75;partial=00;start_type=ATG;rbs_motif=GGA/GAG/AGG;rbs_spacer=5-10bp;gc_cont=0.325
MEKKKEKEEKEKKKEKIFHHFETDMHRITMIEGGDVGDEIDEDDQKDGTLKLKMKDESGE
EFEFELFGFTVLIDPVGDEVIHLKIKSDERLVLYLPTDHPDCTTIIDRLKAGCSIVKGQV
RDVRDDIEEMMRTMKKLDSDKSLMKEGIHPNMEYLKTKE*
>SR-VP_0-2_scaf_6509636_6491780_76 # 60850 # 61176 # -1 # ID=1_76;partial=00;start_type=ATG;rbs_motif=GGAG/GAGG;rbs_spacer=5-10bp;gc_cont=0.327
MVNYKPLTEEEIKKLADDIYKGLVFTDRHIKNPEDISRVFMPLVLLKEEQIEEFKADMPG
MIYEYMENAGPMAIDGMPMFLSFRYISKEDAKKVDEKYIQIKKAVENA*
>SR-VP_0-2_scaf_6509636_6491780_77 # 61216 # 62004 # -1 # ID=1_77;partial=00;start_type=ATG;rbs_motif=GGA/GAG/AGG;rbs_spacer=5-10bp;gc_cont=0.319
MSLKLISEDDMATKSKKTGDTKKADIVVTKKSGMPIVLEENVEKKIDGTNVGNVEKKVIP
PINPNIIVKRIYFPEDTYSKKENQKGFKNIIAKYGLSWHRPMMRTYTNKEGISVLSGMYV
SADQNKKVFCIYEGTNKPTTVIVKIMGSGGNFLIDLVSFCHGIGCIIEDKDELFANNTLL
TLREKGEIYVEKKLEETKIEDYEKKFEERVKELVEENTQKYIDDYKETLERRGIDLKTAV
FFKKKDIEESVRWGLTNGYIKL*
>SR-VP_0-2_scaf_6509636_6491780_78 # 62013 # 62228 # -1 # ID=1_78;partial=00;start_type=ATG;rbs_motif=AGGA/GGAG/GAGG;rbs_spacer=11-12bp;gc_cont=0.343
MASYVDLTEEEKRCANWLVIIFIVNYPEDSDKKIVARIMAGTKGRADPTYLKYFVKAIRE
IGSMIVLLPGK*
>SR-VP_0-2_scaf_6509636_6491780_79 # 62292 # 63059 # -1 # ID=1_79;partial=00;start_type=ATG;rbs_motif=GGAG/GAGG;rbs_spacer=5-10bp;gc_cont=0.336
MQKIKSYRRIYRICPKMYRNMLRNVPKNLVCSIADPPKRKKCLSEDEVKNLLHGHITIDE
KIDGGVLGLAWNGDIPLAVGKHSMVNYDLHSKKFHGLSRWIYSNYEKINKIPIGHIVYGE
WMGMRHNIPYDSLPDFFIGFDVWNGHRFLNIIERSIFLYDIGFAEVPFIYSGSDLGIEDL
ICISEGVGGVNNKSRFNSNETFEGLIIRNDNGLIGKYVRREFMDSIEENLINLPLIENKL
LAYKKDSEMLIKIKR*
>SR-VP_0-2_scaf_6509636_6491780_80 # 63119 # 63235 # -1 # ID=1_80;partial=00;start_type=ATG;rbs_motif=GGAG/GAGG;rbs_spacer=5-10bp;gc_cont=0.376
MSVVLIGLKIAINTIGFLTSYVSAEPMYIPGILIGVCR*
>SR-VP_0-2_scaf_6509636_6491780_81 # 63346 # 63990 # -1 # ID=1_81;partial=00;start_type=ATG;rbs_motif=GGA/GAG/AGG;rbs_spacer=5-10bp;gc_cont=0.355
MVTERAYSYYLARKKHKEEGDFSIINEIAKMKGFKGGKIGERRIDPIEQYAEYLAREMGF
RGRKKGEIIDEQRIDADVSPLEEWREFYRKRGTRVTYWDLVPEEEYDKALEVLKQKWIAD
HQKFLAFCNELEKDIRSWFEKTKKKEVALAVEDAMESLDEYHRTHHDSMNIYTRDDFMIG
LKYCFPEKGINVSTKKMKIKDEEPYKTYIIFGQL*
>SR-VP_0-2_scaf_6509636_6491780_82 # 64034 # 64864 # -1 # ID=1_82;partial=00;start_type=ATG;rbs_motif=GGA/GAG/AGG;rbs_spacer=5-10bp;gc_cont=0.335
MVDEMISTRLEVGKSYPISYVISELEKAPDVQLGHIVVMHEHLYHVDKFKLEEVSKKIQK
MVAEGGKEYEKRGKKFVPTSDVTILAIIDPLKLYEKYVIFYKSLEPEIVKGIEDSKHDSV
AAPTDAIINEARKAGIEIIDEEEFLDGLGLYFKRKNINTSPISDAKYILFEKIGAPTVKK
VTIADLEASEIEYERYSEYTKFYEDFFQQIVEGIAVSKKGETAASIDAIIGEVKKLGFMT
ENKEKDILRGMDIYFNTRGIKPTVVDNRYVTFERKE*
>SR-VP_0-2_scaf_6509636_6491780_83 # 65067 # 65234 # -1 # ID=1_83;partial=00;start_type=ATG;rbs_motif=None;rbs_spacer=None;gc_cont=0.315
MSFKITYNGLLERIYITTVESEEVAQQMCYGNNKTVPDHWLNIGVGLMSYTEVIP*
>SR-VP_0-2_scaf_6509636_6491780_84 # 65307 # 65819 # -1 # ID=1_84;partial=00;start_type=ATG;rbs_motif=None;rbs_spacer=None;gc_cont=0.333
MKSNEKNGDIKVNDLAKYVIEHCIRGDCTCRKCDDMSVKKFQPDGHVADVQFFKVVLKNP
DLTDTDKEIIKNNFILFIKNHKGIYRDIDIFDGDEHGFIDIGAWIGDQGIALTLMGMGEL
LGMWHVITPNRLVPDYSEETRDMLAEAGYILIRINNMNGNNTAKSEIKRR*
>SR-VP_0-2_scaf_6509636_6491780_85 # 65816 # 66082 # -1 # ID=1_85;partial=00;start_type=ATG;rbs_motif=None;rbs_spacer=None;gc_cont=0.356
MTYIRELPACAIRFGRTDIIEKGEKKIAIMIMACGYREVEPEECIMCQGFANTILECRVD
TYIRVVKGKTFTLGGYWQNYDEIDENNK*
>SR-VP_0-2_scaf_6509636_6491780_86 # 66262 # 66588 # -1 # ID=1_86;partial=00;start_type=ATG;rbs_motif=AGGAG;rbs_spacer=5-10bp;gc_cont=0.327
MEQKIKEMTREEREEELYLIQSFPTWPNYPVCPMVNRIKRAPDGMPEVGFLLGPDVMIKK
AVIYHENFLNLERFKEMGIVSVKDLEERIKKTDFKDFNEMIDNGWRVD*
>SR-VP_0-2_scaf_6509636_6491780_87 # 66611 # 67117 # -1 # ID=1_87;partial=00;start_type=ATG;rbs_motif=GGA/GAG/AGG;rbs_spacer=5-10bp;gc_cont=0.329
MAVNVEGIKELLSKSKDAEIRMGLAHANGMGLDFSDKSVVDLFRDGIAIDIVIKNAGEDD
YIPKRLERYLQDKKKWDIFEGFVNVKILDNSKDSRSLGTLEVISLLADKIPEEDFKFSYI
VEAPENGFVQIKIISVREHRLLGMKEIEKLLFKYIPMDGYELIVEELK*
>SR-VP_0-2_scaf_6509636_6491780_88 # 67465 # 67863 # -1 # ID=1_88;partial=00;start_type=ATG;rbs_motif=GGA/GAG/AGG;rbs_spacer=5-10bp;gc_cont=0.406
MTVPLVSVDDVQTGRGGKTKGEKYGKYAQAIAKEVGWLKDQISASPDKKIRLKVRDIANA
MGPEFAKKSDTAIYWGLKFVLFHEGLVVDTGTAKDKAKLLVIRVATPEDKLPPSLAKVLE
PPEEEMPEPGEE*
>SR-VP_0-2_scaf_6509636_6491780_89 # 68035 # 68253 # -1 # ID=1_89;partial=00;start_type=ATG;rbs_motif=AGGAG;rbs_spacer=5-10bp;gc_cont=0.324
MKAIELMKVLAVAVENNPKADVSFTINKEDMKDFDIENPARNFLDIGIENHILFKDVICI
SLKKGIEKRMGT*
>SR-VP_0-2_scaf_6509636_6491780_90 # 68418 # 68561 # -1 # ID=1_90;partial=00;start_type=ATG;rbs_motif=None;rbs_spacer=None;gc_cont=0.431
MKKWNVRVLCVAPDKQTAIENVKARVMPDMMCWNFSASATEDVGNSE*
>SR-VP_0-2_scaf_6509636_6491780_91 # 68803 # 69183 # -1 # ID=1_91;partial=00;start_type=ATG;rbs_motif=GGA/GAG/AGG;rbs_spacer=5-10bp;gc_cont=0.352
MKRIFIVVALCLLVTPAFALRPSWEYGADQQCELMAKDYRAIYGGQLVLIQPLKDNGVYD
LGKFSGHWINKVYSPEKGLYFYDYQSDRIFRNKQEIIEWYMMATGRKVAVFDLDDGHPPF
SLYWHY*
>SR-VP_0-2_scaf_6509636_6491780_92 # 69230 # 69520 # -1 # ID=1_92;partial=00;start_type=ATG;rbs_motif=AGGA;rbs_spacer=5-10bp;gc_cont=0.402
MAWRNQENHREETKAVKKALADAGIDAKVTHGTGTAWGWLHINIGDPRQRNGFRSIPFEH
QYTEEELELHRNVLKIAQKVTGRHGDYDGEIIITAQ*
>SR-VP_0-2_scaf_6509636_6491780_93 # 69594 # 71165 # -1 # ID=1_93;partial=00;start_type=ATG;rbs_motif=None;rbs_spacer=None;gc_cont=0.344
MVVIAVRRNTESMKKGDRRLTPTSTSLAAGWPDAIPESMGPSEKMIDTSSAFYLNGEGTS
VKKDEEKSKSGNKDKHFDRIISSVNNNPKGTVSVFGQDKKRLKNTNENRAKKWIRQGKAR
QVKDKSRPNAFAIQLIGRPIGNIRVPVLSPDGIPLMPTKSSRARKWVKDGKAKVVQNDLG
IFQIQLIEEPSGRNKQDIALLDDPGSRFTGVAIVSKKVVLYGCNLELIADEKENRFAVIK
NRMDKRRELRRSRRHRNCRRRPSRFLNRSKTGKMAPSIRSRKQLELRIIKELCKTYPISH
GGIEDIAFDHYNNRWGKNFSQVEVGKKWLYEEFKKLVPDVRLIKGYETNIRRQQLGLQKG
SKKEERDVRAHVNDCIAMGSIVLGLGIGTNTKLRFGVNFDIITRPKYSKRKLHNEQPSKG
GIRERFGGTATDWTNIRKGDYVEAIIDKRDGNDMLYRGWVGGFNKKLISLYNFDWKRIGQ
FDSKNVRLLNRNNGLLIKSMEMGENRINICKYGTEQVGIDSAW*
>SR-VP_0-2_scaf_6509636_6491780_94 # 71321 # 72223 # -1 # ID=1_94;partial=00;start_type=ATG;rbs_motif=AGGA;rbs_spacer=5-10bp;gc_cont=0.275
MGLKFITRKEELTGTEFSTWKRYETLPPFHCTVEFTKFIKDIDPENSQEYIGLKEFGEYV
SKIANQDINDYLRLVEIEKDLMPLIINTDNKIFYRPLFFPCVFLNNEIKFEHVLIKGILI
YDNEVNKDYLVTAVCLDQRDYGFYTIVFGLVDKNEDRSLLKTKEDKEFSFRLDDYLRKII
CNFVDLVEGNDEDIDIVEIITTKEQNLKKIKRGKIPFPTKVFIKAKKEFKKYVQEFNKNY
EEFNKNGDSKTGFGHKFLVIGHFRHFRAERYKRVKGSKIWIKPFWKGEGIVVSKEYKVIE
*
>SR-VP_0-2_scaf_6509636_6491780_95 # 72254 # 72481 # -1 # ID=1_95;partial=00;start_type=ATG;rbs_motif=GGA/GAG/AGG;rbs_spacer=5-10bp;gc_cont=0.386
MDNDEHRMEMDGDYLIIAPNPEGSGYVHDLSERTWLVENILNFRINNPKVPAHSIVIYEL
KEVNLKHDEPKVEQE*
>SR-VP_0-2_scaf_6509636_6491780_96 # 72486 # 73097 # -1 # ID=1_96;partial=00;start_type=ATG;rbs_motif=GGA/GAG/AGG;rbs_spacer=5-10bp;gc_cont=0.345
MSNVVIVVDMLNGFLKEGKLANPGARWIIPNIVALLQRKEQGNWKIIFVADNHKKGDLEF
LMFPEHCVRGTVETDVIDELIKFATENYWSYTPSMVKTDGIDEHIKPVTVDYQNYIPKTR
YSAFFRTNLESILENENPQEVIVVGIYADICVLYTTADLRNRDYKVTIPKDCTTTLTGID
DVIFDHMKNVLGVNIVDLQEKIR*
>SR-VP_0-2_scaf_6509636_6491780_97 # 73153 # 74610 # -1 # ID=1_97;partial=00;start_type=ATG;rbs_motif=GGA/GAG/AGG;rbs_spacer=5-10bp;gc_cont=0.385
MVEKNDWNYNEQAINLGEIPKDLYHLTQASTIFNENQYWRQSVHDYFFRRAPFGSYVLVA
GTETVLKNLYNLKFSDEEVDAIEIILKYVGSKVQDDFLEYLRKFRVRKFRGTVATRLEGS
MALPQEPIFRITGEWLETWIIETMILKYMNYASLTATYASRAVTAARGIPIAGFGLRRGP
GDGNAITAERSGYIGGFASTSNVLAGVRLGIPISGTMSHELVQGFSLLTGSEVEAFVIYG
RNNPGNQIFLTDTFVSHRGIEHAIKAAEILGKTSKAIREDSGDLIQKSIEARELDKDKKG
FEGIVLSGDLDIDQIDKIATSGAGVTALGLGTKFISPAELRQNGNDIVSALGGVYKLSAL
ENNNGELEPTLKLSSDESKTTLPGVKEVWHEYNKDGEFISSKIMLADEECPGCDCGKMLI
DMMSNGKMLCEVMSISDIRQFALENVTKLPEKHRRIKNPEPIPVTISDKLIRLRKDLIQK
AKNMK*
>SR-VP_0-2_scaf_6509636_6491780_98 # 74582 # 75532 # -1 # ID=1_98;partial=00;start_type=ATG;rbs_motif=GGAG/GAGG;rbs_spacer=5-10bp;gc_cont=0.363
MNETKIYTLNGQQLEIYEMFRNIGYKNAELIFADVVDFIRSQHRITKQPMAVVGSSGGID
SSFVLAAVVKALGVENVKMVMLPYEGIKSSYQDSMMYSMLLADYLMIPESSRITVPILHA
VSASKNSIVKSGLPEPSQKQLGNMMARERMKILYHIADEYKGLVPDTCNNTEIKMGYFTK
HGDGASDYNPVGDIYKVWIWEIARKLKLVPNEIIERVPSADLIEGQTDIGDLGITYQALD
LLLWLYFDARITRSLLIRESHYPVNIIDMVLNKVNDNRHKSNPVPVCRIMDIGVIVDSIK
MVLIGDKNGRKKRLEL*
>SR-VP_0-2_scaf_6509636_6491780_99 # 75529 # 75942 # -1 # ID=1_99;partial=00;start_type=ATG;rbs_motif=AGGAG;rbs_spacer=5-10bp;gc_cont=0.374
MYGMKLSMLTEELLEEILLLYDKILGGDVKLYCFSSGSPPMAQRLEWLREGLSGGSNAVD
WRYGSRLKTKSNLQDKDAKLVIWYERTIWKENKKKDIVIRFSFDPNIVSGEEPNRLKKQF
EEAIDKLLLKRGIEVQL*
>SR-VP_0-2_scaf_6509636_6491780_100 # 76021 # 76473 # -1 # ID=1_100;partial=00;start_type=ATG;rbs_motif=GGAG/GAGG;rbs_spacer=5-10bp;gc_cont=0.336
MVYEEVNYKVGHDEYFFGNSKGGWLSILYIRGPVETEEEKLRNGRLIEVSPECMPLFKKI
LFTDKEIAVAECKRRNHTPPEFKTVELKDMIYNIRKESDGSMMIYWINDLVPPYSRSREV
IGKAMPLHIQHAFIEKGAADKLREFVKNHF*
>SR-VP_0-2_scaf_6509636_6491780_101 # 76488 # 76805 # -1 # ID=1_101;partial=00;start_type=ATG;rbs_motif=GGAG/GAGG;rbs_spacer=5-10bp;gc_cont=0.299
MVEEHKDVDIAKIESCDIGFDDHGLFLMFTRFIYSTGSQGIGYVIDEEFIKRFIRACGAQ
TLLDCNGRKVKIEHTRERINKIIPLSEDSDKYIFDIDKWREKSPP*
>SR-VP_0-2_scaf_6509636_6491780_102 # 76875 # 77078 # -1 # ID=1_102;partial=00;start_type=ATG;rbs_motif=AGGA/GGAG/GAGG;rbs_spacer=11-12bp;gc_cont=0.368
MESKTYIEWLNKQKDRKDDLGKLVRKFLTDKDIQSWYGFRGHLERCGATEDELTTCDRSW
VEYTTRR*
>SR-VP_0-2_scaf_6509636_6491780_103 # 77107 # 77994 # -1 # ID=1_103;partial=00;start_type=ATG;rbs_motif=AGGAG;rbs_spacer=5-10bp;gc_cont=0.361
MSNASEVYTITAALKKVEEMMNLKKNWQPKNETQERFLKNLLPACRNDDIGEIELEVSDD
AGKINAFLEKKGFSIRLQPFPLNTLGFASILDLIVEWLYPGEKIKIDAKNGGKYDGVRIK
KEGVSFYESVVNGYKYIIAGIRTKSNDMVFITIPKEPLEGLDLIEMVDTISKNIDILPYT
YDGVRFPMVDLDIINDIGWLKGMSTVNARDVPAEVSQAVQQIKIKMNDKGARFQSATAMS
VTLKCISIPKQDLIIREPFLVWVERQDLEKPLMAAFITEESWKNPGKLVYIKVII*
>SR-VP_0-2_scaf_6509636_6491780_104 # 78047 # 78796 # -1 # ID=1_104;partial=00;start_type=ATG;rbs_motif=AGGA;rbs_spacer=5-10bp;gc_cont=0.309
MIEDLDERMKKYEKRCELPINIPIIIRIDGRAFHTFTRSMEKPFDNTFIDMMNTIGIKLC
KEIQNCRLAFLQSDEISFLVYNKIESMPWFGNELQKMCSISASLAAAIGTGYIFDNMPNK
TESNISFDSRAFIIPPKEVVNYFLWRQQDWERNSISMLTRSYYSQKQMQNKSREDMHDML
HEKGENWNNLPTHLKRGRCIIKKEERVIINNDYFQGGILRNNWVVDLDIPIFMNNRNYII
DRLSEDNDE*
>SR-VP_0-2_scaf_6509636_6491780_105 # 78821 # 79021 # -1 # ID=1_105;partial=00;start_type=ATG;rbs_motif=AGGAG;rbs_spacer=5-10bp;gc_cont=0.318
MDTELKEKVKQYIENIEGEFYPDDISQALNADFQEVMDICQELINEGIIEIASWKAETLN
KTKKDP*
>SR-VP_0-2_scaf_6509636_6491780_106 # 79160 # 80989 # -1 # ID=1_106;partial=00;start_type=ATG;rbs_motif=GGA/GAG/AGG;rbs_spacer=5-10bp;gc_cont=0.333
MRYKTVKKIITSKGLEVQGETAGEFLLDLQRKLPVTPLDIVLSNRMKLSLGRERIEIKLP
NNKEINSDVIEKIITEGTRLLLEENVRREFIYDRRRIKITMSLGDNTVYFTQGHLGISSD
GSIMHMNPILRRTDNTFLRVLDSNFTSDMDSLEYFVRNQHNRTLGRSEEDRTQDIADKLG
FTTVEKDDSIIDVEINGVTDSCMVTRLCVHTNEFQNEKELLGSIIDTYRDIMKIGENPLL
IIGLDNLIDITIGRDRKTITIEPVHNQYSETIRELIQIVIDSIIPKNALENVKIEYKEDI
LVEGESLGNKFLERLNDLTGAIDKIRENHGNEISLGAALGSIPIIFLLFLRGTINPTNSY
FHAAMVTISSILFAIIVTKEYRKHTWLKTFGQKKFLISIWFWAIASYVAIDGFGYNIYQL
YITVFAIGIVVIIGLSLAYPHVARLFSPITIRLENIMGNRKTKVKKPSSEIIKKIGILFS
NISNSRIWAMISILLKIVETILGAIALIIFVIAFLPMIGLFVIVNFLNRGYWRELEKYRE
DLIEKAVHKYRNQRNLAPSCRVIFKTTKCKKLKNPLSGSLSVLRKKLPRLLTADGFIDAV
DRLILREWM*
>SR-VP_0-2_scaf_6509636_6491780_107 # 81042 # 81401 # -1 # ID=1_107;partial=00;start_type=ATG;rbs_motif=GGA/GAG/AGG;rbs_spacer=5-10bp;gc_cont=0.342
MGKENGELNMDIGKIHRECAEERKAATQQDIDWKMSELKDKFDRGNDKGYKIWLKMKLTC
GHLNEHVWIRIVDINLKDSIFFGIIDNDIAWVSEKYSCGDEIVAGFDKIEDIIEEGNYL*
>SR-VP_0-2_scaf_6509636_6491780_108 # 81377 # 81715 # -1 # ID=1_108;partial=00;start_type=ATG;rbs_motif=AGGAG;rbs_spacer=5-10bp;gc_cont=0.375
MCDSNTDIINSMAGRIDYLVEHIGGVPCDICKGFFTDYKGECKGYSWQLTYSRTFSSGPL
AKGSWYFGLFRHKEEIWYIHSDGTITDIILAAYEGLVAKKWETEEWEKKMES*
>SR-VP_0-2_scaf_6509636_6491780_109 # 81796 # 82236 # -1 # ID=1_109;partial=00;start_type=GTG;rbs_motif=None;rbs_spacer=None;gc_cont=0.304
MKEYIKTVMTIKPIDPLEVTIWEYEYIKYAVAIHPIVPVVKKLIYDSDKKLTVVLVEDII
KEMGLYFQDKGFRNIYNHLKFVMFTRGIVIKSGFHISGKRIFTARFVTYRDDIPKSWRKR
SRFLKKLMKSTMWKEMIESRTKNDVT*
>SR-VP_0-2_scaf_6509636_6491780_110 # 82233 # 82490 # -1 # ID=1_110;partial=00;start_type=ATG;rbs_motif=GGAG/GAGG;rbs_spacer=5-10bp;gc_cont=0.310
MKENVISDKLMVEIEKVIQNYIDVAKEHNRKPTKDEIIEEMAIKLEERLKNSENKERVWI
LSGIAIGITISLRIEDMLNVLEADE*
>SR-VP_0-2_scaf_6509636_6491780_111 # 82465 # 82782 # -1 # ID=1_111;partial=00;start_type=ATG;rbs_motif=GGA/GAG/AGG;rbs_spacer=5-10bp;gc_cont=0.302
MIFYHGTDQELICLKQNSYVTKNLKDACKFGYRRAVLSTSQFVFIYMIDISEELLIRDQN
RDRAYITLESIKVELKSRYPTYQIPYKLIRFTRLGGKNERKCNIR*
>SR-VP_0-2_scaf_6509636_6491780_112 # 82823 # 83233 # -1 # ID=1_112;partial=00;start_type=ATG;rbs_motif=GGA/GAG/AGG;rbs_spacer=5-10bp;gc_cont=0.324
MTLEKQEIRILQPKISDEKTDSFFYDSSIAHAIRPDGTAILLIAEGDIRIEIDGKDYDNK
TKEDAIKKYNITDEKLADLVNGGRMIWKNNNWFEIIYTRDGMGYWTSVDNTVKYDYDTAI
QLFKDCYNRTDLNKCD*
>SR-VP_0-2_scaf_6509636_6491780_113 # 83264 # 83428 # -1 # ID=1_113;partial=00;start_type=ATG;rbs_motif=GGA/GAG/AGG;rbs_spacer=11-12bp;gc_cont=0.333
MATLLSEECNVRSEKICGESVLVCHTPREKCLKQHYNPRVKVMVGEFSLRCIKV*
>SR-VP_0-2_scaf_6509636_6491780_114 # 83681 # 84676 # -1 # ID=1_114;partial=00;start_type=TTG;rbs_motif=GGA/GAG/AGG;rbs_spacer=11-12bp;gc_cont=0.331
MANTEEQLKPTMVGKNKDVVALLRNFAKYYSIAEDNYRSMAYRNAANTIENLEEDISLYQ
DISKLTTLPRIGPGTAEKIKEYLDTGKSESLEELKRTVVKDSFKVELYDIEGFGKSTIEE
LFRHFTIRNMEELENVLKTKAVRHIPGFGEKKAKKLLISLEEHRSGGRRRNIFLQEAWET
ADLLLNGLKDENIEKISVVGSMRRMKPIVNDIDIIASVKGNKGQDILLKFTKLEQVKRVV
SIGDVKAIVVLKNGIQADILVVKPEQYYTALQYFTGSKEHNIQLRAIAKDKGYLLSEYGL
FIRNTDESIEISSEEELYGKLGVPYPDPTKR*
>SR-VP_0-2_scaf_6509636_6491780_115 # 84740 # 85399 # -1 # ID=1_115;partial=00;start_type=TTG;rbs_motif=GGA/GAG/AGG;rbs_spacer=5-10bp;gc_cont=0.308
MLDRLKKISNIVEIKNIKGYETAIRREQLKLPKEGDKTKRSIKSHVNDCIAMGLIILGLG
IEIKNKFKFDIVSRPKYSRRVLFAEQPNKDGITERSGGHIPHTPVFKGLRKGDYVEAKAS
NLKKIYRGWISGYTDDRIYISDFDWNQSPSFSVDNIRLLDRNHGLVNLRLGWIKDTIDID
RKYNTKQQGIEGDFIKITKEKEGKIKLDKTVQKGITDTW*
>SR-VP_0-2_scaf_6509636_6491780_116 # 85417 # 86259 # -1 # ID=1_116;partial=00;start_type=ATG;rbs_motif=None;rbs_spacer=None;gc_cont=0.356
MKKRDRRLTPTNTTLVAGWDEAVDREATEVKPDTASAFYLDGEGTSENLKSKEDKSKDIA
RLISNKDLKIQISKKVKISKKNNYRVPVLYPDGKPGMPTTNKRANKWIEERKAEVVRNKL
NVFAIKLKFWPIYRNIQPTVLCIDPGSSFTGIAVMSKRCILISYMLELPGYKKGSKPFIV
TNRHGNKIERYHNTIVDRMTKRRELRKDRRHKNCRRRECRYLNRTKKGKIAPSMLAKKQL
ELEVVKGLSKLYPITIIGFEDVAFNHWEDKYGQKVNTFLK*
>SR-VP_0-2_scaf_6509636_6491780_117 # 86486 # 86716 # -1 # ID=1_117;partial=00;start_type=ATG;rbs_motif=GGA/GAG/AGG;rbs_spacer=5-10bp;gc_cont=0.312
MKYVHKPIEVDAIQYNGDNKEDLVTFTKGGTLSGSILGCSIGLIISKGDWIIKESNGRFY
LCTPEMFEKMYQRIGG*
>SR-VP_0-2_scaf_6509636_6491780_118 # 86794 # 86964 # -1 # ID=1_118;partial=00;start_type=ATG;rbs_motif=AGGAG;rbs_spacer=5-10bp;gc_cont=0.322
MQAEVSEEDRIMEMVKKGIIGQGYIIENDVKTDNSRHIEFSGNGKSYIFNLLKLEE*
>SR-VP_0-2_scaf_6509636_6491780_119 # 86964 # 87308 # -1 # ID=1_119;partial=00;start_type=ATG;rbs_motif=GGA/GAG/AGG;rbs_spacer=5-10bp;gc_cont=0.299
MGRIEKIDALVEFFDENHIKLIDATCIGSIIVEAEQTLHKEDDNYEYNELLEKGLSDDDI
ESLKKFLEKNTLMMIKFDNISGVSFENSEYDIDELYDTDLWKDEVEKDENMEEV*
>SR-VP_0-2_scaf_6509636_6491780_120 # 87332 # 87658 # -1 # ID=1_120;partial=00;start_type=ATG;rbs_motif=None;rbs_spacer=None;gc_cont=0.315
MNREIIFSDNVQKTISDLIGKTLTITTFMTFGKNPIGGVLIVEDAGKEIQLPIYQDGRYT
HFFSKLPVKSKIRFNEGGFFTLYPPGSEDGDKFREYVQKLWKESVDFI*
>SR-VP_0-2_scaf_6509636_6491780_121 # 87706 # 87861 # -1 # ID=1_121;partial=00;start_type=ATG;rbs_motif=GGAG/GAGG;rbs_spacer=5-10bp;gc_cont=0.333
MANEKTAVRKNRNISCVLCSELILPDQEKEKVRDGYVHKKCINVFRQDIKP*
>SR-VP_0-2_scaf_6509636_6491780_122 # 87901 # 88401 # -1 # ID=1_122;partial=00;start_type=ATG;rbs_motif=None;rbs_spacer=None;gc_cont=0.325
MEIVGLDEDTFQNKLTQMKKDCVESRFMEAHVIAGVSIESGKIAERYKLLPLIKLDLPLK
DKYIYKDSMAESIWSMLSDKDTHTIVLFLDIHFQQVRSGADFKILFKYDEHGKFSASLWE
LMNLFGKHMYNGGKQVFENNEVTECAKNRPIINNIDDIWGKDDDTL*
>SR-VP_0-2_scaf_6509636_6491780_123 # 88440 # 88904 # -1 # ID=1_123;partial=00;start_type=ATG;rbs_motif=None;rbs_spacer=None;gc_cont=0.288
MKKDELKDLMECTLEQSKELLLRDGYVRPVAFIYYGNDVDVVGLSFENQEDKVKQMYALG
KLAKMKKAGAICIVAESWYVTSDKKYLDVIPSEHPMRKECIIITGECQEGDITIMQRFER
KEIKNENKEEIIFGEKDDVGAINFSKFNFGIRKK*
>SR-VP_0-2_scaf_6509636_6491780_124 # 88934 # 89203 # -1 # ID=1_124;partial=00;start_type=ATG;rbs_motif=None;rbs_spacer=None;gc_cont=0.322
MSHTKRIYNRRLKKAQRYNIDEPIFDRSGYFRMDRCIGIPLTRRSFICMGRCKMCRDHNR
EPKLVRKRTKEQLRFELKSELESCQSIDI*
>SR-VP_0-2_scaf_6509636_6491780_125 # 89336 # 89533 # -1 # ID=1_125;partial=00;start_type=ATG;rbs_motif=None;rbs_spacer=None;gc_cont=0.364
MRDKEDKIMEEKHIFDEIKEWKKSSERGEVCGIFGCEDKPVVQCHRCGNWYCKEHIFVHF
HEGLP*
>SR-VP_0-2_scaf_6509636_6491780_126 # 89530 # 89688 # -1 # ID=1_126;partial=00;start_type=ATG;rbs_motif=None;rbs_spacer=None;gc_cont=0.365
MGIFARRQDPDSCVEINSSFTGQIIGEDKEYVTISNNGVEVRVRKSDMTEIE*
>SR-VP_0-2_scaf_6509636_6491780_127 # 89705 # 90064 # -1 # ID=1_127;partial=00;start_type=ATG;rbs_motif=GGAG/GAGG;rbs_spacer=5-10bp;gc_cont=0.344
MVDISNKWKESIKTIPQKDEFELEGIKSWHISHFEMIPNFRCMHEPLFREEAIKLLVAGF
DLAINDEYGVGSIRVTDDGFVIELWQNNKKKNIHKKTLDELLDWIIYFYDNKGGDKDEN*
>SR-VP_0-2_scaf_6509636_6491780_128 # 90089 # 90511 # -1 # ID=1_128;partial=00;start_type=ATG;rbs_motif=GGA/GAG/AGG;rbs_spacer=11-12bp;gc_cont=0.307
MPKIIGTEKICLKHAVINDKDIPSAVLRIRSCGKIKGRDLYGFFVTNEEFTDKLAQIYCS
NGIYDIPILKYEAGESIVLAISCSGNTKSNNSESSEFFKKIEDGAFIKQSEINIKKQLII
LQIPIRKIMFWHRLGWAFTK*
>SR-VP_0-2_scaf_6509636_6491780_129 # 90577 # 91140 # -1 # ID=1_129;partial=00;start_type=ATG;rbs_motif=GGA/GAG/AGG;rbs_spacer=5-10bp;gc_cont=0.349
MVCKNVEEYTIEYGKLAEEIKNICANRACTSGAIQKTLGDQGTKVGEATILAMISQIKGM
VTLCRGDTCGIGDTIIYLKGKIFKSEMIGNLMLKISYRKFYLYNPERYKDTAFRDQIQSK
LEFEVYDRWIIRCSSELKWALGNINIPKEKWENYVFIGEGTDKVYCIDTGGYDNKKYLGR
LVMRTKV*
>SR-VP_0-2_scaf_6509636_6491780_130 # 91172 # 91387 # -1 # ID=1_130;partial=00;start_type=ATG;rbs_motif=AGGA;rbs_spacer=5-10bp;gc_cont=0.273
MVKEYHGEFLHVIIDCNTGNKNLDKSIESSILGYVYLAIYCLVEGKFSQLIKKTEELAKE
FLIDKEKNNKK*
>SR-VP_0-2_scaf_6509636_6491780_131 # 91449 # 91934 # -1 # ID=1_131;partial=00;start_type=ATG;rbs_motif=GGA/GAG/AGG;rbs_spacer=5-10bp;gc_cont=0.364
MGLVDDVVVQKRLDELKESGIVLSPEQMESLKYEIIGRVLTQNTNVLHAESGAIVAADFY
EALLVTSVARFTTRDFFIINTQVQPLYNIRNKYIGFSYYGKIRNIKKEKRRFKTIRAALL
AVAMVSISITGIRSSFFITIMVLIAVLSFGYSSFMLANGEY*
>SR-VP_0-2_scaf_6509636_6491780_132 # 91954 # 92475 # -1 # ID=1_132;partial=00;start_type=GTG;rbs_motif=AGxAGG/AGGxGG;rbs_spacer=11-12bp;gc_cont=0.366
MITQEILPVQDQRRQKGDSKKGDNMTLEKYQEKRDFNISPEPKGDSGDIRGNIFVIQEHH
ASHLHWDLRLEIGGVLKSWAVPKNPADVNLGTKRLAIQVEDHPIEYASFEGTIPEGMYGA
GTVKQWDNGELKIEEETDNKLIFELKGKKLNGTYALVKTPNLGKNSWLLLKKK*
>SR-VP_0-2_scaf_6509636_6491780_133 # 92417 # 92593 # -1 # ID=1_133;partial=00;start_type=ATG;rbs_motif=AGGAG;rbs_spacer=5-10bp;gc_cont=0.345
MDKFMTINISTEITPEEHEKLEDAIRDLLEKDGIVGSIDSDYTGNITCTRPEKTKRRF*
>SR-VP_0-2_scaf_6509636_6491780_134 # 92620 # 92991 # -1 # ID=1_134;partial=00;start_type=ATG;rbs_motif=AGGAG;rbs_spacer=5-10bp;gc_cont=0.344
MTIDKLYLVHIPSNELELIKSLLFDRREEIPNIWKQLIDKPKMCEGEREINMKKGAGTGI
FDRNDKEIKMGDRLKLFDSDGRVHRIKVGFDFGMFIEDGTGRSLFDVVSAYSKCDGGDGV
EIY*
>SR-VP_0-2_scaf_6509636_6491780_135 # 93012 # 95930 # -1 # ID=1_135;partial=00;start_type=ATG;rbs_motif=GGA/GAG/AGG;rbs_spacer=5-10bp;gc_cont=0.376
MPYTEIAQTEFEDLLNLQGYKWRKLDDNMAKEVIYLVDIGGIGVKIFSSIVSGISRGVGA
DAIRVVGLDPVSGLPVISSGSRVYRTDNWRSNVIQRIDNVREKMKDIQKCQICGAMMVER
TNSRTKEKFMGCLNWKNHPKKGDNKGVGTGDNTYKKLSGTIVEGHTGDHAGNVVVDMGLN
NRPSATEVANIIPKFPSINTSFTNVMTDTMLNAMGSVADNKKVVEETRQAIVNVGVKPEI
KTVGDIKTVDVIGNEPLLDTKLYKWSKYPFERFNVIQSEVNDFVDGDNNVVIEARTSTGK
TIMGELFMWPILAAGKKIIYASPLKALTREKWDSWTKKFGEKGYKIAIITGDYRLTDKRI
RELNDADIILCTSEMLDHRTRNMMSEKSEWLMKAGLLIIDEVQLIGQKERGDKLEAGIMR
FTLINPGCRVIFLSGTMPNSRQIAGWVKGLNKKETILIRSAWRPVKLNMKYVIYNDTQGY
YAAKDNLFAGVMREVQDHNKDKILIFVHAKTDGRKIMGMLKETGYTVEFHNADLETDDRV
NIEESFKSRDQGSVRIIIATSTLAYGLNLPARIVIIAGMHRGIEEVSELDIIQEAGRSGR
MGIDTEGDAIILLPETQSDYLRKKIENPGDIMSQISEPVITGFHIIGEVVNKWVQTRDDV
YKWYIRTLASRQDKNISKEYVDQIIDYLISNNAIREVDGKLVETELGKACTYFYLRPDML
KDLMENWGKLFEMKIEGNDFILTMALSRLRMYNDVIVSKADRGYIDSYLKATKAMEATFG
GSVEGQAKIGMAYLNMIKGIKGVELKDGKKVINPLVGVQRTLQNDIERIFQAMMYLDAKY
THWERGTYWNGVAIRIKHGIGPELVDLCRLEGVGGVQAKKLYDYGIRAPIELITKKNAAI
MALGAKYNGIILKNREMFEVMGLKVDNIDMPVDKSVNKPDKIDKINTGIIHKEQGTRGRE
KIAEEDILKFPS*
>SR-VP_0-2_scaf_6509636_6491780_136 # 95941 # 96369 # -1 # ID=1_136;partial=00;start_type=ATG;rbs_motif=AGGAG;rbs_spacer=3-4bp;gc_cont=0.275
MKNKGEKSNNKSEKSKDKKDIISKENENGLLFYVGIIILIMIVFSVSYYAGSFFRNKSDI
PIGQEYRLKNITSGTNSTFKVVYYDNDARHTERVILPTNYNKFNIIESNSTVAILKLERS
ENGVNYWNIYMQRKNSQAIHIK*
>SR-VP_0-2_scaf_6509636_6491780_137 # 96589 # 96831 # -1 # ID=1_137;partial=00;start_type=ATG;rbs_motif=GGA/GAG/AGG;rbs_spacer=5-10bp;gc_cont=0.370
MSNVSRYEKRDAYKREYNKRMYRKIDFHVHIVPYIYLREQIRVNMKTGHPIVSTSIELTG
GTRLYTINEAEKEKLWDEES*
>SR-VP_0-2_scaf_6509636_6491780_138 # 96861 # 97121 # -1 # ID=1_138;partial=00;start_type=ATG;rbs_motif=GGAG/GAGG;rbs_spacer=5-10bp;gc_cont=0.337
MSVYIGMFGLVAKAEVLADECNGKWTVKILEIIKQSSDNKKYKMEDITVGDIVRLDYGFI
FNSKKLAIAYAEESEWSGNSLLGLPL*
>SR-VP_0-2_scaf_6509636_6491780_139 # 97332 # 97541 # -1 # ID=1_139;partial=00;start_type=ATG;rbs_motif=AGGA/GGAG/GAGG;rbs_spacer=11-12bp;gc_cont=0.343
MANTIVKLYDDNVSLEEFIIVDEEDIERVKELLDDYRKDNPEYNIDGFLELLDVNGIDYE
SPPVEKVYF*
>SR-VP_0-2_scaf_6509636_6491780_140 # 97547 # 97768 # -1 # ID=1_140;partial=00;start_type=ATG;rbs_motif=GGAG/GAGG;rbs_spacer=5-10bp;gc_cont=0.338
MGDTARNYFYGTDHAVIIITADTQDESDDILRELLKTPPEDIKLFDSEAVGSKEEEQERI
TKVCEIKGIKKEM*
>SR-VP_0-2_scaf_6509636_6491780_141 # 97839 # 97991 # -1 # ID=1_141;partial=00;start_type=ATG;rbs_motif=AGGAG;rbs_spacer=5-10bp;gc_cont=0.320
MINFDRKDDELPPLLYNIGDKIMGYTIGMGGSMLVGGEIIESTQICLKKN*
>SR-VP_0-2_scaf_6509636_6491780_142 # 98103 # 98636 # -1 # ID=1_142;partial=00;start_type=ATG;rbs_motif=GGAG/GAGG;rbs_spacer=5-10bp;gc_cont=0.373
MFEEKDGEDLRTELGITEKRADELVDIVQDMMDREAPAGESGRTSHILLEIVGRKDLNDV
EKAACIFLFCCKTLNKGRRLRTERDEPKISIHPEIDIHDMSMHGMGRLKKSEFIDIEGGS
SGMMIAPEGVGPEEAIEPLMAIIISMLRQMPKSDAQKFCKYASLAFAKIAMTGNIKF*
>SR-VP_0-2_scaf_6509636_6491780_143 # 98682 # 98969 # -1 # ID=1_143;partial=00;start_type=ATG;rbs_motif=AGGA/GGAG/GAGG;rbs_spacer=11-12bp;gc_cont=0.372
MDPRKEKEKEEDLKLMKDSTYWAIWPILPVKKIPNNGEMPEFGFLLATGKPVVYLKNMFD
LQDLGIKTIKEITEKVEGKEYPSFEDIINDGWIVD*
>SR-VP_0-2_scaf_6509636_6491780_144 # 99076 # 99351 # -1 # ID=1_144;partial=00;start_type=ATG;rbs_motif=GGA/GAG/AGG;rbs_spacer=5-10bp;gc_cont=0.399
MENNSTKKGGNNRCTEIVGDFLISHPKNVPEEEVDLIKKIVRDAQKTKPRCKACYPCPMR
VVGCDEDIKPHSHGSSKRCPECGGMFSGNSN*
>SR-VP_0-2_scaf_6509636_6491780_145 # 99341 # 99457 # -1 # ID=1_145;partial=00;start_type=ATG;rbs_motif=None;rbs_spacer=None;gc_cont=0.376
MTKCGNCGEEIDGPAYSLDSDPDIPLCSHCHKAIKNGE*
>SR-VP_0-2_scaf_6509636_6491780_146 # 99499 # 99870 # -1 # ID=1_146;partial=00;start_type=ATG;rbs_motif=GGAG/GAGG;rbs_spacer=5-10bp;gc_cont=0.293
MAIKLIPEEDQNKRRKKGIYDIVDISLDKDMFINIKYGILEVCIKGCVNIPQCCGAYVIT
TKSGYLYIGSSRNVYRRIKQQVIRSGMIEPIEKIRVYIVETPFDAKILEYWLMKELKPQL
NSL*
>SR-VP_0-2_scaff_6119290_936180_1 # 2 # 193 # 1 # ID=2_1;partial=10;start_type=Edge;rbs_motif=None;rbs_spacer=None;gc_cont=0.297
NAIVAIITLVLAVPLMKILNIEGAALAYLIGNTIGAIIVIIRIKNPAEFTLKMLKVKKDV
VTI*
>SR-VP_0-2_scaff_6119290_936180_2 # 177 # 686 # 1 # ID=2_2;partial=00;start_type=ATG;rbs_motif=GGA/GAG/AGG;rbs_spacer=5-10bp;gc_cont=0.275
MSSLFNHIFIPITILLIFSKRLKIDQKNIILLSFFGILPDADIFLFHRATFHNIFILIIP
ILIFIFVKDMREASGIICFYLGSHLLLDIFDGGIFLLYPFYSKVFYSVIELTFNNGIMFN
VGISKGIINMKTIGEPMISSENVGVATLLIITLLISIIIKMKDMTKIEK*
>SR-VP_0-2_scaff_6119290_936180_3 # 1071 # 1346 # 1 # ID=2_3;partial=00;start_type=ATG;rbs_motif=AGGA;rbs_spacer=5-10bp;gc_cont=0.304
MGKEETDKDSANRRLLESYQDKLSIQIKKVERKANKDTIMELSRLRYIVSKLKNNKNINI
EQLEDESIIYANEVISAGNKLASILGITPLD*
>SR-VP_0-2_scaff_6119290_936180_4 # 1830 # 1970 # 1 # ID=2_4;partial=00;start_type=ATG;rbs_motif=GGA/GAG/AGG;rbs_spacer=5-10bp;gc_cont=0.369
MILTRKQMDMLRCGHPDCKDPSHELVIHSKCHVDSPTQALMTDDIL*
>SR-VP_0-2_scaff_6119290_936180_5 # 1971 # 2216 # 1 # ID=2_5;partial=00;start_type=TTG;rbs_motif=None;rbs_spacer=None;gc_cont=0.329
MQYAECGRLIFHIAIVLGYGDNAKITRVECQDRDCKKKHYIIIPKCHDVPVWATYVKKTG
VLEIRCVECKKLVYNIDVKKE*
>SR-VP_0-2_scaff_6119290_936180_6 # 2520 # 2678 # 1 # ID=2_6;partial=00;start_type=ATG;rbs_motif=GGA/GAG/AGG;rbs_spacer=11-12bp;gc_cont=0.302
MCIAGDVEMNTLHDIGFLAWIAIVGVLVYYSIKDYIEEMRREKLNKYIEKKG*
>SR-VP_0-2_scaff_6119290_936180_7 # 2704 # 4974 # 1 # ID=2_7;partial=00;start_type=ATG;rbs_motif=AGGAG;rbs_spacer=5-10bp;gc_cont=0.428
MAEDSVIWLEEAGKEDIATVGGKGASLGEMLRAELPVPTGFAVTAQAYRRFIDESGICDE
LFSSLNVNVDDSSALIEAEKKAKKIIIDAKIPEDIEKSIISKYKELCEREGSQVFVAVRS
SATAEDLPGASFAGQQDTFLNIRGEQNVIEAVKKCWASLYGARAIYYRVQQGFEHSKVNL
CAVVQLMVDAEKAGVMFSAHPSTGEPLIIIEGSWGLGETIVSGAVSPDYYVVDKQTKKIT
ERRVAIKNAMHIKDPDTGKTIEVPVPDDKKISKVLEDDEILQLAKLGEVVEELYGTPQDV
EWAIVNKEIFMLQSRPITTIKKKQEKEKVATSAILEGLGASPGIAFGEAKLVSGAGELGK
VKNGDILVTVMTTPDMVPAMKRAAAIVTDEGGLTCHAAIVSRELGCPAVVGTRKATKLLT
DGMKITVDGEKGLVFEGKKDAVVPIVHLEKPAFVRSKPITATEIKVNISIPEATARAIDT
QADGVGLLRIEHMILGLPKHPKQYIKEGNADEYVNELVSRIQTVADAFYPRPVWVRTLDA
PTDEFRAMEGGEGEPIEPNPMLGYRGIRRDLIDTEHFGLEVMAFKELIKRGYNNIGIMIP
LVQHPSELRRAKEFMRNNGLDIDKIDIGIMVEIPAAALIIDQFLEEGLNFVSFGTNDLTQ
YTLAVDRNNEHVAHLYNEMHPAVIKLIEHVIIRCNKVGVKTSICGQAGSNPKMAKRLVEL
GITSISANIDAVEAVRDMVARTETQLMLKAARGNRI*
>SR-VP_0-2_scaff_6119290_936180_8 # 5037 # 5246 # 1 # ID=2_8;partial=00;start_type=ATG;rbs_motif=AGGAG;rbs_spacer=5-10bp;gc_cont=0.376
MVKIMHVQTVLTEDDINVLKQKTGESSTKEALSKAVAHYLECEYTQIGDMLEKKLEKVVK
KTGVYKRNR*
>SR-VP_0-2_scaff_6119290_936180_9 # 5353 # 5559 # 1 # ID=2_9;partial=00;start_type=ATG;rbs_motif=GGA/GAG/AGG;rbs_spacer=5-10bp;gc_cont=0.304
MKLLLNKRQYLKLLQRSYDDVYERLRRMLWWVNLEAVYGYYKPFNVCSIKISGIRTIVKS
LEVFEIDK*
>SR-VP_0-2_scaff_6119290_936180_10 # 5604 # 6488 # 1 # ID=2_10;partial=00;start_type=ATG;rbs_motif=GGAG/GAGG;rbs_spacer=5-10bp;gc_cont=0.310
MVVEADGQKTKKKILAISKRLVPGTIDIGHCSDLEDCTNKKTRSCSDIKNLCITCRDNER
IIGGISFTFDLSHATEGKNGIVIYRYGQEGSCAKMIEGNGINDIIGKLEKDEVIKDITER
TKFIKKEHREAGDLGIIDAFKRYIDQSDSQSESGLCILVTKKNSSGEYEDLDKELIKIAK
EKEEKTGNRIKIVDISEIDRKTYMLGICSKEILRKLILEVNAITDVENRMHILVIPISKI
PGKIPKHNLRNYVGILAINSIDDDVIGVNDKKDEWKKYFTEKYNGLQFIDTDTM*
>SR-VP_0-2_scaff_6119290_936180_11 # 6559 # 7476 # 1 # ID=2_11;partial=00;start_type=TTG;rbs_motif=GGAG/GAGG;rbs_spacer=5-10bp;gc_cont=0.358
MNFLRNLLYGSYERLLINEIEEKPVPSHIAIIMDGNRRFAQKYGIASYYGHSKGADMTEK
VLDWSFDLGIRQLTVYAFSTENFTRQEEEKDQLFGLIGLKLDEICADERTHSRRMRVRVI
GDLDRLPNKLLSTVRRVEEITKNYNGLFLNVAIAYGGRQELVDATRLIAQKIKSGELALK
DIDEETISRSLYPSNNSIPCVDLIIRTGGNERISNFLPWQASGNECAAYFCAPFWPEFRK
IDFLRAIRIYQTRECERQRNTIIRIVNMLRYFGKVEAKEVIKISRRLVKIPTDDIVDILH
ELTVS*
>SR-VP_0-2_scaff_6119290_936180_12 # 7485 # 7982 # 1 # ID=2_12;partial=00;start_type=GTG;rbs_motif=None;rbs_spacer=None;gc_cont=0.323
MITIYHVAKENISIIDICMEHDMGKVRLDTEGLRYMVLFENITGAIVKDCIDDKDNNRLI
FVVKSGDMGLAIGRGGENINRVEMAVGKHIELVEDSENPIDFIKNAFYPISIKNIDIIQR
GDKRIAYVDIYTKDKGLAIGRGGKNIEKVKKLLLRHHNIGDIILQ*
>SR-VP_0-2_scaff_6119290_936180_13 # 8288 # 8704 # 1 # ID=2_13;partial=00;start_type=ATG;rbs_motif=AGGAG;rbs_spacer=5-10bp;gc_cont=0.314
MEIFGNKKEKNREYIGKMLLEAADKIMKKGGAGNKSSIEFVKIAVQYNLIEMKSDIDLDS
FLIEKIEKLGDTMRKEEKDVPNRDSRLTIALYERFPDFLKDIKSTLKDKEREYEGAKESR
DNLMKILDDITRKLENKK*
>SR-VP_0-2_scaff_6119290_936180_14 # 8757 # 9278 # 1 # ID=2_14;partial=00;start_type=ATG;rbs_motif=AGGA;rbs_spacer=5-10bp;gc_cont=0.284
MGRKDMEIENLTLTLKIVNGEYMVKEPLSQRTNLHTDNIEDVLNYYGKKGWILKQINADE
TELSLYRNKMPWHKKLIAGYTKILYRRKNIYEKGGKYYIGADIPLGDTSSFESLYIDSIQ
DVINNLESKYGLTFVYQSSVIKVGDENIIRMYFLKKRSVAMCTIDTGNNEVKI*
>SR-VP_0-2_scaff_6119290_936180_15 # 9431 # 10387 # 1 # ID=2_15;partial=00;start_type=ATG;rbs_motif=AGGAG;rbs_spacer=5-10bp;gc_cont=0.307
MTKYKDWRYVDDKSRWVVVDETDKIINRNPTKDELKLLVVFPEENYRRNRRRSYTEEELL
SYLRQFYEEYGRLPMGEDFINNSEYPGLNTYIRRFGSWNKALEKAFDIKRDYHNRGDCKK
YTEEDILNELRRFDKEEGTIPKATDFINNPEYPSLWVYIERFGSWSNALKKVGLDVESMV
KKGILCTNDQRFAEVIVRDHFKAHPVDLAGKNKNSPCDGMCPNGKIYDVKSSSLHNSTYY
LFNINNKDNGEIEIYYLLAFNKDYTELKYALRIPAWEVVGKGKLYLGLNSNYEFNIENMK
EYDITDNIKDVLGRYGLK*
>SR-VP_0-2_scaff_6119290_936180_16 # 10384 # 10638 # 1 # ID=2_16;partial=00;start_type=ATG;rbs_motif=GGA/GAG/AGG;rbs_spacer=5-10bp;gc_cont=0.369
MIKIWKEGAYEHVADYHALATKVMAFAVANVSVGDWAAYIDAVPGEDHDEEFGQLLEKRM
SAKLSHDIAKIIFPSYEEKYRWRN*
>SR-VP_0-2_scaff_6119290_936180_17 # 10610 # 10882 # 1 # ID=2_17;partial=00;start_type=ATG;rbs_motif=None;rbs_spacer=None;gc_cont=0.370
MKRNIDGEIKDTFFSVSDCIIWLMRPKGRNRKTNRKEMKYMKKVTVSLIKADVGGFPGHV
SVHPDLKEARTGDSKERGTNNGLSCPSSWR*
>SR-VP_0-2_scaff_6119290_936180_18 # 10851 # 11117 # 1 # ID=2_18;partial=00;start_type=ATG;rbs_motif=GGAG/GAGG;rbs_spacer=5-10bp;gc_cont=0.438
MDYRVLAAGDDLQLLMTHTKGCDNSEVHKLAWNTFVVATEVAKRLKLYGAGQDLLGDAFS
GNIRGMGPGSAEMECYKRLFCLYSSECI*
>SR-VP_0-2_scaff_6119290_936180_19 # 11189 # 11563 # 1 # ID=2_19;partial=00;start_type=GTG;rbs_motif=AGGAG;rbs_spacer=5-10bp;gc_cont=0.368
MKSIYFLIILVAVLSAHGVSATTYNGYNCQQLAKEYQAIHDGSLIWVQPLTKDGAWDLGP
YKAHVLNKAWSKEIGNYYYDPSMNSYYKSKEAIIKDMETLQMKQKVVVFDLSEQHPPFAL
RWYS*
>SR-VP_0-2_scaff_6119290_936180_20 # 11636 # 12037 # 1 # ID=2_20;partial=00;start_type=ATG;rbs_motif=GGA/GAG/AGG;rbs_spacer=5-10bp;gc_cont=0.303
MKIVIMKKGTVDCTSDSRTYPIQMLREGIENAIKILDEEVLELDYAHFHVSNRCNLIEYQ
IDNKIEVTDKAICHKLLNYFKHNPDQLSNESEGTDLIHIHVKVWKFFHTGNNCSDYIDVY
VDRLEVSCQDETI*
>SR-VP_0-2_scaff_6119290_936180_21 # 12040 # 13140 # 1 # ID=2_21;partial=00;start_type=TTG;rbs_motif=None;rbs_spacer=None;gc_cont=0.331
MRKEFHESIEELLGKDYVTVDSDSDKLISLHINVTEKCHAGCNTCYVNRGLQRELEKEDW
GKLPVAEQYAIGGGEPSEYPFIAELVDFLENERKGYVAITTNGQKIIDFRTNPDKIAVSI
DGLTQEEHELTHNTNLEKAEETVKFYDARKIKVCINHILHRENIDNAEKFAKIWNNKGYE
VNFILFTGDDNLKPTYQQLDKFKTYFDHIKNGDIMIDSCMGGLLNILGEGRKRTSCLQGL
FSKYYRFGAITPCSHSATPYPRCKIIEEYMVYFFKTLRPIIFIYEKDGKSGAHEWAFKAG
YQGKIIHKADKPLRKDTIYILTNDEETMIKESHYVTYFKDKMPYWLYYDQYHERTPFIIG
EGIKRY*
>SR-VP_0-2_scaff_6119290_936180_22 # 13270 # 13572 # 1 # ID=2_22;partial=00;start_type=ATG;rbs_motif=GGA/GAG/AGG;rbs_spacer=5-10bp;gc_cont=0.353
MKAKILINDTAGRFKAGEIGDILQNDFPEKYNYLIRLPGIVHVDNFLGRGSIDIIRLFTS
TLTRSNYYRYGYEWFNPNSIRVKVRLCLVIYCTAKCCGVL*
>SR-VP_0-2_scaff_6119290_936180_23 # 13626 # 13880 # 1 # ID=2_23;partial=00;start_type=ATG;rbs_motif=AGGA;rbs_spacer=5-10bp;gc_cont=0.345
MSKLWRFTCLKCDEETEEGLNDNILLNVLRHVDTIKSLLDSDDSGYIEISIMGKGTEPID
FLMEHYGDGHDVVVRSEYGEIKRV*
>SR-VP_0-2_scaff_6119290_936180_24 # 14608 # 15627 # 1 # ID=2_24;partial=00;start_type=ATG;rbs_motif=AGGAG;rbs_spacer=5-10bp;gc_cont=0.388
MKKKVAINGYGTVGKRVADAVASQDDMEVVGVVKTRPSFDAQIALDKGFMLYTATKENLE
EFKKSRIEVGGTLTELLNKADIVVDCTPDGIGEKNKLLYEKAGIKAIWQGGEEHEIAGFS
FNSLANYDAAIGRNYTRVVSCNTTALTRVLYLLDRAFGVDKARVTLIRRAADPNDIKTGP
INAIVPDIQMPSHHGPDVQTILPHINIATVAVKVPTTLMHLHAINIKCARKCSSNDVIDL
FGQSPRIRLVSGKLGIKSTAQIFELGRDIGRPRNDMWENNIWSDSISIYDNELYFFQAVH
QECITVPENIDAIRAMTGIEKDGKKSIEKTNRALGIKPN*
>SR-VP_0-2_scaff_6119290_936180_25 # 15647 # 16834 # 1 # ID=2_25;partial=00;start_type=ATG;rbs_motif=AGGA/GGAG/GAGG;rbs_spacer=11-12bp;gc_cont=0.343
MARAIWTGILQFVLISLPVKLYKATDSKGISFKTIHSICGNGIKLKKWCETCGKEVLPTE
IYKGYEIATGKFVIFGEDEIDDALPESSKIINIEKAIPADEIPLITYEDNYFLVPDKGGD
HVYNLLFNTLSLKPKVLIGRVVMRNKEHLIAIRPYSDGLLLSMLHYAEEVREIREVLTLK
EKKVDQKELDLAINLLDNLTGSFKDINQTDIFREYVERMAEMKATGQVISIEEKKPVITT
GGLVEALTRSIELSKATGASKGISDKIEMIGEMKLPIKQQLDNAYGITEEEIDSLILERK
IEDEQERLKTLLELQKYKSFEDYVKDEKHKQEFEGIDIGEDFCTITIADDKYPRINLPIL
KKIGVVVDRFGILIYIKSSKKKVARKVKEEELLKF*
>SR-VP_0-2_scaff_6119290_936180_26 # 17099 # 17551 # 1 # ID=2_26;partial=00;start_type=ATG;rbs_motif=None;rbs_spacer=None;gc_cont=0.294
MAKHKISVSFDEKSYFWIVVDNGKFIRNPTEDDLRDAKLKEYNKTNICEICRMVNNIIDK
SILYPKNARQFNINGKNVWCCERHRDGYKDSRYKMHVSIEEDNSFWVIIDRGMLIRNPTE
DCGWYEKYRVKDEEELKKANEIWAQLLKKR*
>SR-VP_0-2_scaff_6119290_936180_27 # 17558 # 18481 # 1 # ID=2_27;partial=00;start_type=ATG;rbs_motif=GGA/GAG/AGG;rbs_spacer=5-10bp;gc_cont=0.331
MLFTFPEKFHFLQVKPANSIVLSIKNKAFQRKLNGTSAEIFINDDIRIFGKGVIEYGILS
EYTRRFPEIVKALQSLEIPRGTDFVGELVVIDPNTGFESLPMVLTRSQRSFATNNHVRFY
PAILVILDVVEMGGNDVRELKYFERINVLKNAVKDWSKGEGKIIFIESSELDWDYVEKNK
LEGVVIRDLDATYGKGIWKLKREVTEDVYCRGEYNPSDTMIGLFSSLICYQLDKDGKEIH
VADVGGGFSYKEREDIQKMLDSGVMKKFPLVVEIKTNGRTSSLKFISPIFIRARYDKSWD
QCIISEQ*
>SR-VP_0-2_scaff_6119290_936180_28 # 18506 # 19804 # 1 # ID=2_28;partial=00;start_type=ATG;rbs_motif=GGA/GAG/AGG;rbs_spacer=5-10bp;gc_cont=0.303
MAFMQIGSTNPKFSFILKKNPSSGPLVRSIREGHLFGYYSDDKIFNCFFKDSDTEISYRR
FKDEEFEYVNPSRYNAPEFVLDAISEFLEHIIKKENEFDVEGYDNFLTINMINIKRKYLD
IFKRYFKDISFEEEEICGNNFRLTFSTKGTLKFLISFVQLFAFFNVLKNRYLAEDEILKY
MKQLTKTKAPYFIKYIFKVGALRNRTNFYKYKKSLEENSFGNEIIEFKYGYAHEQRIDTV
ESLLDFKRSIIDFGCGHGDFARRLNHRVEKMGKMYYAIDKDDEMLRIIKKRMKAAENVIF
GTSFPDIDNEGEDKGEDRVEDFDVIMSEVIEHMKKDEVTDIVKDILGKQRVNSLIITTPN
KDFNQFFLFDIDEMRYEDHQFEMGKEEFMKWVGEITGNNKNGLNVQFLDIGDKVNSIPMT
LGVRIEKIEKVI*
>SR-VP_0-2_scaff_6119290_936180_29 # 19804 # 22461 # 1 # ID=2_29;partial=00;start_type=ATG;rbs_motif=GGA/GAG/AGG;rbs_spacer=5-10bp;gc_cont=0.326
MIIPLKSVIMMIGPSGCSKSTFIKNQLIPQLKSFVPDANIQILSSDGYRREILGKEEKDL
SKTDGSMKYASEGAFKLMETKFDAVTTWPITADFVILDATFIGIQIREQFVEKAKKAQYQ
LVGIIFDFNDREEYFKYIEDPDHKWLISQHLKRFQKGLGEIGRKDFDYFYKIKGKDHEIK
LEKDPSYDFMKLAKLPSFNSYFVVGDLHGCLKEFKELLISVGFEIGGDDGNRIKGNDDTL
IISTGDIPDRGHQVSELIDFISVNKDRIKICKGGHDQYLAKYAENIEINNGTDKDNEVNG
LLTPTKSVHFDSTEKLSPGDFLKFYKLMVGQWYFYVHKHFVITHSPCENIYIGKFDKFSI
RKQRSGPYPRRGDYASEEEYLDDLKKHFSYISNDAKRNDPYHIFGHVAVNNDTVIGNKIF
LDTGCVYGNKLTGVWINAEYDKVRIKFKSVGSSYPKDPSSSIVNVDDLEIKKDNEIKFES
LEFEDKIDILEFVKNKVNYISGTMAPCSANRTEKTLEDMREAFSYYKGNGVCNVILQKKY
MGSRANMYIFPKDIDKSYMVSRNGFIIRRLNLKPLYEKMLKFFADNNDKNNNILDSELII
IDGELMPWSALGKYLIESHFMTAGKGVVSELQLLEETGFEHILEELKKRYDESGYKDLRR
EHKREDLKKIMGESQYRQMHSFDRFRWMPIKEQKNAINIYNSQIDIYGKECVEEELDFKP
FAILKIVRKDGEELCEELFWESSNDFVFTTVSDDQCLLVPTDDIGLDEANKWFGKIVGED
YEGVVVKPLEKVYTPGIAPYIKVRNPNYLTIIYGYDYLIEPKFTRMLENKNIRNKLRLSI
KEFEIGKRMLQIPYNEINEDNIEYLNLCAQMVIEEKKEKELDPRL*
>SR-VP_0-2_scaff_6119290_936180_30 # 22679 # 22861 # 1 # ID=2_30;partial=00;start_type=ATG;rbs_motif=GGA/GAG/AGG;rbs_spacer=5-10bp;gc_cont=0.306
MNIEIILSEQLDKCGDEYLDEQDVSAIFKDRNENYISMEIEGRMFLIKKDEFRKLTMIVE
*
>SR-VP_0-2_scaff_6119290_936180_31 # 22871 # 23149 # 1 # ID=2_31;partial=00;start_type=ATG;rbs_motif=AGGAG;rbs_spacer=5-10bp;gc_cont=0.323
MTIGMTMKNMPIEFKLVFLAIGTTLVGFSITIAGALLDGWNMFNGSNDDWSRPFGMILIG
NSIALLGVAIIVPAIAVSLFKSYNDDIKKFID*
>SR-VP_0-2_scaff_6119290_936180_32 # 23159 # 23497 # 1 # ID=2_32;partial=00;start_type=ATG;rbs_motif=GGAG/GAGG;rbs_spacer=5-10bp;gc_cont=0.292
MKKIIKYILEVVDNQIVDIPLPATILSVTEQGPHIALYAIADDDKYVPTEPIDFLIKETG
HPITDDIDHYTFIGTVKLFNSNLEFHVFFRHIFITTGTAFNIVDRHEATIKQ*
>SR-VP_0-2_scaff_6119290_936180_33 # 23851 # 24423 # 1 # ID=2_33;partial=00;start_type=ATG;rbs_motif=GGA/GAG/AGG;rbs_spacer=5-10bp;gc_cont=0.433
MYEIQVSVEGISPLLMNRFAEETAEEVIKRVTGKPVQPEVAVSLYILPDGTIYQPATHIE
GAFIKAAANFKITGKGKKTYKDLAKSSIFVEPDAIAHKIQEYDIDKRPVVNPTTRGRVIR
ARPILNKWALSFRIKVLDDQFPREVVKSVLDYAGSSVGIGDYRPRFGRFIVTEFNLIDQE
KETKVKKEKK*
>SR-VP_0-2_scaff_6119290_936180_34 # 24487 # 25347 # 1 # ID=2_34;partial=00;start_type=ATG;rbs_motif=None;rbs_spacer=None;gc_cont=0.310
MPPRKVDHRHTSCCKCGGGTYIRPDGIPVWFKDLDSLNRHTGKYVCHDCYRGIDRKMIED
KKNEFENRKCCICGSDETYIKLSGGPLWRKYKGDDWCNYKAGSDTGIWDGKSYLCDNCYG
RIISNFPDSRNNLRKKIANSRNRQIDPDSTQGKGHITEQIVAKTLGIKNYNIETDNFCAE
FDAYDPVKYHRIDIKGPSLINCAWTVTSIGKNFDNLFILCMSNDYSHVIKVYIIPKEFVG
DYIKIYKDILNILYDKFMVDKKPYDETFHNMDASDFPLLRGYKKKI*
>SR-VP_0-2_scaff_6119290_936180_35 # 25385 # 25858 # 1 # ID=2_35;partial=00;start_type=GTG;rbs_motif=None;rbs_spacer=None;gc_cont=0.401
MGIIQFKSEDVNDEISYRNEGGIYMVCDKSNNVETKLAEFAKEHHEHGIQCGLKIANIAK
EIHPQAVAVVPLYRSCIVVEQNDKGYKEGTAVIHAYADPHWLGGEIDIETLKSDRFHKVF
YVQGLREGPVIIPVKGEELGDCAGIHVQMGDAQVAQE*
>SR-VP_0-2_scaff_6119290_936180_36 # 26178 # 26411 # 1 # ID=2_36;partial=00;start_type=ATG;rbs_motif=GGAG/GAGG;rbs_spacer=5-10bp;gc_cont=0.333
MDQKLKAVVFLALIPVVVTFFVLSSLYLHIDRLPDPYNVLGILTFAFLPPFLMFLYWIDK
YYLVMKSTKEVGQDEKS*
>SR-VP_0-2_scaff_6119290_936180_37 # 26408 # 26710 # 1 # ID=2_37;partial=00;start_type=ATG;rbs_motif=AGGA;rbs_spacer=5-10bp;gc_cont=0.330
MNTADNDNDNNISIKKDIITMLKEAMKFALVGMVVFLIIGTSVAYILLYIVGTSVEVAGI
LAGVTTAILIVIIDYKKMHTTDKMTECNKRIVKKVLKHWQ*
>SR-VP_0-2_scaff_6119290_936180_38 # 26852 # 27142 # 1 # ID=2_38;partial=00;start_type=ATG;rbs_motif=None;rbs_spacer=None;gc_cont=0.416
MSGAVGRCDVWHVYVWYVDVRQGICGCEWFNSNSILDHDLATSGGVMCALEMHGTVVDLE
EVLIQRIRKDYGLSDDIPVKITSLDICVRKVCEQPI*
>SR-VP_0-2_scaff_6119290_936180_39 # 27242 # 27421 # 1 # ID=2_39;partial=00;start_type=ATG;rbs_motif=GGAG/GAGG;rbs_spacer=5-10bp;gc_cont=0.361
MEMNERPNDVITTEKYWDCECKHNFIHPKTQTRCDICGAEAEEQPDSRVNEVLMFGFPL*
>SR-VP_0-2_scaff_6119290_936180_40 # 27434 # 28189 # 1 # ID=2_40;partial=00;start_type=ATG;rbs_motif=None;rbs_spacer=None;gc_cont=0.317
MVQKTMRELKIQGCRTYVCPNIGLIDEKGKELSLKDDTIKRARELAIKYFKDTSSKPHYS
YAKYLLPSFICIASIMEGDHILQKKLAKVFGTTNATIVKWSRDIIETMSLPLECSSAAKY
RKGIRRTALIVRRYDIDIHPDFDLIDEGGKILGSGPFIINKAKELATRYFRNASLKYNKL
PTTKTILPSLFYLAYIIGNDRRNQIDIAMKFNVSESHISIWYKDITNILGMKIIYGFDRK
VLRIIEEKDDL*
>SR-VP_0-2_scaff_6119290_936180_41 # 28191 # 28952 # 1 # ID=2_41;partial=00;start_type=ATG;rbs_motif=AGGA/GGAG/GAGG;rbs_spacer=11-12bp;gc_cont=0.335
MGTNGHNMKVNVDKTISISTVDWYGRSSHVIFFNGCPFRCSYCQNYKLLDCKRSIDISDV
EKSILDAKMFISAVVFSGGEPTMQRHELMYLAEFVKRQGLLVGIQTNGYFPDVLIELARN
KLVDKIFLDIKADPLDQEKYSKITGNIYDASHRIIESLQISYTFPNVTIEARTTIFRSLN
YAAEIARYLVEHDYRGTYVIQQGAPWNTPDKKIRKEDILTREELISIAKNINTDIGLKGL
KIRTREKGEEYII*
>SR-VP_0-2_scaff_6119290_936180_42 # 29056 # 29253 # 1 # ID=2_42;partial=00;start_type=ATG;rbs_motif=AGGAG;rbs_spacer=5-10bp;gc_cont=0.323
MNEKLQKLVELYNKTEKDIEKELKLLPRHGDACNCHESEVFKQIFSGHFEEIMKTCLKCG
GYVEG*
>SR-VP_0-2_scaff_6119290_936180_43 # 29446 # 30231 # 1 # ID=2_43;partial=00;start_type=ATG;rbs_motif=GGAG/GAGG;rbs_spacer=5-10bp;gc_cont=0.387
MTNIRAGIAALAAKVGPKLLSIGVKFAKVLKFGKFGLAIGSMAAYAYLFTWQFSVLLMVS
LFFHESGHIWAMKRCGLKTKGIYFIPFLGAAAVSEDMFKTRRDEVYIAIMGPIWGFSLAI
GTALVYVFTGNALFAAAAGWMAMVNLFNLLPINPLDGGRIMKSIAFSLNSKMGLIFLVIG
VLASIVLIVWAKLILFLILLLIGCMELFFEYREYEVRPSMTHRGVAISAAVYMAVIAVLW
VLMSYMSHVPEVDIARKLFMS*
>SR-VP_0-2_scaff_6119290_936180_44 # 31450 # 31782 # 1 # ID=2_44;partial=00;start_type=ATG;rbs_motif=AGGAG;rbs_spacer=5-10bp;gc_cont=0.381
MVEKCMRCGKHHDSSIPICPACRIEMKDFQTLADFLNKFDGNKEDALWLISSEISDRQSL
VINSCKIIHDPEHGKMRLEAPNGNQFVQQKVEEIEKLYRAKNILKGHYGI*
>SR-VP_0-2_scaff_6119290_936180_45 # 32249 # 32659 # 1 # ID=2_45;partial=00;start_type=ATG;rbs_motif=AGGAG;rbs_spacer=5-10bp;gc_cont=0.443
MAIPLVEAEEVRTGRGGGKTKGEKYGKYAVAVTKSVPWIKEQIAGSKDGVIRIKAADLAK
EMGGDFAKKNPTSIYWGLKYVLFNEGIVVDTGTHKSGDKLLLMRLGTEEDKLPPSLSKYL
EPDEEQTSESTEPANE*
>SR-VP_0-2_scaff_6119290_936180_46 # 32903 # 33532 # 1 # ID=2_46;partial=00;start_type=ATG;rbs_motif=GGAG/GAGG;rbs_spacer=5-10bp;gc_cont=0.298
MESPNLCVKCGNKLTDKEKKTGLPLCQNCIDLLTDTISRKIRKSDEEKIGEEIDNFSQFI
LSSRKLFKLADVTAIQCCFNIFMVETKKLGHSSPITSQKILKDAIKFIERELKSIDDNAN
NDNMNNDKSYSPDNDLVSMIDTLIQKGMKSDTGTNNDTIEDIEKCIDKGMSIEKDEDKKD
TKKEDKKGSEKNKEDKKGIKKDQRKIKKE*
>SR-VP_0-2_scaff_6119290_936180_47 # 33535 # 33684 # 1 # ID=2_47;partial=00;start_type=ATG;rbs_motif=AGGA;rbs_spacer=5-10bp;gc_cont=0.300
MLGSIKERVIQLKRGFTGKDIEKAYLIVNDMMIVNSNILYSSEDRSINI*
>SR-VP_0-2_scaff_6119290_936180_48 # 33704 # 33997 # 1 # ID=2_48;partial=00;start_type=ATG;rbs_motif=GGA/GAG/AGG;rbs_spacer=5-10bp;gc_cont=0.361
MMQLLCEENNLEYTGSGYLQCRKHVECPKGKNNRILGFDCIVYIDNIPNGCKIDIPEQKS
IDDNLIKITSIQDLIKNGNTVADKRHMQIVPASEQVE*
>SR-VP_0-2_scaff_6119290_936180_49 # 34106 # 34426 # 1 # ID=2_49;partial=00;start_type=ATG;rbs_motif=None;rbs_spacer=None;gc_cont=0.308
MTEKNGKHIEPVIIDIGLNLEEGIDPKKATEYLEKLFILGEKFGDLLYNEKLTIGETLFV
VYILEKGVLSTMSQNDNAIHRLLLENNKDRMDALAEMIVKNKLEKD*
>SR-VP_0-2_scaff_6119290_936180_50 # 34469 # 34825 # 1 # ID=2_50;partial=00;start_type=TTG;rbs_motif=GGAG/GAGG;rbs_spacer=5-10bp;gc_cont=0.395
MIDDQNSRIPKENWYMEIARVISMRSTCIRAHAGCVIVKNDVVISQGYSGSPRGEPNCCD
LGVCKRDELMIPPGERYELCESIHSEMNAIINAARTGVSVTEGTMCIYLERLDGQKTM*
>SR-VP_0-2_scaff_6119290_936180_51 # 35089 # 35583 # 1 # ID=2_51;partial=00;start_type=ATG;rbs_motif=GGAG/GAGG;rbs_spacer=5-10bp;gc_cont=0.283
MKETLGIEKTETENVDKYDEVSVQIVDVIKDRFSHSSDYDNKFDDETEKKIAGILKNNFN
TKYENIGRSLTQDVKMFDHKNGDEFEVPLFAIPLLTPLGVMRISPEIFPNYNIENKYIGY
TEDGRFYRINSFTLFMRYARKQPLIVIIIFLTIYMIIGILFLIK*
>SR-VP_0-2_scaff_6119290_936180_52 # 35607 # 36008 # 1 # ID=2_52;partial=00;start_type=ATG;rbs_motif=GGA/GAG/AGG;rbs_spacer=5-10bp;gc_cont=0.348
MTEKIKVENKQEKKEKRYQELSRPHRILLWLRWMPYGYIKAFGWYFIKGLRWEQVCDDES
GRVSLSTCIGICVGTVQGNMRWYYTSEEVFGKDGYVKEKLTEDGLLEKIGNFIEDKIIEI
ADGKTNFCYDGQK*
>SR-VP_0-2_scaff_6119290_936180_53 # 35971 # 37083 # 1 # ID=2_53;partial=00;start_type=ATG;rbs_motif=None;rbs_spacer=None;gc_cont=0.339
MVKRISVMMDKNKRQLDIEEVKKRVDNGLLTVRKHSFLDLYIYNYTRKTQYNRLWDPYTR
TCRGLIVDEQGNILNNPFQKFYNLGETEDTMIQNLPCEVPSITEKLDGMLGILYEEGNNP
AIATRGSFDSPHAKWATNWLRLKGYSLDDFKPDYTHLFEIIYPGNKIIVNYGDRAEPVLL
AVRHNSGYGELNHIKEAEELGLSYVKEFSAGNDTISDALKYLDKLKGTEFEGFVCKYSNG
LRLKIKSADYRRLHKILIGFSAKDVWATLRDTGTVEHVLESVPDEFYDWIKKVEYEVTTS
KNDIINRSTKIAEEAKKLGSRIEQAEYIINSTKDDNESIREVIFLLLDDRINKAEYAAWK
RVKPSEYGGK*
>SR-VP_0-2_scaff_6119290_936180_54 # 37087 # 37359 # 1 # ID=2_54;partial=00;start_type=ATG;rbs_motif=GGAG/GAGG;rbs_spacer=5-10bp;gc_cont=0.359
MEFEKLSNDKLIEKYEEIIAEQLSLLKEFYSRLGRGEINGSELERYKEISENAGVALMDL
LPSQTDVKSVDNAIRGAVSNVVKKAFDENR*
>SR-VP_0-2_scaff_6119290_936180_55 # 37535 # 38107 # 1 # ID=2_55;partial=00;start_type=ATG;rbs_motif=GGA/GAG/AGG;rbs_spacer=5-10bp;gc_cont=0.295
MVENVKLKVIESHREILDIIDKNIGTLVNFDWHSGFPMYPGNIFDVDAYCNIPLKNDAWL
ENNWVPILVSRGYICKYIFMYPHDCGKDDIKRFKAKKGDCEVYSIKFQNRTKIPYRFITI
NADFFGTRIPFNWSPADRMELFIDVFESLTARNITMIISKSKHYVNYNIDEFLECIIDEM
SNMAHIDSIP*
>SR-VP_0-2_scaff_6119290_936180_56 # 38122 # 38709 # 1 # ID=2_56;partial=00;start_type=ATG;rbs_motif=GGA/GAG/AGG;rbs_spacer=5-10bp;gc_cont=0.310
MKNVSIKIITRHHEILNIIKEPIQCLVNFDWHPDYPRYSEEVIDVDFFTLQIDPVWYEDN
WVAVLATYGYVKEFTWVFNHDYDIENTKVFGSKNGDSIIFNKKFNKDMEIFCEYVTIDLD
FFGSRTPVNWNPEDRIELLRDTLNTLKADNVTLILCKSEQFVNYDVDKFLQGILIEILCG
QDKGEIYWEKCGYKA*
>SR-VP_0-2_scaff_6119290_936180_57 # 38909 # 39748 # 1 # ID=2_57;partial=00;start_type=ATG;rbs_motif=AGGA/GGAG/GAGG;rbs_spacer=11-12bp;gc_cont=0.294
MPKKYQFKNVKCHRCGNNDTCKNFGGNPLWYRYIDEKDSWDGQSYLCCKCYSYIRRHGFL
EKSERICCECGGKDTYIYHETSQWHNHMCDKKCCTRYLCHKCYTRNYQKNGLYSQNNVIK
RILPCRTENIYIKSFDKFNERDKGRIGEDIVAITLGLENQNDISDNYCSPFDLTIHPKYG
KIQVKLRSINIIENFWDFKIGKGEFNTLFLVCMDHYKPWRNVERVYAIPYENICYLRYGS
TISKNTFLKESKWEKFRIDEKLFNDIYHNMKIYKIWMKL*
>SR-VP_0-2_scaff_6119290_936180_58 # 39781 # 40467 # 1 # ID=2_58;partial=00;start_type=ATG;rbs_motif=AGGAG;rbs_spacer=5-10bp;gc_cont=0.376
MKVRKVYVDVEVTYCGDINPDRSQEDRDRFFKDFPNWKFFAEKLYDGKKVEYCGIIGILV
LDFELDEEANMYKITDKKFTQLIGKDITKERLMKELDGMTEIIGYHCRTKPGGKSGYTGY
DYGVIAAQLGVVLDDLPGVKSTDLELVAHSAGMYGGLKSVEMQVPSVPPRKSGIADGAEE
EKLLHDVACCEDRVKRKELWKKAKMYNREDVVNLVFIEHYLRKLTIVG*
>SR-VP_0-2_scaff_6119290_936180_59 # 40495 # 40725 # 1 # ID=2_59;partial=00;start_type=ATG;rbs_motif=None;rbs_spacer=None;gc_cont=0.368
MARSELPDVLWDLAKILGGVVKDTLDVGDYRITIMIEKKVGDKMGVVMETITVDKRMSAL
DLEIITKRLKDLVEKK*
>SR-VP_0-2_scaff_6119290_936180_60 # 40955 # 41776 # 1 # ID=2_60;partial=00;start_type=ATG;rbs_motif=None;rbs_spacer=None;gc_cont=0.321
MVGLQTKKGGARRVYTDKELLEYLKRFSDEKGRPPEAKDFIDNSDYPGYSIYQLRFGSWN
NALEMVGLQTKKGGVRVYTDKELLEYLKRFSDEKGRPPTEEYFKNNPKYPSCNTYINRFG
GWQKALKLVGLDTDSTIKKRILETTRQKGRLAEIYVLEHFVEKEAKDLSGENSLSPFDGI
CPKGETYDVKSSKLRDGRCWTFVIDNICREDIEWFYMLGFNEDYSELKHAWRIPSFDFIC
KDSITIGVSNDYTYNVENMKEYEITEKFNGHIF*
>SR-VP_0-2_scaff_6119290_936180_61 # 41845 # 43590 # 1 # ID=2_61;partial=00;start_type=ATG;rbs_motif=GGA/GAG/AGG;rbs_spacer=5-10bp;gc_cont=0.354
MKFLELANSYEMIEATSSRISMTYYLADLFKKVPYDVIDKVSYLTEGRLYPNFIGIELGM
AEKMALRALSLATGISIDKVENEYKKKGDIGIISENLLRAGCHQMTLFKRDLEVEDVYES
LDRIARTSGAGSSDTKIKILSGLLTDASPKEAKYIMRIVTGRMRLGIADMTIIDAISQAF
AGGRKDDVERIYNMTSDLGDIAKALSKDGMEGIKEYHVKVGRPIRMMLAQRLNSVKEIVE
KTGMAICDYKYDGERVQIHKNGRKVELFSRNLENITSQYPDITMFTRQNFKVNEAIVEGE
CVAVDRDTGYMLPFQELMKRRRKYGIEEKAEEFPVNMYLFDALLIDGEDIMNLPLDKRRN
ILKNSVVEGDGLRLADAIVSKDIVEIEKFFESAIENGCEGLILKDPGSTYQAGARGWSWI
KIKRSYQSKMAEPTDLVIVGAFFGRGKRSGTYGALLVAVYDHEKDTFSTISKVGSGFTDE
ELGSLPKILNDYKIERKHPRVESMIEADIWFTPKIVIEIIGDEFTLSPIHACGFNKIRDN
AGIAIRFPRFTHNLRYDKSPEDATTVKEVIDMYNAQLKKIE*
>SR-VP_0-2_scaff_6119290_936180_62 # 43590 # 43811 # 1 # ID=2_62;partial=00;start_type=ATG;rbs_motif=None;rbs_spacer=None;gc_cont=0.288
MKFRIRIDMTDIDKIRAELVIEIKEKVRMHPGYLHPCNKERQIDEKRLGFSNGYEYTCWL
QKIGIMNNPTDIN*
>SR-VP_0-2_scaff_6119290_936180_63 # 43904 # 44623 # 1 # ID=2_63;partial=00;start_type=GTG;rbs_motif=None;rbs_spacer=None;gc_cont=0.308
MCCTGYLCRKCYREYGRPKKRYIKRKCNKCGREESSHWYKDGRLDLCNICYQRYNPNSNN
NTIKSMAKCRTKRIIRIDRFGNLDDNELGYIVECIVCGTYGIKIYNDEVDNYRSPFDAIH
PEYGKLQIKGTSFDIIGGQWHIGFRDTEILWPAFDFVVIICMDSNKPWKNVERVYKIPQE
EFANRKSIAIVKNPTDCVGNLMIPWYEKYRIDEKPFNDTWHDLKDKGYIIRYKIRRRNK*
>SR-VP_0-2_scaff_6119290_936180_64 # 44620 # 45336 # 1 # ID=2_64;partial=00;start_type=ATG;rbs_motif=AGGAG;rbs_spacer=5-10bp;gc_cont=0.308
MNSLIYDIDEIKDFAKRVLMNLEDDEVYILLLNARKKYCPTELSKSEEVLGRELIRENDL
DKIIRKIKKISCTSGVYVDRNTLKEVHINCMALYCLIDPRSTLKGYGEFISNINKWIYES
FKGEPNLEFYRRLDTKLFSAIHKSRSRPLYRVIDVDKKDENILDKVTLLLEGNIRHIMET
HGGYHITVDKNNETGRIIYEKISGHMEYIEILDEPMNPIPGTLQGGFPVKGIRRELWK*
>SR-VP_0-2_scaff_6119290_936180_65 # 45764 # 46090 # 1 # ID=2_65;partial=00;start_type=ATG;rbs_motif=GGAG/GAGG;rbs_spacer=5-10bp;gc_cont=0.333
MYNEPTAEELNKVPRLYKTEHIPLSERNVYFHFFCGNSDWWILEYDPKDRLFFGIAKIFV
HELGYISFDDMRDAKVFGVMEVERDLNFEIKKIKEIEELKEWLKEYGD*
>SR-VP_0-2_scaff_6119290_936180_66 # 46092 # 46481 # 1 # ID=2_66;partial=00;start_type=ATG;rbs_motif=GGAG/GAGG;rbs_spacer=5-10bp;gc_cont=0.351
MAYKQVYIVNSGLGMGKGKIAGQVAHAAIYYMEELLLYVEGLSPENKGLFERFIAWRKEG
YGMMKKIVLKSSGDEMQKILCDLTIKGIEKFAVYDRGLTQIEDGSFTCIVVEPLEEEKCD
KLFGHLKLL*
>SR-VP_0-2_scaff_6119290_936180_67 # 46496 # 46741 # 1 # ID=2_67;partial=00;start_type=ATG;rbs_motif=None;rbs_spacer=None;gc_cont=0.313
MNKKIKRSESMVEENKDGKENKDGKENILCKRCGNDKFIIRGSMLGGFSIECAECGDGHI
FGAGLTARDIFLILNEEDKKV*
>SR-VP_0-2_scaff_6119290_936180_68 # 46764 # 47060 # 1 # ID=2_68;partial=00;start_type=ATG;rbs_motif=None;rbs_spacer=None;gc_cont=0.290
MTLFLINIDCPPGPMRPIHILKLACDNIKIPIPEGKQCGRLFGNWQFYIELPEEDMKKLF
ENIKTFYPGNVRYADFLKEEKIPEEGSSIKDILKDYGL*
>SR-VP_0-2_scaff_6119290_936180_69 # 47131 # 47445 # 1 # ID=2_69;partial=00;start_type=ATG;rbs_motif=GGAG/GAGG;rbs_spacer=5-10bp;gc_cont=0.289
MEDIIEKIALKVIQTGTDKTNFRILKVVNKDHGDINILMEIIGLTKVPINKRINELEKVG
LVNRWRGTGRVSLTKFGKDFMKSIDSYQNIVGSKIMEILKKISD*
>SR-VP_0-2_scaff_6119290_936180_70 # 47660 # 47857 # 1 # ID=2_70;partial=00;start_type=ATG;rbs_motif=GGAG/GAGG;rbs_spacer=5-10bp;gc_cont=0.308
MGISIGDIVNVKNVFCWEEKPTYWKGEVTIIENGGTKITVQDIGINFAEIDTDDLIFKNG
EYWEK*
>SR-VP_0-2_scaff_6119290_936180_71 # 48037 # 48231 # 1 # ID=2_71;partial=00;start_type=ATG;rbs_motif=GGA/GAG/AGG;rbs_spacer=5-10bp;gc_cont=0.313
MSEVEDVLEAVNIATNYLAKKGIVVFTREVRDSIIWSVEIYSDRFIGVIIIKAKTGEVVT
EVVL*
>SR-VP_0-2_scaff_6119290_936180_72 # 48234 # 48842 # 1 # ID=2_72;partial=00;start_type=ATG;rbs_motif=None;rbs_spacer=None;gc_cont=0.337
MVRSEDIFGKIEERKDTIKPLIDQMNQFSEKQDYEQAKDILYKIKEELKKSPIEGWPQTY
LHIGNIQTIKDVNDLVISHSIRLNPDNYRFADFLGLLVNVYSRKNEIQGARYIDTDRQRK
VVAEEMACLGMTIPESRGGKGGKSEKPNRAFLDIAHRTNPYIACKEIERREKVMMWKAIE
SGKKEEIERARERLRKYVPKMV*
>SR-VP_0-2_scaff_6119290_936180_73 # 48874 # 49146 # 1 # ID=2_73;partial=00;start_type=ATG;rbs_motif=AGGAG;rbs_spacer=5-10bp;gc_cont=0.374
MKVPGTDIDVRVYEPPEKIEMVAHSAECRHCHGIVKMKRDMGTGRLQPDDCICLLCGQRY
FVEIEGDIYQWELNQWKQKAEKEILWEKMQ*
>SR-VP_0-2_scaff_6119290_936180_74 # 49128 # 49505 # 1 # ID=2_74;partial=00;start_type=ATG;rbs_motif=AGGAG;rbs_spacer=5-10bp;gc_cont=0.347
MGKNAIIGGKIEEDDRQVIITMRCIDMASPTSGTIKVPCSECGEMTWLSAPSRKIKFDKI
MCERCFFKSGKHKYKDYQGCVTEECINDALEALGRRGIKTTKEEMIRRMEEYIEKELKVI
KQKRS*
>SR-VP_0-2_scaff_6119290_936180_75 # 49513 # 49842 # 1 # ID=2_75;partial=00;start_type=ATG;rbs_motif=AGGA/GGAG/GAGG;rbs_spacer=11-12bp;gc_cont=0.339
MLKESYLAVMKKLPQDSVKIVVTRTAGSVLSPSWDLLNDYKQGKINWDGYVQRFKQEMNN
DICIATMRKIKWIAKSKDVYLICYEKSGHCHRFLLMDIINSLDEETKKV*
>SR-VP_0-2_scaff_6119290_936180_76 # 49866 # 51161 # 1 # ID=2_76;partial=00;start_type=ATG;rbs_motif=GGAG/GAGG;rbs_spacer=5-10bp;gc_cont=0.322
MITQNWSEKDYLNHIIKNKLDSIWYGWSNPRSVDGIRLSSYTPIYSEKLAELLERKCTRK
GCNGNLIVSLDDRVRKIIYKMICNGIVNGSACGAYKAVLYRWVSSSDQTKLWFRDIDTVR
YYGELGRTFYSTLSVYDRRILPKNSLYVNESLMIAHTLGMDIDIKKGHGTICDLENREEI
DKVLNIVRGELGTFAEGSYNLQTSGNGVYIFLMHDLVKTDIFNQMARFNGWINYLNGVIK
GNGITRIKIDAINMPSRVFKLIGSIHQKLDLVCIPMEHDCHISKMSSDEFKLKNFNIEKY
IIDGKLQFYNRYNDKDKKSLYDFLEEHTQRHPYGDLRAIRYKFKEGIEVITGEEQKEDDN
GNEEENKIETDKFSEYYTGWEPLDLQVPGRIIHKKMFDGRHQVEMLGVPEEDIDKVLDEI
WGKKKKKEENK*
>SR-VP_0-2_scaff_6119290_936180_77 # 51172 # 51312 # 1 # ID=2_77;partial=00;start_type=ATG;rbs_motif=GGA/GAG/AGG;rbs_spacer=5-10bp;gc_cont=0.312
MAGKKVDHTNTKCCICGSSEIDEKPYNDTYHNLMEFLKDKKWLEEN*
>SR-VP_0-2_scaff_6119290_936180_78 # 51313 # 51885 # 1 # ID=2_78;partial=00;start_type=ATG;rbs_motif=AGGAG;rbs_spacer=5-10bp;gc_cont=0.360
MGAILGTVAGWQRDSRWTPGFRIYIGPAYIKYDVSPEKLEPWERWEYRVRLDVTIFLCDS
PDLTYPVVIREIKGILMVSIYPEEYPGGLEGWVDNISILESEELLTRSNTEVAGLVPCDK
SYDVQTYDEEEIPPAKREKVPKVPNYILSQIEYLEKKYEKAKTKGERISIRKEINKTKRR
YNIPIEKRKR*
>SR-VP_0-2_scaff_6119290_936180_79 # 51907 # 52524 # 1 # ID=2_79;partial=00;start_type=ATG;rbs_motif=AGGA;rbs_spacer=5-10bp;gc_cont=0.317
MEDNKDTKQYGPEQTDNISDREKIINKDQDTHINDPLMNDPPINDQPIEEIKTVSENLHD
GKMRIKCVKCGIVDDLNEDDIKLLGYIVKRYNQKANPVDYVAVLSVIKGLCTDGDKHLFV
FDESFEKNVADTIKEYEDAIKHNVERKIALDKVCHQIKETSDALKEIVKKKEYILAEMAA
GGMLIENLRLKFLKLTGTEDMEIWE*
>SR-VP_0-2_scaff_6119290_936180_80 # 52564 # 52746 # 1 # ID=2_80;partial=00;start_type=ATG;rbs_motif=AGGA;rbs_spacer=5-10bp;gc_cont=0.290
MYYKSLRIIGGKSKWVRSDDILKILQERHGIEEFNIDDTPFNDTYHDMKLDNCDVLRKIK
*
>SR-VP_0-2_scaff_6119290_936180_81 # 52760 # 53362 # 1 # ID=2_81;partial=00;start_type=ATG;rbs_motif=AGGAG;rbs_spacer=5-10bp;gc_cont=0.325
MEIVPKNDVFQNDKRNTKKTILPTDAVCTKCGVIFNSVYEDQCFICELYDKDDTGKVGID
KKENKEDANDPIIKILKDEDECKEEEEVCDHTDFIIGRQSVDLRILLDFHVEDLRALCEI
HGCPEGGSRGKMVVNIMRQLYPHLDKRINELLVRKMIMRNRKKFRFWRDIEDAINRAKRP
GRIKLVSAEDCLDITEMPKK*
>SR-VP_0-2_scaff_6119290_936180_82 # 53371 # 53688 # -1 # ID=2_82;partial=00;start_type=ATG;rbs_motif=None;rbs_spacer=None;gc_cont=0.299
MGTVRRRRVSIKDTTARLIEINSQNIILETCSEDIQKTVRFMSEKTIFYEDIELGRKIMR
LYTSIYDFSCICPKDTGLYNNIKSDIDPIIVYNKLAIYVGSHELI*
>SR-VP_0-2_scaff_6119290_936180_83 # 53631 # 53906 # -1 # ID=2_83;partial=00;start_type=ATG;rbs_motif=GGA/GAG/AGG;rbs_spacer=5-10bp;gc_cont=0.322
MSENRYPKEEELFNEVRKLFNLKNTDFIVDPDISESVCETYTEDGLTRCYLRSIDDAIHE
GVHAFFEERSQKLWEQLGEEEYQLKIPLQDS*
>SR-VP_0-2_scaff_6119290_936180_84 # 53960 # 54484 # -1 # ID=2_84;partial=00;start_type=ATG;rbs_motif=GGAG/GAGG;rbs_spacer=5-10bp;gc_cont=0.324
MTENNIEIFANPDGRIAYKVISTGKVFELVPTKNKVAGSPNPEEFANITEGMHITIPVGG
GESWTVDILLSVNGYFVISVEILNEYIIAEKIPFSEDLKGFESKGIVNLSEKMLELSDKL
ENVDLEIVGRYLKYIPGIGWELIVVFEDRREEPVPISNEDAIDYQSRGIPVMPI*
>SR-VP_0-2_scaff_6119290_936180_85 # 54512 # 55420 # -1 # ID=2_85;partial=00;start_type=ATG;rbs_motif=None;rbs_spacer=None;gc_cont=0.304
MIIHKLALDFIKYYPFDYSGHSTIIGLAAGLDKNCDIISHIHKFGFAFAEVGSLTPKENK
GNKPNIKRFDHSMINNLGLPNIGIDKAIHKLQKANPKIPILINIAPLSDSTFQDIQNSID
KIEKYANNSYSAIVLNLFCPNSICDIDKMDLIKVKSSKPIFIKLSPDLSYNQLSQIATSA
IEHNIKGYVLTNSLPVQNGGLSGRRLKDFSDASVRIINELKTEDQIIIGCGGIETKEDIL
EKIGLGADYVEILTSWLLSRNPLYIHNLNNDLGDICQKIDMQKKKNYLAKLGYSIKYTDF
RV*
>SR-VP_0-2_scaff_6119290_936180_86 # 55466 # 55672 # -1 # ID=2_86;partial=00;start_type=ATG;rbs_motif=AGGAG;rbs_spacer=5-10bp;gc_cont=0.338
MDHRTGTKIKDIHIICEDNISSFEKKVRSAIKEGLEIEAVIGGCKNSCPSACILMVDRRL
APGEEIIV*
>SR-VP_0-2_scaff_6119290_936180_87 # 55701 # 55901 # -1 # ID=2_87;partial=00;start_type=ATG;rbs_motif=None;rbs_spacer=None;gc_cont=0.343
MPDTIKIKSRRDQEMECALKELKRETKIHNRGSTFEQTFAKQFKKAQIRSIKDAIKEYKK
RLKKQK*
>SR-VP_0-2_scaff_6119290_936180_88 # 55925 # 56158 # -1 # ID=2_88;partial=00;start_type=ATG;rbs_motif=AGGAG;rbs_spacer=5-10bp;gc_cont=0.286
MLDKLEQCNCLTEYEKRILINALDSAKIDAERLLNESGRGHIIIGKPKKEAEEELTGLIG
DYTNLKYMVDKTPICPK*
>SR-VP_0-2_scaff_6119290_936180_89 # 56218 # 56616 # -1 # ID=2_89;partial=00;start_type=ATG;rbs_motif=None;rbs_spacer=None;gc_cont=0.281
MNDKIIQDKIERSLGIICPLYRENLITDAYIIGSVAKGTVKKESDIDILIINPVFEAYLE
ELSPDEELENIKKVVNKLKDMGVQFKLIAKEKEVIFNFWYQLYKDELFHIMPQRYFINSL
PHIRITEDLCQA*
>SR-VP_0-2_scaff_6119290_936180_90 # 56653 # 56898 # -1 # ID=2_90;partial=00;start_type=ATG;rbs_motif=GGAG/GAGG;rbs_spacer=5-10bp;gc_cont=0.276
MLEDNKYARTTNDIRDKWKIAEKLVANCDPKSVCALSEIDVLLEKYKFEKYKKNGREWTV
LLEDQEIIKKEFATTCICKKK*
>SR-VP_0-2_scaff_6119290_936180_91 # 56951 # 57493 # -1 # ID=2_91;partial=00;start_type=ATG;rbs_motif=GGA/GAG/AGG;rbs_spacer=5-10bp;gc_cont=0.324
MTQTTIPLVQGENFLSFPSASTDSFGYILTSSTIKDNISNFYKYHPILGPIPVMDTDHIE
EGVGYHLYSTISGNIIYDSTGDFYITIGRFESRILKGWNLLATGSNTIILPSWCNIIDAN
TGIPVTQLEPTKAYWINYDDCTQPRFGAESALAFIGAIGTVLFTVYLLREFKIIGKPMKE
*
>SR-VP_0-2_scaff_6119290_936180_92 # 57808 # 58572 # -1 # ID=2_92;partial=00;start_type=ATG;rbs_motif=None;rbs_spacer=None;gc_cont=0.301
MQHDRRIHYKTEMKLDIYSDMPKEAQTLIANTLEKIWSETYIADLDVEDYVDIIIDLWMR
YYIQLNKTKEAIDKIKRANPPKDLKVYLVFNLFDDDDNLIIDYSEINVAPLFRAYIPTRD
LWDTYTYSKNMFESLEIIEPAYIEEIKHAMTEKEKMDLDDIILKAYGFHNRLLGIMTKKI
LLYTAQPPKVVDDWNKKGIIPKGIYFTSHMSRAEYYWNKGDIIIDYRLPEDKLTMTSEFG
GIKEYVTIDNVTIR*
>SR-VP_0-2_scaff_6119290_936180_93 # 58788 # 59150 # -1 # ID=2_93;partial=00;start_type=ATG;rbs_motif=None;rbs_spacer=None;gc_cont=0.317
MKQGMSDEDVKKFIENKHSELIKEAGVKGITLDSPSPKDFLISILYSCIEKPEGVMCVGN
DMGNNKVECWTPKEIPKTNCDLAYNTLYSDGKEKDMIPYKSWITPLFNKEVIELKEERRT
*
>SR-VP_0-2_scaff_6119290_936180_94 # 59438 # 59707 # -1 # ID=2_94;partial=00;start_type=ATG;rbs_motif=GGA/GAG/AGG;rbs_spacer=5-10bp;gc_cont=0.330
MEVMDENRIREIVKDELANFNPPKKKRAPNKWQIFLKECVKEQVGELLYTDKVKACSVKY
KENKNSTKNNGEGNNGNISPTDNTQDTNQ*
>SR-VP_0-2_scaff_6119290_936180_95 # 59751 # 60005 # -1 # ID=2_95;partial=00;start_type=ATG;rbs_motif=GGA/GAG/AGG;rbs_spacer=5-10bp;gc_cont=0.306
MNKECEELLEKIQSIVKISPSNLHDELYPEKLGQAIMMQNPEQRFVVLSKYEGIGLVLKG
LGTDTKQLDTMIEKEGDKTIKGEY*
>SR-VP_0-2_scaff_6119290_936180_96 # 59998 # 60318 # -1 # ID=2_96;partial=00;start_type=ATG;rbs_motif=GGA/GAG/AGG;rbs_spacer=5-10bp;gc_cont=0.327
MVSKEEIEKRKRIERHVQNKIDYLSATMNGYKSAIDMCNAAELSSYSWIVATQTKDLKEI
SVHLNKGQEKQFANLQKEYVQQFNRLIEGNCECKPRVSEQRVVEHE*
>SR-VP_0-2_scaff_6119290_936180_97 # 60351 # 60725 # -1 # ID=2_97;partial=00;start_type=ATG;rbs_motif=None;rbs_spacer=None;gc_cont=0.325
MTTDEVMIAPDGKGFTVFRGDTARLEKGKIKGTLYDIGESLRPSIGRSWTTSRVTAKIFA
CSYADNKPPNIVPIIYHGVSRKLKKGLFWDSEREVHIMRDKSRLKSIEIVTKNDCEKIIK
ELSK*
>SR-VP_0-2_scaff_6119290_936180_98 # 60730 # 61521 # -1 # ID=2_98;partial=00;start_type=ATG;rbs_motif=None;rbs_spacer=None;gc_cont=0.356
MKTIIISDLHNRVDWIEDALSSPILQPYDRVVFLGDYFDDYHDTPEDATNAARWLKQSLR
KPNRIHLTGTHDLWYRFPSNPYIGASGNTIEKYNAIHTVINPNDWSLLKLYHYEQNYLMT
HAGVHQYIISEYVFRNKNMFDKYIVNNNLQLDSQNIINRIVGPATEDALDTISEGFADPW
LNAGFARGGSQPVGGIIWLDWNQEFEPIPGLNQIVGHTEHKKPAEKITSNSNNYDLDTRN
QHIGVLENGKFRYIETIEVLESI*
>SR-VP_0-2_scaff_6119290_936180_99 # 61528 # 61899 # -1 # ID=2_99;partial=00;start_type=ATG;rbs_motif=GGA/GAG/AGG;rbs_spacer=5-10bp;gc_cont=0.323
MQKIIIIGIGEMYEHQLEWVYDILPTEELKQMFLDGQIDLYDMTSYPEKGDAIDAILIDT
EDIAAVVAHHLYWQEDLSPIKIPYFYNDKNEFLPVITKELDIPLIVMGDQPDGTFAHVKI
YNM*
>SR-VP_0-2_scaff_6119290_936180_100 # 61930 # 62193 # -1 # ID=2_100;partial=00;start_type=ATG;rbs_motif=None;rbs_spacer=None;gc_cont=0.314
MVIEKNKYEKIIDIINEYYIDREDKPNFYGKYIYTDSALILVHTPHKEDAYHGSAFHFRC
TKDICSIGGEVVVERDVEKDTSDKREY*
>SR-VP_0-2_scaff_6119290_936180_101 # 62261 # 62686 # -1 # ID=2_101;partial=00;start_type=ATG;rbs_motif=GGA/GAG/AGG;rbs_spacer=5-10bp;gc_cont=0.303
MDEDITKYKIERAIDLICQLYNANIITDALITGSVAKGAARKESDIDIYIVNPGFINAAD
LPPLRTILPYSPSEKEEKVELLRTQIVDILKNIGTEFKELHIKEFPLWYQLYKGELFHLM
TRDRINPFMEGIEITRDLCTG*
>SR-VP_0-2_scaff_6119290_936180_102 # 63245 # 63544 # -1 # ID=2_102;partial=00;start_type=ATG;rbs_motif=AGGAG;rbs_spacer=5-10bp;gc_cont=0.323
MEHLDKVKQDVLKSINYARNSATALVEGVIECDNMNQLTNVLSATEEARSMALILTRLFP
GDDYIKHTLEEANSVYHIGYKGKERFITECKCKNRKKLK*
>SR-VP_0-2_scaff_6119290_936180_103 # 63681 # 63890 # -1 # ID=2_103;partial=00;start_type=ATG;rbs_motif=AGGAG;rbs_spacer=5-10bp;gc_cont=0.276
MKQSELIILAEEAIDEFFTNIGDMVDGIVENIIEKYGLDEYDLNEDDKKFLKNRIMRGIL
KLDKDDITK*
>SR-VP_0-2_scaff_6119290_936180_104 # 63918 # 64709 # -1 # ID=2_104;partial=00;start_type=ATG;rbs_motif=GGA/GAG/AGG;rbs_spacer=5-10bp;gc_cont=0.312
MVEENIIKKPNIKQIQPINYYTPSKMSVKENPNQIISNPLKSEQRRPTNLFSTSSIKNIR
DYKNDPLISQSSPIMKDFNTQNMVPQKESPSLFPGDAPYPSDAPHIMIKGIRDIINKPHN
DLDDRDTPHAHPASAIDGEGNLLANITPVFSNWMQNPGTNTDLTDELDNTLSTPGIASGA
DESTIIWDLGSSKRVSFTFTTEQTFSLMTILASNDGISYIDLFPNINYVYSGTLNLRARY
IKFDDKKAGNTYTILGFRAYLII*
>SR-VP_0-2_scaff_6119290_936180_105 # 64787 # 65791 # -1 # ID=2_105;partial=00;start_type=ATG;rbs_motif=GGA/GAG/AGG;rbs_spacer=5-10bp;gc_cont=0.327
MTKENINKKPNIKQIQPINYYTPSKMSVKENPNQIISNPQKSEQRQPTSLFSTSPTSKIK
EYKNDLSISTPKSNQKEDQPNVNLLSSKPRTEDFRADPLISQSSPIMKDFNTQNMVPLKE
SPSLFPGDAPYPSDAPHIMIKGIRDIINKPHNDLDDRDIPHAHPASAIDGIPKSIVKNGL
KSIIGTIGANWETPPTNIQNATDENLSTSTGEAIATIQSPTVATITFDMGAIYPVQSIFV
KIGLWKDGFLETANLAFSTSLDGIIYNQNVFGNIDITSTSDDEDINYGNISTAQSINTDN
KTFRFLQIQLSTAAGTGKAHLKIYEITLLVLNFT*
>SR-VP_0-2_scaff_6119290_936180_106 # 65797 # 66186 # -1 # ID=2_106;partial=00;start_type=ATG;rbs_motif=AGGAG;rbs_spacer=5-10bp;gc_cont=0.364
MATLSEKEAEDIIKNILPIIREKTTSTEGMTIDMAGIAEAFDAVRREGNTPDVYCKIARA
AYDHGISTTIKASTRHGMTLTFNTAKPGYSKPSLKICETKWRTAKKYYELLKSKYGEESS
PKFPPYEPG*
>SR-VP_0-2_scaff_6119290_936180_107 # 66244 # 66585 # -1 # ID=2_107;partial=00;start_type=ATG;rbs_motif=AGGAG;rbs_spacer=5-10bp;gc_cont=0.304
MADNVGYRITDNVEYDIMNTKRHIIIGTFLAPDLAERFLAEEPIYRGPEIKIVPTLTYRD
VNSLDYLMSCMSTIYETNKRNWSDNEILNKIIKEFLEKIDDINSGKSVEGYIT*
>SR-VP_0-2_scaff_6119290_936180_108 # 66608 # 66898 # -1 # ID=2_108;partial=00;start_type=ATG;rbs_motif=AGGAG;rbs_spacer=5-10bp;gc_cont=0.309
MVEAEVAAFKLAYLQKKIDRMATLTKEYEDSINKCNPAGISSAAIFLGELGELLKTEQRY
LTRKQEEEIDDLKREYALQFQRLNIYKVCECKPKAK*
>SR-VP_0-2_scaff_6119290_936180_109 # 66947 # 67372 # -1 # ID=2_109;partial=00;start_type=ATG;rbs_motif=AGGAG;rbs_spacer=5-10bp;gc_cont=0.383
MSTSELTNDTLKKTLGMAVSVIATEHFMSAGLSSPWSVAKFAISDQDKQEVWHYFYEAVS
ASAAFSVITAYMLKSWVPVLSSGLTLAYYRKLYADALSRTPTQNPTPVLTPDVPQLTINN
DGRYEPMTTEQLNQIQQFLDY*
>SR-VP_0-2_scaff_6119290_936180_110 # 67486 # 68397 # -1 # ID=2_110;partial=00;start_type=ATG;rbs_motif=AGGAG;rbs_spacer=5-10bp;gc_cont=0.288
MDMIETEYFITIRIINGKPRKVIIDLFENIINRNPSKYELKDLKIYTEIKGRYRIPVSFD
GKKFFWLVMDKGRFIRNPTKDDLYGTQLLRYNSTNVCPICRKEYESGKIPELTDKSLLYP
KNVRYYGNDAYCTSHKERIDPNSRNNKLKSVSDRRTGNLRPDSTQEKGDKGEDLLCEWKG
YINLNKKYDNFEMRRDCYNPKTGEYHHAKIAYYDSKKRCWDANLKKEIKSIIEGYQVKST
FIFCVSKDRKFIERLYEIPEEDMIMTHVSIYRNSIGSKYDQYRINVKEEMDKINKLWNKI
NNK*
>SR-VP_0-2_scaff_6119290_936180_111 # 68564 # 68878 # -1 # ID=2_111;partial=00;start_type=ATG;rbs_motif=AGGA;rbs_spacer=5-10bp;gc_cont=0.327
MVEKKYSKDRLEKSRTLFLEPSINTSLEFALKNVVAKNFGRVVGMIANIDSVIEHHIINN
CAKALEDKDRIDCIAQANDLKTGALNRIAEKLTEQCGGEMGYID*
>SR-VP_0-2_scaff_6119290_936180_112 # 68909 # 69409 # -1 # ID=2_112;partial=00;start_type=ATG;rbs_motif=GGA/GAG/AGG;rbs_spacer=5-10bp;gc_cont=0.317
MMHEQCNWYKNIKHESLLYNFIEERSIGIPSTYCEEDKQVFVTNYIQCVKLDDIDKIEPW
SPLREESVRKWATPDKLRRLKYYQEEETNKNIIPHGAFHDMPMLSREYKLDNNKQEKFKI
GDGIHRINRARELCELPENCSVDCILASVEERVKINRTDIKNVEIK*
>SR-VP_0-2_scaff_6119290_936180_113 # 69436 # 70047 # -1 # ID=2_113;partial=00;start_type=ATG;rbs_motif=GGA/GAG/AGG;rbs_spacer=5-10bp;gc_cont=0.309
MNICDIISKSTVAKADIKKLIRKTYYTNMKENYGTICIHGDTASLENIGVGEAEYVPLSK
MLFSGCSGGSKKLADIHTHPSRNLFMSEGDILDTFRRGLDTECIAIESEFKENRVRCYAL
KKEYKDKSIYTDNLKKDIEQTVKHIREADDKAFKAIYTGNEKLIAETKHTEDELRSKYHS
KAKELGKLMEDSLNWFDYCDLEI*
>SR-VP_0-2_scaff_6119290_936180_114 # 70070 # 70696 # -1 # ID=2_114;partial=00;start_type=ATG;rbs_motif=GGAG/GAGG;rbs_spacer=5-10bp;gc_cont=0.330
MNEIIEYIPEDKSIKICKAIRDNIDIRKVISLMGRETFKNNKEYATKWCETPTGDVALSD
VIMGKKDNVNITGLKCKEGDKELGFMHTHPPSGREHLLSARDISIAGHNKHGATCFAFYD
EIRNNTLTQCFSIPENMQKVFHNILDKYEKSEDIKELFKARMKLDAIEDFVMENFGEFKN
RNFKCQYPIKDNGNIDRDYMVIERFKKS*
>SR-VP_0-2_scaff_6119290_936180_115 # 70718 # 70984 # -1 # ID=2_115;partial=00;start_type=ATG;rbs_motif=GGA/GAG/AGG;rbs_spacer=5-10bp;gc_cont=0.360
MKVRKREIFDAEQWFPGKKIPGVQGTDPSKWCGCVIAGFEKFKEPHIHPSVTECILVKPG
DWVVTDTKGKSCLVKPGIFDEIYEKIKL*
>SR-VP_0-2_scaff_6119290_936180_116 # 71057 # 71368 # -1 # ID=2_116;partial=00;start_type=ATG;rbs_motif=AGGA;rbs_spacer=5-10bp;gc_cont=0.288
MADKYFPYNKIIDEMQKRVNTCNLSIIDSLRYFLRESQGEYGPSQAVTLPDEVIKEIDNL
IYKFKKDCYCGDSNSIIWGDHSVYTKEKEHLKPRKKKHTKSSG*
>SR-VP_0-2_scaff_6119290_936180_117 # 71373 # 71597 # -1 # ID=2_117;partial=00;start_type=ATG;rbs_motif=GGAG/GAGG;rbs_spacer=5-10bp;gc_cont=0.289
MINNLESINKKDLCKIMTPKLVNDIVDALFWAEDIGWSERETVEKLQDEIDKLAGFCDIV
RPKKDRYEDYIKKE*
>SR-VP_0-2_scaff_6119290_936180_118 # 71610 # 72257 # -1 # ID=2_118;partial=00;start_type=ATG;rbs_motif=AGGA;rbs_spacer=5-10bp;gc_cont=0.330
MTKEFKFEDLNEDLLLDLHKKFPNTIDDNAKLLVEDIRYEKGKAHGCIYSGEAKIINLQK
AIELDFELWFDVYTMPYCAPDKVPTIDTYLTGQYAKIAKLRGPTPEIGLKAVILSNVLEF
PQGIRYFDAYWYVFETDTGHKVLSKDGWFGTYVYDTKLGMRPAIDEDWIDLKDGWKKIRE
GLEMVTTTETFKNPVKEFMIKRYTEKLTPDLYIEL*
>SR-VP_0-2_scaff_6119290_936180_119 # 72279 # 72785 # -1 # ID=2_119;partial=00;start_type=ATG;rbs_motif=GGA/GAG/AGG;rbs_spacer=5-10bp;gc_cont=0.341
MPTRLNSFMLPDSVIQKMKRKVEDSRIKDIEVGFNLCTENGNLHDENPCTGTECAVDIPK
GCTRGKHVGLFHTHPHMNSEPSIQDIANAYQIGINCIGSTEEKGIKCYVRKDAVSTMENL
ETIVTALIRYESPLHLSELPEEDIKNYKAWIKVRNDLKKHYLNTVEIA*
>SR-VP_0-2_scaff_6119290_936180_120 # 72802 # 73293 # -1 # ID=2_120;partial=00;start_type=ATG;rbs_motif=GGA/GAG/AGG;rbs_spacer=11-12bp;gc_cont=0.337
MTVHNMPTKLNSFILPDSVLQEMKRKVEYSRIKDIEIGFNLCVENGNLHDENPCTGTACA
VEIPKGCIIGRHVGIFHTHPSASSEPSIQDILNAYQMGMNCIGSVKEKSIKCYIRKDAVP
IREDLETILHLSKIPEKDIRNYKALMKVTDDLKKHYLNTIEII*
>SR-VP_0-2_scaff_6119290_936180_121 # 73483 # 73647 # -1 # ID=2_121;partial=00;start_type=GTG;rbs_motif=GGAG/GAGG;rbs_spacer=5-10bp;gc_cont=0.297
MKDKEKEWASDKDTELQSDLQALDMNVDIFTRKVGKCNIKDDFIDIIEKIGILY*
>SR-VP_0-2_scaff_6119290_936180_122 # 73717 # 73938 # -1 # ID=2_122;partial=00;start_type=ATG;rbs_motif=AGGAG;rbs_spacer=5-10bp;gc_cont=0.329
MIELKGENSQMHYEPYNKVLSEQCAHIGSETKTEFLTKIGYKIDRYLCPCGMVRVSKGPG
YRIKIESDACGFK*
>SR-VP_0-2_scaff_6119290_936180_123 # 74039 # 74260 # -1 # ID=2_123;partial=00;start_type=ATG;rbs_motif=GGAG/GAGG;rbs_spacer=5-10bp;gc_cont=0.270
MVLKGCNCLDAFNKKDLTKVIKELITIRNRQIDFVRTKAPVTTKEKEFVVSDIIKEINNL
NNLNTDIENTPDC*
>SR-VP_0-2_scaff_6119290_936180_124 # 74283 # 74510 # -1 # ID=2_124;partial=00;start_type=ATG;rbs_motif=None;rbs_spacer=None;gc_cont=0.303
MIYIMATKFEFLVGLAERLKISDIYGLTRVWESMSKSEDAIERLVQSKEFTIEEKVYLSI
SLGLEIYPHLKEIKE*
>SR-VP_0-2_scaff_6119290_936180_125 # 74561 # 75088 # -1 # ID=2_125;partial=00;start_type=ATG;rbs_motif=None;rbs_spacer=None;gc_cont=0.280
MVIYIILGDLDMVLALHVTHKDKVKSITQKGLICKSYKEHPIAKDCSVFFYPINGAHKDI
EFTPQNARLRNENVDDTVYVIADVDDGIVGDLQQEGNIERYLYNTMKYEEYLKDCRSRNR
FGEPEVIIKGSIPKEKILGSINYTKMKKIYDNCDNKDARIHKCDCIENGIMKVIR*
>SR-VP_0-2_scaff_6119290_936180_126 # 75191 # 75562 # -1 # ID=2_126;partial=00;start_type=ATG;rbs_motif=GGAG/GAGG;rbs_spacer=5-10bp;gc_cont=0.231
MNNDYVKFQMLEKELIVYYNEKYSNIDDMKLSEKIEDIKFLCNTFCKRIEKSNYKKEILE
WFDNEYLHVLSFKDLILSAQHALNLDSLQIYYKFLNNEPIEIDSESDLEFYKYLETQYDA
IMF*
>SR-VP_0-2_scaff_6119290_936180_127 # 75585 # 76244 # -1 # ID=2_127;partial=00;start_type=ATG;rbs_motif=AGGA;rbs_spacer=5-10bp;gc_cont=0.286
MDELKKNILQGTVNSLKSIGINKLVDMIEKSHKEQREYGINICSNIDVPPFGDIFLSDIA
IGEKNHVPFKDCKGTQIGSFHTHTDFNSELSSRDIYAELASKGNFSCVGAIDNKNKNKKI
INCFINAYHVEDHLLVLDFYKKQGKFIKQLKEYGISTKTPTGDIRHIDELLSTLSPDKKK
IMYDLYKEGLEADSQLSLEAEKISKKHKDADLNINVITT*
>SR-VP_0-2_scaff_6119290_936180_128 # 76272 # 76712 # -1 # ID=2_128;partial=00;start_type=ATG;rbs_motif=GGAG/GAGG;rbs_spacer=5-10bp;gc_cont=0.345
MSEIQASKDTTDNAERFTCPALRIAIKDKEVAEAMSNELMATIRNNTSIPEDKRYKIIGQ
INAKTRQEAEMKGQLQGMERTLDCPIPEERIAGLSEKEFIEDQRSVYIATYHTEPSKAFL
ESAIGYAKYMEIVDKRRDDPRVKGNR*
>SR-VP_0-2_scaff_6119290_936180_129 # 76739 # 77089 # -1 # ID=2_129;partial=00;start_type=ATG;rbs_motif=GGAG/GAGG;rbs_spacer=5-10bp;gc_cont=0.322
MPELKLSKIKFLRIRTNNEQDAMYALGALLAIRIESVIGKVYEVKGGSIQTTTGYVESVI
ALNAELEEEAIDILRHLSTVNRLWKQKVSYETITELETEYTRALGEEFLPEHKMPR*
>SR-VP_0-2_scaff_6119290_936180_130 # 77130 # 77402 # -1 # ID=2_130;partial=00;start_type=ATG;rbs_motif=AGGA/GGAG/GAGG;rbs_spacer=11-12bp;gc_cont=0.315
MTNGRPTPRDVLERDFNIVFDELNKAVEKCDNSALEWAMSSIRSNEKALCKKEITESTYL
ERQQKVTNLIADFSYNCECSHKASASEHML*
>SR-VP_0-2_scaff_6119290_936180_131 # 77411 # 77950 # -1 # ID=2_131;partial=00;start_type=ATG;rbs_motif=AGGA;rbs_spacer=5-10bp;gc_cont=0.311
MDIIKELNTLSNDELTELDTKLKITPDMRIHISKDRMYKLEERQYIQKHYDKPDGFWYGF
GDEWIDWTEIAGPGYKGEYVYEIDINGSNILQIKDHSELIEFTEEYKSNRQIYPKIIFSI
DWPRIELKYDGIEINPYIGQSRHNIKTIWYYGWDVASGCIWNLDKVNIRLVGLLKDEKE*
>SR-VP_0-2_scaff_6119290_936180_132 # 77968 # 78381 # -1 # ID=2_132;partial=00;start_type=ATG;rbs_motif=None;rbs_spacer=None;gc_cont=0.273
MSSKLILCIEENGKFIRDLEAVFTNPDKTKECFNDAKIAIHKCEGPGSTDEIVFMAHNKR
KLEEDLQNLLNKMEIGIDTCDLKTLDISNNIIKDLTIFDERKKVGKINVDDEKIREMTNR
FKSLRDKFYTRCQCEKK*
>SR-VP_0-2_scaff_6119290_936180_133 # 78426 # 78740 # -1 # ID=2_133;partial=00;start_type=ATG;rbs_motif=GGA/GAG/AGG;rbs_spacer=5-10bp;gc_cont=0.321
MPRIIISKGQRRKQYADFCDAIEKVVPRLKREIEDKKTISINAKDLAKDMGPKFQDKHPI
SFYWGTKFCLWDNGIHVEAKTKDHEPTLLMRARTREDKFYKIFK*
>SR-VP_0-2_scaff_6119290_936180_134 # 78745 # 79146 # -1 # ID=2_134;partial=00;start_type=ATG;rbs_motif=AGGA;rbs_spacer=5-10bp;gc_cont=0.348
MSTPIPSEGPSFKEVLEEKDAHQHIEDCATMVVSVITRSAYLIQLAEIRSMFITDDRVRT
TLDTIIIDEITEVIDSISLLSECEIFELVDSEELNKLLEELGYLDVEKAREYGDDAWKMF
SKVVTDYIVGTWK*
>SR-VP_0-2_scaff_6119290_936180_135 # 79249 # 79476 # -1 # ID=2_135;partial=00;start_type=ATG;rbs_motif=None;rbs_spacer=None;gc_cont=0.320
MQTNDTTIKLESMREIPIGQIVELYKNGYIIEGISQASPAISTAQDGITISGDAILLIGI
GILGYMYIKKHPEKL*
>SR-VP_0-2_scaff_6119290_936180_136 # 79452 # 79580 # -1 # ID=2_136;partial=00;start_type=ATG;rbs_motif=AGGAGG;rbs_spacer=5-10bp;gc_cont=0.271
MLENIWSERIVDRKIDGKNKKVIIDKKGNTKNNNLCKPMTRL*
>SR-VP_0-2_scaff_6119290_936180_137 # 79828 # 80367 # -1 # ID=2_137;partial=00;start_type=ATG;rbs_motif=GGA/GAG/AGG;rbs_spacer=5-10bp;gc_cont=0.309
MNRTQLDNLFKTYKPVQDPDELYWLIRKVEKLNPKTILEIGVQKGATLSIWDNILNETCH
SDCLLIGIDIQNRMTWDTRKSKNNIQMLFTDSRKKETTNIMKNILKERKLDFAFIDGGHT
EATVTSDYQNYSQLVRKGGLVAFHDVNNRHYPGVKQFWDKVKRKKESCNYCSGIGIIYM*
>SR-VP_0-2_scaff_6119290_936180_138 # 80391 # 81287 # -1 # ID=2_138;partial=00;start_type=ATG;rbs_motif=None;rbs_spacer=None;gc_cont=0.297
MVIIVKLNKTMVKIYMTRRKTDFTNIKCCGCQKGNLTSKTALRERINGKPTGRWSCHHCY
HLFSTYGQHEKPKKRYNETNMCPNILKNGEICGRSLIQGNTCMERDLSGNQTGNYVCQRC
YNNIYSAKLPDSHNNIMKLLRNIRTGNQDPNSNQAKGDNSQELACMLYGWEDLNKKFDNY
RYPIDCYDPKTELYYQIKSALYDSSRRSWHEYWENVHNTDFVSLIFFCKSKDGQIIERIY
KFPKKEVIFSKTVEIFKNPSPSRGSWVEKFRVKDSDELKKVNDIWKEILAEKKMQNYR*
>SR-VP_0-2_scaff_6119290_936180_139 # 81376 # 82572 # -1 # ID=2_139;partial=00;start_type=ATG;rbs_motif=GGAG/GAGG;rbs_spacer=5-10bp;gc_cont=0.404
MTQTNFDKLAHFPNCTCANSIDHPSQARPGIHPFEDRLYVVTTLFNPLRFRNRYWNYWTF
QNMVEKSGAILYTVEIAFGDRHFEITDPNNPRHLQLRAKDNQEIWLKENSLNLLINRLPP
EAKYIAWLDSDISFARPDWAQETLHLLQHYSFLQMFSHAQDIGPEYQPLTITPGFVYSKF
EDQLQAFNNSSNQNLDNPIETDNQKMIKSLGLNKCMEDCLEAALEDCEEECHYYYGVVKK
GKEKPLWKFYHSGFAWAARRSALDAVGGLIDYCLLGSGDWHQAHGLFGQMNKTLNVGYSD
SYKRLCLEWERRAEKNIRRNVGYMPGTISHSWHGRKANRRYDDRWKLLVETKYDPITDIK
KDTNGLYQLDDSGDSRFLALRDGLRRYARVRDEDNPSL*
>SR-VP_0-2_scaff_6119290_936180_140 # 82572 # 82661 # -1 # ID=2_140;partial=00;start_type=ATG;rbs_motif=AGGAG;rbs_spacer=5-10bp;gc_cont=0.311
MTENKYKPYRCLEEGGKTKLEVIDITEEK*
>SR-VP_0-2_scaff_6119290_936180_141 # 82827 # 83210 # -1 # ID=2_141;partial=00;start_type=ATG;rbs_motif=AGGAG;rbs_spacer=5-10bp;gc_cont=0.292
MTNKTKNTKLTEIVQIEKLVAENGTPVFLMKIADIPVRPYITEIEVNKVVTYMKTVVNAV
VQKVNIDKTLTGKDLVNIEILKTKEGDFYLMTIADMHLRGYIDGYETLVQKSFMISVVDE
VIKRIRL*
>SR-VP_0-2_scaff_6119290_936180_142 # 83224 # 83988 # -1 # ID=2_142;partial=00;start_type=ATG;rbs_motif=GGA/GAG/AGG;rbs_spacer=5-10bp;gc_cont=0.284
MKYNTCRILDGKPRKVIVDENGKVINRNPSKDELKGLEKELRTFRDTIKYETIYTDEELL
NCLRQFEKENGRVPIRDDFRSHPIYPSYMTYVVRFGSWSKALKLVGLDVESMVKKGVIET
NDQKARLAEMTIRDQFKEHPIDLAGENKNSPCDGICPNGMYYDVKSSKLYIKSKNCGAHW
IFGINNKYKEYIEIYYLLAFSEDYSKLKYGWRIPGEITEKDYFIVWLTYGEFTVDNMKEY
DITDKLKEIINIGI*
>SR-VP_0-2_scaff_6119290_936180_143 # 84166 # 84444 # -1 # ID=2_143;partial=00;start_type=ATG;rbs_motif=None;rbs_spacer=None;gc_cont=0.319
MTHTYYLIEVKQWYQSRTVWVNIVALIAIIVQTSTGFVINPTDQLAIITVLNLMLRSITG
SGLEIMDHNMVKQKIHNINENKIRNGDIKNED*
>SR-VP_0-2_scaff_6119290_936180_144 # 84561 # 84728 # 1 # ID=2_144;partial=00;start_type=ATG;rbs_motif=GGA/GAG/AGG;rbs_spacer=5-10bp;gc_cont=0.298
MFPSGSCIRVPDEVIEAIQNINIINICLHKLLTFYDANISGQHFAASINNQWINS*
>SR-VP_0-2_scaff_6119290_936180_145 # 84654 # 85145 # -1 # ID=2_145;partial=00;start_type=TTG;rbs_motif=None;rbs_spacer=None;gc_cont=0.317
MRIRNYCIQYNIGTIVIGHNPGQKQGVNLGKKTNQNFVSIPFHQFINMIKYKAEEIGIEI
KEQEESHTSKCSFLDDESVEHHDIYVGERVNRGIFRSKLGSINSDVNGALNIIKKAIPNA
FKRIKSYNVDGIEDVWLHPLRINPLIINTSSKMLSRNIGIIEG*
>SR-VP_0-2_scaff_6119290_936180_146 # 85114 # 85917 # -1 # ID=2_146;partial=00;start_type=ATG;rbs_motif=GGA/GAG/AGG;rbs_spacer=11-12bp;gc_cont=0.281
MSIPLIYQETSDYLPRTEQIWIKPNYVLFNLCHLAKNLYNEANYIIRQEFIESYKNNGTG
NYLNYQTIDYLIKDKSKNYKKLPAQTAQQILKILDRNWKSFFVAIKDWNINPDKYLGRPK
LPGYLKKDGEFVLYFTDQQVRIDSDTGKVIFPKTTYFLQGIKTRIKSVIRELRIIPKGKK
VGYLIDLVYRKEVKKISNLGKNNVIGLDFGLRNFVTIGNNIGEKPICIKGGILKSINQYY
NKRLAELKSLYSKQDIIVENKKLLHPI*
>SR-VP_0-2_scaff_6119290_936180_147 # 85942 # 86205 # -1 # ID=2_147;partial=00;start_type=ATG;rbs_motif=AGGAG;rbs_spacer=3-4bp;gc_cont=0.311
MSAREAANILDNLDQLKRSIDNCHPQVPSLAVETALIIEKYVSFKSIDEYYADQSIEDLH
KLTKQFEENCMCESTRLPVIKRLEQSL*
>SR-VP_0-2_scaff_6119290_936180_148 # 86650 # 86910 # -1 # ID=2_148;partial=00;start_type=ATG;rbs_motif=GGAG/GAGG;rbs_spacer=5-10bp;gc_cont=0.295
MENEDKIQKELSIVENLVGTIKERAKKCDPNIVYPLGEYQTAIDRLFSRYGEIREDPKYK
NRFNTLIKDFENYRGDYTYDCICMKK*
>SR-VP_0-2_scaff_6119290_936180_149 # 86914 # 87543 # -1 # ID=2_149;partial=00;start_type=ATG;rbs_motif=None;rbs_spacer=None;gc_cont=0.343
MIKDKITEALKERFRDTIKKTVDTGKEQGFFICANKEGKLYASKSCEGDECEVILGDPFG
VCPQKVQGDFHAYPYAANAREEYKKKGINPPPGDILKEEVRRTLIDKHEEKGLNGLSPVI
PSYKDTLNTIVHKCFKETDATTCIGSDLDDSIVECWTPKDPRRGQCVRAVFELRRSVQEK
KKLSPKKWAVPLFDIENINLRNNIINNGR*
>SR-VP_0-2_scaff_6119290_936180_150 # 87584 # 88102 # -1 # ID=2_150;partial=00;start_type=ATG;rbs_motif=None;rbs_spacer=None;gc_cont=0.301
MNISNMYNTIITMTNGHGYPPENIINIISAQPYKCSDISITDCQTLFLYAACNDNIAYTR
FELLNWLYPEIPETVQLLDKYSIGVCILVAKNCIENNGESLIDTTNKVNQLISIADDDLN
GLLSIIDASTRGVVATPVKNLLYLLAGATIAIGYLIHTTDKYYRAYKRCIND*
>SR-VP_0-2_scaff_6119290_936180_151 # 88203 # 88463 # -1 # ID=2_151;partial=00;start_type=ATG;rbs_motif=AGGAG;rbs_spacer=5-10bp;gc_cont=0.295
MSQISEEERQRISNTKDSIEITFVKINADAKQCILFGMAKGMIRITDNARALKEQNAITS
NEYLDIIDRMDDIIEDVSRNCKCKNI*
>SR-VP_0-2_scaff_6119290_936180_152 # 88487 # 89095 # -1 # ID=2_152;partial=00;start_type=ATG;rbs_motif=AGxAG;rbs_spacer=5-10bp;gc_cont=0.322
MIKDKITPELKKLFRDAIKNTMDTGIEHGFLLCLDNKGSITPADVCKGDGCQVTIPRTCP
VKTQGNFHTHPILAHYNRELTKIGSSKLSKKDVLSFIKETNKTSKDKYDPQAPSRGDALL
SLTDKCRNISNGTVCIGSDLEEGIKCWTPKEISAQNCARAFKEFIDISPIEKTEQLEQWS
KDLFNVETINVKRTFIDSLLGR*
>SR-VP_0-2_scaff_6119290_936180_153 # 89177 # 89374 # -1 # ID=2_153;partial=00;start_type=ATG;rbs_motif=GGAG/GAGG;rbs_spacer=5-10bp;gc_cont=0.293
MTIKCSCIDNLDKSNAEHLLRYVEIRETKIGSLTFNEAETVKAAKEFWKNARNMLETIIK
LPECK*
>SR-VP_0-2_scaff_6119290_936180_154 # 89420 # 89659 # -1 # ID=2_154;partial=00;start_type=ATG;rbs_motif=GGAG/GAGG;rbs_spacer=5-10bp;gc_cont=0.296
MADTIGKCECINNFDKSEIDHVITNDIDDADYKLTLMRRDRKELIESGVNTDELTRKYES
EKSKLKNLLLRVRNTPVCK*
>SR-VP_0-2_scaff_6119290_936180_155 # 89696 # 89980 # -1 # ID=2_155;partial=00;start_type=ATG;rbs_motif=AGGAG;rbs_spacer=5-10bp;gc_cont=0.333
MVSTLITLENQKIIENLRETVMRFVNNAASCRTIGMSDDLSKTTRLMEMLHHKSVQKELT
QDQEKTLHAAILDHKRGLDFIEYDCNCIKGKENK*
>SR-VP_0-2_scaff_6119290_936180_156 # 90035 # 90235 # -1 # ID=2_156;partial=00;start_type=ATG;rbs_motif=AGGA;rbs_spacer=5-10bp;gc_cont=0.328
MDTIRILKMPDSSAMIAVVHEEGGTEHSHKIGYFIEKTGEVLLTDPKGLLYFVDEIGIDK
FIEIQQ*
>SR-VP_0-2_scaff_6119290_936180_157 # 90277 # 90621 # -1 # ID=2_157;partial=00;start_type=ATG;rbs_motif=None;rbs_spacer=None;gc_cont=0.339
MTADRQRICKCGDAIGNFLTDIDFTRDRIKDEKFPPITDFILRDPVYGNIRNIAESCGID
TRRSESLYDNILRGMSKMKGAKNDGEFYEGRGQALTDLCVLMSEIRNKVRECSR*
>SR-VP_0-2_scaff_6119290_936180_158 # 90671 # 91039 # -1 # ID=2_158;partial=00;start_type=ATG;rbs_motif=GGA/GAG/AGG;rbs_spacer=11-12bp;gc_cont=0.306
MKMTTNNISNLNSLELSIGPMQPERLSNELGVKLSIPVGAKTLERDKIIASSVNSMYSNI
NKIEDDCSIDASKTKWGHSDIFSKIDKMEADPTKFDEKRSEILIDLDRIEYDVIQKIKDC
SK*
>SR-VP_0-2_scaff_6119290_936180_159 # 91046 # 92422 # -1 # ID=2_159;partial=00;start_type=ATG;rbs_motif=None;rbs_spacer=None;gc_cont=0.285
MPIPLIYQEETDYLPRTEQIWIKPNDLLSNLCHTAKNLYNEANYIIRQEFIKKDGDGNNC
GTYLPYSVIDYLIKDKSENYRKLPAQTAQQILKILDRSWKSFFEAIKYWKINPDKYLGRP
KLPGYLKKDGEFVLYFTDQQVRIDNDTGKIIFPNKLNVLNYKYHIKPRIKSIIKELRIIP
KGKKIGYLIDLVYRKEVKKITSLDKDRIIGLDFGLRNFVTIGNNIGEKPLIIKGGVLKSI
NQFYNKKLAKLKSIYSKQEIVVEEIDKKTGNKTEKVVKRLTGPAIQILTWNRNKKIKDVM
HKYSRFIIDYCIEHNIGTIVIGYNPEWKQNISLGKKTNQNFVQIPFYQIINMVKYKCEEI
GISVIEHEESHTSKCSFLDEESVEHHDIYVGKRISRGIFRSMTGKLINADVQGALNIIKK
AIPKAFSKENIDRIEDVGLHPLSINPLMTNRNVNIIRD*
>SR-VP_0-2_scaff_6119290_936180_160 # 92495 # 93385 # -1 # ID=2_160;partial=00;start_type=ATG;rbs_motif=None;rbs_spacer=None;gc_cont=0.320
MYKYEIDNKLNKQLNLIRYQTKKDRIRSILQNPNPVALNDDSVKNGRLWLVGFLNYAGYS
EAYILNIIKIYNKWQDYEEEETIRQVHWLVNRKSGIIKETEQSKMQNCFVFTQVAGTTEY
SESCDIDGSEDIESDDIIDLFFDTCKPINLDPPHDINKAVVYYHNMGFHIIPKIRNEKRP
AVKWKIYQENQPPSYIVKRWNFSNGIILLGTRTHSYLDIDIKSAKHDNGLETFDESRLKG
WYYERTQNGGYHIFGSGFFPKGMKGLVNDAVQIKHLGGYIVTYPTSGYLKSSDNRR*
>SR-VP_0-2_scaff_6119290_936180_161 # 93418 # 93912 # -1 # ID=2_161;partial=00;start_type=ATG;rbs_motif=None;rbs_spacer=None;gc_cont=0.303
MVANMENNKKPECGAVLFHSTTKENLKKIMKEGIRPGTGKGWCELGEKAGLIVTKDMKKE
CEENIFLSGNIERLERQDLEEINIDTIAVVCVPQEKIYIDDKPFKKWDVDRFTQVPFAEQ
KLSEIGEIKVKGIIPPENIIGCLDIKKYNIWQNRGIYTVNKNCD*
>SR-VP_0-2_scaff_6119290_936180_162 # 93969 # 94295 # -1 # ID=2_162;partial=00;start_type=ATG;rbs_motif=None;rbs_spacer=None;gc_cont=0.284
MEKFIKDSEKDGMERGFTFRTNEDAKIEEICLTGSQCQMINRMFISINEFITELEPNIDK
NKISQKTEALLRSYPSTLVSDLNKTEKWYLFNNIAHLFLTMAIDSIES*
>SR-VP_0-2_scaff_6119290_936180_163 # 94371 # 94571 # -1 # ID=2_163;partial=00;start_type=ATG;rbs_motif=None;rbs_spacer=None;gc_cont=0.294
MTTSVPIIQISARTALLSLAIAFIGLSFENFRAENYDYISIYVAIIEFMLGCILMILRDH
IKNGNN*
>SR-VP_0-2_scaff_6119290_936180_164 # 94584 # 94991 # -1 # ID=2_164;partial=00;start_type=ATG;rbs_motif=GGA/GAG/AGG;rbs_spacer=11-12bp;gc_cont=0.328
METINENSHAPTGLDKQNGVIIHRGPRGPKGDIGPRGPKGDIGPMGPKGDIGPSLRGPRG
TEIPEIGYQNIILRTTLLIFLLIGIILIIFGIHEIYLVANPTKIGYIYTIIGATILFIRE
YIYYYYYVDKYKTLI*
>SR-VP_0-2_scaff_6119290_936180_165 # 95016 # 95405 # -1 # ID=2_165;partial=00;start_type=ATG;rbs_motif=None;rbs_spacer=None;gc_cont=0.233
MSTNNNLNVLILINTLLLVSGMIYITFAVNSYVNHNIDINTILEFTFGFVMILIREYIFY
TVINNSIKQIENSVIYRSERLVLFIVAVFFIIIGIWDESRLYILITASILLTIREAMKYD
NKETTKISN*
>SR-VP_0-2_scaff_6119290_936180_166 # 95556 # 95762 # -1 # ID=2_166;partial=00;start_type=TTG;rbs_motif=AGGA;rbs_spacer=5-10bp;gc_cont=0.256
MNDHGFENDKKSISVYNFDWNVIGQFDNNKRTAKAVKVRLLNRNNGLMIKSLEIEENRIN
ICKYVNNS*
>SR-VP_0-2_scaff_6119290_936180_167 # 95948 # 96226 # -1 # ID=2_167;partial=00;start_type=ATG;rbs_motif=AGGAG;rbs_spacer=5-10bp;gc_cont=0.294
MPTEKELLMPTVIGKEIISAVELIRDQIPKLEKEVKTCDVDSLRLIRSATLNNCRSRVAG
NINLDIFTNNQKRISEALEKFTDKCVCKKFSQ*
>SR-VP_0-2_scaff_6119290_936180_168 # 96256 # 96741 # -1 # ID=2_168;partial=00;start_type=ATG;rbs_motif=GGA/GAG/AGG;rbs_spacer=5-10bp;gc_cont=0.290
MIDISRIDTDTLKLMIEISKSDKEYCIPLIDTHGSISAYDVIEGSERSVCMVTPSLVPFM
VAQFHNHPGEIKVIISDQDMEISYKYNIPLIIGGKKEIKLFELKSKNTFVNDLESLTQIQ
DKVILKLDLGAHIDEDLKNKFRNAHEKAVSNFNITFIHLEK*
>SR-VP_0-2_scaff_6119290_936180_169 # 96774 # 97079 # -1 # ID=2_169;partial=00;start_type=ATG;rbs_motif=AGGAG;rbs_spacer=5-10bp;gc_cont=0.317
MPIYEVKGTAEDVTYKIIDSIIKEVKRIGEIQNQTQGSKMLMFQVYFRGLKDGLRIASGG
ILNQEDPIINMINDDIIGGIISGRLSDKEGWQTMLTLETNQ*
>SR-VP_0-2_scaff_6119290_936180_170 # 97114 # 98481 # -1 # ID=2_170;partial=00;start_type=ATG;rbs_motif=None;rbs_spacer=None;gc_cont=0.330
MYDQIQKVFNTLIGNSYECYIAGGAVRDIVRGVEPSDYDFTTNAIPEEIIKVFESRGYKT
IPTGIEHGTITVIIDNISFEVTTYRIDTNCDGRHCNVQFTKSLEEDIKRRDLTINALAMD
INNNIIDLVGGIEDIHRKLIKAVGDPDQRFTEDYLRILRAIRFYTKLDFEIDPPTYQSIK
KLYPNLTKISRERIRDEFNEILLSPNRIKGILMLYETNIIDIIIQDFSKLADVQQPIEFH
PEGDVFEHTIMVLSKIEAGDSLHLILATLLHDFGKLYTYTFDLEKQRMTFNEHDIVGAQQ
TKEILRGLKYDNDTIEKVYYIISNHMKLHQKLAKSTVKRLMLKSTDTGYIYNHVFDELLK
LHKYEIGASLKSFTEKEKKNEEDLLRNVIEIKAELDEELKKQALKRLITGYDVMNMGIEP
GPIISEIITKVDDAQLDGIIKTRDQALEYLKTLIT*
>SR-VP_0-2_scaff_6119290_936180_171 # 98494 # 98631 # -1 # ID=2_171;partial=00;start_type=ATG;rbs_motif=GGA/GAG/AGG;rbs_spacer=5-10bp;gc_cont=0.341
MDKKRFIKSQDGCVIEDSEVIVTGIATVVTVGLFIANTAILVPKI*
>SR-VP_0-2_scaff_6119290_936180_172 # 98637 # 98930 # -1 # ID=2_172;partial=00;start_type=GTG;rbs_motif=GGAG/GAGG;rbs_spacer=5-10bp;gc_cont=0.344
MAKKSEEKEDDWGHKIAEEQGISVEEARRKYGGVSRGLGGNKVCSFDTIDGNGIVDVYPN
AAVVTTKSGHSYNSITLTESDINDIRNCMLKSYKNKG*
>SR-VP_0-2_scaff_6119290_936180_173 # 99025 # 99468 # -1 # ID=2_173;partial=00;start_type=ATG;rbs_motif=AGGAG;rbs_spacer=3-4bp;gc_cont=0.293
MNIKGNDINSILKGLDITNDRYTYIRSYIQRMIRDYNGRPIDVIKEIPLNLKVNERYFAI
FYVGNSFASLFAKMDSKEKADFVINMANGLKLSEEKISATADYMSDTVRKQMSENVTTVE
IIKGIINSKFTSVEKDYIMFVFGMILI*
>SR-VP_0-2_scaff_6119290_936180_174 # 99572 # 99802 # -1 # ID=2_174;partial=00;start_type=ATG;rbs_motif=GGAG/GAGG;rbs_spacer=5-10bp;gc_cont=0.346
MIDIKEIENTCLHRIETTMNNEKDPNIQKEIEESGRAICTCMSEHSANPGVIHRVMIAAT
RAIPKYTVGRQEKKKL*
>SR-VP_0-2_scaff_6119290_936180_175 # 99844 # 100113 # -1 # ID=2_175;partial=00;start_type=ATG;rbs_motif=GGA/GAG/AGG;rbs_spacer=5-10bp;gc_cont=0.344
MNNQYHQYSNKTEFITPSVSLVVTTYELVEEPKGHYFWNATVTHVFHGETEERVYQISEA
HKHTDAFYRGSFEGKYKDIILKNSGPQIM*
>SR-VP_0-2_scaff_6119290_936180_176 # 100150 # 100434 # -1 # ID=2_176;partial=00;start_type=ATG;rbs_motif=GGAG/GAGG;rbs_spacer=5-10bp;gc_cont=0.281
MADRIPQERYQSHRAIPLVIKFPVDIDDEEYDKLRTYLYDMFPVSMIEQYTSKIVIAIIP
EGMAPATKDIKKFFTGSDITIDIDNYTIYIEKRK*
>SR-VP_0-2_scaff_6119290_936180_177 # 100472 # 100639 # -1 # ID=2_177;partial=00;start_type=GTG;rbs_motif=None;rbs_spacer=None;gc_cont=0.315
MDFLCKIQVKDANEIRTEYKKAWDAEALASGAEMSKAIIKMTDKIYHSSSKCDRL*
>SR-VP_0-2_scaff_6119290_936180_178 # 100623 # 100913 # -1 # ID=2_178;partial=00;start_type=ATG;rbs_motif=AGGAG;rbs_spacer=5-10bp;gc_cont=0.357
MTLASVKRPETTNKLHNDLEIVRTAIIAELDATSLYEAQIDNLNSEDAKKVIHHIINEER
EHISELYCLLMKLDKEQMNKMSEVDATTCIAGGLLM*
>SR-VP_0-2_scaff_6119290_936180_179 # 100873 # 101238 # -1 # ID=2_179;partial=00;start_type=TTG;rbs_motif=None;rbs_spacer=None;gc_cont=0.303
MVIQHACNNRRCCNPNHLKPGTYQENSEYMVKCNRQYHPIGENNSLSALMEDQVREIHKI
HKERPEVTQQEIAEIFRVSQPNINLIINGKIWHHIYKELNENIIEEEKYDTSKCKKTRNN
E*
>SR-VP_0-2_scaff_6119290_936180_180 # 101451 # 101561 # -1 # ID=2_180;partial=00;start_type=ATG;rbs_motif=GGA/GAG/AGG;rbs_spacer=5-10bp;gc_cont=0.288
MTLVELTKPKVEIKKYHDFDLIRSALIAELDCKYIG*
>SR-VP_0-2_scaff_6119290_936180_181 # 101564 # 102148 # -1 # ID=2_181;partial=00;start_type=ATG;rbs_motif=GGAG/GAGG;rbs_spacer=5-10bp;gc_cont=0.338
MEHHIYGYEEVKLKVTMRKLWEDHAIWTRQFIVDLLANLPSIDKTTERLLKNQDAIGNCM
KQFLGDTATDDLTSLLKDHITITIDLLKAIKAGDTTGSKTLETDAITNGDNIATFFATIN
PYYSKDELRDMLDTHIILVKYQSIARMNGDYNADIMYFDMGLHHILVISDYLFKGITERF
FEEQTVYPYQIQAE*
>SR-VP_0-2_scaff_6119290_936180_182 # 102166 # 103080 # -1 # ID=2_182;partial=00;start_type=ATG;rbs_motif=GGA/GAG/AGG;rbs_spacer=11-12bp;gc_cont=0.292
MVNIASIISNGAILGAGIALSSTISRDDLFSKVENRNDTILHQNQFPKTTLILPTLNEEW
MIEKTLQSIKNQNIYQLHPEKFELLLVDSESQDNTIQIASQYVDKIIILPERDLVRARTI
GIEHSKGDIIVFIDADTLYPTNWLNTMLKHYSYDQRQKQSSNSNNPVIAVSGPEFHPNYD
VTRDIFEPILINLCIKRSNEMIGHNSSCYKWAFDAINGFDVPFNYDIKSSKDTQIVLETY
FAKKLRSIGNYVYDKRLIVNDYGLTRRNKFTDRKKLCNKNDTYISDEDRYLCQYWNERDK
GIRF*
>SR-VP_0-2_scaff_6119290_936180_183 # 103189 # 104019 # -1 # ID=2_183;partial=00;start_type=ATG;rbs_motif=GGA/GAG/AGG;rbs_spacer=5-10bp;gc_cont=0.324
MNILQWAISGILGTLTVSGFIERDMNDPDIETIEPIDTVSIIVPSFNEESFIKKCLSSIK
GQSIIQEYPQYFELTLVDSGSTDNTVAIAEPYVDKIIATTVRGKLTARNLAIDHAKGNII
VNVDSDSYYNSFWLNTLLKPFFNIYSQHYDPNIVCVVGSTYDPFIPGIPIPIRNIAELID
RNILSPKRIVGRNSAFWKHDFYLVGRFDENINQMNVYEMMKEEEYGFGDKLSKLGKVVFK
MNANCVHMGGERIGCRIGTENKTICDKYGINIKRFG*
>SR-VP_0-2_scaff_6119290_936180_184 # 104079 # 104807 # -1 # ID=2_184;partial=00;start_type=ATG;rbs_motif=None;rbs_spacer=None;gc_cont=0.365
MGGAEVQIRGSKITIVGPVDIRPLACDTDHPDLCDRSARLLGLIYGSQNQQLQQLAVTFD
LITRPYGSQGQQLEQDTVTNSLTSVGHPHDDIHEGKKYIYSDIVTGLGASATQLYLFTAP
NTVTRIHMLPFVESSLGVQITLFEAPTITLNGTVQTPINHNRNSLNTATLTVYKTPTVTG
NGTQLSTREIGSVAASGRSPGTSSEDRNENEFVLKQNTPYLLRIVTLAANTDVTTILHWY
EI*
>SR-VP_0-2_scaff_6119290_936180_185 # 104814 # 105368 # -1 # ID=2_185;partial=00;start_type=ATG;rbs_motif=GGA/GAG/AGG;rbs_spacer=5-10bp;gc_cont=0.328
MVQNRTLQNSLQQSQQPNYTADPNVFSLITLDDISLKLNKLIDLSITNQKTLTSILEYTI
KNEKRLEVIQDQILAGADNGQFLRTDGTVTTTEFTIIDTNIAPGHMIKSYTIKNDGLNNI
FVGHNVAVSSRVDADIIDVTTLTSRFDVILPNEDIKFVYNRRTIRNIHILAQGGNSSFRA
WLSW*
>SR-VP_0-2_scaff_6119290_936180_186 # 105506 # 105994 # -1 # ID=2_186;partial=00;start_type=ATG;rbs_motif=AGGA;rbs_spacer=5-10bp;gc_cont=0.331
MGDNKDSNGSLLLGITLGAILVFILLTRKQQAFSAQPNWQPMDIPRVEDIKPIQSAQITQ
TDPQLIQMTSQLNNATSQLNNATSQLEQAVYKLQETVSTISRIQTYQQIQQTQSQIKQDN
EPQLKPSLPNTVYKNDEKLEIKRGSDGRIKSLNIIRDVQKNN*
>SR-VP_0-2_scaff_6119290_936180_187 # 106118 # 107476 # -1 # ID=2_187;partial=00;start_type=ATG;rbs_motif=GGA/GAG/AGG;rbs_spacer=11-12bp;gc_cont=0.478
MSYTPRNKLFGTGVNGAIANLTNVDTNATAIVQTGILTATSNRLFRATGNISISQAITIS
NQDGQVRGSFPTTHGSPGLPLDSILAAIGSSGMPSPIRPGGNSTGLCGGIAQFLSGQTVN
IGAAITANGTNSASDGGGGGGLVIVIAKTSITGAGAINVIGANGHVTAAARGGSGSYAGE
PGGHAGYGGSGGGGRAAGGGGAGAGFVPGNIGGTGVSGGGGGGSIDNVGNNGAGGAAGAG
GNGGIGNDILALVTILNLNLRTRTPVAKSNDGTPGTAGGAGGTGGSNGGGGGGGGGASGA
NTAGNGGNATALSGSGGGGGGTSATGTQGNGGNGGSGSTNIYAISSLSVYAGLPGGMGGG
GGGKGATPGSGGGGASGITPFVTGMGTGSGEVGGSGQSGGLGAAGGSGGNGGGAAGLVIL
ISPTITYSGTVTGKLITITGTDAIRLIDGFSV*
>SR-VP_0-2_scaff_6119290_936180_188 # 107515 # 108384 # -1 # ID=2_188;partial=00;start_type=GTG;rbs_motif=None;rbs_spacer=None;gc_cont=0.372
MVHLSYSEPLQKTLEKIYQLQKDQQYRISQNQDVTRKIMQEHLKEMTILADYIARSIGPS
VEEKYFSTEELAISIATPTKPSSPDIIANAIAGIPGYDRIRIHDIMNRNSPNVSVINDGT
TPLFIIVSYDGYIWSTDENPILVGEARLFHNVYELRIRSPTAGNVSLFSGGVYRATEYDY
WLAYSRAVASALINRSAFIAQSLIGIGPPGVGSTNLPNIAIPNGFQLVIRATPGNTANVF
LANSAADTGIPANSITLATGDVVKLQITNANLVWVASAGVANVDILVEQ*
>SR-VP_0-2_scaff_6119290_936180_189 # 108619 # 109170 # -1 # ID=2_189;partial=00;start_type=ATG;rbs_motif=AGGAG;rbs_spacer=5-10bp;gc_cont=0.297
MSYNNRYTDTMNAFFTGKLKDISTSKEPDIVELGHGIGIGHKYGTYDQYTKQLIEQNTKG
NGIIYLGKAIKTDKKTLSIQDPTDRFSTEDVPKLLIMFNTILNDIRIHTIWKDSNGNEIL
DQYYEIPSAYSNNYDWWDLYGIYFIGPENLEEGDYNIEITSKEFGIEDKAKVLSTSVEFS
VID*
>SR-VP_0-2_scaff_6119290_936180_190 # 109512 # 109949 # -1 # ID=2_190;partial=00;start_type=ATG;rbs_motif=GGA/GAG/AGG;rbs_spacer=5-10bp;gc_cont=0.356
MGSLQPLTPPAPASTALSNLIWTNTRAAYLDNLIAVVTTGTFTLQNNILEQDLIIFTAAT
QYIDITLFLNNLTQTATVREYEGDLTDTFKQLSAKVFPADFDTGTQSVVLSFKQKNARYK
ITIQSSVLEGATRDIPYRYATQDLA*
>SR-VP_0-2_scaff_6119290_936180_191 # 109956 # 111326 # -1 # ID=2_191;partial=00;start_type=ATG;rbs_motif=GGAG/GAGG;rbs_spacer=5-10bp;gc_cont=0.363
MVKPLIQNDKFQKARQPSLIDQNKRFISVVSPTTNTLIGVWIENINSGAAVGIGGTILDF
NGDKWVLDPNSGIVTANTLFKVEMDTLGVIGPNVKGAFAVGASGTIIYLDTSDNTWKLDV
QGSALVPAQTLHGVLIYDINNLVIAVGTNGTILTWDGTIWTQVVVPGLTTNLFGIGVDIF
SNLWACGVNGTLLKSTDFGVTWTSVPSGTTVQLNYIWFSLGKDFGYAVGGDGMILQVTPS
TDTTTIIPSGLPGGGDPGSILNGFELTSDTCGFIVGNSGNIFHFDGTDFYMSMSPTTFAL
VDVAGTTVNVVYAVGIDGLILKLQADIYSTTIESRGTEITPLKEEFQQMQIITAPIIAGT
VYTSSIFDSSRYKYVTFYVQNTFNQSISVQVMANMLSTVTGAVTVGAAFPVPATTGIESR
TVVTENDGYLPYYYIVATAALLPVSGTINAYAIGRN*
>SR-VP_0-2_scaff_6119290_936180_192 # 111320 # 111451 # -1 # ID=2_192;partial=00;start_type=ATG;rbs_motif=AGGAG;rbs_spacer=5-10bp;gc_cont=0.205
MDIPDNETDIINKKENKKENKKEIIVKKPRNNKSIIDLEQISW*
>SR-VP_0-2_scaff_6119290_936180_193 # 111478 # 112344 # -1 # ID=2_193;partial=00;start_type=ATG;rbs_motif=AGGAG;rbs_spacer=5-10bp;gc_cont=0.332
MGKYGDPIGKCNEPKNVNPDLNKTNTLLSTIIKQLTELTTIDSDILGQSSRNSTVNISIT
SKYYDTGLIPISIATVVKPDTYDIIANAIGGIPGYDDHPINRILGRNAPTLTLISDAGSS
FYVVVTSNNLNWSTAEVVVEPGEARTFYDVYDLRLRNQLAHSLYRITEYNITKPKNVPFF
VGNPYISETSVANIGLANANIEDVRDGASTINGAAVDDTFQALRRNAHSGEIANLGPGNI
FVAFDAGNGFSNERTIPPNNSQDLESMDIARIRLRTDIINTNYRLAAQ*
>SR-VP_0-2_scaff_6119290_936180_194 # 112419 # 113639 # -1 # ID=2_194;partial=00;start_type=ATG;rbs_motif=AGGA;rbs_spacer=5-10bp;gc_cont=0.342
MTKYGRLIVNTRPADLEIYLDGQSVLDSLGRIAKSPALILNVSEGVHSVTFSKDGYDSIT
VMTNVREGFDSNVKAILNTSQIRYPMMLSEQDQYIEPLQPSPGWPVLPIPQITYGHIVAN
TIPDGAEVYIDEQPVFDTVGRVVTTPVTILDITTGVHRVTFKKQGYFDQNIDVLIQNGLY
SDASVILKLEQTLSYSYMDYNNNISPYTELKWYMEPDYIQQHYLQSYYLQPRQKGTVHFD
TSPHGATIMVDGQYIIDPDTEEYIRTPATVILFEGRRDFVLKLDGYNDVFGYVDVYTGSR
VDIFKNMEPIPGSNIISSYILPYPYYPGYGDLLIDSNPQGGYIYVDGYPLLDESGNTVLT
PVKTTGIMEGFHEVRITKDGYYEKQLIVNIIAGQDNRAYANLLSIY*
>SR-VP_0-2_scaff_6119290_936180_195 # 113869 # 114297 # -1 # ID=2_195;partial=00;start_type=ATG;rbs_motif=GGAG/GAGG;rbs_spacer=5-10bp;gc_cont=0.415
MTVACTIVTIEAKTIPTNITATAITPSVTTCTEPCNLTVNITWANTGGVTGTFTPAIIVD
GTSIPLATPETLDPAQSVTKTFTVDNLMKGSHNICADPDTGVACVTVTVEQVAQAGFGGA
GMVMIAGLAIGAIYAATKKPKM*
>SR-VP_0-2_scaff_6119290_936180_196 # 114533 # 115045 # -1 # ID=2_196;partial=00;start_type=ATG;rbs_motif=None;rbs_spacer=None;gc_cont=0.316
MLQYILGYLILDHIHKNGVKDQAISYTNSIPGRKLNIGATGAGQLSNPAILNTLEKKCDI
CPNYLKNIEYCELGNHLPYANKEFEVIFASHVLEHINTNRVRCALKEMSRIGHQVVIVLP
NPLSPGFYTGYGHQSYIHKIDLPNGLHIKDIRSVYRDTIFLDPDRFKIFQ*
>SR-VP_0-2_scaff_6119290_936180_197 # 115191 # 115751 # -1 # ID=2_197;partial=00;start_type=ATG;rbs_motif=GGAG/GAGG;rbs_spacer=5-10bp;gc_cont=0.373
MDIVMTSTGVKITVYICGCTLQNNGYLKLIDLYDTTYSRVEGIPGEIGYDTVSSVPYTST
AFNGTRWTPLRVGHRYRATMYGWSGNEVDYQDFTFVLPQPNITATNMILTPSKSPCIEGD
CTVNVSVTWQNQGNGDGSFVPSLVVNGTPITAQYPSEVLSAGTSVTHTFPLTNMIKGQYS
ICPSPN*
>SR-VP_0-2_scaff_6119290_936180_198 # 115769 # 118039 # -1 # ID=2_198;partial=00;start_type=ATG;rbs_motif=GGAG/GAGG;rbs_spacer=5-10bp;gc_cont=0.387
MTFKPIIVDSTISRDYGYTAGGANGGTRAIVEKYDDVANTWTTKTPLTTARHSLTGFSLN
GYGYTAGGHNGGYDTTTEKYDDVANAWTTKAVLNTARSQLTGFSLNGYGYTAGGSVPAAS
LATEKYDDVANTWTGKANLNNAEAGLAGFSLNGYGYVAGGSNGGTVTITEKYDDIANTWT
NKANLNTARYYVAGFSLNGYGYTAGGNGPSNVVEKYDDTANAWTTKTPLNTARFLPAPFA
LNGYGYTAGGSTGAASLVTEKYDDVANTWTAKANLNTARYGLAGFSLGTIKQDVQNPTIT
EIYKIIKDGRSPEKGWTESRISRDYGYTAGGRSGALAPLAVVEKYDDVTNTWTTKAPLNT
ARFALAGFSLNGYGYTAGGNSGATSAVVEKYDDVADTWTTKTPLNTGRGGVSGFSLNGYG
YTVGGHNGGYDATTEKYDDVANTWTAKANMNTARSYVAPFSLNGYGYAAGGQTGVYTAVT
EKYDDIANTWTTKTPLALPIAYLVGFSLSAYGYITGGLNGGTNATTEKYDDVANAWTVKA
NLNTPRSQLAGFSQNGYGYATAGSTGAVSAVAEKYDYFADTWTAKANLNTARDNPTGFSL
GAIQAGVHNPEINNIYAALKNIGTNLLIGLTPAIAGYAVSPTTNADMVRDQDVDNAMTNQ
GSLITGNTGTIKYDMGSVKHVYITWRFWGSPSDADVIYMITSLDNATEFQTPNSTCVKQR
YYVVSVITYTRYITFVQIPGNANSAIRTRFGVYQVN*
>SR-VP_0-2_scaff_6119290_936180_199 # 118029 # 118781 # -1 # ID=2_199;partial=00;start_type=ATG;rbs_motif=GGAG/GAGG;rbs_spacer=5-10bp;gc_cont=0.309
MPENIDNSEQQEHSDQFQDTVICSSRTLSQMETMDNAVFEIIESVSTNSKMLSDNKKILS
EVGSFQKDFMQPVSDIQVNKLILNNIDFPTDYAKIKQVKTELIVRYNSIIESYYIIKKKE
LEIELLDEEIANESHHIKKKLKILDNEKVTLQLMAEESKLDVILTELRIYYKYYKKYSSQ
FENFENMNDKQKEDLEVELWNKKALNNPIVFEERYGEFLKEILGEVKYRKYLDRRRSSVG
TFARELVDDI*
>SR-VP_0-2_scaff_6119290_936180_200 # 118813 # 120408 # -1 # ID=2_200;partial=00;start_type=ATG;rbs_motif=AGGA;rbs_spacer=5-10bp;gc_cont=0.393
MPIDNIGHGRLARLSDVTLSAPTTDQILKYNGAVWINGPGVTANVGPGIIFYLDATKIIT
PSPQSVGLETLLKSPTIGGEIDESVTVNNSTALIDQYMYNTALGITSISTGEWVFDTYCY
ISAAGGTSEVITSMGKVIVGTGTIAMTGGPGTSRTATVTGATPFLASDYDADITKTSYVI
TPTAVLRIIGFTSTSEVTVETLATYVNDSGVAYSIDRYLFQSTTGALTNLSVTLEESTAI
QPIFPTNITDKLSARYYAKTTNVGAITIHITHGGSAHYTHIHTPLTTNHNDLPGLQGGGA
NEYYHTTAAEYTKIQALGTISSQAANNVSITGGSITGITDLAIADGGTGASNAAAARTNL
GLGSMATQNANTVSITGGSITGITDLAIADGGTGASDAATARANLGLGSMATQNVNTVSI
TGGTITGTTITFTGLVLPLVTKVFADSGYTLTTSDYTVLANAVGGVITLNLPAAAGVTGR
QYVIKKIDSSGNSITIDGNLAETIDGQLTKSLNSQYDAITIQTDGLNWYII*
>SR-VP_0-2_scaff_6119290_936180_201 # 120491 # 120793 # -1 # ID=2_201;partial=00;start_type=ATG;rbs_motif=AGGAG;rbs_spacer=5-10bp;gc_cont=0.426
MTVNCQTITVVSPSHITATNMIVTPSASPCIQSECTVNISVTWQNQGDVDGSFVPSLIVS
GTPITTPYPSEVLTASTSITHTFSLTGMTKGQYSICPSPN*
>SR-VP_0-2_scaff_6119290_936180_202 # 120860 # 121165 # -1 # ID=2_202;partial=00;start_type=ATG;rbs_motif=AGGAG;rbs_spacer=5-10bp;gc_cont=0.412
MAGTCTGTITVVLPSNITATNMIVTPSESPCIENECIINVDVTWQNQGDVDGSFVPSLIV
NDIPITIPCPSEVLSAGTSITHTFSLTGMTKGQYSICPSPN*
>SR-VP_0-2_scaff_6119290_936180_203 # 121179 # 122552 # -1 # ID=2_203;partial=00;start_type=ATG;rbs_motif=AGGAG;rbs_spacer=5-10bp;gc_cont=0.415
MQISQLQPKQLGAVHFDSDPHGAHIYVDGQLLIDPNTEESLKTPARALLYEGRHNFSMVL
DGHEDASGYFDVLVGTTVNIYKRLKPGTPQEGWGQPEPQIWLEGKLKEGTDMVDLIINGT
TMTLSGIQTFDNVEITNNGILNVAPYDGTSTSGILEIHATSIHVDATSIITADVVGYRGR
STSGCGEGDGAGCGYGWGGSGAGYGGNGGNGGNGRNGGLSYGTLDEIDITKGSGGGCGVY
FSNYGIGGNGGGVISLYANDVIIDGTVTTNGGGGISGGGQHGSGGGSGGGLLLNANNITI
SGHLNVNGGSGSNSSTAANRGGGGGGGGGRIKIFYTTTYTNTGTVSYSGGVGGTGSQYNG
QNGQNGTINITSLYREAVLASCQWPTNIIVGQPSQVVITVNQGSLTENYKLLFSGDLTGE
SSPFTANAGTDQQQLTVDNITFPTEGSKSVVATLVKV*
>SR-VP_0-2_scaff_6119290_936180_204 # 122630 # 125818 # -1 # ID=2_204;partial=00;start_type=ATG;rbs_motif=AGGAG;rbs_spacer=5-10bp;gc_cont=0.387
MTCGCTNDKNLNDNKEQPKSQTVLQSSLDTMKDIPTGNITTERELELSEEIVKVNGKGYK
IEYQGHLTEEQMRHVMRQIDLGEQSRLSTLDHVDPLYPIHFSPSIIDAEIREKGGIQSLN
PGANPSIVSGASTGYIGNGTDIFLEFLMENKASLGYAQGVVKYIGSRHDIAASVCYQDIP
DQLITCIPTTAWGLKTLGRVLVNTGALFDFGCVETFPCIAGENCTNRACTTFGSRTSFET
QISVNAYNSSSPSIPTGLTITPGSGTLTISWNSVTDPRGGEVFAYYVNITTGGNLIISGY
TQSGLRNIIVGGLTNGTTYTVQVTARSYNGIGGPAVTGSGTPVGATNPTIFSTCWAQHVT
LPCGNSPSQPPIIPGTLFQIGADIANMGPKGNVRAVFKIDGVSILDTSTANLDTYNDITK
TLWLPATSYTMPNKNVTLIVDAYGWNGTNWVLTNTVTNTISMSTPTCSGITLSPFTQTVN
TGGTVNFTATTTPTTTPFTVNFKLRDGTLLSPQTTTGGIATFAWTAPSTAGTYYVHAEVG
TPVQCTSTESVIQVSPPIIQHNVNITVLDSVTNSPIPAVNVTIGTQTLSTNTSGFVTFLV
NEGSISVSVTKTGYNTYTTTELVFSDITKTYLLAPVTPATGSLRFITVPTAADVYFDTTL
KGMTDASTGILTVSNLNVGPVSYTVKKTGYNNATGTATVAGGTTTDVAVSLTPVTPATGD
VCLKSTPAGASINMDGAVQTGKTTALSTGGCTTSNTITGLSPGSHSYTLSLTGYQDKTGT
FTITVGQVNNVDVGPLTVVTTIGSLTISSSPLGARIYIDDTDSGYITSPTGATVPNITQG
DHRYKLILTGYKDATGTFHITAGQTTTVSNITLIQIVGTLRFFSTPVGAIISIGGVSKGP
TTPTGLEVSNLPIGPTNYAAILIGYDTYNGTKTVIENTTIDVTITLTPTTTDKGSLVIET
TPAGAEIFIDGADKQLTTPQTFTGMDIGGHVYELQKSGYYTVSGIFAITAGQTTTITKTL
QSSGGTGGAGILFGVVGLAALGMMVTSKPQTQHIPPHISHKS*
>SR-VP_0-2_scaff_6119290_936180_205 # 125853 # 127253 # -1 # ID=2_205;partial=00;start_type=ATG;rbs_motif=GGAG/GAGG;rbs_spacer=5-10bp;gc_cont=0.356
MVNITVGQILNIGIAVWDFCGSTSRYLYIYDVGLGIDTTPSVIVKPASCLNISNIGIQFK
LAVASGSIACNQCLPDVTYTTLGTVYTNTQGVASISHVISDADLTYYQQAVASGNSLKIL
ACIVDPRGQQTINPGNCSESIIISSAVISEPTHMVELQLSPNSYISTIEQSILQISDKLA
EYIPFDPDIQYTRTEFSNGVAKVYLKWVGPSATMDHSDILSRIELSGTEYNARSLITIDD
INNSIGNFIKLWIIPGLIAAIGFVLAAGILSAGLTLATIVGAAIAVSSLFVIAYIVHDLM
AQQIVTQELIKNLQAYVQITSAKDAGYKALDDAFATCLQSGKTDCCSTLLQGYQKIDQTY
INEFKDRLPNMDLATATKSYTDCTNNLINQFNAGTITCDTARANFGPCRDGLYNSSDVEF
GTKYDPNTNYTKPTDWLGIGLIGLAVLGITMTTGKGKDTIVLKSEK*
>SR-VP_0-2_scaff_6119290_936180_206 # 127356 # 128078 # -1 # ID=2_206;partial=00;start_type=ATG;rbs_motif=None;rbs_spacer=None;gc_cont=0.373
MPFEIVPPEEQKIRKKAEEKPSVPNIRKEQLKPRKEPVRISKLIVSEKERRAGVPIIPGD
PCCASICETLNDNIEKSRDVLQTIVSLGGERSYRSSIYRSLTYQIEALEEHRQDLKDQNS
CGCIAETGAVSIIVPLIQARRAREGGLTRGIKFIMPTKKLKRTHLGEKSIIPPTNSCCPE
SCKILNKDIDLSTKILDNMELRGGYEATKNPRYEALISKAHALQDYRAELKSKGSCKCVA
*
>SR-VP_0-2_scaff_6119290_936180_207 # 128099 # 128536 # -1 # ID=2_207;partial=00;start_type=ATG;rbs_motif=AGGAG;rbs_spacer=5-10bp;gc_cont=0.326
MALELVSEKEVEKKKTHERKDIPVKKETTVVRSLKRIPLIEAEEIIPAKITREPTGAKAV
IPTGDTCCFGVCTHLNSEIDSLSQAIKIRQDELKFMSMGSSRLKTKRQVMALTNEISSLK
DIRFTLADKNVCKCIEIPKFTTKSR*
>SR-VP_0-2_scaff_6119290_936180_208 # 128565 # 128993 # -1 # ID=2_208;partial=00;start_type=ATG;rbs_motif=None;rbs_spacer=None;gc_cont=0.396
MFTNYKAEWAGKIVEFVDPKYTSQNCSRCGKLIGRFDEIFECPHCGLTINVHVNAANNIR
DRSVEYHRRTAKAVNRLKSISMTATVGRACLNSPKEKDVMIQETLSYKGGTEDIENTIPQ
TPPFSVPASRQKLSAKADHRAR*
>SR-VP_0-2_scaff_6119290_936180_209 # 129099 # 129416 # -1 # ID=2_209;partial=00;start_type=ATG;rbs_motif=GGA/GAG/AGG;rbs_spacer=5-10bp;gc_cont=0.324
MTDVTVFFGDTAKWRSPEHGKPELAEIISDSDITNLYDLSMCILHIRKKAIDENRKTVYD
NSTLERFMDEFTLVIDEISKKKNIKDYISHVAGSKFEISVPVKYD*
>SR-VP_0-2_scaff_6119290_936180_210 # 130242 # 130439 # -1 # ID=2_210;partial=00;start_type=ATG;rbs_motif=GGAG/GAGG;rbs_spacer=5-10bp;gc_cont=0.384
MSVTRIANQPITFSGQIVAYDAGIENTSQSSIKTNTANVPVHFTNSQGTVQYTPSTGTPV
VYTTV*
>SR-VP_0-2_scaff_6119290_936180_211 # 130630 # 130914 # -1 # ID=2_211;partial=00;start_type=ATG;rbs_motif=AGGAG;rbs_spacer=5-10bp;gc_cont=0.382
MTTVKPQPGTGPNAFSGQLVAYDSGSTYTERTIVAIDTREITVPNPNPTTSSHPDYFYEN
LATGALPMGISSTNGTIQYVAVGTGTNPQQYQNL*
>SR-VP_0-2_scaff_6119290_936180_212 # 130952 # 131272 # -1 # ID=2_212;partial=00;start_type=ATG;rbs_motif=None;rbs_spacer=None;gc_cont=0.396
MTMLIAFDCDGTLDSSDGPIPVSRLHEINIPPYIQVVIVSPSPFCSRLPFPRFVSENTRL
ENLLAAAIHYPSILNMYVSDNTGDDMTAKMAGFVYCHPNDFNLPIK*
>SR-VP_0-2_scaff_6119290_936180_213 # 131287 # 131562 # -1 # ID=2_213;partial=00;start_type=GTG;rbs_motif=AGGAG;rbs_spacer=5-10bp;gc_cont=0.301
MANKISSEIPIIRITNLTKEIRKYEEQVNKCDISGTNILAESIGSDMDFLRYAVNTTEEQ
KQQLKRLEDEFSRHMDNLKKCICVKKIEKNV*
>SR-VP_0-2_scaff_6119290_936180_214 # 131655 # 131798 # -1 # ID=2_214;partial=00;start_type=ATG;rbs_motif=AGGAG;rbs_spacer=5-10bp;gc_cont=0.306
MAREILDINPDNLTGKECSDLSKNPQLKRKYEDKWGEGITEVCDIDK*
>SR-VP_0-2_scaff_6119290_936180_215 # 131861 # 132061 # -1 # ID=2_215;partial=00;start_type=ATG;rbs_motif=GGAG/GAGG;rbs_spacer=5-10bp;gc_cont=0.373
MTNDFDEHYKKYKSVPYQCKPILAWLEEVGDRIQHGMVLDESQQYRLSIAIRHSADTCKK
CQCPEE*
>SR-VP_0-2_scaff_6119290_936180_216 # 132289 # 132639 # -1 # ID=2_216;partial=00;start_type=ATG;rbs_motif=GGA/GAG/AGG;rbs_spacer=5-10bp;gc_cont=0.316
MTDIKKACACGFESTEFASGLAMIENKIGELRVYENKLSPSLIEIHQQVAGHMLEHLHGI
RNSCNIDTTEEEKLLIKVQTDLSQINNFEKRNQLADDTSRITIGIREKLYKCANIV*
>SR-VP_0-2_scaff_6119290_936180_217 # 132645 # 133055 # -1 # ID=2_217;partial=00;start_type=ATG;rbs_motif=GGA/GAG/AGG;rbs_spacer=5-10bp;gc_cont=0.319
MNYTEQSSKDKLEEIVLGKVIENIRDLGQVLMRPEEYAKITIEGRLDRAGCTASWTLLLK
DKGFITNDLIQNAHDLLTYLHDLVKYKKYGDGQGLIRATELDKIVRPDSSIKFPEDLIPV
FELILSTYFKTYYLLG*
>SR-VP_0-2_scaff_6119290_936180_218 # 133171 # 133299 # -1 # ID=2_218;partial=00;start_type=ATG;rbs_motif=GGA/GAG/AGG;rbs_spacer=5-10bp;gc_cont=0.341
MAERDYKKALEVDINLLENIVSICGPGVAYATRDAGKKLEIQ*
>SR-VP_0-2_scaff_6119290_936180_219 # 133326 # 133619 # -1 # ID=2_219;partial=00;start_type=ATG;rbs_motif=GGA/GAG/AGG;rbs_spacer=5-10bp;gc_cont=0.316
MVLTEDCGYEIIGTIIKITTDIKSETMKMPKGSLYEPHRAQINGITRAYVKLVQNVLDRL
SAEHLIHYLYFEFEKPISEYMGFAMSIRMPYEYMIVK*
>SR-VP_0-2_scaff_6119290_936180_220 # 133804 # 135246 # -1 # ID=2_220;partial=00;start_type=ATG;rbs_motif=None;rbs_spacer=None;gc_cont=0.300
MYNINMSIPLIYQGINPEDIYYPVGTKEIVRTEQIWVDDEEFVSILSELCHISKNLWNEA
NYVVRQLFTQKDKDGNRIGSYMKYSDVDYLIKNKSENYRKLNGATSQQILKILDRSWKSF
FEAIKDWKLNPSKYFGRPRLPGYKAKDGEFLLIFTNQQCNIKNGYLIFPKKLKYKNGNRL
KIKTRLDDETNLREARIIPKGGNKEYVIEIVYKIEEHQLNLNKDRIIGIDFGLRNIVTIS
NNIGEKPVAIKGGVLKSINQYYNKRLAELKTIYSKDVLCCYIKDRSLISRKTGPAIQILT
ANRNRKIKDIMHKYSRWIIDYCLKWNIGIIVIGHNPGQKQEINLGKKTNQNFVSIPEYLL
RKMIKYKGEEIGIDVKEQEESHTSKCSFLDGEPVEHRENYVGKRTSRGLFRSLKGKIINA
DVQGALNIIKKAIPKAFGKLEADRIEGGGQLNKELFTDEVGTRIKLSVGLHPLRINPLGC
*
>SR-VP_0-2_scaff_6119290_936180_221 # 135394 # 135597 # -1 # ID=2_221;partial=00;start_type=ATG;rbs_motif=GGAG/GAGG;rbs_spacer=5-10bp;gc_cont=0.431
MPETFNTPANSPTRSFNTNLNSAVVGFDALPSAMPESGTAPRQHSTPAGSPTISFNTNMN
SAIRAYP*
>SR-VP_0-2_scaff_6119290_936180_222 # 135715 # 136341 # -1 # ID=2_222;partial=00;start_type=ATG;rbs_motif=None;rbs_spacer=None;gc_cont=0.282
MYDISIAKAIMPKQINSFILPDNIISDMKDKIKETKKLNIELGFALCIDKESPKDNYQNN
YRIIKKGTNCVGTKCSIKVGECKEDTYIGNYHTHPSTYPTMSIDDMVTGCSEDIECIGSA
PFNTIRCFTRKTDESQCIEEIGPFEAEEHKIREKGGYIKSVLKSPKTIVKTNIIKLLIDI
SKYETDISKYHKNRLKLLNNNFNRIDIL*
>SR-VP_0-2_scaff_6119290_936180_223 # 136461 # 136835 # -1 # ID=2_223;partial=00;start_type=ATG;rbs_motif=AGGAG;rbs_spacer=5-10bp;gc_cont=0.333
MTIAYVISGTRPNLSIQATDGNGKVVTVSFNTGDTIQTVYNLARQAFITSYSLDPSFNFS
CIWTGTGNLRTCHSTDSFNNTITHIIDTRLPVETIRSATIGHFVDLYGMSNDNLLYQYIE
DYHG*
>SR-VP_0-2_scaff_6119290_936180_224 # 136917 # 137684 # -1 # ID=2_224;partial=00;start_type=ATG;rbs_motif=GGA/GAG/AGG;rbs_spacer=5-10bp;gc_cont=0.346
MTSATILITMPIKKGDPTEYTYQWATKAVKIAKDLDYNVVTIKGVDNTYNKATEAIKKYK
PRFYAHFGHGCGSSLQGQNECEIIRKYSVDELICLAESPYIEDRQKVIKLLNPLGELSCP
GICRLDTDPCSPLCTYPTNVNLLKGSIVLAVACHSASQLGRCAINYGVQTYIGEDDLLMF
PVDTLKSQDIFGDVQLTFLKELLMGETVQEAEIAMSELEDSYIRRFKKTKYIALPMLWDK
IHRKVLGDKEAMIYE*
>SR-VP_0-2_scaff_6119290_936180_225 # 137719 # 137955 # -1 # ID=2_225;partial=00;start_type=ATG;rbs_motif=GGAG/GAGG;rbs_spacer=5-10bp;gc_cont=0.367
MVHWYEDNKNLIELAEFLVEAEEIRTAKDVLDYFKHPEKYSGVWETYQKEVLGKQHPHGM
CTTVPVLVSLVHPSAQCE*
>SR-VP_0-2_scaff_6119290_936180_226 # 138011 # 138193 # -1 # ID=2_226;partial=00;start_type=ATG;rbs_motif=None;rbs_spacer=None;gc_cont=0.295
MSNNHQVSSAKVICKGTLPISITELNHEMNELIKKGYEPIKISGFAEENISRICVLMIER
*
>SR-VP_0-2_scaff_6119290_936180_227 # 138213 # 138374 # -1 # ID=2_227;partial=00;start_type=ATG;rbs_motif=GGA/GAG/AGG;rbs_spacer=5-10bp;gc_cont=0.346
MTKFEKLSRDKEENTIIMAGQVKMTVSQLEDEINANSEIGRKLKSVEKELDKY*
>SR-VP_0-2_scaff_6119290_936180_228 # 139030 # 139620 # -1 # ID=2_228;partial=00;start_type=ATG;rbs_motif=AGGAG;rbs_spacer=5-10bp;gc_cont=0.440
MTNINNLQEPGSTIATMPDYTGYVDYLQARGWVREQLSLDELNTNLVTLFGLGVGATGVV
IDVRAPAGQKISIMGTQQIPRGADARTAHALRIRLAGTGDVEINPYVKVRITKEKTSEAI
TQLARVFYADVNLTKQLGTTAGLALQKTDLEWYRFKQGVELNGEQHLRIYTISPDVAVDS
AHIKFALDLDLWTREE*
>SR-VP_0-2_scaff_6119290_936180_229 # 139633 # 140451 # -1 # ID=2_229;partial=00;start_type=ATG;rbs_motif=AGGAG;rbs_spacer=5-10bp;gc_cont=0.458
MDWEQMRERTLGEVGTALASEGLGVTGGFLAAGIVGRQIQNRIKKDDAIVSTTDKIMAWS
ANNVPKIAMWYLLKKYAPVEPGEVLTPVKEATVDAKKAVAGSIIVDTLIRLSHGGKNNGT
ISIFGYEVMTGSPVTQQTASSTDTQRLIQENSALRAELNKALQRLAQPPLPAQAAAPVVQ
VQPSQIVQQAPPVIRYQPVTPPTVPYTQAQSAPIPAPVQRASEEIATQTVPQDRQKRYGF
MNYEQAPARDRQTKYGFMKGEEKDIASMFGML*
>SR-VP_0-2_scaff_6119290_936180_230 # 140478 # 140810 # -1 # ID=2_230;partial=00;start_type=ATG;rbs_motif=None;rbs_spacer=None;gc_cont=0.393
MSDKVEIPIDTAQLVLARKSAGMRKSSVSIGKDGELLPNGNENTEYTVIVRPKGSNELSS
KATTLKTCKGLKGCQFAKCAEKVFGKLPRNLQGLCPTNFASPQTERIEYE*
>SR-VP_0-2_scaff_6119290_936180_231 # 140835 # 141146 # -1 # ID=2_231;partial=00;start_type=ATG;rbs_motif=AGGAG;rbs_spacer=5-10bp;gc_cont=0.478
MAERREVPASAIDIAEAKRGSNISAVVPIGRGTEIYVKAGGAGKAGAGGRIIVRGTHVKP
SHKLGSKAKGMRDCAGKRGCEFETCLQSAGITPPRSVRKACGK*
>SR-VP_0-2_scaff_6119290_936180_232 # 141258 # 141656 # -1 # ID=2_232;partial=00;start_type=ATG;rbs_motif=GGA/GAG/AGG;rbs_spacer=11-12bp;gc_cont=0.366
MSGHICICKYPLMIIDDREGLGIEYLAMPVEVIKDGDIRVPEIDHEEAKGFDGITRDYIK
VKWKEIEPDMVIKKYDVVGHIVFAGCEPSETSKETDGTLVCDNKSIFTVLHPAEEWMEKH
VIELKKTSIKDS*
>SR-VP_0-2_scaff_6119290_936180_233 # 141911 # 142078 # 1 # ID=2_233;partial=00;start_type=ATG;rbs_motif=GGAG/GAGG;rbs_spacer=5-10bp;gc_cont=0.292
MPKTLTINDNCHKIIVGIQREIKDEYNAHINLTDIIGAIIECTDRDKVKEKLHFK*
>SR-VP_0-2_scaff_6119290_936180_234 # 142105 # 143157 # 1 # ID=2_234;partial=00;start_type=ATG;rbs_motif=None;rbs_spacer=None;gc_cont=0.271
MKHNIDIEKFEELVDDLEKYIPTPEYIKECANINVISIKKYFPQAYRAKRITISGAYIIF
TMSKDIYISSSRDVLNQIGMYKTKNILVAYIYEADYTDAKNLELWLHKLTLESDYNIIPG
MIEDIIQKSYPKNVSIDDMIPKSINIVRCVDNIAIDNIRYIHQVPGTYILQFTDGEYYIG
SSTNLHNRLMTHKYHLLNFISRVSICETQNSIDASILEIIFIKLLKPKYNRTHNINNGDM
QSINIYCKRKRYRNRLFRGKNEKFIAISKDVSKLLEEKMTKLFSRGIFSISTQKLAESAI
MKGLDMVSDNITNISDKEKKYQYRYQYQYEFQYPYQQFEYKYQYQYQYQI*
>SR-VP_0-2_scaff_6119290_936180_235 # 143167 # 143604 # -1 # ID=2_235;partial=00;start_type=ATG;rbs_motif=None;rbs_spacer=None;gc_cont=0.320
MSIEFLDRYGGILPNLPRSYGRVCCICGRDTTYSRDGTPVWYRYKDENGNRTGEWKCHNC
NGKKKGYKFRKFKCRLCGSEETRCSNGKPIWIRDLNINQEFTGEYLCYKCAYEDNRPTCE
HINRIYKVYDDSGMWTGRRCRICHK*
>SR-VP_0-2_scaff_6119290_936180_236 # 143871 # 144302 # -1 # ID=2_236;partial=00;start_type=ATG;rbs_motif=None;rbs_spacer=None;gc_cont=0.248
MKLVPHLVTGILLSILLFIIGFRISDILTLFLSSIFIDLDHIQMIVVCKAFTIDKIAQLN
NQIYSEYKSHPNTAYLNVIYIFHTIEFNIVLLIFGFINRIILLIFLGFIFHVICDIIHHS
LNKFPILRWLSLIIWVNSKSVKN*
>SR-VP_0-2_scaff_6119290_936180_237 # 144416 # 144901 # -1 # ID=2_237;partial=00;start_type=ATG;rbs_motif=AGGAG;rbs_spacer=5-10bp;gc_cont=0.286
MEIKSPFSIYEEKFCNICSEYNGCIGLISSASTSIGIEENINTKNMLSGDKMFLDMVKGM
GVSLYAHKFKMILDCMDARKLMNNMQTLEIDRYNINIQNTNNKLVDEFDENKIIEWSCLT
CKERFITRRPNCCPFCGTDYNKKVMGLFPERIIQNVIYKDE*
>SR-VP_0-2_scaff_6119290_936180_238 # 144906 # 145475 # -1 # ID=2_238;partial=00;start_type=ATG;rbs_motif=None;rbs_spacer=None;gc_cont=0.282
MKEYDMGEDNMEIIGQKQKMSISDYTEYLIDQGYSRTQLHIDENSEIVCINSLEKGSIGT
VIDIRCPSRYKIIMVDKKQSLDNDHTLSTIFADNNGEEISPDTRIRILKYKTSEAMTIID
TMFYKDITRTEYLKIPPNKTKSHDKFYRFNDSIELNGEEHLKIEVVNPDRNINAINVKLK
LDFDLWEEE*
>SR-VP_0-2_scaff_6119290_936180_239 # 145496 # 146260 # -1 # ID=2_239;partial=00;start_type=ATG;rbs_motif=AGGA/GGAG/GAGG;rbs_spacer=11-12bp;gc_cont=0.290
MTEEKYKDWRMIDGKPKWIVVDDNRNIINRDHTKDELKGLKGFPKEKYNNKRRRYYTDEQ
LLNYLIQFYKKYGRPPTMEDFKNNSEYPNPITYQKRFGSWTNALKMVGLDVESMIEKGVI
ITRQQKARFAEIIVIDHFEKNPIDLAGENQNSPCDGICPNNKTYDVKSSKLMEYNGTLFW
QFHTNNEHKDNIEIYYLLAFNEDWTKLKYGWRIPGEIAEKDKFYVGLKNCNNMKEYDITD
KIRDVLKKYGFFNK*
>SR-VP_0-2_scaff_6119290_936180_240 # 146404 # 146985 # -1 # ID=2_240;partial=00;start_type=ATG;rbs_motif=AGGAG;rbs_spacer=5-10bp;gc_cont=0.308
MNTAKSLKGDIVKDSIIKNYHKYIEYLINRGYMRESVTIHENLSSIVTINNLKSHDRGIV
VDILCPPGRILSIPGIKSYPDDYNIEDIRPFELKLASADGIDREIDLETKIKILKKRILR
GPVEICGILYKDVGVSNYSNSPNRFKTYSELYRFEYGVELKGEDHLKICVIDPDIDIDII
KFNLGTDLWTQTY*
>SR-VP_0-2_scaff_6119290_936180_241 # 147020 # 148414 # -1 # ID=2_241;partial=00;start_type=ATG;rbs_motif=GGAG/GAGG;rbs_spacer=5-10bp;gc_cont=0.290
MVKKIHIISDSYKVNSGFGIVAKNLALGLKKFGYVVSMTGLQISYVPEYYKGIKIYPLAT
DKPEDAQLVNNLLEENPDLTIYIGDMYTSVSCLAKIPLQLGKKVMIHCPVEGSRIPKRMI
NDLNEIVEKGGKIIPQSQYGKKEMEKYGIKTENFSYHGYDPNIFKKLDLKGKDRDYLSYC
YYDTEIGKIISDPNQLDKNGCYNCNEIYKNLSDKRNCPYYKEEEFIFLKWFDDDIGNIRW
TELVVNPRHLINLFKGRFIFTYIGANISFRKRPERLLEAYAKLIEESKMIRDRVWLHMHC
TPNGTTGFDLLEIADDLGIKENVSFSYGIMRSNTLSDEFINILLNMSDCFVSATSSEGMG
INHLLAMATGLPQIAPDNTSLTELVGNDTDKTKNRGLLARINDEYTLPDLSKRSLVDIKD
LSIKMKEIYLDKQMRSKFSENAIKFVSNYSWDKIAQEFNQIVKS*
>SR-VP_0-2_scaff_6119290_936180_242 # 148476 # 149906 # -1 # ID=2_242;partial=00;start_type=ATG;rbs_motif=None;rbs_spacer=None;gc_cont=0.256
MITNISAVVLCRDEGYELAKCIVDNSLIKFLDNENIVVIDSSEGENLNVEKRICKDLNIK
FIEKKIGDNNINGISDLRNFGSYMCNTNWIFHIDVDELFSTKLFKDIEQGILDIEKEKEK
AWAYEFPRINLPFYEQYPDYQTRLINKEKCVWKGDVHETVKVLEEPLDHYILREYPIIHK
NIDYKIKLNKNIRWSNTKKSILVCSLFKNSEKYLDRFLDSLEYNIDYIYNDKYDVDKIDI
ELCFIEGSSEDNTFSVLKKFCKNIKDRYGIKYILEKNNINQSLERFDKLAILRNMLIKLG
LKSKHDYVLFIDSDIIFDKDIIIKLVNSIEKNKVDVVAPMITIEKFRTYDNDYFYDQLAY
VDRNGNNFTHHFPYIPIDNIDIKKIIHKEPIDMQSVGACYLAKSELFNLNDFQSFNITKC
YREVKNKNIYIYSGNGKSEQVRFFENLKGNKENKIILDPGIKVLHINLENIGLKWH*
>SR-VP_0-2_scaff_6119290_936180_243 # 149927 # 151684 # -1 # ID=2_243;partial=00;start_type=ATG;rbs_motif=GGAG/GAGG;rbs_spacer=5-10bp;gc_cont=0.300
MYSILMPTYAGKEYCEFCMNSLLENSYYKTHQIFIHVNGIQEDTINYLEQIKTNPKYKSF
DIKYVVTEEIGAPEAINMCIDQARYDTSIIINDDCYFTKNWDYYLHQWEIEMNNKFPGYI
KFIGYRWCEPNFGSFPPICSAGKNIKEFNVDKLNEYVSKNSVHDIGNWYFNCTYPTDILR
KCKFSPEFSPKGNEADFALKVLNYLKENNKKFLIFGTRDCYVYHFQRIASTKHRPGGDTA
YPSLFKQKWNMTIQDAYNLLNNEIKRSMYTIVNSDMIKPLAVVPPKELPLPKGLRIDEQK
QEIEATKRSNKITISTYISTINSLFYQSTLEQTIRQSLIYSDEIVICNSSNSTDGTQNLL
DNLKSEYPNKIKIFTYNEPDIITQETLADRRTFALGKCTKNYVILMDDDEMIHERYANYI
KLLPEICPDTIGFRFNVLHFYRSYDHYQPGPSWYPRKIYMVKNIQEIKHGSIGIDPDNHV
VYDKNKQKYIPLDSLPSPKVINTPVTVFHYGWANRNDAVLLFKKYFQEIQWWGHQYWEKN
QFPFKLDDPETLQEFTDKEGHPKFMRSIIEHENKFNSKRIKEFTK*
>SR-VP_0-2_scaff_6119290_936180_244 # 151837 # 152397 # -1 # ID=2_244;partial=00;start_type=ATG;rbs_motif=None;rbs_spacer=None;gc_cont=0.301
MISWENYVLEILNKGDPIEVIYYNGESKYEKLNKIKKYKPGGKLLDCGCHIGRWISAFRE
QGYDYTGVDQSKYALSIAKIYQPTGKFIHNLLWEMEFNEEFDIVHTNDVLQHNTLEEQER
IMSKMYQALKKGGILVIQESTVIRETRTQRTYYGWINTIEKHGFKFLESFHRNELSIDDN
YIFIKS*
>SR-VP_0-2_scaff_6119290_936180_245 # 152453 # 152998 # -1 # ID=2_245;partial=00;start_type=ATG;rbs_motif=GGA/GAG/AGG;rbs_spacer=11-12bp;gc_cont=0.306
MTNIAVFLDRDGTIIEDPGYISKWDKELIIPGSVEAIKTLNRNNFKVIVVTNQAGVAYGY
YTEEDMILFNKLMKEELESQGVHIDGIYYCCHGPTANCDCRKPRSGMLLRAASDFNISLK
KSWMIGDKKSDIDTGKTVGCMTVLVLTGHGTRELENYDDYIECDFVAENLYDAVKKMMTT
H*
>SR-VP_0-2_scaff_6119290_936180_246 # 152995 # 153600 # -1 # ID=2_246;partial=00;start_type=ATG;rbs_motif=GGA/GAG/AGG;rbs_spacer=5-10bp;gc_cont=0.276
MDDVKEYTEVWKESIFENLKDHNNIMSKIYFDSEDTIIDKIISIIRLIKDCFNKEGKLIF
IGNGGSCSQSEHIATEFVCINLPAISLTSNISTITALGNDFGYENVFSRQLESLANEKDI
LIVLSTSGNSMNILNAVNTATSKNIKVVGMTGESGGKLKSVLSKNDILIQIPSDSTQRIQ
EYHLIIMHIIFEIFRDEKDNK*
>SR-VP_0-2_scaff_6119290_936180_247 # 153647 # 154297 # -1 # ID=2_247;partial=00;start_type=ATG;rbs_motif=GGA/GAG/AGG;rbs_spacer=5-10bp;gc_cont=0.321
MQIYLDSGNIEEIEKAVDIGISGVTTNPTSLSKEIKRTGLDFEFIISSIADMARGHASVE
TIKTDFNDIVRDAKNLSKLSDSIVVKIPLTYEGLKAIKILREEDIRTNATLIFSVNQALL
AANAGADFVSIFLGRIEDTGYDGMNIIKDTVDIFDRYEFGTEIVAASIRSPLHVANAALA
GANICTIPYNILEKMIEHPLTNIGIEKFMKDWKIVM*
>SR-VP_0-2_scaff_6119290_936180_248 # 154314 # 155057 # -1 # ID=2_248;partial=00;start_type=TTG;rbs_motif=AGGA;rbs_spacer=5-10bp;gc_cont=0.249
MDIYAIILVGGAGTRLSSLFPDTPKALVPIGNKVFLDIFTDYLSSFGIKKYIFCVGYKKE
QIISYIESQKNNYYDFKFSEEEKPLGTGGALKNTELLIDSDTFIVMNGDSICLNINLRKI
YDFHIDKNALVTIATGKPYDDYNDYGNVILDSDNRIISFNEKSYIKNGKINAGIYIMDKK
IFEYMSNIGDVFSLEHDIFPKLCNARFNRFDIFYRFYGFITDSQIIDIGTPERYRKALDI
FKSLDKK*
>SR-VP_0-2_scaff_6119290_936180_249 # 155064 # 156041 # -1 # ID=2_249;partial=00;start_type=ATG;rbs_motif=None;rbs_spacer=None;gc_cont=0.307
MIISKTGFRISFFGGGSDYPVYYHDNPGSVLSTTIDKYCYIQTRYYPNIFDYKYRLRYHI
REEINNIDNIVHPSVRECIKFMKIDKGLEMVHTSDIPNRTGMGSSSAFTVGFLNSLYALK
GEIISKRLLAEDAINIEQNIIREHVGSQDQIATAFGGFNRIDFGGEHEFDIHPITISKRK
IDNLQNHLMLFFTGYSRTSSDIAKEQIKKTLEKKNEINRMVEMVDEAIDILNGNDIDDFG
RLLHESWILKRSLTDKISTPDIDNIYKSAIDVGALGGKLLGAGGGGCILLFVKPEDQNNI
RNKLKNLIEIPFKFENDGSKIIYKE*
>SR-VP_0-2_scaff_6119290_936180_250 # 156116 # 157087 # -1 # ID=2_250;partial=00;start_type=ATG;rbs_motif=GGAG/GAGG;rbs_spacer=5-10bp;gc_cont=0.311
MDLTNKNILVTGGTGFIGINLIQRFLSLNISNIRATIHKTEPIINDDRIEYVKCDLLKME
DCKKVVKDIDFIFNCAAETHGAAIIKSNPISMVTPNIIMNAQILEASYISGVNKFVFISS
NAAYPPTGTVPTKEEDMFNGDPYDAYFGVGWMKRYTEKLCQFYDTLNPKMSTVVVRPSNI
YGPFDDFDFATSHVMAATIRKVIEKKNPIEVWGDGNDVRDLIYIDDFIDGLLLATEKLNK
LDPINIGYGKCYSIKEILQIALEIDGSNNTQIIYDSSKPSMIPIRLIDTQKAEKLLNFKA
QTDIREGIKKTIDWYKQQYAIYT*
>SR-VP_0-2_scaff_6119290_936180_251 # 157074 # 157610 # -1 # ID=2_251;partial=00;start_type=ATG;rbs_motif=GGAG/GAGG;rbs_spacer=5-10bp;gc_cont=0.270
MIEFEKTNLENVLLIKPKSFEDFRGEYIELYNNKLYDELITKEIGKDVQFVEDDMSITMR
HCLKGIHGNNSTYKLISCLYGKFYIAVINYDKDSKDFGKWQGFVLSDKNRYQLLIHPKFG
NGHIALSDISIFHYKQSEYYNPKSQFTIRYNDPRFNIWWPIKNPILSRRDEVSNDGSY*
>SR-VP_0-2_scaff_6119290_936180_252 # 157611 # 158627 # -1 # ID=2_252;partial=00;start_type=GTG;rbs_motif=GGAG/GAGG;rbs_spacer=5-10bp;gc_cont=0.311
MIGNNVLKEFKDKNILVTGGTGLIGRQVVDILYNTGANIDTVSLDKISLNDRVNHIYGDL
TEFGFCKEITKNMDYVFHIAGIKGSIDVTLSKPASFFVPLLMMNTNILEACRINNVGKVL
YTSSIGAYSSSDIFKESDYCIDSQPMDNYPGLAKRMAETQIQSYKIQYGLTNFAIVRPCN
VYGPGDNFDPNNAMVIPSLMYKILRYQNSIDKEPITIWGDGSSIRDFLFSRDAAEGIILA
LYYGTDKSPSGFVNLGNGIGYSIKELIETLHTFLDFEYRFDTTKDSGYPKRLMAISLAKE
LIHFNPKTSLLDGLKETWHWYIKNQNEYLNKKNYFKEG*
>SR-VP_0-2_scaff_6119290_936180_253 # 158634 # 159398 # -1 # ID=2_253;partial=00;start_type=ATG;rbs_motif=GGAG/GAGG;rbs_spacer=5-10bp;gc_cont=0.312
MRNDTNDFGNITYDSDQEKLIKKMFIDHFRQCPIPDTEILSNMGLFINSKNLSRILFINH
LYQQITDVHGSIIEFGVRWGQNIVVFDALRGIYEPFNRHRKIIGFDTFTGFPTISEKDGK
SILMKKGNDAVSENYINYLTRLLELHESSNPLSHIKKFELVIGDATTTVEKYLADHPETI
IALAYFDFDTYDATKKCLDIIKPHITKGSVLAFDELNDHDSPGETMALMETFGLNNVKLK
RYRYTSRTSYFILE*
>SR-VP_0-2_scaff_6119290_936180_254 # 159409 # 160521 # -1 # ID=2_254;partial=00;start_type=ATG;rbs_motif=GGA/GAG/AGG;rbs_spacer=5-10bp;gc_cont=0.298
MIKKLGNTEIEIPSIGIGTMGIGGYFTKDISKDDFYINMIRKSIDLGMTFIDTAEIYGDG
HSEVLIGNAIKGYHRKKVFISTKVSPEHLNYDNVIKSAKNSCLRLQTDYIDLYQIHWPNP
VIPLKETLSGIRYLMNEGKIRYFGVCNFSLQELISVRKLARELKIDVVSNQVEYNLFDRS
IEKDILPYCEKEQMTIIAYSPLDKGNIGHYCELDNIAKKYNKTMAQIILRWLVRNNSVIA
IPKATNIEHIKDNASSDFIMSLEDIEFIDRNFNLNCIEIPIEKILTNSEGLDKFIPKPED
LAKSIKYEGMKLKPIRVRCVIRNSETSEESYDYQLVEGKVRYWAWIYAHDGSVNDYRTKK
IPPIKSLIRS*
>SR-VP_0-2_scaff_6119290_936180_255 # 160539 # 161705 # -1 # ID=2_255;partial=00;start_type=ATG;rbs_motif=None;rbs_spacer=None;gc_cont=0.290
MIYKNIGSIKVPAIAQGTTRIGNSRIVDSIEAKDRINVIRYGIDLGLNFIDTAELYGGGF
SEEVIGKAIEGIRDKVFLSSKFNPRVDKLISESINNSLKRLKTNYIDLYQIHWPNPIVRI
DRVMQSLSELVDNGKIRYVGVSNFSLEEFKIAQSLFDKKIVSNQLEYNLLDRSVENDFLP
YCVNNDITLIAYSPLNQGRIYFDDKQRLILEDIARKYNKTIGQIVLRWLTEHDNVIAVVK
TGSMARMKENALSLEFELEKDDIIRIDKLSKINFVYILPEYIRLSVLNNNLSVLNNNLSD
SRIYKSIDDAIENKLDLIPSPVNLAKIIKKYNIIKPIRVREHKVREYKDTSERYYNIDSY
DIMDQVKKYWAWIIAYGYNTPIPVFIIK*
>SR-VP_0-2_scaff_6119290_936180_256 # 161702 # 162121 # -1 # ID=2_256;partial=00;start_type=ATG;rbs_motif=AGGA/GGAG/GAGG;rbs_spacer=11-12bp;gc_cont=0.298
MKSKEREFLLPITELIDRLTIDQIKEVLINDNKDNFSQEMEKLTHDIDMIIEERNLKLSA
RLIRIIIIISQMNLHIWYNKDRMQDDQEHYSELLKLAHQLNGIRNQMKNLLLEETGDREK
SAIRTNFNTDGLEWCVSVK*
>SR-VP_0-2_scaff_6119290_936180_257 # 162111 # 163160 # -1 # ID=2_257;partial=00;start_type=ATG;rbs_motif=AGGA/GGAG/GAGG;rbs_spacer=11-12bp;gc_cont=0.326
MNYWKDKRVLVTGGTGTIGIPLVKKLVNHGSEVKVVSIDNPRYAETIFNMNMGNDSNKVL
FIQKDLTKLENCIEVTRDQDYVFNLVGIKGSTGIGETKVASYFVPMLWFQTNIMEASFRN
DVYRYLFVSSICGYPQSNIPKEEDTIWNGMPKQNDRIPGIAKRIGEIQGEAYMLEYGWKA
VRIIRPSNVYGPFDDFNPMTAQVIPSLISRLFKGENPFKVWGDGSTIRDFIYSEDVAHWM
LITMENAPPCFPINIGSGKGVTIKEVVEIISDHASELGYIPSIEWDTTKPSGDPIRVLSI
ERAEKILNYKVITNLKDGIIKTIDWYINNKDFINNIDDLKTGRSIIHEK*
>SR-VP_0-2_scaff_6119290_936180_258 # 163163 # 166000 # -1 # ID=2_258;partial=00;start_type=ATG;rbs_motif=GGA/GAG/AGG;rbs_spacer=5-10bp;gc_cont=0.290
MIDDNTILIIVPRYIPYKEKSYYEFPLGLAYISACLRQSGNNVDVLNLNHYEGDQINTIR
DKIINNYENGGKYKYFLTGGLSAHYNTVKNIVKDIRNLILDLDLDQDYIIIIGGGLVTAT
PELMYNYIRPDYMVLGEGEITTVELINNLKSGNNIDSVKGIGYTNSFGKLVITPKREPIT
NLDSIPFPDTESFEFEKYLDMQAPNDNLYLYVSDHPRFYPIISSRGCPYNCTFCYHPLGQ
QYRSRSVDNFISEVKYAKERYNINNLAIFDELISADRKRLYKLCARLKELSVNWMCQLRV
DMVDEEMLNVMKEAGCFIVSYGFESASDKILNSMNKHINKNDIETAMELTRKAGIGIQGY
FIFGDIAETKETAYETLDFWNKHKDYHITMGYVRPYPGSELWKRSISKCSDIEQLEFLNK
CVNSPPNLSQMNKDEWFGLQKDVQRAIITNDHFGKLISSCNINDNESITIQCPHCNQIIT
YNNFNQRILGVFKIACRNCNQPMNMTPLAFIDVRNDYESNIKTFETIRNEGVSIVVTPCM
NDAEFAAMAETFLGVNSINRSNISIDRIVNYMDIDDSKIGKAYLGKVVLKRNVENCIDAY
NKGYYFLIPLTRFANRIVSHLLSLGVDKNRICRLDEVIYDKFTMKDFANIFDNSIYNISN
IREIVDNSDFRYRILSGNEKESVIIRVFNTLLSDDLKVSGPERKKDWETGWNENFIDYVN
NDYNINNLIPRFVRKNNIARFRDQYILPLDPNFESNFVKILRYYLFSKYFSDVQNIYEFG
CGTGLSLLTLNDIFPDKVLYGLDWSESSCKIINELAKKLNINNLIGILFDMFSPDPNYKL
STNSGILTIGAMEQLGINFHEFLNFLLKEKPSIIINVELNYESHDKNTLFGYVAATYIER
RNYLRGFYSLLKELENQGKINILENKGTFGGLYHDGYSYIVWRIL*
>SR-VP_0-2_scaff_6119290_936180_259 # 165987 # 166958 # -1 # ID=2_259;partial=00;start_type=ATG;rbs_motif=None;rbs_spacer=None;gc_cont=0.294
MTNIKKNIMYDIRDAFFDELYDIASKDSDVILLTADMGAFSLEKFKKNLNSQYINVGVSE
QNMVGIAAGLALEGKNVFIYGIAPFVTMRCYEQIKVDISYMNLPVKIIGSGVGIVYGSDG
NTHHAVQDISIIRALPGMTIFNASDPISMNAIAKLSYESSNPVYIRLDKGKLPCLYDNDN
DNNNLDFSDGMCQLRKGKDLLIIATGVMIHQALKLAELLFVNKIDVSVIDIYRIKPINEK
LLLFFIDQSDKIVTLEEHSIIGGIGSIIAELLVDNEKYIPTKRFAIADKYCRRYGNREWM
HSFFGLDIDNVYREILEWYNDRR*
>SR-VP_0-2_scaff_6119290_936180_260 # 166967 # 167842 # -1 # ID=2_260;partial=00;start_type=GTG;rbs_motif=None;rbs_spacer=None;gc_cont=0.338
MLTYNDGGNIITIDIRELEKKANWVRNQVLDMVTSSNKGHIGGAFSCTDILVALYYGDIL
KFDASNPRWDGRDRFILSKGHSCSALYAILADLGFFSSIELNSFCGCTDVNTSGSMLGGH
PDRNIPGIEANTGSLGHGLSIAVGIALRAKLDNKNYKTIVLLGDCECQEGSIWEAIMFAG
HHKMNNLIAIVDYNKQCVTDFAKDVIYFEPFADKWKAFNWKVITVNGHSFNELLKVFDDL
NLDSNDKPIVIIANTIKGKGVSFMEKSLEWHHAVPSGDNAKVARKELLKHD*
>SR-VP_0-2_scaff_6119290_936180_261 # 167829 # 168548 # -1 # ID=2_261;partial=00;start_type=ATG;rbs_motif=AGGA/GGAG/GAGG;rbs_spacer=11-12bp;gc_cont=0.306
MSNIIEVFGNKMLLDGEKSFYLSHKIYEPEETELIKKEVKKGYIVLDIGANIGYYTLIMA
KLVGKEGKVFAFEPDPSSFEILKHNVEMNNYENIVLIQKAVYNTTGKINLYICGHDHRNN
SIYDVYDKSIDVGSICLDEYFGNYDGVINFIKMDVQGAEVMALRGMLSTLQKNKKISMVV
EVWPEGLSKARTSVGEYAKLLLDNQFKLYDVNKKPVDMTGLLGANYPYLNMLCIKGVDI*
>SR-VP_0-2_scaff_6119290_936180_262 # 168582 # 169649 # -1 # ID=2_262;partial=00;start_type=ATG;rbs_motif=None;rbs_spacer=None;gc_cont=0.343
MRKITYCDAIREATVQEMDRDSNVFIYGIDVPDHKGIFGSTLGLQEKFGKDRVFDTPLSE
DTMEGFGLGAAINGLRPIHVHMRVDFMLLAFNQLVNMISSYNYSSCGELKVPIVIRGIVG
RGWGQGFQHGKTMHSVFAHVPGLKVVLPTTAYDAKGLLISAIRDDNPVIVFEHRWLYWQE
EDVPEEPYTIPIGEGNILRKGDDITIVATSWMNVEAAFAANILEKKGISVEIIDPRTIAP
FGNNNGNKNNNEKLIIDSVKKTGHCVVADNDWLNCGFSAEVAARVSDKCFNYLEKPVRRI
GFANTPCPTARHLENQFYPNAKNIIKDVENILDLGPIDLTGIEFYSYEKKFKGPF*
>SR-VP_0-2_scaff_6119290_936180_263 # 169673 # 170701 # -1 # ID=2_263;partial=00;start_type=ATG;rbs_motif=None;rbs_spacer=None;gc_cont=0.314
MTNNIPNFVDFDLKEIGRKMYKELNIDLYKKLYLIRSSELTIKKYYNENDMKTPMHMSMG
GEAISVGICHASGNKSQVFATYRSHAAFLAKTQDTDYFFAEMYAKDISPLKGKGGSMHLC
HPKYNFMGTSAIVASHIPVAVGAAFANKLKYGKHTDKVVVVFFGDGAIDEGAFWESINIA
CQKKLPIIFVCEDNGFAVHTPIHIRRGYNSITDIISKFNCFVFESDSTDVLKIHDLASQA
MEYVRSPCPVFMNLKYYRYLEHVGIDTDFNAGYRSKQEFEKYIKEHKDPIELQRSRLIDI
GIYNDTIIDIEKAINNNVYQSIFKAKNASLSSADETYEHVFS*
>SR-VP_0-2_scaff_6119290_936180_264 # 170740 # 171774 # -1 # ID=2_264;partial=00;start_type=ATG;rbs_motif=None;rbs_spacer=None;gc_cont=0.304
MMIMNTNNKVLITGISGFVGSWLADYIIENHPKVNIIGLIRWRYPDSNIKHILDNDKIKE
RIIFEYGDLTDLSSLDAIISKHRPDVIFHLGAQSYVDHSFRVPIGTLNINVIGTANLLEA
IKKLKLLNGYDPIIHICSSSEVYGQVREDEIPIKETNQFRPASPYAVSKVGEDMLALQYW
LSWNIKTIRTRMFTHTGPRRGDVFAESSFAKQIAAIEVGKQSPIIKVGNLDSIRTFLDVK
DAVKAYWILINKCIPGDVYNIGGIETMTVGDMLNKLLALSSRKDIKIEVDPNRLRPSDVT
LQIPSIEKFIKETGWEPEIKFNKTLEDLLNYWRAYYNINKSYNR*
>SR-VP_0-2_scaff_6119290_936180_265 # 171796 # 172737 # -1 # ID=2_265;partial=00;start_type=ATG;rbs_motif=AGGA;rbs_spacer=5-10bp;gc_cont=0.304
MIQDWMKNEDEIYKRAKSAIDNIRKNYDMFIMANRLEDIDYWTYDRKFYLNEQCSGIEND
DKKLRPISIIIGNWERYYYIPLALEMYNAQDYPKDLMEIVIVDDNSTDKVNLLRIIKEQV
KSYPDLKIRFIQNYKQKTFSAVGRVNIGVRNSSHDIIILHDSDLIPLGKNYLRGMCYVHN
RFTNISCSPIPLGSNIKIKENDDIVFLELGVVKRLDNMHIPSFSKLFREIHGFDELHVGY
GGHEGNLTSRYVSAGGKFCMNTSIYSLLLPNFPKPLPPDSIPAGDGQYWQTGIIINDDDW
GTSEKMEEIDLYK*
>SR-VP_0-2_scaff_6119290_936180_266 # 172739 # 173821 # -1 # ID=2_266;partial=00;start_type=ATG;rbs_motif=GGAG/GAGG;rbs_spacer=5-10bp;gc_cont=0.299
MIEDDKDIDKYIELYVRNTYLKILKRDVEPECKKACVQAIKQGDIQKDQLSSILRNSKEY
KNRFQKDIEIIGIVTCGTYPSWIDYTIASFYNHVDKIVVVNGGYDIAHPERGAIFPLERE
HKLIKEIDINNKIIEINPTQEMLDNVYKIGNESDCAAHVTLATQTAHNLPNHTDKKRYIL
KLDSDQIMTQIIRKQMTHTIKTQLHFSKIGIIALQRSDNYHDLEHVGHDIVLGNGALLYE
SLPNQSYDRKGMPIFRNKLIFNNMFETAHMKRISPKDIEPLVYHYKRAWCRIYEENLATY
IKTGKKFTNEEIKEIAYRDAVTFLEYKGRHMRSLPYDDRMLYHPPVIFKTNPLNYIKIGY
*
>SR-VP_0-2_scaff_6119290_936180_267 # 173841 # 174878 # -1 # ID=2_267;partial=00;start_type=ATG;rbs_motif=GGA/GAG/AGG;rbs_spacer=5-10bp;gc_cont=0.303
MLIPEWLKDEDKIYNKLKDQIDDLRAAYRKHIDTKNESFIPNPYHTYYRNRYIDILAGIE
TDDRALKPISIVIGNWERYYYLPFIIEMYYDQDYPKDLMEIVIIDDNSSNKEYVLKLVKE
QAKLYPNLKIRFIQNYINYSCTSIIRVNIGVRHSLHNIVIVADSDQLPLGKNYLRGMCYS
HNNSKNIRIVSVPIAINFEMRSTDGIDGIAKTFNDTNYIDFAVIKRLDHLHLPAFNRSLF
SQIHGYDETQFGWGGTEGNMIFRWALAGGKYVINTAIFEASLSNFPIPLPDGVLPGPDGK
WSICSTIVANDDNWGVTKKMEEIDLYNNNPPSINICGDYSNCGDY*
>SR-VP_0-2_scaff_6119290_936180_268 # 174898 # 175614 # -1 # ID=2_268;partial=00;start_type=ATG;rbs_motif=None;rbs_spacer=None;gc_cont=0.275
MKVVILAGGKGFRYESDVPKSLAMIGNKSILLHIMDIYFNQGYNDFILCLGHKKEKIIEH
FNNIRHGYNIKFIDTGEDSNTAHRIKLIEKHIPKEDEHFFVTYSDGLANIDLDMLYRQHK
KLDSIATMTIVRPNHQYGLVKTDILGRVIEFIEKPRMKEYVSAGFMIFKNNIFDHISSNN
KDLEIDILPRLSYEGKLGAYKHERFWATINTIKDQINLDNLYKECMVQNKELPWRSLK*
>SR-VP_0-2_scaff_6119290_936180_269 # 175615 # 176634 # -1 # ID=2_269;partial=00;start_type=ATG;rbs_motif=None;rbs_spacer=None;gc_cont=0.307
MTNNILVTGATGFIGSHLVDHLSQNPDNKIYGLSRSIKEESTFKALKLSERYNVNLIFGN
VNLYSNIEEAIAKFDIDHIYHLASQPIVQIAAKAPVPTYTTNVLGTLNVLETARIISQQT
EKRISILVMSSDKAYGNSEFLPYKEDFPLNGSDVYSSSKSCQDIMARTYAYNYDMNITVA
RPANTYGFDFQWTRLIPTLAKTFLDKDNKEHNKVKELILNKGSYHYIREFNYVKDTVTAL
ETLIHNIDKTKGQAYNIGSGEKLTTEQLVNKFIEIVSKYCSTSDVSIQFKDKAKTFKEIP
EQYLDSTKIINTTRWKPKYSLETGLKCTIDEYKNWFCTE*
>SR-VP_0-2_scaff_6119290_936180_270 # 176645 # 178672 # -1 # ID=2_270;partial=00;start_type=ATG;rbs_motif=GGAG/GAGG;rbs_spacer=5-10bp;gc_cont=0.287
MQDFTSFVSKHDNSNPMNKSEIYETLKIKLERLLSEKIYFLNTNIEFLDDWMFSAIQSND
KNVRRTVKWYYSMHISELDDIILGFIKDIGKEDIGENELNKEFDKLIRKGDKYKSDVIQI
YKMVLNRYPDNSELLHYSNMLKYDIIDTERIEEILKESDDYNILENKRKDTNKEIDMASP
DRNLLAPDFKFGAKINTKEISIPKVTKGNIDIDSIIDEHYTNIIDRAYEEILQRNVGGNG
LYVDSDGLKTYLPLMKNGMTEERLRIILRNSQEYKDKFGIYQHETDGTKPTMPETVHISD
KKIKSHTITGISSITDSESVPKDVSRLKIVYCMMGTNRLLEIKPYIESVVPYVDKFIFID
GGSEDGTVEYLKSLNKGKEEKIDIYVYPWQDRFSAQRNNYLNKLRDKNYNGWVIVSDTDE
HFPVESLKKIREILPELEKKGNNAIAVNAVDIIADDDDYNKEINRIPSNYWKLLIFKYSQ
NLRYEGEPHETLIGYSANTFKSNITYEHRRSNLHVLSRATENFFISNSNRYSEKWAEFRV
LCSESGILSFKDYWKLFTEHNLPKSIEGWIYRHKNDNFDPGDSEVRETYQLYFEVLPERM
KRKAEKNKDKSKEPLKDVPILKDPKNKTISDIRNKLKDDITKLLQEFESNTGLIVKSIDL
DKDKDNVYVKTIIIE*
>SR-VP_0-2_scaff_6119290_936180_271 # 178678 # 179076 # -1 # ID=2_271;partial=00;start_type=ATG;rbs_motif=GGAG/GAGG;rbs_spacer=5-10bp;gc_cont=0.263
MIEDIKIKETNSTNKKNIFRDFAYNFYNSDMKDPKNNNRLNNRLRDILQNLEIDSWNDFE
NLFEIGIEKWQKNRINHIKEKTIKDLGSLETMNIDQLLSLNSDADKELNNINKWKLTMET
MQFEEDNSKLEG*
>SR-VP_0-2_scaff_6119290_936180_272 # 179119 # 179772 # -1 # ID=2_272;partial=00;start_type=ATG;rbs_motif=GGAG/GAGG;rbs_spacer=5-10bp;gc_cont=0.294
MVDSSITKSNSMIFIDKCLADDLIDVIEKMVNHHIDKNYKDVRNIILGYNSKNGEWKSRY
GESLEKKISGSEQIITYTSPSICSFFLNTESFTKQGMIFYEDEIYNNVRLQLDESIKRVL
DVMFTLSDRVIEYRYIIDIIITEWNLKNIKNSIIPTKIHIDPDICGDLYFHQLEVRDNTW
REFRSISRHKGLIIRDSFKQAVIGFLEDRADMLREVY*
>SR-VP_0-2_scaff_6119290_936180_273 # 179776 # 180183 # -1 # ID=2_273;partial=00;start_type=ATG;rbs_motif=None;rbs_spacer=None;gc_cont=0.319
MMSGQLMALKDLKEQLKLSKEQHMPIMVSNKSSNSSLEKQKIIAGHNDVDTQPNIDSQIA
CNVVDHIFNYIELCLKEDKSKIKLNLFTKSFIRGILTNSVRSGINDFIMNMNDKEANALL
NDIHKELNKRRLDGE*
>SR-VP_0-2_scaff_6119290_936180_274 # 180301 # 181578 # -1 # ID=2_274;partial=00;start_type=ATG;rbs_motif=GGAG/GAGG;rbs_spacer=5-10bp;gc_cont=0.375
MAYPKPGFRQTDEDIRRTVDQQVAEKTRAIEQKTKTDLDALLEQRSKAIEEKAKTDAQEL
ARKETQAIIDQRFREQEEKRQKLVEEQDRKLREEQDRKAREELESKLRQDISQKLREELE
QKLKDAQERRVKEEEEIKLKDIQDRKAKEEQEKKIEQDKKLREDLESKFKQDIESKFKQD
IESKLKQDIESKLKQDLESKLKQDLESKLKQDLESKLKQDLESRLRDTQERKEQTPVAQI
PVAQHASVTQAPVAQIPVAQIPVAQQAPVTQVPVAQIPVQPPVTESSSKIAKMIEEIKKR
KAATPAPVYDQPPHPHIPLISPDQAIDDKDIIHCPTCHNGHVHNMETDGVTYKCTGPECG
KEFVMIPKDSDYKCIGCGAPIKKPEDDKIKIDACPFCKNKRAVKFDWNKLWKLKPQMAAP
TMPKR*
>SR-VP_0-2_scaff_6119290_936180_275 # 181616 # 183574 # -1 # ID=2_275;partial=00;start_type=ATG;rbs_motif=AGGAG;rbs_spacer=5-10bp;gc_cont=0.384
MTNGDQVQGGGGQRTYSEEDVLALMNETAKRAVAEATKAAEATRTAEATRYEATRNAQKI
NDEDDNNASVINPKVVRQLKDTVAVFTALKDLSSNPLQKTIEETVGGMAASVVQSAFSPR
GPPPKQDIIDKLLNSQFAYGLGSGLGQRAPELVETMGRTFGTEKAGQMMDNIIGKYGTTG
PSRQINPGPSSGSSSPQSPPEQKVDKQQSEKELLLSLDPNNPEHVSAYAETQGGLPVDVA
RKMLMIHQDAFIEQLKRDGMNVDQISTQRGSRAQPSQPAQQPSTIQHAAQSVSPIREDIP
PTRQDSYSDNHIEPPLSQPHNSIEYADAEYNDVIPDHDHNSNLQRDTSQGNADGQQIEIM
KTFATDIGKVMGDMLNKIETLNNTVFTLQSEMNDMKIRDSSQPSSVYTETPLHTPGMANG
HMTKAPSTNIETPSLETFEDKVIKSPRENLDIERPDFFEEDVMDVNEFKQELEGDTKLSA
QKKLQQTSSIPAQPIQAIQPAPNIQPVPPMKQPAPNIQMIHTEQVQSVSSTVQQTDKENN
DDKENTNTPKNESIVTESEELKETPIISDNKASEEKNDNGFMTPTDQQLNKDLAKNRSNI
IGYSAKADSHMLPVDQLELSKKTGIHNKAMYRNVKPLFKKNDEKENKEDSNV*
>SR-VP_0-2_scaff_6119290_936180_276 # 183690 # 185138 # -1 # ID=2_276;partial=00;start_type=ATG;rbs_motif=GGAG/GAGG;rbs_spacer=5-10bp;gc_cont=0.362
MAFPKYRPAPPPKNRLIVEKRIIDGKMKKVETYNGKVARVYDDDGKLLEDRSKKLKIILP
TPPLEPRIRRENKPEDTPPQEDVRPQEEKPTDESPILELPHIPSTPTQIDEKAMSGTEES
LQLIPENDMAKPINAYNEQPKLPTENAKEEKIDIPKIEDIPKSESQKIEPNTEEISDIKE
IIGSGLSQQLDNTTNIQQVQDIPINQQPKLSPRKVDIPKVERQKESQNKTNAQRETREMG
IPGVPIKNENRINKLIDNKISNTQIVDKTKVENKITEITKAEKQPIEDEITKENKNMVEE
LLEEYKREQWAKKRDFEKNIEDMARVASENKGQIKEISQKIEGVTGKVEEVEEKIGGLQE
NLQDRLVTLQERLGDIKKPVSDTLGELCTGVDCIKTDIKKAQEYQQSSDKRVDGRFQELS
ERLQKLEEPTYVCDSCGQDNIRPLSSFCPNCGAPIHSWTDPETGMPISGWAPFWKRARGS
IE*
>SR-VP_0-2_scaff_6119290_936180_277 # 185871 # 187310 # -1 # ID=2_277;partial=00;start_type=ATG;rbs_motif=GGA/GAG/AGG;rbs_spacer=5-10bp;gc_cont=0.299
MIRTKHISLDDDCLKRIEPFIHKHGGNFSAAIREMVERAEETLPDDSIVIDGALFDWLLN
ETCGRLIPDNILDVIIDPSLKYNIDDISKFINHRMDEFGWKVNISIDCDDISSPSSIIIQ
AIGTSHKTRLIAHIISQFIIKNSINSTYFAVKSIINLDSETKVWLTKVANKKEGTNSLIS
FFGNLEEVEKAIKNRPTFWKCIVNRHVISNYQMVTVHRNYYEDILVGKTPIGEIMIEIIA
KKPIRHIPPKEMLDLIKKVYEASRIVDKVEIQNDTIILFHTYRNNGVLEKIKRQLIMLLE
INGHMYDGEITTNMIVLRHRPDIGIKIDEIVNNLKSSESKFGQELITFMTFLKGLDNITD
TSTSISILGRRIGTVVMEEYEKENSIKVWDLETFQKAFTTIDSKIHRDGELKLEGNNLLY
KIRKCNIVSERDTFGTYICEVAKEAFKGAINYAFGNNAELDIRNLLSNGDNYCEVVIKI*
>SR-VP_0-2_scaff_6119290_936180_278 # 187532 # 187777 # 1 # ID=2_278;partial=00;start_type=ATG;rbs_motif=AGxAG;rbs_spacer=5-10bp;gc_cont=0.435
MADPNIVNPDIIKGLIAIAAAIAVAGAGYGAGLAEQAIGAAAIGAMAEEEKFFSKGLLMT
VIPETIAIFGLVVALILLFVY*
>SR-VP_0-2_scaff_6119290_936180_279 # 187857 # 188000 # 1 # ID=2_279;partial=00;start_type=ATG;rbs_motif=GGAG/GAGG;rbs_spacer=5-10bp;gc_cont=0.417
MNILLGGSVIVLAVYMAMFASIIAKETYSYIKSELLPTSPSIVGEAH*
>SR-VP_0-2_scaff_6119290_936180_280 # 188178 # 188990 # -1 # ID=2_280;partial=00;start_type=ATG;rbs_motif=GGA/GAG/AGG;rbs_spacer=5-10bp;gc_cont=0.304
MDITIGWLKKKLENKGLNIENLSIGQLINLALENGILKDIQHKEENKEKKKKNLHDKWHK
KLEDIYGKDFSEWAMKNKDKIRKCILDEGCKTEKEYRDKLTKRIGHIGAAEHVREWRYKT
GRALPKELNKDCSKWFGEFIAENYVMKTFEEPIPAPSNNPYFDWTCNKGKKIDLKASCLL
YEPGKSPRWKFYLDYNPIADYFILSAWDNRESLNPLYIWIFHRNDIVRGELFWRRESLSI
TNTCKGLEEFKKYEVTDKLEKLKEFCNEDR*
>SR-VP_0-2_scaff_6119290_936180_281 # 189040 # 189894 # -1 # ID=2_281;partial=00;start_type=ATG;rbs_motif=GGA/GAG/AGG;rbs_spacer=5-10bp;gc_cont=0.351
MGNKKRLEGKVALVTGGSRGIGKAIALRLAEEGADVAINYQSTKENAENVSRLIDQIGTI
DELDKLSVMVDQIDTKESAKEVSKSIDSVGSHSDIYRANVNNFEEVNKMRDEIVKKFGKI
DILVNNAGIVRDKSFVKMTPQMWNEVLSVNLDGTFYCTKAVIEGMLERKYGRIINISSVI
GRMGNRGQANYAASKAGIIALTQTLAKEFANKGITVNAVAPGFIETSMLKSVPKDIMDKI
LAQIPLGRLGKTSEIAGAVAYLVSEDGDYITGQVIDINGGLYLG*
>SR-VP_0-2_scaff_6119290_936180_282 # 189950 # 190345 # -1 # ID=2_282;partial=00;start_type=ATG;rbs_motif=GGA/GAG/AGG;rbs_spacer=5-10bp;gc_cont=0.354
MILEAKKSPCKVIKFSANDGKSTFSYNGEFYADCEDCKRADIEQPYPDCVANHAEWGVLT
KLNQKCKQTDELYIYCMTPDGKDYPFTRFWCRTCAILIPMFGVKTVFMWDGKKWLGRDAK
NLIDEVDSIKN*
>SR-VP_0-2_scaff_6119290_936180_283 # 190380 # 190988 # -1 # ID=2_283;partial=00;start_type=ATG;rbs_motif=GGA/GAG/AGG;rbs_spacer=5-10bp;gc_cont=0.300
MKRLPIGSICYRCGNKAEKRERNKEGVSTGNYICKNCYQKDYWIFNKDRINKDKRSLTLC
RNGELSPYSNTGKGYIFEQIICITLGVNNCNIKKDNWNSPIDIDKHEKYGYISCKGANIS
IRRCEKFDTLILICMSKDRKNVERVYVIPVEETIGRDNITIYDNPSRAVWYEKYRIDGEP
FNNTYHNMKLENCKVLKRELRI*
>SR-VP_0-2_scaff_6119290_936180_284 # 191005 # 192204 # -1 # ID=2_284;partial=00;start_type=ATG;rbs_motif=GGA/GAG/AGG;rbs_spacer=5-10bp;gc_cont=0.388
MNNVVIVSAARTAVGKFGGSLKDFNPGQLGSIVLKETLKRANSANSVQLKSDDVDEVIMG
NVLSAGHGQNVARQAAMSAGISQNVPSYTVNKVCGSGLKSVILGTQSVMLGDSEAVLAGG
IECMSQAPYLIKKARWGAKMGNDELVDSMIYDGLWDIFGDYHMGMTAENVAEQYNISREE
QDEFSAKSQNNAESAIKAGRFKDEIVPIEIKQPKGNPTIFDTDEFPRFGTTKEVLAKLKP
AFKKDGTVTAGNASGINDGAAAILLMDEDVAKDKGIEPLATIESYASFGIDPKIMGIGPV
YATILALEKANLTIEAIDLIELNEAFASQSLAVIKELGLDQEKVNVNGGAVALGHPIGAS
GTRILVTLLHEMIRRDYTYGLASLCVGGGQGISMIIRRL*
>SR-VP_0-2_scaff_6119290_936180_285 # 192236 # 192349 # -1 # ID=2_285;partial=00;start_type=ATG;rbs_motif=AGGAG;rbs_spacer=5-10bp;gc_cont=0.272
MNRNRIENENMLNDIYSERARYMLSVDDLLEDILERS*
>SR-VP_0-2_scaff_6119290_936180_286 # 192543 # 193304 # -1 # ID=2_286;partial=00;start_type=ATG;rbs_motif=GGAG/GAGG;rbs_spacer=5-10bp;gc_cont=0.387
MRVKDKVVIITGAGSGIGRETALLFAKEGAKVIIADIDEKAGKETVNEIIKILAEDPDCK
GDAFFAKLDVSNRDQIKQVTQEVLSKYGKIDVLINNAGIVQDALVTKMTEEQWDKVIDVD
LKGPFQIIRAVVNTMIEHGTGVIINVSSIVGIYGNVGQTNYSAAKAGLIGMTKTLAKELG
RKGIRVNAVAPGFIYTPMTAKVPEKILEMMKEKTPLRRLGAPADVAYTILFLASDDANFI
NGATIPVDGGLII*
>SR-VP_0-2_scaff_6119290_936180_287 # 193301 # 193537 # -1 # ID=2_287;partial=00;start_type=ATG;rbs_motif=GGA/GAG/AGG;rbs_spacer=11-12bp;gc_cont=0.283
MKIELNSELESKLYKVQIKELELNESCLSFRGIVLDVNEKEAFEFEDSIDLSDFCLKQCD
EEKVNDEEKVNDDQEDTK*
>SR-VP_0-2_scaff_6119290_936180_288 # 193601 # 194671 # -1 # ID=2_288;partial=00;start_type=ATG;rbs_motif=AGGAG;rbs_spacer=5-10bp;gc_cont=0.335
MRDIDFSSNDFNKFVKGMEILMKSPDFSVGTTPSEVIYTEDKVKLIHYTPMVEKPYPVPI
IVVYALVNRYYILDLQPDKSVIRKLLGEGFDIYILDWGRPSGSDRYITLDDYVNDYIHNC
VNKIKEIHKIDKITLLGVCQGGTFSVMYSALHPDNIKNLITVVSPINFDTEKCLLNIWAK
SLDIDKIVDCYGIVPGDLLNAGFLLLDPLRLLIDKYIGLFEKVDCGEDAACTLANEENIK
NFLRMEKWIFDSPDQAGEAFRQFMKDCYQKNLLIKNEMKLNEKIVNLKNINMPLLNIMAQ
YDNLVSNDQSKPLNEAVSSTDKELLVFPTGHVGIFVGSRSQKEVCPKIAEWLRLRS*
>SR-VP_0-2_scaff_6119290_936180_289 # 194668 # 195462 # -1 # ID=2_289;partial=00;start_type=ATG;rbs_motif=GGA/GAG/AGG;rbs_spacer=5-10bp;gc_cont=0.262
MNSISKYNPMSKEFQEEAKKLGLNGNQLIQKYIRERKMVNPSLIQYKKRKKFLEDNGFKN
GSEYLEHLAKLRGFKNRNEQRRKIYEDDLDNNRSKNKEWHYNNGASPMTENENCASFVGV
FLGENIIGKQILSEIFGNIQEEMSYGHKGFEYIVKGNYNIELKTGKFLSNRWCFKLGFNK
IADYILAIGLDTEKTEILHVWKFKMGDIIKKRFGEKYREFIIGNLDSFCIGGNLERLLEL
KEFEITGTLKCIKNINENLKEIIT*
>SR-VP_0-2_scaff_6119290_936180_290 # 195535 # 196473 # -1 # ID=2_290;partial=00;start_type=ATG;rbs_motif=GGA/GAG/AGG;rbs_spacer=5-10bp;gc_cont=0.295
MESKEKQNKGTASADPLKACLESTQGFFDTWMNNYQSTFGKLTQIPAFGPIREKQEKIMK
GFPIYVNFYNTLVESNLNFQTIFTGAMKKTYEKMIIDTKGGITTTKYKDFYNVWLDIYSE
MLKEFMESKHYTSDMGKLMTQFVDYQKYNRDVIEENILKPSNLPTKTDIDGINKDIYTLR
KVMKDLDKKTNEMSKTIEEYGQKTDSGVSDSEGLGTLSKKIEELSKKIEELSKKIDDQKI
DTKLELDKKITRFDLDKKITEISKKTKTDIQLDIDKKINDMSKKINVEIQTNLDNKISEI
SKKIYEQKGTVQ*
>SR-VP_0-2_scaff_6119290_936180_291 # 196503 # 197606 # -1 # ID=2_291;partial=00;start_type=ATG;rbs_motif=AGGAG(G)/GGAGG;rbs_spacer=13-15bp;gc_cont=0.345
MVESERKDTEEKCEEQNENIFNTWIESYTAISRMWEESYLKLYKPWLESTGELFEKAIDA
ASSNSSEKYKEFYDTWAKTFQGKVDLRQVPTAETNKEILEKFLVGAEKSTDIYKNWITEL
EENSKLTREALKGETDPVKYKEVYDLWIKSYAKIFDELLTLPFRDNIREMFEKYTGIPDI
YSDTFIKISKLWNDSYTKLYGTWMDSVLELSKKSEEISKGKGGPESYKEFYVAWTNVYQK
TYGKLLNVQSIQGSKKGDLKATFEAFAQSTQVYTDLYKSWMTTLEKLSIKSKELARQPKN
EDVYKETCNIWIKLYQKAFDSFFDNMPTASPFKEYLAPVKNMTNIYMDNLKKMSDFLAQS
SGTVYRA*
>SR-VP_0-2_scaff_6119290_936180_292 # 197693 # 197851 # -1 # ID=2_292;partial=00;start_type=ATG;rbs_motif=GGAG/GAGG;rbs_spacer=5-10bp;gc_cont=0.296
MDIFDVLKDISNRRTEFVCTGMNEFEALKNAELNTSKEYHIPLCDIQKLCGI*
>SR-VP_0-2_scaff_6119290_936180_293 # 197918 # 198049 # -1 # ID=2_293;partial=00;start_type=ATG;rbs_motif=GGA/GAG/AGG;rbs_spacer=5-10bp;gc_cont=0.288
MGIEKHKEYDSNQYHNCFDAQQPKLYSRELEEIDITNIIRQLK*
>SR-VP_0-2_scaff_6119290_936180_294 # 198156 # 198413 # -1 # ID=2_294;partial=00;start_type=ATG;rbs_motif=None;rbs_spacer=None;gc_cont=0.287
MLLAKNEYLNIYIYIQVRYRILFVTNQSYCIGGTKMKRFVYHKSHDVLYFALIQDWLIRP
GRESKNLREMLGQTYYIISNDAQLI*
>SR-VP_0-2_scaff_6119290_936180_295 # 198570 # 198728 # -1 # ID=2_295;partial=00;start_type=ATG;rbs_motif=GGA/GAG/AGG;rbs_spacer=5-10bp;gc_cont=0.258
MDIFDVLKAISKRKMDLVQKGMDERHALKSAEFEVSNEYHIPLYDIRKLYNI*
>SR-VP_0-2_scaff_6119290_936180_296 # 198764 # 198943 # -1 # ID=2_296;partial=00;start_type=ATG;rbs_motif=None;rbs_spacer=None;gc_cont=0.328
MPEANFGIEKCIRGTKERNAVFLCSETDYMLTLQTTKLPYPKQLFRFITDSQSVGIVKK*
>SR-VP_0-2_scaff_6119290_936180_297 # 199219 # 199359 # -1 # ID=2_297;partial=00;start_type=ATG;rbs_motif=None;rbs_spacer=None;gc_cont=0.312
MKQRLPILLQKRNVRDNICLNSKANIVTGQYTLMLTKYESVFGMQA*
>SR-VP_0-2_scaff_6119290_936180_298 # 200628 # 201545 # -1 # ID=2_298;partial=00;start_type=ATG;rbs_motif=GGAG/GAGG;rbs_spacer=5-10bp;gc_cont=0.325
MDKKIFYKDLTYEEWAAQQDKNSLEFRALDVCHNTNPGYDLEEIKNFIYINVIETEANQK
ISLESFSARHVNSQKLNEQMSKLCRIIFSANNEYKSVDKRGHGDSISIRFGGRNKDAESI
SFRIEEKAIRYAHYLIEHNLVGEPTVTDLVRKGFSKYMEMLPTINELRDAVTNRFIIDIQ
IERENLERVRVTEMLKGFENRLIIEEEDLMQALRHIDNKDELTEIRDWTTKFIKDALSYN
GPTKKEMARVREFIMGNPRLYNILSTFERQGLIKKEYIDDVRQKGIAPTFVDMLPNDDIK
YQGEH*
>SR-VP_0-2_scaff_6119290_936180_299 # 201563 # 202738 # -1 # ID=2_299;partial=00;start_type=ATG;rbs_motif=None;rbs_spacer=None;gc_cont=0.240
MINMKKRNLSQNMIKRDVRIIGGIAKIVEIENGKIIKVVRDYKRSNKYQNKSETFVDIAN
RFYDNIKEFVNIQEEEYYNYGYNIYEEFDKDYPKNRQLSPNERINLLNDYKKDKLEKLPS
KNFRKIICNYIIERFHIMCEIYKIKIPYFKNERDDMELWFKKNCGYFFDLGIISRHNHGI
DYLCEYGFDPLILSLISKDKKVSDFFDTFIHQNDIHKECGTKHLQIELEYQSGNFILHKH
SIDDTDMVICFKKNKHIDIPILELCQWSEKPIERDIDGYLEDLDHHLGICYNLSFERRLK
YSDREDIIGHIYELLKYIENHRSGDNEEQEIKKFLVSDHRLRIILEACSTIDIIKKEYIE
DIINNGKIDIEFFVDKDILSALINDNKVIYS*
>SR-VP_0-2_scaff_6119290_936180_300 # 202735 # 203172 # -1 # ID=2_300;partial=00;start_type=ATG;rbs_motif=GGA/GAG/AGG;rbs_spacer=5-10bp;gc_cont=0.274
MKIDINFNAEDIDRRLREYDLYFFEIAIDHASFKEKYFRELVKKWELNPQFEKKGTKEDD
VVTYCNTGYSLAITGLNENGDDIPFWYISLTISKDMILKDVIEFLRDFIDSLHDYQGPKL
AIGINQNDYIGQTRQIVEKMILNLK*
>SR-VP_0-2_scaff_6119290_936180_301 # 203178 # 203765 # -1 # ID=2_301;partial=00;start_type=ATG;rbs_motif=None;rbs_spacer=None;gc_cont=0.371
MPIKDNITPQLRKRFLQEIKKSAETGKERGFHICIEDDGKLSAGDTCTGDECSIKLQRVD
ISCPGKKAQGDFHTHPHLTEVRKSFGITFKASDELIKLATEVFLKGRGTSPTIPSHADLR
SAVLGKCSKRVEGTTCIGSDLDTENVECWTVEHMDDGDCVRALMEHLSPESEEHKLPEDW
IRPLFEIEMIRLKRG*
>SR-VP_0-2_scaff_6119290_936180_302 # 203777 # 204355 # -1 # ID=2_302;partial=00;start_type=ATG;rbs_motif=None;rbs_spacer=None;gc_cont=0.342
MIKDKITPELKKAFLESIKRTEDSGNEHGFFICANRDGKLAASKIKCEGDTCKITTRLSS
EICPYKNQGFFHVHPQKLRIEKQLGRKVTEENKKNIAITDSKGRLIAAQTPSYLDVLVAL
QTKCDRLTEGTICTAGDFEPDKVGCWTLKKGAANFLTCSYAKMDNILTKEKGIPPKTWIK
NLFNKEIIDLGR*
>SR-VP_0-2_scaff_6119290_936180_303 # 204436 # 204900 # -1 # ID=2_303;partial=00;start_type=GTG;rbs_motif=None;rbs_spacer=None;gc_cont=0.286
MSSNIEFNIIMPNDATHRIVNYLLLSIFIIINFYIGIEQDFKIIIIFMGSYVLGTEIFTP
DLDTDSKPGQRLGILSYPIRKLSKHRGLGHNIFIGWFLKAIYILLLLAIIGISIKTLGYD
TYWILGYINMKMIYAFLIGLFLSNATHIIIDKIT*
>SR-VP_0-2_scaff_6119290_936180_304 # 204897 # 205076 # -1 # ID=2_304;partial=00;start_type=ATG;rbs_motif=None;rbs_spacer=None;gc_cont=0.356
MSPANPPPNVSIDMNCIPPEMIDKVKECGFCDYDKARKLNKHRGYDKQKRLGSIFGFEW*
>SR-VP_0-2_scaff_6119290_936180_305 # 205157 # 205468 # -1 # ID=2_305;partial=00;start_type=ATG;rbs_motif=AGGA;rbs_spacer=5-10bp;gc_cont=0.375
MLVRYPLFHGMRSKKTAEQIKREGFCVYTENNEPEAILRALKAFGKEVNNIKGYDGDLIK
MNIETVNDPHRKVTWASADRTAACGWWANANPEHISDSLFHAV*
>SR-VP_0-2_scaff_6119290_936180_306 # 205507 # 205665 # -1 # ID=2_306;partial=00;start_type=ATG;rbs_motif=None;rbs_spacer=None;gc_cont=0.296
MFIFRIRLLLSEDQFDSMRNGLENSEHISDDLKSHIYQQVAEQIKNVDSNYY*
>SR-VP_0-2_scaff_6119290_936180_307 # 205807 # 206037 # -1 # ID=2_307;partial=00;start_type=ATG;rbs_motif=GGA/GAG/AGG;rbs_spacer=5-10bp;gc_cont=0.234
MNEDKKELIDILAKNIKTMDNKELIEDFKLFSDYCIHIIEEFYLRYQSESDLVTHEELKS
FKGIGDLLIINFKTRF*
>SR-VP_0-2_scaff_6119290_936180_308 # 206059 # 206694 # -1 # ID=2_308;partial=00;start_type=ATG;rbs_motif=AGxAG;rbs_spacer=5-10bp;gc_cont=0.296
MIKDKITPELKSRFIEDIKISKEFGKERRFFLCQNKEEKLIPSKSCEGTECSIHLGDPKT
GCPPETTTYGNFHTHPYLHTIRQEFRRTGKIPPSEELKISNELKTKMIENIGKFHEKITG
VKGININSPSYTDVIKALLAKSINITKGTVCTSSDIDTSRVECWTIKDIGKDRLKYLAVK
GMVELDKTKSEGSGLIKKWLDDISDREIIEL*
>SR-VP_0-2_scaff_6119290_936180_309 # 206691 # 207263 # -1 # ID=2_309;partial=00;start_type=ATG;rbs_motif=AGGA/GGAG/GAGG;rbs_spacer=11-12bp;gc_cont=0.325
MIKDKITPELKSRFKEEILKSREDGKERGFFLCSNKKLFASKTYVGNKCNVTLVRPKDAC
PGKVQGDFHTHTTLNYTKEELKERGVPLPSDSKIIDTLEKDIKVKGWTSQTPSYKDLLYG
LNMRFFRDSKGTTCVGADYDDTKVECWTPKNVSQESYVRANDEITQQGKDFGGVPKKWIM
SLFEKEVIYL*
>SR-VP_0-2_scaff_6119290_936180_310 # 207260 # 207832 # -1 # ID=2_310;partial=00;start_type=ATG;rbs_motif=GGA/GAG/AGG;rbs_spacer=11-12bp;gc_cont=0.318
MIEDKISPVLKNRFKEEILKSREDGKEHGFLLCSDKKEKLSATKSIVGDNNLFLKPLKNQ
CSFKIRGDFHTHPHANGAKHFFEKQLGTKIPIEDVRKGLIDAAKTKNVSLTAPSYGDILG
TMILNYNNEILGTTCIGTDIDPDKIECWSTKDRIKREDFNKAVEEINSPAINSNPLKWVR
PLFNKETINL*
>SR-VP_0-2_scaff_6119290_936180_311 # 207829 # 208392 # -1 # ID=2_311;partial=00;start_type=ATG;rbs_motif=GGA/GAG/AGG;rbs_spacer=11-12bp;gc_cont=0.312
MIEDRITPDLKKRFLEDIKRSIKTGKETGFLICSNDKLYAPKKRCIGTDCGLFIRYGDCP
DKVQGGFHTHPYLPDIEKFYGRKPTEKELKRATKIYKRDFAKDKITLQTPSHHDAVDTLI
NQCIGYTEGTMCIGSDLDLTKVECWTVKDEKVKIRDCSRATEEHKQNIGDKPREWIKPLF
DKEIINL*
>SR-VP_0-2_scaff_6119290_936180_312 # 208389 # 208973 # -1 # ID=2_312;partial=00;start_type=ATG;rbs_motif=None;rbs_spacer=None;gc_cont=0.342
MNMIKDKITPQIKDKFRDAINLTIKTGREHAFIICRDDKEDLFPRTICEGKECIVTMESP
ESCLPFRAQGNFHTHADVAVARRIFKDTEGRFSRDMLSGYVKEVADSESVDVTTPSHGDL
INALINKCIRRTEGTVCVGSDAVPDRVDCYTTNNKITKDDCYRAKTLKLLTRTEETGLPR
PWIKPLFDKEIINL*
>SR-VP_0-2_scaff_6119290_936180_313 # 208954 # 209268 # -1 # ID=2_313;partial=00;start_type=ATG;rbs_motif=GGA/GAG/AGG;rbs_spacer=5-10bp;gc_cont=0.292
MPPTLYKHILNDNMTVTEDGEYISILQWIQRQIDASSDNTIRMKITDIKKALGQEFENKR
DYVVYEGLKRALIYYGIDVRSRTYKKDYSQVLIMLPIQYEHDKR*
>SR-VP_0-2_scaff_6119290_936180_314 # 209433 # 209657 # -1 # ID=2_314;partial=00;start_type=ATG;rbs_motif=None;rbs_spacer=None;gc_cont=0.284
MKEEEFERFRKDIIDNIKKKYNVKSEDLRKVNKVLLDAKKPTTNIEELRCFHSHLAELFL
SGRQKKKIGNIMFG*
>SR-VP_0-2_scaff_6119290_936180_315 # 209679 # 210092 # -1 # ID=2_315;partial=00;start_type=ATG;rbs_motif=GGA/GAG/AGG;rbs_spacer=5-10bp;gc_cont=0.348
MKINCSCIGKRAKENIGISNLHQDIKGSLLNIRTCGDVSKFDAAKMVLKCQEESIFRSSA
ELRCVIPKLKGAGLDYTELTDLLLSMREEGALQMEVGTPLDMTRENEKDLIIDSGKNRFA
YVALNRKWAEKYMNLTI*
>SR-VP_0-2_scaff_6119290_936180_316 # 210130 # 210390 # -1 # ID=2_316;partial=00;start_type=ATG;rbs_motif=AGGAG;rbs_spacer=5-10bp;gc_cont=0.299
MVETIKDCRCIDPDDKQELSKAILTRIGIYQDGIAEAETEETIEKVKALKKGEIEIGHIK
EVTQYKDIINRLDNLHKRLENTPECK*
>SR-VP_0-2_scaff_6119290_936180_317 # 210485 # 211279 # -1 # ID=2_317;partial=00;start_type=ATG;rbs_motif=GGA/GAG/AGG;rbs_spacer=5-10bp;gc_cont=0.381
MTEENKVIPTQKRENIKHGYGWVADLPDHRDKMYSVSIPAPLPQIVDLRPMDSPIFDQLN
LGSCTANSLAGALQFLEKKDKVKYMDLSRLFIYYSERVIENTVNYDSGATLRDGIKALAS
LGTCSATCWPYIISKFTDQPYHSCYVEAAKHRILSYYRLNTLDDMRHCLSSGYPFVFGFS
VFESFESDKVANTGIVPMPKSDEQLLGGHATTAIGYNDTDKRFIVRNSWGTNWGQKGYFT
IPYEYLTDRTLSDDLWTIRKEQGF*
>SR-VP_0-2_scaff_6119290_936180_318 # 211285 # 211410 # -1 # ID=2_318;partial=00;start_type=ATG;rbs_motif=GGA/GAG/AGG;rbs_spacer=11-12bp;gc_cont=0.286
MCSSEYYEMRHWLEQKAEKYRVTDKEVIIKVNAIWQQILNR*
>SR-VP_0-2_scaff_6119290_936180_319 # 211358 # 211879 # -1 # ID=2_319;partial=00;start_type=ATG;rbs_motif=None;rbs_spacer=None;gc_cont=0.364
MTEHETLKATGIVRGVYFSLGTTPTKDPKFDCATAIIDLFNQAKKTVHIAIYSLTEPDIV
DAMIDAHRRGVEVVIVTDNTESKNSYMAAAINKLIQAGVDIRLAVRQTALMHNKITIVDG
QTVATGSYNYTQNAELRNDENLIIIDGKDVAADYEKYVFQRILRNETLVRAKS*
>SR-VP_0-2_scaff_6119290_936180_320 # 211898 # 212275 # -1 # ID=2_320;partial=00;start_type=ATG;rbs_motif=AGGAG;rbs_spacer=5-10bp;gc_cont=0.304
MVNTKSVNQPKITNKDNIAKCSHRIRSISDKLKRETERINTLGTLELIKGLETTTGIRNI
EIMVDNIGQLRRLSTILSLQSINHDMSIAMCKCAKDLEISIPEDIEPPDQFHKYVIAQVE
QKRKL*
>SR-VP_0-2_scaff_6119290_936180_321 # 212305 # 212481 # -1 # ID=2_321;partial=00;start_type=ATG;rbs_motif=None;rbs_spacer=None;gc_cont=0.260
MYADIRLKEGKEQFIKFEHYKWLAKEISYKEYEEEVIKYKREVNRLVNSYFRVIDIKK*
>SR-VP_0-2_scaff_6119290_936180_322 # 212655 # 212771 # -1 # ID=2_322;partial=00;start_type=ATG;rbs_motif=None;rbs_spacer=None;gc_cont=0.308
MLLKNTGLEHHNGHTIDQINDTRIRVKQIKEQMKNSKK*
>SR-VP_0-2_scaff_6119290_936180_323 # 212722 # 213195 # -1 # ID=2_323;partial=00;start_type=ATG;rbs_motif=GGAG/GAGG;rbs_spacer=5-10bp;gc_cont=0.304
MDKSEFNKETLKKMKSTLRETKDKEMAFVFCKRRIDKKITYGQPTCVGSYCEVDSSESKC
KPGDEDIGSFHTHIDDIKASIEDLISTYGQEVMCVGSKSLIPFFQNIECYSIIDKGTKKY
ATKLVEAYNNIHRKNNIDIIGNALEEYWSRTSQWSYN*
>SR-VP_0-2_scaff_6119290_936180_324 # 213188 # 213706 # -1 # ID=2_324;partial=00;start_type=ATG;rbs_motif=GGA/GAG/AGG;rbs_spacer=5-10bp;gc_cont=0.310
MNMRIAIIGSQSCGKTTLGRELSKRLDLPMISELARRWDIEKVSQTELIDIQKELLNLQI
EEESKYERFISDRSTIDNMAYWLHNVANIVSYDDNRQYKMKALMNICKYSHIFLLVPEFY
PKGDGFRSTDIIYQMRIDAIIQTILYLKSVRHYKLTGSIENRVQQAMEILDG*
>SR-VP_0-2_scaff_6119290_936180_325 # 213711 # 213863 # -1 # ID=2_325;partial=00;start_type=ATG;rbs_motif=None;rbs_spacer=None;gc_cont=0.242
MEKYKSFRLVNGEPTQVIVDNNGKIIDRNPNAETEMKEYDITDKLQINIG*
>SR-VP_0-2_scaff_6119290_936180_326 # 213881 # 214168 # -1 # ID=2_326;partial=00;start_type=ATG;rbs_motif=GGA/GAG/AGG;rbs_spacer=5-10bp;gc_cont=0.337
MENTGQSKGIAMAIDKAKKEGKCSAPKFEDITDNDLDILAEQIAWVANRFNGIHKSIDEI
TDTEKLEEALILRSCYLETLVELSGKFDMILRYIP*
>SR-VP_0-2_scaff_6119290_936180_327 # 214242 # 214553 # -1 # ID=2_327;partial=00;start_type=ATG;rbs_motif=None;rbs_spacer=None;gc_cont=0.362
MIDIKEQLKLKEDVRSLVSEAGKSADRIINNVVPSCDTFSLTFMLGDTEEARGAAGVLAR
IYPEDTEIKQMFKDAAAAHILAYKGRDKFIEQCECRRKLQPII*
>SR-VP_0-2_scaff_6119290_936180_328 # 214580 # 214963 # -1 # ID=2_328;partial=00;start_type=ATG;rbs_motif=AGGAG;rbs_spacer=5-10bp;gc_cont=0.320
MTKCDIKKCRNISLETGRFISELSSKAMSQPVPTVQDKDIERLGHYLDTMEQGCGITDDH
IKRISRYYDEIKNIYPSVRRSRLASPLADLLDTIYSANSDCIKKYGDTELRQQYSAMRLE
MSKRGMI*
>SR-VP_0-2_scaff_6119290_936180_329 # 214960 # 215244 # -1 # ID=2_329;partial=00;start_type=ATG;rbs_motif=GGA/GAG/AGG;rbs_spacer=5-10bp;gc_cont=0.302
MQISVYSTKSCPNCKMLKQLLERENIQYKDINMATPEALTELRMNNIFTMSAPVLQITTK
MAECCNNKFYTTKELCKQDIIDQDKVIELLKEDI*
>SR-VP_0-2_scaff_6119290_936180_330 # 215249 # 215542 # -1 # ID=2_330;partial=00;start_type=ATG;rbs_motif=None;rbs_spacer=None;gc_cont=0.282
MTKNKVVLVMFFSERCGYCKEQDPILEELRKNTGIEIIKIDIDKERDKANELQITATPTL
FIMRNGDIFQKYVGLMYGNELESAINNALNNNKPAKS*
>SR-VP_0-2_scaff_6119290_936180_331 # 215571 # 215852 # -1 # ID=2_331;partial=00;start_type=ATG;rbs_motif=AGGA;rbs_spacer=5-10bp;gc_cont=0.309
MFYNDKIVLVGFMSEWCGACHAQNPILDELGKIIGNKAEIIKVDVDKNGDIVKEWHIDAT
PTLFILKNYNILKKFIGLTNRNDLESAINDAII*
>SR-VP_0-2_scaff_6119290_936180_332 # 215869 # 216198 # -1 # ID=2_332;partial=00;start_type=ATG;rbs_motif=AGGAG;rbs_spacer=5-10bp;gc_cont=0.318
MVMKTEEARREEYIKKTGKHMFDDMKGACEGKIPFILEKGGLEIYSLVDEEYAKEGLCDC
MTDALNNLLPLLPKGANTQTRRIFSNIIDRFNKEKKSKKITGCTKSLSL*
>SR-VP_0-2_scaff_6119290_936180_333 # 216271 # 217362 # -1 # ID=2_333;partial=00;start_type=ATG;rbs_motif=AGGA;rbs_spacer=5-10bp;gc_cont=0.340
MSKIKIAIIGCGNCASSIIQGLEYYKNVKDTDEFIPGLMHKSLGGYDIKDVHIVAAFDVD
KRKIGKDISIAIFSEPNCTKKFSDVPFQNVEVMKGPILDGIADHMRPYFQVDESQNELSR
DKILDVLKQSGTDILISYLPVGSQKATEFWAQIAIDSGCAFINAIPVFIASNKEWSKKFE
DAGLPLLGDDIKSQVGSTITNRYLVQMLIDRGAKIDSMFQTNFGGNTDFRNMTDPSRLIS
KKISKTESISSLITASSDPKPYVYAGPNGCIDSLHDNKISYMRIDFRIFGNISASIDIKL
SVEDSPNSGGVMVDAIRIAKIALDRYIGGVLIGPSAWIFKRPLIQFRDDIAKQMTEDFIN
NKI*
>SR-VP_0-2_scaff_6119290_936180_334 # 217463 # 217759 # -1 # ID=2_334;partial=00;start_type=ATG;rbs_motif=None;rbs_spacer=None;gc_cont=0.316
MNGDIHTKARTSLCNNAARKLSKVLMKDIKAAEEDIGNACMIHNQAYEKKLGRPIRTIQE
FEDAIKEFSKLPKPEIERLIQEGKERAKKQKEMLKSML*
>SR-VP_0-2_scaff_6119290_936180_335 # 217776 # 218033 # -1 # ID=2_335;partial=00;start_type=ATG;rbs_motif=GGAG/GAGG;rbs_spacer=5-10bp;gc_cont=0.314
MRTIMDTIEQILKLGDEYKEKTSRNRGISDYIWDNLPDKEKYTKRYILVLLHYGRKLKSA
DVWEKAKEEQWDNDRIRDFITTSKK*
>SR-VP_0-2_scaff_6119290_936180_336 # 218084 # 218254 # -1 # ID=2_336;partial=00;start_type=ATG;rbs_motif=GGA/GAG/AGG;rbs_spacer=5-10bp;gc_cont=0.345
MPRCRMCGGDMMITLDNICLICNPPTEKQIDTIATLMVLTIEHIKQLRQEQLKLPL*
>SR-VP_0-2_scaff_6119290_936180_337 # 218273 # 218677 # -1 # ID=2_337;partial=00;start_type=ATG;rbs_motif=GGA/GAG/AGG;rbs_spacer=5-10bp;gc_cont=0.284
MALMADLLVENDDIRERSPREPYAYEDYTKSLEKYIPWIKEQICKSKEGFIRIKRGDLIT
AMKKELEIIMGDRYRYTTIKSLYKIIRAALFSEGIFAELGIYNREKVFVMRNRTSNDCLI
PSIAKLEKGMNKNK*
>SR-VP_0-2_scaff_6119290_936180_338 # 218681 # 219181 # -1 # ID=2_338;partial=00;start_type=ATG;rbs_motif=None;rbs_spacer=None;gc_cont=0.343
MIKDRITAVIKIIKMEDYFGEQCGFVIENIREYCPDKVQGAFHTHPYIIDLEHFYGRRPT
EKEIDGAIKSYKKHGINLTTPSHHDLIDTLLNQCLGAAVGTVCTGSDLDLEKVECWTVKS
DKVKARDCVQAIQEHEERIAEEPREWVKPLFDREIINIKAKKWWEL*
>SR-VP_0-2_scaff_6119290_936180_339 # 219190 # 219435 # -1 # ID=2_339;partial=00;start_type=ATG;rbs_motif=GGA/GAG/AGG;rbs_spacer=5-10bp;gc_cont=0.309
MTITDITEEKIFQTFGRGIPLCTILNEADASTIKSKLVIEQAIKLIPPKETGQIRGLEII
SDRQKLNLAEIRDIRKSLGCK*
>SR-VP_0-2_scaff_6119290_936180_340 # 219524 # 221008 # -1 # ID=2_340;partial=00;start_type=ATG;rbs_motif=None;rbs_spacer=None;gc_cont=0.286
MDYDKHIQKVLIVYRINKLYIMIPLIYQDILIGDIYYPVGIKEIVRTEQIWINDTTESID
ILSRLCHYSKNLWNEANYIIRQLFAQKDKDGNRIGQYMKYSDLDYLIKNKSENYKKLNGA
TSQQILKILDRSWKSFFEAIKDWKLNPSKYLGRPKLPGYKAKDGESLLVFTNQQVKIKDG
YLKFPKKLKDKNGNRLNIKTRLDEESNLREVRIIPKGGKQYIIEIVYKIEEHQLDLNKDR
IIGIDFGLRNIVTISNNIGEKPVCIKGGVLKSINQYYNKKRSKIQSIYDRQSLYCLIKGK
KEVCRKTGPAIQTLTNNRNRKIKDAMHKYSRYIIDYCIRWNIGTIVIGHNPGQKQEINLG
KKTNQNFVSIPEYLLRKMIKYKGNEIGISVIEQEESHTSKCSFLDDESVEHHDVYVGKRI
SRGIFRSMTGKLINADVQGALNIIKKAIPKTFSKKFDTRVDGIEDGGQLKLSVGLHPIRI
NPLIVNRNINIIGD*
>SR-VP_0-2_scaff_6119290_936180_341 # 221018 # 221245 # -1 # ID=2_341;partial=00;start_type=ATG;rbs_motif=AGGAG;rbs_spacer=5-10bp;gc_cont=0.342
MLQVIDKTDLAERKPYKYSEKVSARMRKEKKVKAMKRKNMACNITKIDTLTEMVEDMVND
NGIFSENILNSILEN*
>SR-VP_0-2_scaff_6119290_936180_342 # 221540 # 222286 # -1 # ID=2_342;partial=00;start_type=ATG;rbs_motif=AGGAG;rbs_spacer=5-10bp;gc_cont=0.293
MTLELVKDEDIRYNKRKNEIKCRICRGNETRIVHDGESIWIRDKNIRGDWTGQFLCYNCY
YKKDKVCYECGSEQITESVRMFRHYNRDIWTGKYICQDCYGKNNIDYKNRNIILKIGEGG
GSLLDLVVSKVLDVPTYSIYIADKRLPFGIIHEDYGIVGIKTSKLRYNCWYFNINDYISA
DTYFLIGLDNKLKNINTIHVVPTEERKNSGRFSIYENSKKYWALKIDHEPYNNIYKDLIN
RLAESHKI*
>SR-VP_0-2_scaff_6119290_936180_343 # 222341 # 222577 # -1 # ID=2_343;partial=00;start_type=ATG;rbs_motif=AGGAG;rbs_spacer=5-10bp;gc_cont=0.312
MRKIRDIGELYGMVYQLLVEVECPMCNNICISTMVRAETILVFGCTNCTDIEQSMLTEMN
IPIIEIIPKDAMVECVND*
>SR-VP_0-2_scaff_6119290_936180_344 # 222758 # 223168 # -1 # ID=2_344;partial=00;start_type=ATG;rbs_motif=None;rbs_spacer=None;gc_cont=0.328
MIQHIIDNIYIGDWDEAKHAHEKEEFVDILTVAKDSPFIGNHFYPLVDGPYPENGKLLTN
AINDLLEIREDDWRFNKKILVHCVCGFSRSVIVVAGYMVRMGCANTIEDALYYIKKIRPL
ANPAPELVELLQRMNE*
>SR-VP_0-2_scaff_6119290_936180_345 # 223204 # 223560 # -1 # ID=2_345;partial=00;start_type=ATG;rbs_motif=GGA/GAG/AGG;rbs_spacer=5-10bp;gc_cont=0.319
MDINMKEGTERFIKYIRRMSTLTDDQLRTVISLAVAKNPDSYAVLGTDIDKHIAYIRNMS
MLTDDQMMNTFKNSANDPDMKEVFEEAAKKKTLLEMKKMAKDIRGNPKIFARRVDDFK*
>SR-VP_0-2_scaff_6119290_936180_346 # 223824 # 224138 # -1 # ID=2_346;partial=00;start_type=ATG;rbs_motif=GGAG/GAGG;rbs_spacer=5-10bp;gc_cont=0.298
MNEDKLIKEEKKEKSIVVIDFMATWCGPCRLQDPILEDLKKKFGDKVEFKKIDVDKDSKL
AEKYTIHAVPTLIIEKDGNIFKKYIGVTSLNELENAIKDVLDQP*
>SR-VP_0-2_scaff_6119290_936180_347 # 224182 # 225078 # -1 # ID=2_347;partial=00;start_type=ATG;rbs_motif=None;rbs_spacer=None;gc_cont=0.281
MSGEFKGDELKGEWKLLKIWECRRCKVLIRDERRVSDHRCDIKENELTIGNKTIEEQKNI
IEKQQGIIEDRDLKIGEQKNIIEEQKITIADRDLKIVKQNETIKNHKDTIENQKKMIIGQ
NKSIESHKNTINDQKVIIYEQNNLIKEKTGEDQNKIIDDQKRIIEGHKRAIESQKRSIDD
RDIFIEDQKRTIENQKKIIRDKEIEEKVDNNNIPKINNENNGGICVYILEKGKSIKDSKD
IGYRDDTEIEIFEKGKGKDRIIIKNGKLIKKPDYIDIVGEDTSEGFLMKGILKTAAIQ*
>SR-VP_0-2_scaff_6119290_936180_348 # 225277 # 225810 # -1 # ID=2_348;partial=00;start_type=ATG;rbs_motif=GGA/GAG/AGG;rbs_spacer=5-10bp;gc_cont=0.354
MGQTKLIEEEADQSCKRCPLHKTRISIVWQRGTADKDVDVLFIGEAPGRDEDLQGKPFVG
RAGRVLDKWIADMGLTSYNIINIVKCRPPGNRKPNSTEIRACIPYLIEQIKQSNPKIIVA
LGSTPCSILINRKEVVPNIGKIFKTIYGDVIVFPHPAYVLRGVDVYIPIKELKYILR*
>SR-VP_0-2_scaff_6119290_936180_349 # 225841 # 226146 # -1 # ID=2_349;partial=00;start_type=ATG;rbs_motif=None;rbs_spacer=None;gc_cont=0.320
MTESLDITKVRLSIAELAYDVEETIKMNPEFLLADDAIKKEVIDAFIEQITEINDIISAT
TEDEFFDQYLLFLAIRILELRRKIKEIKNPNLCQDSWTIIE*
>SR-VP_0-2_scaff_6119290_936180_350 # 226143 # 226415 # -1 # ID=2_350;partial=00;start_type=ATG;rbs_motif=GGA/GAG/AGG;rbs_spacer=5-10bp;gc_cont=0.308
MIGTPEVILILIVALLFFGPDKLPEFARTLGTSVKEFKNAQIEAQYDLKRLVNCKNCSNL
TTIVEDGDIKDTCKEKLVVRQENHRCDKYV*
>SR-VP_0-2_scaff_6119290_936180_351 # 226452 # 226859 # -1 # ID=2_351;partial=00;start_type=ATG;rbs_motif=GGA/GAG/AGG;rbs_spacer=5-10bp;gc_cont=0.306
MVDDPPHFWSMQDYARNSIGRVLVAGLGLGLVTHELLNNIDIDSITVIEKNRDVIDLIYP
LLPKAEGVKFKIINKDFYDFVHESEEDFDRIIVDIWTSGSFEETKRILREEVLPFSHYLR
IKYPDASMVFHGFNI*
>SR-VP_0-2_scaff_6119290_936180_352 # 226849 # 226983 # -1 # ID=2_352;partial=00;start_type=ATG;rbs_motif=GGAG/GAGG;rbs_spacer=5-10bp;gc_cont=0.326
MENDDKENDDEIIKISKWETPATNYPEKEVGSVRIVHGFYMDGR*
>SR-VP_0-2_scaff_6119290_936180_353 # 227175 # 227603 # -1 # ID=2_353;partial=00;start_type=ATG;rbs_motif=AGGA;rbs_spacer=5-10bp;gc_cont=0.340
MNSFAVVRADDMSKVRTALCDLVRYANLTFESKARKLEPMFADNILIHVMKIQLRMYCEA
ASIVPLNEDASTAIGRIRKIHPPAHIIIVSPRHDIYDELVNFIGILPEIELDIEHDIKGT
DIIKQVGTDIIKQVGTEPVEQA*
>SR-VP_0-2_scaff_6119290_936180_354 # 227667 # 228380 # -1 # ID=2_354;partial=00;start_type=ATG;rbs_motif=GGAG/GAGG;rbs_spacer=5-10bp;gc_cont=0.331
MKFSVVSLKNTQRIIEILNMFGYDIDNNKPDFVITYGGDGTVLFSERRYPGIPKITIRAG
SVGFKCMYSEDDLEDVLIKIDKGEYTLKEEIKLETTFQGRKYLSLNEVQLHNSSPIKAVR
FSVYIEDEILFENVIGDGVVIATPFGSSAYYSSVGGKKFESGIGIALNNPYNVKNEPVVI
DEGFDYNITIKVLRDDGLLLFDNDDNMIKIDRLKLSKGDDKIVVKRSKDTAKFVSII*
>SR-VP_0-2_scaff_6119290_936180_355 # 228522 # 228992 # -1 # ID=2_355;partial=00;start_type=ATG;rbs_motif=AGGA/GGAG/GAGG;rbs_spacer=11-12bp;gc_cont=0.306
MDIRDYLEKAKELLQRDKHLMSVLFVETEDQIFVLGLAMDNGKTDIRKIMTDLGRNFAEA
YKEQKIKNLLFIFDAWITRIDINTNKSERVEAVVVSKWNIKTDKKEVITQDFEISNDNVI
WKGSPEEADETRAYILDAFMRGYNHNINLDPELQYA*
>SR-VP_0-2_scaff_6119290_936180_356 # 229052 # 229744 # -1 # ID=2_356;partial=00;start_type=ATG;rbs_motif=GGA/GAG/AGG;rbs_spacer=5-10bp;gc_cont=0.341
MPIELIPEEDMSNETHSIEEETKKKFEYIIDYFQKTNPNPKTELKYKNGYELLVATILSA
QTTDKRVNIVIPALFEKYPTVDKLAKATTEEVYGFISSVNYANNKSDYLTRMANRIITKY
NGKIPEDTEELQTLPGVGRKTAHVVAATLFNKPVIAVDTHVTRVSERIGLTTDAKSPLEI
EEQLVRYTPKDVMSKLSHWLVLHGRYICTAKNPQCKICEINKVCNYYNNS*
>SR-VP_0-2_scaff_6119290_936180_357 # 229948 # 230133 # -1 # ID=2_357;partial=00;start_type=ATG;rbs_motif=GGA/GAG/AGG;rbs_spacer=5-10bp;gc_cont=0.323
MTKTIRWYHKLGIPYNPYWYRHEVIYIRTVLHRRFRHSNRIAIRKWLDIQIEPKTRGWVT
Y*
>SR-VP_0-2_scaff_6119290_936180_358 # 230477 # 230935 # -1 # ID=2_358;partial=00;start_type=ATG;rbs_motif=AGGAG;rbs_spacer=5-10bp;gc_cont=0.359
MSDKFDEFRRFEDMMNRMFEDIWNINPGRMPLMLPSGERTLQRSNVRKPFVDVVETDKEV
IATAEMPGLEKSDININLTGDMLEISAETKQEEEKTEKGYIYKERRSGSYYRAISLPSDI
DPNNTKATYNNGVLQVTMPKTEIKKKTQLKVE*
>SR-VP_0-2_scaff_6119290_936180_359 # 231007 # 231606 # -1 # ID=2_359;partial=00;start_type=ATG;rbs_motif=GGA/GAG/AGG;rbs_spacer=11-12bp;gc_cont=0.335
MTQYYIPTTTNSIYTNNTTTITDDYFRDLANSSTTTGTGATYTPYWQTYTVPYDDGFTGR
QAPYHQIQEHTEHQQQTPQKSPEQIKEETEASERAKTLLLEYLDEDNKQKFLDKKHLEIS
SRLFGGVKYHIPLSKVGRIKVWKDDNMVTELCLLVKETEQLPAEDVLLTKLLHILHDEKN
MLKTAHHFNVKENLLLWLN*
>SR-VP_0-2_scaff_6119290_936180_360 # 231642 # 231863 # -1 # ID=2_360;partial=00;start_type=ATG;rbs_motif=AGGA/GGAG/GAGG;rbs_spacer=11-12bp;gc_cont=0.383
MGEIRQLARVGDVKIQWDSENRKEVAVARELFDKRIKEGWSAFIEKRGVKGDKITVFDPD
AERIILVPSISGG*
>SR-VP_0-2_scaff_6119290_936180_361 # 231886 # 232041 # -1 # ID=2_361;partial=00;start_type=ATG;rbs_motif=AGGA/GGAG/GAGG;rbs_spacer=11-12bp;gc_cont=0.288
MMKKDENMNTGQRLQQIENNQKKIIAQNDKIISLLEILNSNLIGIHRKRQS*
>SR-VP_0-2_scaff_6119290_936180_362 # 232186 # 232356 # -1 # ID=2_362;partial=00;start_type=ATG;rbs_motif=AGGAG;rbs_spacer=5-10bp;gc_cont=0.333
MSENTKIYDDIARKRAAMKKDEGQQSKNQIKADATNRALGIRKRNQSSLFDSLGNE*
>SR-VP_0-2_scaff_6119290_936180_363 # 232378 # 234987 # -1 # ID=2_363;partial=00;start_type=ATG;rbs_motif=AGGAG;rbs_spacer=5-10bp;gc_cont=0.376
MEDFERRRMEVRDRDLIIPQSQYAFVLDKTKGIIGVCVGPFKTSLAGTDQPVRYDEDKRE
FVECDIQIAIKQFPVARDGSYLVLENPAKDDKLPKQGANGMEELDYGRKINIRGPVTFPL
WAGQIAKVIPGHNLKSNEYLLVRVYNEEEAIKNWTEAVIKPQSGVSTEEKGGKEEKEEKE
GEDKPHEEKGEKNKREKGDEYKLQKEKPDLTTGKQLIIKGTEVSFYIPPTGIEVLPDTDG
SFVRRAVTLERLEYCILLDEDGNKRYVKGPAVVFPEPTETFIVENDSKKFRAIELNEISG
IYIKTIANYKDEDGQEHKVGDELFITGKDSMIYYPREEHAIVKYGDQEKHFAVAIPVGEA
RYVLNRLNGEITLKKGPCMFLADPRTEVIVRRVLDPKTVAVWFPGNEEAIEYNKRMMDLT
RTKRAEEFVTERDAFRGLSEQVKKYGAYATFGTVAPQERFAGDVMERKTTFTPPRTITLD
TKYSGAVSIDIWTGYAILVIGKGGNRRVVVGPKTVLLEYDESLGIMELSTGKPKTDNVLI
KTAYLRVTNNKVSDIITVETKDLVKVEIRLSYLVNFTGEPEKWFDAENYVKLLTQHLRSV
ISNSIKKKGIEEFYDNSTDIIRNTVLGVSDGTNERSGLLFKENGMHIYDVEVLGVKITDE
SIADSLVKAQRDVVSQTLSLAAKRRELDTVKETEAIIQDIACLKSATKIEEFKLQIKETE
ERLKANIKGLDADLEERKKDAEVNKAKLVQQKDIADQETEIASAKQLLQIEKTKADTEEA
VSILKAIQPELIATMKAVGNQELAKVLAQNLPKAAGSFGLLTNKGGIDALMDMVKGTPLE
EGLTALLGTAQGETANKDNKTVDDKTEKK*
>SR-VP_0-2_scaff_6119290_936180_364 # 235226 # 236536 # -1 # ID=2_364;partial=00;start_type=ATG;rbs_motif=None;rbs_spacer=None;gc_cont=0.272
MIPIIDQEETYYVTRTEQIWIKPNEILSRLCHISKNLYNEANYIVRQEFIKNRTYLNHDI
IDYMIKSKSDNYKKLPAQTAQQILKILDRNWKSFFVVIKDWKINSDKYIGRPKLPGYLRK
DGEFVLYFTDQQIRNINGKIKFPKMLNVLNYKNMIKTRLKYITIRELRIVPKIIGYTCEI
IYRKEVKKIKNLNKDNVIGLDFGLRNIVTIGNNIGEKPVCIKGGVLKSINQYYNKKLAEL
KNIYSKQCTIIDDKKHKRLTGPAIQRLTINRNKKIKDVMHKYSRYIINYCIQHSIGTIVI
GYNPKWKQEINLGKKTNQNFVQIPFYQLINMIKYKAEEVMIDIKEKEESHTSKCSFLDNE
SIEHHGSYVGKRISRGLFTSLTGKLINADVNGVLNIIKKAIPKTFSKKFDTKVDGIEDAG
LHPLRVNPLTINTIGG*
>SR-VP_0-2_scaff_6119290_936180_365 # 236609 # 237016 # -1 # ID=2_365;partial=00;start_type=ATG;rbs_motif=GGA/GAG/AGG;rbs_spacer=5-10bp;gc_cont=0.292
MKKTGNVETFYEFIGLKNIGVCDCGYRFGLDRWRLQDSLKIKIDNREASLLISTVFLEIN
HGYPGKDLWYETMIFTEEDGIVCSYEERYETKEEVVSDHNRIIDDLKNGKYDIKIDNDNI
SIIIQKKIKDNINIE*
>SR-VP_0-2_scaff_6119290_936180_366 # 237035 # 237589 # -1 # ID=2_366;partial=00;start_type=ATG;rbs_motif=None;rbs_spacer=None;gc_cont=0.315
MRYDKIIVIDIESTCWKENISKEVNEIIEMGICPIDTKSRNVLEPKSIIVKPTSSTISEF
CTNLTTLTQEDVDKGISFTDACSILINEYDTKKYVWASYGYYDRNQFEDQCEREHVEYPF
SYSHINVKILFALVNSLRRQVGMADALKILNIPLKGTHHRGGDDAQNIAQILSRILFNQK
VDII*
>SR-VP_0-2_scaff_6119290_936180_367 # 237592 # 237810 # -1 # ID=2_367;partial=00;start_type=ATG;rbs_motif=AGGA;rbs_spacer=5-10bp;gc_cont=0.347
MAKIKKCVIWTNGMVSSFDEKDEQIAEYQGFILDMADKLKDGCDENTEWSFGKWQEWAQE
ANFNWYWEKKKE*
>SR-VP_0-2_scaff_6119290_936180_368 # 237817 # 238155 # -1 # ID=2_368;partial=00;start_type=ATG;rbs_motif=None;rbs_spacer=None;gc_cont=0.307
MENINGKNVGFKELGILAKKYVQNSKMLSFNNILDFSLWVEDNNLVDILGIRGEDEEDDE
IVEEDKNCRKYRSKVLALKILQLPNVQKELKDNPDIHMDKWKEWARKAKEIG*
>SR-VP_0-2_scaff_6119290_936180_369 # 238341 # 240161 # -1 # ID=2_369;partial=00;start_type=ATG;rbs_motif=AGGA/GGAG/GAGG;rbs_spacer=11-12bp;gc_cont=0.359
MKNKTRNKILLASLLCILTIGNVYALGNGTTIPLAADIMSNNAEAGALISAQVIVTNGTG
HVFVDTNPYTQVDLQGSARIAATVASDVLGIDQNSHDFYYIINMGTPIIGGPSAGGALTV
ATIAAINNWTIKPQVVMTGMIDPDETIGPVGGIPFKLEAAAAKNTTLFLVPQGQLVVNIT
NISISTGPSIVHQTVEKSIDLVKLGKKLNVTVKEVNTIQDAVLAFTGHDINEPFINETVY
TPSYLNLQQHLAAQLRNESKNMYQNTVSTNNKVILKNSLDLQNKADDSVNNKKYYIATSL
YFQSMVDMLTAQWDHQYDQEQNKDQYIKNITHIVEKQINNSENDLDKFKSAGVSDIEIVG
AAESRIMEANAILESAKNMNNSIDTISVLAFADERAKSAQWWLTLAVPSGKIIPEDILKE
RAGWYQSQAQSVSIYAQSLLSDTGHPVSNFVDTTIAQKEIDRGYYSGAILDSLQIISMSG
TAIELLGTQDISKINQNSMSAEAAINHARSKGIEPTLAVSIYEYGGSLTNPYGKVSQYSY
AKMVAKTTESIYTHAITSNQTPISSIFTISANESTTSIPTKKVPAFEAAILLIIVLLARR
VNYRPP*
>SR-VP_0-2_scaff_6119290_936180_370 # 240325 # 241944 # -1 # ID=2_370;partial=00;start_type=GTG;rbs_motif=GGA/GAG/AGG;rbs_spacer=5-10bp;gc_cont=0.306
MKRNQKSDQIEKFKRDIQGMTNSQKFEYLGMSDVEKEKYVTSIRYQNIEIQENIKEKDIK
KDIKPVRPSVYVLNMRGKPLMSMSPRKARMLLKKGKAKVIRRNPFTIQLKYPTGENKQNI
KLGLDPGYKNIGFSVITEKRELISGEVILRTDIPEKKIEQKMYRRGRRSRNTRYRKPRFD
NRCIPKGWLAPSIQHKLDTYVRLVDKFDKILPITGVTIETSPFDMQKMMNVEISGIEYQQ
GELQGYEVKEYLLDKWGRKCAYCGVENVPFETEHIIPVSRCGTNRISNLTIACHECNQKK
GNMTAAEFGHPEIQIMAKKSFKAATFMNIVRSRLVDNIKKNFHDLYVDSTYGYITKHDRI
KLGMEKTHANDAFVIAHSNKTGNNINYGQIRSKPYSAKQIRRNDRSLQTNRKGHKPSIKR
QRYKYSPGDLVKRRSDIQTTGWGEKRNKKDISMTYTVKGVFNYGEYIRLANPILGEKDID
IHIEDVKILKYGSGLLFQLSKLNEHKIDKKDKIKKLSKKDQKAIFMKKQISIEDGWGNG*
>SR-VP_0-2_scaff_6119290_936180_371 # 242230 # 242520 # -1 # ID=2_371;partial=00;start_type=ATG;rbs_motif=GGA/GAG/AGG;rbs_spacer=5-10bp;gc_cont=0.282
MLKDNIIHMLNDNGDGIKNSFSIDDNDIKNIKDFLNKEHNSFKIVIDDMSTSNLNDRGKM
ALCCIIGYINGISKVKLFENRKVNYPVLKGGACQQR*
>SR-VP_0-2_scaff_6119290_936180_372 # 242667 # 243101 # -1 # ID=2_372;partial=00;start_type=ATG;rbs_motif=GGAG/GAGG;rbs_spacer=5-10bp;gc_cont=0.303
MKLSTILVFLAIFAFVVITDGRQDGRNLHITSLSIQFDKTDATFVAHYDFGSLPKMYLLI
FGTKTIEPEIRSIFSNFDYDVIKIDEEQAILRVKKISVLDKGYYLHDSRSIGQTIDTVYV
SDPSSTKIKEYYNINSTPNYFYRS*
>SR-VP_0-2_scaff_6119290_936180_373 # 243154 # 243642 # -1 # ID=2_373;partial=00;start_type=ATG;rbs_motif=None;rbs_spacer=None;gc_cont=0.276
MRIKINKAIRRKPRDKEESDCLYLLMKAKLDDNIKKGKVKWINNREMERTIKIPLRNNMK
IEIDVKEIVQKIDVNKLIEEKITSDISDTIDIQNVVDDALKDKDVRSHLNKKVADIIDSY
IDSEEGKSRIIDAFSDVLNDSDTLNHDKIIELIAEFLKRKLM*
>SR-VP_0-2_scaff_6119290_936180_374 # 243623 # 243934 # -1 # ID=2_374;partial=00;start_type=TTG;rbs_motif=AGGA;rbs_spacer=5-10bp;gc_cont=0.292
MNTEYSIIWPGKNVRIIEGEISMVEIQNKIIFSRETIDKLGAISLKTLQFMYSEIEKLNL
NEREKVMAHYWVIRRYMNGIQEALDEMGIEDVIVEEKYENKDK*
>SR-VP_0-2_scaff_6119290_936180_375 # 243931 # 244758 # -1 # ID=2_375;partial=00;start_type=ATG;rbs_motif=AGGAG;rbs_spacer=5-10bp;gc_cont=0.378
MTENTKLELIDLQWLLDHHKSKEQERRQMVNDLNLKPGDLILDLGCGPGLWTMLLAEKIG
PTGKVIGIDGAPELLNFAIKNLKKEPLRDLIEFKKADFADIPYRDDIFDLVFFGNCFAYV
SNHDQILAEMKRVAKPGGRIAAKDFDGGVFIVHPIDPDLTMKIMAAAARALKENPLEPIF
DNFSGRKMHGLFSRGHLKDVYTTSYAIQKVQPLTQEIKNYITGNAEWLIKIGSPYLSEED
IKQWRSYFDPNSEKYILDLEEFYFCMLEIMTIGTV*
>SR-VP_0-2_scaff_6119290_936180_376 # 244858 # 246006 # -1 # ID=2_376;partial=00;start_type=ATG;rbs_motif=AGGA/GGAG/GAGG;rbs_spacer=11-12bp;gc_cont=0.300
MKTIINNVISLNSLILSNQNIYGISIENFGLFFIGILSTLIIRHILLYIVKLKIIKLDDI
VISAITDPLGYFILVQGLYISIMFLHLPDKIGPFETTSIIYNAYVLIISFIALYFIFRLI
DIIGLYISKHNKKGKIGNLDTQLIPLVIKSLRVVVIVIGILSILNNFGYNIISLLTGLGI
GGLALALAAQTTLSNLFGSITIFSDSYMRIGDWVKIGETEGIVEEVGLRTTRIRRVDQAL
VTVPNSQFINTEVINYSAMRKRKIEFYLRIRYGTTAKKIKEIVNGIKKIIEEDEKLDQSF
HIVRFSDFEESSLNIFIYCFTKTTKMDEFYAAKEELNLKIMELIEELGVEIAVPSRTIHF
EKGYDIEKTNITLDSENAKFKK*
>SR-VP_0-2_scaff_6119290_936180_377 # 246048 # 246254 # -1 # ID=2_377;partial=00;start_type=ATG;rbs_motif=None;rbs_spacer=None;gc_cont=0.329
MIPVIYQDISPEDIYYPVSTKEIVRTEQIWICDEESKNLWNESNYIVRQLFTEKDKDGNR
KGSYELIH*
>SR-VP_0-2_scaff_6119290_936180_378 # 246398 # 247534 # -1 # ID=2_378;partial=00;start_type=ATG;rbs_motif=AGxAG;rbs_spacer=5-10bp;gc_cont=0.368
MTNDKDSEQQLNNISIIALIKSRILAHKLPIIISLIVLLMVGLVISEKVLEITENPDFCG
KNCHIMRPYYDSWRTSSHNTVICVQCHYEPGLIGHIKGKINGLMQFYRYETSSEEYSGQL
FAKVMDNNCLGCHQKQIFSANVNYSGINFSHSNHLLGQRRNISLTCTSCHSMLVIGMKEH
QSVTDPTCAQCHPNIVQNDIGHIVVTNSTCFTCHFRNVPGNNSISGCLSCHGPPKGIVQS
DNTNFNHTSHLNNGYDCVTCHTNTSTGANDIVPKTKCFSCHNVPARLDKYGDFNFVHTTH
VTNNKIACYNCHGDVKHTPTIKDNLCITCHSNEHPKDWLTTHKTQVLTGTGVACNNCHQP
KFCADCHAARNVISMMGK*
>SR-VP_0-2_scaff_6119290_936180_379 # 247718 # 248002 # -1 # ID=2_379;partial=00;start_type=GTG;rbs_motif=AGGA;rbs_spacer=5-10bp;gc_cont=0.368
MQREVYDFIHGFSESVVNGLHTQKHGIEEDIEKSKNKLLTIVISIVLFGTGIFMAIWGIA
SYIDQRFSMQGLGFVLVGIIVTLAGTVISTLKRR*
>SR-VP_0-2_scaff_6119290_936180_380 # 248002 # 248328 # -1 # ID=2_380;partial=00;start_type=ATG;rbs_motif=AGGAG;rbs_spacer=5-10bp;gc_cont=0.324
MVEETSKLLETLTTKIDELTKAVKEEKVLTKEEIEETSKEDKLLVKLTDKIEELTSAIKT
KKIITEEKIKENPLAYVMGAFAGGLFVGFLIRMGIEGKEGKEGKEGKE*
>SR-VP_0-2_scaff_6119290_936180_381 # 248341 # 248496 # -1 # ID=2_381;partial=00;start_type=ATG;rbs_motif=AGGAG;rbs_spacer=3-4bp;gc_cont=0.333
MTKVPFAFQDAVRNVYFGLLERFVEDAGLTLNLEKYKEDVILSKSTAEYSV*
>SR-VP_0-2_scaff_6119290_936180_382 # 248527 # 248691 # -1 # ID=2_382;partial=00;start_type=ATG;rbs_motif=None;rbs_spacer=None;gc_cont=0.261
MTFDELCVFSGTTYCKKGYMKCFPNICRSRYHTNKNRIEHSKTKKIVQLPDKII*
>SR-VP_0-2_scaff_6119290_936180_383 # 248707 # 249834 # -1 # ID=2_383;partial=00;start_type=ATG;rbs_motif=AGGAG;rbs_spacer=5-10bp;gc_cont=0.332
MTQKVTPWEVSGKVDYEKLIKEFGTKPITDQLVKKIEDLAGSSHIFLRRRLFFSHRYLDN
ILKDYESGNGFFLYTGRSPGGEMHIAHMIPFMMCKYIQEKFKVNLYIQIPDEEKFLFKSH
LDYKSLQEKTDNDILHIAALNFDPDRTFLFKNTDYIRQMYPSVLKIAKKITFSTARAVFG
FENDANIGMIFYPALQIVPTFFEKKRCLIPCGIDQDNYWRIQHDIAESLEYYKTAAIHSK
FLPPLTGVEGKMSASISETAIYLSDDPKTVKNKIMKYAFSGGQVTIDEHRLLGGNPDIDV
AFQWLSILFEEDDNRLRHIYDDYKSGKLLTGEIKQILIDKINVFLYEHIKKKEAARPLLE
KYMYTGKLANEMWSK*
>SR-VP_0-2_scaff_6119290_936180_384 # 249834 # 250238 # -1 # ID=2_384;partial=00;start_type=ATG;rbs_motif=None;rbs_spacer=None;gc_cont=0.281
MFIKNPSPSPSSKYIKKNIKVIYWSTFLSTGVYIYERLYYNIRTGRVSYRSYIYISPFYR
DDWYSYSTKYEQEKRDMREQNRIKKDNYMMKNMMRISFSTHMGYKASLREAIVYNIKTDV
ISYTSFFELKTKEK*
>SR-VP_0-2_scaff_6119290_936180_385 # 250262 # 250891 # -1 # ID=2_385;partial=00;start_type=ATG;rbs_motif=GGA/GAG/AGG;rbs_spacer=5-10bp;gc_cont=0.295
MLDKHSKYIDEIKIKFDKKFINSLSLLTKRKIEPIIIKCNNARSKKDDQGIIIGINCPVI
MDEDTFGEDKKIIESDILKAFADVLNSDICNRRREDNIYNYISKKPPLDYVPVPCPVCGS
TDTIGNGHRITNIGKKPKRICKKCGKGYTNQQNAIWKMKNPRHVIEDALELSKQFSLRET
AHKIKEKYNVDISYNAIRIWRNKPEFLKK*
>SR-VP_0-2_scaff_6119290_936180_386 # 250904 # 251407 # -1 # ID=2_386;partial=00;start_type=ATG;rbs_motif=None;rbs_spacer=None;gc_cont=0.294
MVSESNIDDIFKPIHINDEGKPIKGYSIYIEGELPKFLLNEQVLAKYKIIRPSGSTLAIV
PTTFRKDIREEFIRLGYKLVSVNKRVVIPVKFIEGVRVSISNANWKHKYAIIVNKGDIKQ
IIDDTAKVLKILLDNNIEIGKENICASYCGISIRDTEDVDKVIKYKR*
>SR-VP_0-2_scaff_6119290_936180_387 # 251655 # 252071 # -1 # ID=2_387;partial=00;start_type=ATG;rbs_motif=GGA/GAG/AGG;rbs_spacer=5-10bp;gc_cont=0.388
MKHVDVCKPGDNIIMIQYGNSPFLECSTRGDKRFSAFCAIVNGKSIEEQYQAAKIFDDGS
TGLYWKDAKGRKAVNAAECARLYENLWRQYISEHTQLLDVLKKATGLSDTFATRGSVNQA
HVLWKIRSEQVINSWDRL*
>SR-VP_0-2_scaff_6119290_936180_388 # 252049 # 252474 # -1 # ID=2_388;partial=00;start_type=ATG;rbs_motif=None;rbs_spacer=None;gc_cont=0.326
MSNIWRLLNIDQLAIDAGFGLEYYILGNVNKAKPLLTKGIQFCDMIQKGHLAVAQEVINY
SDLEAWEDIQVLVKRKSPDELKTIVEDATLVKIDLTKMVQENAVYSEKKIRKMQGFFIDT
SKPYLSRAYSIMRRYETCRRL*
>SR-VP_0-2_scaff_6119290_936180_389 # 252962 # 253447 # -1 # ID=2_389;partial=00;start_type=ATG;rbs_motif=GGA/GAG/AGG;rbs_spacer=5-10bp;gc_cont=0.261
MNEDKLAEYIIDRILKGHVFFLGNEDIVKIQEKAGNIKFERTDINVKLRRYNKKSTLFFI
KKDSKLKKYSSDVYIPAGANWETLFGFYFEEDLPIKVHVYFIGKQFDLDKLSEMIYSLFT
DIGKDHIKVGKVSFKYDKDTKADKKLEDTITREITGKEKNV*
>SR-VP_0-2_scaff_6119290_936180_390 # 253478 # 253594 # -1 # ID=2_390;partial=00;start_type=ATG;rbs_motif=GGA/GAG/AGG;rbs_spacer=5-10bp;gc_cont=0.308
MEIEDLPFPLKTTEEIRKLSKEELEIYNVEQMAITKKN*
>SR-VP_0-2_scaff_6119290_936180_391 # 253634 # 253873 # -1 # ID=2_391;partial=00;start_type=ATG;rbs_motif=AGxAG;rbs_spacer=5-10bp;gc_cont=0.258
MIENDDNTLEIISEEEIDKYNDIIRNEMIVPFSALEDTLKILESLGCGYHDIKLVSYYSL
TDKGFLLIAENGKFGIKLK*
>SR-VP_0-2_scaff_6119290_936180_392 # 253892 # 254092 # -1 # ID=2_392;partial=00;start_type=ATG;rbs_motif=AGGA;rbs_spacer=5-10bp;gc_cont=0.308
MGEDIKIDKQERRQMLIEDFKKIFGSRNIDAIKFAERIPDELLDKFEDMGFSSNRKIKVE
SNLEVK*
>SR-VP_0-2_scaff_6119290_936180_393 # 254118 # 254621 # -1 # ID=2_393;partial=00;start_type=ATG;rbs_motif=AGGAG;rbs_spacer=5-10bp;gc_cont=0.351
MEIEHLGYLVKSDDNTFELTLKLKQAINDEEARKKIEDFFDTFSIKANVVTLVNVATEDQ
SDKHEKYERYEKRNIPSVDKRQFIILHYLPKRFTVRHYVDYYIGQGGDAKPFKTNFDATI
QPLIQEGRIKDTGQKVGRAIIYERVETEEVEGQPGDRTDVLALKDQI*
>SR-VP_0-2_scaff_6119290_936180_394 # 254835 # 254999 # -1 # ID=2_394;partial=00;start_type=ATG;rbs_motif=None;rbs_spacer=None;gc_cont=0.230
MKTIEKIIKFYDIKIRMKLVWLVLMVSLLLTLWKGIDYRLIIVILISSIYIILE*
>SR-VP_0-2_scaff_6119290_936180_395 # 255021 # 255212 # -1 # ID=2_395;partial=00;start_type=ATG;rbs_motif=AGGAG;rbs_spacer=5-10bp;gc_cont=0.333
MSETDETERKVTVEVDFKKSMSDAISRAAKLLYKQERVGEYGAVMLSERKGDKIISTMTF
KKK*
>SR-VP_0-2_scaff_6119290_936180_396 # 255414 # 255911 # -1 # ID=2_396;partial=00;start_type=ATG;rbs_motif=GGAG/GAGG;rbs_spacer=5-10bp;gc_cont=0.371
MNDEIKSIPEGSRTITPNMIVQGADEAIEFYKEIFGAKLRKIFHGPDGKTVGHAELEIGD
SVLMLSDEFPMMHVFSPKSPGGGTSISLYIYVDDVDDVFNKAVAAGAAVIMPLMDSFWGD
RCGNITDPFGHHWTLATHKKDVSEEEIKKIVSFVPTSNEMSCRET*
>SR-VP_0-2_scaff_6119290_936180_397 # 256028 # 256339 # -1 # ID=2_397;partial=00;start_type=ATG;rbs_motif=AGGAG;rbs_spacer=5-10bp;gc_cont=0.321
MVESEDIKTTEVTDVGFNLLMENDKVRVLDFKIGPGEKTPQHSHPDTVVCILNDQNIRFI
YPDGGKKEMGLKANNVVWIDAETHIVENIGKTEAHDIVIELKK*
>SR-VP_0-2_scaff_6119290_936180_398 # 256441 # 256611 # -1 # ID=2_398;partial=00;start_type=ATG;rbs_motif=AGGA;rbs_spacer=5-10bp;gc_cont=0.257
MKCKHGNEITVSPVFNIDNDYFNKEGNIREQCEESYLLIYGCDKCKTIKVDFDLKV*
>SR-VP_0-2_scaff_6119290_936180_399 # 256769 # 257203 # -1 # ID=2_399;partial=00;start_type=ATG;rbs_motif=AGxAG;rbs_spacer=5-10bp;gc_cont=0.336
MTNKGDGLIFRRATSEDRLPTPGLTADIGEENTNYSKKVDATVVTGDMSYISDDDIENII
DGLNAGIGDSLMSVIKIGDWEKVKTKEDIYYTKNIVIDVQTQNPFTIPDKEIRSNIETLN
IVDAAMSVDKIGDWEKDKLIENTT*
>SR-VP_0-2_scaff_6119290_936180_400 # 257404 # 257634 # -1 # ID=2_400;partial=00;start_type=ATG;rbs_motif=AGGAG;rbs_spacer=5-10bp;gc_cont=0.398
MSRWVPCSRKEFIKRLKKLGFTGVFHGTKHDYMFYGHHRLAIPNNDEFSVNELRMMIKEI
NVLLGRKIVADEWNNL*
>SR-VP_0-2_scaff_6119290_936180_401 # 257606 # 257917 # -1 # ID=2_401;partial=00;start_type=ATG;rbs_motif=GGAG/GAGG;rbs_spacer=5-10bp;gc_cont=0.378
MIEEDLHMAHMLYKYIETAMSEAIYDEIDHNEYAGKIPCCWGVIAFAHTLEECKDELLSV
LEDWILVGLRYGHPLPIVGGIDLNKELNLIKEPIHEQMGTVQS*
>SR-VP_0-2_scaff_6119290_936180_402 # 257980 # 258336 # -1 # ID=2_402;partial=00;start_type=ATG;rbs_motif=None;rbs_spacer=None;gc_cont=0.305
MEHFADEGAIDLAGKNCNSSYDGICPKKQKFDVKGSAFRNRRKNGSWNFNLDKVVDYYYL
LAFNEDYSELEHAWRIPTQDFADIQHLQITIKRLEKMRKYEITDKFSLSFDNWLKNRE*
>SR-VP_0-2_scaff_6119290_936180_403 # 258646 # 258798 # -1 # ID=2_403;partial=00;start_type=ATG;rbs_motif=GGA/GAG/AGG;rbs_spacer=5-10bp;gc_cont=0.353
MKNKPGNIIVIENVRKCSLCGQDVQLTADKEPFCQKCGWIELDEKIENCT*
>SR-VP_0-2_scaff_6119290_936180_404 # 258966 # 259178 # -1 # ID=2_404;partial=00;start_type=ATG;rbs_motif=GGA/GAG/AGG;rbs_spacer=5-10bp;gc_cont=0.371
MTEYMIVIEKRPASYGSEAYVFGAYVCSRPEIWADGKTIAEAVENLISSHKEELNALAND
ETYKVEPFPR*
>SR-VP_0-2_scaff_6119290_936180_405 # 259213 # 259359 # -1 # ID=2_405;partial=00;start_type=ATG;rbs_motif=AGGA;rbs_spacer=5-10bp;gc_cont=0.286
MIDTDKTKSEVKYVREQVDKILLSKEDLETIICGFTIEIDGIKIRKTT*
>SR-VP_0-2_scaff_6119290_936180_406 # 259514 # 259777 # -1 # ID=2_406;partial=00;start_type=GTG;rbs_motif=None;rbs_spacer=None;gc_cont=0.314
MLDEEDIIVEVEMKLGKIYEVEIYAGETGVCKFTSELESITIDDDWINKEDYPDGFITEL
VFKNGVTICEPQYNHDAVNICETDERS*
>SR-VP_0-2_scaff_6119290_936180_407 # 259885 # 260319 # -1 # ID=2_407;partial=00;start_type=ATG;rbs_motif=None;rbs_spacer=None;gc_cont=0.345
MKINDSISIIDGISRMIKQSHWGEGDIKVELNAYQFECDVSNYDPQGDIKYKSYSPTEIA
EAFKDFLKYVEKDYESIDLSVCSYRSEESSFNLIFRPKGIVSWTTTDITPSDKNAEKLAK
IQQIIQAQEDAEKKDPTVKCSKAR*
>SR-VP_0-2_scaff_6119290_936180_408 # 260325 # 260618 # -1 # ID=2_408;partial=00;start_type=ATG;rbs_motif=GGA/GAG/AGG;rbs_spacer=5-10bp;gc_cont=0.293
MGINDSNIKKHGTLIVRSKPSRATVIVDGENRLTPVFFNLESRDLPYDIVIKKEGYIDYI
QNVVIQNGEKIEINAILTKKGKRRIQHTYISEKQENI*
>SR-VP_0-2_scaff_6119290_936180_409 # 260649 # 261176 # -1 # ID=2_409;partial=00;start_type=ATG;rbs_motif=GGAG/GAGG;rbs_spacer=5-10bp;gc_cont=0.356
MDDQKKDEEFTIKISPIKFTVDKDDKEYEFVPIGEVTDLAKLRLEVSDIVKRFDITVKSK
HHNVVTVPRADAASSRSFEDDYLKSKDVIRDWYREDPEKAWSSGELMEAVKFSKSRRSQV
MNRLLKKEKFIICVNPQFTRNMRRYVKAEAMIVPEAIVEYDMEKLERERKLLREG*
>SR-VP_0-2_scaff_6119290_936180_410 # 261523 # 261747 # -1 # ID=2_410;partial=00;start_type=ATG;rbs_motif=GGA/GAG/AGG;rbs_spacer=5-10bp;gc_cont=0.302
MVEYKTVKIPECVYNTIIRVQKELVENGLESVPKEILEKCPYDNKFTIGAIVFMGAETFN
QTMNKINQSKIEKQ*
>SR-VP_0-2_scaff_6119290_936180_411 # 261961 # 262851 # -1 # ID=2_411;partial=00;start_type=ATG;rbs_motif=None;rbs_spacer=None;gc_cont=0.360
MTIARQLILIILFISLTLAASADSVHITYVSFVDPVLGFYKVLDETTHQPSNYVAHILTI
NQGDTIIWKNDADTPNTAIAIVSEQSLFPDAILNTNTAVFPYVFDQAGKYTFHVGEHTTS
ILIVMVRATNAPVPTENTPVPTANVPLTFLNTIPVDTVVNSPVSEHVTFSVTISQPGDIT
WNLNNVKVKYDPNSVTSNYIATASATGMSIVDVTVRSMNSSISKEWKWTIGKPIATDTPI
PTPVTTTIVPVVTTPVDSPIATNIDPTIKYSPIQIMSMIIIMLSIYITYKTGKDKK*
>SR-VP_0-2_scaff_6119290_936180_412 # 263066 # 264379 # -1 # ID=2_412;partial=00;start_type=ATG;rbs_motif=None;rbs_spacer=None;gc_cont=0.317
MNIKIYEDQTGLMVFPESRSLKDDNIVKLFHNKVDLSIKKIGNTLEIYCYMLAHKGLARD
LGYYIIYTNFYSGNIFTNFKKDTDKILRDLKFQISSNISENTIFNNIEKFDPIPGSKLEY
SHEHNTDAIKNAVGEGNRLEYTAGNISDISIFCRDVLKNINNVEIYITSGENKLGNINIS
RKSHERLFYPSESTKNILNDYEKKLKSYKDKDEERLGKEKIAEGFSGPIKDGIKIFKDIG
HDPTEFIIDEMNKVADINKIYTNLENKRNLKREDKTEKEGLGILSKIFIFFAILIVGIVI
GMVGKPYLETDIFKYIGNPTGPTITVSPTIIPTPTVTLIPTTPVPTSVPLTFLNAFPAGN
SASSSVNETTTFSVTTNQIADITWHLNTGKAQYDQGVNISSYTTIASATGMSIVNVTAEN
INGSFSKEWKWNITNRK*
>SR-VP_0-2_scaff_6119290_936180_413 # 264451 # 264627 # -1 # ID=2_413;partial=00;start_type=ATG;rbs_motif=GGA/GAG/AGG;rbs_spacer=5-10bp;gc_cont=0.384
MISRKQMDNMTFAELEAYICEVKRELEMLQYEANRRASLVEGSGNMSQELVAKKIKEY*
>SR-VP_0-2_scaff_6119290_936180_414 # 264708 # 264926 # -1 # ID=2_414;partial=00;start_type=ATG;rbs_motif=AGGAG;rbs_spacer=5-10bp;gc_cont=0.406
MVVKKYEGPNTTIEIDEDKCIGAGECVNACPTSVFELVDGKAHAVNVSDCSECCACVDAC
PTGAITHSSCTT*
>SR-VP_0-2_scaff_6119290_936180_415 # 265079 # 266413 # -1 # ID=2_415;partial=00;start_type=TTG;rbs_motif=GGAG/GAGG;rbs_spacer=5-10bp;gc_cont=0.312
MNVGKYVGKIQKDHIQFLIFLAITIILTRYLMDIIVRAWKTELMTHISSIIKTVDPSGTS
IFINIIIGFYIGSLIFIAMDRYKRIQAVILFIGIFIVFQYLSNNIVIIWNVIYIGLGVLL
GGFLATSGDIEKVRSNDLGRATKNVSTASMLYIIIAFFILYVASPYQQSNNFIKDAVVIL
AFSYFFGEVMNYKAKGPKILVLGPQSSGKTVFLAGCYLRMLAIAEIPAMANDDLVDLVDE
LAKGIWPGRTRKISKYQFRFETGKIFPKETVLRTIDYPGVYLKDILDYMYSKRDIKKMNE
EEQNFLTAAREVVNADKLIFIIDGEKYPKFEDMGTVYYTKIMAKLFEHRKKVKIYIIVTK
SDLFREYYPNYEEDYYGFKQFIEDKFSQNIYFRQLINSATNVTFYPVFYYTKKVNGELIP
LRDENNNVYIFGFDKFMDSLTTDS*
>SR-VP_0-2_scaff_6119290_936180_416 # 266481 # 269606 # -1 # ID=2_416;partial=00;start_type=ATG;rbs_motif=GGAG/GAGG;rbs_spacer=5-10bp;gc_cont=0.324
MADMNFPRNIFAIGGAGKNILYTTLEKEWILRELLKPKFVATTVDVVIIDTALDEENRDR
EKISEIGNKIEKIEEEYRNDPSNKNKNIGRINISYMLLTKEMVLQSPFDLIGIGDKVKKA
TGSSVWWINDSKLGDDWSKKIIDRENFKELNFSKGVYRKRAIGKAIYYKALSEGLFDIDL
TQTAQVDIIVGLGGGTGSGMAFDLAKKLKIIQPTANITLFGVLSTLDESPDEKTNNFAMI
SEIEHGFLNRITPFKEVILVPMEVTRFPGREKASDEHNRLLEEFDETVPYILVSYHNVPA
ERIFENVPDYAPFIIVTSQLVRYNVESMRRLKEMLIDAISKKETSLKYEEDIYYAIKKFI
DEFYKDLEGGPLPDEDKSFIKEKRFSKFQMVLDHEFFKELNYNSITHLKKAVDAGIFGAG
SDNIEMQISSVKSEVDTIAIGNEGFREDTDMTLYKVLKKDIETIDALKDILNLINKVPDN
LVRDTLKTIAKIDEYGLGRRLNKVREEADKINTRKRSLEWTITSLEGDVKGYKEKIDTDV
NVKAKDWRQNERKNIELLDSIDELVTILTNDCIYLEDQLNQYVGKVNSVNIAKNIGNEST
RPIEGIVDKIYQELEKIGIYYEDKSTITRSLTTLRELRKSQIVAGKKTSVLDKIFKTKHH
KDWIDAKNKVSLKTAELNNDNIFEAKNSISCIYKYNIEQKINQKKDEIIDLSVKRVAEEF
PSALPDTFYNLRNILKNPVTRKDANINDIIKSNLGYEEDMHNKENELKDRHTEAVQISEQ
IHTSKSLELLLKNIIPALRAHTENLKHYEDDFKNIGRDVQAMYRAKKDVIRYIMEMQPAN
IFKATISGANINNILEDRNEELALRQNLRDGIDRTIDTRYNTLVRRVIETKDHMKRWERS
KVMNSIVTIANITSESIGARDTVTNAFSVARENYSEWKCPWGESWGVGFVLFIAGVPLDN
IRNIVDPRTGYYYHYKNIEQTGIIFFHHSYMLEEGKFVKRKKVFNINDEDDKNLLLLDDK
NIQTTFYQNYEEIDIKNCLPN*
>SR-VP_0-2_scaff_6119290_936180_417 # 269683 # 269919 # -1 # ID=2_417;partial=00;start_type=ATG;rbs_motif=GGAG/GAGG;rbs_spacer=5-10bp;gc_cont=0.274
MNKDKVYIDMESWREYEQKLGEMFNGKSLEEIRKCLPEINNSVKDNLIVLLLELSVNLQE
NNRRNNYLLEPLLTGTSR*
>SR-VP_0-2_scaff_6119290_936180_418 # 269952 # 270347 # -1 # ID=2_418;partial=00;start_type=ATG;rbs_motif=GGA/GAG/AGG;rbs_spacer=5-10bp;gc_cont=0.328
MNNKILGTGRLNWRRHERIGDRYGSICLMYNEDNGTFDLPKYTGFGKLIATVKETRDPIH
IGDLFHGFFPQKPEIGDVIELGEGDIFYDNDEYGDMVGLKPKDNRETFWLGPKALYRCHN
QTVELSFQTDS*
>SR-VP_0-2_scaff_6119290_936180_419 # 270344 # 271090 # -1 # ID=2_419;partial=00;start_type=ATG;rbs_motif=AGGAG;rbs_spacer=5-10bp;gc_cont=0.309
MKIIPPLIAGLIIIITMNVSYATTVDITGKLPTQLHEGDQANFSIQIKDYSDAKQLTLET
SLVQNGNRQLWDFGDLNPNINVNRYQQKISLNLSSLPATISVSVSGNAPSGETRTKYDGG
IVVSTFSDTKLKLYEADVDGKLVSIESSDFIISKKENFENTMGQITDNKYGNIKKDIRNL
FDLGLVTDAQTIADDLNKIKDIPSGNILLFGFIKIGNDLSLNIAAILLIIISIIIGFLLN
SKSGEEEE*
>SR-VP_0-2_scaff_6119290_936180_420 # 271254 # 271487 # -1 # ID=2_420;partial=00;start_type=ATG;rbs_motif=None;rbs_spacer=None;gc_cont=0.303
MTSNKIDWLEEWEVELKKQKEEIEEEINPIIRLNNEGKLSYGEYIEKLLQALERSKEKYC
KRHGITKEEYDTESVEE*
>SR-VP_0-2_scaff_6119290_936180_421 # 271512 # 272204 # -1 # ID=2_421;partial=00;start_type=ATG;rbs_motif=None;rbs_spacer=None;gc_cont=0.351
MHIQSGYKVLDLGCGPGIDTIPLAQFVGPTGQVIGIDIDKEMINIADEKAKEAMVNDWVI
HKHFDVEAIPYNSNCFDSCHCERLLQHLLYPVRAISEMVRITKPNGWIVVADTDHSTLTI
DTPDIDIEWKLRRFHTELFKNGYIGRQLYRLFKRQNLEDIVIETFPLFSTNYTWTRYIAL
LDKTEKEAITAGIITDEELKRWHNSLERSDKEGTFFCSVTMVLIAGRKTE*
>SR-VP_0-2_scaff_6119290_936180_422 # 272446 # 272604 # -1 # ID=2_422;partial=00;start_type=ATG;rbs_motif=GGAG/GAGG;rbs_spacer=5-10bp;gc_cont=0.321
MILKEDCSDFEYFKNDVTGIGEGEREFIDIPSCRIHKMSLCGCSETCSYFKI*
>SR-VP_0-2_scaff_6119290_936180_423 # 272730 # 273185 # -1 # ID=2_423;partial=00;start_type=ATG;rbs_motif=GGA/GAG/AGG;rbs_spacer=5-10bp;gc_cont=0.311
MECKNCGHNITLAGGICFHTENGFSNICKVCDCKYPELDDKEDDKKEEYMEDEIDIIIAD
PDSCEIKTPSDHKLMFKTIENPIRRKIVKIIGESGKTKDEIMKETNISESQLNFQLDYLI
KECYAEVNGGIYTLNEKGKDELLVNVVTPLK*
>SR-VP_0-2_scaff_6119290_936180_424 # 273216 # 274655 # -1 # ID=2_424;partial=00;start_type=ATG;rbs_motif=AGGA;rbs_spacer=5-10bp;gc_cont=0.289
MFYEENNGLSIADRTISLQYRQFRTPRRESKQLIYDNKKTYLLSEDEIQKYEKYLKRNLN
GNSSDYSDTNILNFKEIRVDIEGFSIDIAKMLGNNYLKNNCVLVSTKQIECDSIRGSYFS
KYARKIFNTHRNTIEQILTGEAIIGVVNKKDLNMMIDSPESLFNIEILFDTPNNAISKLK
NIREDERILLENSEKLKDRVFLKNLLQTIDDVSVEHGSLDRIPDKDINLKEKVDFNKLHL
NDVNGKMSPIDIYCIRSTDGTHIFVYFLTDDTQSFNGDEESYMNDDIIILNGKDIGSLNV
LIELGMVDYSPYLGLERAANMILRNRIESQRENINRPEQNIFDLYKNEDIPEKAKELLAA
VKLLVENKMDKDLVRRIRTNPFTDLGHIKIYMIYPLIQNEILYELLTRMENDEYKSCYMD
TEKFLYTISSMNDEQLIEFMEKILDSLEFVEENNTVVNTWLMENRKNICKNLGVKFVRN*
>SR-VP_0-2_scaff_6119290_936180_425 # 274636 # 276168 # -1 # ID=2_425;partial=00;start_type=ATG;rbs_motif=AGGA;rbs_spacer=5-10bp;gc_cont=0.331
MGLLGHCIDKLLYGRSIEASRKIENARVEAQARTQEQVRIQRQQIEKEIRIKEWPNLRDQ
IYSRHQLPIADDAKNIAKDLFNSEMLSFGKDLDAVSVFFITDERIVKHIYVEGGDKGIDE
CAKNLAEHAFIGGPITATLLRRLKLLEDAKRDGKVIDTEIDIDGFVPFASIKYAIDEIEL
DGQIIPARRKFSIRCEMTATITEGFRVGPFVLYDGLYLSTKEEVEQITDEDIKTNKNSQT
KQRIYASSGKRYGRSDNILVCPHGTDMTLYCDQCQRDIIISSKKKVIGICLDVSGSMQGT
KLARAKKAVIKVLNKIPVNSNIDVALTIFGTDSTTNYEDIVPFGTMYTESIKHLAIRRIS
DVVAGGSTPLYDTINYFLDRIWPGVEGDIFFPYTYLIIVSDGDENESKLNDLIYKGNVGK
DAFFAKIKAYREAGLVAEIIPFAYGESRTYNRLIKDLQDISGKKLVNEINPGNIIESLIC
NVDSILCGTDSLKTMGLSIDRKNKNVLRRK*
>SR-VP_0-2_scaff_6119290_936180_426 # 276335 # 277600 # -1 # ID=2_426;partial=00;start_type=TTG;rbs_motif=AGGAG;rbs_spacer=5-10bp;gc_cont=0.300
MSNPKIDTMIQEAPRLEKQFTTQVVCCITQELFTSNSYFFKDRDAGDNNNIPFYIVLGIK
GKPFEEDLVIPVTKDYLNNLTLKKLLDDQIIDKDEDNILESLQLGNIVEFDRELNRKLKK
TFFKLKDLMTDSSASKEIYSEPLNFGKCSIKGHLIKEKRVDLTEPVLLNLVYTEINSPVD
NYNNIRQYIVRFKIDSYNKNNYKYNTERHNKTISKSNRIVSKSYQSVFGPFETPVLDYTN
DRYDMMRIPIVKKRIDERKKWLPEYSNEEILYLIFSPIRFLRLKHIQNRLIKDYSEKGVK
KLKPSIVRDIRQNALFDSVWEYKDIEYLLQIDLLVDNGIIVPTDFNYHSPPYSIVYKAVK
DGVLMVGSIEHHFQSSKTYKQGHFITYTCNKKMGRDGTQVLIKYRDEIGNTNKMLTYEEI
D*
>SR-VP_0-2_scaff_6119290_936180_427 # 277593 # 279008 # -1 # ID=2_427;partial=00;start_type=ATG;rbs_motif=GGA/GAG/AGG;rbs_spacer=11-12bp;gc_cont=0.314
MRVMIQLISQDEVVSISQWKEITMVYKFEMKPTRNQETKLNQTIGTCRHLYNDSLAERKN
GWESGGWNVRCNDQQNYLPELRNKNDETSKYLREIYAQVLQNVIKRVDIAYQNFFRRVKN
NKGNDESGKKEKVGFPRFKGFGRYDSFTFPQYGYGCDIRGKNNDIVRLSKIGEIKFIKHR
EIGIGKNRDRIPYLIKTVTIKKEIDRWFVIFTIETFVDIDIPTIPKQINKDRMIGIDVGL
EKLVTLSNGKIIEAQEYLRISEKKLAKYQRQLSRKQKYEKIVDINKKINVGIKIDKEIEQ
KKIKVNSKNREKQINKVKKIHRTITNQRRNFSHEVSRTLVNNFDIIAFEKLSIQNMVKNH
ILAKSISDASWYQIQMFTNYKAEWAGKKVIFVDPARTSKECHICGNLEDMKLSNRTFRCS
KCGLILDRDINAAINILNRGMKKLLKNKSIVTPGTGDTPTVETVTRRSLLE*
>SR-VP_0-2_scaff_6119290_936180_428 # 279146 # 279463 # -1 # ID=2_428;partial=00;start_type=ATG;rbs_motif=AGGAG;rbs_spacer=5-10bp;gc_cont=0.349
MSEISEMFRKMALFGIGTIALSQEKIEEFTQEMVSKGEMSREEGKKFVLDVLSEKKKQCK
DVEEKINNKVKDTVKNSGVALKKDVDELAERTQRIEDAFEKLRQI*
>SR-VP_0-2_scaff_6119290_936180_429 # 279588 # 280634 # -1 # ID=2_429;partial=00;start_type=TTG;rbs_motif=GGA/GAG/AGG;rbs_spacer=5-10bp;gc_cont=0.291
MNGIKNDDTIKKSEWDRKVYQEVARILEHDIFPLVNLLKRIVDAEDYNHNFGIYKELVLS
NGGLPEFFSYRQLFDDKKVADQRMKQILDSESVTSKEDLVKRWINVANNNMLMCKEEKMK
YLLDTIPDKSQAMEFYESLKEKNIFDINNPMSQLSINNMNMGYRDEKGYFLSWFNYMTGF
GIWNIYIAYVEESKVTERKGLLDSLTKDEVINIFSNSNGMSLFRKFLEDHMNSGAFFLAR
DMDKTFKTIYPKRISFFQFGPMLTRGLCNPSLSHIFNEDQDAYFLTAIREDIESGGLCDK
EDPIEKMIKTKCVWNANKIIEQRFGMCSKELEKPLKTFIKFSNMRFYS*
>SR-VP_0-2_scaff_6119290_936180_430 # 280725 # 282215 # -1 # ID=2_430;partial=00;start_type=ATG;rbs_motif=GGAG/GAGG;rbs_spacer=5-10bp;gc_cont=0.333
MEINKNEVVQPSELDKIYRGGKVSPVTRGIFSTSLEKGLSGEGVTIDQYMETNKRLKLEM
KEYLDRYKIQRSMMQSVIYYLKNPSHAPIRFADKITGIFGKKGQLEAKRIANDPQAIRKL
FEEMALSIEQSRGKTLELEQQAISLYNVSLLQRENIDKDITDLLQKISANRDDVTKQEDI
VNTINGSMDRLLVYMEKIGIVIKSGRPMLEESSQKNIGEANIDTGTQNISNNNSYEERLN
KLINQDEIGDIKIEKTDNKVKQEKIVEQKVEQLKPEDIRRIEKKKIEAIQVYHTINNEIV
KVENSLRDSRNEKLVLHQNYERAKENLVLYEKVLITQVNEARNYFAMLFAIYDAEVKYTL
PSARLIASLASLQEVASQLAKQLYDARNIFNSLIDNVTSGALEIQEGIQLLAINPSWNPE
TIEKSEIRTIELAKRTKEFSLEMDRRLTEIETAIKNPSLQGQIKEKVQLESGVEADFLNK
LITDGDVEGIQSKSTL*
>SR-VP_0-2_scaff_6119290_936180_431 # 282543 # 283193 # -1 # ID=2_431;partial=00;start_type=ATG;rbs_motif=GGA/GAG/AGG;rbs_spacer=5-10bp;gc_cont=0.290
MSRPKLPPGEACYLCGERAERRERDSDRIETGKYVCKHHYNLNYDTNVRIKDPNNTNNLL
KSIGNRRTGNQNPNSTNAKGDKGEELLCIWKKFNNLNKVNDNYSIRSPIDCIDEKTGLLY
QVKIAYYNSINRCWNQSFKNLHDSISKGFRFKNLFLFCISEGEMRTLRAYEIPEKEVIKR
LSITIVENPSRITWYGIYRLENKEELKKLNEIWEEL*
>SR-VP_0-2_scaff_6119290_936180_432 # 283270 # 283926 # -1 # ID=2_432;partial=00;start_type=ATG;rbs_motif=GGA/GAG/AGG;rbs_spacer=5-10bp;gc_cont=0.365
MWNDDFIEFKNRNDAGVWLAYKLANYKDTEGIIVLALPRGGVVVGCEIASYLNCPLDVII
IRKLGFPGNPELAIGAISENGTTILDKSVISLYGISEEYIREEISRQKVLIERRVNLYRK
DTLPDLKEKIVILVDDGVATGATMKAAISTLRAEEVKRLIIAIPVAPLETAKELDVLVDE
LICLQAPYDFTSVGSYYKDFAQVTDNDVVDILDKTNKN*
>SR-VP_0-2_scaff_6119290_936180_433 # 284075 # 284536 # -1 # ID=2_433;partial=00;start_type=ATG;rbs_motif=None;rbs_spacer=None;gc_cont=0.333
MEPGWTSVPIIILYKEDTPGPKAIIMIPNDYGPSEAKGSTFHETIHFLGVYTGGDTLLYD
EKLVDDIVDYYVRDDKHALFEHRWLIYSLTPKIKTATTVVYLTMGFISGILMGHGRFDIT
IIIWIGYIVCYKLFKRIKRKSIICNDNGYKYGY*
>SR-VP_0-2_scaff_6119290_936180_434 # 285074 # 285433 # -1 # ID=2_434;partial=00;start_type=GTG;rbs_motif=AGGAG;rbs_spacer=5-10bp;gc_cont=0.394
MQNIAIWSEAFKNGENIPVEYTCDGKNISPELSWNGIPVGTKSIALIMDDPDAPMGTFVH
WILFNIPADVNKLHSGIRTREPFFTSEGRQDLVGLVMEVLAHLLEFIDTISEYMLSTHY*
>SR-VP_0-2_scaff_6119290_936180_435 # 285551 # 286207 # -1 # ID=2_435;partial=00;start_type=ATG;rbs_motif=AGGAG;rbs_spacer=5-10bp;gc_cont=0.382
MNEEKILLEEIEDTGLRGVVVAGTRISAVDGERGELIYRGYDIGDLAKYSSFEETAYLLL
YETLPTKKELDIFKEKLVLQGQLPEGIIRNLKDRKTTAYPMDILQSVIPMFSDFDEKTRD
ETKAANIEKSIILIARMATLVAYWDRIRKNLDIKTPNEDLGHAANFLYMLKGEIPTTAVA
SYFDACLVLHAEHSFNASTFAARVIASTHAQMYACIKR*
>SR-VP_0-2_scaff_6119290_936180_436 # 286335 # 287576 # -1 # ID=2_436;partial=00;start_type=ATG;rbs_motif=AGGA/GGAG/GAGG;rbs_spacer=11-12bp;gc_cont=0.382
MTNDKKVKHVISCCLYGVIIYSMLIMFMLTIPAVQGQGEFQISYSCANCHKDRYDEWSRS
MHALAVSDPIFEAEYIRAIQSDQKYRGYCLTCHSPTTRITNDFNLSKSISVEGITCSFCH
TITDINGSSYTFNQSNPMQGPYKDSNTYAHQSTYSELHTKSELCSGCHDFSINGIPISQT
YTEWKQGPYATEGKQCQDCHMETKSGIAAKNGTVRDKVYQHFWYGGHTGQFLQNAFHIES
EVQRTGNRFKVVLNITNNNVGHMIPSGLPSRKIVLDFNASNEKGQVIFSGQKVYAKTLID
QYGNEVSDFWKAASISKDNRFKPRESRIETFEFDVPDGTIKLNTKAVLTYQLETEIVTIE
PEYINVELVNVVNTTQLGTPVSTTPKVPGPDLILSIIATTVAILLLRRRNNKK*
>SR-VP_0-2_scaff_6119290_936180_437 # 287627 # 288814 # -1 # ID=2_437;partial=00;start_type=ATG;rbs_motif=AGGAG;rbs_spacer=5-10bp;gc_cont=0.392
MYHDIEKYADSRLVKPVARECCVYCGACVCVNPSPGVGFKNGELVFDEESMMFDKDLQVC
PVINANHSTTYPKPPVIEGQTVDDLLGPYLEICSTRSTDDNILANAQIGGTVTSLLLQGM
KDGIIDSALLVDKEEGWIGKPRLATTTRDIINCAGTKLSEASVLTCWRDAVEAGYGKLAI
VGMPCVTIAEHLINQSTDFKAFKDIHKLRLGIFCMEAFNYRGLFTEFLKDNQKIEPSNIQ
KVDVKGKMIIHEITVQDKITVHTYGLKELHKYSMLGCLPCHDYAAEYSDISVGSVGSEDG
WNTTIVRTQLGKTLLDSAVASGLLVKKELKDIGHLRNVAALKKKLKIGDKTREPASKVTS
DWIASEKVVKDYTHTGMLKPILKDPAKEKGSQVLW*
>SR-VP_0-2_scaff_6119290_936180_438 # 288816 # 289199 # -1 # ID=2_438;partial=00;start_type=ATG;rbs_motif=GGAG/GAGG;rbs_spacer=5-10bp;gc_cont=0.391
MEPRYNVYVNQSQCFACGICEDVCPRRVFKLKPTDFKGPEYEERIPQWMGTITEVVAEDM
CFGCRICENQCPVGIIEVTEIKVDKNSQLPVKASPIQLTKVTSVNKLTVIDIKPDNKLKS
TDIQQEA*
>SR-VP_0-2_scaff_6119290_936180_439 # 289263 # 290258 # -1 # ID=2_439;partial=00;start_type=TTG;rbs_motif=None;rbs_spacer=None;gc_cont=0.393
MLKVTKADNEKEVYMKIENPKVNIKPVLNLIILALMATLFVGHAIAQQETPLSGNAIVFA
GWMDYAEWFVIVTFFPGVIIMLALALSLHVARPMVLRYLNRMTLRLGADILWEAWIIGRD
VLILMAVILLGLFIIPRVQGDWNTGVYIPAFILGVITLLYKLISDTDADKNKYAVATLLT
ALTLVATLVPFAAPPGYGVLSWEDRGHQHFVDEVLTPLSAYDMQQQQRMQQIITNRTVNA
DVISNIKSTVNDVISAVQDDDKSTALAKAQEADINQYPIGESLKTWDGAKYLQIENAFNA
LQNAANNGDVVGTKTAKDKINQILDEYAKTL*
>SR-VP_0-2_scaff_6119290_936180_440 # 290275 # 290538 # -1 # ID=2_440;partial=00;start_type=ATG;rbs_motif=GGAG/GAGG;rbs_spacer=5-10bp;gc_cont=0.288
MVEIRIDTNSENKFKGGMCELEAQIIYLESIRPKEVEYTGEGNEIYELLEELLKFKNDVL
LDYIYGKSSVTIINIPEHLAKKHSYKI*
>SR-VP_0-2_scaff_6119290_936180_441 # 290894 # 291406 # -1 # ID=2_441;partial=00;start_type=ATG;rbs_motif=AGGAG;rbs_spacer=5-10bp;gc_cont=0.382
MKNKMKILLPLLILAILLISGCVTSPTSTPTPTVTTPASGFIPQTGLPVGFTYMGTHTTT
VDINGTSINATEIIYKYNSTDDVYIQLLRNTNPQELLVQYKSKYKSANYNPFEEVSFNGH
NATKVKDYTVKNAAQVAYYSIVWASGSSMIIVGPSQNADAILLLATSTGH*
>SR-VP_0-2_scaff_6119290_936180_442 # 291921 # 293069 # -1 # ID=2_442;partial=00;start_type=ATG;rbs_motif=AGGAG;rbs_spacer=5-10bp;gc_cont=0.319
MRTIKSLLRLSSKLVIPLLILLISTVGIVGADTAIYGVSNSGPNIALPNPNININNVPIV
QWSKTYGISNNCFGDCSTIGQQTKDGGYILINEPFIKTDSIGNIQWSKDFGHIVSGQQTK
DGGYILGSDIITKTDSKGNVQWSKVCSTPGSSVYYIQQTSDNGYIIGIATQGTQSQYAID
YTTIKTDSKGNIKWKQLWAGNRYDIIASLIQTSDGGIVLIESKESGKSTSMKYNKNGKQI
WTNKPIVDSTKNIHGQAINGGGFIVIGFDYDTGNWIGKFDKNGNELWKRPLDKGSDSYAY
VSQTPDGYIIGGGQNINNGIVGLIIKTDKNGNELWSMTTGIQNSYINSIQQTSDGGYIAI
GDMNHKMWLEKLQNRRNGRYGY*
>SR-VP_0-2_scaff_6119290_936180_443 # 293165 # 294985 # -1 # ID=2_443;partial=00;start_type=ATG;rbs_motif=GGA/GAG/AGG;rbs_spacer=5-10bp;gc_cont=0.286
MSKIENMTEKLEKIIKSFEIEIISFLIFIFSISLRLRYMNPGLFEVDSIGAVYAIEETFK
TGTLQGLFNGRYGTVIVNIITYTPYHLITGIESAEKSLIFTEILLASLGAVVLFLFVQKL
FDDKSISLVAAVLFSVSPIFLSVTTYGNSIGTEIFFILTSFYLLACFHKNNSQFHLILSS
FSIAFSVMVRESAMIFVPLYFLFYINPIIKVNRNFISLNRDVLKIRNLASVLFPFLLTFG
IYTYYVFYNVLFKTLFTKDDGSGAIATFMGVFSPVLNVSTNDLYFDLSILGIIFAVGGLI
IFIDSFENKFYFIFLLLWSGTFFYFGNIDVYSPYYLAIVSVPFFIFISIFISALYKTNKL
FGIIPSLLLIFILFSQIQPILDYRHNFSGEKEYALWVEKQVPPNSKVIAANDNGFFNYYT
KLGTLSHPIGDSEETKTWVKETNLLLKNGTNIYITTSGFSYDPGNIFQNALYQNFDIEYI
GSHTTEDYHKATIKDSRYKSNLWKINKILTQEEILNMNITYKWNFTNNGDRIFLEFTNTE
KTSLNDTKLKFETLVDGIPSSSETVIGDINPGETKKIEMPSNSPTKIMIWIKDLKSWMIL
YQDNQR*
>SR-VP_0-2_scaff_6119290_936180_444 # 295066 # 295491 # -1 # ID=2_444;partial=00;start_type=ATG;rbs_motif=None;rbs_spacer=None;gc_cont=0.265
MIDFINIKIATKKIINEYYRDKKKYCKSYRSYRSKCLEDNNCNDCRHCIAVAYITGDIQT
SEVILFLRKHKTIKNKNLIDYVSSIIQHEVMHIALLNIGESIMASHKYDNIAESIEERKG
FPTGFFSSQFYSDEYRRNRQY*
>SR-VP_0-2_scaff_6119290_936180_445 # 295508 # 295960 # -1 # ID=2_445;partial=00;start_type=ATG;rbs_motif=None;rbs_spacer=None;gc_cont=0.342
MDDYQEPAIKTSPIKFKVEKDGIEYEFEPIGDIVDLAKLKQDVIDIVKRFKIVVRPKNMI
TITKSPQSKIGIRKSNDILDIWNNAKQFLDDEFTAEEYWDALKKSGYKYAESARQVTPYQ
HANKLISYKKIERVTTSPVTWKKLYDENTN*
>SR-VP_0-2_scaff_6119290_936180_446 # 295977 # 296147 # -1 # ID=2_446;partial=00;start_type=ATG;rbs_motif=AGGA/GGAG/GAGG;rbs_spacer=11-12bp;gc_cont=0.292
MKCKKCNKEMQIINSSELRMDDRKYFINRVWHSDSNFLVCLNCGVVVQNGEQKVKG*
>SR-VP_0-2_scaff_6119290_936180_447 # 296154 # 296558 # -1 # ID=2_447;partial=00;start_type=ATG;rbs_motif=None;rbs_spacer=None;gc_cont=0.296
MLKLLKLPSEGESITIKILESPISDPRKLHGGFGERVIKCCTYGKEDELYYLELRPFILK
EILKVCKNNNIPIDKDLKCSIGRIFTIFGKRRTDISKRMWHMNETTNKLEAPMIHILRLE
KEEDIMKTQNIREK*
>SR-VP_0-2_scaff_6119290_936180_448 # 296653 # 296943 # -1 # ID=2_448;partial=00;start_type=ATG;rbs_motif=None;rbs_spacer=None;gc_cont=0.285
MTKIICKSKNEMDSIKKDGDRLFHDDILNIFFIIRKEKQAWDGYDWESNFINKPELFEDC
LKIKGKTHCQDCKYASKSRYCRKYNELKQQMLMEIR*
>SR-VP_0-2_scaff_6119290_936180_449 # 297525 # 298337 # -1 # ID=2_449;partial=00;start_type=ATG;rbs_motif=AGGA;rbs_spacer=5-10bp;gc_cont=0.309
MVNCNPMSKEFQEEAKKRGISGFQYMQLLRQKSCANNKGYQTYHNHPGYIKQMLIEKYRG
KNLEDIINGNVINTEKGTCYHIENQEKIGPIDIGDMRSLILDIETLGFSSVPIILIGLAR
IKDNNILIDQYLSRNMKEEPAMLMALVRCLRKNDTIITFNGGRFDIPFIEERFSFHRIKE
SLYTKTHHDALPLSRHAWKKKLPNCKLGTLEKYILGLERKDDIPSRSVPNFYNAYIRQKN
VGPLVPIISHNKQDLITLAMIFSKLRSDKK*
>SR-VP_0-2_scaff_6119290_936180_450 # 298367 # 298825 # -1 # ID=2_450;partial=00;start_type=ATG;rbs_motif=None;rbs_spacer=None;gc_cont=0.325
MTEDEQIADKNLPEDIVISGLGESLLRCDDEDFKDQIEGLSQDELKKLLKDDDTPEDIMK
DVLQRYLEMSIEQKESKILNIDTNIENSGSPVISQHIKYDDEFDRLIHMPDDEFKQEIAS
MSDSGFETHMKKSFLSSWQKADVRGRRSGLKI*
>SR-VP_0-2_scaff_6119290_936180_451 # 298939 # 299121 # -1 # ID=2_451;partial=00;start_type=ATG;rbs_motif=GGAG/GAGG;rbs_spacer=5-10bp;gc_cont=0.290
MTFEEEFLPGENDLHYDEDTFDHGKGLIGICTNYDICYNNPYNPLRCYKDNEPCIRVFLM
*
>SR-VP_0-2_scaff_6119290_936180_452 # 299133 # 299222 # -1 # ID=2_452;partial=00;start_type=ATG;rbs_motif=AGGA;rbs_spacer=5-10bp;gc_cont=0.333
MTIEKNKMMAHRFVMEHNQQGYLKSFDDK*
>SR-VP_0-2_scaff_6119290_936180_453 # 299283 # 299456 # -1 # ID=2_453;partial=00;start_type=ATG;rbs_motif=AGGAG;rbs_spacer=5-10bp;gc_cont=0.408
MEKWKCTLCEYVYDPVVGDPDNGVMPGTAFEDISDEWTCPWCGAPKNVFKKLDDGNI*
>SR-VP_0-2_scaff_6119290_936180_454 # 299674 # 300012 # -1 # ID=2_454;partial=00;start_type=GTG;rbs_motif=None;rbs_spacer=None;gc_cont=0.316
MEVPLAEIEDIKENILKQGTITDIGFKALYGDNAEEMDQGFETGRNYLNLFREDTVEQFE
ILDGKYHTISLNMLKIVGELKEERKFTEERFDKTQKNIEQLMEMISKSNRKI*
>SR-VP_0-2_scaff_6119290_936180_455 # 299997 # 300446 # -1 # ID=2_455;partial=00;start_type=ATG;rbs_motif=AGGAG;rbs_spacer=5-10bp;gc_cont=0.313
MEAIPLLSEDMVVEHKNKDECKTVDTLKNLEVEMKLRGFSKQTSKTYLYYNSKFLEHTNK
SPADIAEYDIKEFLAHKMSDSSNGSVNLIRAALKFYYSEILGKNISWIKTPREDKKLPVV
LSKKEIKDLIDKTENVKHKLLMVSQWRYH*
>SR-VP_0-2_scaff_6119290_936180_456 # 300772 # 300909 # -1 # ID=2_456;partial=00;start_type=ATG;rbs_motif=AGGA/GGAG/GAGG;rbs_spacer=11-12bp;gc_cont=0.283
MKSEKQIREHIELLDKAIDFMKENKEKGSKEEWIKRWQMYVEILK*
>SR-VP_0-2_scaff_6119290_936180_457 # 301055 # 301513 # -1 # ID=2_457;partial=00;start_type=ATG;rbs_motif=GGAG/GAGG;rbs_spacer=5-10bp;gc_cont=0.283
MNIFSKKKDKTENKTEEENTVENKITEEENITDKVFERFKSDMLAQFDKKIEDVLSDHKS
WLEQYQRNMKYATETVTGFETKINAVRETLEKSIDDKKYIAERIGLNKVLEFDRIFKYQT
SNIINLPNDLLTEFRDLGEVGNWEIIILAKKL*
>SR-VP_0-2_scaff_6119290_936180_458 # 301745 # 302041 # -1 # ID=2_458;partial=00;start_type=ATG;rbs_motif=None;rbs_spacer=None;gc_cont=0.384
MLDGNLVLYHLPSEPIWASCTVGTGAVEAILQEDGNFIIYDGNHNSIWQANTIGYTKDYI
ILQDDGNLVIYNVYGGVAWATYTNSNSLGVGCVGRSLI*
>SR-VP_0-2_scaff_6119290_936180_459 # 302001 # 302165 # -1 # ID=2_459;partial=00;start_type=ATG;rbs_motif=AGGAG;rbs_spacer=5-10bp;gc_cont=0.297
MNMLYMVIVIISLLGLGGILTYDFYQTNSQSAINTENVTTENARWKLGSLPSSI*
>SR-VP_0-2_scaff_6119290_936180_460 # 302463 # 302906 # -1 # ID=2_460;partial=00;start_type=ATG;rbs_motif=AGGA;rbs_spacer=5-10bp;gc_cont=0.315
MSKIIAKLYWEPNAELKELHWFTGYEGKSMYALTRKSDFHRAGYIISYIGQTKIDVIKEI
MLQSNKKRVTGFQIIDVKINGNLNPGRLTLIETALIHYAREIHGWAKMNINQIGPPKKDI
RIDNTGYKHPKFHRRFDIIEQEIKTFR*
>SR-VP_0-2_scaff_6119290_936180_461 # 302932 # 303075 # -1 # ID=2_461;partial=00;start_type=ATG;rbs_motif=GGA/GAG/AGG;rbs_spacer=11-12bp;gc_cont=0.410
MTTIPTAYATEYVANKAIDTVTITENTTVNPTVTVTEPIGNRAIRNR*
>SR-VP_0-2_scaff_6119290_936180_462 # 303161 # 303907 # -1 # ID=2_462;partial=00;start_type=TTG;rbs_motif=None;rbs_spacer=None;gc_cont=0.355
MLINQRNSKGITIGTFYNVKAGTSPISTCKTGDYQTSLYDKIQIDSLISSVTNQINSLAT
RVTNLENNPYPATYTMYDPNYYTINGSGTVGGNNVYYYTQVENYQFYLPKPTYVNIEVSG
QYDGIIGGNEFDLVATIDSPTGYACNVQCFGRQYSFNSSFWPWTGFQMAGSKYLSAGYHS
IQIAGFENGIQEAFICSGTGVKGCGGGGILETYISVAAVDKGTTQNQVQIAQSSPITLPT
LPSSVQKK*
>SR-VP_0-2_scaff_6119290_936180_463 # 303913 # 304053 # -1 # ID=2_463;partial=00;start_type=GTG;rbs_motif=GGAG/GAGG;rbs_spacer=5-10bp;gc_cont=0.348
MIDTENQTVVENKRKLAQCNNCGAYMIEMTNDGVLECLNCGKPYSK*
>SR-VP_0-2_scaff_6119290_936180_464 # 304228 # 305322 # -1 # ID=2_464;partial=00;start_type=ATG;rbs_motif=None;rbs_spacer=None;gc_cont=0.321
MVINTDKKIIKILRDTHLLKDIYSDYYARYKILNCKFKFFFNMSKPEYVHWVSTYKCNFR
CEHCEASAGDKENVSELDTKESCHLISELGYMNIKRIMIGGGEPLIRKDLFVIIRSIMEE
GMEYGISSNSYLISNFKEEFIKMSPYLFFTSIDGLEQTNDNIRMKGAYNKSLQALEFFKS
IDVEERVVNTIVIPGNIRELPELKKEILNSDATFWRFSLMIPSGRAKNNNKLYLNDEQII
QLFNFIEDTTKEFNVGLSEDTGYLGCLDLKLREMPFFCGAGLTRCDIMPDGEVFGCSMGY
DNRFSEGNIRHIAFKEIWQKGFKRFRNPELDKECLDCKYIGPCRGGCWGMRLENMHCTKR
IWDI*
>SR-VP_0-2_scaff_6119290_936180_465 # 306036 # 306872 # -1 # ID=2_465;partial=00;start_type=ATG;rbs_motif=GGAG/GAGG;rbs_spacer=5-10bp;gc_cont=0.442
MKIGTKRKKLNTGKEFRLNLVIAIILGLVLIPMVAQAAGGTRPISDFVSQQGTFCLDDGR
EGCKLFVPPVANFFGWDNIKDDNNPPPMELIRLASVDYAGLANKKVEELSEGRISFGTTT
DGTINERRLSDGRAEVTVLLHTRNALTWVVRPITVDNDFASGTLLFGSRVPDVLNGAKPA
LGESFLQIVFINTAPGADLPDLYQLFNSPLPGQERPSFISIRVQADGELRNAFGVLDGTP
GRVSIVQTGLFMTKFKGATEDAFPAELVNINVVGGSRQ*
>SR-VP_0-2_scaff_6119290_936180_466 # 307125 # 307487 # 1 # ID=2_466;partial=00;start_type=ATG;rbs_motif=None;rbs_spacer=None;gc_cont=0.242
MIGKLYLLNNISEVVIDSIILYIKYIKVKIIILFELEFVIKKYIIVRPMKLFISRYIVAD
IPPNLLPKKYVSGLIMIVTILPIIRTDVNRINEMIRILLFAIKIIDSGEKSPEYALSIIY
*
>SR-VP_0-2_scaff_6119290_936180_467 # 307481 # 308455 # -1 # ID=2_467;partial=00;start_type=ATG;rbs_motif=GGAG/GAGG;rbs_spacer=5-10bp;gc_cont=0.301
MRQVYKMLISLTVIMILVTTATAVPDIAKAKEEKIKSLFDPINADALKYMKDKNSPKEPK
DIDALAKDQAKIYSKNLDALIDELESATGKSLKDKDKREELKQLIVRENLYKTKQKIDSE
EFNKNIIVTSDKSIIPTIIDKDKNTNNIATYSTTLPAGTYYPIHYWLQVSPDIFGGSGHD
VNGNAYNINGHNNLYQIGVQNSYQPRTCIFGFCYGPFYNTKYTLYFQDEDHPDPTIDALY
DFWRIIYYGRIEDIESFVITNNVINFNGIWDNNKAFAEYIGQHGNMNRNYINSYDTKVYI
SNVWNHAMDTIDKNTNIGKIWWYQ*
>SR-VP_0-2_scaff_6119290_936180_468 # 308574 # 308873 # -1 # ID=2_468;partial=00;start_type=ATG;rbs_motif=AGGA/GGAG/GAGG;rbs_spacer=11-12bp;gc_cont=0.380
MGKYLTLWEMDMSRVPEDPEDQLEFFGKIQNMVKEDLENGSTTDFGMFLGGDKGYAIDEG
TEEEVAMHNMKYCPFVKCTVHQVISTDQVDEIMKKFSDM*
>SR-VP_0-2_scaff_6119290_936180_469 # 309011 # 309577 # -1 # ID=2_469;partial=00;start_type=ATG;rbs_motif=None;rbs_spacer=None;gc_cont=0.305
MKTFIEEERETKEDQRDKLLDGLKCSKCGSDKLGLKFERNLHTGYIRCNDCGNFDTREFV
DGKSGDLVKCDLCGSSTTEIVTENGYSYPNWTHTEFDYIDNMILCQKCFKEHIEELDQKD
IEIKNKHPIIMYMFDGDELKYWRKGDDDDLLGKIEIDCDNGKNRYRKVLEEMKGRFPKRT
KFIDIDEE*
>SR-VP_0-2_scaff_6119290_936180_470 # 309613 # 309819 # -1 # ID=2_470;partial=00;start_type=ATG;rbs_motif=None;rbs_spacer=None;gc_cont=0.271
MKINLIIMAGLHNTNNDILNSKFGEELGKAIHNSLPKILNMLGKERVKKVQHKMEEYDIH
LWYESYFK*
>SR-VP_0-2_scaff_6119290_936180_471 # 309809 # 310318 # -1 # ID=2_471;partial=00;start_type=ATG;rbs_motif=AGGAG;rbs_spacer=3-4bp;gc_cont=0.263
MDKEDPEQLFEIFEDNSWYNKDDIIRDITDKLREFGYSTIDDSKYASDNEYYISFLCEHR
VICGHVWIYEDDDKGYKFDISDRDVNDNLNKCSICKKVKTIKIHNQETIDDKDRIILDRK
TVEEIIKLIESEEYYITNDDIIISEEEGIILTLREILKGKNENYKVDEN*
>SR-VP_0-2_scaff_6119290_936180_472 # 310311 # 311483 # -1 # ID=2_472;partial=00;start_type=ATG;rbs_motif=AGGA/GGAG/GAGG;rbs_spacer=11-12bp;gc_cont=0.347
MTTDLKIYLSDIADNRFGYSLGGPWKYSEETLGVVVPILRENVHDRPYVTIYEILKELNI
KDTGSIDQVELQNRSGLAIFVRTGTIFAGKTQPRATQHSGVYSNDKEIIDVRCVNASRGI
SKGEEMSFGDIAPPSVTVNLMHGNQSDVWSSVRNYTADLGQQRTSNVTINTIPEGLPEDV
KRELNYSSELSTRGVYTRVYVHTTSSGQKITRITREKPSEEVTQIWRGELSDENIEALDR
FANVNNINIHDSTDLLQEIKKGQSILDDMMQKVPLFDNQVGAIIFNPVGVIAIETFDHPK
SWESIKKEIIGKYGDKIKEKQEKHLFELKPETILPALRKFIEGLDNFSEKTVRKDGYSET
RTVHGKGIIGEYTLVKGRPIHVLLLKENYG*
>SR-VP_0-2_scaff_6119290_936180_473 # 311490 # 311825 # -1 # ID=2_473;partial=00;start_type=ATG;rbs_motif=GGAG/GAGG;rbs_spacer=5-10bp;gc_cont=0.292
MEILSIKQIREYIPNCTEIRACPDLPKCTKKDTRSCSESERPCYMAFKKEELEGAIRIDF
KNNIIIVNRFNEDHDYAGIIRPDGIHIEYEGKEPKEKLKKLLKSLMNRKGE*
>SR-VP_0-2_scaff_6119290_936180_474 # 311991 # 312248 # -1 # ID=2_474;partial=00;start_type=ATG;rbs_motif=GGAG/GAGG;rbs_spacer=5-10bp;gc_cont=0.368
MTAIEDKERNDIAEIFDAIDDAIPLVNMIAELADLGYSEPGKIVVNAMREDILYVESIEY
TEGCITVYMALTASGEKLWGSVHTS*
>SR-VP_0-2_scaff_6119290_936180_475 # 312388 # 313614 # -1 # ID=2_475;partial=00;start_type=TTG;rbs_motif=GGAG/GAGG;rbs_spacer=5-10bp;gc_cont=0.387
MGFNQVAYIGGNLAGLLIGGVLAAIDWHLIFLISVPIGIAGTIWAYVALHEIATIRKNQK
LDIFGNITFAVSLTIILLSLIYGLLPYNNDPTGWANPLIRIGFEIGIALLVLFVFIETKA
KDPLFHIWLFKIRAYAAGCVSMSLAGLARGGLQFMLIIWLQGIWLPLHGVSFIDTPYQAA
IDMIPLVVGFLISGPISGYLSDKYGARFFTTTGMIINSIGFLILASMSVNFNYLYLAITI
FFMGVGQGMFGAPNTAAVMNSVPPEYRGVASGMMATLINTSFMFSIAIFFSLLIIGFSIS
LPGALYGGLVSQNVSNEAATQISKMPASSALFAALLGYNPMKTILSQDIINSLPIKNANI
ILGNAFFPNIISSSFMSGMRIVMYTGAIMTFLAAIFSALRGKRYQTNY*
>SR-VP_0-2_scaff_6119290_936180_476 # 313575 # 314096 # -1 # ID=2_476;partial=00;start_type=ATG;rbs_motif=AGGAG(G)/GGAGG;rbs_spacer=13-15bp;gc_cont=0.410
MVKMPDSHETKRERRFGVHYKWVALSNTTLGALMASIDGSILMISLPALFKGLGVNPLST
GNVELLLWLLLGYTIVTSVTVVTVGRLSDMYGRVRLYNIGFAIFSFASILLYASSYLIQG
TEGIISLTLLRLIQGLGSGFLFANSAATLQTHFLCMREAKRWGLTRWLILEEI*
>SR-VP_0-2_scaff_6119290_936180_477 # 314531 # 314791 # -1 # ID=2_477;partial=00;start_type=ATG;rbs_motif=AGGA;rbs_spacer=5-10bp;gc_cont=0.318
MSVIGAIVIRTGYSRGSGYDKIFLKTIDGRIIVLKVETTSDDVCIGISDVLDTLNKKIKR
CKEEIKEYEEQVKDVDLMLLRWCSVR*
>SR-VP_0-2_scaff_6119290_936180_478 # 315176 # 315328 # -1 # ID=2_478;partial=00;start_type=ATG;rbs_motif=AGGAG;rbs_spacer=5-10bp;gc_cont=0.379
MSIFWTVVAILVILWLLGRFIGLLGGLIHILLVVAIIVVLIRIIMGRSPF*
>SR-VP_0-2_scaff_6119290_936180_479 # 315452 # 315862 # -1 # ID=2_479;partial=00;start_type=ATG;rbs_motif=GGAG/GAGG;rbs_spacer=5-10bp;gc_cont=0.316
MNRQEMYKRASSRKDVKYSKELEEFEIVGFIKSQPDLLRQLRMNYDTKIFGPGHKLSVGK
SDAKHGSYDIFGARMCYYYNTRREEDFINFLVTKFLEINPNPDSEIRKVFTRVLHNYGLC
WFGCRHEGKKRATIKK*
>SR-VP_0-2_scaff_6119290_936180_480 # 315915 # 316244 # -1 # ID=2_480;partial=00;start_type=ATG;rbs_motif=AGGA/GGAG/GAGG;rbs_spacer=11-12bp;gc_cont=0.355
MDFDEYQRLASTMAIYPRIGDNIYYPAIALAGEAGEVCNKISKIMRDHNDIISDGMRLEL
EKELGDVLWNLTQLATELSLSLDEIAINNLRKLKSRKVRKKLHGDGSDR*
>SR-VP_0-2_scaff_6119290_936180_481 # 316289 # 317176 # -1 # ID=2_481;partial=00;start_type=TTG;rbs_motif=None;rbs_spacer=None;gc_cont=0.265
MSIFYGVDIDNIAVGAGSIELIKNISKCFLDIGSYAIYPVPSFYAIQNSILEFESIPIYI
RLKEEENFRWTENATNELIKISGHISPKLIWLVSPNNPTGGIIPLEDILKIIKNNQSSII
IIDEVFGEYIPDSASAINIFREFENVLILRTFSKAYGMAGLRLGYCIGSKGLIKILEQIR
LEFPITSISEILGIIALEDKDYLEDTREKLLKRKTLIYKCLENLNIKYIPSDTNVMLIKH
DNKNLYKELMKRGILTAIMETEGLKGKGYVRITIRNDEENDILMKSLKDINRIIK*
>SR-VP_0-2_scaff_6119290_936180_482 # 317155 # 317319 # -1 # ID=2_482;partial=00;start_type=ATG;rbs_motif=GGA/GAG/AGG;rbs_spacer=5-10bp;gc_cont=0.242
MIKPNVNTTEYLNSNIKGYVNKSIGIDKFEDEIKEKYRLDKIISLKTNCPYFMG*
>SR-VP_0-2_scaff_6119290_936180_483 # 317346 # 317558 # -1 # ID=2_483;partial=00;start_type=ATG;rbs_motif=AGxAGG/AGGxGG;rbs_spacer=11-12bp;gc_cont=0.333
MLEESLKIAKLNNFTVVITEATGLVTQHTLRDRLGFIERAVIEYKQFLYDGKYPFNIEEP
KSCILMEKRL*
>SR-VP_0-2_scaff_6119290_936180_484 # 317685 # 319076 # -1 # ID=2_484;partial=00;start_type=ATG;rbs_motif=None;rbs_spacer=None;gc_cont=0.344
MKKRDRRLTPKSTSLPLGNQSSINKMFDDWSSEAVPESTELKADTASVIFLKGEGTSKDN
ARIISALTKKSIRKEERKKAKNNHRVSVLNPDGTPAMPTTNMRANKWLKEKKARKVRNKL
GIFQIQLLKEPSGRNKQDIVLTNDPGSVFTGIGVISKKAILYGTTLELPGYNKDSKPKIE
NNMFGKKIEKYPNAIVDGMDKRRQLRRSRRHRNCRRRPSRWLNRTKTKIAPSILARKRLE
LKVIKELSKIYPVNMIGFEDIKFNHFKDKEGIKGQFFSHVEVGKNWILKEMKKICEVNII
RGYETNIRRQQLGLKKEGDKTVRSVDSHVNELGIETKNKFKYDTITRPKYSRRILHLEQP
AKGGIRRKYGGSTTDWTDIRKGDFVEAIQGKKIFRGWISGFIDDKRIISVSDFDWKRIGQ
FGESNVRLLDRNHGLLIERLYMEKERMEVCRYGTAQVSIDDAW*
>SR-VP_0-2_scaff_6119290_936180_485 # 319105 # 319266 # -1 # ID=2_485;partial=00;start_type=ATG;rbs_motif=None;rbs_spacer=None;gc_cont=0.370
MAMNYKSEAYLEECIKKGIIINVDPEGQPRPPKGSLLIQRKAGVCKLRLQRKS*
>SR-VP_0-2_scaff_6119290_936180_486 # 319344 # 319586 # -1 # ID=2_486;partial=00;start_type=ATG;rbs_motif=AGGAG;rbs_spacer=5-10bp;gc_cont=0.379
MPRYIDQHPMKPLKAEQLIELQYAEVDEFGVTHHEIIFSEQEDKVWCILDAPNMNAVKKH
HAKANIKTDFVFEVETTRVD*
>SR-VP_0-2_scaff_6119290_936180_487 # 319718 # 320908 # -1 # ID=2_487;partial=00;start_type=ATG;rbs_motif=AGGAG;rbs_spacer=5-10bp;gc_cont=0.374
MKRNYILILVTVISLISISGIVTMAATGNRDTRGNIAIDEGYKQTNLVSDIPGNAQITDP
NLVNSWGLARSQTGEWFVADNGMGISTTYKEANGKIKILPLKITIPALNGNSASSPTGIV
FNSGKDFNIGNVATDNIGNAAIDSNIGNVANNIPARYIFVTEDGTISGWNKKADPNNAMQ
KVNNAPEAVYKGVTIAKNGDQNLLYVANFRGGSVDVFDTNFGAVNMAVDSFKDSDIPTGF
APFNVQNINGKIYVSYAQQDDAKHDNLDGPGLGYADVFNPDGTLDKRLEHGSWMNAPWGI
TMAPNNFGKVSNDILIGNFGSGNIAAFDPKTGKFKGLLSDSNGLITIDGLWGIKFGNGGL
AGPANTLFFSAGIDGEAHGLFGTITTEERIRDRHRN*
>SR-VP_0-2_scaff_6119290_936180_488 # 321054 # 321458 # -1 # ID=2_488;partial=00;start_type=ATG;rbs_motif=GGA/GAG/AGG;rbs_spacer=11-12bp;gc_cont=0.343
MELLNDGIHNCKECRIYKKYGVTCSSQPELEVPSCKYCDTRMCCRSPALPLMECEQNTIL
DKIDEGEYIECEGIIPFNIKTRYCKHIDIKTMDCKVYNQRPVACRIAGHDCLGDFWVKTI
KEQHEKNKNLHCLQ*
>SR-VP_0-2_scaff_6119290_936180_489 # 321466 # 321831 # -1 # ID=2_489;partial=00;start_type=ATG;rbs_motif=GGA/GAG/AGG;rbs_spacer=5-10bp;gc_cont=0.363
MTDKTIILISFFTLVILVSGCVTTHNAQPVNITHFNDTTTHIKVEIRSLFYTPPIVSIAN
GTTVAWTNKDSIQHTVTMVDIFDSGPINQDSTYSYTFNKTGAFEYSCTIHKDMPHGIVIV
R*
>SR-VP_0-2_scaff_6119290_936180_490 # 321940 # 322167 # -1 # ID=2_490;partial=00;start_type=ATG;rbs_motif=GGAG/GAGG;rbs_spacer=5-10bp;gc_cont=0.316
MTRTVSMSQDIEISIDWKKLANDLKEKFGINIHEDDMEAFCCENEMKYLAVQYGEQCIEE
IHTNDLTFDEEAIAS*
>SR-VP_0-2_scaff_6119290_936180_491 # 322383 # 322526 # -1 # ID=2_491;partial=00;start_type=ATG;rbs_motif=None;rbs_spacer=None;gc_cont=0.194
MKKNEKFYIKLKMFINNGILYHLGITNTIIRIIEMKKVEKIEMKIEK*
>SR-VP_0-2_scaff_6119290_936180_492 # 322523 # 322927 # -1 # ID=2_492;partial=00;start_type=ATG;rbs_motif=GGA/GAG/AGG;rbs_spacer=5-10bp;gc_cont=0.272
MNKLKTDKDKNEKIIIDIVKDRFSSSEISKLILCVNEIEQNNSDRHIIWKDDKTAANEKI
VISTQNGTLSVEELKKLSQCIRDIEQNKPTRHINIFMDVPDKTIEEIQEINDSIAPGFPI
KGVIEFDKVKNEGL*
>SR-VP_0-2_scaff_6119290_936180_493 # 323055 # 323258 # -1 # ID=2_493;partial=00;start_type=ATG;rbs_motif=AGGAG;rbs_spacer=5-10bp;gc_cont=0.338
MTTIKEILSKAKCKVCGNTDINKFVLYFVMEAGTTNKYVSCAICNSATKLVKTEDYLLEP
CTGGMAG*
>SR-VP_0-2_scaff_6119290_936180_494 # 323536 # 324189 # -1 # ID=2_494;partial=00;start_type=ATG;rbs_motif=AGGAG;rbs_spacer=5-10bp;gc_cont=0.362
MSKDIPEKGAIVQRDGETFAIAPHIPGGIIQPDKLRRIADVAEKYGTVLKITSAQRIAIV
GIREHNIDDVWEELDMKPGAAIGLCVRSIKICPGTMFCKRGQQDSVGIGLKLDGIYHGME
LPFKLKMGVSGCMNSCAEPIIKDIGLMGTSKGFRLYAGGCSGVNPRLGDLISEELSEKDA
LDLIERIIIFYKKTNQKKRLGKIIDEIGLDNFKKEIL*
>SR-VP_0-2_scaff_6119290_936180_495 # 324292 # 324555 # -1 # ID=2_495;partial=00;start_type=ATG;rbs_motif=AGGAG;rbs_spacer=5-10bp;gc_cont=0.379
MLFVLWFKWMPECTSRLLETWKNFKYPEDVKLIGRYLLIGRHISVAIFDAPNEDAILKIT
YPFRELGVPHIAPAMPLEEAIEKMEKM*
>SR-VP_0-2_scaff_6119290_936180_496 # 324677 # 325054 # -1 # ID=2_496;partial=00;start_type=ATG;rbs_motif=AGGAG;rbs_spacer=5-10bp;gc_cont=0.386
MDQVVHFHVPVSDMKRAKEFYANIFGWDIEETGHNNYQKATTVATDEECMPKEPGAINGA
LYLRESPEDSTEITIEVSSIDDYLKKIEEAGGKVVTPKTPVKDYGFYAEFSDTENNVVGL
WQEPE*
>SR-VP_0-2_scaff_6119290_936180_497 # 325331 # 325783 # -1 # ID=2_497;partial=00;start_type=ATG;rbs_motif=None;rbs_spacer=None;gc_cont=0.322
MSIQNYIFGVDVDNTLTDTPPFSVDGMDLEETRKMIRNAPPKKGIEVLSRLDLNVIVITG
RGDYFHEDTIYWLNKNDVRFAKLITIDRDKYKHRFNLQEYLKYKLGAYLSNKIHFCLEDD
DRVIRVLEDYGIKTGKVEDNFETAFYSLFR*
>SR-VP_0-2_scaff_6119290_936180_498 # 325808 # 326326 # -1 # ID=2_498;partial=00;start_type=ATG;rbs_motif=AGGAG;rbs_spacer=5-10bp;gc_cont=0.345
MKEYVKMPLDRIAVMVGPNGEVKEFIEEKLMTSINIDSQTGQVEIDIKDPIKGLRTKDVV
NAIANGFSPDKAFRLFDDDLLFFETIDLSDIAKTEKYLQRIKGRIIGGTGKTREIFESLT
GVSISVYEKTISIIGYPEQNNVARKGINMLLKGSPQKIVYAFLEKHVGGLKK*
>SR-VP_0-2_scaff_6119290_936180_499 # 326421 # 326624 # -1 # ID=2_499;partial=00;start_type=ATG;rbs_motif=AGGA;rbs_spacer=5-10bp;gc_cont=0.284
MISKEDLKESINNHIKLIKNLSSLSNVELIVFVNVLSIDDPEMFDTLKEVTEWEDKVLLE
FMKGSAD*
>SR-VP_0-2_scaff_6119290_936180_500 # 327044 # 327202 # -1 # ID=2_500;partial=00;start_type=ATG;rbs_motif=GGA/GAG/AGG;rbs_spacer=5-10bp;gc_cont=0.352
MGELIKVQRSYEGLAIVIPKEICERLNIVEGSQIDIEPYNSYGEFGARIKLV*
>SR-VP_0-2_scaff_6119290_936180_501 # 327245 # 327616 # -1 # ID=2_501;partial=00;start_type=ATG;rbs_motif=AGGAG;rbs_spacer=5-10bp;gc_cont=0.325
MQLKKINRNEIVEHKKRLDKHKKVIEGDIKEVTTQEKTVGNNDTIKEETVKKKTVKKSVA
YKKAKRDKQKIISEEAMNNVNKGKAKIAELPEESKVTITKEERAERFKRLNALARDMTKK
WNK*
>SR-VP_0-2_scaff_6119290_936180_502 # 327795 # 328136 # -1 # ID=2_502;partial=00;start_type=ATG;rbs_motif=AGGAG;rbs_spacer=5-10bp;gc_cont=0.310
MSYLIIENMKLVIEVADEDIEPFEKKAFDELVNETEICECDIDIDDIVISDLTFKEAVVL
YKSYDTVKSLLGIDVDKMLAYWLKNRDIEYTIESDIDLGKFQRDGYIILEKET*
>SR-VP_0-2_scaff_6119290_936180_503 # 328242 # 328541 # -1 # ID=2_503;partial=00;start_type=ATG;rbs_motif=GGA/GAG/AGG;rbs_spacer=11-12bp;gc_cont=0.303
MEEIWLNNDKKFVGEEFEEITDEGEEDLDKLFDLILPPGVPYKIIIETVDKFNLEIVTRE
IALKTIDIDKENLLTLRGKLEDVNNAHDYIYQKLREKYK*
>SR-VP_0-2_scaff_6119290_936180_504 # 328688 # 329287 # -1 # ID=2_504;partial=00;start_type=ATG;rbs_motif=GGAG/GAGG;rbs_spacer=5-10bp;gc_cont=0.342
MRVQTTVTPFYTYERWQNWLCKVKESGFKTDDQEKGVIFVNMEDDIVLACLKVIAKYDKK
LISLEDAMRYIVEVKEIVLKKIDQIGEDIDMMLESTQVSLIAVFASCECYVYNRYQKTKS
FGKLLKAALKAEKENNIDIALGTIAEIGANVIAGGKLKEKDFENVPEGIVAEWLDGIDSI
MAAMVGDTSYKYDEPDSGY*
>SR-VP_0-2_scaff_6119290_936180_505 # 329509 # 329691 # -1 # ID=2_505;partial=00;start_type=ATG;rbs_motif=None;rbs_spacer=None;gc_cont=0.317
MGLTINCQHSFNSLDSYSFKDEKSYSGEGISLHMIVTRKDLEKFVSDLEKEYNDLPDLQS
*
>SR-VP_0-2_scaff_6119290_936180_506 # 329784 # 331310 # -1 # ID=2_506;partial=00;start_type=ATG;rbs_motif=None;rbs_spacer=None;gc_cont=0.310
MPIPLIYKEDVAETIIVKRTQRIHIPYDEYISYFCHLSKNLWNQTHHIVYGYYKKYGHVP
SYEESDKILNDKNYSGYKKDEKYFDEYDNYHKLGGATAQQILRVYIKAWVSYLKGIADYH
KNGDNKDYTGKPREPGYKKKDGEFILIFTNKQIKFNESKDGSVWMTFPKKIDKKPSKLKD
LKILLGNVNSYLDNYLINRLMNGNFDIVRIIPKGTGYWIEIVYDQEVLKNGEIYQLDEDI
IESIDLGVENLTAITDNIGNRPIIIKTERLKADNQWYNKKKAFLQGIYDRQPIGCYLKRD
NNGNIRYLVNKTGKKMDILKENRNNIVLDDLHKTSRYLIEHTLNIKSKTIAFVRNPGWKQ
KVKMGKRNNQNFVQIPHKKLIDMTRYKAAEYGIDVIDDTEEYTSKCSFPDTESIEYHKEY
LGKRIYRGLFEASKGFRINSDVDGSYNFLRKIADKVLIAKTKFDYVYPKFTIESIIEGVA
EHGLVPKRLSVSDLMMKSYEQLKLYIKI*
>SR-VP_0-2_scaff_6119290_936180_507 # 331511 # 331933 # -1 # ID=2_507;partial=00;start_type=ATG;rbs_motif=GGA/GAG/AGG;rbs_spacer=5-10bp;gc_cont=0.359
MTQKIVELLNKDRADELSAIVQYMKHAYEAEGMESPEIIELAKKIAKDEMKHAERLGERI
NYLGGIPTKNVSPIVEGGDLKKMVEDDLAKENGAIKQYKEHIEVVIEEEDFTTRLMLEEI
LSDEEGHAHTWETVLGIKKG*
>SR-VP_0-2_scaff_6119290_936180_508 # 332010 # 332522 # -1 # ID=2_508;partial=00;start_type=ATG;rbs_motif=AGGAG(G)/GGAGG;rbs_spacer=13-15bp;gc_cont=0.398
MPKAVVIYLSTSGNTKAMAESIAEGLMSRNVSVMTMNFHEARIEEIKTADAIAIGSSTFY
YRMLPPMEKFIDSLEKANVAGKLGAAFGSYGWSGEAPIDIAEKMRKLGMEIIDPVLRIQY
QPTEKDLEECKRLGKDLAIRMKKTTEKPKAGGPKAEGAPLQDVKMGEGGH*
>SR-VP_0-2_scaff_6119290_936180_509 # 332612 # 333484 # -1 # ID=2_509;partial=00;start_type=ATG;rbs_motif=None;rbs_spacer=None;gc_cont=0.275
MEENDIGTIRKKYILKIREKIRNNPRYIHPCNKEYQEDMKRLDFSSGYEYQYWLIENRIL
KNPGDIEKNHRDKLAMQKNYKNDSERRRSDGERLAKELGYADYNQYYKDYRYKTGKNLPL
EFNEDCPQNFGNKTEKIVEKFLSTIFEYVKGTGYHDREIDFFCKNPKIEFMGKYPQFKLA
TGKEYRIQHRSKCLQFNSMSSSLIWLFKIDYDRKNDFFLLSAWRDRESLEPMYIWLIHRN
EKIRKRKLWEFIGLGITNKSQNLIEFRKYEIDELATLKELRDKLIENGDI*
>SR-VP_0-2_scaff_6119290_936180_510 # 333615 # 333899 # -1 # ID=2_510;partial=00;start_type=ATG;rbs_motif=GGAG/GAGG;rbs_spacer=5-10bp;gc_cont=0.375
MVYVLVRHKVEDYEKWKQVFDEHATFRETRGSKGGRLFKNIDNPNETIIIFKWDTIENAR
KFAESEDLEKAMKKAGVIEKPDIYFIDEVERLTV*
>SR-VP_0-2_scaff_6119290_936180_511 # 333911 # 334309 # -1 # ID=2_511;partial=00;start_type=ATG;rbs_motif=GGA/GAG/AGG;rbs_spacer=5-10bp;gc_cont=0.414
MLGEIIGELTGKMTGFRVLPAECCPKMESTFQDIGQVLDVGISNTGTFWTIFKEDGGLYG
EGQGIAMTNDGEVITWSGQGVGKLNGKVAEWRASVFYHTSSKKLARLNGIMVIAEFSIDE
EGNTHEKLWEWK*
>SR-VP_0-2_scaff_6119290_936180_512 # 334426 # 334815 # -1 # ID=2_512;partial=00;start_type=GTG;rbs_motif=AGGAG;rbs_spacer=5-10bp;gc_cont=0.408
MNYDETLEDIEKTLGMVPGFMKALPGDVIVQEWPLFKTYNFADTKIPAIYRELMGLAVAA
NIKCPYCTLFHRGAAQMNGATEEEIAETVFLASYTARWSAIIHAQHYDMQKFKEEFEQIG
EHLQKNMKK*
>SR-VP_0-2_scaff_6119290_936180_513 # 334922 # 335185 # -1 # ID=2_513;partial=00;start_type=ATG;rbs_motif=GGAG/GAGG;rbs_spacer=5-10bp;gc_cont=0.409
MATFVIESPHTPEECLRALEEMSTKSPDILDKFVWGCAQGEHIGYAYVEAEDKDKATAII
PEFLQEDATVTEVSKFTPEQIVAFHKE*
>SR-VP_0-2_scaff_6119290_936180_514 # 335262 # 335717 # -1 # ID=2_514;partial=00;start_type=ATG;rbs_motif=None;rbs_spacer=None;gc_cont=0.333
MSEWKCGKCGKIYTLDELLKLKQIKTVESDTNPSEEHGFTSMCDCGYRFHLDRWRLNDDV
EIKTDEGYISVTISTIDLELNHGFGEGENIWYETMVFPGGFGNDESEWLKCNYRAIKDHN
MIVNLLKEGKYEIKDSSNDKEELILLEEKDN*
>SR-VP_0-2_scaff_6119290_936180_515 # 335969 # 336283 # -1 # ID=2_515;partial=00;start_type=ATG;rbs_motif=AGGAG;rbs_spacer=5-10bp;gc_cont=0.311
MVIATHLIKIKGTFDDNKWEEKALRNFVDNKINNEIEHIYHPDLELFQVKDRTIEVWIYI
SDSIPNLLGEIVGNWLKYHIKEDGLAVDSIEIEKSSNGFFVLIT*
>SR-VP_0-2_scaff_6119290_936180_516 # 336288 # 336593 # -1 # ID=2_516;partial=00;start_type=GTG;rbs_motif=None;rbs_spacer=None;gc_cont=0.284
MRLFEEQKHVLSDVLYIQYNVNAENINIYDAIYFRRKGLFSPICKSFSRQRRIHKNAEIS
KNRMKELIEKEPMISASKIKNITGYDWYIINRYYMMLKKER*
>SR-VP_0-2_scaff_6119290_936180_517 # 336637 # 336957 # -1 # ID=2_517;partial=00;start_type=TTG;rbs_motif=GGA/GAG/AGG;rbs_spacer=5-10bp;gc_cont=0.336
MSNTKKKDFYDAVTGDTVSGENYGVDAAIFKRVDNVDMIFDSRGSYLGLRTCRGKIENGK
YIVKKGPSDFKSFLDLKIWAGKRCSSTDFIETKDGTFLQIDLTKRC*
>SR-VP_0-2_scaff_6119290_936180_518 # 336959 # 337099 # -1 # ID=2_518;partial=00;start_type=ATG;rbs_motif=GGA/GAG/AGG;rbs_spacer=5-10bp;gc_cont=0.348
MGEEYINMHIMRIYFGLKKVLAEIGISVELGSAKGKSVLRMKREGR*
>SR-VP_0-2_scaff_6119290_936180_519 # 337069 # 337359 # -1 # ID=2_519;partial=00;start_type=ATG;rbs_motif=GGAG/GAGG;rbs_spacer=5-10bp;gc_cont=0.316
MINGTLPNNTVWWISRDGKKVWIESRELENQKFIDKEYDIEKDRIFASKPKRQIGELTGS
RLEGRLYKDSWRITLDAFLDIYPGKKRWEKSISICI*
>SR-VP_0-2_scaff_6119290_936180_520 # 337386 # 337655 # -1 # ID=2_520;partial=00;start_type=ATG;rbs_motif=GGAG/GAGG;rbs_spacer=5-10bp;gc_cont=0.326
MNMPPLKIEQTEDTLIIEGELDIEFDISTMHPGFPVEDEEFFNKATVEMKTYGDILLKDI
GDLITWINKKSVSKDPSKWPEWRITIQRK*
>SR-VP_0-2_scaff_6119290_936180_521 # 337677 # 339266 # -1 # ID=2_521;partial=00;start_type=ATG;rbs_motif=GGA/GAG/AGG;rbs_spacer=5-10bp;gc_cont=0.305
MIQLIPKEEVVSISKWLPITKAYKYEMMPTKNQEVKLNQTLNTCRHLYNDILSERKDGWE
NGGWNIQYNDQQNYLPKLRNMKNSNMLSKDEFGKELRDVYAQTLQNVIKRVDISYQNFFR
RVKNNKSNPKDYKKPGFPRFKGRNRYDSFTFPQYGNGADIRIYKSDSNKKSKTNKSKDRH
IVRLSKIGEIKFISHREIGESGIPYQIKIITIKKEIDKWFIIAIVDTFVKIEIPVSNQIK
CNTIEELNEKIVGGDMGLNNLIMLSNRKKIDPPKYLRKLEKRLSIEQRKLSKKKLEEKEI
EIIDKKQTQKLGKEIKTKKKIKVSSKNRYKQIIKVQKIHRRIKNQRRNFSHEVSRTLVDN
HDAIVFEKLNIQKMMRDHHYAKSIADASWYQIQTFTQYKAEWAGKIVEFVDPKNTTKGCS
KCGFINDIKISDRIFKCTKCGHIEDRDIDASIVIRDRSIAYQNLLNEMNKSVGMQCPDFK
PLEKETSIQSEMVEQVSSMNEEILQERTVEQQSAVVRNNNKPRPSGRGS*
>SR-VP_0-2_scaff_6119290_936180_522 # 339269 # 339490 # -1 # ID=2_522;partial=00;start_type=ATG;rbs_motif=None;rbs_spacer=None;gc_cont=0.306
MTKYINSIKGASSRILFEEYPEIKMKLWKGHLWSTSYCLLTTGQTTLDILKRYVESQGEE
GKEETNKCHKCGW*
>SR-VP_0-2_scaff_6119290_936180_523 # 339943 # 340413 # -1 # ID=2_523;partial=00;start_type=ATG;rbs_motif=AGGAG;rbs_spacer=5-10bp;gc_cont=0.367
MTVVEALVLGGKATAGPPLGPALGPIGINIKAVIEKINEETKAFSGMQVPIKVIIGDNKQ
FTIQVGTPPTSSLIKQQIGVELGSGTPSEKFVGNLTIKQAVNVAKMKKNDSLSKNIKNGV
KEVVGTCGTLGVTIENMKAKDAIIAINSGKFDSEFI*
>SR-VP_0-2_scaff_6119290_936180_524 # 340456 # 340563 # -1 # ID=2_524;partial=00;start_type=ATG;rbs_motif=AGGAG;rbs_spacer=5-10bp;gc_cont=0.343
MTEEENKDEKTENETKRPDIEIGSGWECSVDTGSC*
>SR-VP_0-2_scaff_6119290_936180_525 # 340583 # 340732 # -1 # ID=2_525;partial=00;start_type=ATG;rbs_motif=None;rbs_spacer=None;gc_cont=0.353
MSQVFFYADDDTIEFVGKRLLEGKSLSDIGLTLSRPYEGGEGLISVDIE*
>SR-VP_0-2_scaff_6119290_936180_526 # 340973 # 341440 # -1 # ID=2_526;partial=00;start_type=ATG;rbs_motif=AGGAG;rbs_spacer=5-10bp;gc_cont=0.380
METNKDIEKEMEKEREQMGKDGVRQLGISIQYGGPDEPNFIVMTMEREDRNGYVSSKFIP
EEALQFAHDIGMKTQNDPRTAGIAIEREDGEAEMVALPPEGAMLFAENMMRMAVKAIHLN
EEKGFVLKDEYKRKKSFIYKDVAKGTFTKDALFRE*
>SR-VP_0-2_scaff_6119290_936180_527 # 341782 # 342237 # -1 # ID=2_527;partial=00;start_type=ATG;rbs_motif=GGA/GAG/AGG;rbs_spacer=5-10bp;gc_cont=0.325
MKITIPIIGDRQGQPIIDDFFDNICNVVGINTDIIIGCPGHDQEDNARQFILVKDKVIIQ
KKYENTPKEILDIYPNRPNKKLVYFFEVQIDDDKLVLLTGQLLPPKGGSLQLGRIERNNG
LLIMSQNIVMTKEESFDQISGTKQLGIDDAW*
>SR-VP_0-2_scaff_6119290_936180_528 # 342244 # 342456 # -1 # ID=2_528;partial=00;start_type=ATG;rbs_motif=None;rbs_spacer=None;gc_cont=0.300
MRVNINNTESIKANNREEVVDIIKEKMKECMQEGDYIGWYKSDSNLEKSNIAAVYNKRHE
ETKFFARIIG*
>SR-VP_0-2_scaff_6119290_936180_529 # 342453 # 342752 # -1 # ID=2_529;partial=00;start_type=ATG;rbs_motif=GGAG/GAGG;rbs_spacer=5-10bp;gc_cont=0.310
MSTLRKIGLFGIGVIVLTQEKFEEFIQEMTKKREMTRAEGKILVISVLLEKDAQLKDIEE
KISNKIKDAVDNSGVATKKSIQALEERLDRLEKDITTTT*
>SR-VP_0-2_scaff_6119290_936180_530 # 342749 # 343075 # -1 # ID=2_530;partial=00;start_type=ATG;rbs_motif=AGGAG;rbs_spacer=5-10bp;gc_cont=0.333
MVKLEEAKKAMEIEINRAKKLLTFGPGIDTPKWLEATPEHSFGKEEHMVRIIVLEGSPPK
GYILADYTYGLVKIFRGSDLRTLKTYKAYAKGETLGLNQNSKSMEENI*
>SR-VP_0-2_scaff_6119290_936180_531 # 343110 # 343454 # -1 # ID=2_531;partial=00;start_type=ATG;rbs_motif=None;rbs_spacer=None;gc_cont=0.322
MVTQAVISLVKKGHTFIKVVCGCNGYNAEKLLKIIEDKRLDKIRPIYKMAIQNNIGCKEC
LVVMDDSDIIFKGSGSIDPLYRETFDNPSFNPRWKNGTAEYTAVLKIDKTESIK*
>SR-VP_0-2_scaff_6119290_936180_532 # 343487 # 343738 # -1 # ID=2_532;partial=00;start_type=ATG;rbs_motif=GGA/GAG/AGG;rbs_spacer=5-10bp;gc_cont=0.266
MEEIRSKKEITTKIIEIGKAGNTKELNRANIDILKLVLRIGNKKDIIMKMLELQKELEYK
YTDSTKELIRAKIDTLKWVLSIT*
>SR-VP_0-2_scaff_6119290_936180_533 # 343774 # 344019 # -1 # ID=2_533;partial=00;start_type=ATG;rbs_motif=AGGA/GGAG/GAGG;rbs_spacer=11-12bp;gc_cont=0.313
MKWIELKPEKESKINEQAMALLSDKSVTCTVLFAVKENTDRSKSPVFLVSQNFRDPQFFI
EDFMKLLGEHAKFNQVIRKDE*
>SR-VP_0-2_scaff_6119290_936180_534 # 344036 # 344980 # -1 # ID=2_534;partial=00;start_type=ATG;rbs_motif=AGGAG;rbs_spacer=5-10bp;gc_cont=0.301
MSIYGQSVEQFSEETKEFSKQWFKKFAKTYPPFQFVINYSDIMKGYDENSPEGIYGKRFA
EILSTEADKDINNELRLVELEKDLIPLVENTDNKIFYRHLFFPSIFINNDFNFEGLIVKG
IYITECYSESDSNCYTLHWPIPNDYAIFIVAADIDIGCEFYTCFAMANKMIGENFTDTSE
ERSRMRRLAEHARTLICNIIDMVEGNDEDLEVVTINTSKEQNLKRIKRRQIPMPTKVFIK
AKGEFKKYVKQFIQYGNDIKKLSHRFLVRGHFRHFRSDKFIYMRGEKIWIKPFYKGGGIV
VAKPYKLIKYRGLL*
>SR-VP_0-2_scaff_6119290_936180_535 # 345050 # 346030 # -1 # ID=2_535;partial=00;start_type=GTG;rbs_motif=GGA/GAG/AGG;rbs_spacer=5-10bp;gc_cont=0.343
MAKDYSNDILKRIVLKKKIKVVVDAGCGTAGAFIPEIFRRAGCDVIEKNTKIDGSFPVGT
PDPTSKKIADRLAKEVLNQKADLGISFDGDGDRIGLVDEKGDVLWNDVLVAIFAKEILER
FPGTKIVYNTLCSQVVKEVVKANGGIPIMWKTGHSFIKAKISGEKAVFGGELSGHFFFAD
NFYGHDDGAYAALRILEYLSEKGQTLSQLYESFPRFISSPEIKIGCPDDKKVSIITDLSI
KFKKDFPDVEITDKNTIPDDDGVRADFNDGMMIFRYSQNGPYITIKFEAKDQIKYTERKN
YIRNLLKIYPDMIWEDELCVNLESLE*
>SR-VP_0-2_scaff_6119290_936180_536 # 346142 # 347188 # -1 # ID=2_536;partial=00;start_type=ATG;rbs_motif=AGGAG;rbs_spacer=5-10bp;gc_cont=0.380
MGLIVEKNEIAKQKVIGYIDIISAFFLILMLTASPVLAGSVTLNRWVLDVTMTDAGPVEE
VIQTEVANGDSTPVDGFSFVVPATRVTITDDQITSIPATGQDVKQQAVPDGIKIIIKFNK
PLEAGNKWDGRIGLTAENWTIKQGSDYSINIPINVPQVIVAGKDTEISLSNDSEIRGQVF
LPKGVVVTSVVKSGTPESYKKLLQFERIVLVWFHLNNGDVISINGSFSDVLIKIVDNDAK
YRELSAKVKTAKEQGLNISEVQTHLNNAEDYNNNRALQSFWRNDSEGALEYIGYANDELK
FVENSLSPPEKTTLPVGTTQGQKLPGFEIVGLIFVLLISRMVKRRNKW*
>SR-VP_0-2_scaff_6119290_936180_537 # 347339 # 347461 # -1 # ID=2_537;partial=00;start_type=ATG;rbs_motif=GGAG/GAGG;rbs_spacer=5-10bp;gc_cont=0.301
MGIALYGGQNLSIYVINSETYIPRENIKISMKTDLWIGRS*
>SR-VP_0-2_scaff_6119290_936180_538 # 347667 # 347816 # -1 # ID=2_538;partial=00;start_type=ATG;rbs_motif=GGAG/GAGG;rbs_spacer=5-10bp;gc_cont=0.327
MWEDPIVSEVRKVREELARQTNYDLHTYFENLRNNAKKRKWKTVSGIKE*
>SR-VP_0-2_scaff_6119290_936180_539 # 348089 # 348538 # -1 # ID=2_539;partial=00;start_type=ATG;rbs_motif=None;rbs_spacer=None;gc_cont=0.327
MLSLIDKSEKDNREHGLLLCEEKNGDITHSNICVGSNCEIVLKDAKCPVNTTMIGDFHTH
PGRGKIPSYSRSEPSIKDIAATASYGRKSLCIGYSHRSKNYVKCYDITDKTILELCENSL
QNREGSFELYKEIYHKVQELYTQMLLKED*
>SR-VP_0-2_scaff_6119290_936180_540 # 348583 # 348888 # -1 # ID=2_540;partial=00;start_type=ATG;rbs_motif=GGA/GAG/AGG;rbs_spacer=5-10bp;gc_cont=0.353
MVKIKWTELASGDLNAIHKYVSRGSKIRATRLIRSIIDATLKLETIPLCGRIMPEFETYE
LREILHNDYRIIYIVKPDRGIDVLAVMHSSREIRQVISDML*
>SR-VP_0-2_scaff_6119290_936180_541 # 348876 # 349127 # -1 # ID=2_541;partial=00;start_type=ATG;rbs_motif=None;rbs_spacer=None;gc_cont=0.302
MLYMLDTVFNLAKINTIGEDIKMSLLKEISIETIRLMPEDSSAEDIMYEIDVIAHVLEGL
KDSEEGRTITTDELLKRVEEWSK*
>SR-VP_0-2_scaff_6119290_936180_542 # 349283 # 349480 # -1 # ID=2_542;partial=00;start_type=ATG;rbs_motif=GGA/GAG/AGG;rbs_spacer=5-10bp;gc_cont=0.278
MGRSLIKGRKRCPVCKSTEIYKRLRRRDYQIKEHYIHRNTHRNRDLKAYLCQNCRHEFDV
PTKIW*
>SR-VP_0-2_scaff_6119290_936180_543 # 349686 # 349880 # -1 # ID=2_543;partial=00;start_type=ATG;rbs_motif=GGA/GAG/AGG;rbs_spacer=5-10bp;gc_cont=0.318
MVEIKQNLTNEQIRSLLEKDLSKTELKAIAAQRCISVGKYTNDEIKLRILKNLERQESYS
ILGK*
>SR-VP_0-2_scaff_6119290_936180_544 # 349959 # 350219 # -1 # ID=2_544;partial=00;start_type=ATG;rbs_motif=AGGA/GGAG/GAGG;rbs_spacer=11-12bp;gc_cont=0.402
MEWWYLVGIGGALLTTFGFVPQIIKMHRTKSARDISPVTLLQISVGTILWVLYGYHIRDV
IIVVSNLIAFIIMAVAIIQYHFYSRK*
>SR-VP_0-2_scaff_6119290_936180_545 # 350471 # 350653 # -1 # ID=2_545;partial=00;start_type=ATG;rbs_motif=GGA/GAG/AGG;rbs_spacer=5-10bp;gc_cont=0.311
MVRQLLRGRKRCPFCKLTDIYKRSRRKDRIIREHHTHKNHDLKAYICLNCKYEFDVPFEA
*
>SR-VP_0-2_scaff_6119290_936180_546 # 350634 # 351098 # -1 # ID=2_546;partial=00;start_type=ATG;rbs_motif=None;rbs_spacer=None;gc_cont=0.286
MDDKPIDMKIIDYKRLFEITYDGGWSDDNVWYAKCKFCDALPIFNIYAVKDWNILNSDQR
KKRFYAAIKRHIKTYHPELILPKRTKILEEQETALINALHFLKYFPFRPYVKEELLKVWK
PGNIVLPHTERKRKNQSQHKLKMDRLRQYGKATS*
>SR-VP_0-2_scaff_6119290_936180_547 # 351259 # 351501 # -1 # ID=2_547;partial=00;start_type=ATG;rbs_motif=None;rbs_spacer=None;gc_cont=0.288
MAIKDISKESIAFLSIFTKQLLDIINSDKTDSYKITEIREHIALWVRTNDLHPENVKTLM
TGITGDISVTELQDAIKKLT*
>SR-VP_0-2_scaff_6119290_936180_548 # 351512 # 351778 # -1 # ID=2_548;partial=00;start_type=ATG;rbs_motif=GGAG/GAGG;rbs_spacer=5-10bp;gc_cont=0.348
MEQSKGPFCQSCSMPMEKPEDFGTDENGNKVNNYCSYCFQNGEFTHPDVTLGQMTEIVVK
NMTEKMNIPEDQARQITQSFLPKLVRWR*
>SR-VP_0-2_scaff_6119290_936180_549 # 351853 # 352248 # -1 # ID=2_549;partial=00;start_type=ATG;rbs_motif=GGA/GAG/AGG;rbs_spacer=5-10bp;gc_cont=0.290
MNEKEEENKENLNRLKRILDYLYDIDMLDYIVRDEVFYHLFNELDEKYLVSIDPDPASFS
DSDDKVTEIKSNIIEWFGTDFGIGLKDGEYYFLMLDMETANTKYWFISKMKVDNLETAKK
VGSLFQLLSDL*
>SR-VP_0-2_scaff_6119290_936180_550 # 352344 # 352682 # -1 # ID=2_550;partial=00;start_type=ATG;rbs_motif=AGGAG;rbs_spacer=3-4bp;gc_cont=0.277
MFVLTKIFGDYPQVKILEVFADHFDEELSILDIIWLTDMPNTTICNCVNKLLYEKILLEG
GKEGKTQLYHLNNEKQDIKIVLSLVNYIVSDKLTDILEERGLKQIEEIQGSA*
>SR-VP_0-2_scaff_6119290_936180_551 # 352935 # 353294 # -1 # ID=2_551;partial=00;start_type=ATG;rbs_motif=GGA/GAG/AGG;rbs_spacer=5-10bp;gc_cont=0.247
MKLDSTDRIYKTIDTRIGPNKFMRILSKIDKDGNVTVEFYNYHKEDIDKNDGTIKNKRYA
YITEPISIVKFNDMISKFSLIYPLFEILGMTDHSNMSLKDAIEKIKLGGYGKIINYDQE*
>SR-VP_0-2_scaff_6119290_936180_552 # 353301 # 354158 # -1 # ID=2_552;partial=00;start_type=ATG;rbs_motif=GGAG/GAGG;rbs_spacer=5-10bp;gc_cont=0.382
MKFDRQFAVHDFKCLDSASFNLQDYSELKFGSDRVARLFGYQMGDKFYNQYRDILINNRC
VIIPSAFNVVEIAATILARHFNNRLNDILSLEGHNIVDWTTMHRSMSYMADYCLMSKEER
KRMLSGDKLYINRDFIEGKALIFVDDITITGAHENKVNGFLEELGLTNQHIFCYYARYQG
DAAEIESQLNHSGIGTIKDYIKLVNESNHHIVVRAVRFLLDQPLQDLVFALERLDNEFID
KLYFACLAKEYDKIEGYRAGFELIREWKHRNNQDTYFPLDQNTIR*
>SR-VP_0-2_scaff_6119290_936180_553 # 354155 # 354805 # -1 # ID=2_553;partial=00;start_type=TTG;rbs_motif=GGAG/GAGG;rbs_spacer=5-10bp;gc_cont=0.386
MKVISLDVWNTLISANPEFSHERNMYLAEELSLSIDIVNSAYREVKDTADNMAEDNGECI
SSMAIYKRFLSLLGKQHYSWLKLRRGLERVFAKYPPCVIPETITALQWLQKQGIALSIAS
NTNFIRGDALYDIVLNTWGIDWKFHVFSDQLLQAKPHPRFWKVVIKRAKTYVSAKPWEIL
HIGDNKVCDGACLTANIQFQHIKKPAELVHVLERVV*
>SR-VP_0-2_scaff_6119290_936180_554 # 354841 # 355155 # -1 # ID=2_554;partial=00;start_type=TTG;rbs_motif=GGAG/GAGG;rbs_spacer=5-10bp;gc_cont=0.410
MNRQISSNQQPEEFTRTRLPQKSKNEILGIVENLLGGNKLRVRCMDGVVRLTRIPGKMKK
RVWIREGDVIIIVPWPFQNEKADIIWKYAPPQVNWLERKGFLKS*
>SR-VP_0-2_scaff_6119290_936180_555 # 355188 # 356006 # -1 # ID=2_555;partial=00;start_type=ATG;rbs_motif=GGAG/GAGG;rbs_spacer=5-10bp;gc_cont=0.391
MGLIDRTKTVMGSKLNKILEKFEKPTETLDYAYEKQVTMLQNVKKGITELATAKKRLEMQ
KQKLLKDSIDLDGKAKESLKQGNEPLARLALERKSQIEENVQSLTVQIKKLGADQEKLTQ
TEKSLEFKIEQFRTQKEMVKAQYSAAEAQVKVGESLAGIGDSGADVGAAMSRAKDKTEAM
SARASAIDDLTDSGVLNSVGDEGDVIDRELSKVQTKGKVDDQLEQMKGNMNKTVSRNDLD
VIGKTTRRDDSSHVERRAVPKNDNLDLIGKHQ*
>SR-VP_0-2_scaff_6119290_936180_556 # 356048 # 356806 # -1 # ID=2_556;partial=00;start_type=ATG;rbs_motif=GGAG/GAGG;rbs_spacer=5-10bp;gc_cont=0.307
MFGLNLEFVNGVISNYSQFFSFTNVQNTLSDPVNIGIIFSLIILEGLLSSDNALVLAIMV
RHLPEKQQKKALFYGIGGAYFFRFLVIGFGTYLIKIWWIKVLGGLYLLYLVGKFTKDKLY
GCDKGDAACGVQKGLLATIITVEIMDITFSIDSVTAAFGVSEKIWVLFLGGILGITMMRS
IAKLFVSLINKISELEVTAYILIAIVGTKMIFSTAGYKLSDIIFFGLLISIFVGTIIYHY
RNLVWIKYIGNE*
>SR-VP_0-2_scaff_6119290_936180_557 # 356826 # 357395 # -1 # ID=2_557;partial=00;start_type=ATG;rbs_motif=AGGAG;rbs_spacer=5-10bp;gc_cont=0.416
MSISLKKGEKTDLTKGTGIQKIKVALGWQPKKFDTEQDFDLDASVLCLNKDGKANSGQDL
VFYNNLKHPSGAIVHSGDDRTGGGQGDNEIISIDLPKVPANIERMACIITIYEAETRKQN
FGMIESAFARVVDAATNKEIARYDLTENYSIETAMIVGEIYRHDGEWKFGAIGAGFAGGL
DALISKYGL*
>SR-VP_0-2_scaff_6119290_936180_558 # 357507 # 358079 # -1 # ID=2_558;partial=00;start_type=ATG;rbs_motif=GGAG/GAGG;rbs_spacer=5-10bp;gc_cont=0.358
MGDAGFFDDIIKKRPDDKAQAQKEEDKKPLDLTKKISLNFEKLDLHKEEVRKKRLFALDV
SGSMDDKIGEKRKINHLRDVMAKYPDAKILCFSSNIKKASGTQSIPDPGGSTNLAGAFKY
INENMMKIEPPERIVLVSDGEPDDERGALERAKNLSLPIDIIFIGEKDSKGHKFMHQLAT
ATGGQEFQVT*
>SR-VP_0-2_scaff_6119290_936180_559 # 358398 # 360428 # -1 # ID=2_559;partial=00;start_type=ATG;rbs_motif=None;rbs_spacer=None;gc_cont=0.350
MKIIDNYVLINKKTRVDTMIKRIKKLKTLIIGEAKNPFDKTIFHKLSLVALFAWIGLGSD
ALSSSSYGPEEAFLALGSHPFLGIFVVLAIVLTIFVICTSYSQIVELFPTGGGGYLVASK
LLSPKFGMISGCALLIDYVLTIALSISSGVDAIFSFLPINYHFLRLEFAFFVVLVLIILN
LRGVKESVLSLVPLFALFIITHVIVILYAFATHLTNLPAVVNNAVVDAHGVSTNLGFAAL
LFLILHSYSMGAGTYTGIEAVSNAMPVLREPKVQTAKRTMRLMAISLSFMVVGLMVLFAV
YNVSLENGKTLNAVLFEHITSGWSFGKYFVLLTLISEGVLLFVAAQTGFLDGPRVLSNMS
LDHWVPTRFAALSDRFITQDGILIMGISSLVLIILTQGSVDTLIVLYSIAVFITFALSQA
GMVRHWWKSKAKVEDWKKKLLINGVGLAMTTFILISVVSVKFSEGGWVTLLILGWFAGAS
MIIKNHYDYTATLIKKLDDIVPAGCSICKFPEIIQNDGKSKKFDPEAKTAVLLVNGFNGL
GIHALCSIFKLFGNIYKNFVFVSVGVIDAGVFKGIEEIESLQNNVQEGVSKYVDLIEKYG
YHAEGLTSIGTDVVDEIENMAPQVLQKFPNAVFFGGQIVFPNGSILARWLHNYTVFSSQK
KLYMKGIPFIILPIGI*
>SR-VP_0-2_scaff_6119290_936180_560 # 360559 # 360873 # -1 # ID=2_560;partial=00;start_type=ATG;rbs_motif=GGA/GAG/AGG;rbs_spacer=11-12bp;gc_cont=0.302
MLCKLKSQLLEENAMVLNFLIKCRKEHDIAYTIEEMRESLKLPDLSDKQLSKEKDIQSIK
YKDGKTYYFYETPEMQFKELLERMAKEGKIKKTVVDNIEKYEAV*
>SR-VP_0-2_scaff_6119290_936180_561 # 360858 # 361910 # -1 # ID=2_561;partial=00;start_type=ATG;rbs_motif=GGA/GAG/AGG;rbs_spacer=5-10bp;gc_cont=0.313
MNTILFDDIGSYPLPQDTNMTWINCAAQNNDPMLSKIIKDAMQQKIDAGIDVPTYPQFRD
MNQMFLDIINNESLQEEPFIVQKDKARILELSAIDDIGAEYKKKNGTNLNVRVCVTGPVE
LYLRQFGGTSYKDILHNFAISVDRFIDNSISNAKQFQISVISIDEPSIGINSNIMFNDDD
IIEALTIATKTAYLNKIDTEIHLHSPLHYKIICKVPSIKIIGIESAANPSYLSLIDKKEL
EYYDKFLRIGITRTDIFKMATVLNEKYNANIWKTPEMLNEIVTDMETPQIIKERLQNMFI
LFGDRIKYAGTDCGLSSFPSQELAFKLLQNTRLGIDKFIEEEINKRCYAN*
>SR-VP_0-2_scaff_6119290_936180_562 # 361929 # 362291 # -1 # ID=2_562;partial=00;start_type=ATG;rbs_motif=GGAG/GAGG;rbs_spacer=5-10bp;gc_cont=0.350
MIETTKISPSDLKTIAKADRFMVEEIGDSDSGEIHNEMFINGFMTVDEIIYAVKKYNVDI
VWYQVGTEDTHTFPLVMKTLRECIKNGERFDANNAQDMYPFIHKMFWNGKEWRNVYNHSI
*
>SR-VP_0-2_scaff_6119290_936180_563 # 362233 # 362457 # -1 # ID=2_563;partial=00;start_type=ATG;rbs_motif=None;rbs_spacer=None;gc_cont=0.311
MTNIGLITTVQESKGKYTTHIPMALINLLGIKKCDTFVWNLDKDMVIKLHLETNKYDRNN
QDITIRPKDDSKSR*
>SR-VP_0-2_scaff_6119290_936180_564 # 362519 # 363523 # -1 # ID=2_564;partial=00;start_type=ATG;rbs_motif=GGA/GAG/AGG;rbs_spacer=5-10bp;gc_cont=0.329
MEISSIWNNKCYKDISWAEIENKESPHYIHYLGDTALVMKKKKETKRNEAAIIGAIEVAG
VTLGIISPYFTIASVAFCAGKKYYEYSNEYEKRCIENIYSEIFPFKEIGYIGVGRRERRM
GSANNINIFDIDAVRDIVEGLAHGISSVANDVMKVEEKYMDLKNNLYIVGGPISNAYSRK
VLYGNYLQIPYKFRLDLTEELANSSPLELKALIYDIEPNWYICDENGVEIEGGTPKIENG
ILTEDSFMIIKCRNIRANNNTRSVIFAGCHGPGTSAAGKLVKDKKIIEYIYSKTKGQDFQ
LIGKVPVEYTLIEAGSCYKPGEITVDNIIKIHLL*
>SR-VP_0-2_scaff_6119290_936180_565 # 363712 # 364005 # -1 # ID=2_565;partial=00;start_type=ATG;rbs_motif=GGA/GAG/AGG;rbs_spacer=5-10bp;gc_cont=0.218
MVDFIKIIKIIPLLIVIIVIYMFYRFKIWKLLPKEGKTITTILFIYVIINQIISITIEDI
ALRLSMTVYITVIYMISILIIFAKFYKKVSSDMRSYK*
>SR-VP_0-2_scaff_6119290_936180_566 # 364163 # 365317 # -1 # ID=2_566;partial=00;start_type=ATG;rbs_motif=None;rbs_spacer=None;gc_cont=0.422
MATKQDYYDILGIDKKASIDDIKSSYRKLALRYHPDKNKDPGAEEKFKEISEAYAVLEDQ
TKRQQYDQHGHAGIDMKYSQEDIFRGAAPDIEDILRGFGAGGFRRGGSGGNIFNIIFGNG
ERREGPMRGSDIYHELSINFEEAALGKTVGIEISKVETCNICHGNGARPGTLPRTCPSCS
GTGKVNKTQNTPFGRFMTTSTCNVCQGRGHIIDTPCTICHGSGTVKGRRKLEVKIPPGVD
TGSMLRVPGEGGIGKKGGPSGDLYVEMNVRPHDIFSRHDDDILMETTITFTQAVLGDEIT
VPTLDGKVKMKIPPGTQNGNVFRLREKGFQSLHISGKGDQLVKIKVDVPTKLNGKQKQLL
REFAEESGEKVKNKGIFEKVIEHI*
>SR-VP_0-2_scaff_6119290_936180_567 # 365307 # 365468 # -1 # ID=2_567;partial=00;start_type=ATG;rbs_motif=None;rbs_spacer=None;gc_cont=0.228
MRGVEKNDLIVGLKSNYEFSAKSMKVYDITDKIREVLKKYDFFNKVKNTNYGY*
>SR-VP_0-2_scaff_6119290_936180_568 # 365574 # 366431 # -1 # ID=2_568;partial=00;start_type=ATG;rbs_motif=AGGAG;rbs_spacer=5-10bp;gc_cont=0.351
MRKLLILIVALPLLLLFSGCIGQQKAVKVGDNVSVDYTGHTIDGKVFDTSIESVARQNNI
FDPQKSYQSLNFTIGKAQVIKGFDDGIIGMKVGDKKTLTISPDLGYGPIDPKKIQVFPIV
QSIPVTATASKFLEVPAEQFNSSFGPNHNVGDNVNIPNTNVNLTVKSFGTNVSLIYNLPV
GYKIVQNGAPWNETVSSIDDKNITFKIDAKKNDIVNIQNAPWNTTVIDVNNTDIILRHNA
IPDKEIAGPFGTVRIHFNETSIIIDQNNKLAGKTLIFDVTLKSIS*
>SR-VP_0-2_scaff_6119290_936180_569 # 366477 # 366674 # -1 # ID=2_569;partial=00;start_type=ATG;rbs_motif=GGA/GAG/AGG;rbs_spacer=5-10bp;gc_cont=0.293
MSKINIYCRSSFSGGVSHTIEDKYEDAQFELKDGGVWIYWHREKDNKRLSMFYPNISIIR
LSIED*
>SR-VP_0-2_scaff_6119290_936180_570 # 366835 # 367146 # -1 # ID=2_570;partial=00;start_type=ATG;rbs_motif=GGAG/GAGG;rbs_spacer=5-10bp;gc_cont=0.340
MYCNNCGQEIDNKAEICPKCGVRVSTPPIIQEKRNSGIAAVLSFLIPGLGQIYCGRIGRG
IAILITTVILMFIVIGIIEWVWNIYDAYAIAEKINTTSPIVVN*
>SR-VP_0-2_scaff_6119290_936180_571 # 367179 # 367412 # -1 # ID=2_571;partial=00;start_type=ATG;rbs_motif=AGGA/GGAG/GAGG;rbs_spacer=11-12bp;gc_cont=0.231
MVSCIILVGPKKLCENHKKVIQAIKITNIQALEISLNEFRNLKNENIINEGQLQKSFIIA
RTNNLSIENFRKNVRKL*
>SR-VP_0-2_scaff_6119290_936180_572 # 367545 # 367808 # -1 # ID=2_572;partial=00;start_type=ATG;rbs_motif=None;rbs_spacer=None;gc_cont=0.326
MIDSDNINWEETAKGVMKKAEMTNIFMSPKPISANIYWKNNFYIGAIQEIVPEFSREIVL
LSKSSRHYPKELAEALRRLIQKGLSYL*
>SR-VP_0-2_scaff_6119290_936180_573 # 368223 # 368411 # -1 # ID=2_573;partial=00;start_type=ATG;rbs_motif=AGGA/GGAG/GAGG;rbs_spacer=11-12bp;gc_cont=0.270
MGRSKVITWIDNLKNRGITEFKFSMLPEDLKDLSTFKRAISQEKIVKVINNRQYGSFWRI
KT*
>SR-VP_0-2_scaff_6119290_936180_574 # 368529 # 369248 # -1 # ID=2_574;partial=00;start_type=ATG;rbs_motif=GGA/GAG/AGG;rbs_spacer=5-10bp;gc_cont=0.318
MEELDITKYKPYRNYEGRCKFKSIKEKKMSWPIIEKKYILDNRIVLRSIKEEEIEEIVHV
YREGFPDLYDNNIYDAVLYPEKLYKKLQSDNGFMKGDCILIVAEKIDEKKLVGSAILTMN
NSNMSIHWEAGVIHRDYRGYKIFGELLKFLDEITENTGAEYANGTSVTFHSATQKVLESL
GWSTRGIFPGAVATWNYDDKYYRQSLIYFDKFYNGGEELVPEDMELTPKMEKVVECLQL*
>SR-VP_0-2_scaff_6119290_936180_575 # 369539 # 371164 # -1 # ID=2_575;partial=00;start_type=ATG;rbs_motif=AGGAG;rbs_spacer=5-10bp;gc_cont=0.369
MKTERMNKLVIISTILLILVEGIALGDVNVNQNANVNQSVNINQGTEQTGNIATTGTATE
TVTTTGTATETGNATVTATDIVADTGNATAVETGTTTTGTGNQNVIINQNVNVNQSVSIT
QITNEEKTNAINLAISLTVNIGIIKPTVVDVQRDREDKKNLRVRVKDNTGETIVIIVKPD
GSVTPATPNVQSFTEVENNFKGKHVSLQFTKDNIIDFAIDGKPIFKSIRLGFSSTKVTIL
GSELRIFDDNNMVIIHDDTSGIITESSSGQIESTFEAASGISPSVTGNRVDFAEVHASIL
SSNPGSDEVIPSLSENIIHVKINHGRSTFIAKSINDQFEDRVVEGIAENKIGNIIHIQAE
NSRDVTTFGVDTTINDVAQNTVSINVNSATPEGRIMAMRINKDILKDLNIRILVDGDEIK
PAANIDDLFQINKLAFLIVIGQEVEVLVSVPKFSEHQIVVTSVAPVTATGTTASTNVQTS
VPTSVPTSVQTSVQTSVPTSVPTSVQTSVPTSAAQAPGFTFGLVLAVVVVSYLLTRNNKS
K*
>SR-VP_0-2_scaff_6119290_936180_576 # 371260 # 371439 # -1 # ID=2_576;partial=00;start_type=ATG;rbs_motif=GGAG/GAGG;rbs_spacer=5-10bp;gc_cont=0.278
MKGRSRALVWLNNLKNRGIIEFKFNMLPEDVRDWSSFKRAISEEAIIKIKERNTFWRIK*
>SR-VP_0-2_scaff_6119290_936180_577 # 372317 # 372607 # -1 # ID=2_577;partial=00;start_type=ATG;rbs_motif=AGGAG;rbs_spacer=5-10bp;gc_cont=0.299
MDSVYFYNEKIGKDVTNLLKEDSLRHISSIVRDSKNPVKKGYFLYIQTTPEDMKILDEKL
KVLCAEKIEGEEEKKIIDIIKAEEENAASGMGMIFG*
>SR-VP_0-2_scaff_6119290_936180_578 # 372625 # 372813 # -1 # ID=2_578;partial=00;start_type=ATG;rbs_motif=GGAG/GAGG;rbs_spacer=5-10bp;gc_cont=0.286
MNNEKAERIREYNLKIAYKNGIIEGIKRYAWWEGGKQYVSTYKKTLEYATQEIEKEYEGL
KP*
>SR-VP_0-2_scaff_6119290_936180_579 # 372984 # 373187 # -1 # ID=2_579;partial=00;start_type=ATG;rbs_motif=GGA/GAG/AGG;rbs_spacer=5-10bp;gc_cont=0.309
MTDEKYDRLKITTKAGLVFEIILADWIGEGNYEFGKVELIDTLNEEQKDDYLNAIKSLFE
IYDDESE*
>SR-VP_0-2_scaff_6119290_936180_580 # 373206 # 373853 # -1 # ID=2_580;partial=00;start_type=ATG;rbs_motif=AGGAG;rbs_spacer=5-10bp;gc_cont=0.292
MDKDDIIKDYIAHLRNIAILSDEDLTKIVDRWVEIDTNNFLKEILYDKEITRFTTLTFAE
SSKFKDDDSNFKDTGTEICIYVENGCLSTDELKKLAQCIREIGQNNTDRHIKILIDTPEK
TIGEMEDIINSVNPEFLYKTVVKGPMKTKTIDRLIEDINLRLAEYIDGQFYLPLKEELKG
TTHSLGFKKESLKENIESELERLKKELKEIRPKIV*
>SR-VP_0-2_scaff_6119290_936180_581 # 373900 # 374391 # -1 # ID=2_581;partial=00;start_type=ATG;rbs_motif=GGA/GAG/AGG;rbs_spacer=5-10bp;gc_cont=0.297
MARICGSEIIERILKVIKRNTAQDNNNEIVHITNTVQDNTRVVHKNANIKERTAKLIKEN
EKYFIYEITRTTTDAILHNDYLGIQRLKTFGYSHGIAAEIFEKYGIFIYTTGLSGYIYAP
TAVKYELRELIEEYGLEKVTEEIAIYLKGNCQNQFGINIVCTQ*
>SR-VP_0-2_scaff_6119290_936180_582 # 374435 # 374713 # -1 # ID=2_582;partial=00;start_type=ATG;rbs_motif=GGA/GAG/AGG;rbs_spacer=5-10bp;gc_cont=0.294
MEKENESIIYVAFKQEIGIDINRAIDMLDRRGITPEDLGEIANKFKKMITDEVDIRKIPD
ELRFMVLNVIFCTMFKTTAEFHKKFIESLNEK*
>SR-VP_0-2_scaff_6119290_936180_583 # 374723 # 375427 # -1 # ID=2_583;partial=00;start_type=ATG;rbs_motif=GGA/GAG/AGG;rbs_spacer=11-12bp;gc_cont=0.367
MTKVGITEKGDAGLDFSWMRTAKDYDGVILITKHLSHLFIEQAAKINSIVHATITGLGST
IYEPKVPTIVMSKMYFDLLVKTLGPERVVLRIDPIVPDDSGIAKAINIYEQIHVKGGKRT
RVRISFMDNYPHVKERFTKAGLKPLDYDFHAPLELRKKIASYFPDAEICGEPDMECVGCI
SEKDLKILNINAYPLQGYDRIKAVQRPECKCLIYKTEMLKKGRCSHSCIYCYWK*
>SR-VP_0-2_scaff_6119290_936180_584 # 375420 # 375680 # -1 # ID=2_584;partial=00;start_type=ATG;rbs_motif=AGGAG;rbs_spacer=5-10bp;gc_cont=0.337
MNKRYRVDFYDMFDGWIYKGMEETENDFNTLEDAMAVRDAKNGELPESNKECSEHFGVID
LVTKEEICCPMETMDSLKLKGMITND*
>SR-VP_0-2_scaff_6119290_936180_585 # 375796 # 376098 # -1 # ID=2_585;partial=00;start_type=ATG;rbs_motif=AGGA;rbs_spacer=5-10bp;gc_cont=0.304
MNDIKIKDAADKNAERNIIVSINGKETNSFPLKDVMKRKRTVKDLVMLEIEKSPEIRAAE
QFFVHVNGKVVKPKDVRNVHIENVRTIEIFDKVPESRTEK*
>SR-VP_0-2_scaff_6119290_936180_586 # 376247 # 376558 # -1 # ID=2_586;partial=00;start_type=ATG;rbs_motif=AGGAG;rbs_spacer=5-10bp;gc_cont=0.362
MLEEFGDFWTIQGDIRCITTNGTLRRSGYAIMGKGMALQAKHRYPVIEITLGRLIKKYGN
HTFKLGNGLISFPTKRHWRKDSDIELIKRSAQELVLLLKDGLK*
>SR-VP_0-2_scaff_6119290_936180_587 # 376587 # 376841 # -1 # ID=2_587;partial=00;start_type=ATG;rbs_motif=AGGAG;rbs_spacer=5-10bp;gc_cont=0.275
MENKKMERKTKIEMIEERKKMNGFNQYILKRYGEKGANTLRLSEGLDELDILLVIKRSSK
FDDEDKKHLTDGQSKELVILEKFD*
>SR-VP_0-2_scaff_6119290_936180_588 # 376900 # 377151 # -1 # ID=2_588;partial=00;start_type=ATG;rbs_motif=AGGA;rbs_spacer=5-10bp;gc_cont=0.321
MKCDINWDRKDFWNELYKCDITVCEWCGITYPKGGWTYYKILVRNMGIEKVVENIEKGIK
YDDFEKHVICSDCYGRLKECKEC*
>SR-VP_0-2_scaff_6119290_936180_589 # 377165 # 377410 # -1 # ID=2_589;partial=00;start_type=ATG;rbs_motif=GGAG/GAGG;rbs_spacer=5-10bp;gc_cont=0.285
MDSKKESKDYLGISEKRVVELKHITTDMMNSMITRLGSDYTLNATDLIVILENRKDMTGR
EKLLCSFQMGMNTQRLLKKEI*
>SR-VP_0-2_scaff_6119290_936180_590 # 377623 # 379446 # -1 # ID=2_590;partial=00;start_type=ATG;rbs_motif=AGGA/GGAG/GAGG;rbs_spacer=11-12bp;gc_cont=0.297
MDVWVEKYRPDKLNDIIGQDTIIKRLKSYVASKNLPNLLFSGPPGCGKTASAISLVKELY
GDMWRYNFTELNASVSKDTPVLVKINGEIERTNFDKLDRTYFREKDEVYKNINNLDVLSI
DNNLNICWKKVSKIIRHKVDKIMRIHFEGGAIDLTGNHSIITFDSEGNLVSKSVKDIKEG
EFLISFITNIKNDDKIDKFLLINKDLSWLYGAYTANDYIVHFSKKDENIDLIPSDMIINL
LEKIPGNNKYFGNWRHELRHNLYSRNDDNGPNKLISKKTVRKLIEKNKIPISQTSLEMFY
GALGDNLYEDIIGKINRLLDNDLYTTKITKIEIIDYDDYVYDFAVPDTEMFFAGNIPILL
HNSDERGIDVVRGKIKDFARSSTVGESEFKVIFLDESDALTGDAQAALRRTMENYTNICR
FILSCNYSSKIIEPIQSRCSVYKFRPLPDEAIIERIIYIAKKESLDISPGAINAIKYVSQ
GDMRRAINALQSAAIIDKKIDTDTIYKTSALAKPEDIDDLILLSLQGNFIKAHAKLDYLL
NDEGLAGPDITGQIYKQIFNINIPDKLKINLIDFIGEIDFRISEGANERLQLGTLISKFM
LYGINKT*
>SR-VP_0-2_scaff_6119290_936180_591 # 379498 # 380028 # -1 # ID=2_591;partial=00;start_type=ATG;rbs_motif=GGA/GAG/AGG;rbs_spacer=5-10bp;gc_cont=0.318
MLEHIFRNMDDIRIFDIMTDFVSSDCTLDRDEIMDILEYPEYKRIQVEDSLDYLVRQHIL
SIVQKKEDVKTGCNICKHLDKLNIPRMGGHKTHIPEQTNIGFINEYYMENNAITQSLINA
IHAHVLISEGLEEYVKDSIVTKTTKKAISQMKNKIRNFFIRFCTAICCLVVYGHVS*
>SR-VP_0-2_scaff_6119290_936180_592 # 380009 # 380530 # -1 # ID=2_592;partial=00;start_type=ATG;rbs_motif=AGGAG;rbs_spacer=5-10bp;gc_cont=0.301
MIEIEKRIEKFRAWNKENKTMDYDGGFLFDISDFNIEHYRYLCLNIFINKIAEELKLMRF
IGTHDKQGKEIYEEDIVKWREQVGRDESVKSNDDIFGVIIWDREECRFIVSQMTKGKWTY
KVGDHTFEHDTQFYSYDGAQFNWEDLEVIGNMYENADIYENLKQERDNVRTYL*
>SR-VP_0-2_scaff_6119290_936180_593 # 380660 # 381364 # -1 # ID=2_593;partial=00;start_type=TTG;rbs_motif=AGGAG;rbs_spacer=5-10bp;gc_cont=0.338
MSTRLENSQVHDCNNDTCRLLNPSLERLLGYEDLNKRVAKVEEIFFDDLKYIQQSKSFPL
GLFGWTDAHHVYQLLNIEFVRELAKEIKHINPEIILEVGAGEGLLGKYLSKELGKDIILT
DDHSWWKKENIKINNKDILAIDYNAAIKIYNPDLIIASWIPYNSWWTKEFIRCESVKGYI
LIGEGPGGCTGSDMDWKTSWIRRDLDNVGKYAICRTDHGFSRTRHTNVSLFERP*
>SR-VP_0-2_scaff_6119290_936180_594 # 381366 # 381668 # -1 # ID=2_594;partial=00;start_type=ATG;rbs_motif=None;rbs_spacer=None;gc_cont=0.333
MKTAIENTGQNRGLKKDQYKDQPNIQSNAQKKEQKNNGRERPSVIKNLIGKEITITLRNG
TSIKGRLETVVQYELVITTPRNPIIVMKHAIDYIEPVGEK*
>SR-VP_0-2_scaff_6119290_936180_595 # 381676 # 382182 # -1 # ID=2_595;partial=00;start_type=ATG;rbs_motif=AGGAG;rbs_spacer=5-10bp;gc_cont=0.300
MNKTKVYIAGSFKNSTKIKGIMNDIENWGFYIAVDWTMHQEKGSARQYADEDLKGLKECD
CLIYCMDSNHSRGKNFELGYITALKKPIIIYIIPGDDASDRENLYIDSLIDKECVFIRAR
LYPIINSMDELRLWLDNLEVKLLLSNVRQKQMEENRTVCGQECEEKET*
>SR-VP_0-2_scaff_6119290_936180_596 # 382232 # 382498 # -1 # ID=2_596;partial=00;start_type=ATG;rbs_motif=GGAG/GAGG;rbs_spacer=5-10bp;gc_cont=0.360
MLEDTKVIQCIDTLSTIINDESVPKNIRRSAENMRKILSNKKEPLLERVAKVVSELENVG
NERNIPFHTRTMVWGLSSQLERVSAGKN*
>SR-VP_0-2_scaff_6119290_936180_597 # 382625 # 383050 # -1 # ID=2_597;partial=00;start_type=ATG;rbs_motif=GGAG/GAGG;rbs_spacer=5-10bp;gc_cont=0.289
MKINTGKINMILYISIYIVLGIAFLSTMYDLKWLSLLDKPLGKIVYGLYLGWLGFFSFRL
TRCFIENDVISALFPIESIISIIWGIREHFESVSLSTFFSTSSGTAILLISLFVPYYYGN
IHRSMFGEWKEKRIEQKNKDI*
>SR-VP_0-2_scaff_6119290_936180_598 # 383133 # 383270 # -1 # ID=2_598;partial=00;start_type=ATG;rbs_motif=GGAG/GAGG;rbs_spacer=5-10bp;gc_cont=0.275
MKKVCNVCGYSPENINIRECPNCGSYDLKIVQQDSGIYTRFRTKK*
>SR-VP_0-2_scaff_6119290_936180_599 # 383324 # 384190 # -1 # ID=2_599;partial=00;start_type=ATG;rbs_motif=None;rbs_spacer=None;gc_cont=0.286
MTSKDIMTTIGNSIIQHGKFNDRIYLMKLSEQDFPGIIEELDKIALKNGYSKIFAKIPEF
AKAKFVNNGYIIEARIPKFYNGDINAYFIGKYFTESRMLDNRIEEINKILDATKSYEKEK
IGKNTEPNLPYGFDYVICNKSHIHQIANVYKKVFNTYPFPIYDHEYIAKTMDDNFIYFSI
QKNGEIVAMSSSEMYIDHQNVEMTDFATLPEYQGKGFALYLLCRMEDEMKKRDIKTAYTT
ARAISYGVNIIFAKMGYKYGGTLYNNTNISTDNVSGNFESMNVWYKYI*
>SR-VP_0-2_scaff_6119290_936180_600 # 384195 # 385592 # -1 # ID=2_600;partial=00;start_type=ATG;rbs_motif=None;rbs_spacer=None;gc_cont=0.347
MLSKKGYGGRIKFKRNTKKEKGEYRKMIYNEKQQKIAEKISPDTHILNWKDWKWQLKHSI
HDIRTFERLTGIKLGKEERKSIEETVAKFPLSITPYYLSLIDADNYKNDPIFKQCFPSPS
ELITHPYEMTDPLAEDKDSPVPGLVHRYPDRVLFHISNICSMYCRHCTRKRKVGDKESIP
TKEEILKGIEYIRDHPVVRDVLLSGGDPFMLPDDYIDWILTELQKIPHVEVIRIGTRMPV
VLPYRITDQLVGMLKRHHPLWINTQFNHPREMTTSSREALKKLADAGIPLGNQSVLLADI
NDCPRIMRELVHRLVKNRVRPYYLYQCDLSEGLSHFRTPVGKGIEILESLIGHTSGFCVP
TYVIDAPGGGGKIPVMPNYLISWSTNKVILRNYEGVITSYKEPDHYKAILCDRDCENCKL
QLNLDEAKEVYAIGIEKLLSDYDDTISLIPATTDRIERRGDSTGT*
>SR-VP_0-2_scaff_6119290_936180_601 # 385620 # 385937 # -1 # ID=2_601;partial=00;start_type=ATG;rbs_motif=GGA/GAG/AGG;rbs_spacer=11-12bp;gc_cont=0.343
MRIETGKEEVIKYSYRCDICGKETAHHRTCGICGRDICSYCTKFDPRDTEKSYQEKYCVP
CFNIGQKYLDQISSEEEKYDVIIENLEQEWRDEAIKAIQDSKKCP*
>SR-VP_0-2_scaff_6119290_936180_602 # 385979 # 386620 # -1 # ID=2_602;partial=00;start_type=ATG;rbs_motif=AGGAG;rbs_spacer=5-10bp;gc_cont=0.313
MTKAKDMNLDKEEQDENINIDDNHIDPDDLDYCEYSDVIDTIEENGWVPLSSAGLSPISH
FNNDLIRTKQVKRNTYDGVLEIICPPENIIAICGLNQEDIDKESFVNSPNLYTIPHFFTL
RLTDDNNNEIPYTTIIGIVKIAKNGEPEKLYEEFYGDLCPTVNGKLKKKEDRYYFAETIV
LQDGEKLVFYAYWPFIDIAKVELLMMADVFKRE*
>SR-VP_0-2_scaff_6119290_936180_603 # 386809 # 387171 # -1 # ID=2_603;partial=00;start_type=ATG;rbs_motif=GGA/GAG/AGG;rbs_spacer=5-10bp;gc_cont=0.333
MMPVTRNCNSCILCDDVTGCRLTGNISPARCVFYGFAYYKKGKQLFYCERCNTNSVTSSV
TGFMRLPPDPRITFWCQRCDNYPIIEGEEYRGYKVEGIIFTNKINNCLERKKTKRKDKKD
*
>SR-VP_0-2_scaff_6119290_936180_604 # 387281 # 387592 # -1 # ID=2_604;partial=00;start_type=ATG;rbs_motif=GGA/GAG/AGG;rbs_spacer=5-10bp;gc_cont=0.311
MSLENILFDITITVIDNDTKEKAGQLRYHIIDSEAEIFDTYLFPDYRRQKIMSSIFEKII
PELKISGVTKIKLRYLDDIARIAWESMGFVQIDEKGNMELYLN*
>SR-VP_0-2_scaff_6119290_936180_605 # 387613 # 387951 # -1 # ID=2_605;partial=00;start_type=ATG;rbs_motif=GGA/GAG/AGG;rbs_spacer=5-10bp;gc_cont=0.327
MYQETSLQLEGDMENILKKDFCLLLAVKPRSVIGKEITMKDGNFVKILDVALGGNYMFIR
GYDPEPSWVGTDILDEQFIIDSSPTRNTEIIGIKKLDDMHEKILKFSRGGRK*
>SR-VP_0-2_scaff_6119290_936180_606 # 387917 # 388204 # -1 # ID=2_606;partial=00;start_type=ATG;rbs_motif=AGGAG(G)/GGAGG;rbs_spacer=13-15bp;gc_cont=0.351
MPKMKMSESCKTSMTEQFGFKSSELAQIETFINQQNQKTAKDILDSLMLDNKLDNKQKIV
IAYVVGNSARDAAIREDLQKGMRIDVSGNIPPIGG*
>SR-VP_0-2_scaff_6119290_936180_607 # 388225 # 388941 # -1 # ID=2_607;partial=00;start_type=ATG;rbs_motif=AGGA;rbs_spacer=5-10bp;gc_cont=0.363
MIKKNNKIVIAMDNDISTGLRLIDVINEDQELRKKVYGVKIGSLWILDKGIDIVKDVHDK
AWEGCTIILDMQKWPTDIPDIVKKQIYRVAKTEAVDELIACPMGGGKKSLEAFVHSCRDS
GIRPLCVLEMTHPESGSYLITASYKYILYDSGSLGIDGFIIPATKDPKTEIKWHIETAFP
KLPYDLYATGFKVQGGQAEPMRRFGVSRYIIGRAIYDAEDPIKAINNAYNEINGIPIE*
>SR-VP_0-2_scaff_6119290_936180_608 # 388995 # 389339 # -1 # ID=2_608;partial=00;start_type=ATG;rbs_motif=None;rbs_spacer=None;gc_cont=0.322
MLQEIIRKERDEALIEERHGLEYEHNNVKKIRACPYYSPFKASCVNHNHPGYDEEYPNKY
PRCNIRGKYSDCKIVDKVIELTLDENNCVIHREYLYIKGRANLSELEDTLRQEA*
>SR-VP_0-2_scaff_6119290_936180_609 # 389425 # 389640 # -1 # ID=2_609;partial=00;start_type=ATG;rbs_motif=None;rbs_spacer=None;gc_cont=0.329
MVDAQIWVCKLKHKNVLQFEYKDLPEDLKRKALLHRAKEEGFIISIGKNGNGRRLWRISD
NIKCKCENDKN*
>SR-VP_0-2_scaff_6119290_936180_610 # 389745 # 389972 # -1 # ID=2_610;partial=00;start_type=ATG;rbs_motif=None;rbs_spacer=None;gc_cont=0.268
MRMSFDMEDTENISVTDIKKIERRIKNIRRYSRMIRKRNVCPNCNSLDVAKRTTTNDYKC
YNCKWIGKGINKIMA*
>SR-VP_0-2_scaff_6119290_936180_611 # 390122 # 390490 # -1 # ID=2_611;partial=00;start_type=ATG;rbs_motif=None;rbs_spacer=None;gc_cont=0.257
MTFEKLLSNINYNINKIVEELRERTAKEIPETNEVIDKRQIIYQRSGEDFCTIKIKKDHL
EIDFIADNTIEDPIEFSWKIKHTRKCSFNRRMQIKNISDIDVVFGLIFQSYNAKKKKDNK
YI*
>SR-VP_0-2_scaff_6119290_936180_612 # 390673 # 391344 # -1 # ID=2_612;partial=00;start_type=ATG;rbs_motif=None;rbs_spacer=None;gc_cont=0.289
MTKIIKCYIDIGCSYRGDASIENIYKDIENWNIKDCGIISMLKLEIDTEKRTKEGVLFKQ
ILGPMYKKFKCSIIDYRKYSSCILKEFRDVDLFVTFNGRDFDIPIIVNNLNLSDIQKEYW
KEYIFKKDRDLLDSCILRYINVKGGLRNIAKRLNIDCNCTDSLEEDIYLLDDFDQYISRY
NSSLIARKRRNESDIKVLPLLEERLGFLYEPRSYIDKYHKKWV*
>SR-VP_0-2_scaff_6119290_936180_613 # 391407 # 391613 # -1 # ID=2_613;partial=00;start_type=ATG;rbs_motif=AGGAG;rbs_spacer=5-10bp;gc_cont=0.348
MADRKYVIETKRYVGKDGQATFDKWITSANVIEIKHNDQYLVFFPLEGEFAGKKHYIPFS
NIHVVREL*
>SR-VP_0-2_scaff_6119290_936180_614 # 391695 # 391859 # -1 # ID=2_614;partial=00;start_type=ATG;rbs_motif=AGGAG;rbs_spacer=5-10bp;gc_cont=0.358
MCFVDAGSSNIEIEQRDLEAIRYKCMDCESVFNAIGKRVKCPTCESTRVQKTDG*
>SR-VP_0-2_scaff_6119290_936180_615 # 391916 # 395686 # -1 # ID=2_615;partial=00;start_type=ATG;rbs_motif=AGGAG;rbs_spacer=5-10bp;gc_cont=0.325
MDDVKWALYADMKGANSPILLNPLSWKGGDQINSLKKILEFFKKLSNIADPKTKILIYKS
MCGSGKCCDKDTLILTNKGIIRIEDIVRGNTTSQKTIEESFMGEIKCGNDQYIGSIVKSL
NLNNIKFDDDIISNVLDIGDSDIIDITTNSGFNIKGTPTHKLIIIDDNCNIIFKEAKDLS
IGDSIAIANSTEIYGEDIDLSTFYQSDFYHRHRIDTTKILIPDKMNEDIAELLGYAISEG
DKFGEGLTIRIFGDEQVIRDRIKFVVAKFGIDSSEIFDSEREIYDGVEISFVMFKDFLRF
LGYIDGSKNKEVPWSILQSSKKVQIAFLNALFSGDGYVGNENKPHIEYYTTSKKLAEQLH
IMLLNMGIFTSLREKPAICVKEDGERKDCGICYRISIFGKNDIIKYINTIGFIQDYKKSR
CDDILKMLESKGFSYQSRTVKGSYVRLKRIYEEFKKLGKNGKIINTWQEDVNLGNKTWKV
NRSKKLSAMAALEERGFVRGSITEWIDGSYSASKRQVLKLLKSMKECYYMEDFIYLYNIA
VSNIEFDTVEEKKEGRCYVHDLTIRDNHSYVGNGFINHNSATLLHTIEDMGRGIIIVPFR
NLQRQYYDDYFTGKNKFVLKKNGKRLSVAVMLGRGNFQCRWLAEQYDYQQKLIEESKKPE
NNGIIIPIDTNIINMYNADSTCANRYLPCSRPLMSVGSRREPRWMVGCQCKYWIPTPTAK
TTIDKWRDKAIDERKMNAGFMEDESEGVNKPDIDRTTSGTDKDGTQLDYIQDRIKCHKIE
YYDSVGWDQVGVFIRDDIDQSGNQCPDVCQYYKQFYAYTQTDCIVMNDAKWEIETMIGRK
PKINIEIIDEGDYWLDHRSMSLEFSRFMIDKMMPVTNRMHEMKRNTLFLFDTAFQNIKKK
IAEPTEEMKERDVSIISSKDYRELFIHIMNMVLEYKKSVEEDDVTLQRMVDISTVLKYID
KAYISIEEGKRDEIKTIKVFIPYPDNLLRELFKKSSNNIIITSGTIHSNIVLGNLFGINN
DNYIIDFLEGRKESPGKLKCIKPNLLRVNYTSWQNPEFKKVYNNTMNYILDQLKIKIDQI
TGKPGEGRILVLTPAKKYAEGIVNRPDVFVDFAKNKSGDDGIKPSINTSLSDFMEKSIED
VRKIKSTDIEINGDVLRTDKQIIVSTRMMRGADLKDNLCRAVVMTKWPMSDISAGYNQAL
KLRFGDKIYWSVMKDKATREAIQYVSRGLRHDWDWEYFSTPDEDAFNRVYMLFTYD*
>SR-VP_0-2_scaff_6119290_936180_616 # 395805 # 396296 # -1 # ID=2_616;partial=00;start_type=ATG;rbs_motif=AGGA;rbs_spacer=5-10bp;gc_cont=0.287
MELEQILHNNFNEKELLEMYKDIIQTEPLKLKILRKIKCKKCGWCCKNQSAMLTIEDVKR
LMIYFKYSYEEFSEKYLSKETKIPYLTSPCPFLGIDNKCNIYNIRPKVCKVYPFVDFFLV
IKPCLLGEDVYKMMINSRQFIPKNGQKDDSHFQQLYSDRIDIC*
>SR-VP_0-2_scaff_6119290_936180_617 # 396342 # 396500 # -1 # ID=2_617;partial=00;start_type=ATG;rbs_motif=None;rbs_spacer=None;gc_cont=0.377
MSRIRIAVQGIVEVEVESEELSFSSLKREAFRVFRFAKGQMTGTKPCNNDVL*
>SR-VP_0-2_scaff_6119290_936180_618 # 396493 # 397011 # -1 # ID=2_618;partial=00;start_type=ATG;rbs_motif=None;rbs_spacer=None;gc_cont=0.310
MSGDNRYYYSEYVKVMYQKGYYVSPYYINLVSDEVYCIGNKIIIVPLNIEGEDKVYVFTG
ISQKATTLSEPTEFKLYLEDVDGLEFKDNDNIMLSLVRPNDVVNLYTRNYATWKFGLTFD
KGIHLDPDKYLIFQAQKEIHKFDINIYNVDLFEYKRNVKSKDDRMMWLELDV*
>SR-VP_0-2_scaff_6119290_936180_619 # 397061 # 397468 # -1 # ID=2_619;partial=00;start_type=ATG;rbs_motif=AGGAG;rbs_spacer=5-10bp;gc_cont=0.341
MNKDKIRTENINEWLKKEQLEIIRDPIIAFLIIKAKYNNESFHVNTIPITIDWNNFNEDN
YVCAEDEVLGIVSAPPHSYMVSGRFPRKHGDTIYPDSGTFKPLGYEFEGAYCPDWEKELE
RRIKEGDIQEDADEI*
>SR-VP_0-2_scaff_6119290_936180_620 # 397662 # 397889 # -1 # ID=2_620;partial=00;start_type=ATG;rbs_motif=GGAG/GAGG;rbs_spacer=5-10bp;gc_cont=0.320
MTSYDIARIYYPRFDRLLCHNCVKQIHYRLSAEYVLKLVGEFNYRNWNSKDIFKYTKTMK
EMLSMLHRGMLNNNF*
>SR-VP_0-2_scaff_6119290_936180_621 # 397951 # 399042 # -1 # ID=2_621;partial=00;start_type=ATG;rbs_motif=AGGAG;rbs_spacer=5-10bp;gc_cont=0.386
MAIDWFLSNLSKEVGYKFGSPWRYSDKSLGVIIPILKIGYEKGFEEREYITIEEAKDQGI
SFKDTGRIDRVIVESSLGKVIFIRSGTALKSLGTQPRAVETSVVIMPEVGKKDTKQEIPV
RCIHSSKPISGGTKFTYAGDVPVEVRSALLSKSGQGETWSAVGRTTHRLMSTRFGSSGSH
SDSHRYAFSPDNLVGVMEEVDKFTGNIDDILAKVPLFEDQVGAVFLDMKEVVGMEMFDHP
KSWEAIHKEVEKRLGESTAREEDKSFFKPDYDRVKPLTFEFLKKLLESEKQETSHGIVST
VSLKGDGIVGEATTINGKVIHIVGIKVDKNVKAPRASTVTHSDRNMFRDLGVQISRRNVQ
AQY*
>SR-VP_0-2_scaff_6119290_936180_622 # 399091 # 399630 # -1 # ID=2_622;partial=00;start_type=ATG;rbs_motif=AGGA;rbs_spacer=5-10bp;gc_cont=0.300
MKTTEEKITEKETGDAKEKIVGNTEGRIDKEDIYDYIEHIRNISKLADDEIESIIIDAIE
EDEELLEILKKFLEKSEKISELVNDKIESIENETIGEDGDKAKKKEINDILKTFEDSDYA
YPLADVIGSLEDIGYERPGTIIVGAIKDKILYIDDIDEDQTIYIALTEEGGSLWESRNR*
>SR-VP_0-2_scaff_6119290_936180_623 # 399632 # 399955 # -1 # ID=2_623;partial=00;start_type=TTG;rbs_motif=AGGA;rbs_spacer=5-10bp;gc_cont=0.309
MTVKVTHKEKYITLVHKISVDECIADEIEKLNNMYDIYTLSSCCGHGNIGYIIVAGSDMH
VMIELGYSNIALNYLDNDTEIEGYRIVMMAFKPKSQCRCVENKKKDV*
>SR-VP_0-2_scaff_6119290_936180_624 # 400225 # 401862 # -1 # ID=2_624;partial=00;start_type=GTG;rbs_motif=GGA/GAG/AGG;rbs_spacer=5-10bp;gc_cont=0.325
MKRNQKSDQIDKFKRDTQGMTTIQKLEYLGMNDIEKAKFVASINNKGDSKFQVKEESKNQ
NNIPVKILKQGQISVCVLNMRGKPLMPTSPRKARLLLKNKKAKVIRRNPFTIQLKYATGE
NRQPIVFGLDPGYKNVGFSVVTEKRELISGEVVLRTDIPERIIEKKMYRRGRRNRNTGYR
KPRWDNRGIPEGWLVPSIQHKLDTYTRLVDKFDKILPITGVIVETSPFDMQKMMNSEISG
IEYQQGELQGYEVKEYLLDKWGRKCAYCLVENMPFETEHIIPVSRGGTNRISNLTIACHK
CNQEKGNMTATEFSHPDVQILAKKSLKAATFMNVVRSRLVDNIKKSFPHLYVDSTYGYIT
KHDRIKLGMEKTHANDAFVVAHSNNSNFDQIMSKPYSVKQIRRNDRSLQTNRKGHKPSIK
RQRYKYSPGDLVKRRSDIRTTGWGEKRTKKDRSMTYTVKGVSSYGERIRLANPIQGEDDI
DIKIDDIKILKYGSGLLFQLTKSNNNKIDKLDKLENKDNKVKKLTKKEQKAIFMKKQISI
DDGWT*
>SR-VP_0-2_scaff_6119290_936180_625 # 402232 # 402819 # -1 # ID=2_625;partial=00;start_type=ATG;rbs_motif=GGA/GAG/AGG;rbs_spacer=5-10bp;gc_cont=0.350
MYGDIKQVLKKCGAIKFGDFILASGEHSRYYIDVRRAVTKPRILRIICDHIIEKMKNHII
EPDYIACVELGGIPIGTLVSDRTGLPLIIVRKDAKGHGTKDRLIGDVEKGKTALLLEDVT
TTGSSVSNAIKALRDEGLHVDTIITVVDRQEGAEEVVYEMGAILISLTTARDILRDDPII
KELKDIDTIIISGVA*
>SR-VP_0-2_scaff_6119290_936180_626 # 403253 # 403351 # -1 # ID=2_626;partial=00;start_type=ATG;rbs_motif=AGGAG;rbs_spacer=5-10bp;gc_cont=0.283
MNKVLLVMGHVLGYLVIVVGVTMTILILSIYI*
>SR-VP_0-2_scaff_6119290_936180_627 # 403427 # 403948 # -1 # ID=2_627;partial=00;start_type=ATG;rbs_motif=AGGA;rbs_spacer=5-10bp;gc_cont=0.272
MVNKTKMLAISIGSLIIAFISYLLWMEGFIDIKIMGIINWIAGSIGLMALLFLVNNSTMK
QTSVIIQKGHYDEKIIKAETEIFPNFLVPTNTHRNCIFRIKLQMKEFKKHPLFYIIRKCE
MNTCAQELNKDIKLDPGFTHVFDVFIKSNEKLNFKFNEDVTIKELLVEEVYIA*
>SR-VP_0-2_scaff_6119290_936180_628 # 403974 # 405101 # -1 # ID=2_628;partial=00;start_type=ATG;rbs_motif=GGA/GAG/AGG;rbs_spacer=5-10bp;gc_cont=0.329
MKIAFIYDCIYPWVKGGGEKRIYEISKRLVNKGHDVHIFGIKWWNGSDIIEKDGVIIHGV
CEATELYVDGRRSISEAIIFSIRLLPHLYNQKFDIIDVTAFPYFSVFTTKFVSIIKGTPM
VITWHEVWRDYWYEYLGRKGVFGKTIENITSKLGISIAVSQMTKRNLELIGKDKVVYIIP
NGIDLKKVSKIPPHIEKCDIIFVGRLIKEKNIDILLKAVDYVRHELGYIRCHIIGNGPEK
EKLVKLASDRRLHNNVTFFESTDHDEILSRMKSSKLLVLPSSREGFGMVVIEAFACGVPV
ITTNNEHNAISELVSKETGFVVDLDIYKLGDAIYKLITNDTLQKYMSESAMRVAQKYDWD
DIVDKLTIIYEGEMK*
>SR-VP_0-2_scaff_6119290_936180_629 # 405302 # 406447 # -1 # ID=2_629;partial=00;start_type=ATG;rbs_motif=AGGA;rbs_spacer=5-10bp;gc_cont=0.336
MSDISTPIVSIIIPCMNEEKTIGICIQKALLSLKREGLEGEIIVSDNSTDRSREIAQNMG
VKVVIPINKGYGSAYAEGIRYAQGKYFLFTDADNTYDLNDISTFIKPLMDNRADFVIGTR
LKGDIKKGSMPWLHQYIGNPLLTGILNRLFHTNISDAHCGMRAITRDAYEKLDIKSEGME
YASEMVIEAARKRLRIIEVPISYYPRMSPSKLHSWLDGWRHLRFMMLYNPTPFLFIPGFL
VFLLGVFMTITITIRGDVATKSFHSFILGSLLAIIGIQMISVGGYIKIYGMVHNKIDKKG
ITALLLDYHSLEVGLVIGLVLLISGLILGANIVYDWISVDFGSLYQLRDAVIFMTLISIG
IQIIFSTLIISIFLLDNKNGK*
>SR-VP_0-2_scaff_6119290_936180_630 # 406476 # 407480 # -1 # ID=2_630;partial=00;start_type=ATG;rbs_motif=AGGAG;rbs_spacer=5-10bp;gc_cont=0.326
MIGMVLCGGYGKRLRPLTNDMPKTLIDIKEGYTILDKQLIDFRNVGIDKVILLAGYLSEK
IEERYGSDWKGINIEYSIEDKPLGTLNAIRMGLENIRDDIIIRNGDVVADVNIKKMIRTF
NDSDYIASMLITKMKSPYGIVDIGDDRIKKFKEKPILGYYINAGIYCFRKNISNAFKNFE
KGDIEKTVFPLLAESKQFGYFENEGRFWTAIDTTKDLEEVQKEYSNRTDKPWGYEKILIS
TDKYLTKELFIFEGYQTSFHYHEKKDETMYILEGAGYIEFEDHKEYFGRNDTTRIMPNVA
HTIVATEDTILHEVSTPHLEDTVRIKDFYKRNNN*
>SR-VP_0-2_scaff_6119290_936180_631 # 407659 # 408240 # -1 # ID=2_631;partial=00;start_type=ATG;rbs_motif=AGGAG;rbs_spacer=5-10bp;gc_cont=0.354
MTKNILMLVGDCVEDYEVMVPFQALKMVGHTVNVVCPDKDEEDSIITIIHDFEDCEQVYS
EKRGHDFILNESIWNVDVNDYDALIIPGGRSPEYIRLHTEVTDIVKEFNDAKKPIVAIGH
GPLVLAAAGILKGRECAGYKTISYDIINAGAEWIDLGLDEAHVDDNLVTAATWHAHPELL
SALLGLLKTNIDT*
>SR-VP_0-2_scaff_6119290_936180_632 # 408453 # 408620 # -1 # ID=2_632;partial=00;start_type=ATG;rbs_motif=AGGAG(G)/GGAGG;rbs_spacer=13-15bp;gc_cont=0.304
MCSVGDSFNIDITEDAGLCEMICNGCGKQFKGIKIGKSLKCPVCHSTNTSIKDNN*
>SR-VP_0-2_scaff_6119290_936180_633 # 408680 # 412564 # -1 # ID=2_633;partial=00;start_type=TTG;rbs_motif=AGGAG;rbs_spacer=5-10bp;gc_cont=0.341
MKKVYRRIVFMLFMLSIISIVLAVSIENTAPDIGNISVDSATITDTSAIITFTVNQSDAN
TVISYGTTTSIDQQSSWNNDTGLTRAITLSGLNQNTKYFYNIRAYNGSDPSKSSISSIDS
FTTIGNTTPLPTSPDISNIKIDNASSIVKISFDISQNDADTIVRYGTTSLDKQSNWDNNS
GTTRTIPLSGLSNGTTYSFSIDAYNGSNQSYNNSVTGTFATLSNETSNGTNNIKSPDISN
IIVDTTSSTANISFDVNPNDAITRIYYGTDQSLGTWSDWNNNSRTTRTITLSNLSNSTTY
DFSVYAYNGSNQSDYNNSVIDTFTTLSSNGIGNVGVNILHITSTTPDQTVNTTESQPINF
TISFDQIVNITWYLNGASVQENDSVISSYYLNNTLPIGTWNITATGQNDNDTKSYSWTLT
IAPEPSRTGNRIWDGSKGMSTTYTWDAYSFSGFYYDLDSNTSTEQLTISNIQSTIGSHNI
AYNTSPIEVNFGYTGFGKYQVIGFMADKYFAGYTVNTTPPNPTTSIGTQSTISGGQLLKV
LIDDDTKRTISVGGTLSLQEGYALKAIDIDLGARTMLLDLLKDGSVVDESPLSAGQTYVY
SKKVGSISNLPIIMVRFDNVFSGTEVQAAFLVGLFQISDSATSINNGNTYGNMEISSIGS
DGIKMDNRNSIGLSAGSTVNLMGNLDIIVADSDTLRFALSVERTGEFEARGTIYPVVSQW
TPLNFGLNINTPTGSTNIGFYYDIDEDIGTEKLTLEGISGNSIPEGKLLYSTSPQEVNFG
YTGFGKYQVIGFMADKYFAGYTQNTKPPNPSASIGTVNVISQGQLQKILVDDDVKRTISV
GGTLSLQEGYVLKAIDIDLGARTMLLALLKDGNIVDESPLSAGQTYVYSKKVGSISNLPI
IMVRFDNVFSGTEVQAAFLVGLFQISDSVTSIKTGDTYETMQVSDVNTNGINMTNQGSIG
LSAGSSVDLMGNIKLKVADSSDVRFYPYVLVTQDMVANRLIITAPNRATAGDTITMNVTA
GGVPIGGASISISPGIGPIGNNTNADGSINYTLPIKSVGTYNITATKVGYQDANLTIEIE
KYIAGRLNINVPSTIDQFDTVPIQVTSNNANISGVTVAYDNSTIGTTDNNGILNYTFGSS
GNHTILASKDYYISSSIDTNVREPYSEFKSQYINITPSDIHTGEDIIVRSNITNIGTKGD
TKVIDLIINGTVVNNQSVTINKKEIKEINFTYKVTLPEGNYTVEIMGQKGLMEVKKGTYN
IIWIVAILTIIGAIIIYIITSRNKAETKINEENK*
>SR-VP_0-2_scaff_6119290_936180_634 # 412667 # 413302 # -1 # ID=2_634;partial=00;start_type=ATG;rbs_motif=AGGAG;rbs_spacer=5-10bp;gc_cont=0.308
MWPSRKKEKKGIKLAPGESMEIGFSTSWRRDKDEVVIMTDAGPIVLDGKNELFIEISADN
IDPIKVQVIPDFKKKTINLVEVIDPNTEKFPDKEGPRLRFAGTTMIKERGTTLGDYLKNW
DKNMEQFEKLVKRSKKLRNIFIPIIIIVCIANFYIFIITNNSNIFRYINLALTILCVYMI
YYTWNSHKKLYKEYLEYKDIREKSFGVVKER*
>SR-VP_0-2_scaff_6119290_936180_635 # 413495 # 414142 # -1 # ID=2_635;partial=00;start_type=ATG;rbs_motif=GGA/GAG/AGG;rbs_spacer=11-12bp;gc_cont=0.338
MILTIRKKTILSIFLVAILSILLYFTLLEYSIQQPNISVNNIIVNNKTVGIGFSENRSNG
SSGNNIFTPENVCEGCHLSGKSSIPQATKIEIHMNAGAYCLVCHNFSHQTHPMTPINKNV
TCDKCHEGKSPTKPVFINGSIVCNNCHNYPDPLKPSYGNILTIHRQRNISCITCHTDICT
KCHVEIGTNDQWTKRLTHFRTILDNPMVGNIAINQ*
>SR-VP_0-2_scaff_6119290_936180_636 # 414185 # 417121 # -1 # ID=2_636;partial=00;start_type=ATG;rbs_motif=None;rbs_spacer=None;gc_cont=0.332
MKSTNWAEKYRPQTLDEVVGHPTAIETLREWAISWEDGIPQYRAIILYGRAGIGKCCKGN
TLMLTDRGIIKIEDIVHVQTDFSNRYIDHGQTNFFDNLYIDDNNTNETLKEEDSNIKNIE
NVISISPKLNYDRYKITDRYDMGESDVITIRTRLGLEISGTPEHKIVIIDSNGKLRFKKL
QDISTLDHIAISYNTNIFNKILGLNFFYRRKKGDNTSQTLANINYMNPEIAELLGYIIAE
ASDYDNMVSITNYDIEIVVRSLKICKDINIDANEHYEGGKLVGVVISSIAFKEFAYYLGY
RKLAQNKEVPWSILQADKDSQISFIRALFDSDGTVGLGQYSDSPFIEYYSSSYELCRQLQ
IMLLNFGIIGRLSSKKGAINEYRGELREYEESYRLIILGGEILKFAEIINFGLSRKKEIL
NKCVEILENRDRWTDITYPNIEKIINRLYEELKVLGQKGKIVKKWQEDFTIGCNNIRLDR
QKAISCKEYLKNNRLQHMYGYTVGKRRPSIYELRRILSVMKPIDYMSEYKYLEILPNRFI
FDNIEIIKNEKVRVYDVRINDVHSYIGNSIINHNTTSAYALANDMVWEVLELNASDQRTA
KMIEKSAGAGSKMDTISGSKRLIILDEADNIYGTADRGGEKAIIGLIKKTNHPIILIANE
LFEMSYGLRSSCKPIQFRPISYGTIVSILENIAKKEGVTYEKGVLEKIAENVDGDLRGAI
NDLQAAVQGMADKTKIGIKDIITGQRDTKEDIFKVLGKIFRGTDIIDAYRSTFNLDQNPE
DFIQWIDQNLPQEYVKPVDLVNAYDYLSKASLFLGRVKRRQNYGMWKYASVLMTAGIVVS
RSQTQKQFGFVKFQTPAIRKKLSETKGMRKIRDSLAKKIGSSCHTSIRFARHHLFPFFRF
MMKDERYAISIAASLELDTEELAFLTKGNTKKIYDDAQSIIKEDAEYGIEVAGGFGRGKV
EEKKEEKRDKLQSSLFDF*
>SR-VP_0-2_scaff_6119290_936180_637 # 417282 # 417704 # -1 # ID=2_637;partial=00;start_type=ATG;rbs_motif=GGAG/GAGG;rbs_spacer=5-10bp;gc_cont=0.333
MQEEEKKELHEIAKEVGLYPRITTIGIGEAAEGALCYVLLFASGMLFLIIEKNNKFVRFH
ALQSIATFLPLYIIASEIEKIISMPAVGFSMNFFTLSIVTIVLSMMWILITVLWLLLMYK
ASRGERYRLPIVGRIAEKYA*
>SR-VP_0-2_scaff_6119290_936180_638 # 418035 # 420347 # -1 # ID=2_638;partial=00;start_type=ATG;rbs_motif=AGGAG;rbs_spacer=5-10bp;gc_cont=0.399
MNKSNTRFVLIILSIMASSLAITSGVVAAQSNAATWNVLAGGQTSNMAVQGLGFYPGIIT
INEGDTINWTLGGNLAHTISFLSGTSPPSPDSQDATTPSGGSTYNGTGFVSAGLLVHGMN
YSLTFTKAGTYIYQCLIHPGMSGLVIVQPANSSYPANQDQYTAQGQNELLSDIDTGQKLV
DNLSLTTSSEPDGTTMFHISADIPLSTNANVAIDSINSNVTGNATLNFTGAGILQVQVQL
SGLDSNSAVSADISVGTNGTGDNILYQLGNIAADSNGNGNSTTIINGPAWFAIASKGWFV
NILNGNMAVASGDIVMHDAMYARFSPTNLTIHTGDHVEWTANNPMEIHTVTFPGVEQLPV
FPSPEAFIPVGGDIHNGAGFYNSGILHVGDKYTLTFDVPGNYNYACLVHDDLGMAGNIAV
ELPTNPRITDYVVTSNTAISESNPAIASGNVAVGISNMAIAQVEFGIIDINNLTGMDGNG
SAILVFDRNTTGSEGLYQSEPWGGNYAVIGNIAVSGNNEMGNVAINNEMGNVAIDSGMGN
IAVSEPISVYTTSDAKDFFQVRGILNDGNIGTEVILWFNKGTLNLSNVTDITGTVLNIKD
GSTFMGKIFTYINGKISDMPELAPSGQIFNLFNITGNMSDNNPVLIFKDVPHGKYKAYVI
ARDIVGNDTTMVTDIDTIIPSSGGTGGVGGSSGGGFNSQGNGTYFGNHAVTETMAGSTST
EVTPVPTISPEATTAQSAQTTTATKGTPGFEAIAAIGVISAIYIFAKKRR*
>SR-VP_0-2_scaff_6119290_936180_639 # 420577 # 422589 # -1 # ID=2_639;partial=00;start_type=ATG;rbs_motif=AGGAG;rbs_spacer=5-10bp;gc_cont=0.387
MDTKNMKNRLLVAITLAIAAGGTAQAQGIIDTVVNPLIDILVIIAIIAVLFTLSGLVYIS
RYQVGIKTKKMSGKKMPQGQIIARDGQIGIQADTLMPGLYWFNPIIWIVEKERVTIIGEE
QIGVVQSIDGDVIPTGRLLADAVECNHFQDARAFLNNKGQKGPQIAILRPGTYRINTRAF
TVNAKPVTKIEKETIGIIIALDGKPLPSGFIIAPKPVNDKHNYFQDGQEFIKNDGFRGPQ
LDTLQPGEYYINPQIFDVKHYDIAEVPPGYVAVLRSNIGIELTKTKELPQDMEKEPGFKQ
EVHEKDEVILTTEVNQRGIWEKAVAPGKYNLNYLALTPYLVPTSAVTIDWAASTDIRTEH
IGIIEKKMGKLVGREVVTDIDKEGFRGPPREEVATEKATEFFKFSQLKVTSKDGFQLDVD
VKMIIRIRPQHASFIIARFGSVANLIEQIVHPLIDSSFRNNAGEKKAIQFIQERTLLQKD
ALEKARAEFEKYYVEAQNLLIAYISVDKTLLDTQTLKEIAFQQQEQYKAQAKAQEENIDV
QEKTARAAKQKDIIDAKLSIDIETDRADATRRKAEGVRDATKFEADGDAYKNRETGKGLA
EAYKAQAEVVGPDKLALIKIMEQVATGKIKIVPEFLIQGGGEQSGNLFNAWMANMVKDQV
EKKKEEKKEE*
>SR-VP_0-2_scaff_6119290_936180_640 # 422737 # 422964 # -1 # ID=2_640;partial=00;start_type=ATG;rbs_motif=GGAG/GAGG;rbs_spacer=5-10bp;gc_cont=0.333
MITHIQICAENQNGNKPVIYDGEFGDTDFINRDVIMGDILNTAKECDVTKENLNTSVDNG
QKIVIKYWKENKKTV*
>SR-VP_0-2_scaff_6119290_936180_641 # 422983 # 423297 # -1 # ID=2_641;partial=00;start_type=ATG;rbs_motif=AGGAG;rbs_spacer=5-10bp;gc_cont=0.302
MAILDKLMEKKDLDAYIKLRLEFIDSIIKKELSRLPEKERELVRQRFIGRKVELKKLLNL
LNEDKIKDMSKKYFQKINPESDDISVEVDNSEWDNIDSKDDKTA*
>SR-VP_0-2_scaff_6119290_936180_642 # 423429 # 424040 # -1 # ID=2_642;partial=00;start_type=ATG;rbs_motif=AGGAG;rbs_spacer=5-10bp;gc_cont=0.314
MGNIVICTKRTYNIQMSNGTEIDVESDKPLSGSITAKLLEDDSIISTFLENINILNVKVH
QKKIIYKNQSYKKKPNKKPKKIAKFQNGQGTQGGQGTQGGQDITSGIQPKNVMTPSERIN
MMITMEGELTRLDYQKFMEDKGHKISDFIGYADIENAVILKRISPTGERIGKGRKKYRVI
DVMPVEEYIFRKILKNHKEKRRY*
>SR-VP_0-2_scaff_6119290_936180_643 # 424063 # 424626 # -1 # ID=2_643;partial=00;start_type=ATG;rbs_motif=GGAG/GAGG;rbs_spacer=5-10bp;gc_cont=0.349
MDNVKNMDNMVECTYRRYRVQTPGGMVVEVESDKHLSTQLNAKLLEEEPEIDEFFKHHKI
VGMRQIVRSNMDQKRKDIAGIAEPRIMTNDGDLSPRQRLNQLLKMKGEFTRKDYINDLFT
NFRYKLNKWTSHNDIKDALLLNKIQIISEKRKGQRCRMYKVIDTEEVEESLYTKLLQDRK
LQISTLT*
>SR-VP_0-2_scaff_6119290_936180_644 # 425002 # 425157 # -1 # ID=2_644;partial=00;start_type=ATG;rbs_motif=AGGAG;rbs_spacer=5-10bp;gc_cont=0.455
MVGLESTLDNSEAAQKVKVGKEDPAEKKRQSEFYAKLRARKAEQPQGAQYE*
>SR-VP_0-2_scaff_6119290_936180_645 # 425320 # 425577 # -1 # ID=2_645;partial=00;start_type=ATG;rbs_motif=AGGA;rbs_spacer=5-10bp;gc_cont=0.318
MTDILTLILGFIYTIGYFIGDKAVWTIEIISGKIIPTEVTNTIAMLVILTIFLSLVDVAK
KIVWIVVIIAWILIIVRIVMLMVGI*
>SR-VP_0-2_scaff_6119290_936180_646 # 425743 # 427560 # -1 # ID=2_646;partial=00;start_type=ATG;rbs_motif=None;rbs_spacer=None;gc_cont=0.261
MNKKKKLDKKKLDKKKLNKKKLDKKKLENKSFGLSKIKEYRIILLTIFIIAILIRIYNDQ
TIPFHYDPGKDIVYSRAILDSFPFFPQYNQYFNLGEYYEYQVLFQYIVALLYKITGFSLV
DITSWSIIIIGSTMVITVYLLSKEIFNNDVAALMSAGLIALSKIQLFSYVNYYPQILGLV
LLPLPFIYIIRYTRTLDKKYLIYTSILSVFAILSSYIVGIVYISILILSLIIYSIIKKEL
RYIYALSSIIIGTIALIAFYILPIINRYGIKSFITGIINAIFTPKAIPFTNLNLLQNDMT
ILNVFNFLIIITLILCISLIIYLYNTKSIYFNKIKYEHILLFVWVSISLILIESYKFRPI
LWVDRYVEFLDISVTIIVGYAIYFILDKIKSNEHLKSSYRLISILVLISIFSYPIYDVTR
HNYKFGYWDTPSDLETLNWVANNISSESLFVAPGGITSFWVSALGGVHVLGGESSQILGN
KFDGNSYSDTIINSPDINEKMDLIRKFGVQYIYLTIRPNIYLLWNNEYNIDGIKAFNNSK
YFELIYMKQDISTTYIIKVKEDLAPKYNAPKINNNITIFGYAISLAVLFIFIFMIYNDKS
RKTMD*
>SR-VP_0-2_scaff_6119290_936180_647 # 427557 # 428267 # -1 # ID=2_647;partial=00;start_type=ATG;rbs_motif=GGAG/GAGG;rbs_spacer=5-10bp;gc_cont=0.264
MIIILAIDALEYTLVEGFNCENLKQKFYGKTDISEFSEPRTMVLWSSFMTGKNMEKEILS
KGDKEMWNIEIDIKDTFFNIFKNPKIIDLPGFNYDRGQHYKERQLLKKFFDTKNENERKG
IRSEYNDYSFKHHKKIKQEFNNALNGKYDFVLGYFSVADVVGHLNFGNKTMMKIIYEDLD
DIAKNIKNNYIVLSDHGMENIGIFGDHSRYGFWSTSFKDLGNPKITDIYKIVNTQI*
>SR-VP_0-2_scaff_6119290_936180_648 # 428270 # 429502 # -1 # ID=2_648;partial=00;start_type=ATG;rbs_motif=None;rbs_spacer=None;gc_cont=0.307
MINQKLKFVIVGHVDHGKSTLIGRLLYDTGSIPEEKIEEIKNICDSLGKEFEFSYVMDNL
EEERDQGITIDTTQTFFNTEKREYVIIDAPGHVEFIKNMISGASQADAAILIIDAEEGVK
EQTKRHAYILGMLGLSQIIVVINKMDMVEYDQKRFDEVKDEILQFLDNINISPSYVIPIS
ARKGDFIVNKTDTMKWYGGSTLLEILSTFRIKENVNNKPVRFVVQDIYNFNKRIIVGRVE
SGIMRKGDKIKVLPSGEETKIKSIEEFLKENVIEADAGKSIGITIEDKLFIDRGNAIIRS
DQEIPNVTNKINANIFWMDKIPYKKGESLWFRCATQEVSCEIEKIDKVINSSTLELISED
SDQIKNREVASVIIKTHKHVIVENFSVTEELGRFVLGRDDTCAGGIIMEL*
>SR-VP_0-2_scaff_6119290_936180_649 # 429534 # 429917 # -1 # ID=2_649;partial=00;start_type=ATG;rbs_motif=GGAG/GAGG;rbs_spacer=5-10bp;gc_cont=0.299
MGIISGKEVDTPEEIKKILESDEKVLDGVQQAGFGGKITGVESIFVTNKRMIKLMPNTLG
LRYEVEDYLYKDISNVKLDNGILRSSIHIVTRFRTEPIIIENIPKDAANKIFKIIQEGIE
NLGISKI*
>SR-VP_0-2_scaff_6119290_936180_650 # 429936 # 430214 # -1 # ID=2_650;partial=00;start_type=TTG;rbs_motif=None;rbs_spacer=None;gc_cont=0.330
MTELDIWEYIQREKIPVVNLYFAKNTDKQLKLNKRYRSIGCEPCCNPVDSDADTVDKIVE
ELKTTKIAERSGRAQDKERAYMMQKLRSLGYM*
>SR-VP_0-2_scaff_6119290_936180_651 # 430211 # 430759 # -1 # ID=2_651;partial=00;start_type=ATG;rbs_motif=GGA/GAG/AGG;rbs_spacer=5-10bp;gc_cont=0.310
MDNLDVLESRSIYIIRESYRQFKDISVLWSIGKDSTTLLWLIRNAFYGRVPFPVVHIDTS
YKFKEIYQFRDKYAKEWNLKLIIGNNQQAIESGVGPNTGEKLSCCGQLKTCALKQIIEKY
KFKALLLGIRRDEHGIRAKERYFSPRNKQFQWDYKDQPPELWDQYKNKQLGEQHIRVHPL
LH*
>SR-VP_0-2_scaff_6119290_936180_652 # 430820 # 431962 # -1 # ID=2_652;partial=00;start_type=TTG;rbs_motif=GGAG/GAGG;rbs_spacer=5-10bp;gc_cont=0.316
MDIKDLQKNWNEFGETDPLWAILSDPAKKGRKWKIEDFYETGDKEIGAIMKHVESLDIKI
SYKRALDFGCGAGRLTQALTNYFDDVHGVDIAPSMIKLANQNNRYKEKCHYYLNDANNLN
LFEDNSYNFVYSNIVLQHMEPEYGKIYIKEFLRIVIPGGLIVFQIPSERSASNIDATLNA
DIVPINVVDKMEPGTKRSLFVKVKNIGSRTWGISDKIRLGNHWLDKKKNIVILDDARSEL
NKDLIPGEEIELTLDVTAPNNSGDYLLELDMVKEGMTWFKDRGSMTTMFDVNVLYPNPIK
FIYSEIIRIVKYLNNSTFHNSTFHNSTFHNNDPIMEMHGIKRAEILDLIKENGGRLIDIQ
EDYSAGKGWTSYRYFVTKDG*
>SR-VP_0-2_scaff_6119290_936180_653 # 431979 # 433178 # -1 # ID=2_653;partial=00;start_type=ATG;rbs_motif=GGA/GAG/AGG;rbs_spacer=5-10bp;gc_cont=0.295
MSKKLKLAFVVQRYGLEVNGGAEFHCRLLAEHLSSYYDVEIITTCAKDYVTWKNEYNEGK
ETVNNIIVRRFPVIFPRDGHIDIEFGKLSERIFRQYHSIEDEINWIKLQGPYSVKLLDFI
KDKKDEYDYFIFFTYLYFPTVYGLHLVKDKAIFIPTAHNEPPIYLSIFESIFKTPKAIAY
NTEEEKKFVNSKFKNNDIISDIIGVGIQKIENIDGSAFKQKYNIGKFIIYVGRIDESKGC
KELIEHFLRFKEDTKSDIKLVLVGKPVMKVPKHSDIIIPGFLSEQDKYNAIGASELLVSP
SRYESLSMVIMEAWACNKAVLVNGNCDVLKGQCIKSNGGLYYENYDEFRECLNMLLYDQK
LRDNMGENGRKYVDNNYDWNIIENKYIRLLENLKREERS*
>SR-VP_0-2_scaff_6119290_936180_654 # 433188 # 434264 # -1 # ID=2_654;partial=00;start_type=ATG;rbs_motif=AGGA;rbs_spacer=5-10bp;gc_cont=0.279
MQIHQILPTLSPGDAIGNEVLEIRKILRSWGYKSDIYAQNIHSDMAKFAKTFTEYKKVSS
SKNILIFHFSIGSDVSEFVKNLRDRKIIIYHNITPPNYFYDVNDTLVRLLINGRKELKEF
SGITDLSLGVSQYSENELKKIGFRNTGVLPIILDFGIYDQEPDKKILSNYGQDDWTNIIF
VGRLAPHKKQEDLIKIFYYYNKFINQKSKLILVGAYNGTEKYYEYLTSMVKQLSLDNVYI
TGQINFRELLAYYKVADIFISMSEHEGFCVPILESMYFDIPIIAYKSSAIPYTLENSGIL
VNKKNYIAIAEMINILIGDNELRKKIIRGQQARLQYFHKSNTEKIFRQYIGSVISMIK*
>SR-VP_0-2_scaff_6119290_936180_655 # 434277 # 435464 # -1 # ID=2_655;partial=00;start_type=ATG;rbs_motif=GGA/GAG/AGG;rbs_spacer=5-10bp;gc_cont=0.274
MEEKVENIFEINGSEINIKDIERQIQDNIIYRKKLGAYSTDVEDIIKQPLLPPPGTLSQN
RTDLSSHADSNWDIHAEYKISSHRPIIGRLLVWGRRLINNEVKRYVDILIGKQSEFNSHM
VSILKDSNSRIDDIDNKINNSNSRIDDIGNKINNEIGSKRKDGAMKSNDIMNYFVFEDKY
RGSIEEIKKKQSIYIEYFKDCKNVLDIGCGRGEFLTLLKENNTNGKGIDINEDMILYCQK
NSLNVEKIDAISYLQSLKDKSMDGIFSSQVVEHLQLDELLTLIKLCYDKMQYGTYIVMET
INPLCLTAHVTFYKDMSHVRLIPSDTLKFLLESTGFRNIDIKFLNMSQDERILDKFIIKN
KNDENNKNIEIMNRNIDKLNLLLFGYQDYAIIAKK*
>SR-VP_0-2_scaff_6119290_936180_656 # 435493 # 437046 # -1 # ID=2_656;partial=00;start_type=ATG;rbs_motif=AGGA;rbs_spacer=5-10bp;gc_cont=0.276
MKHVIMVSIDNLRFDCIGYQPNKKELIKYNLENILNTPTLDSIAEKSVCFTNAISTNTYT
TSSHASIITGLYPPKHGLRAFHDILSDKVKTLAEIFKDQDYLTVLATDWLYAWKPYNLHR
GFTYIFDRQDKELYKFLDSHKDDKVFLLIHYLDVHEPYMFAEQKISENYNDDYFDILNKL
CKEYNIEYETKEKAYDVWRMFCNKVNRDEKILFPLFVEGVNKFDNGRFKEFITYLKNSKY
FDDSLIIIFSDHGEGRCLEEDICYFSHSGALYDNVVRIPLVIYDKNLKHRIIDTQISTVD
IFSTIIDLCFFNNIYIPYKIDGQSLISEINGNNHKDRLAYSEVWRYHSNDRILHQRSMRV
GNKKYIIYSIPEIFQDPAILNISDNEEFIKKLYQCILGRNPDNDGLEHYLKNIYINNTSK
KDTLNSFLESEEYKTKRFAMFDLNNDPEELSPIDPTKNVLYMIEYFTYFTYIKYILDLEK
LAIRSIFSDGKEQVKENFSNEDELKIKERLNNLGYLS*
>SR-VP_0-2_scaff_6119290_936180_657 # 437056 # 438264 # -1 # ID=2_657;partial=00;start_type=ATG;rbs_motif=GGAG/GAGG;rbs_spacer=5-10bp;gc_cont=0.309
MVEDAIVVSNLQKIFKIPHEKKNTFFEHLIDFKHNGNEEFVALKNINFSVKRGEAIGIIG
ENGSGKSTLLKIIAHILRPSNGYVKINGKITPFLELGVGFQPDLTAKENIYLYGAVMEMS
DREIDSKIDEILNFSGLKKFEDTKIKNFSSGMQVRLAFATAIQTKPDILLLDEVLAVGDM
EFQQKCLDIFKQYIKEKKTIVFVSHDLGSIRRFCDKTLLLRHGEQIAFGNTSDIIDKYVY
GINNEKEDIKKEDAEKKHRWGDKRAIITDVKFYDKFKNESATFISGDSMKIRVFYSVNSI
IKNPIFGIAIYSENDILCYGTNTELKNIIIDSIEKDGYIDIIVDKLPMLEGKFLLTAAIH
SGGIHHDWIDKQYTFNILKVSRHGSGLFEIPCKFEFGNDKKN*
>SR-VP_0-2_scaff_6119290_936180_658 # 438266 # 439045 # -1 # ID=2_658;partial=00;start_type=ATG;rbs_motif=GGA/GAG/AGG;rbs_spacer=5-10bp;gc_cont=0.315
MDNNLITNLWNYRHLTMKLAISDFKLRYKNSVLGFLWSLIEPLLMLAVSYVVFTNLMKMS
VEHYQLFLLAGIISWNMLSRGTSMGLNSILGKPSLVKKIYFPREILVVSSCITAFLMTLL
EFVIFGLFMIIFAVFPTRTIIYFPLIIFAEFLLIVGLSLSLSVLNVYYRDIQYMWGVVLQ
IGFFATPVMYPISIFPEKYQHMIRLNPMTEIIDILRGSLIYSVPPKSLDAVFIIGSIFVI
IFVGYIIFLRFEPRLAEEL*
>SR-VP_0-2_scaff_6119290_936180_659 # 439103 # 440224 # -1 # ID=2_659;partial=00;start_type=ATG;rbs_motif=None;rbs_spacer=None;gc_cont=0.327
MIYFGMNKRTKVKSMTKIAIFHDYIGAIGGGEKLVLYLARELGADVITTDVDMDSVRKME
FEDINIISLGGTVKLPPLKQISASYKFAMCDFSGKYDFFIFSGNWAPFAAKRHKPNLYYC
HTPVRAFYDLYNAFLQRQPLFIKPLFILWVALHKPMSEYYMKYIEKVVVNSKNTQLRINR
YLHRSADIIYPPIDTSKYRFEKNGDFWLSVNRLYPEKRIELQLNSFKLMPGEKLIIVGGY
AEGDHAAKYVDDILKNMPKNVEIRKSVSEKELIDLYARCKGLITTAIDEDFGMTPVEAMA
SGKPVIAVREGGYLESIIDGKTGILIEPKSYDIVNAISVIGKSPEKYRYACQEQAKRFDK
SIFAKSMKKSIGE*
>SR-VP_0-2_scaff_6119290_936180_660 # 440254 # 440433 # -1 # ID=2_660;partial=00;start_type=ATG;rbs_motif=GGA/GAG/AGG;rbs_spacer=5-10bp;gc_cont=0.322
MPRYPMYLTAKEVPDQQLLNTIREMIKDGKSPKKMKEELSNVSLCAIRRYYTKIRNGKW*
>SR-VP_0-2_scaff_6119290_936180_661 # 440527 # 440943 # -1 # ID=2_661;partial=00;start_type=ATG;rbs_motif=AGGAG;rbs_spacer=5-10bp;gc_cont=0.367
MVEMTEEVIKTFDNVDCDKAKVLTWIATVTKEGDPHIAPACFIKPIDKDKVLVGISFISR
TISNIKNGSRVALGNAAYPNGYMVKGKGEIFKEGPYFDDFKERIEKRFGGKIKPKAVLLV
NVEEVYHLKPAGGKKRIA*
>SR-VP_0-2_scaff_6119290_936180_662 # 441095 # 441268 # -1 # ID=2_662;partial=00;start_type=ATG;rbs_motif=GGA/GAG/AGG;rbs_spacer=5-10bp;gc_cont=0.379
MCSTYVPFSLMPEDLERMAKESGMFYCLDCKKTFMMKGNKEPKCHHCNSTRIKPRAK*
>SR-VP_0-2_scaff_6119290_936180_663 # 441273 # 441551 # -1 # ID=2_663;partial=00;start_type=ATG;rbs_motif=GGAG/GAGG;rbs_spacer=5-10bp;gc_cont=0.344
MKQPEGPFCQSCGMPMGSIDCFGTNADKTQNEEYCCHCFYDGEFTNINITLEEMIDLVAS
IMTDKTKMSEEQAREISQSFIPTLKRWKKQEG*
>SR-VP_0-2_scaff_6119290_936180_664 # 441567 # 441851 # -1 # ID=2_664;partial=00;start_type=ATG;rbs_motif=None;rbs_spacer=None;gc_cont=0.295
MINNDTEDIDISSLKVSDITIKDLCTLASAYENSSSLAFMEVDKLFLYWLKNRDIKYEIK
SEFGIDLKKYKEDGYKLIRRWKYDNDGRGNKSEK*
>SR-VP_0-2_scaff_6119290_936180_665 # 442265 # 442693 # -1 # ID=2_665;partial=00;start_type=ATG;rbs_motif=None;rbs_spacer=None;gc_cont=0.296
MAIQIILLVVFITLSLTSQGRLKRGVKIIRHKIEDKYIKGNTDILPSFIGSTNPRKATMF
QIYIEAKDVKEDPRFNMRKIIGRGSEKTIDIKKHVLHVNTGIVDDLFIFVADMIVRPDEK
INFKFENDINIKTFFIGELYIP*
>SR-VP_0-2_scaff_6119290_936180_666 # 442809 # 442931 # -1 # ID=2_666;partial=00;start_type=ATG;rbs_motif=None;rbs_spacer=None;gc_cont=0.285
MLITIIGYKKDSRCSSYITIGNSGIDNVCHNGTTRNKKKE*
>SR-VP_0-2_scaff_6119290_936180_667 # 442931 # 443611 # -1 # ID=2_667;partial=00;start_type=ATG;rbs_motif=GGA/GAG/AGG;rbs_spacer=11-12bp;gc_cont=0.336
MKTKLSVDIDSELLDIIKDCSDSDLGSIIQDALAQFFGVKQIWVRSDTLDPIPVTPVKID
ESLPVKIDESLPGKIDESLPGKISTEEIPTGGISTEETPIIETSTNKASAKNIQVIKKLR
KPRFVLKVWDKIKEELGTEFTVDDYWDATKKCGINYKDSARQSTILIHLRLIEGEGIITK
INNRPSTYRKLEKGKEGSTVSEPTVTVLEPKLLGTGQLALKLFEDV*
>SR-VP_0-2_scaff_6119290_936180_668 # 443738 # 444373 # -1 # ID=2_668;partial=00;start_type=ATG;rbs_motif=GGA/GAG/AGG;rbs_spacer=11-12bp;gc_cont=0.343
MYEKKDIEEIKKILGENLVTLAEYNNGDETRCLAVCNILDLKALTDIKKADIIPMVLTRD
EIKNAAGVFPVEFLNIKRHHKLLCGEDILKDIDISKEDLKRQLEFEFRSKLIHLRQAYIK
SEGDDLEDIIMNAVPTLAPIIGAVMYIKGMERKYDPDLVKIMIGIDTKIVMDIHKIRTGK
AKFQGDKNRYIERLINVLTQVGDMVEKMDIS*
>SR-VP_0-2_scaff_6119290_936180_669 # 444459 # 444743 # -1 # ID=2_669;partial=00;start_type=GTG;rbs_motif=AGGAG;rbs_spacer=5-10bp;gc_cont=0.379
MDVGLEVGGLVEDGKSNVLFSKGMMDSEPDLFRYESVKELATYIDNKGAEIEKVKILIRK
ANRELKILRDKKLYVRKSSSRDKDAKNRICMTSR*
>SR-VP_0-2_scaff_6119290_936180_670 # 444700 # 444897 # -1 # ID=2_670;partial=00;start_type=ATG;rbs_motif=GGAG/GAGG;rbs_spacer=5-10bp;gc_cont=0.409
MNIPDVHGWLVILAFAIIIVIIITLSILSSRKRMHRRCRENSGNYESGGGFGGCRSGGGG
FGGGW*
>SR-VP_0-2_scaff_6119290_936180_671 # 445066 # 445440 # -1 # ID=2_671;partial=00;start_type=ATG;rbs_motif=GGAG/GAGG;rbs_spacer=5-10bp;gc_cont=0.347
MDETTNTKNVDKAVTALGIDENLEGALAYLFGIVTGILLLFIEKDNKFIKFHAVQSIIVS
IAAMAILIIAGIILVFIPIIGWLLYILLYLGTLALWLLLMYKAYNKEMFKLPIAGDIAAE
QARI*
>SR-VP_0-2_scaff_6119290_936180_672 # 445609 # 445950 # -1 # ID=2_672;partial=00;start_type=ATG;rbs_motif=GGA/GAG/AGG;rbs_spacer=5-10bp;gc_cont=0.374
MKAKDIPVFRQKVLDALPITQAEVSKMLGIDHRDASKLIGIMLKEHVINRTKADRTYLLN
KDGNGDDEGKIKKKNDFGSLLSEGKFSPCCGCDSNCDPGSCQRLMEWIILEIK*
>SR-VP_0-2_scaff_6119290_936180_673 # 446089 # 446658 # -1 # ID=2_673;partial=00;start_type=ATG;rbs_motif=GGA/GAG/AGG;rbs_spacer=5-10bp;gc_cont=0.358
MVRCEEFYRYFEKKGNFCGKSEVVVKKVEEYIDYVKRNKVGGYKISNCALDPFISIEFVK
EGRVHITALRDLKALMKKGKILPEKITRRMSIEIINTANTKVGDAYKLNSIPGIRARMRG
YEHEIGEVEHEVRNAFDEIKKDIGAKNNNEAMKVMLEVCIRNPDIMRSIKEDMDKMEESE
RRVEIVTTP*
>SR-VP_0-2_scaff_6119290_936180_674 # 447260 # 448567 # -1 # ID=2_674;partial=00;start_type=ATG;rbs_motif=AGGA/GGAG/GAGG;rbs_spacer=11-12bp;gc_cont=0.409
MKRNIILLFVICTVILLGPQIALSIPSYLTALQSVYGGGSCGACHINPGGGGTRNAYGTL
FENQPNHGADPASALAAIGAPPGMAPSPSPSPTPIQSGITSSPTPIQSVPSAQLPGIGGP
AISCYVITSNGVVIPGSVTTSTTVSVPMAPMITGSTTPVTGSTSVTGVSGVTGSVPVTGP
VTGTTSSSNNDATIKYKEFTLLNNKWGQSGATQSIFSYVNSAGNTILGWSWNNPGIGYNY
PEFVIGTHFGGWPSTSPLFPIQYKNINTWTVDLAWDYPQQPTGSFWDLGFDIYWMDSSFK
NKNYNIMIWPQSSSYAPGQYVKDVSDGFNIYAYYHGSKSYGPWDAFVLKNQPSAGGSMSI
NIKALVDTISNSQFSGSGEWYIPDIQLGSENQNSAGKAEISKFDMNLNGNIINLNTGGQN
IVPSPTPVPNSTSTT*
>SR-VP_0-2_scaff_6119290_936180_675 # 448743 # 449597 # -1 # ID=2_675;partial=00;start_type=ATG;rbs_motif=AGGA/GGAG/GAGG;rbs_spacer=11-12bp;gc_cont=0.339
MEIKILSKKNSKKNRVRLCIIREALVFLMLIFSFMPIGNATANSSSGDNALIHYNEFVLY
NNKWGQPDATQSIFSYNSGSNTILGWSWNNPGGGYNFPEFVIGTDFGSWPSTSPLFPIQY
KNINTWTVNMTWDYPQQPTDSFWDLGLDIYWMDSSFKNKNYNIMIWIQYNAEPPGLYRRD
VSDGYNTYKYYHGSKSYGPYDVFVLKNQPNQNTAASLTINIKALVNTINNNRFSGSGEWY
IPDIQLGNENTDGVGKTEIRKFDMNLNGNIVSLNNSSQILQEQG*
>SR-VP_0-2_scaff_6119290_936180_676 # 449811 # 450917 # -1 # ID=2_676;partial=00;start_type=ATG;rbs_motif=GGAG/GAGG;rbs_spacer=5-10bp;gc_cont=0.378
MTQICGYNQYLQAGSFWLYNNMWGNSSATQCVTTNSDGSVDLSWNNSSSGYDYPEVIAGT
NFGQKPSSWPVFPIAYSNLTSCKCDIKWKFPKIPSGTFWNFAFDIYWMNSSWSTKNYNIM
IWIQYNAGPPGSYQRDVSDGYNTYKYYKGSKSYGPYDVFVLKNMPSTSGMQSITIDILAL
MKQVSGLSGGWLIPDIQLGCENQGSNGTMEINSYDLTVNGQTISIGSPTPPPNPVLTSMT
TSPTITSVNIGGTQQLAATCRDQNGNTMTCPTLTWNTSNPSVATVNSSGLVSGVAVGTAN
VTAKSGSIVSNPTVITVSTVPVGKKFSVYDIMQDGTTIKKGVAAMQDDQGVFTKDQACTA
VCNKLGQI*
>SR-VP_0-2_scaff_6119290_936180_677 # 451164 # 452171 # -1 # ID=2_677;partial=00;start_type=ATG;rbs_motif=None;rbs_spacer=None;gc_cont=0.292
MHTQLIEDKELWDNFVDQSQDGTLFHKWDSLKIMEKYSDCKLLSYGMYNGDELICIFPLF
LKSKGLKSIFSPPPRTGIVKLGLVMNREFNTLKQGKKEKYLDIVAEEFDKEIKKISPNYV
SIGLVPNFLDIRSFERGGYDTKSNFTYISDISLSTDEIWNSFSRNLRNQIRSVDISKLKL
LQSNDLSVFYDMEKYRYEKKGLTPPIENKNYLVEMFDAYPENLKLIHLYDSNNNVISAQI
NCEYKRNFIQWMGGARPQENANLHYNEYLTWEFIKMAKNSGNIKMEWGGGTKAISQFKSK
FNPILGIYFTIGKKDSISKFAEWAYLNYIRKIYRY*
>SR-VP_0-2_scaff_6119290_936180_678 # 452152 # 453306 # -1 # ID=2_678;partial=00;start_type=ATG;rbs_motif=GGA/GAG/AGG;rbs_spacer=5-10bp;gc_cont=0.340
MTENKKSINELPRLDKFYGICHNICRNTPLLKEFYINNYSRYRLIKCKSELAINISKPEF
IHWMATYNCNFHCGHCEASAGDKEKVSELDTKEVLRLIAELGDMKIMKIFIGGGEPLLRK
DLFVVVRSILDAGMQYELSSNGYLVHKFKEELTEMPPLTFFTSIDGLEKTNDKIRMIGAF
NRTLQALEFFKSIGVPNRTVNTVVTTESIGELSELKKFIINSGATFWRFSIAIPVGRAKN
NNKMFLSDEQLMYLFKFVEETRKEFNVGISEEGGYLGCLSLKLRDVPFFCGAGFTKCTID
ADGEVYGCQIAYDSKFSEGNVKDISFKEMWQKGFSSFRYPQLSEECLECKYVGSCRGGCW
GMRIGNMHCFKRIWGGDTNAHSIN*
>SR-VP_0-2_scaff_6119290_936180_679 # 453386 # 453577 # -1 # ID=2_679;partial=01;start_type=Edge;rbs_motif=None;rbs_spacer=None;gc_cont=0.318
NAIVAIITLVLAVPLMKILNIEGAALAYLIGNTIGAIIVIIRIKNPAEFTLKLLKAKKDV
ITI*
>SR-VP_0-2_scaffold_141_577528_1 # 2 # 130 # -1 # ID=3_1;partial=10;start_type=TTG;rbs_motif=GGA/GAG/AGG;rbs_spacer=5-10bp;gc_cont=0.279
MITDVYNQEKRVSVIIPTLNEVENIKHVFPYIPQFVDEIVVID
>SR-VP_0-2_scaffold_141_577528_2 # 247 # 381 # -1 # ID=3_2;partial=00;start_type=ATG;rbs_motif=AGGA;rbs_spacer=5-10bp;gc_cont=0.311
MRLSKINHKRLSDKEKIDLLSGNIIQILVQSICAIGFGYYERHI*
>SR-VP_0-2_scaffold_141_577528_3 # 459 # 2318 # -1 # ID=3_3;partial=00;start_type=ATG;rbs_motif=None;rbs_spacer=None;gc_cont=0.313
MIKTAVILAAGLGSRLKEITIDKPKGFLVLDDKSIVEQSICKLVDNGIEKIIIGTGYLSE
AYDQLAKKYPQIICVKNVRYSETGSMYTLYNLRNHIDSDFLLLESDLIYDEIGLKSLFEE
CYTDIILASGKTNSNDEVFIEINENKFLVNMSKRTDGLNNIYGELVGITKICYNTFLKMC
SFVNNDIENNQKLNYEDVLTKLSGSVNIYVKKIEDYAWGEIDDKYQLDRAITKIYPLIKE
RENSIQNKGDCKMQPVKRNILLNPGPATTTDTVKYAQVVPDICPRENEFADVLKGIRVDL
VKIVHGGNDYTSVLFTGSGTAVMDSAINSVVPPDKKIAIIVNGAYGERMVKIAKAYRIPY
VEVNFQYGEKIEVAKVEKILKTDKEIACVAMVHHETTTGILNPIKEIGKISEENSCAFIV
DAISSYAGIPININEYNIDFLMATSNKCIQGMAGIAFIICRKDELEKIKNYPKRSFYLDL
YDQYKYLEETGQTQFTPPVQTMYALRQAIKEYFEEGEENRYMRYSENWKVLRKGLLDMGF
KLLLNEDDESHILLTVFEPNNQNYSFENMHNFLYERGFTIYPGKIGNKKTFRLANMGDID
VRDIKKFLVVLNEYIMNIR*
>SR-VP_0-2_scaffold_141_577528_4 # 2315 # 3001 # -1 # ID=3_4;partial=00;start_type=ATG;rbs_motif=AGGA;rbs_spacer=5-10bp;gc_cont=0.311
MAEWQQVWNKRILPEGETILDTLIRADGFDKGAGKIDSDSWKEYIEFITKKLDLKEEESI
FEIGCGSGALLYLFYERRHKVGGIDYSEPLIKIAKDIMKGMNFQVCEAINIDTEEKFDVI
ISNSVFHYFPNLYYAENVVKKMLDKAKRVVAILEVPNLDIIEESEKIRRGSLPAGEYEDR
YVGLDHLYYGKNWFYKLGKKYGCVVDIFEQNIKNYGNNNFRFNVVLRK*
>SR-VP_0-2_scaffold_141_577528_5 # 3005 # 4141 # -1 # ID=3_5;partial=00;start_type=ATG;rbs_motif=GGAG/GAGG;rbs_spacer=5-10bp;gc_cont=0.312
MLNTKLFGEELKKYGFDFYSGVPCSFLKDLINYAINNCEYVMAANEGDAIAICAGAHLGG
KKSVVLMQNSGLTNTISPLTSLNYIFKIPVLGFVSLRGEEGLSDEPQHELMGKITASMLD
MLQIKWDYLSGNLDDANIQIKVANEYIENGQSFFFVVRKGIFDKEKLHCGNHRIMTPNQN
RNIKRRDDTFPKRIEVLEKINSLKDKNTILMATTGNTGRELYEIEDAPNNLYMVGSMGCV
GSIALGLSLVKKDFDIIAIDGDGSLLMRMGSLATNSYYRPENMMHIVLDNNSYDSTGGQK
TVSHNVNFVDLAASVGYDHSIYVHDINELEYYIKNWKKNKGLTFIYVKIAEGSKENLGRP
KIKPYEVKERLMEYINRK*
>SR-VP_0-2_scaffold_141_577528_6 # 4134 # 5741 # -1 # ID=3_6;partial=00;start_type=ATG;rbs_motif=None;rbs_spacer=None;gc_cont=0.333
MEKGINMKKTTKLKNLINSGKLEFIMEAHNGLSAKIVEETGFGGIWASGLTISASLGVRD
NNEASWTQVLDVLEFMSDSTTIPILLDGDTGYGNFNNVRRLVRKLEQRNIAGVCLEDKLF
PKTNSFIGGETQPLADIEEFCGKIKAAKDAQQDPDFIVVARTEAFIAGWGLNEALRRAES
YRLAGADAILVHSKKNDFSEIEAFMKEWDNRHPVIIVPTKYYSTPTDKFQDVEISMVIWA
NHTLRSAIGAMQKTTKQIFVDNSLINVEDKIVSVSEVFRLQGADELIDAEKKYLPTAGKN
VNAIILAAAQGTKLGELTKDIPKTLLTIGGKTILEHQLDVFHNMGIKDITVVRGFAKYKV
IGNNIKTIDNDMFEETTELYSLYLAMSELKENTIISYGDIMFKGYILNDLLTDDNDITIV
ADADYEKYFEYHDYVKTDIPYSKKLFSQTVKLEKMSSDLTKETNGEFIGLFKVNSHGADI
VKRALEKLANNRQLRMKDLFAEIVAHHPIAVKFIKGSWLDVNSIVDLQKGEVDNA*
>SR-VP_0-2_scaffold_141_577528_7 # 5832 # 6011 # -1 # ID=3_7;partial=00;start_type=ATG;rbs_motif=AGGA;rbs_spacer=5-10bp;gc_cont=0.356
MRLSKINHKKLSDKEKVDLLSGSTIQSERCGKIRLLTKEEMATCPDPCPDPMCYRVWIL*
>SR-VP_0-2_scaffold_141_577528_8 # 6367 # 6660 # -1 # ID=3_8;partial=00;start_type=ATG;rbs_motif=GGA/GAG/AGG;rbs_spacer=11-12bp;gc_cont=0.452
MTEPDKSFFFAAFAIGLVFGNLGGNKGKDKGGSGLISPLGIDIGLLLGVTLGLGRRFGIT
FTPGIVIGRMGFIVVAIGIHFGQKLGLGLVVPVFPVW*
>SR-VP_0-2_scaffold_141_577528_9 # 6828 # 7058 # -1 # ID=3_9;partial=00;start_type=ATG;rbs_motif=GGAG/GAGG;rbs_spacer=5-10bp;gc_cont=0.385
MEQDKKWIMPKWMKSYAKMILNTGGNDIEDLVNDDGTNSNIFNNAPRALICASVKSQVGL
LEQLYDKGLLNESCRD*
>SR-VP_0-2_scaffold_141_577528_10 # 7073 # 7264 # -1 # ID=3_10;partial=00;start_type=ATG;rbs_motif=AGGAG;rbs_spacer=5-10bp;gc_cont=0.276
MNFQEIKTKKQECEREIETIISQFEKYLPEEIVFDSAVVLKTHETDDEPSKPICTIKLKM
TEL*
>SR-VP_0-2_scaffold_141_577528_11 # 7550 # 7798 # -1 # ID=3_11;partial=00;start_type=ATG;rbs_motif=GGA/GAG/AGG;rbs_spacer=5-10bp;gc_cont=0.329
MGKIIRVEKPKGEVTRRSLFIVYFEDDEGKEYPSYQNPEEFKVTMLKQELILKGFSEKDL
SDYENALRKLFIRENSENGLYL*
>SR-VP_0-2_scaffold_141_577528_12 # 7820 # 7978 # -1 # ID=3_12;partial=00;start_type=ATG;rbs_motif=GGAG/GAGG;rbs_spacer=5-10bp;gc_cont=0.377
MACDIKTGDSIVVAIDDKALFGKVVDTRKNSAGDPVIDLKLDEACRYKIVYE*
>SR-VP_0-2_scaffold_141_577528_13 # 8539 # 9285 # -1 # ID=3_13;partial=00;start_type=ATG;rbs_motif=GGA/GAG/AGG;rbs_spacer=5-10bp;gc_cont=0.410
MNIPKLSIMVILVIITMFIPFSSIAEEDSAISAGSSSFASGDTTHASADALATVIDGNNV
VIAQSMADAKGREISLFSKAYATGKIVHGEGSVTVTGEATQSNVDAITEKIREGLYRVTV
TVAGYGYSSDGGASGNTYALAWAVDPDPIQLVLIQPPRPVVQPFFGWIFGKSDAERYYAF
KYQIVKHNRLAMADNNTNDTATYKHAIYWRDVILNDYGLNASQFEHKYTLQEVIALDPEL
VKPANNSK*
>SR-VP_0-2_scaffold_141_577528_14 # 9330 # 9902 # -1 # ID=3_14;partial=00;start_type=ATG;rbs_motif=GGAG/GAGG;rbs_spacer=5-10bp;gc_cont=0.457
MNSKNIKVLVALMVLVTMTAPSVLAEGEHSQPTVTSYAIGSATASGTNVDIHTFAKTTGD
LAHKAAIVAAYSDGSASSGSMSGNVGTGYADLNMWSAADIGTVSPSHDVVIDAGVLTGVD
GLLNTGIEVGGTTSHGTASAVVNADLTLAVTGHEEHQKSKFNSNSVGIATIGTDISSVSL
ELNVTAPRHN*
>SR-VP_0-2_scaffold_141_577528_15 # 10067 # 10315 # -1 # ID=3_15;partial=00;start_type=GTG;rbs_motif=None;rbs_spacer=None;gc_cont=0.313
MTKTIPLDDNVHKYLKKVQSILYHEYNIEIRLQDILAYIINGKIIGSSHKMAETVFKEAV
NIETKNIDKDKNVTVVPKGDQV*
>SR-VP_0-2_scaffold_141_577528_16 # 10728 # 11234 # -1 # ID=3_16;partial=00;start_type=ATG;rbs_motif=AGGA;rbs_spacer=5-10bp;gc_cont=0.306
MNKILFETPWLVQRLEKPICKTNLPFDKGYIKEGLSRGVGVVIANIMQFDYMGSAEFEWG
ALPKSLEYCIKYAIDNNLIACEIDIIGRKGISKSVYYICHKDIEEDIVNWLKKAGKNEHS
HTKEGVRLQDIIDNLNSFRYCGWYDLGNKFWFFTDKEMFLNVKRLFGV*
>SR-VP_0-2_scaffold_141_577528_17 # 11495 # 11725 # -1 # ID=3_17;partial=00;start_type=ATG;rbs_motif=AGGAG;rbs_spacer=5-10bp;gc_cont=0.442
MAQGVPPILPLAPIERVIRGAGADRVSEGASIELAKILEEFGLEVSHEAIELAKHAGRTT
VKEEDIRLAVTRVKKQ*
>SR-VP_0-2_scaffold_141_577528_18 # 11890 # 12012 # -1 # ID=3_18;partial=00;start_type=ATG;rbs_motif=None;rbs_spacer=None;gc_cont=0.293
MRIRQWPFVIRKVEVDTKGDIVRIIKPKWKSKNIKNVDKE*
>SR-VP_0-2_scaffold_141_577528_19 # 11981 # 12088 # -1 # ID=3_19;partial=00;start_type=ATG;rbs_motif=GGA/GAG/AGG;rbs_spacer=5-10bp;gc_cont=0.315
MDLENKIKYGVFSDITGDKPLLICEDENKAMAFCY*
>SR-VP_0-2_scaffold_141_577528_20 # 12149 # 12874 # -1 # ID=3_20;partial=00;start_type=ATG;rbs_motif=AGGAG;rbs_spacer=3-4bp;gc_cont=0.313
MTHYSIGGSSDEEGIVFSSYNYSIKIKTYPNIEIGDVIPLKKVKVSKTGIVFLAFLIILS
LGEILHKYMPSQIGNLILGISFIFRIIFTIILIGTIVFLVKRSGIKGFNNLRINHGAEHK
VICAYNYGKIEDAQKFERFSIACGSYLAIPVVVIILLGGWISYPVTICLLYYAGYTYVGK
IRYVLYITIGIPIQYMVTKEPVPEILDAAKEGLSKLIYEEQVRDTAKWCQSIEAKNRIKN
T*
>SR-VP_0-2_scaffold_141_577528_21 # 12922 # 13248 # -1 # ID=3_21;partial=00;start_type=ATG;rbs_motif=None;rbs_spacer=None;gc_cont=0.346
MKLKKLLFVCEGNEQRSPTFEIWFKKNRPRYDVRSGGTERSHSGLSIGVLLKWADVVYTM
DLNQEMFIAREFPEFLAKVVVVGCDDRYPRESPQLFRLIEYWVKKNNL*
>SR-VP_0-2_scaffold_141_577528_22 # 13290 # 13589 # -1 # ID=3_22;partial=00;start_type=ATG;rbs_motif=GGA/GAG/AGG;rbs_spacer=5-10bp;gc_cont=0.340
MSYKNAYLIIAIILIFMEIGLYYKAHNLIMLIPFGLGAVVFFIMFISEFRNTVRSCPDQA
VIKEELTRLRSELLLSNNDLEKAALNDMITMREKCLKRA*
>SR-VP_0-2_scaffold_141_577528_23 # 13614 # 14030 # -1 # ID=3_23;partial=00;start_type=ATG;rbs_motif=AGGAG;rbs_spacer=5-10bp;gc_cont=0.326
MKNTERVDKKIIGDVRENLGLEREDTSKDNRIDGMSPNEIFKRWCEWNGFINYSGTFREV
ISSIYGVDIDYNTVKLAQDQKDVLVIVGEILRMITSSDNHFEENMREYICGKLDISNEYL
DEILEIISKMADKNRHSL*
>SR-VP_0-2_scaffold_141_577528_24 # 14027 # 14413 # -1 # ID=3_24;partial=00;start_type=ATG;rbs_motif=GGA/GAG/AGG;rbs_spacer=5-10bp;gc_cont=0.318
MNKKTIAKVIYYELIPVVIGFFLFGYLGRAANLTDFIYKMAIFVLYMAPFSIAYTLVGGF
IFSRFFPPDTCAQKLMAKMVSCKIKKENGYGYCAKCPDNLACIKSIGCTNEIIDDTNEID
EIKGDVEK*
>SR-VP_0-2_scaffold_141_577528_25 # 14506 # 14727 # -1 # ID=3_25;partial=00;start_type=ATG;rbs_motif=AGGAG;rbs_spacer=5-10bp;gc_cont=0.320
MEKAIEKGTCSWCTKAGIVSFIPLRTDIIQNVEVNKSIEQLNTRIMENKLIRIEEGIFVC
KECVSVYGLKPIE*
>SR-VP_0-2_scaffold_141_596876_1 # 2 # 163 # 1 # ID=4_1;partial=10;start_type=Edge;rbs_motif=None;rbs_spacer=None;gc_cont=0.290
ETEQSILMIKSGLRIKEVPSFEYKRINGVSNLNSFRDGWRILKIIIGEYFRKG*
>SR-VP_0-2_scaffold_141_596876_2 # 233 # 1186 # 1 # ID=4_2;partial=00;start_type=ATG;rbs_motif=GGA/GAG/AGG;rbs_spacer=11-12bp;gc_cont=0.366
MNPEVKLLKKVGIIVLSIIAIIAGVLFPVSTIQAGNSAITVNETPVVTVNETPVVTVNET
PVVTVNETPVVTVNETPVVTVNETPNVTSTPIIYVPSSGGNSGGMDVSSSESFSNIVKFE
RQSKDLVVNKSIAYSFSSPEFSIYQVLVVSNTNDIDISMRVEHLKNLSANVDEISDGTVY
AYENVIIASTRINYATIKFRVRNTWLADNEIGNDSITLLRYDNGWKRLQTNVTNSDDNYT
YFESISPVLSSFAISGLAAENIVTQTVSNVSVSRVESGNLSPDTIEVAGKKSVSVWFEIV
VAMIAVVLVASIIRAKK*
>SR-VP_0-2_scaffold_141_596876_3 # 1321 # 2172 # 1 # ID=4_3;partial=00;start_type=ATG;rbs_motif=GGA/GAG/AGG;rbs_spacer=5-10bp;gc_cont=0.308
MKIHNVIHRDLLIILIWTMTSVVYISVPTLENSFMRTILGIPMVLFIPGYILVAALFPKK
KGIDSIERIALSIGLSIAIVPLLGLILNFTFGIILISVLLSLCVYTVTLVFIVAYRREKL
PEDERLEYEKVIEERKPKSNIDSIQHTAVNIILVFTIILTIGMIYFAVLTPKIGEKFTEF
YVLNSSGRVDNYQTNLTVGNPTTYIVGVSNHEYESVNYTIEIAINKDMLTSKDLTLEHNQ
AFENNMTLVLDKKGTDMELEFWLFKEKNFTAPYRELHLWVNST*
>SR-VP_0-2_scaffold_141_596876_4 # 2154 # 2780 # 1 # ID=4_4;partial=00;start_type=ATG;rbs_motif=GGA/GAG/AGG;rbs_spacer=5-10bp;gc_cont=0.266
MGEFDMKKFVYFPILFIIIWSILIYHYKYYSIFFGPQIYLISLLTIIILIIFGDLSLGIK
NILQDISLLPLLMVINFSIPQSFTINYLRNILICAVMLIPIHSIIKYQYVSIKSLKINIP
IIIGIILVVYVQYMNIVRYAQMYSAEIITLGGELVTIFLVISISISLLVSGSKYWNKYNS
NTMDMFIEPVAIIFMMIVASRAIFVIYS*
>SR-VP_0-2_scaffold_141_596876_5 # 2810 # 3973 # 1 # ID=4_5;partial=00;start_type=ATG;rbs_motif=AGGAG;rbs_spacer=3-4bp;gc_cont=0.297
MTGSEIKNALVSVIICPFSIKRFDMTVGCIHSIFDSTYDNYEIILVIDGNEQLKYSLNDN
FKDIDKVTVIGNKKNGGPSIARNHGIEIAKGDIIAFVDDDAYVTSDWLERITKDFYEYSD
IAVVGGKLLPIYSCNNGSEKLPEELLWIVGCTYKGHAENRQFVRNVISANMAVRRNIFDH
INFEYLNTRKNRLFVPIKQLEDTLFCIMVNKRKVDTILYDPDIIAYHNVPAERLKLSYVI
KRSFSEGILKAQLESIDCKDGSKDGSKDGSKDGSKDGSKDGSKDGSKDGSKDGSKDGSKD
GSKDGSKDGSKDGSNGTNNEGNINTTLNKDKVLYYEQNYLRTLLTSIIRNFCTFKIRDNL
LLSITIISVLLGYMSETMLLFIEGKEK*
>SR-VP_0-2_scaffold_141_596876_6 # 3990 # 4841 # 1 # ID=4_6;partial=00;start_type=ATG;rbs_motif=AGGAG;rbs_spacer=5-10bp;gc_cont=0.310
MNTDGISVIVSTYDDPINFVDQCLNSLLCQEKISEIVVVDSSKKDDIKRFCYSLGSDKIN
YVYTPPKGLSDARNKGIKAAKKDIIAFTDADCIVDKDWAKNIYNSFAENVAENIAIVGGK
ILPKWVIIPNKILLNSAIAQGFYSSFDMGEDLKDVTQIFGASFAINKNLTKNQLFLSQLG
RKKENLLCGEEVDFCRRVIANNLKIVYNPSVVVWHQIPEERTKFGWIWKRMYYGGITRAM
LGGQPTPKTVNFVNYNFYDIIFLMIFITPYLHGLVTTKIKQKY*
>SR-VP_0-2_scaffold_141_596876_7 # 4890 # 6605 # 1 # ID=4_7;partial=00;start_type=ATG;rbs_motif=GGA/GAG/AGG;rbs_spacer=5-10bp;gc_cont=0.315
MYKFSTKNIDIGMESKIYIIFAFLGIVLLFYSIMEIRPVITDVESYGLASYLTKEYWIGL
ALVAICSIALYLDKRVKHESVYLIYLIAIGLFLYGIATFVEDNASDTWTYYPAGEGKMLL
DTGSINIASDYPLISYHSWPGIHFLSAFMTYMANIGMDDIMKYMPIFWVLALILLTYSIG
KLFKLPANECFMMSFLVLSSFWITYNYAPQALAYIFYLLFLVSMISLYRERDVNANIEFT
FLTLLVFAATVIMHMLTSILLIIIFILLSRYISFSRFKFVSYNIKNPTDFLYRNRKKFLI
FFVTIFFGWHVYVAQPMFTAGIKDLMTQILQGESFNVFKGEKYNTGTTVLRQVIHYSRIS
YLGLYAVSMITAVILYLKGKVKDTNKELVEMCFLWFIGILTLLVFRYGAEIDDRVYIFSI
LPMSLIIIMTFDKKVVSILAIIFIIVSIPAHYGTESYDAVYTTDLQGSKFMASNMNPYSS
INYYNSRLIIYYKPQLITDINGTGYKQGYYNPDEASLNASEYILHSRQISNYLIYTFGVD
TIENWLKKDNKSDLVYNNGYYTVYRNGLGYY*
>SR-VP_0-2_scaffold_141_596876_8 # 6628 # 8577 # 1 # ID=4_8;partial=00;start_type=ATG;rbs_motif=None;rbs_spacer=None;gc_cont=0.291
MNVVQNGDIVMNVVQNGDIVMNVVQNGDIVMNVVQNGGKMQAIILAAGRGLRLRHITDKI
PKVLVEVNGTPLIINQLEALSKHKEIYEIIIVVGYKKELIEKKIGDEYKGIKITYVENTK
WEHTNNIYSLWLALGIIKNSFILMEGDVFFDHELLNILFERRYKNIALLSRYKSCMSGTV
AEVDKEDNTIRRLIPGSEQRENFDYKDKYKTINIYSFDYNFFKEYLKPSIDLYTKTRTKD
YWELMLGVLIYLRVPNISYHIVDNINWYEIDDEKDLDAANYLFADGAKKMEMLSTIYGGL
WRYDIIDFCYLVNPYFPTKQFYTELSQDIEQLVSNYPSGQKKMRKLLSSWFNGENINENN
LVVGNGASELIRIINRDRDLIKKITIPVPTFNEYEDIGDIQKNYFELKEDNGFKLDPDKY
IDAVKTSNSNFALIINPNNPTGVLYAREDIIKIIKNLKSLDGIIVDESFINFSVDKNNSI
QSLITEYPNLVIIHSIGKEFGVLGIRLGYMLTSNQLILEKVRNSIPLWNVNTIAEKYLEL
FPKYKNKFEESINRIAEERERLYIELKKINFLKTFPSHANFFLCKILNDSNSKDLTTMLI
KKNIYIKDCSNKTSLSDKFVRIAIRSRRDNDILVSTLKEIEKEDNDVKI*
>SR-VP_0-2_scaffold_141_596876_9 # 8794 # 9804 # 1 # ID=4_9;partial=00;start_type=ATG;rbs_motif=GGA/GAG/AGG;rbs_spacer=5-10bp;gc_cont=0.286
MVIRLVEDKDIWDRLVDNSKDGLLFHKWDFLKIMERHTNCKLLPYGIYDKNDTLICVFPL
FLRDKGLKTVFSPPPRTGVTRLGFVMNQEFDSLKQNNKEAALRIVVEDFNEEIKKISPNY
MSITLVQNFLDVREFKWKNYDIDTGFTYMFDLNQSLDEIWGNIRKSLRNKISQMDELNLR
ILPDNDISRFYESEKKRYEKKGLNFEIINKNYLEDLFETYPEYLKLNNLYDNNDNIVNTQ
IDCEYKDRFTLWLGGAKPQENAHYNEYRIWNSIKMAKNAGYKRIDWGGGPQSIFQFKSKF
NPTLNLYFTVYKKDIIGKSVEWIYLNLMKKIHINYQ*
>SR-VP_0-2_scaffold_141_596876_10 # 9816 # 10559 # 1 # ID=4_10;partial=00;start_type=ATG;rbs_motif=None;rbs_spacer=None;gc_cont=0.306
MRQYTYNEIINTSEAGSSWWEAIIRPFVYRLTWLFANYTKFTPNQITIMSFIFGLLSAYF
FLYGTQYYLIIGACLFEFSFILDCTDGRIARLKGLKSIFGAYLDTMSDFIKHFFITLGLV
YGQYLMTDDVSFLLYGYIFIFSELTFLASSFVIRLTQPEFSMGKEEFHQTRYVIMKDRLS
LFVKFKRIIDPGNKLSFIPLSSIEAETIVLFIAPIMMNIKLGIIIGSIILLTNLLVAIIF
NFSLKKR*
>SR-VP_0-2_scaffold_141_596876_11 # 10567 # 11481 # 1 # ID=4_11;partial=00;start_type=ATG;rbs_motif=GGAG/GAGG;rbs_spacer=5-10bp;gc_cont=0.322
MNKKDIFSGGPKMDLDRTEKVAASNNLLMKVLLISVFLLALILLVYIYGAKASDKSSDKS
TDFSELDINQFRLFNNKWGSDDVETNVKQTIYIDTVNNNIGWQWDRPSPQLSNCGTYPCP
NYPEVIVGTNQGQWNPSTSPYFPVRYGDINNWTVDIGWAYPIKPTGNNNLALDIYWMDSN
YTKRYYNIMIWIQGNYSQTEKIVTDGINEYYYFHESKQDGNGSRPWDCFQLKNQNRDMTN
LSINIKALLDTISNRRWNVKDRNNWMIPDIQLGNEVALNFGSSSGKIEINKYNINLNGNL
IHLK*
>SR-VP_0-2_scaffold_141_596876_12 # 11506 # 11667 # 1 # ID=4_12;partial=01;start_type=ATG;rbs_motif=GGAG/GAGG;rbs_spacer=5-10bp;gc_cont=0.272
MNIKKMLEDSLFKNSIYLMVTNFTGLIFGFFFWIIASRYYTPNNIGIVSTILSS
