# Supplementary material for: Borgs are giant genetic elements with potential to expand metabolic capacity
Source: Nature. 2022 Oct 19;610(7933):731–6. doi: 10.1038/s41586-022-05256-1 (PMC9605863; doi:10.1038/s41586-022-05256-1)
Supplement: Supplementary file 6 — Protein sequences of the genome sequences in FASTA format. [file 41586_2022_5256_MOESM6_ESM.zip › Borg_Mp_proteins/Pink.faa]

>SRVP18_trench_6_60cm_scaf_17_454_1 # 1 # 834 # 1 # ID=1_1;partial=10;start_type=Edge;rbs_motif=None;rbs_spacer=None;gc_cont=0.406
YNTTNNAPMGNMFTVGETDVIWTVIDANNTTATATQKVTITETPVSTELTITAPADITMV
ATGNNTTVELGEPNVTGGMEPYNTTNNAPMGNMFTVGETDVIWTVIDANNTTATATQKVT
ITETAAGMVSGMIFDDLNKNKTLDSGESGIANVQVKLRGMDKSNKKIRLKTNTSADGKYA
FSNLPDGKYTMHVYHVDGWVHTTKADKKVTIKNGISVTANFGKKNVITVTPGPTETLTPV
PTETSVPTEAPTEAPTEAPTEVPTETPVPTEAPTEAP*
>SRVP18_trench_6_60cm_scaf_17_454_2 # 999 # 1910 # 1 # ID=1_2;partial=00;start_type=ATG;rbs_motif=GGA/GAG/AGG;rbs_spacer=5-10bp;gc_cont=0.288
MNRRISTVLILVMLYIIVSVYAETQNQNYSNIDAISTQNPSNNIYTISTQNPSNNIYTIS
TQNTTKGLKFIIVGDPQINSTTFEGVERLKQVVSFVNRSHVDFIVFEGDMTDDGTNKSND
IVKDILKNLKKPYYVVVGNHDLHISSKVFESYYGPMEHIEFINGYQLLFIGMKDVHNKTG
GITKLDWSFDFSKANKSVPTLVFIHGPVKKISLGCLYCRFQKDIFAYGYSMNPELEKFTN
LIGVYSGHVHYDSERIVDGTRYVTVNGLINIIIDYIPIVHASNKVGYSIIKNNDSYYELI
PYI*
>SRVP18_trench_6_60cm_scaf_17_454_3 # 2315 # 3133 # 1 # ID=1_3;partial=00;start_type=ATG;rbs_motif=GGA/GAG/AGG;rbs_spacer=5-10bp;gc_cont=0.321
MNRKYIYIISILVIAMIGMGCVDKSQNNSSTSVGTVDNVSTIEGDNASTDNLSTIEGDNA
STVDNLSTTEGDNASIVDNESSGLNPVVNDTSSMTESFKIGDEKIMLGVNIKLVNIIDYD
NNIVTIDIDNVEYKYDPESEDTIKAKGIEITDILTSKEDKTAEITVDYESSESDNVSTVN
NESTSDLNPVVNDTSVTESFKIGDEKNMLGVNIKLLKIIDFNSNIVTIDIDNVEYKYDPE
LENTIQVKGVEIVDISTTDDNTAEITVDYASS*
>SRVP18_trench_6_60cm_scaf_17_454_4 # 3173 # 3832 # 1 # ID=1_4;partial=00;start_type=ATG;rbs_motif=AGGAG;rbs_spacer=5-10bp;gc_cont=0.321
MKMNFKKNTYIWILVIFGLMTIVIMTGCINDAKKNGDIAKQTPQGIIVTPISQGTSGRAV
SSSTSYILEKYDLKKLVSMSDNIIIGDVSNVLPSKWNTPDGKRPSENNNTPPYIIYTDTN
IKIVENLKGSLNSTIIVRTLGGTVGQDTQNVEDQPSYNINEKVLIFLKKDNDPRTQDIGD
DHFITVGLVQGKIPISQNNDVIIGDEKMSLDDFRIRMTE*
>SRVP18_trench_6_60cm_scaf_17_454_5 # 3871 # 5709 # 1 # ID=1_5;partial=00;start_type=ATG;rbs_motif=AGGAG;rbs_spacer=5-10bp;gc_cont=0.326
MGSDNRIFLALTILIMLIFMSVQNAVALVEEKSLNDLTKSSDNIIIGKVISKESYWKDGN
IFTNVTVSVNQYIKGKSDNQSDNQFIVKIHGGTVGNIYAEVSDVPSFEDNEDVLLFLKGN
QILGWNQGKYTIKDGKIKETGESIIEFIRKIKQQNVTNNYSQNYNYSSQNYAISNTISNT
ISNAIAIMPHITNITPKYGRAKAAELGSSVAASDSTQMTIIGSGFGTIKGNVKFWYAGNV
QYLATIVSWTDDEIVVKVPGRISSYTKPDGTGNVQVSTSDGAISDNYGDFDVNYSYGGGK
WSGNKTIYMINPKTVDDIGAITAVQAAADTWNNANTSFEFVYGGTTPKTDVAMDGENSII
WVNYDTGSVATTTTYWRETDPKTIIESDTVFNNYNNNWGTDDSQTKMDIQTVATHEMGHW
LQLLDLYGAVDDNKTMYGYVFNGEIKRTLNMNDIAGIRDIYGLVSLDKVAPTTTIIGVIE
GATYNSNVTITLTAIDNVGGSGVRNIAYAINDEKMTIYSAPFIVNETGKNTVTYRSIDNI
GNIEQTKSINFTISSENILAYYRGLNNYPDKVETIDLLKAADNWRDDVIPPGLSTPITTN
QLLVLADEWRNS*
>SRVP18_trench_6_60cm_scaf_17_454_6 # 5869 # 7233 # 1 # ID=1_6;partial=00;start_type=ATG;rbs_motif=GGAG/GAGG;rbs_spacer=5-10bp;gc_cont=0.386
MKNMKNKKYGINILMIALILIMIPAVQASVSAERSIENNTLIAGNSTNITVVIQNDDMSR
SLSLKEIIPSDWNLTRISDDANQFKASTNEWVWLTVENNTAKTVIYQVTVPSDTVSGTYN
IDGFISTNENMTNVTGDSTITVINNNTVVPPTNESFNFSVSPSTQTVNVGTDAQYTLTIG
NPGSVEDIYSLVTDNPDNANVTLDNDNVTVAAGDSASLMLTVNGSVTGTYTVNVTATSAN
TSNMKNVTTTTVVTAPPVVPIGGFSFNVSPSAQTVNVGSDAQYTLTIGNPGSTEDTYSLV
TDNPDNATVNLDNDNITVAPGGNSDLTLTVSSSVTGTFTVNVTATSANTSNSSDVTTMTN
VVVPVTQGHVGAGSSSGGTYPTFTATPQKTAIATPVMPTQTTVSQPVETTVETTEQPVET
TTETPMPTATKAPGFGIVIAIGVFAAIYIMRRKK*
>SRVP18_trench_6_60cm_scaf_17_454_7 # 7349 # 8020 # 1 # ID=1_7;partial=00;start_type=ATG;rbs_motif=None;rbs_spacer=None;gc_cont=0.321
MKKYLLFGIIFVIFVSIFSIEGIAQDASDTQVTIKMRNLGNDPSSGGTIANITVIMNRTG
KLAYVEEYYSGSYAQPNFCCGSRYETVMNDYTVSFDLKRPDDNKNKLWIYVKSKVLLDGV
VVYEEWTGTGGTYKSLLPEEPTNNNNSVVPTVRIKPVNPRPTEQYVDTVHDDNSTSGTNN
IGNMKPMYNVTYVEGKTQNLPAIGIPVIIIVILSVYMFNKRNK*
>SRVP18_trench_6_60cm_scaf_17_454_8 # 8087 # 8878 # 1 # ID=1_8;partial=00;start_type=ATG;rbs_motif=GGA/GAG/AGG;rbs_spacer=11-12bp;gc_cont=0.395
MKVQVVGLGAVGTAQAYLAKELGHNVIGYDPQKTSHPYCKANESLDGNADITFLCAPESE
APRIIEKLVGIGHKGLIVIKSTVPVGTTKEMAEKYNIHICHNPEFLREKTAVEDVMKPSR
VVIGECCAEHGDMLRKFYEPLNSYTHMTDSTTSEVIKLVSNSFRAVTITFWNEIAILCNK
KGIDVKEVSEMCNSAKLIGEWEGGQWGTKYFLQPYDGKCLPKDIRHLINTFRDVGENPKL
FDACEAFNNRLLDEKSKKEESSQ*
>SRVP18_trench_6_60cm_scaf_17_454_9 # 8974 # 11154 # 1 # ID=1_9;partial=00;start_type=ATG;rbs_motif=None;rbs_spacer=None;gc_cont=0.304
MIFLYTVIFSYYTIMRHYTYQTAAYDMGIFLNSFYNTLFEGKFLYTTLWEGIRFQNHFSP
ILLLILPIYKIAPRAETLLILQSFVLALGALPIYMIVRKEISSKAGVIFALLYLVYPALH
GINRYDFHEVAFAPVFVLFTFYYYKEKNYTLSTIFMVFALISREDVAMAIVPLAIFWLWE
SRHKWSIKDSDTVFCCSTIVLGILWFLLATKMVADLNPDGYFFVKEYQPIFVLVDLNKKI
IFITAMFVPLLFTSLFNKYIYVSIPIFARNLFTNMLTRYQLDNQHTALLLPIMFISSIYF
VKYISDNIDDSIKKYFSSNMLYSFVALIIVLNLFIDPIPSEIANNNQISKVPIVPDGGPL
PTTNGLLPITPHIKALNEIISMIPKNASIYSQSNIFSHVADRPYTYYVVGDVQIFKGWNN
RQTGLLVPWKDADFEYILVDDTKVNRDPLRKMDIESIDILAKNYGLYIVIDRIYLFKKGY
TGVPNLLPNLMNNFDNNYLTGYYNGIFASYYNNNDFSNFIGANNSIGNVDNSPTIIGGNM
SADNYVYGPPILIDRVNMIKLALTKTSPSPIPGVIHKYNFGIKYDSYLYAPEDGIYSFQL
LSSNGARLFMNDQLVIDAWNLTTVETHFQSYLNKGLYKIRVDYRKYKGTGSYIYLQWLTP
WNGVYDYIPEEYFYVPKENIDNIYNAFKYQTINNSTNGETINSTTVNNTNYENVINNENV
NTDEQI*
>SRVP18_trench_6_60cm_scaf_17_454_10 # 11256 # 12704 # 1 # ID=1_10;partial=00;start_type=ATG;rbs_motif=GGA/GAG/AGG;rbs_spacer=5-10bp;gc_cont=0.299
MEDKKDNLEAEKKDKENLDKKQDNENLDKKQDNENLDKKQDNENLDKKQDNENLEAEKEN
IDKRQEHIYDALYTRRNFLKLVGAGIATIAIGYYVYKTIEKPEGIYYKIYEENNMVKALN
VRNDSIEFQDSDHHTVIQGVLDSLPIEEKKKRVVLKGNFISKDTIKIPSNTIFELDGSIT
LGNNIGKILVTQAYRSTGDTDIEMIGGIYDANKDNQRKDFFGEGGRNHVIEFPKIMNSSF
TNFTVQNAGGDGFVIDEDCSHNIIEKVIGRNCGVIGVSDGNGLDDRGDHNTWTNCIAEDN
ESDSWVIKCRNSTFIGCIGRRSKGAVGFGLYADRDISGNQFLACEAYDNKTNGMSLNIPT
KARGKSINIENNNIQGLFYNNGDSGVRLRNTTTEGLFRNNIFDILTYNNRIGFAIEDINI
YKNSGVIAAYDNKESDCNIGGNNNTFSIFAPKGKNKIIVESGNNISYIDNNNNSWAVKKF
KG*
>SRVP18_trench_6_60cm_scaf_17_454_11 # 12794 # 13981 # 1 # ID=1_11;partial=00;start_type=ATG;rbs_motif=None;rbs_spacer=None;gc_cont=0.313
MVGDDKLISIIIPIYKDLSSLDILLTRIEDSLISYSHETIIVNDYPNDDKSLSDLVNKYE
NKYHNNSNIKIINRAGKMGVASAIMDGINAASYDNVCTLNADLQHPPELLPSIIEELKTS
DIVIASRYVDQGKIKKWSLSRKIISRGATFLARMIPRVKEVKDPMSGYYALHKDVIKNKG
INPPRHSKVATGFKLPLEILAKGDYKSVKEIPYQFSDRKSGKTNMGTYSIYIYLKQSLGL
INSSGELNRIGKFLIVGLIGTVVNVSILYLITEKILGGSALLIAGIVPSYMLASMVAMES
AIISNFIFNEHWTFKDRRDKNDFTSVTKRGIKFNMCRLSGVVINVIILFMLTDFLRLYYI
LSSIIAILIVTMWNYTTSSKLVWSEKNTCNTGDEI*
>SRVP18_trench_6_60cm_scaf_17_454_12 # 13978 # 14298 # 1 # ID=1_12;partial=00;start_type=ATG;rbs_motif=GGA/GAG/AGG;rbs_spacer=5-10bp;gc_cont=0.296
MISSRNTVIITLLVIILLLSGCVTKQQDTSIDNKTNVVIQKGPINITVQPTNDLGDNLNF
DNQSDNEEDIPNISNQGLDEYGEDTENVNNIDYGSTFAEDNGDVDG*
>SRVP18_trench_6_60cm_scaf_17_454_13 # 14420 # 16180 # 1 # ID=1_13;partial=00;start_type=ATG;rbs_motif=AGGA/GGAG/GAGG;rbs_spacer=11-12bp;gc_cont=0.351
MTTITITPTGGDDSSKIQSTINGLNSGDTIQLNGNFKSGNPVKMPSNINWILNGTITATK
AISILVNNGKITNISMSGGTYQGIGQTTNTGRLVEFTNGVTNSKFSDMIFENADHTFGLS
VGCSENICTNLIARNSINGLADRGNGNTWNDCICENNSSDNWIVKCQNSIFNRAIGRNSP
GAVGFGFYARVDGSNDIGADISGNKFFDCQAYGNGHSGFSLNCPTNGAGAKINNNFIQAV
VHDNGKKQDVSTQAGIYLRNKLSSSTLKNNQFDVLAYNNGPKGGFALEASSPITGNTGSF
VVYGNSPNDINLEKGTGNTFTVFHPTDKPAPKIVKGTNTVTVTDFNCSNVPSAYCTQKYC
GSTSSVLTSITISPATASININGTTQLTAICKDQNNNTMACPALTWSSTDSTKATVDTTG
KVTGIAIGTANITAKSGSITSNNSTITVSTVAPVLTSITISPATASININGTIQLTATCK
DQNNNTMTCPTLTWKTSNNTIATVNSTGKVTGIAIGMTNITTASGSITSDISTITVTTTV
EKKFSINDITQDNSTNKTGVLVILDDTGAFNKDQACAEVCLRLGQI*
>SRVP18_trench_6_60cm_scaf_17_454_14 # 16482 # 16922 # 1 # ID=1_14;partial=00;start_type=ATG;rbs_motif=AGGA;rbs_spacer=5-10bp;gc_cont=0.306
MELKLKQLHRGYVLTDFEGNEVGIKDTNQAMEEIRKLLKFDEKSEESILEQKTKPNHIEL
HRMIFDAAKGQINIYGKVNGAKIARELNVNNSTVHSHLRKMNLELEDLIKKWQEERDKKM
VHTETRVSSDNSDSDSQTQTKEVEEV*
>SRVP18_trench_6_60cm_scaf_17_454_15 # 17174 # 17311 # 1 # ID=1_15;partial=00;start_type=ATG;rbs_motif=GGAG/GAGG;rbs_spacer=5-10bp;gc_cont=0.370
MEEQPIFVKCLCNNCGHRWESEKWTGKCPICHSDNINQDAMMRGL*
>SRVP18_trench_6_60cm_scaf_17_454_16 # 17311 # 17646 # 1 # ID=1_16;partial=00;start_type=ATG;rbs_motif=GGA/GAG/AGG;rbs_spacer=5-10bp;gc_cont=0.301
MIPEDLETKAYDVFVYPNLSIIDIKGKELKLKDETIKRAKDLAIEYIKKTYHQPRYSHIK
FLLPAFVYIAAILDDDRRTQYEIAKTFGVTESSVRKWYTHIKDIMDIEIIL*
>SRVP18_trench_6_60cm_scaf_17_454_17 # 17675 # 17881 # 1 # ID=1_17;partial=00;start_type=ATG;rbs_motif=GGAG/GAGG;rbs_spacer=5-10bp;gc_cont=0.314
MKEVEDVHEANEIALNYLAKNGIVVFGYEITSIFKRSSAWFVLIEGKTFNGVVIIKSKTG
EIVTIVKL*
>SRVP18_trench_6_60cm_scaf_17_454_18 # 17899 # 18186 # 1 # ID=1_18;partial=00;start_type=ATG;rbs_motif=GGA/GAG/AGG;rbs_spacer=5-10bp;gc_cont=0.309
MSKHNIKQQEGPFCQSCGMPMWTQDCFGTNVDKVKNDEYCCHCFQNGEFTDQKMTLEEMI
DLSASIMAEKTKISEDKAKEICSSFIPTLKRWNKT*
>SRVP18_trench_6_60cm_scaf_17_454_19 # 18330 # 18611 # 1 # ID=1_19;partial=00;start_type=ATG;rbs_motif=None;rbs_spacer=None;gc_cont=0.227
MMKDKILQILNINKGLIKNTFNIDNSGIENIRKFLNKNYKDFKDIVDNIYISDMENREKM
VLFYMIGYVNGNRVKMRKNAEYNIHKDNNIEEN*
>SRVP18_trench_6_60cm_scaf_17_454_20 # 18622 # 19011 # 1 # ID=1_20;partial=00;start_type=ATG;rbs_motif=GGAG/GAGG;rbs_spacer=5-10bp;gc_cont=0.297
MHTTDWEKAAIYILEQEKVMNVFNCPESVGVVIKWKDDIYIGSIQEIVPEFSKEIVLLSK
STNKLPDGLVNAIRKLDEKRLELDADKSLDLKGRQHILRRIENRLVLMNSQQTEYMMKNL
PKVFEIDKN*
>SRVP18_trench_6_60cm_scaf_17_454_21 # 19031 # 19399 # 1 # ID=1_21;partial=00;start_type=ATG;rbs_motif=GGAG/GAGG;rbs_spacer=5-10bp;gc_cont=0.325
MKAKDVPMLKQKVLDMLPIKQADMWKNLGIDSREGSSLVSIMLEENLITRKKQDGRFILE
RANGNRSTIDIKITTEEDLKLKAEEDLKLKAEEDLKLKAEEDLKLKAEEDLKLKAEEDLK
LN*
>SRVP18_trench_6_60cm_scaf_17_454_22 # 19386 # 20012 # -1 # ID=1_22;partial=00;start_type=ATG;rbs_motif=None;rbs_spacer=None;gc_cont=0.344
MISFSSSMISTKREPALLVMPNSFHRSDCLMGNLLNACFFRDCVSNFLFGISSSAFTLSS
SSAFTFSAFTLSSSSAFTFSAFTLSSSSAFTLSSSSAFTSSSSAFSAFTLSSSSAFSAFT
SSSSAFSAFTLSSSSAFTFSAFTLSSSSAFTFSAFTLSSSSAFTFSAFTLSSSSAFTFSA
FNLRSSSAFNLRSSSAFNLRSSSAFNLI*
>SRVP18_trench_6_60cm_scaf_17_454_23 # 20910 # 21470 # 1 # ID=1_23;partial=00;start_type=ATG;rbs_motif=None;rbs_spacer=None;gc_cont=0.348
MSRGVRKMNRNGNTIECICRKYRVQAKGGMIIELESTKPLSEQLTNELLQEDDDINSFFS
NHKIMYVGQMATIPIKNLQDNEVENKLIPNKVRYSPMQRLNSMLKMKGEFTRDDYQKYMF
EKYGVTIEKFKAHYDIRDALSYKRLEIAESKGGRSRKYRVLDPTEMDEDTYKSLMRETRM
QLKIVQ*
>SRVP18_trench_6_60cm_scaf_17_454_24 # 21487 # 21864 # 1 # ID=1_24;partial=00;start_type=ATG;rbs_motif=AGGAG;rbs_spacer=5-10bp;gc_cont=0.373
MIADKNVKILIILSIILLIAFAGCTAKTEQTVPIPGGNVKVVEGSGPNWCKTGTKMMTAN
SGQQVAFEVKGIVNYEGKDVCQSDWSSNDSSMTIYTNEDSSYYVMITKDKTGKVINTIDM
SQPKK*
>SRVP18_trench_6_60cm_scaf_17_454_25 # 21890 # 22264 # 1 # ID=1_25;partial=00;start_type=ATG;rbs_motif=AGGAG;rbs_spacer=5-10bp;gc_cont=0.347
MEGSIRSGTIKTSLGLDENIEGALCYVLGFITGIIFLVMEKDNKFVKFHAWQSIITFLPL
MAIGWILSSFMIWSWSMIWMIGLLSSLISLIELILWLVLMMKSYQGEKFKLPIVGDIAEK
QSQQ*
>SRVP18_trench_6_60cm_scaf_17_454_26 # 22389 # 22964 # 1 # ID=1_26;partial=00;start_type=ATG;rbs_motif=AGGA;rbs_spacer=5-10bp;gc_cont=0.319
MVRCEEFYEYFEKKGNFCGKSENVVKKVEDYIDYVKRHKLREFSGYKISNAALDPFISVE
NMNYGKVHGIALKELKRLIRKGKVLPENITRRISIEIINDANIKVEEGYKLDHIPNIRSR
MGEFEHEIGEIGFEVKEMFDALKNDIGAKNNNEIMKIMLEHCIKNPDQIRKIKDELTSKM
ENEKLEITVSQ*
>SRVP18_trench_6_60cm_scaf_17_454_27 # 23068 # 23991 # 1 # ID=1_27;partial=00;start_type=ATG;rbs_motif=AGGAG;rbs_spacer=5-10bp;gc_cont=0.355
MKTTRSMVIVCAILLASLFLTGIVVASINTDVVTNISNDIQSISNSASKQLIKNFEKLYQ
SFMKQSLPKSLDKFYNGSSPEVPSSEWVGEMFIQAGAFDGMVANMQEGDMVNATASYKVF
ANEYKNVSKKVPEWKGYFDTTAVNKLGKDLNAGNMNATSKDIERVAATCLKCMGERRGQV
WAKYYWKSFDTVNISGMPWLDGMLALGVDFGGIAANAAEGDQNATKNSFNNFKTLYTDTK
AACSNCHDTPRFYYVSDDVFAKIDQMGDNITANNMTNVQVIQKELGIQCYRCHVLHMPAE
DMKSKMN*
>SRVP18_trench_6_60cm_scaf_17_454_28 # 24153 # 25082 # 1 # ID=1_28;partial=00;start_type=ATG;rbs_motif=GGAG/GAGG;rbs_spacer=5-10bp;gc_cont=0.351
MVSIMESPIGASLYKVTDQLLSFLPTLVGVIILAIVGWIAGRIIGKIGASVLDKIGLDNL
IDKTAIGDAFKKTGTSSVRVFESIIKWFIYIIFATIIIELLNITTVATLIAQIILFIPLI
ITALLVLIIGIFVIDLIANLVKVVIVTLGFDDKIAKLSIGNALKASGTTISSLIAGLVKL
FGYIMVLSIVSEILEMNIFTQFLIGVLGYLPHVFTGLIILVVGFLSVDFVLDYLKTTLEG
MKVEGADIALPVLRGFLFLVIILLVMDALLVNTNIFYTFLGPLAWGLAIVIAFKWGVKET
LVAYARERK*
>SRVP18_trench_6_60cm_scaf_17_454_29 # 25315 # 27222 # 1 # ID=1_29;partial=00;start_type=ATG;rbs_motif=AGGAG;rbs_spacer=5-10bp;gc_cont=0.381
MADILGINLLYIFLILIIVIIVLFVLSGIVYIKRYEVGIQTKKMFGAKMPQGRIIACNGE
IGIQADTLMPGLYWRNPLVWSIEKELVKVIKEGMVATVEAIDGDVIPTGRLLADAIDCNN
FQDAKAFLDNKGQKGPQVAILRPGTYRINTRAFLVQEKPVTKVAQETMGVVIAMDGKPLP
AVYMIAPKPTSDKHNYFQDGQAFLDDDGYRGIQLDTLQAGEYYINPDLFEVKMFPIAEVP
PGYVAVIRSNVGIELARQEVKPVSTGEEVGLGHEIHEKEEVLLTTDKEARGIWERPIAPG
KYNMNPLAYTAYLVPTSAVTIDWAAGSEMRTEFQGAAPGGRVLGETRKGAPKEDSIESQK
ATEFFKFGQLTLTSKDGFKLDADVRVIIRVRPQHAPFVIGRFGTVPNAIQQIVHPLIDSS
FRNNAGNKKAIEFIQSRTELQKDAFEQAKIEFEKYHIETQGLLISYIDVDKSLLETQTLK
EIALQQKEQYKEQALAQEEKIAVEEKTARAAKQKDVVEAKLSIDIEKDKADALRRTAEGI
RDSTKYKADGVAYENEQTGVGLAKAYTAQAEVIGPENLAKIKIMELVKDGKIKIVPDFLI
QGGNGDQTGNLFQAWMANTVKEQVETAKEKKRTEN*
>SRVP18_trench_6_60cm_scaf_17_454_30 # 27398 # 27673 # 1 # ID=1_30;partial=00;start_type=ATG;rbs_motif=AGGAG;rbs_spacer=5-10bp;gc_cont=0.330
MKCKDCGFELSDDAMFCGKCGKSTSSSSNKIKCEKCGSKIDSNLEYCPKCGKSTFSRGDD
RRNKRDDDDDDDDEGGILGGLGNLIGNIFGK*
>SRVP18_trench_6_60cm_scaf_17_454_31 # 27881 # 28462 # 1 # ID=1_31;partial=00;start_type=ATG;rbs_motif=AGGAG;rbs_spacer=5-10bp;gc_cont=0.342
MTKKRILMIVGDYTEDYEIMVPFQALQMVGHIVHVVCPNKEDGEQIITAIHDFEDDDTYA
EKRGHNFTLNETFENIDVSDYDGLILPGGRGPEYLRVQEEVIEMVQYFNDENLPIAAICH
GPQILISADILEGKKCTAFPSLETDIQNAGGEWVDIDMDDAIVDGNLVTTQAWTGHPELL
AKFLKLLGTKIEP*
>SRVP18_trench_6_60cm_scaf_17_454_32 # 28620 # 28889 # 1 # ID=1_32;partial=00;start_type=ATG;rbs_motif=GGAG/GAGG;rbs_spacer=5-10bp;gc_cont=0.337
MDMSTFVFSPIYAIGHSVGMIVALLVQMVSGVVLPDTIIDTIGFLAIMTMLLLLADKAKK
LTWSLVTICWALLIIKIGMLMGKPIIVFN*
>SRVP18_trench_6_60cm_scaf_17_454_33 # 28952 # 29101 # 1 # ID=1_33;partial=00;start_type=ATG;rbs_motif=None;rbs_spacer=None;gc_cont=0.320
MKILRDIGTIIIVIGMGSMALLALAIDDMCSIFNHAMGDIKRLIKKKNK*
>SRVP18_trench_6_60cm_scaf_17_454_34 # 29339 # 30106 # 1 # ID=1_34;partial=00;start_type=ATG;rbs_motif=GGAG/GAGG;rbs_spacer=5-10bp;gc_cont=0.305
MKIDKTKLTIINILILVIFMVNNSSAATVEVTTGKLPTQLQEGKQVDFTIKISNYEDVKQ
LMIETNLVPSAADKPLWNFGESESIIDINRYQQKIFLNNLSSLPAFLNIHVSGKVPDGID
KIKCDDVVLNKIQNTELKFYEIRTEEKLVGIESFGLIIGAKEDFENTLQQIRRAEFDVMK
QDVRNLFYIGMTTEAQNIATEMSKVIWPDSLILFGIFTIKSNVVLNVIVILAAIVMFTIG
YVFGSRNSNEEEEES*
>SRVP18_trench_6_60cm_scaf_17_454_35 # 30190 # 33648 # 1 # ID=1_35;partial=00;start_type=ATG;rbs_motif=GGAG/GAGG;rbs_spacer=5-10bp;gc_cont=0.316
MNFPRYIFAIGGAGKNLVYTTLEKEWILREILKPQFSPTEVDITIIDTAIVEENVDREKI
VAIEKNIERIEEEYRSNSINTNQNIGRINITYKLLTKEMNLQSPYALIGIENKVKKATGA
STWWINDSELGEDWPQKVLTKENFQELNFSKGVYRKRAIGKAIYYKAISEGLFNININRS
AQIDIIIGLGGGTGSGVAFDLAKKFKIIQPTADIALFGVLSTLNESPDEKANNFAMLGEI
EHAHLNGKSPFKEVILIPMEVTEFPGREQASDIHERLLREFDETVPHILVAYHNNQAERL
FTGFPDFAPFIIATSQFVRYNVESIKKLKDNLVSALSDKEISLKNEEDIYTIIKKFVDEF
YPEEFQKGLSDDDKSFIRERLSKFNMVLGHELFQELSYNGVILLKKVVEDGIRGAGSDDI
EKQVLGIKSETDMISIGSEGYKEETDKILYNILKKDIDLIDMLRSILNLTNNNVRDDLIR
ETLKIIIKVDEDRSRNKLNKIREEISRLAGKKKQLDGDVKSLEEEMINYRENVEKQIEKN
NGEWKQNEIRNIENLDLIDELATTLTNDTISLKNELGEYSSRISKANNIKAIEAEPKGSI
ENLIDKIDKESTRIGIYFGDSSLIIRNLNILQEFRKSQIESGKSIPFLDKLLRTSRWKNA
QTAKNRTMLKIAELNADKVFEVKGNSLSCVYNYDIVNRIADKKAEIINTTITKIKEKFAN
ITELLISDLRNNLMIIEKRKNINIREIIQYDIGYEVDIKRIENNLKDKNLEITKVSKDVN
ILKALEMLITKDIKDLLGSHSRHLKHYHEIISNIEKDVKTMHKAKRDTIRYIMDIQPTNI
YRATITGANINNILEDPGEDIILRQNLRDAANRTVDVRYNMLVRRVIENESHDKRWSRSK
VLNAFVTIANIDPAVIDAGDIIVNAFDIERENRSEWKVALGDTWGTGLVLFVTGVPLDNI
RSVTDPSAGYYRFYKEQEQKSAIFLHHSYMLEEGKFIKRKTIFNIEKKVDRDLLLQDDKD
IEQLFSKNYEEKKLIDIFKRTNDIVVIPTKNGQEKQEVQSGQEKQEVQSEQNKQEVQSEQ
NKQEVQSEQNKQEQDKQEVQSGQNKQDIQSGKNKPPIQGGQNKQDKSVRGVRYRRSRYDD
TYGIDNNMNNLR*
>SRVP18_trench_6_60cm_scaf_17_454_36 # 33674 # 35044 # 1 # ID=1_36;partial=00;start_type=ATG;rbs_motif=None;rbs_spacer=None;gc_cont=0.295
MKKLYREYLKFSILLIIVVVLTPYLMDIIVRSWNTELMKDIGNTIKLIDPSGISVIIMFV
IGFYTGSAILLFLDRKKRMQALILAAGVIILFDYMTKKFAIGWNVIYVGLGTVIGIFLGG
GSKGIDKRREFRSAASNVGKFSVIYVGISLITLYASVDADSSKFIKDGLIVIIFSFFFGI
LMNYEIKGPKIFILGPEQSGKTLFLAGCYKRIIDIAEIPPNSSSDLIKLTKELHKGWPAR
TKDIKEYQFTYETGKLFPREVILRTVDYPGIYLRDISNYIDNKENIDDIDNAEKKIRVMA
AREVMQADVLIFIIDASRHPDFEKMGLAEKHGFEEMGIDYYLEIITKLQNSRKDVKHYMV
ITKSDLFKEEFPNYEEDYNGLRSFIENKFSGNMFIKNLLIGAYNTTFYPVFYYTKKIENP
DPNDKKKFIYVPIRDTYGNMHTYGFDKFMDQLMEDE*
>SRVP18_trench_6_60cm_scaf_17_454_37 # 35108 # 36199 # 1 # ID=1_37;partial=00;start_type=ATG;rbs_motif=None;rbs_spacer=None;gc_cont=0.275
MVNIKIFEDQTGFQLFPEKSYNKDTTIVKFFDNKIDLYMTKGESGEDFLIISCYVLVHKG
QERPIGCYILGSGIYSDNIFTIFKNSANEALKSIGFKPQYDQDENAIFDGLEKFDYISSK
IEIDEILQAILSGEKLSFNAGNILDISAFCRQILKNTKKIKIAISTGKTNFGDINILRNK
IYQERLSPTNESKEIFNRRRNSINQKLEYENKKMIEEDKIKKGSIGDSQIVEGIKLIKEG
LTTKRMAGYEIDQDIKKIIGEINEKPLPEKSGGIGKNIIVITGILILGIIIGMAILPHIA
DNIKNYISKVNHEPTPIVNISSPTPIQTTIIVNGNTTTTTTISNGATVIVEKSDNIINKS
NYT*
>SRVP18_trench_6_60cm_scaf_17_454_38 # 36196 # 36861 # 1 # ID=1_38;partial=00;start_type=ATG;rbs_motif=None;rbs_spacer=None;gc_cont=0.303
MSIKITMFIVIIFGILVSNSYADTNTTIYKTFVTDGLGFYKVRNLDVPPRHFTYENHVLN
INKGDTVIWENDADASTFTIVSEQNLWNNQVGQIKVGNKINYKFDTPGIFTFYIKEISSK
RQTIVVAGSTGDISNEPTIHIENSPTPTEIPTENSPIPTENSPIPTENSPIHTSVSNQTY
DNNSFNISIPFKIPIKITATTIASMIVTLLSIYITFKTGKK*
>SRVP18_trench_6_60cm_scaf_17_454_39 # 37117 # 37488 # 1 # ID=1_39;partial=00;start_type=ATG;rbs_motif=None;rbs_spacer=None;gc_cont=0.274
MRSQKFNGVKIIRYQFCDRSVKGDTNILPENISSTNPRKSALFKVFLEIENVSEPPEIGI
SKDGVKRELPNIKDHIVNINSGKINENFIFDAELIVRPNENINFQVKKDTVIKLFFLGEF
YIP*
>SRVP18_trench_6_60cm_scaf_17_454_40 # 37528 # 37872 # 1 # ID=1_40;partial=00;start_type=ATG;rbs_motif=GGA/GAG/AGG;rbs_spacer=5-10bp;gc_cont=0.301
MKEDEIIVITARCIDNVAHFDDIDKTQCEICGEMTWLSSSWRGRKIDKIICSHCFKNGKY
QDEDSSTNITEACLNDAAKFMKKRYKLKNTDKEIKEKMIKVVEKNLGEKINVIK*
>SRVP18_trench_6_60cm_scaf_17_454_41 # 37872 # 37970 # 1 # ID=1_41;partial=00;start_type=ATG;rbs_motif=None;rbs_spacer=None;gc_cont=0.263
MTEVEICIHNQCQQIKIIRIKKERNQDLKIMR*
>SRVP18_trench_6_60cm_scaf_17_454_42 # 37975 # 38130 # 1 # ID=1_42;partial=00;start_type=ATG;rbs_motif=GGAG/GAGG;rbs_spacer=5-10bp;gc_cont=0.321
MCSVGDGFNIDLSEDEFCEYKCNECGNTFKGVNTGKTLKCPECHSADTKIV*
>SRVP18_trench_6_60cm_scaf_17_454_43 # 39029 # 41050 # 1 # ID=1_43;partial=00;start_type=ATG;rbs_motif=GGAG/GAGG;rbs_spacer=5-10bp;gc_cont=0.436
MKNLKLVMATLLLLTVFVGIGMAAIPAPPVNQNLGFTDTKFFNVSIDHSQPGSTAYACSD
CHPKADDIHHAMKAKNTTRLGCPDCHPLSGPVGQQTMTFDTQCHDCHDGTAWSVNPNINL
SVIRGAPGRPHHNTTKNSASNTLMPAAFKAADRQCTFCHGISYLNDYNDGHYVPSYNTSM
VTPFTSFKINASQNLLDTGVSKQWGGCIVCHDVDPAQPTGPIFNSDSTHHTARFWVGYQC
NNCHTAFGFRAEPNPDYNTAEVNAAPLRIWFNQTYPDYVSMFGWDTSERHMEVRNNTLLA
AGDTVNGTGCEKCHSVERLHNIETAAPELGLNVTQVLAADLPGYGHIGSETDCNACHNGW
TSATENPFAAEIAIGLTSVTPSTLTAGTAADVTLAGSGFVQANYNTDVLVDGNVVTAKPG
MTDSQIVVTVTLNAGVHNIQVKKGAVTSSMSTLTAVANPTIATAELSSGVLTLTGAGFGT
DDMTSVVIKKADGTQTTSDTTSWADGQIVANSAAAVGDSVTVVMATGSATATITGAAATP
TPEPTATPTATPTPEPTATPTPIVTPTPTPVPTPVPDSVTVISPNGGESWKKGTSQTITW
NHAGSSEAANVKIDLMQGTKVVRTLASSTPNDGSQLLNIGTTAGTNFKIRITSVGHTPSY
TDSSDNVFSITVK*
>SRVP18_trench_6_60cm_scaf_17_454_44 # 41197 # 43179 # 1 # ID=1_44;partial=00;start_type=ATG;rbs_motif=GGAG/GAGG;rbs_spacer=5-10bp;gc_cont=0.374
MFRKIGMAKRIFIIFCSFFIINTMIIGSAFAADHNVIIGFHQSDVPTKEKLVHDNGGKLK
KTFHLINAVSAIMSDENITKLKKDPRVAYIEDDVKFNMTVDEYNNSWGVQHIGSQLVHNN
SIDGAGVKIAVLDTGIDYNHPDLKNNYKGGFDFANNDSDPWDDNCVAYKNVCHGTHVSGI
IAAEYNGIGVVGVAPGASLYAVKVLNGGGGGDASWIISGLQWAVDNKMNIATMSLASSLD
VESLHLAVDNAYNSGVLLVAAAGNNGGAVQYPAAYDSVIAVSATDENDQIAGFSSRGPKI
ELTAPGVNIYSTKNDSGYGILSGTSQATPHVTGVAALIYSTNFADINGDGKRDNQDVRKI
LQNTARDIGDPGRDDLYGFGIVDAPNAVGISPPVPPSDITAPIITINGLNPISINVGDSY
TDEGASAIDAIDGPVPVTTTGTVDTTTAGIYTITYTATDNSSNTATATRTVNVIPPTDIT
PPVITVNGANTVTITVGNTYIDAGATAADAVDGNIAVVTTGSVNTNVIGTYTITYTATDN
SNNTATATRIVYVVEPILRKIEISPSTATVTKKGIQIFTVKAKDQLDYPISGIIISFSSG
PTNIGTVSPTSVTTDINGQTTTKFTARTAGKAIIIAKNGKVSESVQVTIINSSNGNIKKD
*
>SRVP18_trench_6_60cm_scaf_17_454_45 # 43393 # 44748 # 1 # ID=1_45;partial=00;start_type=ATG;rbs_motif=AGGAG;rbs_spacer=5-10bp;gc_cont=0.373
MDRKYVFVLAIGVVALMQVLVLALVPPPPVNQNIGIYDTLFVNFTESQCRNCHASGVPDT
HHNLVATGKYGCTDCHPADPNGTGVVLVRDCIECHNNTFNGMTIRRPHHESVDALSGHCK
ACHGSVVANFDDGHYIPTYPPSSMTPDTKFKVVNQTSGRKWGGCEACHDQDLNATPFIAD
TNKTHHRLGNLSGFDNNDSTRCEMCHDTHNATFGSDSIRYCERCHSYDSLHNIQWDIVNT
SSTGGYGHLGPNDCQGCHASYVAGSMAPGSDIIIPNIYNLSTNNVLEGESSMLTINGDNF
VTTVDGVTRSSIVMLVGGASNISVTPTNITPNQIIVTLPPLTKGLYGIHIHKDGGMESNT
KPLVSSSRVNISFARKVDSTTVAINGSGFGTYDPTYKDYVNVTINAGDTQRTLQITNWTE
TLINVTSSDVIIGDIVTVNSVYGKNSSQISG*
>SRVP18_trench_6_60cm_scaf_17_454_46 # 44762 # 45724 # 1 # ID=1_46;partial=00;start_type=ATG;rbs_motif=AGGAG;rbs_spacer=5-10bp;gc_cont=0.391
MKNYRILKQGIMLSIIFFSIIFSISGASAADKTYYWIPSTASIDASGFTANWGSCNAQPT
SYRITTLSSTGFTCNSDRLTTTSSGDQFLAIYPIAYYSDIQITGKTGATFYLSSQRKGYI
ATYRFDLGYARSGIFTSLGYVTQSVSSQNGQSYTIDLSGITGTAPINSYPALKVSVTTSR
GGRVNLGTNGGTTSSNSGRFYVNETVRPTPTPTPTSTPTPTPTPTPTPTPTPTPTPTPTP
TPTPTPTPTPTPTPTPTPTPTPTPTDTPTPIPTDTPTPIPTDTPTPIPTDTPTPIPTDTP
TPIPTDTPTSCKCCIENRML*
>SRVP18_trench_6_60cm_scaf_17_454_47 # 45890 # 45988 # 1 # ID=1_47;partial=00;start_type=ATG;rbs_motif=GGA/GAG/AGG;rbs_spacer=5-10bp;gc_cont=0.232
MNKTIEHKDGYKNNGDFKHEKINNIKILEVMK*
>SRVP18_trench_6_60cm_scaf_17_454_48 # 45985 # 47787 # 1 # ID=1_48;partial=00;start_type=ATG;rbs_motif=GGAG/GAGG;rbs_spacer=5-10bp;gc_cont=0.349
MKNKTLKTGLIILFSSVILYNAIIVATATIIPTYNNETDCRNCHGITADRHHLLVANGTK
HCTDCHPVIFDNQSQTYHTEIIRNCLICHPGKNHKDAHHILVAQGLFVCSDCHPLIYDNA
TQTYGPKITWDCTVCHSTVLKLSDPPQPTPISDPIIRPSVTNFSPSSPVHDIVGDSRIFN
ISIDQTVDLIWYINDNPVQYYNGVTDASYINTSASLGIWNVSMKASNTNGSVTFTWMWNV
TDSPHNTPPKITNYGPSSAIIDDNVGVSRKFGITTDQITDIVWYINNNPVQSNTGIMGAS
YNNSSAELGIWNVSVIATNINGSTMNSWTWNVTTIEISTPTPIPTDTPTPIPTDTPTPIP
TDTPTPIPTDTPTPIPTDTPTPIPTDTPTPIPTDTPTPIPTDTPTPIPTDTPTPIPTDTP
YILNQNLIAQWSASDDSGIASAIGTYPNGDIMSTSSVGTKNFNVYAEDHAGNKNTKNNIY
YIRYKFSGFLEPINNDGSSVFKVGSKVQIRFRLSDIKLNNFATAHAGLDLSLITPTISGK
DLKPFVSDTATTGGLFKYDERQKWYYYNLDTKGMQSGTWRIRANIDDGSSYSVIISLKKS
*
>SRVP18_trench_6_60cm_scaf_17_454_49 # 47968 # 48879 # 1 # ID=1_49;partial=00;start_type=ATG;rbs_motif=GGAG/GAGG;rbs_spacer=5-10bp;gc_cont=0.295
MKKLLIIIIAVILLFSGCVSQKVENQTVNNGTNISTGQKTGNHTIVENGDNVSVDYTIIV
NNSIIDTSIESVATENNLSVHNKKYKPLTFTVGKGQVIKGFDEGIIGMRVGETKILTIPP
EKAYGIKDPKLIQTIPIIQNISRTNTFPRIFEVPVDRFDSIFGTNHTIGDIVKIPNTNNS
LTVQNITVSNVTLEYNLKVGDEMSHDSWNETVVNVDESNITTRIDAKNNSTYQSENNPWN
TTVIDINSENITLRNNPIPDVNIFLTFDKKINVHFNDTSIIMDSNNDRAGQTLIYNVTIK
SIN*
>SRVP18_trench_6_60cm_scaf_17_454_50 # 48988 # 50955 # 1 # ID=1_50;partial=00;start_type=ATG;rbs_motif=GGA/GAG/AGG;rbs_spacer=11-12bp;gc_cont=0.334
MIDIKILSKKLKTLIIGGARDPFDEAIFHKLSLIAIFAWIGLGSDALSSASYGPEEAFLA
LGGHIYLAIFVAIGIILTIFIISTSYSQIVELFPSGGGGYLVASKLLSPSFGMISGCALL
IDYVLTIAISIASGVDAMFSFLPISWQMFKLEFALFVILILILLNLRGIKESVVSLLPIF
ALFIMTHVVAIMYAFVTHLTKIPMVMNNTITDVHSSTIQIGLVGVLFLILHSYSMGAGTY
TGIEAVSNAIPILREPRVRTAKRTIRYMAISLAFMVLGLMFAYILYNVGHEPGKTLNATL
FENITKSWGVLGNYFVIITLISEAGLLFVAAQTGFLDGPRVMANMALDHWLPTKFSTLSD
RFVTQNGILIMGVAALIMIIITLGSVQLLIVLYSIAVFITFMLSQAGMVRHWWNYRDRTE
DWKKKLIINGIGLVMTVFILVSVIMVKFSEGGWVTLFIIGVFAGIVIIIRRHYDYVGQLV
KGLNEKVKSLEYIVENDKECKCELCDKTAVLLVNGFNGLGIRALSNIFKLFGGIYKNFIF
IHIGVIDAGVFKGAEEIENLQTQTKNEVKKYVDLIHSHGYYAESFTAIGTDVVHEVAKMA
PDILKKFPNTVFFGGQIVFHDNSLMARWLHNYTVFASQKKLYSDGIPFIILPINV*
>SRVP18_trench_6_60cm_scaf_17_454_51 # 51173 # 53008 # 1 # ID=1_51;partial=00;start_type=ATG;rbs_motif=AGGA;rbs_spacer=5-10bp;gc_cont=0.296
MNNKDENRMYKYFPNYSIREPQKEIIPIVYTFLRNNDYDGLILSAASGIGKTACMTSQSL
LSFEDKLFDKVIFTIPTDIAKENIIKELASVKHDKKVLKVFSKDILCNWMKETSDERISA
LESGQCAYYLCKSQGHKCKYKDNDCSYEFQRKEIQISDILICDYNYIISTLIRAASGFDD
ILQNRTLLFIDECHMLRNRAEMILAKSISSITIERAIMELEEYGYEEENELLKNMLTFIK
KEVYKNSNKLASQMERNYEGFGEIILRPHAMQAICDSEDLGERLLVIGENISARKFESKK
GIISYSDMIGNFIKSFYRRLPYKDSVIFFLKLKNDMNTVHIGWTPFDVRGFLRHAIKQSS
KYVLFSGTIKPIRLKSDVGLAFERVMTFGPVDSPYLMNRQDIILTKERFNDTNLKDKYFV
ERITSDLDILFSAMTKPIGIVCTNRLYEKLNILSNFSSKYHILDEPDKQEEVENWLKNIL
PRALFVRFTPYGRVAQSVDISHLKSIIFLGVPYPKFGPIQEEKINKVAKTFKGKSGNARA
KAIYKLIIEPAYEKIIQSVMRGLRNENDRLNVIYYDVLYKMNKPALGSKNLVVCQTVDEA
ISHLSTTSIIP*
>SRVP18_trench_6_60cm_scaf_17_454_52 # 53590 # 55554 # 1 # ID=1_52;partial=00;start_type=ATG;rbs_motif=AGGA/GGAG/GAGG;rbs_spacer=11-12bp;gc_cont=0.312
MPRYKKENEEYATRTINVKLVFKEELLDRINEEFEVFSTLQDIGVNRYARLPDTKKETIA
GEAKKMRQELQSDDISGTFVDLAIGQQGAESYFRQQRDTAWKDITHRDKEIKKLEKENKN
LLKPESVWFNPVKNVEDTCCMCGREGRMPLYSNEFKEALCEVCAVDFFAYRESIKPLKRH
IRKNYTLCKDIAGKETLSTALIKEIDRFEKSEEFKGTVSNKVKLKGGQWKMDFEKKLATI
TLRKPLGREKIQVEFLGDHYYTNFPKYGLLSDTYRFKKLIEDTLQREGYAFLLRANKNGD
SETVKYDYYLSIPTRYPMQIKEKVEGCIIISPRKVLLYINGMAKFVELYNPYLKKRIYET
KQKEIQGQNKNLCICDWNRLPVKNHMLLTNLKKRLGFDWIKEYDVTVKKSEDGNKLTIVD
DNNIKRSIEISLNQEAETAELRYFNNGDSSSRTLYIVESKNIDKVPKNGEKKYRRKDIYI
EPQVPMPKKYADGNLLKHIKHKNKETARQIVEEAKKMLTNDGSIVVIDYTGIHPEKETKV
PIISLNDQISNMLRYDSIYKGAIRWKRLRVLTCPHCHTVLPERSEKRYIIRDILCSNIKN
WICEEDNCSKYINNPLIAVARHIMNSDIKDLLKKYTKKEKQEDETDLVDEQILN*
>SRVP18_trench_6_60cm_scaf_17_454_53 # 56510 # 58249 # 1 # ID=1_53;partial=00;start_type=ATG;rbs_motif=GGA/GAG/AGG;rbs_spacer=5-10bp;gc_cont=0.328
MMKYSELVNFFEIIEATSSRLLMTSHLVDLFKKTPEDVISKVVYLTEGKLYPPFVGIELG
MAEKMALKALSMSSGMSQDKVEDEYKKKGDIGTVAENILKTRSQMTLFKRELSVEDVYSD
LDKIARMSGSGSSDTKIRILSGLLADASPKEAKYIMRIVTGKMRLGIADMTIVVALSQAF
AQGRKESIENMYNVTSDLGEVAIELKKNGLEGIKKYARVGRPIRMMLAQRMNSAKEIIDQ
MGMAICEYKYDGMRIQIHKRGHEISLFTRNLEYITDQYPDIVKYSLQNIKVHDAILEGEV
VTVDPAGYILPFQELMHRRRKYEIEDKAKEFPVNMYLFDVLLIDDIDMMGKSLIDRRDIL
KNAIIETEEFKLSHAMISDNVLEIEKFFESSIESGCEGLMLKDMDSQYLAGARGWSWVKL
KRSYQSKMHDPIDVVIIGAFLGRGRRSGTYGALLVAVYDSDKDVFSTISKVGSGFTDEEL
SNLPKMLSDYKLERKHARVDSLMNADVWFEPKIVMEVIGDELTLSPIHPCALNTIRENAG
IAIRFPRFLHKWRYDKGPEDATSTEEIVDMYKSQLKKIE*
>SRVP18_trench_6_60cm_scaf_17_454_54 # 59046 # 59405 # 1 # ID=1_54;partial=00;start_type=ATG;rbs_motif=None;rbs_spacer=None;gc_cont=0.272
MAIENLFMKFYHGSDIELIFMKKNSYVTKNFKDACKFGYRKAVLSNSPFVFVYIVELEKI
EKVLDKDKNRDRAYVTLIPIKVELKYKYQTYQTPYKLEKFKKECINGRIFRFDPLIPLG*
>SRVP18_trench_6_60cm_scaf_17_454_55 # 59509 # 60147 # 1 # ID=1_55;partial=00;start_type=ATG;rbs_motif=None;rbs_spacer=None;gc_cont=0.266
MVNNKGYKQSDFFKSRDMSYLSRSEIRKKEYIETRDTLEKSIKLIRDYYKINKLNVIADF
CSGNTFNGYFALSREYTKYVWLIDERFSNSSNVLSTYYQRYVPRTVYMQDNIFLKDYKIP
ECSLVLSIHPCRDLAYRISEIAIQNRKPIVLVPCCIGGSRRSWIDSFCILDQYTRFSMKI
AQFIEENNYSIMVRTINKKFTPRNNIIIGLPK*
>SRVP18_trench_6_60cm_scaf_17_454_56 # 60206 # 60409 # 1 # ID=1_56;partial=00;start_type=ATG;rbs_motif=None;rbs_spacer=None;gc_cont=0.324
MFEYRAGIKMKEREVTVEVPFEGSMSRALSKAAKLLYDQERDGEYGAKMLSERKGNKVIS
TMTFRIK*
>SRVP18_trench_6_60cm_scaf_17_454_57 # 60800 # 61207 # 1 # ID=1_57;partial=00;start_type=ATG;rbs_motif=None;rbs_spacer=None;gc_cont=0.355
MMRYGKSPYLECSSKGDIRFSPFYAKVNGKSIEEQYQAAKIFEDGSTGLSWQKAKGRKAI
NLEECICLYDKLWRHYIDEHPDLLLVLKQASGLSDMFAQRGSVNQAEVLWRIRNGSIKRI
ECKQKQISIEEAWEL*
>SRVP18_trench_6_60cm_scaf_17_454_58 # 61237 # 61620 # 1 # ID=1_58;partial=00;start_type=ATG;rbs_motif=None;rbs_spacer=None;gc_cont=0.273
MVIIQKEIIQIFLEQGYARSSAILLYNIRAKIPEFEGMHIRFFDSKIGGSSQGSMKYSIR
DILGENNYMYYFNIDNTEKFVNFLVKKFYEKNPNPEKGLKKAFTRLLHLHGLHWSEEYIG
KKKKTIN*
>SRVP18_trench_6_60cm_scaf_17_454_59 # 61685 # 61879 # 1 # ID=1_59;partial=00;start_type=ATG;rbs_motif=GGA/GAG/AGG;rbs_spacer=5-10bp;gc_cont=0.405
MKVKTVLVAINGMVACIDEKGEQIPECQGFILDVADKLKELCDQYTIWQWGVQKGDVSWW
WRER*
>SRVP18_trench_6_60cm_scaf_17_454_60 # 61901 # 62086 # 1 # ID=1_60;partial=00;start_type=ATG;rbs_motif=None;rbs_spacer=None;gc_cont=0.253
MKKSIKNISKSIASEIADRIYNEFLLARYMPEVIAIEKGKVIPIKIEDFKQQLIYRIKRA
K*
>SRVP18_trench_6_60cm_scaf_17_454_61 # 62260 # 63594 # 1 # ID=1_61;partial=00;start_type=ATG;rbs_motif=GGAG/GAGG;rbs_spacer=5-10bp;gc_cont=0.261
MNVKIYDEKTGWMIFPIFPGKEPEKDENIIELFNNHIDLYLEKKDKELMISCHVSIQGHE
ESNGYYIKSLGKYEDNSFTEFKKESNKALRTLGLQTNPSDVNNLMLYNIEKLDLDIYLHE
DTEIVEQVLKSGEYLEYQGGNIDEITIFCKDIIKNIDNSKIAISSDKSKLGDINILSTKK
HEEPLYPNERTRAILNKYKKEFIDKKKKEEENIAKSKINDGIILIKEGLTILRSSGYDPT
KISEEVNRITEEISASNKIRFIEKYKDKTKDKDIVNVVKYDNKTKDVVLDKDIVNVANDD
NKTKDVSLDKDKIDDKDLVDLVKKDKAIVDSKDKDNKIMKNVFKDDNKANVKDINKSTKD
DNKTNVKDINKDVKDNDKDNLESENNKGKKRNTFFKKNSIIIIIIIIMIIIIALILYSTY
GHSISLDNIFRNREIASSPLPLPP*
>SRVP18_trench_6_60cm_scaf_17_454_62 # 63683 # 63925 # 1 # ID=1_62;partial=00;start_type=ATG;rbs_motif=AGGAG;rbs_spacer=5-10bp;gc_cont=0.280
MVLIIEPIVLLIVIIIVYMFLHSVKHVIINTVMGLIFLALVNFLFHLGIKYSIWTILVCA
IGGMPGAALIIVFHLLGIAF*
>SRVP18_trench_6_60cm_scaf_17_454_63 # 64552 # 65379 # 1 # ID=1_63;partial=00;start_type=ATG;rbs_motif=GGAG/GAGG;rbs_spacer=5-10bp;gc_cont=0.359
MAIILDEQFPGTSINTNIWTNIYDGPSWLPSGNPGSYYKTANTTVNNGLHLALKRENYQG
FSYTSGGIGGLADKYRIAEGRWEAQAKFPQGDQGLPAYILLWSTGSGEPPIAEIDFGETT
GSKANYIILTQHWSSGGQYLDIGNSTTIDLTQFHIYAVDILGGQIKYYIDGNLIATQPQK
FPKGTTFGVSAGIEAGDCSGGWGGCPKNTALPQYLDVNYIKIYDSIPTPVTKKFNVYNIG
DANNPSGILTLKNVGGTYTADEACGQVCNILKTIT*
>SRVP18_trench_6_60cm_scaf_17_454_64 # 65659 # 66420 # 1 # ID=1_64;partial=00;start_type=ATG;rbs_motif=None;rbs_spacer=None;gc_cont=0.328
MVWCDKFIPALGIDINGSWRCKMSLLNNDGDVKNVSIIIPTLNEVLNIKHVFPFIPEFVD
EIIVIDGNSTDGTREEILKHKSDANIIIVDSPGKGTALRKGFEIAKGDLIIIMDADGSND
PKELRRLVTPILNGYDVASGSRLMPGGGSADITLMRRFGNFIFVTMVNTLYGTKYTDLCY
GYRAFKKEAIERIYLKSNGFEIETEQSILMAKAKLKIKEVPSYESERIHGKTNLRTLRDG
FKIFTMIISEYVK*
>SRVP18_trench_6_60cm_scaf_17_454_65 # 66485 # 67279 # 1 # ID=1_65;partial=00;start_type=ATG;rbs_motif=AGGA/GGAG/GAGG;rbs_spacer=11-12bp;gc_cont=0.317
MIKLLGEIMKQKYIILLILFVVIEMPITLSSTEQISTEQISTGYNTSVSTGYNLTWSDEF
KGDMSNWIIKTGDAENAQIDNDNILLAAIYNSKNGYIARSHIKSKYTFKYGYIEFRGRLS
YVPGVDNELWLMPVSGKDSPEIDILERPGRYAWCVDSVMYGHNIWDTNFNNITGKMCDNT
SDGNYHIYALEWEPDRIIWYIDGLEIYRAREPWISKANVPMRINMALCADKDKGCYIGDF
GDKVDDFSLLPTNFAIDYVRVYQR*
>SRVP18_trench_6_60cm_scaf_17_454_66 # 67294 # 68061 # 1 # ID=1_66;partial=00;start_type=TTG;rbs_motif=GGAG/GAGG;rbs_spacer=5-10bp;gc_cont=0.305
MKNIKLILIIIILSIVIIVFDGTNKIQNNTIPLGYKLVWSDEFKGDISNWTIITGDIKNV
QIDNDNILLSALYKSKNDYIARSNIESKYSFKYGYIEFRGILSYVPGVDNELWLMPANDK
NSPEIDILERPGRYAWCVDSVMYGDNVWDTNFNDDDRKICNNTNDGAYHTYALEWEPDRI
IWYIDGIERWRAREPWISNANMPMKIDMALCADKDKGCYIGNFGDKVDNFDLLPTNFAID
YVRVYQKSPKFELPE*
>SRVP18_trench_6_60cm_scaf_17_454_67 # 68111 # 68968 # 1 # ID=1_67;partial=00;start_type=ATG;rbs_motif=GGA/GAG/AGG;rbs_spacer=11-12bp;gc_cont=0.280
MKRNKISFDLLVIFIWIMATIIVVTTPLLNASFIKTIIGIPMVLFIPGYLLVSFLFIGID
DIKTIRRIALSFCLSIAIISLLGLLLNFTFGLELLPVLNILCIYDIVFIFATSYRRAKLP
ENKRFSINFDGLYQIIVTGLKPKGIIDAMLTVVVILTTILAIWTTHYVITTPRIGERFTE
FYVLDNHEKMDNYPTDISVGSLSDMIIYISNQEHDSTNYTLQVDIDKNILIHKRLILKNN
ETWKQNITFSPDIAGNNKLLEFLLFKEDDFTTPYRELYMKLNVSS*
>SRVP18_trench_6_60cm_scaf_17_454_68 # 68986 # 69618 # 1 # ID=1_68;partial=00;start_type=ATG;rbs_motif=GGA/GAG/AGG;rbs_spacer=5-10bp;gc_cont=0.232
MKKAAIICIPIIEIIVGIYLMSYDKIYYSLATYIISILTIILIIIFGNLSLDTKNILQSL
ILLPILEVINFSTPQFFTIIYLRYIWTGVIMFMPLYLIMNNLLSKDSKILSKDSKINYGI
IIVLIATISILAIQYVDIISGAYVISVETLSIGEKFATIFLIISFLISVFISDTKYWNRY
NSNILDICSDTMLIVFLLTIANNILIILSP*
>SRVP18_trench_6_60cm_scaf_17_454_69 # 69643 # 70551 # 1 # ID=1_69;partial=00;start_type=ATG;rbs_motif=None;rbs_spacer=None;gc_cont=0.296
MKISFIVCTYNIDFFSDTVMCINSLINQDYEDKEILLVMDKNDRLYDMFISSLPKSINII
INTQQGLSEARNLGIRSATGDIIVFIDDDATADKYYTSNLIKNYDDEMVIGVYGKIFPNG
KPSYPEELYWLGGFTNKGFSEERCEVRNGYGCNMSFRRDIFDKVGLFNSNFGRIGKKLST
CEETEFSIKALNILNGSKIIYDPSVIVHHKVHEYRQTLKYMIKRSFSEGIAKARISELCK
NNTGNDALSTENTYLTYLFIEAIPTYMKSIIARRDIISNMRNITLILVVIFSVGIGYIME
KK*
>SRVP18_trench_6_60cm_scaf_17_454_70 # 70548 # 72200 # 1 # ID=1_70;partial=00;start_type=ATG;rbs_motif=GGAG/GAGG;rbs_spacer=5-10bp;gc_cont=0.266
MTLVEKYVPILIRQKLYIILANISLILLFYSIWEIKWVAIDVDSLLGLTSKLTMVYWIGL
LLITICSILIYLDNEQRNTNIFIFVLFILGLFIIGIGLFTEENARISTSYYPPGEVKKVL
TDNYVDISTPYPLLSYRSWPGIHFISIYMLYLTNIDLDFLIKYMTLPWLIFFIFITLSIG
DSFNLSPNKCFLLSFLTISSFWTSHHYYSPQSFAFLIYLIIFLFVITNNDNIIKKCISLI
LVSFLIITHLLTTLATLLSMFMTLIYKSYRGVKINKEFILLCIISITWYIYFATTVLKWG
IPDAIERILNMESVDIINSKLNPTSSTEFLSKIFQIAYIFIYMIPIAIFLYNYRKKSDNE
KMILNSILYWIIGLGLMTIAVYGTEIFERLYLYSSVPLACFMIISLKDYRHSNKIFVSIM
IIFTIMIIPAHYGNEIRSIVYTTELKGAEFLSKTIQYQSPYYDSYFYSFSSYIWYYNPDL
IRAEHHMFDLSNGNLLMNSTRYIIESRQTDNVMLFSFGFNYIREWLTKENSKVDLVYNNG
QFEVYKNIKI*
>SRVP18_trench_6_60cm_scaf_17_454_71 # 72296 # 73537 # 1 # ID=1_71;partial=00;start_type=ATG;rbs_motif=GGAG/GAGG;rbs_spacer=5-10bp;gc_cont=0.323
MRNVILTREYPPDTAWGGCAIINHDLAKMLVRNGHEVHVVCQGVDKEYDAIEEGVIVHRV
GTDARTHSINARIKYMIAVWKKLKELYKDGDIDIVQADYWGGEGIICILQNKSPLVIKTQ
SGAQSIIKAKNYPDFKSYFGLSVLSRLANFAISHADSIIFESKTNFFDITSQVNIKSEKA
RVIYNGIDTNHYRYIPTNRDIFKLPDGKIVLFVGRMEQIKGIDILIESIPMILQKMPDIN
FVLVGQDRDTAPGGGSFKNWMKSRASDLGVDHNIIFKDAVTSTDLCLLYSICDILVLPSR
EESFGLVVIEAMSCGKPIVTTPVGIIKELMEENIQGIEIVPIGDIEKLANGILKMLSLDD
HEKIKISKENRDIIEKRYSLDHWSDQIIGVYNSILERKKEKEKEKNRKKETVV*
>SRVP18_trench_6_60cm_scaf_17_454_72 # 73545 # 74447 # 1 # ID=1_72;partial=00;start_type=ATG;rbs_motif=GGA/GAG/AGG;rbs_spacer=5-10bp;gc_cont=0.298
MKKLLILVLIAILVISSGCILKNNVGNNSSGHNVTNITNKDPIMWTIGTCQYNPPTDRTI
IVRIDDIQGWWNESVIHLINASLERNISTTLAVMPFYWPDGIENDTVLKDYLVDKIKDPR
IEIAQHGAYHSEDEYKLLNESETYNVTKLGLEKIVQSLKMETSPITFIPPYNEYNENTTK
MLSKLGFKILSAKKDEYTSDGNMLRIGYNVQVGYGEEEDLAPIEDVIRICEASLDEKNLC
VVMVHPQDYAKIDSRELDMNRFQEFTKLLDRLKTLNVKFSTFKDLLSCNGTESVDNNDTK
*
>SRVP18_trench_6_60cm_scaf_17_454_73 # 74410 # 75729 # 1 # ID=1_73;partial=00;start_type=ATG;rbs_motif=None;rbs_spacer=None;gc_cont=0.295
MVQNQLTTMTQNNLVNMIFRKIYKDSLLKNSIYLMMTNFTNLVLGFFFWIIASRYYTPND
IGIVSAIFSSMSLISMISSIGLPTALLFYLPRDKKNANKIINSCIMVGVVVSIIFSIIFI
IGLNIWEPVLISIFRSIGLIAIFVIATTITTMSLIMSGIFTAERRSSFHMMKESIFGIVK
IFPLILLPGFGAISIFISWSIGLVTALIIGFILLYKTLKYFPKITIDPIIKNMVRYSTGN
YIANILGNLPRLLLPIMIVGLISTESAGYFFITMTIAGLLYGIPQSIGNCFLAESSDGDI
WPKVSKVIKFNLLLLIPGILLFVTFGKFVLGIFNPAYIGMEKTLIILAISSIPTAIIIIF
NSVRNAQRRVGSIIKINAIVAILTIIISIPLMKTFNIDGAALAYLIADIVGAIIIIAEIK
HPIEFTLKLLKSDKDVITI*
>SRVP18_trench_6_60cm_scaf_17_454_74 # 75753 # 76991 # 1 # ID=1_74;partial=00;start_type=ATG;rbs_motif=None;rbs_spacer=None;gc_cont=0.277
MNKGKKGVNIMNVLIFSTDENFALHILRCLSVVRMRICIMGVSKCHPVRLSKYCDNYLRY
DLKNISEENEEHEENDIVDKINNYCKRQKIDIIIPAGIEGTLFLSKISEMITACKVFPLS
KLDLLKILNNKWSFGELMNKNGIPSPKNILINDMNRLISLKSELKSLNIEFPIMAKQLEL
EASKGVVKLNSFKELENYMSSENDFNKLPLLIQEYIPGIDMGLNVLAKNGKIITWTIQKY
YPGNTGIEFIRDEHILDIGRHIISCCNYTGVANIDLRLDNRDKSVWVTECNPRFWGSTDI
TMLSGVNFPYLGILMAQENIEDINRNVNYREISYMKPKMLIYETLVNMSLKDVNKHNLFF
IHEIIFDPLSYGYMNMILLFARLKRLTADIQSRLYTIFRKGLLYKTEEMVKT*
>SRVP18_trench_6_60cm_scaf_17_454_75 # 77093 # 78034 # 1 # ID=1_75;partial=00;start_type=ATG;rbs_motif=GGAG/GAGG;rbs_spacer=5-10bp;gc_cont=0.310
MYIQDLYYIATLPFRILKDMTFDVYTLSDKTKSVTYITSTSVGKVPYLIERVCGDDMTIT
KTKRIYAWELKKFVEQQDAVFIDMYKYFTRFFDDGLFVHEFVESVLDINKPIDEAIKLSS
RELKKIQKFNYEISNDPDALKFWYEKMLAPHISKKYGDLAVDSFHNIKKIFKNGELVFVT
FNGERVSAYLNMMRDDTYYLRKIGILDDKYTKEGAMVATYYFSILRAKERGAKAVNFGGS
KPFLLDGVLRHKNKWGTKIHAAKTAKRIIYLKNVKFEQPFIYIDKEELKIAVFSEDDKLI
KEYSGSGLEFNVI*
>SRVP18_trench_6_60cm_scaf_17_454_76 # 78071 # 79066 # 1 # ID=1_76;partial=00;start_type=ATG;rbs_motif=GGAG/GAGG;rbs_spacer=5-10bp;gc_cont=0.298
MLNQLKTKIIVEIKILMDKINYIAALPVKILEEGTFDVYLLSDKTKQVIYIVSTSVSKLP
YFIERICDNDVSMTKIKRIYIWELRKFAGKQDAVMVYMHKSFKHYFKDDFLIPESVSSVL
DIDKPINEAIKLSSRELKKVQKYKCEIASDHDALKFFYEKMYVPHMKRKYDVFENFVRLE
QFFKNGELVFVTLDGKRVSAYMCGLINDVYLLSRTAALDESYIKEGALIAAYYFSILRAK
EINAKSVNFGWSRPFLLDGVLRHKNKWGAKICEYKRTRRFIYLKNVPFQQPFIYTDGEEL
KIAVSSEDDKLIKEYANAGLEFNVISDNKIK*
>SRVP18_trench_6_60cm_scaf_17_454_77 # 79142 # 80290 # 1 # ID=1_77;partial=00;start_type=ATG;rbs_motif=AGGAG;rbs_spacer=5-10bp;gc_cont=0.356
MNKKMLIRNWHRKKISVFCMLATILILAMANNVGAIEISSSHTYNYIADKTGSSIVGYDG
HDEHDGNNGYDENYRYHHHHHRNDRTNDDRDKTEPTDEPTPTSYIDEPTPTPYIEPTPTP
YIDESTPIPIDESIPPINTITPSTNTITPSTNTITPSTNTLAPILEDHFQGTSINKNLWT
NIYNGPAWLPSGKAGSYFTQPNVIVNNGLHLRVIRENYNGLSYTSGGLSTDHSISQGRVE
VRARFPPGDSGLVGYLLLWPEDGSWPPEIDFAETTGRDANLMTFTQHWGSSDDQQTKTDE
KNIDITQYHTYIIDLINGELRWYIDGNLTATQKQNFNTGKWTFSAGVWAGVCDDSYGGCP
KNTVFPQYMDIDYIKMYDSIPN*
>SRVP18_trench_6_60cm_scaf_17_454_78 # 80640 # 80936 # 1 # ID=1_78;partial=00;start_type=ATG;rbs_motif=AGGAG;rbs_spacer=5-10bp;gc_cont=0.444
MTKKMVVLFIVLMAIIGLSGMAAAADNNKVIVVDGHKKGGDDDHSKKKGGDDDHSKKKKK
GGDDDHNKKNGDDEHKKKCDDDHNKKKGGDDHNIPQVW*
>SRVP18_trench_6_60cm_scaf_17_454_79 # 80955 # 81242 # 1 # ID=1_79;partial=00;start_type=ATG;rbs_motif=AGGAG;rbs_spacer=5-10bp;gc_cont=0.441
MTKKIVVLFIVLMAMIGLSGMAAAQPVVVDHNKKGGDDDHNKKNGDDDHSKKKKGGDDDH
NKKKGDDEHKKKCDDDHNKRKKHNGENMPPNPAPW*
>SRVP18_trench_6_60cm_scaf_17_454_80 # 82150 # 82374 # 1 # ID=1_80;partial=00;start_type=ATG;rbs_motif=GGAG/GAGG;rbs_spacer=5-10bp;gc_cont=0.298
MIFERKKDTYKNISEWIKQKYGIVVKTCYIAHVKEMCGIDTRKVWNRCGDRVYTCPTEYV
SMIKNAFRHFDLIK*
>SRVP18_trench_6_60cm_scaf_17_454_81 # 82514 # 82774 # 1 # ID=1_81;partial=00;start_type=ATG;rbs_motif=AGxAG;rbs_spacer=5-10bp;gc_cont=0.272
MTKLDPANINKFMFSKSVIDLDLSKYNSSINELYNYINNKDVELNKVKIIVKKANRELKI
YGRQLFIRKASSRDKEAKNRICITKR*
>SRVP18_trench_6_60cm_scaf_17_454_82 # 83120 # 83650 # 1 # ID=1_82;partial=00;start_type=ATG;rbs_motif=None;rbs_spacer=None;gc_cont=0.350
MSIFDKLFGKKDKKDVADGGIKTDKPVIKTGINRQDIRDAMMGKNGKMTLMPGVLIDTVT
MREIPMRDKPTHFVTIRGNVSSMKYFILSVADTARSIMPAKNSRAANLINLNIGEKNVYI
YESTALLNNDDRLPMINDSDDVETMCLPGSLKDGLDVWVLKNHTSGVLWYLKTGIL*
>SRVP18_trench_6_60cm_scaf_17_454_83 # 83681 # 83962 # 1 # ID=1_83;partial=00;start_type=ATG;rbs_motif=GGA/GAG/AGG;rbs_spacer=5-10bp;gc_cont=0.323
MTNEDKYFLELMVNSDKLLDHNIEECGQCFYNFLSAKIAREMIESGDIKDAIKRWAEENE
KRWKESKYYKLWVNEINAGRDPKIAFEERNWLP*
>SRVP18_trench_6_60cm_scaf_17_454_84 # 84401 # 85369 # 1 # ID=1_84;partial=00;start_type=ATG;rbs_motif=GGA/GAG/AGG;rbs_spacer=5-10bp;gc_cont=0.334
MKFEPIWKALGFKSEEEYIEYEAANERMANEKGFATYEEYERDRDLKDAYKLDEGYDLYK
DIDAIAEYAKTHGRPDTHKDSIYYSMDLDIRLDGMPRRLGIYAIRLINLFRERPHVDEFY
DFVFHISMEKVAHMGFLELVEGAVGQLRGEEARKEMHKERERLEKAPVSLSLESDDIYEM
FGTLVDNLFMFWVKVNYFTNEPEITMTGTVFENFPPEVAPDSIRKIEDLTQKDVVRLLRI
VNSFRRKDIVDKFMTDIGDVEDLYDMFSLFVGYVFQDYKNANYFLDEPELSADPKYEPWQ
ISLFGQPTHREYAYKGESFDYS*
>SRVP18_trench_6_60cm_scaf_17_454_85 # 85657 # 85875 # 1 # ID=1_85;partial=00;start_type=ATG;rbs_motif=GGAG/GAGG;rbs_spacer=5-10bp;gc_cont=0.333
MKEIRIEADRMRIYDEYGNKLSKYGEHEGNNMCLGDFTTNEIGIALALYKALLDIDEKEV
KIIDLDYETFHE*
>SRVP18_trench_6_60cm_scaf_17_454_86 # 86677 # 87177 # 1 # ID=1_86;partial=00;start_type=ATG;rbs_motif=GGAG/GAGG;rbs_spacer=5-10bp;gc_cont=0.315
MDGIEFEISIDDGSIFGMSKNGRVTIFLKKIAELYDPERYFDSFVSYISAVEIHELGHAI
GHVRCGHYYRTLTHIIGSYLKDEKWDKKYSQHLKKIINDLDIAKEKAIVYNEHICKYCVN
DDGCDLSLVCEMELKEFVRDCNDFEALKKSIKNNKKIEYRRFKYGK*
>SRVP18_trench_6_60cm_scaf_17_454_87 # 87167 # 87409 # 1 # ID=1_87;partial=00;start_type=ATG;rbs_motif=AGGAG;rbs_spacer=5-10bp;gc_cont=0.337
MENEEPNYIALGLTDEESDKAEILMGDLLSDLDDISDGEILNKLLNEEELKFNEKLYMAY
MFGRTRDKWEEFQNVSADAK*
>SRVP18_trench_6_60cm_scaf_17_454_88 # 87621 # 87809 # 1 # ID=1_88;partial=00;start_type=ATG;rbs_motif=GGAG/GAGG;rbs_spacer=5-10bp;gc_cont=0.333
MDSDEIRLYKITLSVKAGVAVNLPGHELSGEEAKTLAINSVKKLIKNCDIISVEELEVEN
KS*
>SRVP18_trench_6_60cm_scaf_17_454_89 # 89939 # 90802 # 1 # ID=1_89;partial=00;start_type=ATG;rbs_motif=AGxAG;rbs_spacer=5-10bp;gc_cont=0.293
MRIRNVYSDITIILLWTIMTFIFVITPIFENSIVRTILGIPMVLFIPGYSLVAALFPKND
DLDTIERIALSFGLSIAVVPLIGLILNYTTFGIRLLPILITLCTFIVIMAIIAINRRKAL
SEDIRFSIRFDKIYDILNNEINAPAFKIDRILSVILIISIILAIGMLYYVIITPKIGEKF
TEFYILGPSGKADNYSTELKVGSSTNLLTGIVNHEYSPVNYTIQLFLDKDILSSKTLILN
HNETWQNNMTFMPDKEGNDEKLELLLFKENNLTSPYRELHLWVNTTI*
>SRVP18_trench_6_60cm_scaf_17_454_90 # 90861 # 91799 # 1 # ID=1_90;partial=00;start_type=TTG;rbs_motif=None;rbs_spacer=None;gc_cont=0.342
MILNIGEEDGKSKIYGKGGKMSITAIIPAFNEEISIGSMVINTKKYVDHVIVIDDGSTDD
TAEIAQLAGADVIVHSKNRGKGEALKTGFHAASQNGTKIIVTIDADGQHDPSEIPIVVKP
ILSEEADIVIGSRYLNGNSIPLYRRIGQKILDSVTNMNSGIHVTDTQSGFRAFAVHTVPT
FGFKENGFSIESDMLAEAASAGLKIKEVNIGVRYDVDCSTENPMKHGLKVLVNILKDMEF
RRPLYYFTVPGIILGTTGLGMGLNFLQDFYNGSRLYFGPTLLMILSTLVGLFLAFTGIIL
HSISRLIEMKKK*
>SRVP18_trench_6_60cm_scaf_17_454_91 # 91841 # 92491 # 1 # ID=1_91;partial=00;start_type=ATG;rbs_motif=None;rbs_spacer=None;gc_cont=0.229
MKNWTYFPVIGVIIGEFLIYYGKIYQGVEIHIISIISIILVIILSNLPLDIKNTLQSMTL
LPMLQIISISTSKLFMNIYWHNILVNGIMLVQIYMIIKNQHIYKKSITVLSILLYNPLSF
RRVYIYKSTIILIITMTIIIGQYANIIPDIQSYSAEVTYIIGEFASIFLIIILSILFLIS
GTKYWDKNVSNILDIYINPLSLIFVAIMIYKIIIAI*
>SRVP18_trench_6_60cm_scaf_17_454_92 # 92636 # 93028 # 1 # ID=1_92;partial=00;start_type=ATG;rbs_motif=AGGA;rbs_spacer=5-10bp;gc_cont=0.318
MRFSTMLISIAIIFMIIGSVSALPEIMDGFNSKYNTKRTRLDTCDTCHIPTKQIPNCEEV
CHIPNKPQKEINNLNPYGVSIENNLNIDMDSAFAMIENLDSDGDKFVNIDEIRNLTFPGI
KNDKPKKNAK*
>SRVP18_trench_6_60cm_scaf_17_454_93 # 93052 # 94644 # 1 # ID=1_93;partial=00;start_type=TTG;rbs_motif=AGGAG;rbs_spacer=5-10bp;gc_cont=0.304
MTTKAKMLRDMFDKEGIIRLAGAYDGISAKLVQKNHFDGIWASRAEISTSYGIPHSNILN
MMQYLQVASVMNDAVSIPIIADCGNENLNNVKYMVKKYESAGIAAIAIDVGGNKSVGREL
IPIEKFVDKICVAKSAQETKEFMVIATIDGMGQEDISRRASIYVEAGADIILIRSLSNIS
EEIVNFVSSWDFPSPLAIDSSPSMTLEEINQLGIKMLIYANHGLRASIKAINDILSDIRK
ERFDIINEKLVPMNYIFDLLKEEDFQNIEEESVRVIIPAAGAPHNQESMKTLLQDRPIAM
LDIWGKSILQRNIAVLNKSKLYDIFIIKGYKGDSFNIDDVTYLNNPKYQSEHILSSIMQA
EDKMNCKTIIIYSDILFENHLIERLKSIQSDFVIVVDNSFKNSLVRNKKLELIVTEEPIP
LGNRILIDRLIKVKKIGDLSLEDINSSEFIGICMFSKTGIEIFKNEYHNALIEYNNRQFY
QSKNIFQASLTDMLQHLISLGYKVEAMQVNSGWMEIHTFDNYKYACSIIR*
>SRVP18_trench_6_60cm_scaf_17_454_94 # 94683 # 97046 # 1 # ID=1_94;partial=00;start_type=ATG;rbs_motif=AGGAG;rbs_spacer=5-10bp;gc_cont=0.272
MYRSSLTTKGKILEDLSKIIRTAKILPLLRFKKYIYEYDKDNIVSNIQNYFNEEILIIRS
SANNEDGQDNSNAGHYKSILNVPKNDKNEIVESINKVIESYDSKEGDQEIFVQPMLSSIK
LSGVVFTADMDTLSPYYIINYDESGKSDIITSGNDGGKNIKTYVYYKNSPIQCDNSYIVK
ICDMCRELEKIFSNHFLDIEFAFDMDNNLYIFQCRPISIKNKENLSRVKLQYSLAEIYKK
FDKLSSYRPNLLGDKIMFGVMPDWNPAEIIGLRPKQLAQSLYKILIVDGIWAQQRYDYGY
RDVRSHPLMVTFLGIPFIDVRVDFNSFVPKSLEENIARKLVKYYLDKLDSNPTNHDKVEF
NVLYTCYYPNLSNKLEELLHEGFNKDEIKKIEHSLLVLTNNIINPKDGIYKKDLEKIEIL
KEKYDNIVNSDLSSIEKIYWLVENCKEYGTLPFSGIARAAFIGVQILKSFVELNLISKVE
YENFMNSLSTITKQLNYDLYKLYKGDLSKKEFLSEYGHLRPTTYNIMSWRYDENFDYYFS
NVRKINNYIETKPYILTDEKIKQIDVILMDYGFEINARDLFQFIKDAIEGREYSKFVFTK
SLSEVLRLIEELGKSYEIGREDLAYLDIRTILNLYSVTEHRCVNNILLSEIEKNKELYTF
TKAIKLPALIRKSEDIYGFYLENEEPNFITLKKIKSQIINEDEFDNGIIENNIAIIKSAD
PGYDYLFTKNISGLITQFGGANSHMAIRCAELGIPAIIGAGEKKFIKWSNAKILEIDCGS
KQVRIIS*
>SRVP18_trench_6_60cm_scaf_17_454_95 # 97143 # 97775 # 1 # ID=1_95;partial=00;start_type=ATG;rbs_motif=GGA/GAG/AGG;rbs_spacer=5-10bp;gc_cont=0.275
MKKIAITQRLIENHNYYEIRDALDIRWAELYKSLDYLPILLPTNYDFEKYFELIDINGII
LSGGNDLYYLTKDKLSKKRDIFEKEIIKFAIKKSIPILGICRGMQIIVDYFNGGSEFEKV
NGHIGTNHRILFSEESKYKNELKKLTFVNSYHNYGIRKVPKGFVVSATSEDGLIEAMENK
EYNIFCQMWHSERQVHLNENELMIVKKLFE*
>SRVP18_trench_6_60cm_scaf_17_454_96 # 97787 # 98545 # 1 # ID=1_96;partial=00;start_type=ATG;rbs_motif=AGGA;rbs_spacer=5-10bp;gc_cont=0.306
MKAIILAAGRGSRMGSLTKDKPKCLVKLAGKSLLEYQLTSLRLAGIYEISIVRGYLAYKL
LTPKIKFFENERWEKTNMVFSLSCADEWLKKDICIVSYSDIIYSKDAVNILKKASGDIVV
AYDKNWLNLWKVRFSDPLSDAETFQADDKGRLIEIGNKTKNIEEIKGQYMGLFKISPKGW
EKIENYLSGLPHEELDNMYVTTLLQNLVQIGTEINTVPIRDNWYEIDNENDLKICQSTIK
SWRKNENNCSFI*
>SRVP18_trench_6_60cm_scaf_17_454_97 # 98520 # 99434 # 1 # ID=1_97;partial=00;start_type=ATG;rbs_motif=GGAG/GAGG;rbs_spacer=5-10bp;gc_cont=0.293
MKTIVALSKNYSDIRKTVFDAINKTEFKPKKVNSVIIKPNLCYYWDSSTGETTDKKVISA
IIDYVREYCNPDAIIKIAEADATAMKTKYVFKILGYEKFAKEKKVELFNLCDDAFKEIDV
KTKKGDIKVPIPKSMLESDLIINVPKLKVPRRIPLTCAMKNLFGCIHNPIKAKYHPYLNE
VIVGVNRHIKPDLTVVDGLIALGKYPIKLGLIMAGTDSLAIDSIAAKIIGYNDPRGIGYI
KLAEKIGVGNLDVDIIGEDINEFRKKFPKVNNKLFAIIWDLQLKGIKTYVNITGDIVPPI
LGDL*
>SRVP18_trench_6_60cm_scaf_17_454_98 # 99434 # 100465 # 1 # ID=1_98;partial=00;start_type=ATG;rbs_motif=AGGAG;rbs_spacer=5-10bp;gc_cont=0.303
MKKVAVLGLGKMGKLHMMNCRFIDDIKVVAVADSYEKNLKWAESHGVERLYIDYTKLIDK
EDVDAVIITLPHFLHVNSGILAAEKGIDIFMEKPLSNTVAEGKEIIDVVKKNGVKLMVGC
NCRFIDSVEQLKKKYDNGILGDIEIATLENIGNGPFSPFLEPTPVPDWYLDPNKSGGGAV
LDLGYHMIDLFQYFFNDITLEYAQLGNRYNLPYEDSATIILKSNTTSTRGIVNLGWFSRS
VFPKFDFRVMLHGTVDYASTDDFVPNIYINAAKESLRNIWHTILQKKIRPLSYTYYYHSY
FKELNYFFECIKNNKESEISIQESLRTLEIVEEGYKMSKNKID*
>SRVP18_trench_6_60cm_scaf_17_454_99 # 100507 # 100950 # 1 # ID=1_99;partial=00;start_type=ATG;rbs_motif=GGAG/GAGG;rbs_spacer=5-10bp;gc_cont=0.313
MKLCLVCSHGGHFNEMMRLSDAFEGHNYFFVTDGYENLKNAYVIKFEGWNFIGKVLLIKV
VIKAIYILLKERPDVIISTGGGAIAVPFCYIGKMMRMRIIFIDTLARVTTKSGGGILIYP
IADLFLVQWESLLEKYGKKAKYWGKLI*
>SRVP18_trench_6_60cm_scaf_17_454_100 # 100890 # 101420 # 1 # ID=1_100;partial=00;start_type=GTG;rbs_motif=None;rbs_spacer=None;gc_cont=0.299
MGISFREIWKKGKILGEVNLIFVTIGTMYGFPRLIKEMDEIAKNIDEEVIMQIGETKYEP
RNTKYFRFKSREELSRIYLNSRVVVSHAGVGSILSALDYMKPVIVVPRRKEYGEVIDDHQ
IEITRELDNEGIIDAIYDIKQLKDILKKPIIPRIIKKEIVLTRKLKEYIIKQSYKS*
>SRVP18_trench_6_60cm_scaf_17_454_101 # 101612 # 103231 # 1 # ID=1_101;partial=00;start_type=ATG;rbs_motif=GGAG/GAGG;rbs_spacer=5-10bp;gc_cont=0.349
MVNLIENSGFETGVAGSPNNWRKYSKGTLPSTNMYIYPETGRGGVGYSVSINFGSNNYSG
KASWIQNIPNIKANISYILSGYMKLTNVVASGGYGAIIGIDWFNGSTYMSSKVVSSQTGT
KDWLTYSGIITSPANTNNANIWLMLSNCSGKVYFDDIFFGESVVTIGNISGNVKNSSGVN
IGGATVSDGTRSTNTDSNGNYKISNIPTGTYTVTASLTGYATGKIPNVSVTSGLTTSGIN
FVLSSTIGSINCNVKDSAGTALSASINLDGGSTILGKTPLLLNNISTGQHSVTYKYTGYN
DCTKYVTVLSNQVADANCIMNLVTGDTIRVKITDTAGASCLGIQVNSIVTLDIEKEYLPY
VVASENGAAPYESMKAQAIESRTYAYFKKAYEPSGTDYDIVDNVQDQVYHPCLDLDKYSG
VRQSVIDTNGIIVKWGYRSDYNYPSGCAPPSTVKKVIICGFFTSGSGSFAQFTTYNEGKS
GECITQTTNGSITNPPSLNPWNRGSVGAVQANALASNNGYTRDRILRYFYGDDIIIESK*
>SRVP18_trench_6_60cm_scaf_17_454_102 # 103319 # 104056 # 1 # ID=1_102;partial=00;start_type=ATG;rbs_motif=GGA/GAG/AGG;rbs_spacer=5-10bp;gc_cont=0.270
MTFTYKEIEDTDQYGGSWWEHFLLKPFVYRLTFLLANYTKFTPNQITLMSFIFGLLSAIA
FLKGTWYYLIIGAFLFECSFILDYTDGRIARLKRQKSIFGAYIDVMSDLTKYSIIVLGLA
YGQFLTTKDTSFLIYGYIYMFFQMACMANTYIIRFNRPELDMNKTDIHQYRHKILNDKLP
FIIKLKTKLDPYNKLSYIPNDVENIAFFIAPIIMKIKLGLIFGSIIFFVNILSLIIFNFV
MKNDK*
>SRVP18_trench_6_60cm_scaf_17_454_103 # 104086 # 105948 # 1 # ID=1_103;partial=00;start_type=ATG;rbs_motif=None;rbs_spacer=None;gc_cont=0.261
MKLKRLIKILLITNFSLIGLSAGILNLAKTDGYEISIYSAVSSYFWYFLVFGIFISICII
IHQAFSGDTDTKHWWVLGISTIMLSNMVILLLPVFRGYEIYGRWDISTHVGYVKDILQFN
HISNNIIYPAIHILIAIISRITNTNEIQIINYIIPLFLELYILFMYCLAKTVFINRKEII
ISTLASSVLFLSYINYQVLPNTLSILLLPIVFYTYLNVFKSNVECKNTKSLFQFRIILVI
FIIFFPFFHPLTSFILIVTFLVTYLLMFHYNKKFNLSLNGKRRQNTIVPALIGFIVFVLW
ISTKLSFWNNNIHQVTTWFIGEATTPVVSKNISTIFEKLHMKLLDIIELFIKIYGHIFIY
IVFSIIAAAIVIRGIFWKRDKSLHYLYFLIGWFSVYNLFLIIHIFSTILKFGFWRIVAIV
IVTTPIFVGYVISKSMDNKKYYQFVCITVIIILFFSSIIGIFNTFPSPYTLQTNQQVTKS
EIVGMKWYYFNKNISYNDMNIKSCYRFADFILGDKKRHERSDILNCEREDTKIGRSLSIG
LVPKHFSYTNFSRFSDYINRDKRLENVSYMPIFKYERIYYADMYPQLDEFNENDFKKLNF
DTSLYRIYDNDGIDIWKIVN*
>SRVP18_trench_6_60cm_scaf_17_454_104 # 105979 # 110043 # 1 # ID=1_104;partial=00;start_type=ATG;rbs_motif=AGGA;rbs_spacer=5-10bp;gc_cont=0.310
MINCRKSIFLLLFFMIMFIHMTRVNGLIPVTYTCCYNYTDSNGIQLDNFEYKPSGGIQLD
NFENLINWTIGGTGASQVIDTVNFHDGQKGLKLIASNGNRAYIDKVINNNFSNSNNIAIW
IYVYDSTTLYSATVYVTSTGTAWSKYFSADISNLVNGWNKVIIPKEDFTSIYGPGESWNN
IMNRIRIAVWPIPGVNTNITLDDLRHNVTNDWKGGYQPDLVNYKEGQQGLKLTTKGVGYS
YIDLVINNNFSTTNNFVIWTYVDNANNLSGMSIQFTSNGSSWRKWFYDPLWAPGATPAMS
NGVKTGWNKLIFNKRSFKNYFGENWDNVMNRVRIYIYAYATKDVSVTFDDLRYDITGQRA
KLIYTFDDGYKSLYTKAYPILSANNQTGVSWVVSSWVGADPYEGIEYMNLSDLKTLQSAG
WDISSHTVHHADLPNVSDSTLTSELNDSYDWFIANKFQKSAGFFSYPFGYFNDVVIDKVK
QRYILARATIPESAQPHLAETTDDFRYIQRVMTVHNDTSVQEIKDRINDTINAKLLGILY
FHNIVDNDTGYVRDYTTSDFQKISDYLKSRSADIDVITYSDYVIPNVRNLTPVINKTTRI
YSNGSSVIITKNKYDEYMPNMTVIPLSDYIDINLTTYNETGGQIKFNESSQNKNLYVSYV
IGDRMPNRPYLVQIYWQNGMKYQDLNIIANDTGYIRYNSEGFGVPRYQEINLENSIIYNI
AHQKYIYQKRDMLINFSFGGYIGTKVNMTVTSPLGNVNTYNVITQYSMENESIIYDGVNE
LGVYTVKISTTNSTTTSKFEYKLKPLLTFVSASDLHYGYDNDTISSGYTIGRFISDINDQ
VFFPSPDFVALLGDTVDNVLYNHIANSKASYDTLNVPYYITTGNMESSYNDTNRESIGYR
GQTFYNSYGIEYNYTVTKDDYTFIFGGVAGDYPLLTNYAGKSFGDTNYSRWLDNVLAKNM
YKPTIAFSHYSAQKVRDFGGEESYGSITRSKFEKYNNVPVEFAGDEHIVGKKETNNITYV
IDGAIINQPYVFDYIEIYPDKIQVHTIPYRLDTDNIVQYVGSYWEGYTDSLHTEANYTIG
NPDENEFTITLVNITSTKLTNLWNFTTNFVEVPTGKITLGNNIIRNNSVLVNLSAYETRN
IINATISSPGNVDMNITTFDTKIKFNESSPNTVQISYNIGDRIPNQTYSVKIYWENGTEF
QDFKILANNSGYISYNSEIGNSRYQEIEPEEIMDTSFTVTLPVGYTFLKFNASNSTVTNL
GPDGQVSYRPIFNITNVGNINLSFTLNLNDTVNNITTYADLSNNFSTGKIEINASNTTII
PNLNPGKSQNIWMVADVDKAPTMNINRTLIINNN*
>SRVP18_trench_6_60cm_scaf_17_454_105 # 110085 # 110600 # 1 # ID=1_105;partial=00;start_type=ATG;rbs_motif=AGGAG;rbs_spacer=5-10bp;gc_cont=0.351
MSNRENIKRNLVMLSMITSVLLATTIPVLGYDQNNPASYTVQYVIPSDTSFSVSLCGSET
QMNFNPANGSSKSVEAVCQSKDINKPWANITNTGNLELNFSTNLTTTNPNWVVLNIGSNS
SMSDQVIVTNTATSPAGWLNVAPGNSVQVYSLASFTNAPQGTTSKTIKIGS*
>SRVP18_trench_6_60cm_scaf_17_454_106 # 110653 # 111450 # 1 # ID=1_106;partial=00;start_type=ATG;rbs_motif=GGA/GAG/AGG;rbs_spacer=5-10bp;gc_cont=0.283
MKMRYIIILSVILLGTGLFVVDKFLLQDNKDKISDQNLPRPDDFIQIKRDIQTGIFYDLD
NLTKNYYLQPDFYPSYKLSGTHDYTRWGVHGYGAYPGETSYNIDNFKKDQFINIYTFVKA
GDDIETFQGMKFDVDFVNNNKSLFVASVSPNTIMFSPTFPERSEYSIENRTYDWAYKLKI
TLAANVDIPPGKYEFKLIALPPEEDVQKLYYTDIQKINQKWYKCPEDKKENCDENTVELR
KKVYVNGGQFQADKFFNIIINVGNG*
>SRVP18_trench_6_60cm_scaf_17_454_107 # 111453 # 112559 # 1 # ID=1_107;partial=00;start_type=ATG;rbs_motif=GGA/GAG/AGG;rbs_spacer=11-12bp;gc_cont=0.330
MNKHKEYLFALGLVLFIWPVSANVDQYMVVYNVPFVLSITSFYPSSDPTTLQGTVQTFNI
TMSKTANAIWFINGYQVKNDTNTMLTSYTNSTAGVGTWNVSVISADGSDIVSKTWNWTVN
AQQQDITPPISNISLSGILINDSYISDVTVTLTVTDDISGINYTKYRINNISWNNYTVPF
LVSTRGTNTVNYYSVDDANNIEQTKSITIKIDSVNLLTNPGFELSTKTPGIPDNWSKYPS
IWNSGARLTYPEIGNDGSNAIGISQSNTGYKQLLIQPVQNIVAGINYTVSGYINTTNASV
GSTLIGIDWFTSSGIYIRSNIIYAGGNNPWTNKIAIVKAPSNAAKANFYVGLSGTGKALF
DNVWLISS*
>SRVP18_trench_6_60cm_scaf_17_454_108 # 112541 # 113647 # 1 # ID=1_108;partial=00;start_type=ATG;rbs_motif=None;rbs_spacer=None;gc_cont=0.279
MANIIIENLKKEESKKMIKILTLLFVAYVISTTVYDQNKNNEIQGFYTSSNTDDYKKLDY
ELLNTIIYAQVDINMDGSLIQSYNYNPSPLISYAHDRKVKVVLMFQGKDEISKDILLENH
TIRALAINNLIDEVNKYNFDGIDIDLEGLNIKNSINGQPNKQLITDFITNLSDKFRTINV
NYRISMDISSNYMDASQIFDLTVLQNKVDYVMIMSYDQNGPWSLIAGPIAPIKLDNGNGI
HESVKHYKGLIDKNKLLLGIPWYGYMFETESDSRLSSINGSINYISYKNYINTIKNYNRK
WDHIWKTPWYAFQDNNEQWHQFHYEDVRSLGRKYNLAKSEGLGGIGIWNVNFGIDNNELW
QLIRHKFR*
>SRVP18_trench_6_60cm_scaf_17_454_109 # 113653 # 114942 # 1 # ID=1_109;partial=00;start_type=ATG;rbs_motif=None;rbs_spacer=None;gc_cont=0.266
MKLKISQIFKDSLLKNSIYLMMTYFVTSIIGFFFWIIAAKLYTPQDIGITSAIFSSIALI
SMIGSLGLSRALIYYLPRDKNTDKIINSCLIINIISSIIFSVIFILGLKIWSPELALTLN
NLTNIAIFIFIGIAISISGIIGAAFTAGRRSSFQMIKESIYHLIKIFPLIFFVELGAMGI
IISLCIGLIISIIIGFILLYKTWNFLPEVKLDPIVKNMMSFSAGNYVADIFYNVPRLILP
ILILNTLSANSAGYFYIAIMMATLLYGISQAISNSLLVESYDEINFKNNINKAIRFNLIV
LVPALLLIAIFGKFILGILNPTYAKNATTTMIILLLSSIPISLINIFNTVRNSQNRVSSM
IKINAFIALITILLSMLLIKIMNIEGVAISYLIANIIGSMIIISRMKNPREFTLKILKAV
KEEIYSVSL*
>SRVP18_trench_6_60cm_scaf_17_454_110 # 115140 # 116417 # 1 # ID=1_110;partial=00;start_type=ATG;rbs_motif=AGGAG;rbs_spacer=5-10bp;gc_cont=0.367
MNNEIRKMKHTADHTKNRADKRKNRKSIWYSLVILILISATTNIASAGHTPESVTNLKNN
SYANNYINWQWTNPKDTTNFFKVEVYINGLFMTTVQGGIQYYNATNLEPSTQYTISVRSI
DSRGNKISRTWVKDTEMTAPILSTPPTPTPTPIATPTPTPIATPTPIATPTPIATPTPTP
IATPTPTPIATPTPAPIATPTPIATPTPIATPTPTPIATSPPIGDTIRVKITDPVGASYL
GVPIGGIVVLDIEKEYIPYVVASENGAAPYESMKAQAIESRTFAYYKIKTYPSGSSFDVY
DNDEDQVYHPYINLINYPNVVRSVSDTNNIIIRWGNVNINKVIICSFFVSGAGSFAQYVT
YNEGQSGDNITQTTLGKVTNPPSLNPWNRGAVGAIQANDLALNKGYTTNKILKYFYGEDI
MIESK*
>SRVP18_trench_6_60cm_scaf_17_454_111 # 116524 # 117207 # 1 # ID=1_111;partial=00;start_type=ATG;rbs_motif=AGGA;rbs_spacer=5-10bp;gc_cont=0.272
MNIKKNIKTEMNPKICENKNHQLLSKTANNYSYRTFIKKISNILTEDKCLRILNLGSGGL
PIEGAINLDRKKMKGVNLISDLRHGLPFGDNSFDLIIALNVLEHLTVEEFEYILNEFQRI
SKPNGLVKIHVPFYASETSFSTIDHKIFFAYNTFWRYRIGDWDQTTEKFFEDVKIRFIWH
TNKYLSVPNFFISKVVNAHYLISMFYQNFFCWIFPMRAIDVVAIVKK*
>SRVP18_trench_6_60cm_scaf_17_454_112 # 117292 # 117840 # 1 # ID=1_112;partial=00;start_type=ATG;rbs_motif=AGGA;rbs_spacer=5-10bp;gc_cont=0.275
MLFEHWIYSTAIAIMVYTVYRKKECLYIIIGSAYAPDIDIITDYILKKIGITVLIYGQPI
KHGDFHNILVLILYAMLIALLLNTINIKMKDSFILASIGFGAHLFEDALIFNPGYRFFWP
ISDKIYGMGLMANYNGHADFYGIANTKILVIGIILVILSLCIKYIFDNNIKTVVRTNGRR
WI*
>SRVP18_trench_6_60cm_scaf_17_454_113 # 117930 # 118574 # 1 # ID=1_113;partial=00;start_type=ATG;rbs_motif=GGAG/GAGG;rbs_spacer=5-10bp;gc_cont=0.319
MKEIRKSMITLISLVVIILLLSMQNASAVGGTTDTYNPNISIKVKYIAWDGNGINNSVNI
NLSNMDISNIMNIVYVENYYAVDSYDMPKYYVDRRYETAKISNNLSFFILRPIPGPTGKF
YSLIESIVVINGKRVSITWYNHKGKRINPIPKVNKTMTKNTITNGANISKKKTNITPSPT
QPTMMSTPTPVSEPTVKSMDPQNWFERLITWLFK*
>SRVP18_trench_6_60cm_scaf_17_454_114 # 118619 # 118774 # 1 # ID=1_114;partial=00;start_type=ATG;rbs_motif=None;rbs_spacer=None;gc_cont=0.269
MANYGHADFYGIANTKILVIGIILVILSLCIKYIFDNNIKTVVRTNGRRWI*
>SRVP18_trench_6_60cm_scaf_17_454_115 # 118774 # 118899 # 1 # ID=1_115;partial=00;start_type=ATG;rbs_motif=AGGAG;rbs_spacer=5-10bp;gc_cont=0.278
MDMVEISCTNCGQHIVIGDEYIRKQMFCTIGCLNQFKEKEK*
>SRVP18_trench_6_60cm_scaf_17_454_116 # 119066 # 120397 # 1 # ID=1_116;partial=00;start_type=ATG;rbs_motif=None;rbs_spacer=None;gc_cont=0.388
MGIIMNRNLGIIVVLSIFLLFSQTGSAQITVKDLDLTGGVSSARAINNMGQVVGHINNET
IATYWNLSNDSFTLLETPGRTIQFITSSANAINDLGQTVGEYDNSKPWAAEWNLSTGALM
SPNVTIIGSVIDTSGVPGGAFGINSLGQAVGEKFLLNPGVQYHALFWNISTGTITDLGKL
GGTNSHARGVNEIGQAVGYSDFATDAIHATLWYLSNGTIIDLGTLQGGTNSFAYSINNLG
QVVGEGDNESGVTHAILWDLNTGNITDLGLLDGGTGSVAFSINDMEQAVGSSTISGLEHA
TFWNLSDGSITDMGTIAGGTFGTAFGINNLGQAVGESGNSTTLHATLWNIGTVQPTPKQI
ILKLVESAQNLVSSGILNKGQGNSLIVKFYAATNSLDKGNNNAAINQLHAVNNQVMAFNN
AGILSTADAQSLTNAVNNVIGAI*
>SRVP18_trench_6_60cm_scaf_17_454_117 # 120745 # 120840 # 1 # ID=1_117;partial=00;start_type=ATG;rbs_motif=GGA/GAG/AGG;rbs_spacer=5-10bp;gc_cont=0.208
MAYKKCYMPFLDIYNNDDIKINRYQETCIEI*
>SRVP18_trench_6_60cm_scaf_17_454_118 # 121282 # 122211 # 1 # ID=1_118;partial=00;start_type=ATG;rbs_motif=None;rbs_spacer=None;gc_cont=0.260
MWQKKSLINIMSNIPLFFLILLILMVWSKQKERGDLFTLFFIMIVGLIAHWLGSDYVTAI
LAMIGILVANGLQPIFYPLVSNYDSKTETYITRRCLKSFFISKDLDSINELFKDADKNKF
DNQFNSYLYRNFIFTMKLPLIQIFDKTKIPFPTKEIEIINDDLNYKIPGIEIPIKYNNSL
LLKTSLTGWSVAQIDYPVKICIKLEKFNVLKVSNEVRETNGKYYITVEVVNNENFFIDYY
EFFGDDHIDEDDWNKIKNIHNFIIGEKKLIRNFREKKYVDRIGFYKGNTFGIIQKLGPRE
TRFYTIENN*
>SRVP18_trench_6_60cm_scaf_17_454_119 # 123551 # 124039 # 1 # ID=1_119;partial=00;start_type=ATG;rbs_motif=AGGAG;rbs_spacer=5-10bp;gc_cont=0.348
MTETDDNKKKKEDVKEQIKKDIGFIPAPQAKDPYRSNILWILRTLDRDFDENGKIFFKAK
ILMEKFGASDDGSLRSFVQKQQTKIEIINRKKEYEYIVSCGTSGIDGDGDTLFFYQRGFK
RELESFEQQFPLSGENIKIGNSEIDPSTLDGVEISKLESEVQ*
>SRVP18_trench_6_60cm_scaf_17_454_120 # 124063 # 125148 # 1 # ID=1_120;partial=00;start_type=ATG;rbs_motif=AGGA;rbs_spacer=5-10bp;gc_cont=0.364
MKERREIEYSRIVSSDVLENEVENITLRPKHFSEFVGQKYIKSNLEIFVQSCKKRMEPLE
HTLLSGPPGLGKTTVAHILATDMGVEIVSMTGPSIKKANDLVSILLSLKRGDIFFIDEVH
GLSKAMEEILYPAIEDFKLTFTQESRSGKKADSKVFVVKLKRFTLVGATTKVGSLSAPFR
DRFGITLRFELYHEDELIEIIRRSSAMLGIPITPEGVMALAKRSRGTPRIANRLLRRVRD
FAIVKDEKEVTKKGVDIALGSLRIDYLGLDDLDRKILMNIWEFYGGGPVGVKSIAMSVGE
DVKTIEEVYEPYLAHIGFLKRTSGGREITQRAIDHLEKVGQNYGIAAQKKKSGDGIKLVS
K*
>SRVP18_trench_6_60cm_scaf_17_454_121 # 125163 # 126281 # 1 # ID=1_121;partial=00;start_type=ATG;rbs_motif=GGAG/GAGG;rbs_spacer=5-10bp;gc_cont=0.336
MTLKMDERISGVLLPSYHKNDKDDIQNRPNYFDDFMGQKGVIELLRVAVSSAKKRHAILE
HVYLTGGPGLGKTTIAQMIANEMGVNIIEKTGPLLKQPQEMKTLLLSLREGDMLFIDEIH
AVDNRVTEVLYPAMDDYKVDGEKIKRFTLVGATTIQGMSEKPFLNRFGIHAHLKIYNIDD
ITNIIKRSAMLSDFYIDDDSAKRIASCSRQTPRTANTLLRRTVDCVVAYDDEYEYKNHSR
IRITMEDVERMLKINGIDENGLNELDRAYIDLITNDFPKAVSLKRIQGVLNTDEKTILRV
IEPYILQHLGLVTINSRGRTLTQKGINSKKYGIVQTIRNNHGGIIPNSGRDNPNPKVVDL
DFTLPNKMFGRR*
>SRVP18_trench_6_60cm_scaf_17_454_122 # 126656 # 126844 # 1 # ID=1_122;partial=00;start_type=ATG;rbs_motif=None;rbs_spacer=None;gc_cont=0.296
MVKQKSTAKYKMMKLRNNWFIFKDKLATNIYLSEEIVYYDKTKTLTISSFFQWDKRRVDY
QL*
>SRVP18_trench_6_60cm_scaf_17_454_123 # 127138 # 127593 # 1 # ID=1_123;partial=00;start_type=ATG;rbs_motif=AGGAG;rbs_spacer=5-10bp;gc_cont=0.287
MTGEHKIMAGYEKLILKEEREKLKEGYVSQPLDHSTLLVSPEIERKIGSNPLFDEILKTV
LSEVSIILNEEIGKIGYIIEVEIEPDYEFPQWIDNVITIKVPIEDPKYIIQLWKLIEEGI
RKKIKLVDADQEEINKINYHLDTVVDILDDL*
>SRVP18_trench_6_60cm_scaf_17_454_124 # 127583 # 128044 # 1 # ID=1_124;partial=00;start_type=ATG;rbs_motif=None;rbs_spacer=None;gc_cont=0.299
MTFDPKQFLILSKIIMDDSHYNEEARYRTAVSRVYYAAHLIIKKTFEDIGVKFPIDDDKN
MGIIHMMVIDHLLKINDPIGRMLKSLRKNRNKADYKTLSPVKGRNQSIITFSNKILSESG
FKPGESVTAIFENGKIILVRDIEEYILEKNKII*
>SRVP18_trench_6_60cm_scaf_17_454_125 # 128059 # 128541 # 1 # ID=1_125;partial=00;start_type=ATG;rbs_motif=GGAG/GAGG;rbs_spacer=5-10bp;gc_cont=0.308
MSVLKDVSMETIRKMPENATVKDIIREIDLIGHVFEGLESSEEWPCNIDENMIKRIEQCI
EQSEYDKYIVVPLNDVFIKDNKAKLSRTMYLIVQFENRQFIVSYNDLGLLTVNDSLDSAI
EDIQMQFSGLWDDYVNSPEEELARSGITFKNKLMSYVANV*
>SRVP18_trench_6_60cm_scaf_17_454_126 # 128556 # 128843 # 1 # ID=1_126;partial=00;start_type=ATG;rbs_motif=GGA/GAG/AGG;rbs_spacer=5-10bp;gc_cont=0.302
MTAYNSKNISSSLKKKGFIEVDYRADKKYYLILDGKKVGIHTFVSHGTKEYGERLIGEMK
KQLRLSKKEFIDLIDCPMTKEDYIRILIKKGYIEK*
>SRVP18_trench_6_60cm_scaf_17_454_127 # 128880 # 129188 # 1 # ID=1_127;partial=00;start_type=ATG;rbs_motif=AGGAG(G)/GGAGG;rbs_spacer=13-15bp;gc_cont=0.272
MARNNHVDPIVNEVRKIREEIAKRANYDIFNLFDIVKEDVKKIEKEYGIKWKRIIREHGR
FVTMEKCKTWLEINLVNKIFNCLKSVLSFCLISKIEFQNNQI*
>SRVP18_trench_6_60cm_scaf_17_454_128 # 129190 # 129498 # 1 # ID=1_128;partial=00;start_type=ATG;rbs_motif=None;rbs_spacer=None;gc_cont=0.353
MVVMTTGEDFIKFHKLAKIWKEETLLTSSVYEIESNKSYLEIIDMGKKALPLIFQDLKYE
HMFWFSALEGITGFDPIERSHRGIVKLMTEDWLKWGEEHGYI*
>SRVP18_trench_6_60cm_scaf_17_454_129 # 130229 # 130420 # 1 # ID=1_129;partial=00;start_type=ATG;rbs_motif=None;rbs_spacer=None;gc_cont=0.286
MTDIYLEIPILKMIEIKDRNHLEYERLLMDMKKVMKDVIIMKNQIQKELYPPRKPSDYQL
NGE*
>SRVP18_trench_6_60cm_scaf_17_454_130 # 131387 # 131662 # 1 # ID=1_130;partial=00;start_type=ATG;rbs_motif=AGGAG;rbs_spacer=5-10bp;gc_cont=0.337
MEEHMKGPFCQSCSLPMQKPEDFGTDEKGFRVNDYCHYCFQNGKFTSPDMTLQQMIDLSV
NGMVKNTSTPEDRARELLTNFIPTLKRWATK*
>SRVP18_trench_6_60cm_scaf_17_454_131 # 131712 # 132725 # 1 # ID=1_131;partial=00;start_type=ATG;rbs_motif=AGGAG;rbs_spacer=5-10bp;gc_cont=0.393
MKNREKKMNFWLIGVGILFAILISTQALADSGQFTGCLGIKTQNGQLYNVQTGESPTSTC
LKGDVEISFYDKNTVNTLKENESALQTQVNELQGNVSTLQADVNTLKENESALQTQVNEL
QGNVSTLQSILQGVTHTGNEIYITGANLHILSGSGSTEGPVNGLGNLIIGYNEIRPGGFK
TGSHNLILGKENNYLSYGGLITGWHNDISNKYASVTGGQWNTASGAFSSITGGGSNTASG
QWSSISGGMSNTARGSLSLVGGGQYNLASGSSSSVSGGVRNTVNGLASSINGGFGNTANG
SWSSVSGGLNNNNATGDYDWTVGSTGTLYTGQFFSNQ*
>SRVP18_trench_6_60cm_scaf_17_454_132 # 132947 # 133690 # 1 # ID=1_132;partial=00;start_type=GTG;rbs_motif=GGA/GAG/AGG;rbs_spacer=5-10bp;gc_cont=0.356
MYLNKGGMVSASNKMKRGKIYMNKINKIPLLLILVLGISMVGIAGLVVPVKAAYESKNYE
RLLGTTGFSDQLIKNHLTTYHGYVSDTNNVSNKLDSMLKSGKIGTPKYFELKRMFGVEWN
GMRLHEYYFENMIKGGSPIDNNSVLYQRIVDDFGSYENWEKDFRAISTMRGDGWSILYYD
SIDERLFNAWVIGNDAGHLIGATPILVMCDFSHAYKLDYGKNKAGYINAFLNATDWTVAN
SRFVNAG*
>SRVP18_trench_6_60cm_scaf_17_454_133 # 134138 # 135043 # 1 # ID=1_133;partial=00;start_type=TTG;rbs_motif=GGAG/GAGG;rbs_spacer=5-10bp;gc_cont=0.361
MKKISITVMVIIIIAMTSGMTSAATLSGAAKADPVIMWFNPTDIQVGTPLSVTQLNAVTS
VPGDFVYVPKSGTILSVGSHPLHVDFTPTDTAKYNSVSKDVRINVKTASKKDQTITFGAL
PDKKITDVPFVVSATASSGLPVTFGISGPVTISGNTITITGIGTGPVTVKASQAGDSVYN
AAPDVDRTFNVKDVLTSSGTVQGKVFNDLDSDKKIDIGEHGIAHVVVQLTGDDKITKKNK
LKVKTDMNGNYIFSNLPDGKYKLHVETKHGWTYTTSTSKKVTIKSGNTITANFGEKPYKK
H*
>SRVP18_trench_6_60cm_scaf_17_454_134 # 135171 # 135539 # 1 # ID=1_134;partial=00;start_type=ATG;rbs_motif=AGGAG;rbs_spacer=5-10bp;gc_cont=0.366
MINKKIVLFIVLMAVIGLSGIATAQMPRNMHKDKCNNIPVSQVQVSKNVKEKCFDNEKED
GNCNNIPGVMGNFVPSGDRPGGENGKCDDHKDKDKNNCNMPGSAPIRQEGEKGKNDIVCG
HY*
>SRVP18_trench_6_60cm_scaf_17_454_135 # 135887 # 136096 # 1 # ID=1_135;partial=00;start_type=ATG;rbs_motif=None;rbs_spacer=None;gc_cont=0.348
MTGEDSSENLKTASNMYYVQSEVEVKFRTIVRQAVKFAKSTLVFYRLFNSVHFCGRKLYM
YAGHLIISK*
>SRVP18_trench_6_60cm_scaf_17_454_136 # 136346 # 136879 # 1 # ID=1_136;partial=00;start_type=ATG;rbs_motif=None;rbs_spacer=None;gc_cont=0.315
MQIKIKIIGKYYFTDKEIQNMKEMLEKTKKFNFEFAARISSSKSQPGELKLTCTRLGDHC
SVDMPNNCGKTRISLGVFHTHTKGTDNMSIADLQNHMGSDHNIECVGGDGKISCYKKKKM
KNFRENILSDIAIALNVCGSMWMEEGNADLIAKEISEMALKFSARLTEKYFNRIRLL*
>SRVP18_trench_6_60cm_scaf_17_454_137 # 137273 # 137557 # 1 # ID=1_137;partial=00;start_type=ATG;rbs_motif=None;rbs_spacer=None;gc_cont=0.330
MTNTILERAIHDLQYALDNFDISDNLFIESAKETIRLLSEGSMNYCEDDCLCPNCGNSSC
ESMEEAMKGVWMYHQHYCQKCGCSFKILRKSRRK*
>SRVP18_trench_6_60cm_scaf_17_454_138 # 137970 # 138467 # 1 # ID=1_138;partial=00;start_type=ATG;rbs_motif=None;rbs_spacer=None;gc_cont=0.269
MLSEHLVYSTAIAILVYSINRREESLYLIIGSAYIPDIDLIADYILKKMSITVLVYGQPI
KHGDFHNILAMILYAISIALVFNTINIKMEYSFILANIGFGSHLLEDALSNHGYKFLWPI
SDNRYRIGLIANYNGNIDFYGIANTKVLIIGVVLVILSICIKYIW*
>SRVP18_trench_6_60cm_scaf_17_454_139 # 138723 # 139874 # 1 # ID=1_139;partial=00;start_type=ATG;rbs_motif=None;rbs_spacer=None;gc_cont=0.283
MITITDEYGKIMSETENIKATKFSTKLSTNDLRFYFGHSIPVKEIDIADNNVYSLVKELL
SLAYPTIEDEFDKRWINFYLPISRNLEECEIEEEIDKEDVLEESELIVIPVSIMEYKNDY
YITIQSFGHYHVSKGNINSEDIYTDIITEIKKFIPTIRKDEKILEELLPYDIRTGKIKGK
YVLENILPQSELKIILQSYKDFISKGKEIKEISLNDYLNVAGICYKGPYKAEAEGLSNLE
MYKKWADGRDGEMLSIKDWDSKEQFSNWFNDGHSGHPFEIVFSWHRHGIHLFPPSFSSNW
YSLRVTNFAYAWMFLEMVKNLINEDIPFRSENLEDVLQYLAGETYFSVNSYEEHNLKYYN
CEEYDHYLNHIEWDEIKIVKWKD*
>SRVP18_trench_6_60cm_scaf_17_454_140 # 139938 # 140189 # 1 # ID=1_140;partial=00;start_type=ATG;rbs_motif=None;rbs_spacer=None;gc_cont=0.234
MPRKSLKIKKENDKKIQKIRSIFLGLEEPVDIDYTTMLNILIELGDFLISMDNKVIHIED
IINIMNKHITIEDNVLKSLLKNK*
>SRVP18_trench_6_60cm_scaf_17_454_141 # 140496 # 140807 # 1 # ID=1_141;partial=00;start_type=ATG;rbs_motif=GGA/GAG/AGG;rbs_spacer=5-10bp;gc_cont=0.304
MINDKRYQKYCNALEKIISELKKDIDTSSDMRLHIKTKDLAKKMGSEFEKLQPKSLYWAV
KPCLFDEGIFIDTGRIDREDSIILRRRNSQDTLPRSLAKLIEE*
>SRVP18_trench_6_60cm_scaf_17_454_142 # 141019 # 141405 # 1 # ID=1_142;partial=00;start_type=ATG;rbs_motif=AGGA;rbs_spacer=5-10bp;gc_cont=0.331
MVSIEDIENELEKLKIVLQADKNQTKDFSVVVRSKRRYSVIDDGDIEKIGSELGDIANEL
RNLKHETLAKRIEEINILADAMFDVKQEGFEFEIISVFDDTLLKHFRLDEDVIDKGGYDI
AFFETKIE*
>SRVP18_trench_6_60cm_scaf_17_454_143 # 141472 # 141702 # 1 # ID=1_143;partial=00;start_type=ATG;rbs_motif=None;rbs_spacer=None;gc_cont=0.312
MSKILRVEKPKGKVTRWSLFIVYFEDDKGQEYPSYQFPEEFRVTMLRQELLSKGLSEKDL
SDYEKALRDLFNRENV*
>SRVP18_trench_6_60cm_scaf_17_454_144 # 141903 # 142280 # 1 # ID=1_144;partial=00;start_type=ATG;rbs_motif=AGGA/GGAG/GAGG;rbs_spacer=11-12bp;gc_cont=0.278
MSIATHIVKVKGTFDEKLWNEKKIEDYVDYKIENDIDETFNTDLELFNITGNNIEIWVFI
FAFPSEVDNGIIDKWIKDHIIDEGLKVESFEFEKLVDITEEKWKYRPYIKIPTRYKGIKM
KKKIG*
>SRVP18_trench_6_60cm_scaf_17_454_145 # 142707 # 142883 # 1 # ID=1_145;partial=00;start_type=ATG;rbs_motif=GGAG/GAGG;rbs_spacer=5-10bp;gc_cont=0.373
MESEDIKRERDVVDRISKLSNSALRAAIFSIENIDELERLAQIGEDYMEALSASRKDA*
>SRVP18_trench_6_60cm_scaf_17_454_146 # 142906 # 143658 # 1 # ID=1_146;partial=00;start_type=GTG;rbs_motif=None;rbs_spacer=None;gc_cont=0.282
MIISLKSGTEKIIKILVLNIGIGVIDTIIFSPGLLGVAIGAGAFATALGVTTIFMSIVIF
GYGNYNLLIEKEKTIQIGEIKTVDDCINALKQNYNKRIFEKDITTILEQIEMFQKKRETI
KEVLLQKFDITEISYSKFDGVISDLENVFYMNIKSIINKLNAFDEKDFNRIRKDGEKKFS
KEFINTKMRIYGEYISFVKNAIEDNEQIILKLDKLLLELSKFNSLEDGKIEDMNAMKEID
ELITKIKLYN*
>SRVP18_trench_6_60cm_scaf_17_454_147 # 143690 # 144046 # 1 # ID=1_147;partial=00;start_type=ATG;rbs_motif=AGGA/GGAG/GAGG;rbs_spacer=11-12bp;gc_cont=0.359
MLKCDYITEIVITRRTDDYYACIKGHPEIWGCGREESSAIGDLIRSHESEFGIKVQYGRK
ENKNGIYVVACSSCGFRKNVGITPATFDMLMLGTSQEVIDHYDVISKCCKNPRYLMEA*
>SRVP18_trench_6_60cm_scaf_17_454_148 # 144049 # 145743 # 1 # ID=1_148;partial=00;start_type=ATG;rbs_motif=GGAG/GAGG;rbs_spacer=5-10bp;gc_cont=0.333
MNGKNNSFKVVIVLAIIAVIVFGIIYGGITLTKNLGKSQQNVTTENAMDTLNSLYNEITV
NNIQARKGQVNIASVSLEESLPDISKYPPQVEKTSDDYVEIFSSVEKTGEGRDGWLLDTA
RGFNDANFQVNGKIVSVRIRGIASGMGTDYIASKKYLPDAFTPSNVLWGEMLKSKGIKIT
VAEPRLVGNVAGVVLSKKKNDDLIKKYGSINLKVITEAVSNNEIEIGYTNPFASSAGLNF
LVSTLFTFDNKNLLSDKAVNGFEKFQTNIPFVAYTTVQMRDSAQSGVLDGFILEYNQYVH
TELESDYVFTPFGIRHDSPIFEIGDLSPEKKDILKKFIEFAKSDKYQQIGTEDGFNGYND
YKPEIGNISGDIISQAQKLYKNKKDVNSDIVAVFVADVSGSMEGAPLNNLKKSLLAGSQY
ISKDNSIGLVTFSSDVNINLPIGKFDINQRSLFTGAVEDMQAGGSTAMFDGIIAATKMLM
DEKAKNPNAKLMLFVLTDGDSNSGHSLNDIEGTVRALKIPIFTIGYNADIKVLQTVSSIN
EAASINADTEDVVYKLGSLFNAEM*
>SRVP18_trench_6_60cm_scaf_17_454_149 # 145776 # 145880 # 1 # ID=1_149;partial=00;start_type=ATG;rbs_motif=GGA/GAG/AGG;rbs_spacer=5-10bp;gc_cont=0.286
MDHVPMDYLGEVDKKKKLKVKIEEGITMWKLYSE*
>SRVP18_trench_6_60cm_scaf_17_454_150 # 145903 # 147075 # 1 # ID=1_150;partial=00;start_type=ATG;rbs_motif=GGAG/GAGG;rbs_spacer=5-10bp;gc_cont=0.337
MNFTMEVTDTDKIKKDIVSEVKPVPEEVTQLKKVAENNATEIMTIDMDSLEKRKTILKAI
ESFGMNTMQDSAKRNSILQVSVGNFSKMGDEGGTVAKGLLDLQREIKDLDPSMVDFAKTG
FLSKFYNPIRSYFAKYQKADGVIDDIIISLEKGRTTLKNDNVTLEIERQTLRDLTKKLAK
EVEMGTSMDESIASQVDMAKSRNEDPEKVKFISEEIQFPLRQRVMDMQQMIVVNQQGIMA
IEVVRRNNKELIRGIDRAKNVTISAMRIAVIVASALYNQKIVLEKIEKLNATTNELISGT
SRMLKEQGAEIHKQSMETNISVETLKTAFADVISAMDAISTYKQEALPKMKETISQFKEL
AEQGEKQIQRLEKGSNSDIVEGMTLNKILH*
>SRVP18_trench_6_60cm_scaf_17_454_151 # 147603 # 147791 # 1 # ID=1_151;partial=00;start_type=ATG;rbs_motif=None;rbs_spacer=None;gc_cont=0.455
MYQDEDGMFIVECPSIPGCVSQGKTETEAVQNIQEAIKECLEVRSEKGMPLTVTTRQVEV
LV*
>SRVP18_trench_6_60cm_scaf_17_454_152 # 147854 # 148180 # 1 # ID=1_152;partial=00;start_type=ATG;rbs_motif=AGGAG;rbs_spacer=5-10bp;gc_cont=0.318
MKNRYKLAIAVLIILLFTGVIMIAMAIATETSSSSITNLFPNPPDKKYIIESIRYIGSDG
NTTFDKWVINGKEMKITGQFIIFYPLDGEFAGKQHYIPFSNVHIIREI*
>SRVP18_trench_6_60cm_scaf_17_454_153 # 148400 # 148729 # 1 # ID=1_153;partial=00;start_type=ATG;rbs_motif=GGA/GAG/AGG;rbs_spacer=5-10bp;gc_cont=0.252
MIKEFHNDDSSYDAYIKNANDEVFVYNDFPSKDIKYRKIHKSDCIKLNNVRGGKKTSYRK
ICCNDLNELIQYITKRDSRKIGYSLCNFCMKSMFQTILVSEFDDYEHTK*
>SRVP18_trench_6_60cm_scaf_17_454_154 # 148742 # 149257 # 1 # ID=1_154;partial=00;start_type=ATG;rbs_motif=GGAG/GAGG;rbs_spacer=5-10bp;gc_cont=0.312
MEKTICDLLLFHSTTKENLKGIMKEGIKPGMKGGWCDLWIKRLEIDLENKEMIKGIQEYK
EECKHFIFLSPSFHALESEMPKGSDTILVVCIPKEIAYIPSRKLDRYITFEEWETTRDLK
EKFEEQQIIVKETILPKYIIACLDVEGEKEWDGQGEYRFRINKNCEYIMVV*
>SRVP18_trench_6_60cm_scaf_17_454_155 # 149631 # 149858 # 1 # ID=1_155;partial=00;start_type=ATG;rbs_motif=AGGAG;rbs_spacer=5-10bp;gc_cont=0.373
MTKKIVVLLIVLMAIIGLSGIAVASVSVDNNKKDIDKGTLIVGDKGKVVDKGKGNGVGIG
SLGKGKGIGKNRRKH*
>SRVP18_trench_6_60cm_scaf_17_454_156 # 150126 # 150332 # 1 # ID=1_156;partial=00;start_type=ATG;rbs_motif=GGA/GAG/AGG;rbs_spacer=5-10bp;gc_cont=0.251
MNITVWKRNMNDRENIADNVSSDLFFLRKRLRELAIHFKPSIYEKDLDEFVSKNMNMIDN
ELMKLVDK*
>SRVP18_trench_6_60cm_scaf_17_454_157 # 150348 # 150812 # 1 # ID=1_157;partial=00;start_type=ATG;rbs_motif=None;rbs_spacer=None;gc_cont=0.288
MKCKINDLDCFMENIPNSIKCIDKGIYQYIKEKLLDNHILVTGDIDCMHELHQYVNPNWV
SDYKYVQLVCCQTKVGMRLFNLVENTYRLREFLTNTVLLDFDIYEDIEELLYCNFHIKSG
NKCIAEIIGFRQDFKGNRDEKICALLDSIFDEDN*
>SRVP18_trench_6_60cm_scaf_17_454_158 # 150910 # 151047 # 1 # ID=1_158;partial=00;start_type=ATG;rbs_motif=GGA/GAG/AGG;rbs_spacer=5-10bp;gc_cont=0.297
METNGIPTWVQNKINKLEQKKLIVRQDVANNMQREIDQLKQKYSI*
>SRVP18_trench_6_60cm_scaf_17_454_159 # 151142 # 151906 # 1 # ID=1_159;partial=00;start_type=ATG;rbs_motif=None;rbs_spacer=None;gc_cont=0.271
MNLMDIPFLKYKKIIYKIWSTIQWEGLDKGIYSSQDMWKYTKYEISEKDSADLRAFEFSA
IKKYESINNEIKKIFEGKFISIVNYDEGFVYIITHNDNIVTCNEEKKESDKKHKKRKEPN
KIDYKKRAIKSTENILESFPFLHEELMRLYNLGLNDRYLSIKIRKKFLDINFGENRISGW
RKINKLPAHKTIGNVCKIDERVEKKFLDFYNQGLNDLEIGIVLGINPGKIAAWRIRNNLK
ANRKRIKAKINNYI*
>SRVP18_trench_6_60cm_scaf_17_454_160 # 153070 # 153249 # 1 # ID=1_160;partial=00;start_type=ATG;rbs_motif=GGAG/GAGG;rbs_spacer=5-10bp;gc_cont=0.283
MNKDIQKLKKEILNVVMDNMEEKGVNMEENDVNAIIEMSVNMTLKYVDTQVSTHKFFNE*
>SRVP18_trench_6_60cm_scaf_17_454_161 # 153480 # 154100 # 1 # ID=1_161;partial=00;start_type=ATG;rbs_motif=AGGA;rbs_spacer=5-10bp;gc_cont=0.261
MKNRGGFRPGIRKRKIFEKTNKEFVEEIRQFSDIIFKKLAYENYALIIGKDNVIEMLTKV
VDIENAYLNVDLIGSKPFPIRFVKKNYKLERFMNDIHDERVKISDVYALSVTYNNLDGLT
NIEDVYIYEDDDNHDIDRISMIKSLIEVVIPSTEKLEKWNKEVETEMDVEDKKEMIIGAS
FINLMRIGLEKSNVEIRNKKNMMSQQ*
>SRVP18_trench_6_60cm_scaf_17_454_162 # 154126 # 154338 # 1 # ID=1_162;partial=00;start_type=ATG;rbs_motif=GGA/GAG/AGG;rbs_spacer=5-10bp;gc_cont=0.315
MAKMESTRNNDENVWNQVENIFHRKEKDEDIEDKIICKTCGNDSFRVYVTIIIDDARLYC
TKCGKDPEDY*
>SRVP18_trench_6_60cm_scaf_17_454_163 # 154289 # 155572 # 1 # ID=1_163;partial=00;start_type=ATG;rbs_motif=None;rbs_spacer=None;gc_cont=0.290
MQDYIARNVEKTQRITKNNMNSQNKVKKEIDSHIDILDGFRGLAILLVMWFHIWQQSWLG
TEIKIFNLNLNFDFIPRTGFLGVELFFFISGFVLFYPYQMAKNPTLKKYAYRRFIKIVPT
YYLSLLVMILLPLNFHIGDGNESFIYIIKHLLFINSLTPDTFFDNINGVLWSLSVEAQFY
LIFPILVYFMKGFRRIFVIFIAINIFAMMYRNYYNMRPNDISFMFNQLPGVIDIFIGGMM
TCYLVVWTRNKFIFNNIHKTVFAVLSLLSLVTFFYMVSQFNRDNLQIWQSSNRQYFVFLF
MGMIGFGCLSLGFWRQIVANKILVFLSAISYNLYIWHDYILLQLLKYRIPPFIGDNQHND
PGFNQVLYTILAFGISISIATFVTYLFERPLLKYGFNGTFSKIKSFFLQKLIYTSIMTRI
KTLYLRL*
>SRVP18_trench_6_60cm_scaf_17_454_164 # 156048 # 157028 # 1 # ID=1_164;partial=00;start_type=ATG;rbs_motif=AGGAG;rbs_spacer=5-10bp;gc_cont=0.361
MKRKILYIIAILTIIAMITTVGVAKTTTYIIQDLGTGPALGINDKGQIVGFSNILNKLHA
TLWEKGKIKDLGTLKGGITSQAKSINDKGQIVGFSISNIGGLTHATIWENGKIKDLGTLK
GAPHSIANSINDKGQIVGISSFDQGHSHATLWENGKIKDIGTFPGIISSQANSINDKGQI
VGIGIFAIGKQHAILWENGKIKDLGTLKGGTKSNAYGINNKGQIVGWSEDASLAAHAVIW
EKGKIKDLGLLPGKPFSEAFSINDKGQIVGSSSGHAVLWENGKIKDLGTLTGGIDSSAYS
INNKGQIVGYSDAGIGTEEAVLWTNN*
>SRVP18_trench_6_60cm_scaf_17_454_165 # 157464 # 157982 # 1 # ID=1_165;partial=00;start_type=ATG;rbs_motif=AGGAG;rbs_spacer=5-10bp;gc_cont=0.360
MDCIETINRRRSIRKFKNMEIGKENLDILLNAAQAAPSAGNVQGRDFIIVTDRTIKRELV
VAAHNQNFIASAPVIIVSVANIRRSSKRYGSRGELFAIQDATVSVMNIMLAATSIGLGTC
WIGAFDEDMVRDTLNIPMSERPVAMIPIGYPDEDPEMPQRMNMDQIIHKEKW*
>SRVP18_trench_6_60cm_scaf_17_454_166 # 158012 # 158758 # 1 # ID=1_166;partial=00;start_type=ATG;rbs_motif=GGA/GAG/AGG;rbs_spacer=5-10bp;gc_cont=0.311
MKIEGNTILITGGATGIGFALAEAFIEHNEVIICGRRDDKLKEAKDKIPELNTIKCDISK
EIWREMLYNEIKSNFEDINILVNNAGIQRNVDFKKGFVGLLGEEEEIAINFVAPIYLASY
FIPDFLKKESAILNVSSGLAFVPISFMPIYCATKAAIHSYTLSLRHQLKKTSIKVFELIP
PMVDTDLSKGRREERGLTDRGIHPNLVAYETLIALEKDEFEITIGRSKDLQMTDTNHFEF
IFQGINRE*
>SRVP18_trench_6_60cm_scaf_17_454_167 # 158798 # 159028 # 1 # ID=1_167;partial=00;start_type=ATG;rbs_motif=GGAG/GAGG;rbs_spacer=5-10bp;gc_cont=0.338
MHRMMYGYSMGYERTGTIELIFSVLIIIGLALLIRFLWKSSEHKIEKESAFEILQKRYAR
GEIDKEEFQDKKKDLV*
>SRVP18_trench_6_60cm_scaf_17_454_168 # 159132 # 159590 # 1 # ID=1_168;partial=00;start_type=ATG;rbs_motif=GGA/GAG/AGG;rbs_spacer=5-10bp;gc_cont=0.259
MQSKKNKQRRFYPSKISIVSKLRLVFKKLENKNGKFALIMLIPTEPTLIDSKFTLIISAT
WLDNENQKKGIEIITSYLKRVLDDIEFSYITRVTIVHSTDKSVRTINSVFYVENGFERLT
NINIFGVTIDKAILLESNYNNRECILDKVINL*
>SRVP18_trench_6_60cm_scaf_17_454_169 # 159603 # 160139 # 1 # ID=1_169;partial=00;start_type=ATG;rbs_motif=AGGAG;rbs_spacer=5-10bp;gc_cont=0.300
MNKNKTISIFMILVLTTTTIGMAVENSKSGTNHIDIKSMIKVGNGSGSGSSSNSAIDLSK
PPLYLFVSNPSIGIWCYTVDCDSEGDFLPYLTLKVRVTDIKFKNWKNVPVTVWVNTVKQT
LKTDSNGDALFVFNKEYPQCNSQLNNCVYGIIVQAVSPISGREVYYRRDYLNDMSTEI*
>SRVP18_trench_6_60cm_scaf_17_454_170 # 160781 # 161047 # 1 # ID=1_170;partial=00;start_type=ATG;rbs_motif=None;rbs_spacer=None;gc_cont=0.292
MSSKVRGYIGGKEIFLGKDNMKKCDFCDKFVTPINFMWHKTYKEMKRFQDILGEIPNEIA
GNIGKKIICKSCLGDLEMLLPYEYIDND*
>SRVP18_trench_6_60cm_scaf_17_454_171 # 161102 # 162652 # 1 # ID=1_171;partial=00;start_type=ATG;rbs_motif=GGAG/GAGG;rbs_spacer=5-10bp;gc_cont=0.328
MQENNKALIVQPSELDKIYREGKVSPDVRNTFSTSLEKGLSGEGFTIDNYMETNKKLKIE
MKEYLERYQLQRSMMESVIYYLKNPSYAPIRFADKITSFFGNKSQLEAKRIANDPQAIRK
LFEEMALSIEQSRGKTMELEQQAISLYHASLSQRENIDKDITDLLQKISVNKDRLIKLED
EVAKVNGGMDKLLMYMEEIGMVVKGGRPMLEESQKMIGEKADPFAPDISSSSSYEDRLNK
LINQGNVDQPTNGSTSADNIIGKDNIKDNIIGIDNTGKDNVDNTVDKIEKKIEQIKPVDV
RLTEKKKIEAIKVYHIINNEILKVENNLRDVRNEKLVLHQNYERAKENLVLYEKVLITQV
DEARNYFSMLFAIYDAEVKYTLPSARLIASLASLQEVASQLAQQLYDARNIFNSLIDNVT
SGALEIQEGIQVLAITQSWDPGKIENSEKRTIELAKRTQQFSQEMDRRLTEIETVYKDPA
LQAKIRERAQLNSGIEDDFLKNLLVDHTKKESGKAD*
>SRVP18_trench_6_60cm_scaf_17_454_172 # 162851 # 163822 # 1 # ID=1_172;partial=00;start_type=TTG;rbs_motif=None;rbs_spacer=None;gc_cont=0.288
MLRRITDAEDYKDNFGIYEELVLSNGGLPEFFNYRQLLDDKNATGQKTREILESESVSSK
QGLVTKWINVANNEMLANKKEKMKYLLETLPNKFQAIEFYERLAKEDIFDIRNPMSQLSI
VNVHSMDNDRDKDSKGYILSWCNYVTGFGVWNIYVAHIEESKVVEKKGLLNSIKKENTGN
KNIFLDQKGENMFLFKKFLEDRMNSGAFFLARDLDKTFETIYPKRISFFQFGPMLSNGSY
INNMNLSNIFIDNPEAYFLTATREDVESIGLCNKEDPIEKMIGTKCIWKTNKIVEQRFGV
CSKELEELLKAFINFPNMRFYVT*
>SRVP18_trench_6_60cm_scaf_17_454_173 # 163850 # 164191 # 1 # ID=1_173;partial=00;start_type=ATG;rbs_motif=GGA/GAG/AGG;rbs_spacer=5-10bp;gc_cont=0.251
MDKIILAINSMIINSNRITDILLRGNEYFFKYNNKIWGILKRKDGIIALSYYSDANEVSD
IGHYLCSLDNCKTYFSDSYKALESLYLLISGKREEKIIFNKNNEAEVKLCDEG*
>SRVP18_trench_6_60cm_scaf_17_454_174 # 164265 # 164603 # 1 # ID=1_174;partial=00;start_type=ATG;rbs_motif=AGGAG;rbs_spacer=5-10bp;gc_cont=0.369
MSDLSEICRKVALFGIGAYALSKERVEEFAQEMVAKGELNKEEGKKFVLEVLSEKNRQYK
ELEDNITNKVKDVVQSSGVAAKKDIEDLSVKTEELSTRMERIEAALDKLKNL*
>SRVP18_trench_6_60cm_scaf_17_454_175 # 164604 # 165800 # 1 # ID=1_175;partial=00;start_type=ATG;rbs_motif=None;rbs_spacer=None;gc_cont=0.278
MENIKEVYQELYTSNNSYFFRDNGDKNFNIPFYIAIGIKGRPFDEDLVIHVTKDYLNDLT
LKKLLDDQIVNNNEDKLLENLNNNIIHFDKELNRKLRKTFNQLKDLMTDSSADKEIYSTP
LNLRKWQIIGHLVKEKRVDLTESILSNLIYLEINSPNEGYNNIQQYIVRFKIDSNQKKTN
NIQRTNRIISNTIYQSRFGPFETPVMDYTIDKNDMMNIPVVKKRIDERKKWLSEYSDEDL
LFLIFSPIRFLRFKHMQNRLTKEYVDSSKILSEKGKKKSKPSIVNDIRQNALFDGLWDYK
DLEYLLQIDLLVDNGIIVPTDFNYCFPPYSIVYKVIKDGALIVGGIEHYFNGSKEYRQGH
FITYMCNKKMGKEGTQVLIKYRDEIGNTNKMLTCAEME*
>SRVP18_trench_6_60cm_scaf_17_454_176 # 165880 # 167436 # 1 # ID=1_176;partial=00;start_type=ATG;rbs_motif=GGAG/GAGG;rbs_spacer=5-10bp;gc_cont=0.301
MGMFKEINDHISKFFTEINGNPKQTQKEIEKARIEKQIIEKFERERKEKLEKGIRAKEWF
NVKHQIYSRYQLPIADDAKNIAKDLFGKNVETVSVFFITDERIVMWLYINGGDIAIDYYA
KNLIEHAFIGGPITATLLRRLKLLKEAKNDGKVIDTEIDIDGFVPQGKILYAIDEIELDG
QIIPAKRKFSVRCEMTATLTEGFRIGPFVPYNELYLSTKDEVEQITDEGLYSNDIKDFKE
IDFKEIDFKERKYENIYHIEMCPHGTDRTLYCNQCQGDIIVSPSKKKIIGICLDISGSME
GNRIMRAKTAVINVLENIPINSNIDVVLIVFSSDITIHYEEIIPFGKKYTQQTLFMATKR
VNALVPGGGTPLYDTINYFLDELWSGGYHPGTQRKLLDENRILYPYTYLIVVSDGDENGS
KLEKLVYNGNIGEKAFFDKLKAYRDSGLVSEVIPFAYGSGGTNNRLIRDLKNISGKKLIN
EVNPENIIDSLVNSVDSILYGTENLKMMGTSMTKTNKN*
>SRVP18_trench_6_60cm_scaf_17_454_177 # 167438 # 168829 # 1 # ID=1_177;partial=00;start_type=ATG;rbs_motif=None;rbs_spacer=None;gc_cont=0.249
MMKHLQEEDNGLSIADRTISLRYHQFRTPRRESRQLILNNKKTYLLSEAEKQKYLIWNSE
KNLYENISNIKEEINIDIEGFSIEIAKSFGNNYLGNNCILVSSRQIDCDSIIYNSSNIKN
KIIRKIFDIHRNTIEQILMGEPLIGTIRQKNIDMMIDNPESLSNIEIVFDTPNNAISKLK
NIRENERILLETDGKLKDRLFLKNLLQNIDDVSTKHGSLDRIPDKEINLKEKVDFNKLHL
NDIDIYCLKSADGTNIFVYFIDDSNFDDKEHYMNDDIIILNGKDLESLNVLMELGMVGYN
PYLGLERAANMIIRNRKEKKENKENIETEQNNRFFLDTDENMPEVAKELLTAVESLIENK
RDKDFFVNLGQIKTYMIYPLIQNEILYDLLTRMENDKFKSYYMNTEKFIQFVSNMNDDQL
REFIENILDSLEFIEENNTMVNMWLNENRKNVCNDLGIKFISR*
>SRVP18_trench_6_60cm_scaf_17_454_178 # 169051 # 169278 # 1 # ID=1_178;partial=00;start_type=ATG;rbs_motif=AGGAG;rbs_spacer=5-10bp;gc_cont=0.333
MSEEDETILEANKKILEEEKNIVKILTAKIDELNKKFGDTKVYTEDRIKKNPLAYVAGAF
LGGMVAGLLIAKRKE*
>SRVP18_trench_6_60cm_scaf_17_454_179 # 169278 # 169550 # 1 # ID=1_179;partial=00;start_type=GTG;rbs_motif=GGA/GAG/AGG;rbs_spacer=5-10bp;gc_cont=0.322
MRQGIIDFIRGFSETMIRELNNDKIEKAILEKIKNKIFVITIPIILTGIGIFVAIWGIAF
YVDERFAMKGFGLVLVGIIATLAGLLLNKR*
>SRVP18_trench_6_60cm_scaf_17_454_180 # 169695 # 169943 # 1 # ID=1_180;partial=00;start_type=ATG;rbs_motif=AGGA;rbs_spacer=5-10bp;gc_cont=0.293
MEDFIEEHFKKIMEKGKNICCVCHHELGYHIDEKDIWRCHSLGADGWQCECILRKDKAKN
NISYYDLARRVKEQMEELSKIE*
>SRVP18_trench_6_60cm_scaf_17_454_181 # 170119 # 170526 # 1 # ID=1_181;partial=00;start_type=ATG;rbs_motif=GGA/GAG/AGG;rbs_spacer=5-10bp;gc_cont=0.306
MKRYIIILVLSTLIFSGITNVRGSSVDDGKIIFDEKCSGCHGVKPNVPSISKISALSEND
ITNKVRNGVQGTLMRPFSTDELSDSDLNNIIAYVKNSSLPVTQNTSSKKTAGFDINIGIL
GILFIYIIYGNKKLK*
>SRVP18_trench_6_60cm_scaf_17_454_182 # 170544 # 171020 # 1 # ID=1_182;partial=00;start_type=ATG;rbs_motif=None;rbs_spacer=None;gc_cont=0.266
MILTSRRDIIGAGFVILLILFMIILRYDIEIYDIKKDMTKIAFLFIFPQLFAGYSIHQTK
FISFFNLFRTYHRVFGYMLIGIFILISSFCIYVNVPLLRNFPNLTIISHMIFGILGFGVF
SLKLYWANKSPYTFPTALLGITFAIIFAGLFITGVYLF*
>SRVP18_trench_6_60cm_scaf_17_454_183 # 171068 # 171679 # 1 # ID=1_183;partial=00;start_type=ATG;rbs_motif=AGGAG;rbs_spacer=5-10bp;gc_cont=0.276
MIKIYPWVRLRIMDVIYFNEGIDIVHEHDRRVDLDNFPEIKEELEKQELYLSKYKLQDKD
MIDYVYKDGNYVGTGYIFSNKYSRIKGRIYVVFEFSTDFDEQKNFIGKPVCAYYVFRTWV
SFHGTSDEYNRFCTDMMKLSEKFQLTLVSTIIEHGIGLPKNPFLEPVFYEKVERFDIDSF
IDFMNKIEKISDIYPLYCTQTNR*
>SRVP18_trench_6_60cm_scaf_17_454_184 # 171727 # 172701 # 1 # ID=1_184;partial=00;start_type=TTG;rbs_motif=GGA/GAG/AGG;rbs_spacer=5-10bp;gc_cont=0.309
MTNTNEQLKLSVVELLRNFAKYYSIAEDNFRSMAYRNAAMTIENLDSDISVYKDIDQLKN
LPRIGPGIAEKIKEFVDTGKSESLEELKHSVVRDPFKVELYDIEGFGKSTIEELFHHFTI
HNMEELENVLKSKVVRKIPGFGEKKAKKLLNSLEEHKSGGIRRNIFFQEAWDSADLLIDD
VKDDNIDKISVAGSLRRMKAMVNDIDIIASTKEGKNRDVLLKFTKSPQVKRVISIGDTKA
TVVLKNGIQADMRVVKPEEYYTALQYFTGSKEHNIQIREIAKNKGFLLSEYELKDRKTDE
RVLINSEEEIYEKLGLIYPDPTKR*
>SRVP18_trench_6_60cm_scaf_17_454_185 # 172706 # 172885 # 1 # ID=1_185;partial=00;start_type=TTG;rbs_motif=GGAG/GAGG;rbs_spacer=5-10bp;gc_cont=0.289
MRLSEYDDEDLIEELKHRGIKIEVMGFIISPSIVTGVKIGNIEFDTIGVEFNTEKGKHI*
>SRVP18_trench_6_60cm_scaf_17_454_186 # 172905 # 173285 # 1 # ID=1_186;partial=00;start_type=GTG;rbs_motif=GGAG/GAGG;rbs_spacer=5-10bp;gc_cont=0.278
MTLELKEGDRLYKIIEAMTFGNNRKIFISKIDKNNKITILTYTFTTDDIKEDGTIENKTM
MLLIREFDEDQFEFAMDINYRIYPGFKIIYEKDFSDKSLAEAIELLNLDDSIITDVPIKT
IIEEIK*
>SRVP18_trench_6_60cm_scaf_17_454_187 # 173338 # 173511 # 1 # ID=1_187;partial=00;start_type=ATG;rbs_motif=None;rbs_spacer=None;gc_cont=0.310
MNLDKINELAINGLLTEQMDHKQWYLIRLLEELGVNIKDLREQIEKEGYDFDEGIAP*
>SRVP18_trench_6_60cm_scaf_17_454_188 # 173562 # 173786 # 1 # ID=1_188;partial=00;start_type=ATG;rbs_motif=AGGAG;rbs_spacer=5-10bp;gc_cont=0.289
MAVTLKISQETEVKINWEQLAKDLKETFNIDDSVEEIEAFCCEKELEIIDITRYDPDIED
TFTHDLTGDTTVCE*
>SRVP18_trench_6_60cm_scaf_17_454_189 # 173822 # 174634 # 1 # ID=1_189;partial=00;start_type=ATG;rbs_motif=None;rbs_spacer=None;gc_cont=0.328
MINQESKTWKCGVCGHIHKGNEPPEKCPWCSSSSIEYSELKDKQKLVYNGEKFDVLLING
SSHRDHNTGILIDFAEKALTRRGISHKLYNLSELDIQHCWCCYSIKDSACTYPCRNQFDD
APALHEMMVDSRAVIIASPIIWHNMSARLKDFLDRLTCLQNLYLLKNEGLTTGKVVGVLV
NGHEDGGLKTASDILIYFQFMGFVLAPFGLSYMTHGTQYNTRTDNDFLKNEVLFKKEVNG
VVNNVIEMMKQDLEIKLKDKIFPILDDEYQ*
>SRVP18_trench_6_60cm_scaf_17_454_190 # 174703 # 175752 # 1 # ID=1_190;partial=00;start_type=ATG;rbs_motif=GGAG/GAGG;rbs_spacer=5-10bp;gc_cont=0.310
MNIKRKNTKISMIIVIVLSMFTMTIQPVVAWGDGTHMAIDSQLKGVPKEVATYTSFTKGG
GVGTDMFFFLKGAEGYSVLSHTVRPADLGRELLKLAKDAHSDKQKAFAYGWLSHGASDIV
GHKDYINIKAGSDMTKHSEVEIGVDANLMGNIGISFTVPYKLVQDAYRNIYGDTNVPQYN
TIYDSVQIEAASMYIEKELIKIGLFNNLKKTYNDFQPAYTNSISYSKDVINNPSILPNVN
FGTGLAVASSTMPIVSDTSISNELNKQIKDDIIEISIESVKDKSIDIPIEDDKINQYISV
KEPRIKDKKGFENIKNKFKERIIQRMANTNIEELKKRFQDILDQINISS*
>SRVP18_trench_6_60cm_scaf_17_454_191 # 176134 # 177567 # 1 # ID=1_191;partial=00;start_type=ATG;rbs_motif=GGA/GAG/AGG;rbs_spacer=5-10bp;gc_cont=0.315
MSQKLKNWVEKYRPRKLSQVVGHPTAIGEIETWAQSWIVGIPDYKAIIIYGRAGTGKTSS
AYALANEMGWEIVELNASDQRTAKIIEKIVGAGSQINTLSGKKRLIILDEADNIHGNADR
GGEKAIIGLIKKTIHPIILIANELYDMSYALRNSCKLIQFRSITQNSTVSILKQIANAEK
LMCNAGVIEKLAENSGGDLRSAINDLQAIGQGTQYIKLEDIITSERDEKDKIFDVLGKIF
KGKSAIDAHRATFSLDENPEDLIQWVDENIPYEYTKPKDLEEAFSYLSRASLFLGRVRIR
QNYNNWKYASVLMTAGIFCARSQTYMGYRKFQTPTIRKKLGETKGMRKIRDSLSKKIGDH
CHTSIRFTRNNLFPFFKTMMNNKKYAPNITALLELDPEEIMFILGSKSITKEVQKIHEDA
QSLIKEETNREVELYGKFGKKLAEQKIIIKEDKKEKVVSKEKDINRKEKIQRSLVDF*
>SRVP18_trench_6_60cm_scaf_17_454_192 # 177775 # 178311 # 1 # ID=1_192;partial=00;start_type=ATG;rbs_motif=GGAG/GAGG;rbs_spacer=5-10bp;gc_cont=0.337
MKRKLKILTCLCIAILVGSMGIAYAGNDAGKTEDHVVIQSGNIMVDSLNLDLSEEWASFI
QYKKHDWEAEISKGDLVNPNFFKISANDKLGHIDELGHRIVALGGIPTKKPAPIVEGGDL
RKKLQDDLAIENVLIQQYTEHIKIAISNGDTETQKILEKILSDEEKQQKKLEDSLGIK*
>SRVP18_trench_6_60cm_scaf_17_454_193 # 178339 # 178653 # 1 # ID=1_193;partial=00;start_type=ATG;rbs_motif=GGAG/GAGG;rbs_spacer=5-10bp;gc_cont=0.362
MAKAVPPYVKVLEAMRKNDPIFSESLARMIKDVDGDALDKKTRELVKLGISSVLGQIEGV
KIHSQNAREFGASKEEIVEVVRIVFLSSGVPGVYSAINAYENGE*
>SRVP18_trench_6_60cm_scaf_17_454_194 # 178737 # 180050 # 1 # ID=1_194;partial=00;start_type=ATG;rbs_motif=AGGAG;rbs_spacer=5-10bp;gc_cont=0.365
MNRIEKKIFTVTTILLFVALMSVGSAYALTDQEQLGKDLFFDTNLSTPPGEVCGECHPAD
SAFTSTDAGTAVSQGAVKNRFGSRNTPSNQYVSFNPEFHFDTTLNKFVGGFFRDGRAKSL
LDQAQLPFLNRLEMNDPNKQIVITKIRNGEYADLFRKVYGPNSLDQKNVDTAYLQMAQAI
VAFEGTNELNKFTSKFDYYLNGTVDLTPQEKRGLALFTTPNNTCDTCHHTTVGPFSVHPL
LTDFTYGNPGFPSNLGMLGNTAALKAYFPFYFLPKQFNPDGLKFIDEGLGGALRNAGNTS
DVYKPELGKFKVPSLRNVAITAPYGHNGVFKTLKEVVHLYNTRDTLGNCAARKDPLPGKN
CWPLPEVNDTKNLAVGHLGLSDADENDIVAFLNTLTDGFNPSHNSKENLTSAPMQQKAQK
TTKENTVFPKLKDPGDK*
>SRVP18_trench_6_60cm_scaf_17_454_195 # 180197 # 180418 # 1 # ID=1_195;partial=00;start_type=ATG;rbs_motif=None;rbs_spacer=None;gc_cont=0.311
MKCTICDKDILEEDEFMTIKIDMRRLINNKCDFLIPDGPVHSTTKLTLCENCSSKDMMLL
APKDIATVLTKIK*
>SRVP18_trench_6_60cm_scaf_17_454_196 # 180444 # 180770 # 1 # ID=1_196;partial=00;start_type=ATG;rbs_motif=GGA/GAG/AGG;rbs_spacer=5-10bp;gc_cont=0.333
MEKIRIELKEIKTTERFCDICGLTANGRHCRICQRDICEEHVHRQFDEWGGDSSYKYCIQ
CWKIGGTFRRRKSILSEIYEKEIEYLDDSWNKKALEQIAKDTNKRQKV*
>SRVP18_trench_6_60cm_scaf_17_454_197 # 180772 # 180900 # 1 # ID=1_197;partial=00;start_type=ATG;rbs_motif=GGA/GAG/AGG;rbs_spacer=5-10bp;gc_cont=0.287
MYIPPCPECKCTNCLRYNIVTDDWVCKNCGYVIYGGYFDDEE*
>SRVP18_trench_6_60cm_scaf_17_454_198 # 180924 # 181217 # 1 # ID=1_198;partial=00;start_type=ATG;rbs_motif=GGA/GAG/AGG;rbs_spacer=5-10bp;gc_cont=0.303
MLGTEDILLILIVALILFGPNKLPELARSLGKATGEFKRSQIESESESKHTVKRLENKDE
KIRNLAIEMGLDIQNKSTEQLIEEIRLEIRSNDIINK*
>SRVP18_trench_6_60cm_scaf_17_454_199 # 181218 # 181451 # 1 # ID=1_199;partial=00;start_type=ATG;rbs_motif=None;rbs_spacer=None;gc_cont=0.308
MINIELNLKKNYPNYSDRVDRMILLAKEIVDSKDPFEPINEIVPTLDAIDAWILGLITAE
MIKDGTIPIRINQGIIR*
>SRVP18_trench_6_60cm_scaf_17_454_200 # 181763 # 181948 # 1 # ID=1_200;partial=00;start_type=ATG;rbs_motif=GGAG/GAGG;rbs_spacer=5-10bp;gc_cont=0.253
MFSIDEIKNKREMYERKIEEILVQFEKELPSEIKIESMVAVKHGTDKLECNIKLVMEDLN
K*
>SRVP18_trench_6_60cm_scaf_17_454_201 # 181963 # 182358 # 1 # ID=1_201;partial=00;start_type=ATG;rbs_motif=None;rbs_spacer=None;gc_cont=0.225
MDEKEEKNKKNLNKLKQILDYLYDIDMLDFVTEDELFFHLYNELDNKYLVDIEPKKASFS
DDDKIVKFIKSHIIEWFGENFILGVKDGEYYLLTFHYKEDDMNYWYVSKMKIDNLERAKK
VGSLFKLLEDM*
>SRVP18_trench_6_60cm_scaf_17_454_202 # 182391 # 183149 # 1 # ID=1_202;partial=00;start_type=ATG;rbs_motif=None;rbs_spacer=None;gc_cont=0.270
MAIYINRDVYDELLFKLEEFEPNSKFSDCMGWDGKRVHSDIYYKLYNIIKNYINDLPYIQ
DILLEAMKRPTENCEYNRKLCNLRLNILECRLQYKCVETYQQDYIGMKYLPKFGCKHEDI
VNLTGSRNGTPDFRASSPFGEEWEIKVAIGNRIIFTYAQIDKFNKDVNILVYKKVEYNSH
IDRIRHVGCRFHNHIKFNDVYDVLLGKKSYFQQKIGNRLVNNNPIIYKIHVEDSPESAKS
IIQHRYKREYKS*
>SRVP18_trench_6_60cm_scaf_17_454_203 # 183336 # 183545 # 1 # ID=1_203;partial=00;start_type=ATG;rbs_motif=None;rbs_spacer=None;gc_cont=0.295
MSKEYIKIERTISKTSFGIETKDKLIEISGEEPGSDLSPEFKEQLWDDMSIDIDDLIEEF
GKKKEDIRK*
>SRVP18_trench_6_60cm_scaf_17_454_204 # 183584 # 183802 # 1 # ID=1_204;partial=00;start_type=ATG;rbs_motif=AGGA;rbs_spacer=5-10bp;gc_cont=0.288
MTKEDIYYFCTTCGHVHLRNSEIGKLHLESSYKTQKQKKEMEFAEKGMGMIDDRLEKRIA
EKKFKKFGKSKK*
>SRVP18_trench_6_60cm_scaf_17_454_205 # 183816 # 184064 # 1 # ID=1_205;partial=00;start_type=ATG;rbs_motif=GGA/GAG/AGG;rbs_spacer=5-10bp;gc_cont=0.301
MSTNITSQKLMFEIENVIQSHIDAAKGQDRKPTKNEIMELVTHRLEELIESSENEERIWI
ISGIAVGIAISLHLDDKLNMNE*
>SRVP18_trench_6_60cm_scaf_17_454_206 # 184209 # 184691 # 1 # ID=1_206;partial=00;start_type=ATG;rbs_motif=GGAG/GAGG;rbs_spacer=5-10bp;gc_cont=0.352
MMKRLENKLFVVVAIFLLTAGIAAAIPIDKKETLGPYDQGHKYYVHVYNVDDNATATVNG
KVVVTENYLGDSGWVDITNSMQKGKNIIEFDLKNILIGWTYGFELRQDDSNIIFRDECGI
AGVEGCFRNDLTTGPVYHNVITIIGAGIHPEPGKPVHGHF*
>SRVP18_trench_6_60cm_scaf_17_454_207 # 184804 # 187950 # 1 # ID=1_207;partial=00;start_type=ATG;rbs_motif=GGAG/GAGG;rbs_spacer=5-10bp;gc_cont=0.369
MICKDTKKISIDIAIAIFAVLGILTMTVYAAEINGVKWDDSNGNGIQDLGEIGVQGVTIC
YYSNPPGSPSYPGDCTTTTDINGNYSISNLINGTYNIYEITPPGKVQTFPFACPAQVNCS
GGPGFHQVTLADTDVVNNINFGNANASEIQGTKFNDSNGNGIRDSGESGVPNIELQLIRV
FAPGDERFVGFNATDANGDYSFPNISAGFYKVVETGLSGISQTFPASGAPNYVTLGVGEV
KTGVDFGNQHVPPGTITGIKFNDTNSNGIQDSGEGGIAGISIILYPSGFSATTDQNGNYI
FTNVPVGSYTLFEEITPGFILTTPKFVSVQVNSGQTSIVNFGNRPLIPPPSDVSIAQQSG
SQSGVPTVNRPGLTTLTIEKNLSRTDILSINLTLNWSDGTSKAMDMTQIGAGDWQAIFNG
PFSPGAAQMTFKVHVDPNGPNPGDFTEIGDVIFLDPSGVIRNSCDNQPIAGATVTLYMEF
PQNSGNGNFIISPSGSTPPNQLPDINPLTSLADGSYGWDVPPNTYKVNATMTGFDPNESN
PVIVINKSITDVDLLLTPTGGCAIVTPAPTETPPIVTPPPSVTPTPTPPPMVTPPPTETP
TPTPTPPPTETPTPTPTPPPTETGSISGIKYNDLNGDGIRESGEPVIPNWSINLYSNGTL
ITVNTDSNGTYTFPNLKPGTYIITEPITNMITTEPSSGNYTVTIIGKDGNGMNITGKDFG
NFQPGEILGKKFNDTNGNGILDPGEHGLTGWVITLTNPDGTTQNITTFTNGTFDGIYFFS
GLTAGNYTINETLQPGWIQTRPSSGSYKVTISSGSFIGNVSTDELGFGNFKLGEVHGTKF
EDLNANGIQDLGESGLQGWQININGIDTITNTLVSKTTTTDINGDYNFTGLTLGTYTVSE
ILQKGWTQATPSTGTYIINITSGANLTGKDFGNFHQGDITGGGSISLGNKDATFGFVGKT
KGNIEYQDHSANLNIKSIQINSVATTVNNKIGVITGLAEVNGNGSYPFVVRVEDNGEPGK
GVDKFEISLPSYAYLNGGVLSGGNIQIH*
>SRVP18_trench_6_60cm_scaf_17_454_208 # 188137 # 190560 # 1 # ID=1_208;partial=00;start_type=ATG;rbs_motif=AGGAG;rbs_spacer=5-10bp;gc_cont=0.392
MAKFVISPHKLKISMLLVTLMLVSYPAVATDLKQTNLVSDVPGLAMNTDPSLVNPWGLAR
SPTSPWWVSDNGMGVSTLYDGSGNMQHLMVTIQPDGSSPTGVVFTNGAGFGSVFVFASED
GRITTWKPARDPTNAIIKVDNSKKSAVYKGAAMANNGGKNYLYVANFRNGTIEVFDTKFK
KVSLGNKFKDNKIPKGFAPFNIVNISGELFVTYAKQDDQKHDDVQGPGLGYVDKFSPNGK
LLMRLENGSWMNSPWGVTLTPNNFSNLSNNLLVGNFGSGNIGIFDPKNGKFKGFVETDNG
TVAIKGLWALAFGNDKNAGPSNALFFTAGIEDEAHGLFGMISSNNTTIPVPTPPTTPIPP
TPPTPPAPPTPPSSVPDPVDNAQQLVEQGMQIFRYDTFGDESFWGDTLKIHQAIAGSNNG
GVGSGVSPNTALAVGLKVDVDALPQSLVDDITKGMVDLNDSNTTLALLKINAVVGLNGTF
DANGTMQSIGITCAICHSTVDDSFAPGIGHRLDGWANRDLNPGAIINLSQNLTSVANLLG
VTEPTVRTVLNSWGPGKFDAELFMDGKAFNPSQVTDGVVTGTNVSGATLIPNAFGLAGYN
QHTWTGAWGSVPYWNAFVGVLEMHGMGTFFDPRLDNATKFPIAAANGFGHIRINADDDQV
TSKLPALQFYQLALASPIPVDGIDFNASAATRGDALFSGKAQCNNCHVDPLWTEPGWNLH
KPSDIGIDSFEADRAPDGVYKTMNLGGIFVRENGKFMKPENKGRFYHDGRFKTLLDVVNH
YDKHLTLNLTDGEKSDLVEYIKSLSSP*
>SRVP18_trench_6_60cm_scaf_17_454_209 # 190712 # 191731 # 1 # ID=1_209;partial=00;start_type=ATG;rbs_motif=AGGA/GGAG/GAGG;rbs_spacer=11-12bp;gc_cont=0.368
MNLNKMKISMLLIALMLVLYPAVAKQDYKQTNLVSDIPGLAKITDANLVNPWGLASSATS
PWWVSDNGKSVSTLYNGSGNKQNLTVTIPPPNESAPTGVVFNHGGNGFAGRFIFVSEDGR
ITSWNSGTSAIIRADHSAGGAVYKGVTMANNGGIDYLYVANFHNGTVDVFNNTYTEVSLG
GNFKDEMIPEGFAPFNIVNINGDLFVTFAKQDDKKHDDVAGPKFGYVDKFSPNGTLLMRL
NHGPWMNSPWGVVLAPDNFGKLSNKLLVGNFGSGNIGIFDPENGNFNGFFKDDQGMVTID
GLWALVFGNNANAGPNNVLFFTAGIQGEEHGLFGTISQD*
>SRVP18_trench_6_60cm_scaf_17_454_210 # 192059 # 193429 # 1 # ID=1_210;partial=00;start_type=ATG;rbs_motif=None;rbs_spacer=None;gc_cont=0.370
MKIKSKRIYLTFVAIVIAIVSASSNGYAIDVDNIIGVSSANMVIPTSTYITETNPAVQIT
GDRSYNYGGPSNGHKRYPEIEPTNYPTSVPTIEPTNYPTSVPTIEPTNYPTSVPTIEPTN
YPTSVPTKEPTNYPTKEPTNYPTNYPTSVPTIDNISPTIEPTNSPISVIPPTSVSTIDNG
TIVNVAGFRSSDYGGPADGNTYGHGQTDSAYWVSVAKQMSAKFPGSSPGAQWVVGYIETP
ETSTFMPFPAPSGYKGMHDVTFSNKNGVEEDMLTAFDNAGMKVILQVEPGDADVSQLATM
ILNKFKNHPSVVGFGVDTEWLNAWTYKDGRPATDTEIQTWLNAVRAVNPNYKLLVKHWLP
SHLGSGHIEGVTYVTDTLELGSYKAALNDYVAWANNFKGSEIGYQIGYEEDMNWWLPMAD
PSKSIITDIKTKVPSANIYSVYFVDFAITKEFPTEK*
>SRVP18_trench_6_60cm_scaf_17_454_211 # 193520 # 194914 # 1 # ID=1_211;partial=00;start_type=ATG;rbs_motif=GGAG/GAGG;rbs_spacer=5-10bp;gc_cont=0.331
MKNMKMNKFLIMMLLMIVLIGTVSATPKVILTFDDGDSSVYLKAFPIMKVNNQPGVAFII
TGRVPDASGKNGFADLNLTQIKNLYSNGWDISSHTVNHEDLTKKSTSIINKELSTSKNWL
ESSGFTRSSRFFAYPFGGYNSKAITAVKNNGYLAARTTDDISGSYKAYKLSDPDILQMKT
TMVYPFSAYGKTAESPETVKKKINDTISQDGLLILSFHIISDVCCVSGKNDPGEYKTSDF
KIISDYLKEQEYKGKLDVVTMSEYFTTSTNPSPSPSPTPSISPTPSPSPNPSSSLNPSPS
PIISSNITIETNKSTYNQGENVQFTIYNNDTTTFVRDFKPSILNNTGNCVWGCFWIAVYN
PIIVPPGENRSWTWDQKGANGQISPGIYKVRLGEYYSNEFEIVISPQQDILAHYRALGKV
PNIVETSDLLKAADDWRDDIIPPGCSAPLTTDQLLILADEWRNS*
>SRVP18_trench_6_60cm_scaf_17_454_212 # 194959 # 195087 # 1 # ID=1_212;partial=00;start_type=ATG;rbs_motif=AGGAG;rbs_spacer=5-10bp;gc_cont=0.318
MSEDLRTKIDWNALDEHWKDEYEADYGQQSIDVKTIIKHDCP*
>SRVP18_trench_6_60cm_scaf_17_454_213 # 195074 # 195229 # 1 # ID=1_213;partial=00;start_type=ATG;rbs_motif=None;rbs_spacer=None;gc_cont=0.288
MIVLDKKKSSIRGNDIVSIIKNYAMTGAVIQMFLIWGVIYERKDEICQKMI*
>SRVP18_trench_6_60cm_scaf_17_454_214 # 195211 # 196884 # 1 # ID=1_214;partial=00;start_type=ATG;rbs_motif=AGGA;rbs_spacer=5-10bp;gc_cont=0.290
MSKNDLIILDSILEQMKIPGMSYEENFELFSFEQILKGYDLSYDELFNGKVGDRYEIGFF
NFVNDELLEEYDDLNDIKKASITSYLILARPNYSEPYLDYISKIIKYIFDFSSDISDIKI
FRDAYLKLVPYELNINIVYVSKEITPSDFVIQKMEDFKKIIMEYMPMAKINSRIVDPGEL
IKLSHKEKSYTLQLKYDKLMSDEDSYFLLSSLTDYGKFISDKEGNLRRYIFDANVRDFQR
MSEVNKGIMKTLDSKDRADFWWYNNGVTILAKNSSIAGNTITLDDVQIVNGLQSTYVIYK
YLKTVGGKDQRKIGIKILTTDDNEIRDNIIKFANSQNPIPKTALRANDIVQRNIESYLLS
NGWFYDRRKNYYKNMRKPADRIISIGYLSQAIMSIVYREPHRARKSPLSLTKNDKDYNLM
FGLSNYKIFLFCVSNMKKIEWYLHNSDFGEQYKTNLKWHLGTVIMVKLLGKKEYTIDDLE
KILDISIEENLIEETMSELVGFADMYMASHGVIFRTVSGTKEFVNYILERVKLDKEHTGT
GIWSSKKTRIDLFKENK*
>SRVP18_trench_6_60cm_scaf_17_454_215 # 196930 # 197583 # 1 # ID=1_215;partial=00;start_type=ATG;rbs_motif=AGGA/GGAG/GAGG;rbs_spacer=11-12bp;gc_cont=0.283
MNMNTNMTNEISTTSGNKLKVTCVERRYKVIDSNISFVIVAKKELDEDTTEKLLHEDMEL
KTFLANYEIADITFPSSIKETKIPKKKPEFGRIKEESEEVKNRREAILITLKRRELFDSL
DLPEEFLVKNYTEAIEKIGMKITNPTMPYDDLKWLKKKGKIKLIKKTDRGVSIYKKMKNV
ETEDEKESNEIQSDIQSNILTELLPGKDTIDKIIKDQ*
>SRVP18_trench_6_60cm_scaf_17_454_216 # 197846 # 198319 # 1 # ID=1_216;partial=00;start_type=ATG;rbs_motif=GGAG/GAGG;rbs_spacer=5-10bp;gc_cont=0.357
MSKIKNISKDFHAITPSLVVQGANEAIEFYKKVFGANVRRLFYSSDGKIAHAELEIADSV
IMLSDEFPMLRAFSPKSPGGGTSISLYIFVDNVDDIFSKCDNAGAIVILPPADGFWGDRF
ASIVDPFGHRWTLATHIKNVTDEEIEKAAKEFSLEKP*
>SRVP18_trench_6_60cm_scaf_17_454_217 # 198350 # 198871 # 1 # ID=1_217;partial=00;start_type=ATG;rbs_motif=None;rbs_spacer=None;gc_cont=0.232
MLEIFDMEKDKESYKKNNLAEYIIDRILNGDVIFLGNEDIVKTLEQESSIKFERTNIEVE
LRKYGTKSKLFFIKKDDKLREFSSDVWIPAGATWETVFGFYFENKLPIRVHVYFIGKQFD
LDKLSEMVYSLFTDSKDYIKTAKIAFKYDKDTKINKEFEKTFIQNILNKDKIK*
>SRVP18_trench_6_60cm_scaf_17_454_218 # 198917 # 199396 # 1 # ID=1_218;partial=00;start_type=ATG;rbs_motif=None;rbs_spacer=None;gc_cont=0.294
MKKEELIGFMEDTLEKAKELLLRDGKLVPVAFMYFENNIEVIGLLFRDNHEKNLQLSFLK
KLVKEKKADAILILTEAWYVISDKKCILTEPSKHPMRRECIFISGECEKGTTTIMQEFDR
KDGDIVFGEKIERGESLSLKFDFGIKDKKKQHIDLMNLN*
>SRVP18_trench_6_60cm_scaf_17_454_219 # 199870 # 200274 # 1 # ID=1_219;partial=00;start_type=ATG;rbs_motif=GGA/GAG/AGG;rbs_spacer=5-10bp;gc_cont=0.274
MDILHNQVKELNKQACKIYVCPNLSLIDEKGKELLLKDSTIKRAKDLAIEYFKKTYQEPH
YTSSIHLLPAFVYIASILENDRKSQFDIEKVFGISSATIRKWYREISGELDIRIKIGAGI
VLLTDQFMSHKEIQ*
>SRVP18_trench_6_60cm_scaf_17_454_220 # 200377 # 200967 # 1 # ID=1_220;partial=00;start_type=ATG;rbs_motif=GGAG/GAGG;rbs_spacer=5-10bp;gc_cont=0.310
MRDVELENMLQECETVQFGDFTLASGKKSRYYADVKKAVTKPKILKFICEHILDVIYSLD
INADYIACIELGGVPIGAIVSISTGLPLIIIRKSQKNHGLKNRIVGDLEKNKIALLVEDV
TTTGGSLINAAKLLRDEGLIVEKVISVVDRDEGAKDILAKEGLTLISLVNAKILLEEYEI
AQSMRRIKINNTSILT*
>SRVP18_trench_6_60cm_scaf_17_454_221 # 201065 # 202147 # 1 # ID=1_221;partial=00;start_type=ATG;rbs_motif=AGGAG;rbs_spacer=5-10bp;gc_cont=0.336
MIIDNFLDNLNNEIGFKFGTPWRYSDKTLGVIVPILKIGDVEEREYITLEEAKGKGVIFK
DSGHIDKVIIESSWSSPIFIRSGTVLKSKGTQSRAVESSIVIVSQEEKVGKGEKVEREIP
VRCIYASKGIRTGVMFTHGGDVPIEVRSSLLSRSGQASTWGAVRHATNRFMSTTLGSISR
SSARYSSQSFTASHDNLAGIMEEVDKFTDNINEILKKVPLFEDQVGSVFLDIKDVVGIEL
FNHPKSWEAIHKEVEKRLGESIAKEEDKTFFKPDYEQVKPLILTFLKKLIDSNKIETSKS
GDIYSVTLLKGDGIVGEATSINGKVIHLVGMKVDKSSNEGVSKMSTNDLLRNIGGPRIGF
*
>SRVP18_trench_6_60cm_scaf_17_454_222 # 202204 # 202890 # 1 # ID=1_222;partial=00;start_type=ATG;rbs_motif=None;rbs_spacer=None;gc_cont=0.263
MTKVIKLYMDIGCSYRGNGDIDNIFKDIENWNIKDCGIIGMLKLEIDIEKRTKNEILFRQ
ILSPMYHKFSCSMSDYKRYTFCIIKEFKDVDLFITFNGRDFDIPIIMHNLNFSDNRKNFY
SKYILSKDRDLLDLCILRKIPVKGGLEKIIKRLKIDHDLRCKNCPEYSKEEVCFLNSFDV
DINKYNSSLKLVKQRNEFDVKILPLLEEKLGYLYESRLFVDRFHKKWA*
>SRVP18_trench_6_60cm_scaf_17_454_223 # 202940 # 203341 # 1 # ID=1_223;partial=00;start_type=ATG;rbs_motif=GGAG/GAGG;rbs_spacer=5-10bp;gc_cont=0.318
MNMAQKEEDMTKEEEDLNIIKDLVVGFLIVRSKAQNGISYISTLPLDISWDRFDGDNDID
PNEEIIGVIPAPQFSYRILGYFPPKDNKEEDSDLGSYEILGYEYQGVYHPKREELLTERI
KNHEYEKIKNRKK*
>SRVP18_trench_6_60cm_scaf_17_454_224 # 203387 # 203935 # 1 # ID=1_224;partial=00;start_type=ATG;rbs_motif=GGA/GAG/AGG;rbs_spacer=5-10bp;gc_cont=0.277
MIKMMRKMKKIAIIMMTIAIGATLAEIFGLITTVQMVIINVISAVTMMIVLTISMYRFNK
MMKTGIVPNFVEVKVIIPKASINDKHISANSEILKKNIIPTNPFRASIFRISMEINNSIE
QLGISALRFRESKIIENTIKKRFVAKEIYVIDTIVGPDEVLNFKFDNDIDIKELLIDELY
IP*
>SRVP18_trench_6_60cm_scaf_17_454_225 # 203973 # 204152 # 1 # ID=1_225;partial=00;start_type=ATG;rbs_motif=GGA/GAG/AGG;rbs_spacer=5-10bp;gc_cont=0.311
MKYKVQKLSVDTNGIVDIPEGWIPIKYEEILTLVPGRGTFGENVIRTDIIVLEPLKKDE*
>SRVP18_trench_6_60cm_scaf_17_454_226 # 204190 # 204555 # 1 # ID=1_226;partial=00;start_type=GTG;rbs_motif=None;rbs_spacer=None;gc_cont=0.339
MCAYISINMGKNILDILNSVCQGWIYEYKFDSVRKFKFDYANLRLKIAIEMEGGIYTGTG
HAKTGRYLKDMEKYNHAQIKGWIVLRYAHGQEKIIAIDVKNAIEKRRTDKSFDDEIKLLT
M*
>SRVP18_trench_6_60cm_scaf_17_454_227 # 204683 # 204934 # 1 # ID=1_227;partial=00;start_type=ATG;rbs_motif=GGA/GAG/AGG;rbs_spacer=5-10bp;gc_cont=0.242
MTKDIDKLIDDVKSNLAYYLDIDVYLPVKEELIGIDNSLGIRKELFKNYVETELEKLKVV
LKEQMTTKSYEEVVDIDQTIKKL*
>SRVP18_trench_6_60cm_scaf_17_454_228 # 204963 # 205466 # 1 # ID=1_228;partial=00;start_type=ATG;rbs_motif=None;rbs_spacer=None;gc_cont=0.306
MEAEYSEYVGMMYEMGYYVQQYDIYTISDEVSCSGNKILISPMIYDDDKFVYIFTGTIQK
RIIPSDITEFRLYLEDDKGEFKDNDNIMLSVMKFNESPIDLFTRSYAQWKFGVQFDKGIH
MDSDRHLIFQAQKEIAKFDIEINNIDLFVNKHKRRREDYDNEMKWID*
>SRVP18_trench_6_60cm_scaf_17_454_229 # 206157 # 206777 # 1 # ID=1_229;partial=00;start_type=ATG;rbs_motif=GGA/GAG/AGG;rbs_spacer=5-10bp;gc_cont=0.271
MKFEMIYDEEKLKIIMDKDDFGEISKMYHYLQEMYPLKLKILKKVRCHRCGFCCKSCNAM
LSKQDIDLLCRYLQCSFEELYEKYMDKNTRMPYLKLPCPFLNKDNECDVYPVRPKPCKEF
PFNEFTIIVDPCPLGKDIRVLIEEIEGPITEINEDMQEIANIGEEFFDHMINKEKSVDTG
RNLRMNINMNILKKLMGHIKHKEKKR*
>SRVP18_trench_6_60cm_scaf_17_454_230 # 206880 # 210662 # 1 # ID=1_230;partial=00;start_type=ATG;rbs_motif=AGGAG(G)/GGAGG;rbs_spacer=13-15bp;gc_cont=0.311
MSNIEWSAYMEVPGTDRPVLMSPLKWKGGDQVSNLMAMIKFFQEHDIDEKTKILIYKSFC
GSGKCCDKDTLILTNKGILRIEDIVKRNIVVQKTIEESFIEDILKDNNDLNDQYIGSTAK
SLNLNNFKLENDVISNIFDMGKDDIIDITTNSGFNIKCTPTHKLIIGDNNCNIVFKEAKD
ISIGDSVAIACGTEIYGEDVELIGFYQSDSYKRHKTNFKDIVVPNKMNEDIAELLGYIIS
EGSDSQEKVIEITNDEQIIRYRIDIVVKQLGIDSSEIFDYNRNRYDGNRICSSMFYDFIM
YLGYISGSKNKEVPWSILQSSKKIQIAFLKALFSGDGYIGNENTNYIEYYTISKKLAEQV
HIMLLNMNIFSSLREKDAICRNDGYEKNCGICYRISISGRYDIIKYINLIGFVQDYKKSR
CTELLSRLEYREKNGIISYQSRTVNGSHMRLKRIYEEFKKLGKNGKIIKVWKEKIDLGNK
IWNVTRHKELSAMGAITDRGLKTGNIGQWIDGSYSASKRQILKLLKIMKECYYMEDFRYL
YNIATSNIDFDSVVEKKTGNSHVYDLTIRDNHSYIGNGFINHNSLTMLHIPKEIGGRAIF
VTPFKNLQRQYYTDYFMGNKFVMKKDGSKLKVSVFLGRNNFPCRWLEEQYDYQQKIIEAN
KKFDQSMPIDDNILKSYQIDNTAANRYLPCTKTLRSIGAGRREPRYSVASHCKYWIPPPI
PKTIISKWEESTEGNVEESYDMDNDVGINEQQTKENMKTIDGSPSQLDKIKAKIKCSNIE
YYESVGQEEMGVFIRDEKDKDGKPCTDVCPYYKQFYSYVESDVIVFNSAKWNLETMMGRK
PKVQVEIIDEGDYWLDSQATTIELARSTIDKIFPGSNKMKQIKMDTLANFDMSFKKIKSG
IEKSKTSGVNIINTKDYKELFYAINVFLDQYKKQNEDDDTIEQKLLDITTVRQYADVASL
SYVEGKREETKIIKVYIPYPDKLLQTLFKFSSKNIVLTSGTMHNNFVMGNLFGINADNYI
VDILTGRKEHPGKLTCIRPPKDGIFNMVKVSYTTWQSPEFREYYFKVLNYILDQLKIGID
KKTGKPGEAKIIVLTPAKKYAEGILKRSDVFVDFAKNRNNQDEDNIKVAINTNLTDYVDN
TLADIRKIKSSDIELDGDVLRTDKQIIVSTRMVRGTDLRDNLCRAIVMTKWPVGDISDGY
LQAIKKRFGEKVFWEIVRDKAAREAVQYVSRGLRHDLDWTLFSTADQTAFDQVFRLFSYD
*
>SRVP18_trench_6_60cm_scaf_17_454_231 # 210711 # 211001 # 1 # ID=1_231;partial=00;start_type=ATG;rbs_motif=AGGA;rbs_spacer=5-10bp;gc_cont=0.347
MKRKLLIVGDMRFMMKDIFGINDKEVDQVLRFMEKDFERVFDAIKVAAESDELTDRQKML
VSYIVGNTSGVMQARELDEIARDNSNMPHNISDVGM*
>SRVP18_trench_6_60cm_scaf_17_454_232 # 211004 # 211111 # 1 # ID=1_232;partial=00;start_type=ATG;rbs_motif=GGA/GAG/AGG;rbs_spacer=5-10bp;gc_cont=0.278
MESKKVTLIIGEIFGYAMIVVGIIMTILLLWALLI*
>SRVP18_trench_6_60cm_scaf_17_454_233 # 211145 # 211564 # 1 # ID=1_233;partial=00;start_type=ATG;rbs_motif=GGAG/GAGG;rbs_spacer=5-10bp;gc_cont=0.326
MIKAKVREIKSTKTRMRKEQAIPVTRNCNSCVLNDDVIGCRLRGQLSPSQCVSNGFSYYK
KGKQFFFCERCKTHSVTSQIAGFVNSPQEPRIVFWCQNCDDFPIVEGEKYGGYSIRGIVF
VENRDSFLDRIDEKGDIFR*
>SRVP18_trench_6_60cm_scaf_17_454_234 # 211561 # 211884 # 1 # ID=1_234;partial=00;start_type=ATG;rbs_motif=GGA/GAG/AGG;rbs_spacer=11-12bp;gc_cont=0.367
MTTESELSQKEERRINLKVGETYRLELRGLSSAGYTWEYTIDGLKEIVNISTEMIGDIPK
PSQSFDRHKVFNITAMHHGTTHVRIFLRRSWENKPPLKELSLIISVP*
>SRVP18_trench_6_60cm_scaf_17_454_235 # 211897 # 212094 # 1 # ID=1_235;partial=00;start_type=ATG;rbs_motif=None;rbs_spacer=None;gc_cont=0.303
MVIKMSLEPVETWIKELKKRGIKTFENRNLPDDLKDRRMIIKAKYADLIRKSDTSPKAIL
WEIIQ*
>SRVP18_trench_6_60cm_scaf_17_454_236 # 212294 # 212587 # 1 # ID=1_236;partial=00;start_type=ATG;rbs_motif=AGGAG;rbs_spacer=5-10bp;gc_cont=0.316
MYQKMSGACKKSLKNQFDFSVSELDQIENFISVNMGKTAKEILITLMEDENLSDKQKVMV
SYTLGASVGAESAILELDKVDIKNFEPVTNIKIGQGG*
>SRVP18_trench_6_60cm_scaf_17_454_237 # 212587 # 212922 # 1 # ID=1_237;partial=00;start_type=ATG;rbs_motif=GGA/GAG/AGG;rbs_spacer=5-10bp;gc_cont=0.298
MVIMAKNTKSRGNREEIDESNENYSNKSRIDQIQEEFGMSDSEMDDISKFTSSLSNDIKL
PDVLEELIKYESLNIRQKVAFAHMLGIFRAEGNRSPFNNRAIIIEVPEFEK*
>SRVP18_trench_6_60cm_scaf_17_454_238 # 212927 # 213292 # 1 # ID=1_238;partial=00;start_type=ATG;rbs_motif=None;rbs_spacer=None;gc_cont=0.265
MNKTVNKLKKKISGCKFFIVLGTKNYLKELRIEDSDILIQIKIARELKKPFFIIKDSRLT
NDETEEIGKYFSKDNVVKEITVDIGSKLSVMIIASEIRNLMTCMYPGEDKTIDIVTPDDK
Y*
>SRVP18_trench_6_60cm_scaf_17_454_239 # 213321 # 213422 # 1 # ID=1_239;partial=00;start_type=ATG;rbs_motif=None;rbs_spacer=None;gc_cont=0.304
MMITAYAFIEIKSYTAAIISMPISRVEVSKDEK*
>SRVP18_trench_6_60cm_scaf_17_454_240 # 213412 # 213837 # 1 # ID=1_240;partial=00;start_type=ATG;rbs_motif=GGAG/GAGG;rbs_spacer=5-10bp;gc_cont=0.296
MKNNVYIAGSWKNRDAVKRLMNDIENFGYKITYDWTNHKGSDKAKDHVEEDIEGLKECDC
LIYCMDGIRSRGKYFELGYVTALGKPVAIYLLPTYYNVINPNDENLPFNIIIENESVFIR
SRIYPILHTIDELKSWLSNVK*
>SRVP18_trench_6_60cm_scaf_17_454_241 # 213864 # 214301 # 1 # ID=1_241;partial=00;start_type=ATG;rbs_motif=AGGAG;rbs_spacer=5-10bp;gc_cont=0.240
MKNNVYIAGSWKNRDAIKHLMNDIENWGFKITFDWTNHKINDNLIDYAQEYIKGIKECDY
FIYCMDGIKSIGKNFELGYVTALGKSIVVYLFENNIFGPDVKNTPFDNILKKETIFVRSN
MYQIIHTVEELKNWLLNIMSSQLTN*
>SRVP18_trench_6_60cm_scaf_17_454_242 # 214482 # 215201 # 1 # ID=1_242;partial=00;start_type=ATG;rbs_motif=AGGAG;rbs_spacer=5-10bp;gc_cont=0.279
MNSHDCDNDICKLLNPCIDKLLSYQEVLDRVTKAEESFYDFIRKIKNKEKFNLQTTFDLS
DWANKHMIYQLPNKEFIYELAKKIKDINPDVILEVGAGRGIISKHVNRILNKKIILTDSY
NWWDYENTDTNLLCPNVLKRTYIDAIEEFKPDLIIVSWIPYKECWTKDFRKYPFVKGYII
IGERRGGATGCDDDWHTDWKFQYLEDVEKFGICKTDCGFSMKHSMFHLRHTSIVYFKRP*
>SRVP18_trench_6_60cm_scaf_17_454_243 # 215327 # 215638 # 1 # ID=1_243;partial=00;start_type=ATG;rbs_motif=AGGAG;rbs_spacer=5-10bp;gc_cont=0.314
MPLENIALDVIITMVDDTTKEKAGQLRYIIRKSEAEIFDTYVFPEYRRRKMMSSLLKKMI
PELKISGISKVRLKYFDENARIAWERMGFRQADKEGNMELCLH*
>SRVP18_trench_6_60cm_scaf_17_454_244 # 215811 # 216287 # 1 # ID=1_244;partial=00;start_type=ATG;rbs_motif=None;rbs_spacer=None;gc_cont=0.325
MLEEFGDLWLLPADFRVITTNGALRINGKAIMGKGVALEARKRYHDIEAILGSLIKKYGN
HVFHLGYNLISFPTKIHWKCDADIQLIKRSAQELVTLLKDNPAKRVLLTRPGCGNGNLQW
SDVKIVVQDIFTDNKFIIVYNDHLRYQKNIYEQWDDEH*
>SRVP18_trench_6_60cm_scaf_17_454_245 # 216349 # 216741 # 1 # ID=1_245;partial=00;start_type=ATG;rbs_motif=AGGAG;rbs_spacer=5-10bp;gc_cont=0.260
MIEVEKKIRKYLDKEARTNLNIEHMDIVSIYKLDKNDYLPIIEYPIVDKAVQLVEVEYYI
NNEGFHRCFAIEEKTNKFLDVNIDILDLIMKTNKRITKLEDEIRRLDFEKADDTNIKVTK
IGESYSNYSN*
>SRVP18_trench_6_60cm_scaf_17_454_246 # 216786 # 218651 # 1 # ID=1_246;partial=00;start_type=ATG;rbs_motif=None;rbs_spacer=None;gc_cont=0.294
MIKLTYKYNNHQNGDNFTMHELMEYDNAALVNTLWKCDPEIFNIFTLSKNRHDARDKLFN
HVNDIERHIFNIYSDMHFKNKNILERNNAKECIRVFKNILRSENENITNFSALKLLYKIA
KEKLLPEEIDRGFILEFIFLFKGINCNSGIHDEKEVPSFVKLTGLEASLERTRVLDNYSS
HIKHYLRRHKTGLDADLIERRQCNKRFIQDFFSCQENDWRNYKWQLKHIIYDIDTLSKIV
DLKQSEIRGLEYARKHDIPFHITPYYLSLFDRKNTGDYDHAIRAQVLPSENYCIGYMKSK
ENGSSLDFMDEKSTSPIKGITRRYPQICILKPFDACPQICVYCQRNWEIVNIKDATFSKE
TIEHAIDWIDTNHNISEVLITGGDPLILNDDIIDWLLSRLSEIEHVDRIRIGTRVIVTLP
QRITDSLINIFNKYQELGTRELCIVTHFEHPTEITPSALWAINNIKAAQINIYNQQVFTY
YNSKKFESCLLRKTLKKSGIDPYYTFNTKGKDETIDYRIPIARIEQERKEEARLFPGLIR
TDEPVFNVPRLGKSALSSWQDHEVIMILYNGKRVYRFYPWESKQALVEPYNYTDVSIYDY
LNRLKHDNENVDEYSSIWYYF*
>SRVP18_trench_6_60cm_scaf_17_454_247 # 218829 # 219521 # 1 # ID=1_247;partial=00;start_type=ATG;rbs_motif=AGGAG;rbs_spacer=5-10bp;gc_cont=0.349
MVRIGITERGDAGLDFAWINKNVSFDGMILITKHLSHGFIEQAARVNAIVHATITGHGST
VYEPRVPPIFLSKQLFKKLVDKIGPEKVVLRIDPIIPTDSGIAKAIHVYQELYENMGKKT
RVRISFMDNFEHVKQRFIKVGLKPLDYYFHAPVELREKIASYFPDAEICGEPGMKCVGCV
SENDLKILNIKGESKIGGWQREDCKCLACKIEMLDNKRQCRSGCIYCYWK*
>SRVP18_trench_6_60cm_scaf_17_454_248 # 219586 # 219852 # 1 # ID=1_248;partial=00;start_type=ATG;rbs_motif=GGAG/GAGG;rbs_spacer=5-10bp;gc_cont=0.270
MTTNIKVYTLKQCTQCPVLKQMLKNKNIEYEEIDMQNAKTMAYLFSKDPSIVSAPVLQID
ENLYSNINTPEKLADILKSHCATTENNN*
>SRVP18_trench_6_60cm_scaf_17_454_249 # 219867 # 220577 # 1 # ID=1_249;partial=00;start_type=ATG;rbs_motif=GGAG/GAGG;rbs_spacer=5-10bp;gc_cont=0.298
MDLFNLRKKDNIDEYFVRENPDDLKDSKKIEEHDDIEESDYIEHDDLFFDNYDDIVETIE
DNGWKRISSVASAITTLDKQIVFQKPIRASDYDTILEIICPTERIISICGIDECGIDSDD
FSNSPNFFQIPHFFTLRCMDNNNVDLSPTTIISILKVIRGEEPEKYYEEFYGDLSPIVNG
NGRLKRKEERYYFAETIVLQSGEKLIFRANNPNIDISKIDLLMMSDCFEKSEEQEE*
>SRVP18_trench_6_60cm_scaf_17_454_250 # 220590 # 220772 # 1 # ID=1_250;partial=00;start_type=ATG;rbs_motif=None;rbs_spacer=None;gc_cont=0.306
MKYYNDTNSCEICGKSFELSWPIMKEHSRGVQWYEQYRVKDENVSKSINALWKNIIMNGD
*
>SRVP18_trench_6_60cm_scaf_17_454_251 # 220776 # 221471 # 1 # ID=1_251;partial=00;start_type=ATG;rbs_motif=None;rbs_spacer=None;gc_cont=0.282
MAKESAGEWKLIKAWECKKCKLLIKDGRQVFDHKCSLSDKEDELLRLRKIIENQDQTIAE
QKVIVENRDKVVDSKKEKIDGLENFIKELNESIESKDNDIKIKEQIIEDQKVIIDNNKKT
IINQEMTIEEQKKNQNKVVEKIVYLEKNAPKIDKGENVENINVDIWQRDYRIKDSKDEGY
REEIEFEIFERGKGREKLIIKNGKVVKKPDDIIVIGKHSPEGFIVKGIYRN*
>SRVP18_trench_6_60cm_scaf_17_454_252 # 221526 # 221981 # 1 # ID=1_252;partial=00;start_type=ATG;rbs_motif=AGGAG;rbs_spacer=5-10bp;gc_cont=0.281
MSIKDANINIQPILTKEQIAYDEALKNIRYITARLKISQEGINVQDVSPDKLEIIITLFD
QMEMIQRNFNIELQKLQQDANNNIMKLQEDSNKKLADIQNRYRELINFMKGVAKEGEEFL
TTNITMSKEREEEIKKELADALAKSKEETNM*
>SRVP18_trench_6_60cm_scaf_17_454_253 # 222074 # 222655 # 1 # ID=1_253;partial=00;start_type=ATG;rbs_motif=GGAG/GAGG;rbs_spacer=5-10bp;gc_cont=0.265
MIEHIFRNINDIRVFDIMVEFVLGEEEEKKEVNELNLKETNIIDFDGIMDMLSYKDYKRI
EVEDSLDHLVRQKILGIKKVKTEGSTGCKICKYAEKLKIPRMGEHKKHIPEEKSIGYIDN
YYMITNGITNGLRSAAFAHIFLSIEDEIDEIDEIDINKEDVDIKDVDKDIIKIDLNKINL
NKTEGNDLGQNKL*
>SRVP18_trench_6_60cm_scaf_17_454_254 # 222663 # 222986 # 1 # ID=1_254;partial=00;start_type=ATG;rbs_motif=None;rbs_spacer=None;gc_cont=0.290
MSSSNTGLILIIIGASIEVFADIFFKIWNDKGGNHLIVAGIILYLIGTGCWITSLKYETF
TKSGVIFLLLNIILLSLTGLLFFKDDLSTINKIGIILGIVSIIMVEM*
>SRVP18_trench_6_60cm_scaf_17_454_255 # 223097 # 223234 # 1 # ID=1_255;partial=00;start_type=ATG;rbs_motif=None;rbs_spacer=None;gc_cont=0.275
MVKFKEIRQCVILITESLADNKSEDHLIIVDNFGVVHIFEAKKIN*
>SRVP18_trench_6_60cm_scaf_17_454_256 # 223301 # 223834 # 1 # ID=1_256;partial=00;start_type=ATG;rbs_motif=None;rbs_spacer=None;gc_cont=0.350
MGQTKLIDDEGCKLCDLHKTRNNIVWYRGTSEKDVDVLLIGEAPGRDEDLTGKPFVGRAG
VILDKWIKEAELTNYAIINIVKCRPPMNRKPTPSEIRACLPHLVKQIDDMNPKIIVALGA
VPSWVLVNKKEVIANIGKIFRSKYGVVIIFPHPSFILRGMKAYIPIKELKEISKKFT*
>SRVP18_trench_6_60cm_scaf_17_454_257 # 223845 # 224126 # 1 # ID=1_257;partial=00;start_type=TTG;rbs_motif=AGGAG;rbs_spacer=5-10bp;gc_cont=0.301
MLSKDIEVIPVRDLSYEEAEKEIVEYLQNAGKRKVYITEIVEKLRVDIELAADILHKWRD
EKCKDSCAEDGFQGYTSYTCPVTSCIYNNYLVR*
>SRVP18_trench_6_60cm_scaf_17_454_258 # 224175 # 224348 # 1 # ID=1_258;partial=00;start_type=ATG;rbs_motif=GGAG/GAGG;rbs_spacer=5-10bp;gc_cont=0.328
MDNKRCIFNSTIDCVRFERGEYICMILREKCENLKYRMSHLESESGELINLTFAEVI*
>SRVP18_trench_6_60cm_scaf_17_454_259 # 224382 # 224756 # 1 # ID=1_259;partial=00;start_type=ATG;rbs_motif=None;rbs_spacer=None;gc_cont=0.243
MISDKHMKIVDIIFNKIFKKDNKEDVIKKHVKVSTTKNQNKGEININYEFGFDFVIENDK
KSAFVWLNDEIVMLNDGQYCIFVLESDNIKSFRIKVTPDFKSEGCHTTTCFDQNIKDSDI
NNRK*
>SRVP18_trench_6_60cm_scaf_17_454_260 # 224758 # 225030 # 1 # ID=1_260;partial=00;start_type=ATG;rbs_motif=AGGA;rbs_spacer=5-10bp;gc_cont=0.311
MWKELQQKINDSPVRIEWSSDGQHGKGKLTKINITNDYIEFFITDDKLEVGSFSLKSLRS
MVGFSPQEGEGLNIFLPMGNITILCIKIEL*
>SRVP18_trench_6_60cm_scaf_17_454_261 # 225027 # 225512 # 1 # ID=1_261;partial=00;start_type=ATG;rbs_motif=None;rbs_spacer=None;gc_cont=0.337
MTNKILWEIHQGWVEELLKRGEKVLQPKKGNPYGTIWGYAKIQIPHKDAGTIFKNENGTF
EILCDMCQHGISELKLEDIGLCDAKCWYEWIDENKCNAEGSVCYRPDLKNVRLEELVNEL
LSREGVTRQTVSWGKRFPDLSHDEWNIRTGPATIIIIKTNK*
>SRVP18_trench_6_60cm_scaf_17_454_262 # 225584 # 226183 # 1 # ID=1_262;partial=00;start_type=ATG;rbs_motif=None;rbs_spacer=None;gc_cont=0.300
MITNMESFSLIIIPILIFLARVLDVTFGTMRIIFISRSSKYAPIFGFFEILIWLFAISQI
MQHINNIIYYLSYAFGYATGTYVGILIEDKIAIGRVILRIITKKDATELVGYFRSTGYGV
TVFEGLGSTGQVKLIYMTIERKDIDKILDIIKKFNPKAFFSVEEVRVVKEGIFPLRKSHH
WSFDLGIIHSKKVNIQYEK*
>SRVP18_trench_6_60cm_scaf_17_454_263 # 226339 # 226527 # 1 # ID=1_263;partial=00;start_type=ATG;rbs_motif=AGGAG;rbs_spacer=5-10bp;gc_cont=0.212
MKKVLTLQTILDENTRIETIKDKDTLKNILTKIIGMASYSKIRHEDIIEVIEEIYKDFGI
KR*
>SRVP18_trench_6_60cm_scaf_17_454_264 # 226540 # 226800 # 1 # ID=1_264;partial=00;start_type=ATG;rbs_motif=GGA/GAG/AGG;rbs_spacer=5-10bp;gc_cont=0.299
MNEVETPSIEEIHDEEENPTNYDIDEIKTIFDNSEYAYPLEDVMGELRNLGHNNPGMIIT
CAIQDELLYVDSIEDNGTVYLALVEE*
>SRVP18_trench_6_60cm_scaf_17_454_265 # 227067 # 228422 # 1 # ID=1_265;partial=00;start_type=ATG;rbs_motif=GGA/GAG/AGG;rbs_spacer=5-10bp;gc_cont=0.344
MIYNERQQEIAEKISPTTKISHWKDWKWQLRRSIKDIRTFEKLTGIKFSESEKKLLEETI
AKFPLNITPYYLSLIDANDYKNDPIFKQSFPSPLEMVIDKYDMKDPLSEDKDSPVPGITH
RYPDRVLFHISNICSMYCRHCTRKRKVGDKDSIPTKEEILKGIEYIKNTPAIRDVLLSGG
DPFMLPDDYIDWILTELQKIPHVEIIRIGTRMPAVLPYRITYDLVEILKKHHPLWINTHF
NHPREITESSKEALKRLADAGIPLGNQSVLLAEINDCPRIMRELVHKLVRNRVRPYYLYQ
CDLSEGLSHFRTPVGKGIEILESLIGHTSGFCVPTYVIDAPGGGGKIPVMPNYLISWSTN
KVILRNYEGVITSYKEPDHYEQIFCDRNCKDCKLQLNLDEARETLATGIEKLLSDYDETI
SLTPENNDRIERRGDTTSGIIVGATDGPTNT*
>SRVP18_trench_6_60cm_scaf_17_454_266 # 228403 # 229299 # 1 # ID=1_266;partial=00;start_type=ATG;rbs_motif=None;rbs_spacer=None;gc_cont=0.302
MVQQIHNGIERDAVTNDVIEYVDNSLIQHGRYNNRIYLMKLSREDYDMVDKLDIMALENG
YSKIFAKIPSFAKEMFIESGYRIEASIPRFYNEQEKIYFMGKYFDESRKIDDNIEYTKKI
LDIAKSKIGISEKTIVEWNLPKGFKYEMCNESHIHQITDLYSQIFDSYPFPINDPEYIKK
TMNENFIYFSIMKDDKIVALSSSEMDMDLQNVEMTDFATLPEYQSNGLALYLLYAMENEM
KKRNMKIAYTISRAMSHGINILFAKMGYKYGGILTNNTNISTSRTVPFESMNVWYRHI*
>SRVP18_trench_6_60cm_scaf_17_454_267 # 229406 # 229705 # 1 # ID=1_267;partial=00;start_type=ATG;rbs_motif=AGGAG;rbs_spacer=5-10bp;gc_cont=0.367
MAESVYFYEKSKEKSVFEILKEDAFMRISHVVRESNVLHGGKRGLILYINASQDESDNIA
QKLKDIGAEKINEEEERTIIASFKAEEENAASGIGLMFG*
>SRVP18_trench_6_60cm_scaf_17_454_268 # 229734 # 230162 # 1 # ID=1_268;partial=00;start_type=ATG;rbs_motif=None;rbs_spacer=None;gc_cont=0.326
MVKIKDCTIYANGMVMSFDENGEQVSECLGFILDIAERLKTCCDENTKWKLGDFGRWLYD
ANLSWYWKKEKGEDVMNRKYIIESRRFKGEDGKTIFDQWITNASVIEVKHEERYLVFFPL
EGEFAGKKHYIPFSNIHIVREL*
>SRVP18_trench_6_60cm_scaf_17_454_269 # 230187 # 230450 # 1 # ID=1_269;partial=00;start_type=ATG;rbs_motif=None;rbs_spacer=None;gc_cont=0.288
MDNEINFKSKFPREVLNEIKWKGHDLSKCKIHYINRGSPGDVDIIECSQIKEIGRGFLTI
EGIPYDKYIPYHRIFKIEYDNQTIFDH*
>SRVP18_trench_6_60cm_scaf_17_454_270 # 230504 # 231940 # 1 # ID=1_270;partial=00;start_type=ATG;rbs_motif=GGAG/GAGG;rbs_spacer=5-10bp;gc_cont=0.308
MVDKETMKDIEPDKPVEKTNNVIEIISTRRNLIRIGVGIGILGLGYYSYTLLSKQPKPSK
KVSIQQTQIPSETESPTEKATEAVSETEKSEKTETPTTPAYYQIYLENGNAKALNVEKNK
IDFQSSDHYSVIQDSLNSLPSRNTKLKVSLKGDFTSINTIKIPSLTIFELDGSITLGSNI
NKILVQETNTITGTNQIEMLGGTYDGNKNSQTVTNYVIDFTKVTNSHFANMVIQNAGKDC
FVLDTGCNNNLIENVNGRLAGLGNVSDGNGLDDRGDHNTWNNCIAEDNFSDNWVIKCRNS
TFVGCIGRGSIGSVGFGFFADRNITGNQFIACEAYNNKTAGMSLDIPTKAVGLAVEIMNN
NIQGIFYNNQEDGIRLEDLSSDGMLQNNNFDILAYNNGRTGFNIEQVRINNNSGTVVAHD
NTEHDVYIKGTSNSFNIYQPSGKSINIDATVGNTINKNEISCSEKTDYWSVNKYCNNQ*
>SRVP18_trench_6_60cm_scaf_17_454_271 # 231977 # 232522 # 1 # ID=1_271;partial=00;start_type=ATG;rbs_motif=AGGAG;rbs_spacer=5-10bp;gc_cont=0.308
MSKKIVLLKLKNMLQILSITIILVAIVFISGCVTNNNKQNNTNMSDIITSDMIPTTNLPS
GFTFVTTHETYVDIGNSSEEVDEGIYKTDQNEDVYIQVFENTSPEGLLNEYKSQYNNMSY
VPFKEISFNGHNATEVTFYSTSNGKPVPKYEIIWINKNIMIKVGPSIDAQKVRNLAYATN
N*
>SRVP18_trench_6_60cm_scaf_17_454_272 # 232821 # 234221 # 1 # ID=1_272;partial=00;start_type=ATG;rbs_motif=None;rbs_spacer=None;gc_cont=0.328
MNTENWVEKYRPQKLSDVAGNSSAINDLKEWAQSWTKDNPESKAIIIYGMPGTGKTTSTY
ALANDMGWEVTELNASDQRTKTKIEKVAGTGSKMGTIEGSRRLIILDEADNLFAREDKGG
EKAVINVIMNTLQPMILTANEFYDMSRDLRTSCKSIEFKPILISNIIGILKKIAKSENMT
YETGVIEKIACGAEGDLRGAINDLQAVSGSHIKLEDITVGERKNKKDIFKVIKNIFRASN
AKESYEAIFNVDKDPDNLIQWIDENVSVEYTRPVDLNDAYYYMSKAATFLGRVRRRKNYR
MWRYASFLMTAGVFASSRKRRTEKLRYDKPQIIDKFWKTKSMRITRDSLAKKIGIRCHTS
IGFARSQLFPFFRLVMMNASYAEYIAASLELNPEEIAFIMDLTSEAKEINEIYNRAQSII
KEDADCIIESSSEIDKKTKEQQKCSQEEKGTNKYGKAQITIDEAWG*
>SRVP18_trench_6_60cm_scaf_17_454_273 # 234244 # 234603 # 1 # ID=1_273;partial=00;start_type=ATG;rbs_motif=GGAG/GAGG;rbs_spacer=5-10bp;gc_cont=0.258
MTIEDILSNVNYNIEKIVEELRKRIMEIPETNEIIDKSNIIYQYSGQDFCMIKIKKDNLE
IDFKADKMLEDPIDFSWKLRRNKKNMFDRRMHIKNAFDIDVTFGLIFQSYKSISRKMTV*
>SRVP18_trench_6_60cm_scaf_17_454_274 # 234615 # 234980 # 1 # ID=1_274;partial=00;start_type=ATG;rbs_motif=None;rbs_spacer=None;gc_cont=0.249
MDEQRNPDIYEQLYLLNIESQNKMSISDIENFYTRMKQHIATYKDLLSIIDLLNIYEAYF
LSYTPIVQRLDKIGKHQLSKRLDEILSDLREAIQIFQQMNKNIINIDNDIKQDTIIMTKG
V*
>SRVP18_trench_6_60cm_scaf_17_454_275 # 234988 # 235116 # 1 # ID=1_275;partial=00;start_type=ATG;rbs_motif=AGGA/GGAG/GAGG;rbs_spacer=11-12bp;gc_cont=0.333
MKICVVCGYSAGDSVRECPNCGSYDFRTTKSKETHSRFKRWK*
>SRVP18_trench_6_60cm_scaf_17_454_276 # 235143 # 235721 # 1 # ID=1_276;partial=00;start_type=ATG;rbs_motif=AGGA;rbs_spacer=5-10bp;gc_cont=0.287
MNKNKLSEIDTGNNKEKLKITCIERKYKVEKSTISFIITARTELDEDATDKLLHEDMELK
TFLTNYDITDIILFPESPIVDHIVETENVKKDSYENDNENHRNIFSELKIVMVKRRSLFD
SLGLPEVFTCRNYTDAIEKNGMIITNIAMPYDDLKYFERKGKVIKLKKTERGPQMYKLVK
NNESKIENKIFI*
>SRVP18_trench_6_60cm_scaf_17_454_277 # 235761 # 236588 # 1 # ID=1_277;partial=00;start_type=ATG;rbs_motif=None;rbs_spacer=None;gc_cont=0.307
MIRIIDHDDTLSIECSVSEFVFCMGYCEYKIPFYIGGIKPPKHIESEIRLAEGRAGHKKE
EKIEKEKIEKGEIELLTKEEMFTRLPDVNANIAFGREDIITKFFYKTKIDATDIDLILTG
RADKVSREDGYLVVYEDKFPKNPLDYTRKTAPFSSQILQALIYLNSKFKKKDVTITLEDM
WACQDIQKLANVSKSFEIPHKYKKWVINIRDKYTEAENNVIKTFDGIETDQDKIYLEGNI
YRFIGLVLGKKEKIHHGSIRKCAPCEYASMCKFSL*
>SRVP18_trench_6_60cm_scaf_17_454_278 # 236955 # 238142 # 1 # ID=1_278;partial=00;start_type=ATG;rbs_motif=GGA/GAG/AGG;rbs_spacer=5-10bp;gc_cont=0.378
MKRKIFWLISKSIMVSIIIMLAIPMGTLAKNVAEDDNKILTDQEMLGKQLFFDKDLSDPT
GQACAACHSIEVGWTGPDKNINAHGAVYEGAVEGRFGNRKPPSAAYGGDSPMLNNVTPFI
GGMFWDGRATGHMLGDPLADQAEGPFLNPREQNNADEKAVVDKVKASSYNKSFYDICGTG
KTDHEYYDCIARSIATYERSSEVSSFTSKYDYYLKGEATLTIKEKRGLDLFQGKGKCNNC
HISTGTKPLFTDYSYDNLGTPRNPDNPFYNDNPKGFSWVDEGLGGFLESIGYPSYETEFG
KMKVPTLRNVDKKPYPGFIKAYAHNGYFKSLEQIVHFYNTRDVPGAGWKGKAWPSAEEPA
NVNKVELGNLSLTNQEENEIVAFLGTLSDGYTKSK*
>SRVP18_trench_6_60cm_scaf_17_454_279 # 238265 # 238432 # 1 # ID=1_279;partial=00;start_type=ATG;rbs_motif=AGGAG;rbs_spacer=5-10bp;gc_cont=0.351
MCSTYLPFSLTPEDLENMAKESGMFWCISCKKTFMKKDATECPNCGSKRIKPRAK*
>SRVP18_trench_6_60cm_scaf_17_454_280 # 238554 # 238976 # 1 # ID=1_280;partial=00;start_type=ATG;rbs_motif=AGGAG;rbs_spacer=5-10bp;gc_cont=0.348
MVKMPDEVIKMFDNPDCDKQKALTWIATVTEEGEPHLMPACFVKPIDGDKLLIGVAFATQ
TIMNVEKGSLVTVAYAVYPNGYMIKGKGNISVDGPLFEDYKLRIEKRFGGKIKPKGALLV
NVEKIYHLKPAEGKKLIASD*
>SRVP18_trench_6_60cm_scaf_17_454_281 # 239163 # 239489 # 1 # ID=1_281;partial=00;start_type=ATG;rbs_motif=AGGAG;rbs_spacer=5-10bp;gc_cont=0.254
MINNKSVIDDAFEKEIGITKDAAFKFLVKEGISIKDIEKITDKTKNMLTNEIEKRNVPYE
YRFLLANVILCTMFNTAATFHKEFMKISGNSQELDEKWFNNIKLVKEK*
>SRVP18_trench_6_60cm_scaf_17_454_282 # 239559 # 240251 # 1 # ID=1_282;partial=00;start_type=TTG;rbs_motif=AGGAG;rbs_spacer=5-10bp;gc_cont=0.286
MISGKLPNNTVWWLSTNGKKIWIEDKDLEQEKFKEKGYNIINDRILYAQKEKFYSAEEAG
ELTTSRLESRKRKDAWIINIDVMLNAYPELIEEIKRKDIEEKKKKKIRPSKDRREVRKEF
KVDKEVYSAREEQKDEIIERDNAESVGKPVGNYFDVNRPYITWIKDEIDKSEKGEMIISF
KDLKSKMGEEFEKMDDFRIFFGLNKILPDIGMILESKIIKRESMAMIKKT*
>SRVP18_trench_6_60cm_scaf_17_454_283 # 240374 # 241309 # 1 # ID=1_283;partial=00;start_type=ATG;rbs_motif=AGGAG;rbs_spacer=5-10bp;gc_cont=0.317
MVLTLENKRLIFVGGKGGVGKTTAASTIALHLSERIAQDRQHEKILLFSTDPAHSIGDSF
NVKIGDMPTRITNTLDAVEINADQLMGEFKNANKSAIQELLTKTASLNEKEADAAMDLTI
PGIDEFMSLVKLSHFIDENIYKTICVDTAPTGHTLRLLATPNVVNNWLMFFSGLHNRYKG
IMKLMGSKTNDIDTFIRNLSANIYRAYVLVTDKEKTEFIIVTIPDLMAIEETKRLVISLY
SAGVKVNNMVINNIQTNLDCEFCRARRNHQNRYINMVDSMYPEINKIYMPLFSTDINGMA
QLRSFQNILFG*
>SRVP18_trench_6_60cm_scaf_17_454_284 # 241358 # 241846 # 1 # ID=1_284;partial=00;start_type=ATG;rbs_motif=GGA/GAG/AGG;rbs_spacer=5-10bp;gc_cont=0.319
MSHKIRKSDVYRKYIFDEMSKTTKRSLEDLEHYVDSLDDHKAEQLCSKCSHSRKNGVYGF
ISRGPEKWIVKTVDISKIYVRGINNSVNHYLSRNGWWLENIAKDKSIPKIGEFKKHGDIH
HRCMSFIAHKIGGKYGIIDGNHRSIKLACSGHKEFKLIFYSR*
>SRVP18_trench_6_60cm_scaf_17_454_285 # 241870 # 242997 # 1 # ID=1_285;partial=00;start_type=ATG;rbs_motif=GGA/GAG/AGG;rbs_spacer=5-10bp;gc_cont=0.332
MDKENAEIINKKEDEKIKECVDKIIIPQSNNKAVCVALPLVGGRPSKLIGNNPYDFIPLL
KESSVAWINFPVKDIDKDADTIAVSLGFGSTLVPTILAEHLSAYEDRETEMGLMLPAVNV
KKFDVTISPILILIRKNLIVTIHNDNIKRLIKFSRYADAFIRKIKPNIYLQDKLSIILTR
IIDENSDSNFEHLRYLEERGDELAKSLIDTMTPRGVIAPEIYGMKHALISYLDALWATLD
VINSLRHGDAELMTDDRKLLARIGILSDDINRHIALSEHMSEVLASGLEVLQSIYNNQLQ
ILNNRLAFVTTWLTILGTAVLVPNTLATIFSNPAFNMGPGDELWYSVLLITSTIASTWAA
YWYIKKKGFLSFQVD*
>SRVP18_trench_6_60cm_scaf_17_454_286 # 243027 # 243290 # 1 # ID=1_286;partial=00;start_type=ATG;rbs_motif=AGGA;rbs_spacer=5-10bp;gc_cont=0.303
MNEDIKIDENECSKSIIDNSPLIRLGEAIDNGEFHGIVSKYKCDKCLRLAKWETYIGLPA
IKIPCGNNCDGYLVLQHDNQHEILDDK*
>SRVP18_trench_6_60cm_scaf_17_454_287 # 243309 # 244112 # 1 # ID=1_287;partial=00;start_type=ATG;rbs_motif=GGA/GAG/AGG;rbs_spacer=5-10bp;gc_cont=0.296
MINRNPMSKEFQEEAKKRGMSGFQYMSYLTNKVLSHNKIYQNYPGRIKQMLIEKYKGKKL
EDVINGKIIHTEKGTCYHIESQEMIDPINIGDTEPIILDIETMGFSSVPIILIGLACVHN
DNNILVDQYLSRNTKEEPAMLTAFVNRLIDRNTIITFNGNRFDIPFIEERLSFHKIEESL
YNKIHYDALPLSRSAWKAKLPNCKLGTLEKHILGIKRKDDVPSRSVPDFYKTYIKHKNIG
PLIPIIDHNKQDLITLAKIYSKLRESR*
>SRVP18_trench_6_60cm_scaf_17_454_288 # 244296 # 245237 # 1 # ID=1_288;partial=00;start_type=ATG;rbs_motif=AGGAG;rbs_spacer=5-10bp;gc_cont=0.332
MKIVQKEFENCRKNINAYISAEEELGEKRQVFNIGIIGSGVVGYATGKAFVTIGNNVTFF
DIAEDKLSMIENEGYKVARTLDAMKDVDIFFIIVPTPDKEGEIDLSYIRTAVTDLSNILK
YRDTYFTVVIKSSIVPLTTEQVVIPLIEQITGKTCGRDFGVCFNPEFLNEGHPYEDVINP
DRIVIGEFDKTSGDTLANLYSVFTCPIIRTSMVTAEMAKYANNSFNATKISFFNEIIRMC
DKINADSATIHKIVQLDRYYGIHPWHIGTPYGGKCLPKDTNAIIHMFNHGGLYDPVLLKA
VKKINDEMTINHD*
>SRVP18_trench_6_60cm_scaf_17_454_289 # 245230 # 246576 # 1 # ID=1_289;partial=00;start_type=ATG;rbs_motif=None;rbs_spacer=None;gc_cont=0.280
MIKINLLFKYLAIIFILTIVGLIIYGKINSNNNPNIYMYMYGILVTTVVFFTFFTSSFRY
KDLSEEIRKKNIQNNDKKPLISCILAVYNEEFVIRKCVDSLLNSTYQNKEIIVVNDSSKD
RTKEILEEYGSKITVINLPKNIGKKKAIAEGIKISKGSIFVFTDSDTIVEKDAIEKCVEI
FMNYPNVGSVSGHVGVMNAQENILTKIQDSWYETQFSIKKATESAYGAVSCVSGPLALFR
KEAIYNYIPAWQNDMFLGQEFRFATDRQLTGYVLGSKYIGESLKKKYADSPFVKDINYET
RDWIIVYCKSARAYTVVPNTLNKLLKQHTRWKKSFIRNLFFTGSFYWRKNPVIVCRYYLG
VMFTLLGPLIAMRHILYLPFYGSIWSPVLYLFGIMIIGTLYGCMAKINNPSSRTWMYRPF
MSILSTLVVSWLLFYAIITMKKSVWYRG*
>SRVP18_trench_6_60cm_scaf_17_454_290 # 246579 # 248606 # 1 # ID=1_290;partial=00;start_type=ATG;rbs_motif=GGAG/GAGG;rbs_spacer=5-10bp;gc_cont=0.282
MNVKMAKLKPIRLFNMKFNMKILNITISILFFLIILTTFAQAIETCNVYDPVKDIVSVKC
SINFIQLANEINDPSKIANLGNGEWLLNTNISTVGYTTFSISSKDGNISWLKIANGHGIV
IGGRGEIDGVKITSWDTINNTIITEDKKKSIPRGYIYFKNSNGGFINNSDIGYLGYKKLD
IKGIAGVSFYDSHDVILYNNKFHDIYFAFYSSESHNITIDNNEYYHNLLYAIDPHTDSDN
FTIKNNHVHNNYKFGIIFSLRCTNFLVENNTIHDNNEGKTISYGIFFSRMSDNNTARNNI
IYNESIGIDLSQSSNNEVYNNKISNTIRGIYIRSGEESIAANNYIHDNEISKTKINMDII
DSRGNAIVNNSNTVYGSIITELDNELTFSPYYIYDKLKSFLSSIFGLNNNTNYVNNSSNN
SKDNISISNNSVESEPIKNSTVIISFDDGSRSVYDNAFPIMKANNQKGVVYIVTSRPDKN
SRGYMNWSVLREMYNAGWDVSSHTVNHVNLKDVDDIRLNYELNTSRETLISQGFEKSARF
IAYPYGGYDDNVVNATKANGYATGRTTMKKNPSGEVNLLKNEKALYTLSPLELHNFTTIQ
EVENAINKTINNKTNLILVYHIIKPDDNTTLDTYTALTNFKIISDYIASRKDDISVITMS
EYYDSLVAKSQNISK*
>SRVP18_trench_6_60cm_scaf_17_454_291 # 248630 # 249628 # 1 # ID=1_291;partial=00;start_type=ATG;rbs_motif=GGA/GAG/AGG;rbs_spacer=5-10bp;gc_cont=0.345
MRNLKNLSIVIILISFILVLYLSNTLNMTDNSSNESLINSSNESSINSSYKSSNASLNSS
PVIDKFGIKELYNSYIGGREWYSKWDNKHARTWNASSDDPYDEEFITQYKGVGSWSTDGK
GILKISGFSPRMYVIDPEEHMSWHNVEITVYGQRISDNNISYAGIMAYARTNHMIDTNEC
DTRGYGGRFTLDGRIDFEKEIAHHAPNGYAQVATKYYWSEGMPKNVWIGYKFVVYDIKDG
NVRLELWMDTTDGFNGGNWTKVDEFIDTGNNFGKGLYGCKFNISPYDILSNSDNRPGSET
GKPNLAVYFRSDDIGTDGLWYKKASIREIVIN*
>SRVP18_trench_6_60cm_scaf_17_454_292 # 249643 # 249795 # 1 # ID=1_292;partial=00;start_type=ATG;rbs_motif=None;rbs_spacer=None;gc_cont=0.209
MNRVEQIFFNIPKRIWLKINPFRRNPFSKHNIKKNKYNTKKINRENNEIR*
>SRVP18_trench_6_60cm_scaf_17_454_293 # 250100 # 251053 # 1 # ID=1_293;partial=00;start_type=ATG;rbs_motif=None;rbs_spacer=None;gc_cont=0.377
MTTDKFGIQELYPTVAGGREWFSKWNNGHARSWNDTQNDPDDSEFWTKNKGTGSWKTDGK
GILKISGAGPRMYVIDQTKSWHNVEITVYGERVSDTGITFGGIQAYARTNHFVDSNICDD
RGYGGRFTYDGRVDFEKETAHHAGGYVQVATVNYWSGSMPKNVWIGYKYVVYDLADGNVK
LELYIDKTDGLNGGNWTKITEFIDNGNNFGVGAAACKSGINAALRLTNSDVRPGSETGKP
NLSVYYRSDGVGTDGLLYKKASIREITASSTSVTKFNVYIVGDRINPSGALATKNDEGIY
TADEACRQICNILNNIP*
>SRVP18_trench_6_60cm_scaf_17_454_294 # 251152 # 251460 # 1 # ID=1_294;partial=00;start_type=ATG;rbs_motif=AGGAG;rbs_spacer=5-10bp;gc_cont=0.353
MGKYLTLWEIDMSRIPEDPKAQLEFFEHIQKLCEEDLTSGPTKDFGMFLGGHSGYAIDEG
TEEEVAMSSMKYCPFVKCIVHQAISADKVKEIMNKFKECSSC*
>SRVP18_trench_6_60cm_scaf_17_454_295 # 251570 # 252205 # 1 # ID=1_295;partial=00;start_type=ATG;rbs_motif=GGAG/GAGG;rbs_spacer=5-10bp;gc_cont=0.319
MTKIDIEKNKILDEIIANRRTIREFKSDIPPKESIEAILEAGLQAPFAAIAIIGEKQFRR
FFVLKEGKSMDKFADIIQNRIKVVVDNLSGQINIIPKADAFIKVLKDIAVSGFNIRSPYF
IIIAEKEGFPPVAQLSLAHCLENMWLKATALGLGFRLMSLVSELSKDPEFCEFIGIKPGE
YAINGCIIGYAETVPQNIDRPLLNEITTWID*
>SRVP18_trench_6_60cm_scaf_17_454_296 # 252528 # 254684 # 1 # ID=1_296;partial=00;start_type=ATG;rbs_motif=AGGAG;rbs_spacer=5-10bp;gc_cont=0.299
MFLLDIRYDPNNKTIIKWIKDKTCKPVREIYFPKIYISGNMDLQFFDKVPGIRDIYFEEK
SIALGKKHEKVICVIVDPIFIRDIISVLESNGYSLYNIDISIVRKYLLEKKLFPTARLKE
NANTLKDDDDQFALDYDINLISKELSIIPKYKGIFTINDSIDKIYFGDSIIEGSEQYIIE
KLNSEIIKSDPDIILTNNGDSFELPYLYHRASLHNIRLQLGREKDIINNVNGKSYFSYGR
IYYKPRGHYLSGRLHIDKSSFLFREGGLPGLIDISRITGIPLQELSRLSPGSAVNALQAN
QALRDNVLIKWNRNIPESWTNVQQPLASDRGGLILEPKVGIHEKIYELDFVSLFPNIMVN
HNISPETVLCDCCKDSSKVPFINYNICEKSTGLIPRVLRPLIDRRLAYKKRAKDAKDQSI
SEIYDKKQKVLKWLLVTSFGYMGFNKAHFGRIECYDSITAYARNILLRTIKLADDMGYDV
LHGIIDCIWIKGPDPEKLREIITRDIGIDIELKGLYNWIVFLPNKTDDNGSPYRYYGLQS
DGKLKVRGIEMRQGSTPNIIKNLQEDILNKLAEAKTVSEFYLKIPEAISILKGYVRKVFN
NECQLSDLICEIRISKNLNEYKGFNNQVATLRQLKDMGITILPGQGIQYIITDHKSRNHQ
KRVIIPELADNSTKYDKEKYCQYMLRATESILLPFGYSVKKLEEIIDNKIQTKLYQYC*
>SRVP18_trench_6_60cm_scaf_17_454_297 # 254764 # 254934 # 1 # ID=1_297;partial=00;start_type=ATG;rbs_motif=GGA/GAG/AGG;rbs_spacer=5-10bp;gc_cont=0.327
MGIELMLSKKKGINSVNISLDEKIAIVEYDSAMVTISDIVKAVSNIGYTASARNNG*
>SRVP18_trench_6_60cm_scaf_17_454_298 # 254946 # 255224 # 1 # ID=1_298;partial=00;start_type=ATG;rbs_motif=AGGAG;rbs_spacer=3-4bp;gc_cont=0.244
MDIDNRSIKDHMFIVIKESLKFALMGIIILSVVGTSLLYILLEFTKLDKGIAAMLTGFIV
AILIVIIDEKKIHSNDKIVECNRKIIRKVLKI*
>SRVP18_trench_6_60cm_scaf_17_454_299 # 255239 # 255637 # 1 # ID=1_299;partial=00;start_type=ATG;rbs_motif=AGGAG;rbs_spacer=5-10bp;gc_cont=0.326
MKEFRITQDSKGEEIASFALALYNIIRLPVTMRSLNEKGIRIEDGKIIEYQYTGPILEQA
LKENRLVRAVPISGKFKGKSVIVAPIRDDDGNVLAAIGVSDTYGAIDFVECFCTHPIVID
EVEKCLLSKINK*
>SRVP18_trench_6_60cm_scaf_17_454_300 # 255676 # 255999 # 1 # ID=1_300;partial=00;start_type=ATG;rbs_motif=AGGA;rbs_spacer=5-10bp;gc_cont=0.318
MNKIDEDEIDNIIPEESDSCEIKSPDNHKLMFKTLENPLRRMVIKSIGESGKTKKGIMKD
VDISESQLNFQLDYLVKECYMEVDGELYRLNEKGKDELLVNIVAPLK*
>SRVP18_trench_6_60cm_scaf_17_454_301 # 256045 # 256248 # 1 # ID=1_301;partial=00;start_type=ATG;rbs_motif=GGA/GAG/AGG;rbs_spacer=5-10bp;gc_cont=0.314
MGTTAKIQKLGDDLVIIFPKEVVEKLNLKEGCSVEIESFVCSGTSGIRIRSNEEDVTNIE
MNTEEIK*
>SRVP18_trench_6_60cm_scaf_17_454_302 # 256245 # 257696 # 1 # ID=1_302;partial=00;start_type=ATG;rbs_motif=GGAG/GAGG;rbs_spacer=5-10bp;gc_cont=0.286
MTWKGSWNNFTDKTEENHRKIFGIDIVDLAKTYGTPTYVLFEKIIEENYKKYNDSLKNEY
INYLICYAVKSNPSILNLLAKLGSGADVASEYELKLALYANIPTEKIRANGNCKSEAYLE
ECIKNEIIINVDPEDELDTINDISGQLGKKAIINLRLSGFPIKNITSRAMSTSTNWSKFG
MDYKRANQIFQKLFEMDNLDLNGLMVHIGSQITNINVYYTVLDILLKLSKDAQKLGLGIN
EIDIGGGLGIRYFEPNDWNIIKEKIKNTRNVNYTWANELIGYEYNSELENIEWIGEELSC
EYTPDIFIQKLFNEKYSEQERFKDRLIDIGVPKFVIEPGRSIIGNACVTISKVGHVSKTP
IGENLVHVDEGVNTYTTFGVPEQLHRIEIANYIVEGEEFETYVAGNLCFTGDLLGKIKNK
LMRKPMRGDYLLFYDTGAYSDFFSSNANSFPRPAKVMVMKDGSCKLLVRREEFSEVISRE
MEI*
>SRVP18_trench_6_60cm_scaf_17_454_303 # 257822 # 258316 # 1 # ID=1_303;partial=00;start_type=ATG;rbs_motif=GGA/GAG/AGG;rbs_spacer=5-10bp;gc_cont=0.329
METFEAIYTRRSIRMYKDEPIEKEKIDKLIESARLAPTAANKQKFKLVIINYEETDLKKK
LAIACNEQQFVGTASNIIAGVSEPDYKWDQVDLAIVLEHIVLEAVELGLGTCWIGAFKEA
EVKKLLKIPKDKKVVALLLIGYPAESPPIRPRKNAAELVSYNQY*
>SRVP18_trench_6_60cm_scaf_17_454_304 # 258341 # 258997 # 1 # ID=1_304;partial=00;start_type=ATG;rbs_motif=None;rbs_spacer=None;gc_cont=0.248
MNKIMPEIIIENKGITYEILQEKYLEETANLIAENFSRAEPMTKSQGITAEEFHYFAEIY
CKKALIDKSSIIAKDQGKIIGYIINEELESDLPEGIENINMKFNPIIAFLNKLDEEYVNS
FKKTDDKIFHIFIGGVDERYEKRHINTIMLEESLKIAKLKNFTVVIGEVTGPITQHTFRD
RLGFIERVKMEYKKFLYEGKYVFNIDEPVSCILMEKRF*
>SRVP18_trench_6_60cm_scaf_17_454_305 # 259036 # 260172 # 1 # ID=1_305;partial=00;start_type=ATG;rbs_motif=GGA/GAG/AGG;rbs_spacer=5-10bp;gc_cont=0.271
MMTKPNRNTIVYLNSNIKGYVDKFIGIEKFQDEIKEKYKLDKIIRFDLGENSDGPPIKVL
EELENIKKNPGLLSEYPDSNYFKLKNKLALFHGVDIDNIAVGAGSSELIRNISKCWLDKG
NCAIYPVPSFYVIENSILEFGGIPIYIRLREEDNFLWNENTTNELIKVSSYARPKLTWLV
TPNNPTGGSIPLKDALKIIMNDQNSIVIIDEVFGEYISDEASAINIFRDFENVLILRTFS
KAYGMAGLRLGYCIGSKGLIKILEQMRIEFPITSISERMGIIALEDKDFLEEMREKLIKR
KKLIYNGLENSNIKYIPSDTNIMLIKHENKNLYKELMKKGILTATMETEGLKGTGYIRIT
IKNEEENELLIKSLSELN*
>SRVP18_trench_6_60cm_scaf_17_454_306 # 260241 # 261050 # 1 # ID=1_306;partial=00;start_type=ATG;rbs_motif=GGA/GAG/AGG;rbs_spacer=5-10bp;gc_cont=0.383
MYNKRIRTLVGIMLIMTLFLGTATVSMAQNVTLTLSPSSAINPVGTQHTVTATFGAAPDI
PFPNLSVKIAVIEGPNNGTSATGFTNASGQISFTYTDTGGVGIDKIQATGFIPRDELDEI
FISNIVTKEWIAPIAPIEGFMTGGGSVLDRHGDRVTHGFELQCNKTKNPNNLEVNWGGNK
FHLEELTSARCSNASSIEPNPPKAGFDTYKGSGNGSYNGVDGATASWKFTDAGEPGKDDT
ASITIRDANGDIVLSISGNLDKGNQQAHK*
>SRVP18_trench_6_60cm_scaf_17_454_307 # 261214 # 261426 # 1 # ID=1_307;partial=00;start_type=ATG;rbs_motif=AGGAG;rbs_spacer=5-10bp;gc_cont=0.329
MVIKKYEGNNLTIEIDEEKCNGDGECVNVCPVNVFELVDNKSHAIRVGDCIECCACVEAC
PTKAIKHSSC*
>SRVP18_trench_6_60cm_scaf_17_454_308 # 261772 # 263172 # 1 # ID=1_308;partial=00;start_type=ATG;rbs_motif=None;rbs_spacer=None;gc_cont=0.254
MKEIKIIDIAIEDIEDNPFYARRFEEFDKEDIKQLSKSFEKSGLLNPIVVREINREDKTK
YQLISGKRRKMAFELAGKKTITAKIVEADDMEVQIMSLVENYHRKDLSTTEKENYIYKLW
NNGNEKGMFHNNLHIMEEWTGIPHQILSDIVNAGKEKEQDDDEAIRLSTSRDLQRTRGIK
DIPDIRKLLLKESVILKKIKVLELENLIKDLKKGKEEGLENDILYSIVELVADNKFKTGN
VKDIINFIILLEKEDQYKIIEKLKRDEKSADKEKMYINLFELKNFIDIYIQSFDDVKEKL
LHNNISSIEAVELNKFKFRDQRENVLTELKQYSKKIKNVESAKLKYLRKRAQQAKDLEDE
NETLDLDHEEIFKNLEEDELKVIDKIVKIKKELLHLDFENINKLNVGNRNFAIEFLWEIY
NKFHRILVDLGEIKADINIEKYEEDNFDDIDEVDEVVEADQQQEKE*
>SRVP18_trench_6_60cm_scaf_17_454_309 # 263236 # 263754 # 1 # ID=1_309;partial=00;start_type=ATG;rbs_motif=GGA/GAG/AGG;rbs_spacer=5-10bp;gc_cont=0.356
MNDKIKNKLPAKGTVRSVYFSLGTTPVVNDPMFDCAKAIIDLFDQAKNTVHVAIYSLTEP
NIVNAIIRANQRGVNIEIIADAIQSKSAKQAYVIKELTQAGINVRLAIRQKSLMHNKVAI
FDNQTICTGSFNWTVNAEENNDENLLIVDGQDLANDYEKYVYQRILQNETLI*
>SRVP18_trench_6_60cm_scaf_17_454_310 # 263762 # 264295 # 1 # ID=1_310;partial=00;start_type=ATG;rbs_motif=AGGA;rbs_spacer=5-10bp;gc_cont=0.287
MTLKNGVYILECIPKKEFMKEGIILFEFLKMEIPEKVELKFIKGKKHFFEELNKNNYKIV
HISCHGKYDDGNFCLQMPKGQIYPDQFYGNDHLKGRDVVITGCSLGKKNFTEEFLERTEA
KSLIAPMNDIEFIDSAIWCVNFYYVLLKKGYTFAKAFDYMRENFYIKGAMQMWENFQ*
>SRVP18_trench_6_60cm_scaf_17_454_311 # 264535 # 265770 # 1 # ID=1_311;partial=00;start_type=ATG;rbs_motif=None;rbs_spacer=None;gc_cont=0.367
MTGKWLCVVCNIYVYDEEKGDSTTGISTKVSDLPDSWRCPVCGATKDKLVQISDDEYWQK
AKTYTDFTDRKEEKRSILVGIDNSLTVPELRQEYGKPLGLRGIGQGYSYLANFKALSKYN
LKRRLTTKHEDPIIETTFFGNKISMPVFGAPMSGLSYVSNITEEDFAYNILEGCKAAGTI
GFTGNTSKNYEAIHPAIMALKRVEGHGINIFKPQSQEVLLELIKQSEKEKAVAVGIDIDG
AGSVNFALAGKPVFRKTIDELRELKNSTKLPFIVKGVLCIEDALSAVEAGANVIGVSNHG
GRVMDCDRGVADILHDIVRAIRKTDNGEKVVITADGGVRTGFDVVKMLALGADFVLVGRP
LAREAISGGVEGIKNILNYIKDDIRIAMTMTSCNTLDDIDHSIIVKGNNEL*
>SRVP18_trench_6_60cm_scaf_17_454_312 # 265760 # 268642 # 1 # ID=1_312;partial=00;start_type=ATG;rbs_motif=GGA/GAG/AGG;rbs_spacer=5-10bp;gc_cont=0.369
MNCDEMKEINKEMKEINKEMKEINKEMKEINKENDPFNVKDVIDTTYGPVIIYRLSRLEE
IGVGNISRLPYSIKILLESLLRHVDGNMVTENDVELLAKWEPKKRSDDEIPFIPARVILQ
DLTGIPAIVDLAALRSAMKRLKGDPAKINPVVPADLVIDHSIQVDCYGTSYALMYNEKKE
FERNHERYSVLRWAHTAFDNFQVVPPDKGIVHQVNLEYLASVVCIKKVKNELIAYPDTLI
GTDSHTTMINGIGVLGWGVGGIEAEAVLLGQPYYIPIPEVVGFKLYGELRDDVMATDLVL
TITQMLRNKGVVDKIVEFYGPGLRKLSIADRATISNMSPEYGATAAFFPVDNETLNYLLR
SDRNKDLVEMVKRYTIEQGLFYTDNMTEPIFSENIDLDMGIVEPSLAGPKRPQDRIPLGE
MRGIFQKDMEKTFIRTKGPEVEMHHEYNRWLGDGGSHRTKYIPFEGCGINIESTDQLKLA
TYTKYNEESIRDGSVVIAAITSCTNTSNPSVMIGAGILAKKAVEYGLKVKPYIKTSIAPG
SKVVTDYLKSSGLLPYLEALGFHLVGYGCTTCIGNSGPIPEKIAQIIKENDLVVAAVLSG
NRNFEGRINPLVKANYLASPPLVVAFAIAGSVDIDLKNDPIGYDPNGRGVYLKDIWPEHE
EINKVIRENIDSKIFKDVYSEIFEGTKLWQELDIPLGELYEWNPISTYIQEPPFFKNFSL
KSPEMSDIKDARVLAILGDSITTDHISPAGDIPVEGPAGQYLISMGVKQNDFNSFGSRRG
NHEVMMRGTFENIHLRNHLVPNKEGGWTVCFLTGEEMAIYDAAMLYKEKGVPLIVIAGKE
YGSGSSRDWAAKGTYLLGVHVVIAESYERIHRSNLIGMGVLPLQFKEGDTAEKLNIEGNE
VFNILGINSIKPRGEIFVSFNMKGIERRFRTIARLDSDIELEYYRNGGILQKFLRNILKK
*
>SRVP18_trench_6_60cm_scaf_17_454_313 # 268663 # 269832 # 1 # ID=1_313;partial=00;start_type=ATG;rbs_motif=AGGAG;rbs_spacer=5-10bp;gc_cont=0.361
MNNIEDTGLRGVIVAGTKISAVDGEKGELIYRGYDIGELAKYSTFEETSYLLLNGTLPTK
KELEIFKDILTIHGQLPDKIIKNLKDRNKTAHPMDVLQSMIPMFSDFDVNARSETKKANI
EKSIILIAKIAILLSYWDRIRKNLEIIIPKKDLGYAANFLYMLKGEVPDVEIAKYFDTCL
VLHAEHSFNASTFTARVVASTHAQMYACTGAALAALSGELHGGANSEVMKMLIEIDNIDN
VDEWIKTRLDSGGRIMGIGHAVYKTIDPRARILSDIAEKLAERGGDTKLFELSKKVESIA
RKEIKKRKGMDIYPNVDFYSAVVYHMLGIDIDLFTPIFAVARIPGWCAHIIEEKFAEAQP
KPVLYRPDAEYIGRYCGPEKCKYLPLEAR*
>SRVP18_trench_6_60cm_scaf_17_454_314 # 269802 # 269969 # 1 # ID=1_314;partial=00;start_type=ATG;rbs_motif=GGA/GAG/AGG;rbs_spacer=5-10bp;gc_cont=0.280
MQVSTIRGTMTKYICNICKKEFDDTVLIFGHIIDDHVDVIENDYIIEDNEENNND*
>SRVP18_trench_6_60cm_scaf_17_454_315 # 269962 # 271158 # 1 # ID=1_315;partial=00;start_type=ATG;rbs_motif=AGGAG;rbs_spacer=5-10bp;gc_cont=0.381
MTKIQLTDGVYWVGVIDWNLRDFHGYTTPRGGTYNAYLIIDEKIALVDTVKHSFSREFIE
RIKEIIDPSKIDYVISNHVEKDHSSSLSEIMKIAPNAQVVATEKGKDGLLRYYRGNWNFR
IVKTGDELTLGKKTLFFITVPMLHWPDSMFTYLKEDKILLSNDGFGQHIATSFRFDEEMC
SLIGYECDTVMDEAAKYYANILMPFGGIILKKLDEIQKLGIEIKMIAPSHGMIWKNPGKI
IEAYISWSKGISKQKVLIIYDTMWNSTEIMAHEILRGVADSGIEISLFHLRRNEWSEIVK
EVLESRAIIIGSPTLHNGMFPSVGGFLTYLIGLRPKNKLWATFGSYGWGGGAVKAVNDKL
KLSGYESIESLEVYFKPDEKDMANCYSLGQKMASMVKV*
>SRVP18_trench_6_60cm_scaf_17_454_316 # 271312 # 271938 # 1 # ID=1_316;partial=00;start_type=ATG;rbs_motif=None;rbs_spacer=None;gc_cont=0.278
MRYAKQITEIEGKETGFFIHYFNLPGHIAPYDIFHSELIIGDDKCIYLHSKYKRLVKSLE
GKIIICGSFHIHSHKKYLDNYASSKMVDENRLEHIKECCRNYLSFDDLKTILSGIMKRDS
KCMITCVLSDIGDHVSYYIPKKHVSIDEFTSIYNRFKKDLQPSIYTKTIYAQDGPITTLE
YKRKYEYVFNLFDENIFDLHSGETIIDI*
>SRVP18_trench_6_60cm_scaf_17_454_317 # 272143 # 272508 # 1 # ID=1_317;partial=00;start_type=ATG;rbs_motif=AGGAG;rbs_spacer=5-10bp;gc_cont=0.238
MIDYKDKIEETKLKPIKEKLIRELNKLSDETYKKFLELKEHKDEFLDEAIKRMIEQPNNI
DRINTVKSILKEKFQERKIINIDVTDEFFELLIDMMKLYKDEISEKIKDTMFEELCYKCY
G*
>SRVP18_trench_6_60cm_scaf_17_454_318 # 272554 # 273069 # 1 # ID=1_318;partial=00;start_type=ATG;rbs_motif=AGGAG;rbs_spacer=5-10bp;gc_cont=0.312
MDWCIEKNEIVEQETIGDNDKKYYGSRGMATSITAYTIEDAKQQAEIWGLNGGESIETWS
GKEESLWATISSSDPKIKRSLLHLFISPEIIIQYTWKKGLIIRDDNGKEVTNQMMLIDIS
TGEEIKRHVKIKNGKVIKKSRHIEILGEKTYKGFILRGITLKNKFTGPELL*
>SRVP18_trench_6_60cm_scaf_17_454_319 # 273178 # 273603 # 1 # ID=1_319;partial=00;start_type=ATG;rbs_motif=GGAG/GAGG;rbs_spacer=5-10bp;gc_cont=0.300
MKKRIMNTNTVEELITRNLVYINSDSNTIKAAILMRENNISCLVVKEKGEFIGIVTEKDL
INKVVAEELYPGDITIEKIMSKDLVSISKNDSIENAAKLMKEKGVRRLVVLEDDRVIGVI
TETDIANIVGNLDRVSYLDWI*
>SRVP18_trench_6_60cm_scaf_17_454_320 # 273952 # 274359 # 1 # ID=1_320;partial=00;start_type=ATG;rbs_motif=AGGAG;rbs_spacer=5-10bp;gc_cont=0.267
MKDKTQWLEYIITVRPGYIHDVEGILKDIKNKHEDFEYIIERAKSQTIKSEYIIGIEPHS
FKLLKEKLYTLLDAGSISPIIMLGLIRKSEDNLIVAQIGLDKKDVNVYLRHDILENIKTE
DIENELTEINLLIQQ*
>SRVP18_trench_6_60cm_scaf_17_454_321 # 274376 # 274759 # 1 # ID=1_321;partial=00;start_type=ATG;rbs_motif=AGGAG;rbs_spacer=5-10bp;gc_cont=0.318
MCKIEAGYFVINGITPSENTYHALTSDEVNLECWAIFDLKEVGKKYKAELKILLPNGKEY
SYYTPLINVDENQLFDSSSFETPIPVGKYSTVWFVIYDENGKTICDGRGKGLNCGNLIIS
EHIGKNY*
>SRVP18_trench_6_60cm_scaf_17_454_322 # 274795 # 275370 # 1 # ID=1_322;partial=00;start_type=ATG;rbs_motif=None;rbs_spacer=None;gc_cont=0.299
MELIDDGIHNCKDCKIYKEYGVTCSLQSELEIPSCKYCDTRMCCRSPVLSLVKCEQNTIL
DKIDEGEYIECEGIIPFNIKTKYCKHMDMKTMLCKVYSQRPIDCRISGNDCLGDFWVKTI
KQQHEKLRMVFMNNSNEIINKITTLREEIITVKENTPEGQKRLKEISYELSALNKELNKE
LLSRKSDIIED*
>SRVP18_trench_6_60cm_scaf_17_454_323 # 275360 # 275599 # 1 # ID=1_323;partial=00;start_type=TTG;rbs_motif=AGGA/GGAG/GAGG;rbs_spacer=11-12bp;gc_cont=0.246
MKTEYIKIIDHDPEKKARILTKKINENNYEIIEMDIPVEYRFKGIENELLEEVTDDADRE
NVTLHVDINNINNIYNRLI*
>SRVP18_trench_6_60cm_scaf_17_454_324 # 275715 # 276305 # 1 # ID=1_324;partial=00;start_type=ATG;rbs_motif=AGGAG;rbs_spacer=5-10bp;gc_cont=0.359
MTYEAKNFDNLLGTKGFSDQLLKNHFTLYQGYVTNSNKLADILVTMTKEGKIATSEYAEL
KRRFGWEWNGMRLHEYYFGNIIKGGKAIDKNTNLYKKIVEDFGSYENWEVDFQATSAMRG
IGWIILYYDEVMERLFNTWINEHDTGHLCGAKPLLVMDVFEHAYMIDYGLKRVDYIKAFF
EAIDWTIGPKTDSWIK*
>SRVP18_trench_6_60cm_scaf_17_454_325 # 276387 # 276998 # 1 # ID=1_325;partial=00;start_type=ATG;rbs_motif=GGA/GAG/AGG;rbs_spacer=5-10bp;gc_cont=0.315
MKKKSKVTKPIVPFYTQERWQNWIIKVKESGFKPDDQDKGAIFVYIQDDIVLACLKIIAK
YDKKLISKEEALKFLTEIKEIVLIKIEPIDEDIDMMLESTQVSLIGVFASCECYINQEFA
KTRSFTKLLKVALDAEKDENMGMALDNIAKIGANILSGGKFKEKDFENVPEGIIAEWIDG
VDCINAAMVGDTSYKDDEPDEGD*
>SRVP18_trench_6_60cm_scaf_17_454_326 # 277014 # 277163 # 1 # ID=1_326;partial=00;start_type=ATG;rbs_motif=AGGA;rbs_spacer=5-10bp;gc_cont=0.280
MNYYINVVCNECEQEVCQTCGCCYNVSCARCSCPTINKKEEMVTIFGEI*
>SRVP18_trench_6_60cm_scaf_17_454_327 # 277209 # 277418 # 1 # ID=1_327;partial=00;start_type=ATG;rbs_motif=AGGA;rbs_spacer=5-10bp;gc_cont=0.248
MDENFFNELEIFRYQMSLNFKKMDEKCDNIVQAFITISRNFESNADKIDKHLEKIEKYIE
SIYKEEIEK*
>SRVP18_trench_6_60cm_scaf_17_454_328 # 277458 # 278075 # 1 # ID=1_328;partial=00;start_type=ATG;rbs_motif=None;rbs_spacer=None;gc_cont=0.312
MIYIESVLLGLSLAATPGPVFFEVIRRTMTKGYLAGLGIAIGDFLAFFLIMLLIFFGVYQ
IFLFESVRTTFFILGGIILIWIGTLALKLKYEDVNIGLKNEGSMGDNSIYAGFAISITNP
MTIFGGISMNAYLSQYVSKIAIFINIILLAIGGILFFSGLATLVQLTRSVIETRYILLFS
KIFGIILIGYGIGLWYQFYKLLTVT*
>SRVP18_trench_6_60cm_scaf_17_454_329 # 278110 # 279417 # 1 # ID=1_329;partial=00;start_type=ATG;rbs_motif=GGAG/GAGG;rbs_spacer=5-10bp;gc_cont=0.361
MSELKRTLGVFGAASMSIGAIIGAGIFVLIGVSAGMGGPGVIVSFLVAGITALFTALSAA
ELSSFITETGGSYIYTQKAFGDFLGFLVGWIRSFDYIVGAGCISLGFAGYFSSFFGIPSG
RGEMIVIAIILSLLLMLINIKGISEASGVTSILVILKITALAIFIIMGGFFLFVEKDFSN
YHPFSPNGIGGILSGASIVFFAFVGFETIGMLAEEVKNPERNVPKAIMLAFLISTFLYIG
VSIVAVGLVNWKILEISTAPLETALKVATSNIFIIKFVSISALFATASVVMTSILGSSRG
LFAMARQGMIPRSLAKISKRGVPTFTIIIAGVGISLIAVLGNIKWIASVSNFGNLITYIF
INLSLVRLRKKSPDANRIFKVPFYPISPILGIMSCIILLFFLNKNAIIFGGTWILIGIAT
FHIYKKLKNWKGITT*
>SRVP18_trench_6_60cm_scaf_17_454_330 # 279476 # 280105 # 1 # ID=1_330;partial=00;start_type=ATG;rbs_motif=None;rbs_spacer=None;gc_cont=0.341
MGFKEWIIPQDKHFFNMLDNVSQNVLDGSIAFLDMVNNYENIIEKQQKIKDIEHHGDDFV
HEIFEELNKTFITPIDHEDISKLASAFDDVLDCIDGTAMRLTLYEIKKPEENLIKLAEVV
LQQVSELRYATLGLRKINNPKEIEKRCIEVNRLENVADDIYKTSVAELFKRNDPIEIMKL
KEVYERLEFATDMCEDAANVISDIVVKNS*
>SRVP18_trench_6_60cm_scaf_17_454_331 # 280173 # 280682 # 1 # ID=1_331;partial=00;start_type=ATG;rbs_motif=GGAG/GAGG;rbs_spacer=5-10bp;gc_cont=0.288
MKKVEPEKLWEILGDYDHWSTRKELIKEVTDKLKELGYSTSMDKDPNIINVICEHGKICR
YILLVEEFPEIEEFPWSIDNIYDYDTIKDNDEQLKLSCQICRKIKTVEYLFDGDALKFWD
KEKFESGNHGFEEIDLNDFIDWDGVIDKALKSMKEKFRKGTIFVDTDEE*
>SRVP18_trench_6_60cm_scaf_17_454_332 # 280679 # 280873 # 1 # ID=1_332;partial=00;start_type=ATG;rbs_motif=None;rbs_spacer=None;gc_cont=0.215
MRNMTTIEKFIKFYDTKIRMKLVWCTLAISLLLTLRKGIDYSLIIVILSCIFYIILEYLN
WFAI*
>SRVP18_trench_6_60cm_scaf_17_454_333 # 281091 # 281282 # 1 # ID=1_333;partial=00;start_type=ATG;rbs_motif=None;rbs_spacer=None;gc_cont=0.286
MSKVIRKRCPKCKATDIYRRKNLKDIIARSIRKHVIGHKVPSNLYHCYRCGHEFDIPFVG
PKR*
>SRVP18_trench_6_60cm_scaf_17_454_334 # 281568 # 282107 # 1 # ID=1_334;partial=00;start_type=ATG;rbs_motif=GGAG/GAGG;rbs_spacer=5-10bp;gc_cont=0.402
MKDEKNIKTKTKKTSKKKGNNKLIIGAVLAILFVGIVYAVTIQAKDSQKTALSLKEIRTQ
IDSEYGMKGMGTNTPAVRDDYTPILSPRKVDKLPDYVYTNAMTLRAYKFATEHPEILEQM
PCYCGCGEHGSVASEGKPHRFLRDCFINDNGVYDNHASFCDICVGINAKVQSDMPSIGV*
>SRVP18_trench_6_60cm_scaf_17_454_335 # 282346 # 283518 # 1 # ID=1_335;partial=00;start_type=ATG;rbs_motif=GGAG/GAGG;rbs_spacer=5-10bp;gc_cont=0.366
MEEKKFFDKNGIKVTNSRFIVNGITYTMNGITSFECKEKESSYKFWSVIIGILGLLIFIL
PWIDKKDIAWIYTRGIDTIVIDVLAFVTGLILIYISYYLYKSNYYIFWDNASGNTNRLQV
IKDRKRIISILKALNSAIVLRDGGIPGEYNQDIRITRCPKGQGQKGTNYYWFIGMIILLG
TIYMIPLNNGDNHDRYNIIQTPVVQTPNSPITSVVQTPNSPITSVVQTPNSPSPTIKNLT
YTSPTTSPTPTETIAPITPTPTETIAPITPTPTDTIAPTPTETITLITPTPTETIAPITP
TPTETITPTPTPTPTHTPTPTHTPTPTPTETITPTPTPTPTPTPTPTPTPTPTPTPTPTP
TPTPTPTPTPTPTITPTPTETITLITPTPT*
>SRVP18_trench_6_60cm_scaf_17_454_336 # 283555 # 283929 # 1 # ID=1_336;partial=00;start_type=ATG;rbs_motif=AGGAG;rbs_spacer=5-10bp;gc_cont=0.299
MTYKMTLLNGTKIDIICPSCNSDEFRSQGPRKHLYHMFQCKKCKKCHSRFLNTGKIVIGG
KEKWEYGFQEPLKEECLYLSPTKDNDLGLTKEEEKEILAFLETHSDYQKISIGREKTVEE
ISNI*
>SRVP18_trench_6_60cm_scaf_17_454_337 # 284099 # 284806 # 1 # ID=1_337;partial=00;start_type=ATG;rbs_motif=GGA/GAG/AGG;rbs_spacer=5-10bp;gc_cont=0.299
MNSDNGKNKIIVAFDNDPDDGLCLVDKIEQCSELDDMIYGYKVGSIWVLDHGVNVIEELF
NTIIGDHKIIVDMQKWPADIPDIVIKQVDKISDTCCVDEIIACPMGGGRKSLEFFVNESK
KYGMRPLCVLEMTHPESDSYLKPRYWMNILHDAASFGIDGFVIPATKSPKYEIKEYLDIN
FEYLNTEFYSLGFRAQQGQIEPMKQFGVNKFIMGRGIYEIEEPIQAIKEIYEDIN*
>SRVP18_trench_6_60cm_scaf_17_454_338 # 285073 # 286563 # 1 # ID=1_338;partial=00;start_type=ATG;rbs_motif=GGA/GAG/AGG;rbs_spacer=5-10bp;gc_cont=0.353
MKIKMLILLSIIVIGIIPMEAIAQLAESDHPYANNFAYTWPAITEPGATQMRLHFVKIEL
TYNDAIKILDKDGKELVVFGGTYNNFIKEDFWTEWFTVDTMKVRLETNGAGNAYGFVLDK
KETRGNPNPVPDTNPPKDTTTISITSPQARDSWQSGSTQTVIWDYTGDAGSTVNIDLYKG
TTFIKQIKTNNPIGDGGRGTYTWKMDKSRPSGNDYWLKITSNLGIVGQCDYFTISGPGGP
DVIIPPATPKPPSQNSVHAERTIDKTTSTAGGELSIIVTIKNDFTKRSLSLKESIPSGWG
ITKISDESDQFKANTNEWIWFSMASNAIKTAKYKLKIPYNTKPGTYYINGYITTNGIKTN
VLGGNIIYIRKEEDDMLVYYRGLGKNPNIVETSDLLKAADDWRNNIIPSGYSVSITTEQL
LLLADEWRIGIPSPKKMITPSPTTVVSCDPSYPDVCIPPYPPDLNCVDIPYKNFKVLQPD
PHRFDADKDGIGCEAP*
>SRVP18_trench_6_60cm_scaf_17_454_339 # 286787 # 287182 # 1 # ID=1_339;partial=00;start_type=GTG;rbs_motif=GGA/GAG/AGG;rbs_spacer=5-10bp;gc_cont=0.318
MSLEQEDKIVRQEETIEDVGRKRRYPDPFSNISKKVSEEDLKNSGVQRMLINENNILKKF
EGDYYEAEKERAILNERLQNIKPLSTMYDICLSIGALLMGISFSISDIIQKIILFILGTF
LLAAVIYNKRR*
>SRVP18_trench_6_60cm_scaf_17_454_340 # 287185 # 287553 # 1 # ID=1_340;partial=00;start_type=ATG;rbs_motif=AGGAG;rbs_spacer=5-10bp;gc_cont=0.328
MGIIIEDFQDKGIIDKECIVLRITDSDDIGLYIIIATSIKEKESVSSRIKQTYWFPQRIV
SPGDIVVLYTKSGIDRFFQNANGSYSYLFHWGIQDAMWTEENDCAVLFSVRAWYTKEAFP
KS*
>SRVP18_trench_6_60cm_scaf_17_454_341 # 287584 # 288459 # 1 # ID=1_341;partial=00;start_type=ATG;rbs_motif=None;rbs_spacer=None;gc_cont=0.344
MIKLTKTVEEGFKIFHGWLTPTGGESEAAKRHRISIKDCLENNFGMTRFFRSGSFGNGTS
ISGYSDVDYFAEIPRENLKQDSNYTLIKIRDVLDIRFPNTGVTIRTPAIVIPFGSSRSEK
TEVVPADYIKKENDYEIYDIADGNKEWMKACPDAHNVYVARVNERLGNKVKPLVRFLKAW
KYYKKVDISSFYLELRVAKYAEDQDYIEYSVDLKNILKLLSDKQLAAIQDPMGISGYIQP
CSTDVKKNDALSKLETALARAQKARNAELSGDIGDAFYWWNLLFDEQFPTY*
>SRVP18_trench_6_60cm_scaf_17_454_342 # 288475 # 289335 # 1 # ID=1_342;partial=00;start_type=ATG;rbs_motif=GGAG/GAGG;rbs_spacer=5-10bp;gc_cont=0.331
MDISIQNNEENIRLLAAQKHLYTEAKNLHRWRITGAIILAAISPIITFFLPAFRPLLVII
SGIYLILVWIFKGTEITKVKQAATIQEQFDTELFKLPWNQMLVGEKLAPESIHAADREFS
DDRRKLKDWYVDPGDIPYPLCVLVCQRENIVWDWKLRQKYWKAVVTVTIFWLAITIIISI
VSKLSAYDFMVGLLFPSSPALIQGIDISKEHYEIAKEKESKAKEISTILDKNTNSVTIEQ
CREIQNYIYFNRKGPFVPDWYYNRLRDPIEKDTTSTVAEFKKRFKI*
>SRVP18_trench_6_60cm_scaf_17_454_343 # 289483 # 289800 # 1 # ID=1_343;partial=00;start_type=ATG;rbs_motif=AGGAG;rbs_spacer=5-10bp;gc_cont=0.352
MEQCKIDFESIPWELPADGIRFKEYKQNGKQVRLVEFTDKFVETDWCTKGHIVYILDGQL
EVNFNGNIVIFETGDGLFIPAGEKDKHMGRSLTKVVRMFFVDDIS*
>SRVP18_trench_6_60cm_scaf_17_454_344 # 289992 # 290414 # 1 # ID=1_344;partial=00;start_type=ATG;rbs_motif=GGA/GAG/AGG;rbs_spacer=5-10bp;gc_cont=0.374
MNINKSSLKRFEKAMIITLVISLLVAGPVVARLSSNTIDPIAILSSNNRQVLVTGPIDCT
KGEKLSLEVVLTQRETNAIAKGTLETACTGDIQKWEINTRAEDGTTFKDGNATAWALATT
RNHGKITDIDQWLRDVTIKK*
>SRVP18_trench_6_60cm_scaf_17_454_345 # 290818 # 291336 # 1 # ID=1_345;partial=00;start_type=ATG;rbs_motif=GGA/GAG/AGG;rbs_spacer=11-12bp;gc_cont=0.310
MSFLIILFLSFLAGSLVKLTDDIEDKNLSIHHLYAIPTGIAYGLVMGNLMITDIDVYFLF
GGIVLGCIITGKIDNMGHYFGMSTILTMVFLFGVKLSPLILLIMTLAAFDEIKDLIHIPQ
SKDFIFEYRLVLKLGILIMVMLKIIGLIALMALFAFDIAYILTDRIDQRVFT*
>SRVP18_trench_6_60cm_scaf_17_454_346 # 291333 # 292370 # 1 # ID=1_346;partial=00;start_type=ATG;rbs_motif=GGA/GAG/AGG;rbs_spacer=5-10bp;gc_cont=0.351
MKYDCIVIGAGPAGSASALKLSSLGYKTLIIDPCNTKKVCAGILTAQYVKRYGINPDFVE
KELKGTRISFCDIHAQISYRKAIEYSINRESFDLFNLNEAIIDGSDLRKERVLSIEEKDS
SIMIRTNKKSITADYAIIASGISDLASFSGDTRKYVYCVQQKIDLKSDDYYEIDLQPGVY
SWIAPKKDYVLKGSSSLKSYPDIPGEKGLIPIGVVKKTFSKRFLLAGDAAGFVSPFEGEG
IYYSRRSGEIAAETISDVIAGKNTLNDYQIKWKREFDFSSLNMISYLLSNRRILETFVRS
TRDDEKFNNFVEDILTRENKKIKTYEIGLLIKMLPKILKNDIKIL*
>SRVP18_trench_6_60cm_scaf_17_454_347 # 292504 # 293070 # 1 # ID=1_347;partial=00;start_type=ATG;rbs_motif=AGGAG;rbs_spacer=5-10bp;gc_cont=0.407
MKIKLSIRQLSTIVILGIMVLAPMVVNADSPNQNPKVLPPDSTAYGSSYSDWSAKWWQWA
YSMSIDHHPLFDTADCSTGQTGNVWFLGAGFGSTEPNPGQFQTIVNRNCKVPTGKAIFFP
VANAEASTLEGNGNTFDELSAAAKGFQDGFTVMSAEIDGVSIKNLNNYRCNLDFSNLGHC
QIITYFNL*
>SRVP18_trench_6_60cm_scaf_17_454_348 # 293408 # 293770 # 1 # ID=1_348;partial=00;start_type=ATG;rbs_motif=AGGAG;rbs_spacer=5-10bp;gc_cont=0.408
MMNKTVVLLIVLMAVIGLSGIAVAQIPRNMHKDKCNSEQGGATQVYFSQNGNKQGSEKGK
CDDNKDKDEHKCSNDFSPSGNRQGGEKGKCDNKKDENNCNNMPGVAQNQIAQSNRVCGHL
*
>SRVP18_trench_6_60cm_scaf_17_454_349 # 293959 # 295047 # 1 # ID=1_349;partial=00;start_type=TTG;rbs_motif=None;rbs_spacer=None;gc_cont=0.387
MRNTVDISSLNVTPGQTFPIIVSWTSMGIQATVTKWPNMVLDNALFNPLPPISPERVSSS
DNMVSTLTSPTIPGTYKLRVYTADGGLPNTGKETDYKDITVYVAQLADPSINPDSSINLT
KTPSATQVPNGTLVTYTYNVTNTGTLNLSTLDNVTITDNVLGFIGGPISLGPGQSQTFTK
SQVITSNTTNIATATGILIFQNGEQLSANATATVTVVSATPKPTATPPLPIKGFMTGGGS
VFEQGGTRVTHGFTLQCDKTENPNNLEINWNGNKFHLEELTKAICSDDRAIESNLPKAGF
NTITGSGFGIYNGIEGVKASWEFTDAGEPGKDDTAKIVIIDGNNTVLTVNGKLDKGNQQA
HK*
>SRVP18_trench_6_60cm_scaf_17_454_350 # 295068 # 296984 # 1 # ID=1_350;partial=00;start_type=ATG;rbs_motif=AGGAG;rbs_spacer=5-10bp;gc_cont=0.376
MKSNEESILKYIGIFRIIGVGAILLLFLSGAASAIPYTVGDVFVSGNNLINEYTPTGNLV
QTLNSINGQTGMCFNASGYLYATTFQFGKMELLDNNGNMLTYPWGGPFAQYPESCVADNA
GNVYTGEVPGPWIRKFDPSGTLLTYFTPAIDLSGSDWIDLSADQKTMFYTSENSSIKRFD
ISNNAQLPDFTSGLNAPCFALRIRPNTNGEVMVSCSNMIYRLDNTGTIIQTYPESGLTSP
TGVVDTDYLFAMNLDPDGKTFWTAVYNSGNVYRIDISSGAQVTSFHTTTHNIGGLAIFGE
MTAITHRSGSIAGKKFNDINANHIFDIGESGIANWTITLTNDTGVTITQSTAGDGSYNFT
NLTDSNYTVGEVMQSGWIQTAPLNPSTITLQISQQNNITDFKNNDFGNHKLGEIKGEKFE
DLNANGIKDPDEVGLAGWNITITGKDTSTNVYVNQTVTTDANGSYQFSGLNTGTYTISET
LKDGWVQTAPKEGTYTATITTSSSDINKQDFGNFHKGKITGGGYISVNGDPKATFGIVGQ
YPGGNSDAQGNVEYQDHTAGINIKSTEIDSVATTLDDKKGVITGKTMINKDGPYPFTVYV
EDNGEPGKGVDIFNISMASPIPYTNGAILNSGNIQIHK*
>SRVP18_trench_6_60cm_scaf_17_454_351 # 297230 # 297595 # 1 # ID=1_351;partial=00;start_type=ATG;rbs_motif=GGA/GAG/AGG;rbs_spacer=5-10bp;gc_cont=0.339
MNKGYIGFDNSCVEVEIVTTREEMAIGLMNRANLSESRGMLFVYDEKGIHKIWMKNMLIS
LDVIWLDDKGIIIHIDKNVVPCDGYCQPFGPESYSKFALEVNGGYADMYNINVGDSVRMI
L*
>SRVP18_trench_6_60cm_scaf_17_454_352 # 297639 # 298613 # 1 # ID=1_352;partial=00;start_type=ATG;rbs_motif=GGA/GAG/AGG;rbs_spacer=5-10bp;gc_cont=0.398
MIITLTLFAAIAVALFMGLNIGGNNTAAAMGAAYGAKVRTKLQAVILIAIFAILGAIFSG
HEVIKTLGSGILPSGTILIKGAIIAVGASAATVFLANIIRMPISTSQVAVGSVIGLGFFY
GASKLNTPLLGNIVIWWVITPVTAWLLSYIMGKYLYTDILIWIANHSESENSIRKSLNVL
LTISGCYVAFSAGANHAGIIIGPFVGTGEIPLTYGADFAGIAIGLGAFLMGGRVLDTVGK
EICELCAIRAFFVEFTSAVIVHCASIFGIPVSIGEIVASGVIGIGCASNGIQTMKNNTVK
KIMIAWVISPIVATMLTFILIKLF*
>SRVP18_trench_6_60cm_scaf_17_454_353 # 298689 # 299456 # 1 # ID=1_353;partial=00;start_type=ATG;rbs_motif=None;rbs_spacer=None;gc_cont=0.336
MKIISFKYLLRLYKEIPANLKTSIILLFLIILIGTVGFHFLEKVDLFTALYWTIVTVSTI
GYGDVVPRTLGGRIFGIIIIISGVSIALYTFTAFMTFSMEGELKTILGMSKMHEKINQLK
EHVIVCGYGKVGKSIVSNLIRGNIPVVVIEKDSTALETLIRNNLPHVYGDATYGEILDMA
GISKGKVLISCLSNDADNLYVILEAKEMNPGIRLILRASRQESVKRFLKLGADKVILPEE
AGANQMADLAIEYFK*
>SRVP18_trench_6_60cm_scaf_17_454_354 # 299633 # 300844 # 1 # ID=1_354;partial=00;start_type=ATG;rbs_motif=AGGAG(G)/GGAGG;rbs_spacer=13-15bp;gc_cont=0.318
MIEVKKTKIIISVMMILMISIIGIGDIAPVPVQPQYTPDQTGNITKLEIIPQYSNIRLQP
GENKEIIVTVRNRDKKPANINTNIGIMNGFIDIGWITVTPTKAEIPVGKSAKFTIKVSIP
KDASIGSSNIQIAFTDDILPNSEPIPSPIYLNAFQLSVDIWTPPKLQIMVPNINGQLEAG
NKYDYDIQVKNIGDKDIGIDPMLGNDMYYGPYGISILTDKSITIKAPKSIHAGEIGTIKI
HIDVPKDARGFYNNYIDLGADDPSIREGEARISLSFNIWTQPKEPFIKKFTLDNNSDITI
EITSNYYNFPMSIGEWKEPSFKTTIVGPEGEADLHMTKTVIKGNINMGSDKPPWETDTNS
YQEMGNQYIFTYKTVGSKGEWKLKILPENTPGFDYSIIIGDNK*
>SRVP18_trench_6_60cm_scaf_17_454_355 # 300906 # 301085 # 1 # ID=1_355;partial=00;start_type=ATG;rbs_motif=GGA/GAG/AGG;rbs_spacer=5-10bp;gc_cont=0.283
MVNEDKIILCNKCGNDKFVVQETDIGTLYIGCSKCGEGNIFGGGLTVKDIIPILKEEKP*
>SRVP18_trench_6_60cm_scaf_17_454_356 # 301114 # 301647 # 1 # ID=1_356;partial=00;start_type=ATG;rbs_motif=AGGA;rbs_spacer=5-10bp;gc_cont=0.273
MRIIEARGKIKDIKDARNVVEKIGGIFKGYYYATDIIFKSGKANFEKGIIDLRIFKINKR
QIKNYILTHKIAKWSGNTKTDKIILKLTFDTMEEALEFMVDHYGDSLKEDYKYSREGREY
HLEKGDIFIECIEKLGPTIEIEADNKNDLEYLFKLFDVSERFSESVPEIMRKLLGKL*
>SRVP18_trench_6_60cm_scaf_17_454_357 # 301886 # 302230 # 1 # ID=1_357;partial=00;start_type=ATG;rbs_motif=AGGA;rbs_spacer=5-10bp;gc_cont=0.275
MTYAKTIAIIGVWMAPAIAIIFTKETILGWAFLFSVIGTDEIAKWKEIERKNNGNEEVIN
ITKKFKDLEYNSQEYTDRFKDLLDEYVYCNENELTNGAKKLRYRLMKFCIDVLK*
>SRVP18_trench_6_60cm_scaf_17_454_358 # 302240 # 302821 # 1 # ID=1_358;partial=00;start_type=ATG;rbs_motif=None;rbs_spacer=None;gc_cont=0.369
MINDNIRTVNRSNMVIGPYTEKYTLRNGQTVLLRPIKPDDEQMWVEMFKNWSEETIHYRF
FGTIKVPLTHEFSASCTNIDQDREVAIVAELEEEGHRGLLGVVRLFVEPIWKTGEIAFVV
TDSWHGQGLGSKLVDSIIEISKDKKLETIYAIILHDNYRAIGLMKKMGFNIEFPDDGTVK
AVLNFKIEDMQNI*
>SRVP18_trench_6_60cm_scaf_17_454_359 # 302862 # 303410 # 1 # ID=1_359;partial=00;start_type=ATG;rbs_motif=AGGA;rbs_spacer=5-10bp;gc_cont=0.366
MTLRIAWGITGCGDYIKVSLDLMKELTKEYDLDVKVYLSQAGEMVVKWYKLFDELKTGFP
KTYVEKSPNIPFLVGDIQLSKFDFLLIMPSTSNTVVKIATGISDSLLSNAAAQAMKVNVP
VYIFPVDQKKGDIITDLPGGKKLTLTIRDVDIEAVDKLRKMHGITVIGHPDEIRDIVKKK
LN*
>SRVP18_trench_6_60cm_scaf_17_454_360 # 303778 # 305457 # 1 # ID=1_360;partial=00;start_type=ATG;rbs_motif=AGGAG;rbs_spacer=5-10bp;gc_cont=0.406
MNINNNINKTLLAFLVVLLVNLPMALAVGAGVPSNLIYTGCINTNPKGAIYNVAVGNSTS
PCNKGDAQTSFVDVSYINSLDTRISAMENTLANISSTGNDIYFNGTNVHITSGSGSTDGP
VNGLGNLIIGYNENRGSGDDRTGSHNLILGNGNNYKSYGGIIAGTNDEISGAYSTINGGS
NNTASGPYSSVSGGNSNKAKGNYSVVSGGMSNGAGTTASSVTGGENNIANGIASSVTGGN
NNRASGDHSSVGGGINNVASETVSSVSGGDQNSADGIASSVNGGEDNRATGDHSSVSGGM
SNLASGTVSSVTGGNSNIASGSASSVTGGKNNTAMFIGDSVSGGGDNIANGEESSISGGV
GNTAGGPFSSVTGGGHNLASGTESSVTGGVFNNAFSFFSSVTGGYNNHAKGGFSSVTGGA
INTASGDNSSVTGGLSNMATNFAGSITGGSDNLASGEDSSVTGGNLNIASGQHSSVTGGE
GNTASGIGGSVTGGSVNTAGGEFSTVTGGSSNKASAFQHSSVSGGINNTASRAGSSISGG
INIVTLNDNCWQGDGSGNC*
>SRVP18_trench_6_60cm_scaf_17_454_361 # 305493 # 306389 # 1 # ID=1_361;partial=00;start_type=ATG;rbs_motif=AGGAG;rbs_spacer=5-10bp;gc_cont=0.373
MNRINKKIETSNIMKNIENRSKMRNLGMLSGLILFAILITAPAIADTGIFTGCLKVKQGI
INNIQAGTSPTSACLKGDIVISFYNNSIVDTLQTQVDSLQDQITVLQELLSNITRTGNDI
HITGANIHIESGSGSTDGTVNGLGNLIIGYNEGASNIVGSHNLVIGKENNYLSYGGIIAG
NKNTISGPFSSVSGGLNNTASGVVSSVSGGLNNKASSIGASVSGGEQNTAGGIGSSVSGG
KSNIASGGGASISGGSDNTATGDESSISGGFHANTGGTFNWAAGSSGQNFIGQFYSLQ*
>SRVP18_trench_6_60cm_scaf_17_454_362 # 306697 # 307155 # 1 # ID=1_362;partial=00;start_type=ATG;rbs_motif=AGGAG;rbs_spacer=5-10bp;gc_cont=0.373
MNKKYIVVLFIILFAIVGQDASANTMMNSPSTVLDQAKTQFIQFVEPPYNVIYDQFGIAN
VKFTNRPASFVLSADGYRQVCIEAEASPTTTGFDLVMGKIKGVLPLAFPVANNAPLDATI
RCYGVEAPDISLTLHGTPGAKDQVSFWIYLTS*
>SRVP18_trench_6_60cm_scaf_17_454_363 # 307442 # 307927 # 1 # ID=1_363;partial=00;start_type=ATG;rbs_motif=AGGAG;rbs_spacer=5-10bp;gc_cont=0.298
MIDEIEKIRTTIIVHGNVQRSDYRGRVISIAKMMNITGTIQNLSDGNVKIIAEGEKKNIG
RFCEEIDIKNFLIKVTKIERKEDSKYLGEYESFYKLVGEGETDERLDTAAELLKELIVVT
KNGFDKVENKLESRFISLEKVTKDGFDHSIEHNGETLKVNK*
>SRVP18_trench_6_60cm_scaf_17_454_364 # 307927 # 308898 # 1 # ID=1_364;partial=00;start_type=ATG;rbs_motif=GGA/GAG/AGG;rbs_spacer=5-10bp;gc_cont=0.368
MNNFDEMVTQAVDKVIPSVVNISEVKLISDAYLNIHPVPGVGSGFIIDENGYILTNAHVV
IGSQNIKVALDDGRLFEGKIRGLDTIMDLAVVKIDAKNLSVPEISNKDDLKIGQMAIAIG
SPLGLVGGPTVTVGVISALNRSIQTEVTFMEGLLQTDAAINPGNSGGPLINSSGIIIGIN
SAIIPFAQGIGFAIPIQPAMWVAKQLIEFGEVTRPWINISAVDLNPKLVSYFGLSSDKGV
VITNVVPGGDAEKSGVQINDILVKIDDIDINNVRDLLKVINKNKVGDKITMEILRGGDKI
KIDTMLEKAPTVRFPHQQVKKES*
>SRVP18_trench_6_60cm_scaf_17_454_365 # 308898 # 309518 # 1 # ID=1_365;partial=00;start_type=ATG;rbs_motif=AGGAG;rbs_spacer=5-10bp;gc_cont=0.301
MPKVDVYLTDKEFEILESLDKIEGKDGEKLRSLYRYYLSSIPELKSKDYELKRFEDKDQI
DEILKDIFDIYKKTEYPVDAWGNEKIDQLIDELTEIHVLETTEGVRIVPAKFRDLFKMLL
YDIATEHKGMDEHVAAIIAVIQLLKEFGVETLKKETIRDSAILLNEGWLYIYAKQMRTAR
EFMKTKKLKFIDDESMNKFNQTIKDT*
>SRVP18_trench_6_60cm_scaf_17_454_366 # 309545 # 311089 # 1 # ID=1_366;partial=00;start_type=ATG;rbs_motif=AGGAG;rbs_spacer=5-10bp;gc_cont=0.326
MTELTDEQKYLTEKLKILDPDINILWRKTGVASMVGGLLTIPISKHIDDSVYNFLKEYSA
IFGIKSDLSDLKFVNKSYGYDTSHIKYQQIYQNIPVLHGITSIHINSDFKIVMIKNNHHP
DIDLDTQAIIGGGITKDKAIDITHTGLNDSRLRKESTANLVIFPIEDRFYLTWEVNIALK
NPLEGCLIYVDIRHGEIIKKRDVFKRKSNGKGRIFMPNPVVSLKNIKLTPENIPEEAYTT
VTLKDLDGSGFLRGEYVDTENTPNRAYETSLLFYYKRGDSRFCEVMVYYHIDTCQRYIQE
LGFKNICDKQIKVNACADGVGSFFDSFTKAITYGSIITPDAEDGDIIIHEYAHAIMDDQV
SSLDLTEQGSAIEQGFGDFLATCYFSEEGNGFNREAMGDWNGIDRELGCIRRVDNQKYYP
EDFRGVLTSDSDGEIWSAALWDVYLTLGGNSKEKDNRLKARDRSIKLVLESNFFLTPLSE
FIDAAEAIITANKHLYKGKDDEKIRGAFIKRGFF*
>SRVP18_trench_6_60cm_scaf_17_454_367 # 311112 # 312191 # 1 # ID=1_367;partial=00;start_type=ATG;rbs_motif=None;rbs_spacer=None;gc_cont=0.263
MVLENFLISNQNEIRILFETLIFFFVSLFILAIFKRVIIKKLKLIAEKTKTRYDDIVVET
IEKIGWPFYILISLYISFYYLQSANIGGALVTDAKNIIYYIITILLVYYAIKAISYSIDY
GSDLIKKRENIVDANTIDLLNKILKGVLWIIAIILILSNIGYNVSTLIAGLGIGGIAIAF
ALQSILGDVFASFSIYLDKPFKTGDDIIFEGVEGTVKNIGIKSTRIEALQGQEIVVSNKK
LTETILNNYKKMDYRRIAFDFSIKYNTDIKKLEEIPSIIKDIISNIEMTRFGRAHFSKFR
EGYTFDVVYYVNSRDYETYMDIHQKIILEIIKRFDSENIEIYIPAYLDINTQIKKTSKE*
>SRVP18_trench_6_60cm_scaf_17_454_368 # 312469 # 314118 # 1 # ID=1_368;partial=00;start_type=ATG;rbs_motif=GGAG/GAGG;rbs_spacer=5-10bp;gc_cont=0.402
MNVGAAIILISGIIIFFLVYYYRVKKIDRDVMECDSCRATPANVYMDGVEYFPTNKFVLY
GFQFKSIAGLAPIIGAITAGMLWGWLPALIWILVGNIFIGWVQDYFSCMISVRNEGKSFG
PLSYELIGPRTRNILMIFLVFYLILIMAAFSSLTAGMLKTSTNSIVPTITVLISGVIVGL
LIYRLKLNPFVGTVAGILLIIAGLLVGASYPISIPNVDFWLIAILVICLIAGLTPIWSFT
QPTIYMFFYIVFFGLIALVVSIIIGNPTYITPDYTDFFAGLAGSAAMPLWPLLFVTIACG
SVSGWHSLVSSSATSKQIENETDIAPVTAGTMLAEGVLALLALSIVATLSADQTKGLSAA
QIFSKGASSLLLGSTTAQAYVGLIFIALALAVMMLVIRLGRLTIHEIGGEKIPLLNNKYI
ASILFLIVTFILASPTFGGTWIYIWVLFGGANQLMSGLSLMIITLWLIDTKKGWTISGIP
GIFMIITTIAALGYASYQSLTKGISSNPITLGNIAAGIIGVILIIAAIIMCIDIYRAFMR
RITKKLIRN*
>SRVP18_trench_6_60cm_scaf_17_454_369 # 314123 # 314305 # 1 # ID=1_369;partial=00;start_type=ATG;rbs_motif=None;rbs_spacer=None;gc_cont=0.268
MLIDFPTYINIKCKICHITTLHMTFSGYPDIPNRPKDDIAECIVCNNAFILDEWYKEHIF
*
>SRVP18_trench_6_60cm_scaf_17_454_370 # 314345 # 315130 # 1 # ID=1_370;partial=00;start_type=ATG;rbs_motif=AGxAG;rbs_spacer=5-10bp;gc_cont=0.281
MTDPTWKRKGFKSAQEYQEHLVKLKGFESLAEYKKYWFKNKGFSTRLEYEDHLAKLKGFE
SYLEYRKHLAKLKGFKTYHKYLEHLAREKGFKNYQEYREHLAREKGFKNYQDYRAHLARE
KGFKTYHKYLEHLAREKGFKTYHKYLEHLAREKGFKNYQEYREHLAREKGFESLYQYQMH
LAKRQELNPKDLEGIENDKKYEITEKEISRRKELATLYKEKIARTCRKCGTVINDDEKRK
LIELEKPFSIYKNCLQCLEHI*
>SRVP18_trench_6_60cm_scaf_17_454_371 # 315214 # 315501 # 1 # ID=1_371;partial=00;start_type=ATG;rbs_motif=AGGA;rbs_spacer=5-10bp;gc_cont=0.389
MEEKKEDKKRFGSIKSAIKDFVYGMSSHDMVTYSLRTRMHMENLFMLIVMGDMLGIPVLP
PYYSLRLLPHVVPHIKTWKRTLLRDRDVTDRMFGG*
>SRVP18_trench_6_60cm_scaf_17_454_372 # 315473 # 316483 # 1 # ID=1_372;partial=00;start_type=ATG;rbs_motif=None;rbs_spacer=None;gc_cont=0.381
MLQTECSGDDNILKDIVLRSGMKYLLFAGKGGLGKTTLSATTARYLASKGKKVIVFSTDP
QASLTDVFEHDIFGKGEVKLAQNLYALEIDADRVVADYQASVRKKIIDMYGEVPEEIDDY
IKSASSQPAMSESATFDSMIELIMKDEYDYYIFDMMPHGHAIRFLSMASLLDTWINKVVD
IRKDSSDVDERVKRISGKEGKLEEKGMLNELMDIKYRLGFMAKIISNRDNTALFYVVIPE
QMAIMDTEIAIKEFKKFGIELSGIIVNQIYPKELASDQNMPEFMKNRVNMQQGNMEIINK
KFAGMIVAKVPMMDREPKGLAMLEKTASIVYGDINE*
>SRVP18_trench_6_60cm_scaf_17_454_373 # 316464 # 317429 # 1 # ID=1_373;partial=00;start_type=ATG;rbs_motif=None;rbs_spacer=None;gc_cont=0.375
MVISMSKITESLANGTNKYIFFGGKGGVGKTVIACATAIYLSSIGKKTLICSTNPVHSLS
SCFGQQFIGHGETLVDDCTNLYALEIETAATVEKYRENTRAKILDFLKYADIPIDPTPFV
DAATTNPAFEESAMFDNVVDIILTNKYDCYVFDTAPVAHTYRLLGMSKMYDMWLVKMIKS
RESATCLKKSLSFKKDKKEVCDPMIEGLLESRRKTEEIRKLLTNPKLTAFYFVTLPLALP
ISVVERFIYWVKEFQIPVGGVIVNQVMPLTDSKSTFIVNKQSEQKGYMELIDKKFGSLVS
ARIPMFNDEIRGVEMLRKVFD*
>SRVP18_trench_6_60cm_scaf_17_454_374 # 317852 # 317998 # 1 # ID=1_374;partial=00;start_type=ATG;rbs_motif=AGGA;rbs_spacer=5-10bp;gc_cont=0.299
MNDEDLEMIEDLKDRITDILSDVKTGGLSKDSIAMIICLENEIEWNYK*
>SRVP18_trench_6_60cm_scaf_17_454_375 # 317983 # 318153 # 1 # ID=1_375;partial=00;start_type=GTG;rbs_motif=GGA/GAG/AGG;rbs_spacer=5-10bp;gc_cont=0.304
MELQIDTADSLIRLIKDKKVYAEYDGDRSKPFDIDQFLLISRRHDQAIHNLKNMGF*
>SRVP18_trench_6_60cm_scaf_17_454_376 # 318199 # 318402 # 1 # ID=1_376;partial=00;start_type=ATG;rbs_motif=GGA/GAG/AGG;rbs_spacer=5-10bp;gc_cont=0.250
MKNKNKLLDKITVENVKNHIGEGSENSRTIAINIIGTNAWNPLPEWDRKKLTFNVHKIIV
ENKLLEK*
>SRVP18_trench_6_60cm_scaf_17_454_377 # 318634 # 319383 # 1 # ID=1_377;partial=00;start_type=ATG;rbs_motif=AGGAG;rbs_spacer=5-10bp;gc_cont=0.284
MTQTLNFETKRVLKQIKIPRLKEICPDEKCYYSDKTFYIIYDNNGNAHPNVGEIDGNLSN
DFRKIMIMCYLGKNDTLKIIENILFPNIENREHVAQLVLELSELHDTQNKTIQEVEIEYD
KIDQIYENYKDIIVPHSVLYKFCYYWATLCIALDFREIEDKHIGDKRTVIGRSLIVKDAL
AVIRSQIKRENFGKSWPDVLERAEGKMIKSIKHIHVNPYEKMLNSDIFVNKKGNKISVES
HSRLSIKTE*
>SRVP18_trench_6_60cm_scaf_17_454_378 # 319468 # 319605 # 1 # ID=1_378;partial=00;start_type=ATG;rbs_motif=GGAG/GAGG;rbs_spacer=5-10bp;gc_cont=0.290
MTKIQLTTQIDEGLLKEMEKIRDDTGIPISRQVELRLKGYKIIKE*
>SRVP18_trench_6_60cm_scaf_17_454_379 # 319640 # 319795 # 1 # ID=1_379;partial=00;start_type=ATG;rbs_motif=AGGAG;rbs_spacer=3-4bp;gc_cont=0.218
MNTKDIIIIFLALIVAYFMMNVFWVFARFLIQIIFIVVIAYFIYNFLKKIL*
>SRVP18_trench_6_60cm_scaf_17_454_380 # 319897 # 321483 # 1 # ID=1_380;partial=00;start_type=ATG;rbs_motif=None;rbs_spacer=None;gc_cont=0.315
MKIKRSTKNKLLDLTKLYNVDITEMSLLSRFSSELNLSVEATKNILDGKEVISEELGKKI
DNLYDEEFKGENKERRKKIELRNVHNKKISVDPELDQKVDNLWKEKFGDKDKELTIGFIQ
DKIGNYEKLKFSEKILTPRDFNYGLYRLQDVSNIPGFGEQVIIIDCNNGKEYPTSIQKNQ
QSISVGIRPIWEKFHRREILKPGDVIGIALDPENNHRIYVDFEYKDRDKWDKQKRKRQEE
GANKNIKYKKYEVAIEKTIPWINEKIENSKDGIIRMMAKDVGKEMGQEFEKKNPTSIYWG
LRSVLLRHNIIVDQDIHDKTGDKLLVMRHRTEEDMPPYFPGQYIDGEVLRVPRLKDLENG
LKKPKNFEELQKKVRNIECDPEKEIELSQEKRRYIPRNINGVVRDSSFRYRILNVYNGKC
AICGLQLNMVEACHIIPVEDNGTDEIINGIALCHNHHKAFDSGLILINEEYNIMLNHSNI
ENVKSTNIAGGLEDFIKNSRIGEKLYLPDNDKFYPDLDCLAKKNLSEK*
>SRVP18_trench_6_60cm_scaf_17_454_381 # 321610 # 321729 # 1 # ID=1_381;partial=00;start_type=ATG;rbs_motif=GGAG/GAGG;rbs_spacer=5-10bp;gc_cont=0.283
MNELPKNVLKLIVEPGDIIRSKKIQTTETYMPSMLILNL*
>SRVP18_trench_6_60cm_scaf_17_454_382 # 321807 # 322070 # 1 # ID=1_382;partial=00;start_type=TTG;rbs_motif=None;rbs_spacer=None;gc_cont=0.258
MNFLEKLGLLWIIYSIIYSFSTQTNAEFVLVLSFPGIIIFLIGNVYNFPFETDININEHA
NNPRICKNCGLENDIDFVYCSNCGHQK*
>SRVP18_trench_6_60cm_scaf_17_454_383 # 322084 # 323391 # 1 # ID=1_383;partial=00;start_type=ATG;rbs_motif=GGA/GAG/AGG;rbs_spacer=5-10bp;gc_cont=0.323
MYCKYCGTKIKGSENYCNKCGGILNNQLKKWIVKKKNILLNQFKRFFIQEEKNEQLSKSV
EDALEKFQNKSRYWLVAGTILSLLMMASLLFFEDRDIMYISLYITASIVFIAYNGFVEYK
GVFQQIIDTLRSLWDRNIIRDTSTDKLEANYCKFIDTFNYSLNSPSQWIFCILSIMFIWF
LMYIVKFHNIDDVTNYFTDDHYKILHFISDFFISIAFGCIVWQFFVIGFHISRLGDGDIF
DLVPQSWHHDGCGGLSPLGDLSLRIVVIISIIGILLAGWSLIIGIYGEEMCKQDKYKNNC
ENYGHLLPIYLVVPISVALISFFWPLLNVHKLLVAKWGKVQKDLDRLNQTINQLEDNMIN
LADKLELEKSEETAKKLRIIRQTYERNRHYSTWPFNIGILKRLALYQTLQIFVLLWNFIP
LKDFLSHILQVLKHY*
>SRVP18_trench_6_60cm_scaf_17_454_384 # 323606 # 324514 # 1 # ID=1_384;partial=00;start_type=ATG;rbs_motif=GGAG/GAGG;rbs_spacer=5-10bp;gc_cont=0.347
MNNMKMAVILLLTMNIFLGIASAVSSEYWNKISDAGFSKQVLVGYNATSKTTNVYSIHKT
TGEIYKYDNKPMSWTKIKGNIGKMYVTHGSNLVEIAEYSNFVWSWNSVDKLWYTLSIDPA
GKIYGGQDHLLKTDLKNGNLYAYSDRMNWVYFGGPGKTFVVGSDYNMAGLSTIDSSVWKF
DDSKPNHWAKIYGSAKNIYAGGAVLFLTRPKTGTIWKYNGVPFSWTRIGGSGKKFSVGKD
GILYGLSPNGDSVWKWTGNPNEWKQIGGPAKDITGGADEDLFAINENGEIWYYAPPKSGT
TD*
>SRVP18_trench_6_60cm_scaf_17_454_385 # 324760 # 326916 # 1 # ID=1_385;partial=00;start_type=ATG;rbs_motif=GGA/GAG/AGG;rbs_spacer=5-10bp;gc_cont=0.369
MNKIIREIFSIAGIILLSSMFLVSGAQSQTSISRCGDIFAPGAYVLTQDISGGSTCINIK
ASHVVLDGAGHMISTTLPIIGTRGIVVTGASDVTIENTAFSNWELGIEYNLSDRGHIINN
KLSKNTIAIYLDSATLNIIKGNDIGNNAGGIYMIESFPHNPSFNASENEVIDNTIYLTNN
AGISMQNLGKNTIKGNTIINGQAGIISSEAGQNTIDGNNITNNNHGIILTFSNSNVIKNN
LIANNNGISLDLSGGNTIYNNVFNSGILNAVDDESLHNIWNIPKTLGINIIGGPYLGGNF
WSDYSGEDVSGDRLGDTLIPYTSAGNIQVGGDFLPLTMSLGINVKAGAGDSVNSDPNALG
TSASNPVIVTVTTPNAGAVSIKISPRTQTPPSGFYFLNQQIDIIAPPTTSSNPLTIAFTI
DPSQLPIGYNENTIQIFKNGALFNGMVPECGTTNPDPCIERRLRMPNGEIIISILSSSGD
PWNIGLPTAPPGSTSGTVFEDLNDNGVQDSGELGLAGWNVTINGTDTITNTQVSLTKTTD
ANGNYSFQGIDAGTYIVGETLKQGWIQSVPKDGKYTVTLTSGAVVTGQNFGNFYMGKITG
GGSISTGKGDAKFEITGQYLPCKLGVSCNASGTVKYQDGSIKLDMSSSNIQSVSTTMNNK
IGVITGIAQIGNAKYPFVVRVEDNGEPGKGVDKFEISLPSYPYSKGGVLTKGNIQIHN*
>SRVP18_trench_6_60cm_scaf_17_454_386 # 327016 # 327204 # 1 # ID=1_386;partial=00;start_type=ATG;rbs_motif=GGA/GAG/AGG;rbs_spacer=5-10bp;gc_cont=0.275
MSSKIYDVKIWKEELKKRGISEFQFRDLPDDLKKIGMLKRASFLKEIKELKRIRDIIVWK
VE*
>SRVP18_trench_6_60cm_scaf_17_454_387 # 327299 # 327556 # 1 # ID=1_387;partial=00;start_type=ATG;rbs_motif=GGA/GAG/AGG;rbs_spacer=5-10bp;gc_cont=0.279
MSNDKLSQTNVSKFVFSKRVINSELFKHHNIKKIFDYIYNKDVELVEVKILLRKANIKLR
TEGIQLYIRRSSDKQAENLICVTTR*
>SRVP18_trench_6_60cm_scaf_17_454_388 # 327698 # 327877 # 1 # ID=1_388;partial=00;start_type=ATG;rbs_motif=GGA/GAG/AGG;rbs_spacer=11-12bp;gc_cont=0.278
MQIQEVMCECGNSEIFCICEKILKTFPRYPIEIGRKECSKCKRILILKIQLTIEDENLI*
>SRVP18_trench_6_60cm_scaf_17_454_389 # 327987 # 328652 # 1 # ID=1_389;partial=00;start_type=ATG;rbs_motif=GGA/GAG/AGG;rbs_spacer=5-10bp;gc_cont=0.303
MNDIIKFMNRIDAGKQLAFRLKNYKDKEGIIIIALPKGGVIIGHEIASFLNCPLDVIIIR
KLGFPGNPEFAIGAISENMSIFLDENMISSHGISEEYIREEIDRQKVLIERRVNLYRKGK
TLTDLRGKIVILVDDGIATGSTMKVAISTLRVEEIKRLIVAVPIAPPETKEELFGLTDEL
IILETPYNFISVGTYYHDFVQVSDNDVIDILNKETKRKEKF*
>SRVP18_trench_6_60cm_scaf_17_454_390 # 328896 # 329282 # 1 # ID=1_390;partial=00;start_type=ATG;rbs_motif=None;rbs_spacer=None;gc_cont=0.320
MIVTKWNWLNMTKFIAYVKQEMQGCDYTIACGQTIWKLKSTSKEDAIEELRKEIIGEYTP
GDGYGEGYWGESKLSEVILFEVKEELPIYVSQWYRDALKFKNTEENKAKDDDERKEYERL
KYKYGMQN*
>SRVP18_trench_6_60cm_scaf_17_454_391 # 329334 # 329456 # 1 # ID=1_391;partial=00;start_type=ATG;rbs_motif=GGA/GAG/AGG;rbs_spacer=5-10bp;gc_cont=0.252
MVKKIKDKVDKKVNTYSHTHTLVQGLIYKSIGHMDTNSKV*
>SRVP18_trench_6_60cm_scaf_17_454_392 # 329475 # 329900 # 1 # ID=1_392;partial=00;start_type=ATG;rbs_motif=GGA/GAG/AGG;rbs_spacer=5-10bp;gc_cont=0.286
MSIDAKEKQVLLLHVTRHARRVSLELKRSFLFHFFISHDKKDLKDLAGQISKFIRFKNLV
RYMNIENLRMLEEKLNIFEDEIKKIEKEFEFKSYIKNKGKTNVQRKKNLENKKGKLTYPK
ETEDLSCKKAPKNKLLQMATG*
>SRVP18_trench_6_60cm_scaf_17_454_393 # 329975 # 331369 # 1 # ID=1_393;partial=00;start_type=ATG;rbs_motif=None;rbs_spacer=None;gc_cont=0.310
MRIFIVSNRLPIVKGNKLEFKESVDGLVSGLSSYINSLKGSSLNYEFRWIGWPGITISDD
QKNLLKLELEKISTVPVFLTEEIMEKFYLGFCNKTIWPLFHYFNNYVSYNDDYWKNYKYV
NQIFCDTVLEVVQPGDIIWIHDYHLMLLPKLLRDKLDKKCNIGFFLHTPFPFFEIFALLP
KAWRQDILEGMLGSDLIGFHTGHYVLYFLDCVDRILGYGHYMGNITLRDHVVNIDKFPMG
IQFDKYNKTDIKKIEEFKILSDYKVILSIDRLDYTKGLTNKLSCYELFLENHKELHNKLI
FVLIVVPSRIGVDHYEMSKRQIDEIVGRINGKYGNMSWTPILYQFKFLPFEELLSLYRLS
DVALITPLIDGMNLIAKEYVASRKDKTGVLILSETAGVSEELNQAIIVNPNDKEEIETAL
ITALEMNVTEQKRRNKIMQKHLQNYDVSVWANSFIDRLLLSDKK*
>SRVP18_trench_6_60cm_scaf_17_454_394 # 331414 # 331617 # 1 # ID=1_394;partial=00;start_type=TTG;rbs_motif=None;rbs_spacer=None;gc_cont=0.255
MLTKDGVELLRNILNDKFMKKRDDDEMRAFILITKFQFERDITNGDFEFIDDKTIRVRIH
KDQARNF*
>SRVP18_trench_6_60cm_scaf_17_454_395 # 331631 # 331948 # 1 # ID=1_395;partial=00;start_type=ATG;rbs_motif=AGGAG;rbs_spacer=5-10bp;gc_cont=0.349
MERYKIDFESIQWKTPTESGRFKVYKQNGKQIRLVEFNDKFTEADWCTKGHIAYILEGQL
EVNFSGDIVIFNKGDGLFIPAGGKDKHKGKALTKIVRILFVEDIL*
>SRVP18_trench_6_60cm_scaf_17_454_396 # 332053 # 332397 # 1 # ID=1_396;partial=00;start_type=ATG;rbs_motif=AGGAG;rbs_spacer=5-10bp;gc_cont=0.301
MEIKKFAVEWIESWNSHDLNRILSHYSNDFEITSPMIKVALSIENGTLKGKEKIRSYWEA
AFKNIPDLHFELKEVTESVGSIAIYYKSVLGKMAIEVMFFNEEGEVNKVVAHYT*
>SRVP18_trench_6_60cm_scaf_17_454_397 # 332589 # 332789 # 1 # ID=1_397;partial=00;start_type=ATG;rbs_motif=AGGAG;rbs_spacer=5-10bp;gc_cont=0.408
MNIGIRGIIAIFDIDRRGDVSVPCPEGKRSLGGGYYLTFNEGYWDELRIFGSSPMPDGNG
WFFRLD*
>SRVP18_trench_6_60cm_scaf_17_454_398 # 332825 # 334099 # 1 # ID=1_398;partial=00;start_type=ATG;rbs_motif=GGAG/GAGG;rbs_spacer=5-10bp;gc_cont=0.350
MKIDNHILATILITIILIVPNIASAFAGMGSGGSGSSSGDTYGTFSVIVDNTISLPSGKF
DVYRFSVSSDGGHVTGTFTSYCDCDVKYSGIQVLVLNEEGFTNVQNQIMFPGSNTSGDAG
DVYYNSMYTISGSIDLYLQNGNYVLMFANDARSGMPSNYDKTVTAKVNLKYTQLITPTPS
PIITTPTPSPIITTTTPSPIIITPTPSPIIITPTPSPIIITPTPSPIIITPTPSPVIITP
TPSPVIITPTPSPVIITPTPSPIIIAEEKFRVGPTVNLRPVNDDISISEDGLIELYMDNP
SINDVVMNTDIRISVPSGISVYGQGFGDAGSAGVLRGTFDIPPGQSRTIQMTVKAERTGE
FLIKFSGLYWPGDDKDVYEPISLTHNFKVHEDIKTPIHTETKIIPGFEIIMSMIILLSIR
KNMR*
>SRVP18_trench_6_60cm_scaf_17_454_399 # 334227 # 335219 # 1 # ID=1_399;partial=00;start_type=ATG;rbs_motif=GGAG/GAGG;rbs_spacer=5-10bp;gc_cont=0.386
MTNDKGKYIISENWKYMKAIFMVSMITFLFSTIVTSAPLSNIPVQDAIKQAMINNTISVT
GYNTISLTDISPVSAKRTIDKTTLTAGSDTSITVDIHNDDIQRSLSLQETIPSGWNLTKI
SDDATDFKASTNEWVWLTIESNTVKTVKYKLTIPSDTKSGQYNINGNIVTNGDVISVTGD
NIISVTKGDIISYYRSLGKFLNIVETNDLLEAADDWRGSIVPPGFSLSIDTSQLLTLADE
WRTATIPTATPTPTPTATPTPTPTATPTPTPTATPTPTPTATPTPTPTATPTLLHRHQLH
RHQLLLLHRHQLPLLHRHLFMKQKQIILLM*
>SRVP18_trench_6_60cm_scaf_17_454_400 # 335258 # 335545 # 1 # ID=1_400;partial=00;start_type=ATG;rbs_motif=None;rbs_spacer=None;gc_cont=0.299
MTTYHDGNIIGDFTVVLGGNIEIYILSEKAYINWINGNSVPTYYNSGRITTGNFNVNLPA
GKYFLVYSNTYSIFTSRSVKTKVIFEYQECVLNCD*
>SRVP18_trench_6_60cm_scaf_17_454_401 # 335898 # 336947 # 1 # ID=1_401;partial=00;start_type=ATG;rbs_motif=None;rbs_spacer=None;gc_cont=0.283
MLLALKDGKLIRANPGIYATCPFCEEDVMPRCGTIRMWHWAHKVGECIYHTESETDWHLE
WKDRALKLGFEIEKRFDEHIADIYDPKTNTVIEVQHSPISEDEILDRTICYSLNNLNVKW
IFDFREKFKNGNVSFIGVNENELHLEEFLQIADYNLDSSLFLKFLLPIYAKYTERYIKKS
LCCLYDNGYDLYYDLCITMDNGPILSYIKANTDEDLKCFIHNKQRIDYKDFPIDSGKCII
YAFDDFKLNDDYLINYITQKHVFSFWSEMMQKVYIEHTNYIKQLSIKGTQEYIENFRNTI
NVFTLRCDNCHKATIVNATPLEMYNSILIRRRKHTCGGNVIVDNLSLYP*
>SRVP18_trench_6_60cm_scaf_17_454_402 # 337116 # 337268 # 1 # ID=1_402;partial=00;start_type=ATG;rbs_motif=AGGAG;rbs_spacer=5-10bp;gc_cont=0.340
MNKTEEHGKDCRCKECIRKWKRGIDISDSQINDYGEDILNGMTWTLTMIL*
>SRVP18_trench_6_60cm_scaf_17_454_403 # 337284 # 337487 # 1 # ID=1_403;partial=00;start_type=ATG;rbs_motif=None;rbs_spacer=None;gc_cont=0.324
MTKPSKPFNYIRAKGITRRARNQGNLIHEDTLLLLKKEAENTLSEDDIIKFRLLIAREPV
IKKMKEI*
>SRVP18_trench_6_60cm_scaf_17_454_404 # 337553 # 337843 # 1 # ID=1_404;partial=00;start_type=ATG;rbs_motif=GGA/GAG/AGG;rbs_spacer=5-10bp;gc_cont=0.216
MNRKEKIDKLVKIFNENKIIIIDNERIGNVTINAKFFLDEICNKLIEKEFLNDDIINFKS
FLGDELIMIIDNISWISFEYCTFPLEALYETELWMM*
>SRVP18_trench_6_60cm_scaf_17_454_405 # 338284 # 338556 # 1 # ID=1_405;partial=00;start_type=ATG;rbs_motif=AGGAG;rbs_spacer=5-10bp;gc_cont=0.319
METKITYSKNKIEMVGELDPDAEVSNICFANIDPNIHLQLTTTIPVSTKDLEELFSWLNA
NRVGSLEGEWKLTLEKISPDQVEKESVNTV*
>SRVP18_trench_6_60cm_scaf_17_454_406 # 338724 # 338990 # 1 # ID=1_406;partial=00;start_type=ATG;rbs_motif=AGGA/GGAG/GAGG;rbs_spacer=11-12bp;gc_cont=0.303
MKMNETVIDTIIEGIVDMKIPNFNIIEAQLSSPYVIHEDESTCEIDIKIILKEKVKKKPK
EEAKRASDDMFNESDYGRVQIGEARNNR*
>SRVP18_trench_6_60cm_scaf_17_454_407 # 339274 # 339840 # 1 # ID=1_407;partial=00;start_type=ATG;rbs_motif=AGGAG;rbs_spacer=5-10bp;gc_cont=0.312
MVDNFQKNHSDKKNVSEKRSKKWDVNKPRKGNSKDKNIGIIDGEAIDKKTIKLGRTVPDI
LLQDVKRKCYTYRRPDESIIDECVRQKVKKTLDDEMYRLGITKDIYFKSIKEPVGVIENI
IVVITKTEEKGWVIIVKRKTSFDVLRDTNIIVRFLERNGIYIKDEDICTGFCPLTKLDEE
ESIDELQS*
>SRVP18_trench_6_60cm_scaf_17_454_408 # 339855 # 340460 # 1 # ID=1_408;partial=00;start_type=ATG;rbs_motif=GGA/GAG/AGG;rbs_spacer=5-10bp;gc_cont=0.299
MSHTTNKKLEYEEDISDAIIRIINSRNKRVKLYYIDLDKFFEKVCNHHLLKNFFGKKVWY
EDGKLFIKDCNKLTTDFNGADDRLVNLFYNFCYSIGYDDNSTVGNDDVDDNNGKLSLKER
LRIVEEVFTGEFTSDDYCQKYDISEATASTDILRLIELKKLVYLNKKRGRRRLYSTSICN
EQKRLDSFEDCNKQNTVSVCI*
>SRVP18_trench_6_60cm_scaf_17_454_409 # 340530 # 340670 # 1 # ID=1_409;partial=00;start_type=ATG;rbs_motif=AGGAG;rbs_spacer=5-10bp;gc_cont=0.362
MNKTEEHGKDCRCKECIKKWQRDIDISDSQINDYGEDILNGMTWRH*
>SRVP18_trench_6_60cm_scaf_17_454_410 # 340709 # 340915 # 1 # ID=1_410;partial=00;start_type=ATG;rbs_motif=None;rbs_spacer=None;gc_cont=0.309
MTKPSKPFNYIRAKGLTRHARNQGNLIHEDTQLLLKKETENTLTEDDIKKFKLLLAREPV
IKKIKRLE*
>SRVP18_trench_6_60cm_scaf_17_454_411 # 342080 # 342334 # 1 # ID=1_411;partial=00;start_type=ATG;rbs_motif=None;rbs_spacer=None;gc_cont=0.318
MVKETKQQYYLREYGIDITEPSKPERIKTKSEIIVDIKEGSYNGIFYGIEGSWARKYYQP
LLNWFLMNEVGSKIRTNRKIGDTK*
>SRVP18_trench_6_60cm_scaf_17_454_412 # 342454 # 342792 # 1 # ID=1_412;partial=00;start_type=ATG;rbs_motif=AGGA/GGAG/GAGG;rbs_spacer=11-12bp;gc_cont=0.310
MKLNENGKMTVYMVGEGDQEYEIEKPGWLSSQGWKELVGLFPNEKINYDDVHILLAVLGT
NIVDSKDTGKDLIHSLQLSIVSKLFEIHMIRDLIKRSEFYKSGEITDLIVDT*
>SRVP18_trench_6_60cm_scaf_17_454_413 # 343034 # 343375 # 1 # ID=1_413;partial=00;start_type=ATG;rbs_motif=None;rbs_spacer=None;gc_cont=0.260
MITNNRRYLDIFLFMKTKFKTKEEAIANKKKEDRLFHDPYIDEYFIISPRKYIWKKGEFE
DNFIIMPETLEECIKLRFGNCQDCDYLPHKMGSYKYCKRKVYLSNIENMEIID*
>SRVP18_trench_6_60cm_scaf_17_454_414 # 343597 # 343893 # 1 # ID=1_414;partial=00;start_type=ATG;rbs_motif=None;rbs_spacer=None;gc_cont=0.269
MKLNNDKKFIGDEFEETIESEDLENMYDLVLPPGMSHKIIMEVVDKFNLEIVTRRVTLKT
IDAEQENLLVLRGKLNDVNQAHDYIYQKLSEKYKYKRT*
>SRVP18_trench_6_60cm_scaf_17_454_415 # 344507 # 344686 # 1 # ID=1_415;partial=00;start_type=ATG;rbs_motif=GGAG/GAGG;rbs_spacer=5-10bp;gc_cont=0.433
MTKDNNMEKWKCTLCDYVYDPAIGDLDSGAAPGTAFEDLPNDWVCPWCGAPKDSFKKVE*
>SRVP18_trench_6_60cm_scaf_17_454_416 # 344879 # 345127 # -1 # ID=1_416;partial=00;start_type=ATG;rbs_motif=None;rbs_spacer=None;gc_cont=0.361
MVVSGQGINVVVGPPVNVVVEPPVNVVVEPPVNVVVEPPVNIDVVSVSMALLGCTKNIIL
KANVNMTIVAKTTVDFSSNFLI*
>SRVP18_trench_6_60cm_scaf_17_454_417 # 345248 # 346510 # -1 # ID=1_417;partial=00;start_type=TTG;rbs_motif=None;rbs_spacer=None;gc_cont=0.480
MISTPSRQNKKSSHFQIHYRDQCHISVVTGVGVGVGIGIDIIIGVGVGVGVGVGVGVGVG
VGVGVGVGVGVGVGVGVGVGVGVGVGVGVGVGVGVGVAVGVGVGVAVGVGVGVAVDVGVG
VAVGVGVGVAVGIGVTVGLGVCVGLGVGVAVGVGVGVGVAVGVGVGVGVAVGVGVGVDVG
IAVGLGVGSGGAVGVGVGVGVGVGVGIAVGVGSGVGIGVGVGVGVGVGVGVGVGVGVGVG
VGVGVGVGVGVGVGVAVGVGSGVGVYVGVGSDIDFGVLIGFGVCVGFGVGIGVGVCVGFG
VCVGFGVAVGSDVGVGLGVGVAVGVGLGVGITVGVGVGIAVGVDIGIGIGVTGINVVGPV
VNGQVFRVDALTVNVDVGLAVNVDVGLAVSVDVGLAVSVDVGPTVRQGIDFLHSSASVNS
*
>SRVP18_trench_6_60cm_scaf_17_454_418 # 346904 # 347629 # 1 # ID=1_418;partial=00;start_type=ATG;rbs_motif=None;rbs_spacer=None;gc_cont=0.346
MHIRNGHVVLDVGCGPGIDTITLSQFVGPTGQVIGIDIDNEMINIANNKAKESKVADWVV
HKHFEAEYIPYNSDYFDSCHCERMLQHLMLPERAISEMVRVTKPNGWIVVSDTDHSTLTI
DTPDIDIEWKLRRFHTEMYKNGYIGRQLYRLFKQQNLEDIVVEIFPLFSKEYMLTRYMAL
LDKTEEEAIATGIITVEELKRWHKNLERSDNEGTFFSNVILVLVAGRKSLCSTYDVEDTC
R*
>SRVP18_trench_6_60cm_scaf_17_454_419 # 348419 # 348712 # 1 # ID=1_419;partial=00;start_type=ATG;rbs_motif=None;rbs_spacer=None;gc_cont=0.299
MCDYCETDESIVGYIADELTSAILDKLSKLGFKKVSFTTVKECFDSCDNEYELLMTNGKT
KIKVNIAGLDEISIETYRLKDGVWIDNNLNRDLNPYF*
>SRVP18_trench_6_60cm_scaf_17_454_420 # 348745 # 349395 # 1 # ID=1_420;partial=00;start_type=ATG;rbs_motif=GGAG/GAGG;rbs_spacer=5-10bp;gc_cont=0.258
MNIIVKEDNEIVYEIFQEKDLEETTKLFSEVFPRGETTVKYLKITPKQYYSVADLYCKKA
IKEGLSMIARDKNTGKIVGFLLNEDFDSPKPEGIEKIDPIVAMDMSLIDVLEEDLKANKK
EGEKRFHLFLGGTDIGYENKHILSTLLEESIKLAKDKNFTSIIAEPTGFATQHIIKKLGF
EKRNFIEYKKYQFEEKFIFENMEDCPIGIILMEKII*
>SRVP18_trench_6_60cm_scaf_17_454_421 # 349436 # 351154 # 1 # ID=1_421;partial=00;start_type=ATG;rbs_motif=GGA/GAG/AGG;rbs_spacer=5-10bp;gc_cont=0.320
MTKHQSYLETLENIKNFFTSPISNPIMDGYFVHTLSHFLDHIDNLKCKTPVLGLDIESCL
NCTLHKVGIETLPMRIKQESKYDILSRFPSDMSCVEDVTELLTEYCKGIIIYSHPNTQVN
VIPPSTIPSIMAHIAASTFNPSIDWDEYAGNFADAEIESVAMMSELVGYDQNISGGIFTF
GGTGSNLYGCKLGVENIFDGKAAIDGIKEDVKIVTSDKSHYSKLNIASWLGIGTKNIVNI
PTKDNEMIMEDLEIYLRYAFDKGEKIAVILATMGTTDAFGIDDLESIVKLRDKLYIEFKL
GYCPKVHADAVIGWPWIVFRDYDFDENPLDFNINTLYSLQESMNKMRSLNMADSISIDFH
KTGYTPYISSLILLKDRNDLNLITRIKESMPYMYQYGHYHPGVYTLETSRPGSGCLAALA
NIRLFGKYGYQVLIGHLVEMAQILREKLEKYSFIKILNSNNHGPVTLFRIYPDSEYEDMD
MILQKEIKDPDYRKQLDRHNKYNLKLFQFIHEEAMKGKGVLLSFTIEYRQAEYNDGPPIN
ALKSFIMSPWTNIDSINTVVHQVIDARQQIEV*
>SRVP18_trench_6_60cm_scaf_17_454_422 # 351596 # 351730 # 1 # ID=1_422;partial=00;start_type=ATG;rbs_motif=GGAG/GAGG;rbs_spacer=5-10bp;gc_cont=0.296
MSANVNDVKNWIKELKNRGIKEFKYKDLPDDLKKIGLIRRARVL*
>SRVP18_trench_6_60cm_scaf_17_454_423 # 351727 # 351831 # 1 # ID=1_423;partial=00;start_type=ATG;rbs_motif=GGA/GAG/AGG;rbs_spacer=5-10bp;gc_cont=0.248
MRNKREDKDKRRNSMDNFEWLIIKLTIKDHIPLE*
>SRVP18_trench_6_60cm_scaf_17_454_424 # 351876 # 352166 # -1 # ID=1_424;partial=00;start_type=ATG;rbs_motif=None;rbs_spacer=None;gc_cont=0.265
MEVLFQENLLELIKKSNIIILILVLTQKYDCNLENDCFNPCSSGSFIMHDSLWYSRCWKV
LILVLMEISPKWENGKLNIYKVMNLCILILMEMSYK*
>SRVP18_trench_6_60cm_scaf_17_454_425 # 352933 # 354279 # 1 # ID=1_425;partial=00;start_type=ATG;rbs_motif=AGGAG;rbs_spacer=3-4bp;gc_cont=0.333
MTLKTIQTPGINSINLYKKATVIGATQNACLYGIALEEGNGNYIIDVDRNKYLDFLSGAA
SNSIGYGRKDVVDIYAKTAMRLQHSCFVYNFNKEAIELAEKLIDITPGNFEKKVLFGISG
SSSIDGAIKVARKYTRKKGIISFNNSYHGSTGLAIQATHLINLTDSLFLDELHEGFYHIP
FPTKEEDIQNILIETERLLKTGIVGAFLVEPIQGDAGVLIPPKNFFKQLYNLLKEYDALF
MTDEIQAGAGRTGKWWGIDNFDVIPDILVCGKGISGGYAPISAVIGDEKIIDSLNKTQHL
FTYSGHPPSCAVTKKVLNIIEEEKLMENALRIESLIRRELETLKDYETVTDFRGIGLMLG
LELAGESLAGIAAMRCVEYGLYPGYYGKYNEVLRLQPPLTLTEKEAIWAAEIIKKVIEEI
ENKEIPKQCIEDYKKYACGSICSDCKLI*
>SRVP18_trench_6_60cm_scaf_17_454_426 # 354255 # 354359 # 1 # ID=1_426;partial=00;start_type=ATG;rbs_motif=None;rbs_spacer=None;gc_cont=0.324
MFRLQINLDMHIEERRLKMDEVKIGDDEIWPKNL*
>SRVP18_trench_6_60cm_scaf_17_454_427 # 354341 # 355216 # 1 # ID=1_427;partial=00;start_type=ATG;rbs_motif=AGGAG;rbs_spacer=5-10bp;gc_cont=0.305
MAKESLGYITAFVAAVLMGTLGLFVRHVSSSSELITFLRLFLSLFFLVILLVLTGQYNKI
GVKLNKTNVSLFMSGIFESFAILFYIDAIKYTTLSNAVLLLYLGPLIATAFAHIFMNERV
RPVNLILVLIAFLGIPFLFEFNFSLDLENIYGYIFGILSAILYSLYIIANRKIAKDITTI
NRFFYQFLFGSLSIFPVLFLGDTRFIIQDVPYLVLIGFLNGFLALSFLIVALQNLEAFKC
GNILYTEAIVATAIGWIFFSEKMSILQLVGGFMILSSGLVQIAITTRKANI*
>SRVP18_trench_6_60cm_scaf_17_454_428 # 355264 # 355764 # 1 # ID=1_428;partial=00;start_type=ATG;rbs_motif=AGGAG;rbs_spacer=5-10bp;gc_cont=0.305
MGMYDRIMVTQKCPYCKRLQTFECQTKDLDLLMYEFRPLYEDWEDSNITSVFRKDFFVGL
PIFKDFPLDKDCGWIDQAEFAEARATLSEEFKKLEFVEIVATCESLWCYAHARLHDKKTN
GYISGFGRYFEGKIKVNNGKLIGKIYDMILDNQPEYEELKFLEELK*
>SRVP18_trench_6_60cm_scaf_17_454_429 # 355926 # 357248 # 1 # ID=1_429;partial=00;start_type=GTG;rbs_motif=None;rbs_spacer=None;gc_cont=0.324
MTYYEYNIYEIIIHEEDIKMSKETYNTKQELIIPTDLKTYLNDIADNRFGYRLGDPWKYS
EETLGVVVPILRENSPDREYHTMYEVLKELNIKDTGNISQVELQNKSGMAIFIRAGTIFT
GKTQNRATQHSGIYSNEKETIDVRCVNASHGIHKGEEMRFGDITPPSVTMNLMAKDQSGV
WNSVRNYNSSPETERQRRFGATPYGFTMTNPNNNIINSIPEDLPEDVKKALSFVSNSKSR
RSDTQCGVYTSTRSDGIRRTRITRIFPSEGITQLWSGELSDENIETIDKFARANNINTNL
HDNVTNDLLGQIRKSQSVIDDMMQKVPLFDDQVGAVLFNPVGVIAVETFDHPKSWESIKK
EIIEKYGDKIKEKQAEHLFELKSEMILPMFKKFIDELDNFIETIIQKNEFSETRGIIGRG
IVGEYTLVKGQPIHVLLLKE*
>SRVP18_trench_6_60cm_scaf_17_454_430 # 357336 # 357884 # 1 # ID=1_430;partial=00;start_type=ATG;rbs_motif=GGA/GAG/AGG;rbs_spacer=5-10bp;gc_cont=0.344
MKKMTEQNLINAFGGESQAHMRYLHFANQAEIEKYFNVTRLFRAIAHAEYIHAGDHYKEL
KHLDGGFVANSMAAFGPGNTKKNLKLAIEGETFEIEEMYPVYLETAKFQGEKGAQRTFEW
SYGTEKMHKALFERALCAIISNIDIILGAIQVCEVCGYTLEGDAPDRCPLCNATIDKFKT
FK*
>SRVP18_trench_6_60cm_scaf_17_454_431 # 357905 # 359239 # 1 # ID=1_431;partial=00;start_type=ATG;rbs_motif=None;rbs_spacer=None;gc_cont=0.360
MSKIIIIGLGSGGFAASLAIRRTDQDALITIVEKRTYEMFSPCGLPFAIEGIVSLEDLKF
SLPDDKQVTKLLGYDAQSIDTAKKVLITKNILTEEMISIPYDSLIIALGAKPFIPPIKIQ
ETIGFGVFALHDLESAQRIINYATLCKRAVVIGAGPIGLEIAVGLHKKGLEVVVIEMLPN
ALPRALDKDMAKLIEKSLEDSNIKLITNKTVNSINGKPVESVSIGDEIIKTDMVVLASGV
KADLNMATNAGINIGKWGIKTNARMETNIKDIYAVGDCIETVSLIDHRPTMMQLSSAAFR
QGMVAGTNAAGGYDIYEGALSTFASIIGKMEVAATGFNEFFAKSAGFKTISGKAQGKNKP
VYYPGSKDITVKIIVDAKTGKVLGAQAIGDGAGARINTVSLGIKCGIDIYSLSQIEIAYC
PMIAESYDVLNKAADFIVRKLEKK*
>SRVP18_trench_6_60cm_scaf_17_454_432 # 359417 # 359857 # 1 # ID=1_432;partial=00;start_type=ATG;rbs_motif=None;rbs_spacer=None;gc_cont=0.268
MKINDYKRLFEIKHEEGWLDDNVWLAKCKICGKLIFDKYLIKNWYTLKGDQRKKRFYGII
RHHINIYHSEFIPPKNVDLIEQEKTLEKSLHFLKNFPFRPYVKEENLTEKDMALKKALHF
LKNFPFRPYVKEDKVWKPGTIRKIKI*
>SRVP18_trench_6_60cm_scaf_17_454_433 # 359871 # 360392 # 1 # ID=1_433;partial=00;start_type=ATG;rbs_motif=AGGAG;rbs_spacer=5-10bp;gc_cont=0.318
MKEYIKVPLEKIAIIIGPNGDIKKNIEEKSTTILSINNQTGDIEIDIKDPIKGLRTKDVI
NAIANGFSPEKAFRLFDDDLLMFETINISNTKSERTLQRLKGKLFGGTGKTRDVFENLTG
VIISVYGNTISLIGHSDQNDIARTGIDMLLKGTFQKNVYNFLEKKMCELKCAN*
>SRVP18_trench_6_60cm_scaf_17_454_434 # 360423 # 360893 # 1 # ID=1_434;partial=00;start_type=ATG;rbs_motif=GGAG/GAGG;rbs_spacer=5-10bp;gc_cont=0.363
MNIKISAEAFENGTMIPSEYTCDGDNISPALYWNGTPTGTKSIALIMDDPDAPMRTFVHM
VIFNIPADIEKLPKGIPKDGLQFDPEINYGKNDFGRSGYGGPCPPSGTHRYYFRIYALDT
ILNLGTGVKRDKVDNAMRGHILASGELIGLYKRYYD*
>SRVP18_trench_6_60cm_scaf_17_454_435 # 360929 # 361222 # 1 # ID=1_435;partial=00;start_type=ATG;rbs_motif=AGGAG;rbs_spacer=5-10bp;gc_cont=0.286
MSLLTLEESRDQVKRNPKAYRRYHELMSKYGKIIIPEDECSSKICNELNQKIEKEILLIA
MIEALDDKKRPQYYKKLDKLTSLRYGLKEENICSCIE*
>SRVP18_trench_6_60cm_scaf_17_454_436 # 361326 # 362129 # 1 # ID=1_436;partial=00;start_type=ATG;rbs_motif=AGGAGG;rbs_spacer=5-10bp;gc_cont=0.341
MKTSRTILGVILLVALLSAIAIVDADLGGIISADYLSPNTSINQVGTKHTVVATLINSSG
PLKNLNVSFGVISGPNNGTNGSGITNSTGQATFTYRDTGGAGIDQIEAVVFPGPSGELQV
PILSNIVTKKWVNFFSVGFMQGQGSILENDGTNIGLNFQLSCNLKDKHNKLEINWNNNKF
ELNKLTSTACFNDISIPTSKKVGFNTYVGIGNGIYNGVDGVEASWTFTDTGKHEIDDTVS
IVIKDTNGNVDLNISRKLDKGDQKAHK*
>SRVP18_trench_6_60cm_scaf_17_454_437 # 362207 # 362782 # 1 # ID=1_437;partial=00;start_type=ATG;rbs_motif=GGAG/GAGG;rbs_spacer=5-10bp;gc_cont=0.299
MKEREIMSEHMNFVADYIKTISKELDSKNVNKLINEIIITKRIFLLGAGRSGLEARGFAM
RLMHLGFDAHVIGETAYTPSKDDLVIIISGSGKTPSIVDLEIDITKKGPKMAIITTNKDY
SSILDMTIIIPVIIEDIDKDLRECFLPMGTLFEIVSHIFLDAIISELKYRTGTTEATMKD
NHIFSEYVGIL*
>SRVP18_trench_6_60cm_scaf_17_454_438 # 363263 # 363700 # 1 # ID=1_438;partial=00;start_type=ATG;rbs_motif=GGAG/GAGG;rbs_spacer=5-10bp;gc_cont=0.299
MLYEEFEEMSKLFAETWGILTKRRPLMSISVERAIEKYRGYRTIGIYETDKEILARIELP
GLNKENIMINLTEDRLDISIEIKEEEKRREEESIYNIERYENFHQSAPLPGLIDPDKANA
SYKNGVLEIKMPRKVLIKRAKLKIE*
>SRVP18_trench_6_60cm_scaf_17_454_439 # 363719 # 364003 # 1 # ID=1_439;partial=00;start_type=ATG;rbs_motif=None;rbs_spacer=None;gc_cont=0.295
MKYGMTELEFNKWKKEWYERVPKCNKFVCCHELMSCGIKIFCGDCSIYKTYVRDKEPKEC
TTVSCDDCMIKYECKEYKKGFSINNIDPILEVGI*
>SRVP18_trench_6_60cm_scaf_17_454_440 # 364295 # 365008 # 1 # ID=1_440;partial=00;start_type=ATG;rbs_motif=GGA/GAG/AGG;rbs_spacer=5-10bp;gc_cont=0.328
MTIKLIPPEEVYDIKSVEEIDENEIKKRFEFVINFFQKTNPNPTTELKYINGFELLVATI
LSAQSTDKRVNMITPELFKEYPSAEKMAKASAEDIYPFISSVTYPGNKSEHLAGMAKKLV
QKYDGKIPEDVGELQTLPGVGRKTAHIIAATLYNKPVLAVDTHVFRVAERIGLTTGAKTP
LESEEQLIRYLSKEVIPKFNFWLVLHGRYICTARYPNCPECGIKEVCRYYNTVVNVN*
>SRVP18_trench_6_60cm_scaf_17_454_441 # 365091 # 365354 # 1 # ID=1_441;partial=00;start_type=ATG;rbs_motif=AGGAG;rbs_spacer=5-10bp;gc_cont=0.348
MLFVLWFKWTPEYTSRLLNLWKDFKYPEEVKLIGRYLLIGRHISVAIFDAPNEEAILKIT
YPFKELGVPHIAPAIPLEDALEMMEKM*
>SRVP18_trench_6_60cm_scaf_17_454_442 # 365445 # 365597 # 1 # ID=1_442;partial=00;start_type=ATG;rbs_motif=AGGAG;rbs_spacer=5-10bp;gc_cont=0.425
MVGLESAMENAEEAQKVKAKEDPKEKKRQQEFYAKLRARTAEQPTGAQYE*
>SRVP18_trench_6_60cm_scaf_17_454_443 # 365960 # 367186 # 1 # ID=1_443;partial=00;start_type=ATG;rbs_motif=AGGAG;rbs_spacer=5-10bp;gc_cont=0.301
MPRSIWTGTLQFVLISFPVKLYKSVDDKGVSFKNIHAVCGNNINLKKWCNVCGREVLANE
INKGYELGKNQFVIFGAEEIENILPENEKIINIESAVLADEIPVITYDTPYFIAPDKGGE
HVYNLLLNALSVKNKVLIGRIVMRNKEHLVSIRPYSDGLLMSNLHFINEVRDIHEVVSIK
DKNVNNKELELAINLMDTLTGSFDKIDQVDKYKESIEKLVEMKATGQVITIEPLKPVREV
RNIIEGLQKSIEIVTGAKIAEPPISVTSISKIPIKTTEIPLLKMPQVKPKEGIKDQLDKL
YGITDEEIDNILLEQKIEDEQERINTLKELINYKSFEDYVKAHGKEFEGIEIGEDFKIII
ILDQNYPRINIPILKKIGIVADHFGILIHIKSSNRQIIKKLADNIFDF*
>SRVP18_trench_6_60cm_scaf_17_454_444 # 367224 # 367544 # 1 # ID=1_444;partial=00;start_type=ATG;rbs_motif=None;rbs_spacer=None;gc_cont=0.290
MFILTKIFGEGPRVKILEAFADNFEDEISIQDLIWLTDMPKTTIYNYINRLLDEKIILEG
TNVKRTQFYRLNKEKSEVKIIVSLVNYIVTEKLADELVERGLKQID*
>SRVP18_trench_6_60cm_scaf_17_454_445 # 367547 # 368527 # 1 # ID=1_445;partial=00;start_type=ATG;rbs_motif=None;rbs_spacer=None;gc_cont=0.291
MLPNKFHFLDVKPAKMSILSIENKIFQRKLDGTAVEIFINDQNRIFGRGVLEYGIASEYT
LRFPEIIKDLQRLNIPKDTDFVGELVVVDPQTGFESLKLVQTRTQRGNKIELYSKNYPAL
LIILDVVTVNGKDVTGLKYLDRINELKLSIGNGNNWKSEHIFFIKNEIELDWNFIEKNNL
EGIVVRDANEKYNRGIWKVKLIDTEDVYCKGEYNKSEKLNEFRSLICYQLYEKQSTKVDN
NLYEKQSTKVDSNDKDRNEVYVADVGGGFTNGERKEIQKMLDSGIMKEKPLVLEIKTLGR
RPSLRFRNPTFLRIRYDKSWSECIIK*
>SRVP18_trench_6_60cm_scaf_17_454_446 # 368863 # 369240 # 1 # ID=1_446;partial=00;start_type=ATG;rbs_motif=GGAG/GAGG;rbs_spacer=5-10bp;gc_cont=0.354
MDKVVHFHMPVDDMERAKKFYTDIFGWDVQGTDYPEYQLVKTVDTDENDIPKEPGAINGS
LYTRDSPGEHPEITIEVSSIDDYLKKIEESGGKIITTKTPIKDMGFYAEFEDTENNVVGL
WQEPI*
>SRVP18_trench_6_60cm_scaf_17_454_447 # 369254 # 369907 # 1 # ID=1_447;partial=00;start_type=ATG;rbs_motif=GGAG/GAGG;rbs_spacer=5-10bp;gc_cont=0.358
MKNDIPEKGAIVQRDRETYAVAPHIPGGIIAPDKLRNFADVAEKYGSVIKITSAQRIAIV
GIQEQDIDHVWEELDMKPGAAIGLCVRSVKICPGTTFCKRGQQDSVGIGLKLDEKYHGME
LPFKLKMGVSGCMNSCAEPVIKDIGLMGTSKGFRLFAGGSSGVNPRLGNLIAEELSDNDA
MELVDRIISFYKKTNQKKRLGKIIDEIGLDNFKKEIL*
>SRVP18_trench_6_60cm_scaf_17_454_448 # 369912 # 370088 # 1 # ID=1_448;partial=00;start_type=TTG;rbs_motif=None;rbs_spacer=None;gc_cont=0.305
MKGGDILCLADSSTSIDIDSVEIGEKYRCTNCNTKFKGIGKKVHCPTCDSIQIEKDLD*
>SRVP18_trench_6_60cm_scaf_17_454_449 # 370111 # 370329 # 1 # ID=1_449;partial=00;start_type=ATG;rbs_motif=AGGAG;rbs_spacer=5-10bp;gc_cont=0.379
MVIKTYEGKNATIKIDEDKCIGAGECVTACPESVFELVDGKAKVTSIEDCSECCACVEAC
PTKAIQHSSCST*
>SRVP18_trench_6_60cm_scaf_17_454_450 # 370402 # 370788 # 1 # ID=1_450;partial=00;start_type=ATG;rbs_motif=None;rbs_spacer=None;gc_cont=0.344
MIGELKGKIIGMRVLSTDCCPKMESTFQDVGKILNIEVKDIGTFWSIFKEDGGYYGEGQG
ILMTNDGEIVSWKGQGLGWMNGKITEYRASLFFNTSSKQLERLNKIMGIVEYSIDEEGNT
LEKLWEWV*
>SRVP18_trench_6_60cm_scaf_17_454_451 # 370795 # 371139 # 1 # ID=1_451;partial=00;start_type=ATG;rbs_motif=GGA/GAG/AGG;rbs_spacer=5-10bp;gc_cont=0.313
MVHVLVKHKVKDYNKWKSVFDKNSELRKAGGEKGVRLFHNIDKPNDTVIILEWDNIENAR
KFYESEELKKSMKEGGVVMKPYIYYLEEVEDVGSSTAEEKIEEEKIEEDEGEDI*
>SRVP18_trench_6_60cm_scaf_17_454_452 # 371154 # 371666 # 1 # ID=1_452;partial=00;start_type=ATG;rbs_motif=GGAG/GAGG;rbs_spacer=5-10bp;gc_cont=0.370
MSKAVVIYLSTSGNTKVMADSIAEGLASRNVKVTTMNFHEARIEEIQAADAIAIGSSTFH
YKMLPPMEKFIDSLAKANVTGKVGAAFGSYGWSGEAPINIAEKMRKLGMEVIDPVLRIQY
QPTEKDLEECKRLGKDIANNIKKKVEKPKAGEPKAECAPVEDVKMGEGGH*
>SRVP18_trench_6_60cm_scaf_17_454_453 # 371670 # 371954 # 1 # ID=1_453;partial=00;start_type=ATG;rbs_motif=AGGAGG;rbs_spacer=5-10bp;gc_cont=0.347
MARYIIISNLTDEGAKTLKKNPSRVKEVNTELKDMGINVLDQYAILGNFDFLTIVEADDE
STISKAVVEIASRGSIKTATYKAISMDDFIESLK*
>SRVP18_trench_6_60cm_scaf_17_454_454 # 372015 # 373112 # 1 # ID=1_454;partial=00;start_type=ATG;rbs_motif=None;rbs_spacer=None;gc_cont=0.347
MVNKSEERKEGLKEKSTENKDISKTAESHAAFSKMWDDSYLNLYKPWIESTMEMFEKTIS
ISKEATPQKYREFYDDWIKTCQNYFGKFYPIPTLKSNKETLEKFLSSAEEFNKLYKSWIS
ELEENSMKTKEILQGESDPAKYKECYDMWMKSYQKIFDELLEMPAKESTKEIFGHYMGIP
DICSESFLQMPKLWKKSYEQFCRPLNESMLKLVEQMADICRGDADSKACKEFSTLWTEIY
EKHIQPIPSKEMFDHFIQCTNIYVSMYKSWIAAIEEMSEKVKESSIQTSVPEGYKEFYNL
WLKIYEKAFVSFFEDMPTIEGPMKEAMEPVKIVSKMYTDMFIKMSKMWVKQDVRSASAYP
GKNKK*
>SRVP18_trench_6_60cm_scaf_17_454_455 # 373375 # 373689 # 1 # ID=1_455;partial=00;start_type=ATG;rbs_motif=GGA/GAG/AGG;rbs_spacer=5-10bp;gc_cont=0.371
MEYRIDIKVGETYRLELGGLGSAGYTWEYTIDDPQIIDISTEMIGDIPKLPPGGHSPNSF
DRNYLFNITALHPGIAHMNLFLRRSWERDIPPLKELYYTISISK*
>SRVP18_trench_6_60cm_scaf_17_454_456 # 373708 # 374130 # 1 # ID=1_456;partial=00;start_type=ATG;rbs_motif=GGAG/GAGG;rbs_spacer=5-10bp;gc_cont=0.362
MSQKLIEALNEDRADELAAIVQYMKHHYEAEGIESPEIIDLAKKIAIDEMKHAEKLGERI
NYLGGVPGKIPTAILEGGDLKKMIEDDLAKENNAIKKYKEHIKLAAEEEDSTTRLMLEEI
LSEEEGHGNTWETVLGITKS*
>SRVP18_trench_6_60cm_scaf_17_454_457 # 374226 # 374690 # 1 # ID=1_457;partial=00;start_type=ATG;rbs_motif=GGAG/GAGG;rbs_spacer=5-10bp;gc_cont=0.280
MENNLKDLMKIYDLAGKKICIQPLISNDEIGYQCIIVVMNLYDDNDISVVLRKAGKEKMK
RIQNRIIGLLHNVKEETKTKFVNDLETLDALDTILEEEYGTKIDIENKCRCFVLSLGPDL
KVDLRRMDTDERIDIKDINELFDVLKDDKYDFIY*
>SRVP18_trench_6_60cm_scaf_17_454_458 # 374758 # 375261 # 1 # ID=1_458;partial=00;start_type=ATG;rbs_motif=None;rbs_spacer=None;gc_cont=0.286
MASKGNIDKIFKPIPINEENQPIKGYSIYIEGELPKFLLNQQAVAKYKIIRPNGSILAVV
PTTFRKDIREELIKLGYKFVSSNKKVVIPVKFVEDIRVSISNANWKHQYAIIINKGDIKQ
IIDDTSKVLKILLDHDIEIEKENICASYCGIPIENTDDINNVMKYKR*
>SRVP18_trench_6_60cm_scaf_17_454_459 # 375271 # 375885 # 1 # ID=1_459;partial=00;start_type=ATG;rbs_motif=GGA/GAG/AGG;rbs_spacer=11-12bp;gc_cont=0.272
MLNRQIKYIDQINIRFDRKFINSLSLLSKRKIEPIIINQDDEEIIIGIKCPVIMDEETFD
DDKKIIESDILKAFADLLNSEICNRKRKDDDNKKYILKYSPIPCPLCGSEKTIGHGRRKT
NIGLKEKRYCKECGKYFTVELENSIWKKKISGEVIKDAIELSKQFTLRETVHKIKEKYNV
RISHSSISIWRKNPKLLEKLDIQY*
>SRVP18_trench_6_60cm_scaf_17_454_460 # 375985 # 376947 # 1 # ID=1_460;partial=00;start_type=ATG;rbs_motif=GGA/GAG/AGG;rbs_spacer=5-10bp;gc_cont=0.315
MVLEKNVKRIIISTILIYGLFFITDVSALEINNSCVDCHKNISPFTDEQARLDHILINHT
ERNVSCSLECHADIVRKTAINNYQQWSDSDHAKYSVTCDKCHGGNSDVTTEKDAHSGVLN
KTDHNSTIYFKNIPETCGNCHKDEIDNFKNTMHYQRLNTDSLAPSCVTCHRPHTFNVPTT
SELILLCSGCHNQRLLPDLSTIPDQAQNALGNANKLHETILRTQESINHEKSIGKDISKA
QNYLDSATYVTNNIGSMWHKFDLTNFDQQIQEGMNSVENAQNQLANINTSTSNKKVVPDI
SISLVIGIIFLIYLMKYGVK*
>SRVP18_trench_6_60cm_scaf_17_454_461 # 376966 # 378054 # 1 # ID=1_461;partial=00;start_type=ATG;rbs_motif=None;rbs_spacer=None;gc_cont=0.343
MVISFIKSWISAHKLPIAIVLIVMFAGMVIVTQKLLDITENPAFCGKNCHVMRPYYDSWS
TSSHKTIRCVECHYQPGIIGHIEGKINGLLQLYTYETTTEEKTDVLYARISDNSCLACHE
SRIFSSNVTYNNFNFSHSEHFFQPTRGIKLTCTSCHSMIVIGMKEHQSVTDPTCGQCHPN
IVTNDIGHVLVTNATCFTCHFRNVSGNSSISGCPSCHGPPDQLYKNYTSFNHTIHLNKGF
LCLTCHTNISKGANDIVPKDKCLSCHLQNDRVSKYDDFNLVHKTHVTDNKIACYNCHSTV
EHSPTIKDNLCATCHSSQHPPDWLQTHSKQELAGSVCGGCHEPKFCSDCHTKIVTGRNMT
IQ*
>SRVP18_trench_6_60cm_scaf_17_454_462 # 378553 # 379158 # 1 # ID=1_462;partial=00;start_type=TTG;rbs_motif=AGGAG;rbs_spacer=5-10bp;gc_cont=0.345
MAITKTKTKTEGWKAKQWYNIIAPEMFEKANIGETIASDPEKLIGRNIEVTLGELTNDYS
KQNTMLILKIDSVGGDSAYTKYMGHHLTQDYLRSLVKRDASSIETNVLATTMDGYSIRVK
PSCFTIKRARENQIKAIRLIMNTVIENRAKELNMEQFVYDAITGKLSANIYHEVKPIYPL
RRVEIRKTEVEGKNVPIPLEK*
>SRVP18_trench_6_60cm_scaf_17_454_463 # 379385 # 381871 # 1 # ID=1_463;partial=00;start_type=ATG;rbs_motif=AGGA;rbs_spacer=5-10bp;gc_cont=0.297
MIQLSDDYEDIKMSAIMHDIGKFHQRAYKKYHHTPHEKLSKNFVKSIGLNAQVEYMVLSH
MGKDYSLGPSQKDKFLAEIIQKSDSFSSKEREKIKGVGDTRIEPLVSVYSKLRLNDKNNG
DAYFYPVTKLELKNLSFPVKSKKEAAGPLWENLQHSYQKVWEEFNNDIKKVKNLSFDTIY
HIIKKHTVFMPSAVFVNYPDIALFDHLKTTAAIGSCIYMYLTEKGEYSISDKTKYFTMIS
GYISGIQDFIYDVSSPQFARKGMAKRLRGRSFYTNLLNENLARMIIDRLELTDANILWCG
GGNFLILAPNTNNAKKILDEYEREINEFLLKKYGNKLFISLIYQQISGRELENFAILKEN
MVYNNAKKNRQRYLDNLDMVFKEEESIPLNICKICGSISNGDVCNECNTHEDLGDKITRA
DFIVRVVTKDDIAKNEFDIYEFNTGYLLLKKENFLEKIEKIHKSSSKIQIFALNNTDFLD
KDIITKLEEKKIQASFGFSFLGNTVPYHDKYGPLDFEHIAKISKGAKKLGILKMNVDNLE
KLFEKGLGNTSISRISTMSSLLDIFISGYINEIMKEYYILPDICPECIEKVDIIELAFSE
DTIKVYREKEKEGKIEKVCNKCIEKKIPILYTGYSSGDDILIIGPWDIIVKFSKDIRDRF
KKYTCMNKDVNISAGIFMCGPKFPIDRAVRIVDGMLNKSKTLGKNRISIFNETVAWESFD
RFKGYDELLQFASRLESLVETKNISRGFVYSLNTLLRQTFGELKYSEFEYRMIARIERKR
YESTLRYRLARNVKDYEIRQELDKKLNGEKMFPWIEIPASIVIYKWRQ*
>SRVP18_trench_6_60cm_scaf_17_454_464 # 381899 # 382378 # 1 # ID=1_464;partial=00;start_type=ATG;rbs_motif=AGGAG;rbs_spacer=5-10bp;gc_cont=0.298
MREYRSDYKTEKKRSVDNYIPLDMKCLLSGYYSDAEKLKLREDLIGPEAEKLAKIIANLE
PELTTTQLRKFFNEVRSIEERIKDDNFQKALIIMLQSKVAYSVGKKTSKIPKQFKDFIDV
CVEKINDEKDFYGFVKFFESMVGYFYYYNEEKKNKERSK*
>SRVP18_trench_6_60cm_scaf_17_454_465 # 382375 # 383118 # 1 # ID=1_465;partial=00;start_type=ATG;rbs_motif=AGGAG;rbs_spacer=5-10bp;gc_cont=0.319
MRLLKHKIIKGEIECIGGVHIGGSADTMEIGGMDNPIIKDPITGFPYIPGSSIKGRGRSL
LELKYGLIEKDGSHHKYCGNDNCFNCLIFGTAADSRSRIGPGRLIIRDAHPTKESIEILK
KLKRDKGLPYSEEKYENVINRVNATAVPRSIERIPAGIKLDLEFVYSIYDTEDGGNTDIE
NIKYIKEFLRLIQLSTLGGSGHRGSGEVRFINLKIFDTEDKSTEDFDIGNYSASIYNDEM
TNMILEE*
>SRVP18_trench_6_60cm_scaf_17_454_466 # 383144 # 384142 # 1 # ID=1_466;partial=00;start_type=ATG;rbs_motif=GGAG/GAGG;rbs_spacer=5-10bp;gc_cont=0.293
MKLILETITPVHIGSGGTIDPYEYIITDKLYKINLWKFISSLNAKDEENFLKISSSDMIE
TRRFIKEKADLSNVTEYSMNINHETYNIYADKIGDSNNQLSIQTFIKTLDRPYIPGSSVK
GPIRTALLFSMADKPIIDTWNIQKNVFKFKNPQNDPFRALSISDSIPIDLSNMLVYPVRT
YVKNKKKDYKFEESGYVIFIEGTDSYCTNRAVKICHNINIDLELQKRNNFIDINVEKIRS
SCNEFSQRIIEEELIFYDSSDTSNAYDTYEKLEKDFRNFENEKAFMLRLGWGSGYNSTTI
NLAKKIPESKLSRRLILNEFPLGWVKAKIVEN*
>SRVP18_trench_6_60cm_scaf_17_454_467 # 384145 # 385116 # 1 # ID=1_467;partial=00;start_type=ATG;rbs_motif=GGAG/GAGG;rbs_spacer=5-10bp;gc_cont=0.283
MKELLVHIKPLSDFPLVHSDRLFGAICYAMIELNGEEKLIEMLDNFKKEPPFLLSSMFHY
VNHDSGRIYFLPKPIEDVKKIDDYRKYIDNYKVLNNVKYISDDIFNSWTNGKISETHILK
NMDKYKIKKGLLFPKDKKLQFNMATSDIPRNRINRMNNMSEDIFYFNGHSYENANLFFII
RIYDNKYEELLKEILYFLRDYRGFGKDLSVGKGRFDIEEISENKIIKSLKDNKRFITLSR
YIPSTDEINMFQVRKKVYYEIVTKRGMVSGDKPKKQVHFFSEGSTFPNLKNIEAAKAAYG
TILSVHEKAVEYGLAFNVGVSYE*
>SRVP18_trench_6_60cm_scaf_17_454_468 # 385109 # 385813 # 1 # ID=1_468;partial=00;start_type=ATG;rbs_motif=GGAG/GAGG;rbs_spacer=5-10bp;gc_cont=0.301
MSNDNNFVTIKTSLLTFRADRPIMEDANKLKGFIADHFREYPIFHNHYGNRHMFTDSRVQ
YKIIDNIGYVLGIEEGAEAIKMLSEFNELHLGNSIYYVIPIFCDKEETIMYTKEFFQYEL
ASYWLPFNKKNYELYKTLKDRKEKKWFINATLRNNIISLCKGLGLDVDKYKHTIYVHSRL
KEHISYYKVPRTSFIGEFRTNMILPDLFGLGEKVSAGFGVIKRRLDNDHYLTTY*
>SRVP18_trench_6_60cm_scaf_17_454_469 # 385934 # 386413 # 1 # ID=1_469;partial=00;start_type=ATG;rbs_motif=AGGAG(G)/GGAGG;rbs_spacer=13-15bp;gc_cont=0.315
MTDKCTWCQGEGYFGDFGPGLYPLPCPHCAGIGLEGVISKEISDCITDLRENLYNLIRVE
TERLCIASKSFEMGIRAGLAENLEDAKEYERQRRKYIEKLDKFPTDYLPIEKFCLEKGWD
KVKELVNPPYKTMIEKNSKKIIGKTYRENVIIELSSLKQ*
>SRVP18_trench_6_60cm_scaf_17_454_470 # 386435 # 386593 # 1 # ID=1_470;partial=00;start_type=ATG;rbs_motif=None;rbs_spacer=None;gc_cont=0.283
MAIEYQCKSCNKKYKIREYAQLEILYSQDIFTGRKCNSCGMEIGIDDKNVTI*
>SRVP18_trench_6_60cm_scaf_17_454_471 # 387416 # 387724 # 1 # ID=1_471;partial=00;start_type=ATG;rbs_motif=GGA/GAG/AGG;rbs_spacer=5-10bp;gc_cont=0.307
MVYYVFREDPDGNLKCVSKRKRWIKGQRSEALIKILQGWGESIFHVVKARSLKQALYTIK
NHQLPQSDISYHTFGEYIETIIIDETTLIMNEIENLEEESFT*
>SRVP18_trench_6_60cm_scaf_17_454_472 # 387784 # 387879 # 1 # ID=1_472;partial=00;start_type=ATG;rbs_motif=GGA/GAG/AGG;rbs_spacer=5-10bp;gc_cont=0.271
MEKERRRIIIHKMSKPDDVIKLHKTLEEIFG*
>SRVP18_trench_6_60cm_scaf_17_454_473 # 387898 # 388449 # 1 # ID=1_473;partial=00;start_type=ATG;rbs_motif=GGA/GAG/AGG;rbs_spacer=5-10bp;gc_cont=0.306
MAKLQSDNLTLEIKFNKFEYEWIAYEISFLWKDEIIINNNILKTGKWWDIRNYGAFLADD
YERDHLIETIKMSLETNKPEYWEPMEPDAKLAIYPEMYFPFLKNHWIPVEETNEKIIQTE
EEKHDTSKYELFTIIAFIDTYNFKDSGAYSSEGISLHLIVTRIALEKFVTDLEAEYIELM
SKH*
>SRVP18_trench_6_60cm_scaf_17_454_474 # 388534 # 389061 # 1 # ID=1_474;partial=00;start_type=ATG;rbs_motif=AGGAG;rbs_spacer=5-10bp;gc_cont=0.288
MDVTCIERKYKIREHGISYFITAKREFDKELTDKFLHEDMELKTFLEYYEITGFQKDEDF
PLKEEISGQLEISDITRHTSSKLSPPPALRREWIILHHMPEEFAMEDIAKFYIDKDENYD
IKDLKRKFSSTIRKLRRHHKVETINPDANNRYKKYRLLVIENREYDKMIDDMCKI*
>SRVP18_trench_6_60cm_scaf_17_454_475 # 389042 # 389329 # 1 # ID=1_475;partial=00;start_type=ATG;rbs_motif=None;rbs_spacer=None;gc_cont=0.274
MICAKYEGIMNTNLMIGNKIKVKECTKCPDNKFLDIGGWQGIITDIIEEDKILVLIEWDD
ITLQNMPQYFVDQGNEEDLDNTKMYLYDEDVRLLE*
>SRVP18_trench_6_60cm_scaf_17_454_476 # 389373 # 389681 # 1 # ID=1_476;partial=00;start_type=ATG;rbs_motif=AGGAG;rbs_spacer=5-10bp;gc_cont=0.227
MNIKLEDIVKKIDVEKLVAEGLVTKIIEYVDVGDVVDEILEEEKLKDFIRKRIIIIIDEY
LSSDDGKDYIIERFEESITDSDILIDDRIKDIIIEFLKKRLR*
>SRVP18_trench_6_60cm_scaf_17_454_477 # 389724 # 392315 # 1 # ID=1_477;partial=00;start_type=ATG;rbs_motif=AGGAG;rbs_spacer=5-10bp;gc_cont=0.348
MEDFERERIRRDGLSRDRDLIIAQNQYSFVLDKTKGIIGVCVGPFKTSLAGTDQPVRYDD
DKREFVECDISLAIKQFPVARDGSYLVLENPAREDRHPKQGASGMEELDYGRKVNIRGPV
TFPLWAGQIAKVIPGHNLKSNEYLLVRVYNEDEAIKNWTEAVIKPQSVTTNIEDNEDKKK
DENKKNDESIDQSKQDIIQTKETPDLTTGKQLVIKGTEVSFYIPPTGIEVLPEADGNFVR
NAVTLERLEYCILLDEDGNKRYLKGPAVVFPKPTETFITENNSKKFRAIELNEISGIYIK
VIAEYKDDNEKDHKVGEELFITGKDQMIYYPRPEHAIIKYGEQEKHFSVAIPAGEARYVL
NRLSGEIMLKKGPCMFLPDPRTEVIVRRVLDPKISSIWFPGNDEALEYNKRMMSITRSKK
IPVAELPDEFVTEREALSNVRSFSLGLGGGVTNVSSVEVPAKFAGDIMERKTTFTPPRTI
TLDTKYSGAVSIDVWTGYAILVISKGGNRHVVVGPKTVLLEYDETLGVMELSTGKPKTDS
VLIKTAYLRVTNNKVSDIIIVETKDLVKVEIRLSYLVNFIGEPEKWFDAENYVKLLTQHL
RSVIANAIKKKGIEEFYDNSTDIIRDTVLGVSDGTGERPGHLFKENGMHIYDVEVLGVKI
TDENISISLIRAQRDVVSQTLNIASKRRELESVKETEKITQEIAQLKNATSIETFKLQIE
ETKEKLLAHVEKLNAELEEKLKESEVNKASLIIEKDIADQEVKIAAEELKLEIEKIKADT
EQAIHILKAIQPELIATMKAVGNQELAKVLAQNLPKAAGSFGLLTNKGGIDALLNMVKGT
PLEEGITSLLGNVDMGKIENKPK*
>SRVP18_trench_6_60cm_scaf_17_454_478 # 392326 # 392619 # 1 # ID=1_478;partial=00;start_type=ATG;rbs_motif=GGA/GAG/AGG;rbs_spacer=5-10bp;gc_cont=0.303
MKYIDEEMEEKLHGLGKKILQARQLKSEITDFFVTKKDDDDLSQANYYGAQDLLDVINLF
IKGESPDFIGEQVFQDDGEPVIKLMKLMNIDIEKTEI*
>SRVP18_trench_6_60cm_scaf_17_454_479 # 392649 # 392828 # 1 # ID=1_479;partial=00;start_type=ATG;rbs_motif=GGAG/GAGG;rbs_spacer=5-10bp;gc_cont=0.339
MEERKLIKVTVEFSNGDKEFIEGDDVDNWKKATTSALTLDYTHGGYAQNLLKDIVWKKV*
>SRVP18_trench_6_60cm_scaf_17_454_480 # 392832 # 393065 # 1 # ID=1_480;partial=00;start_type=ATG;rbs_motif=GGA/GAG/AGG;rbs_spacer=5-10bp;gc_cont=0.286
MTSNSDNKEANKLTHIMKEILLLLHDEPRRDSEFIEKIPNFSLDILGELRKLETIDHNGH
LVYITSYGEKLLSEENI*
>SRVP18_trench_6_60cm_scaf_17_454_481 # 393062 # 393328 # 1 # ID=1_481;partial=00;start_type=ATG;rbs_motif=GGAG/GAGG;rbs_spacer=5-10bp;gc_cont=0.326
MMNNKKEEDDIIEAHKHSANHKRELLRSKICGCFFCLKIFSPTEITDWIDNGNTALCQHC
GIDAIIGESSGFPITEEFLEKMRSYWFY*
>SRVP18_trench_6_60cm_scaf_17_454_482 # 393328 # 393867 # 1 # ID=1_482;partial=00;start_type=ATG;rbs_motif=None;rbs_spacer=None;gc_cont=0.291
MRYYKILVIDIESTCWKEPQTDNISEIIEIGISPIDTKSGDLLESKSIIVKPEHSKVSEY
CTELTTITQNDVDSGISFKDACEILINEYNSKKYAWASYGAYDRNQFDIQCKRENIEYPF
SYAHINVKVLFALRYSLRRDVGMAKALKILNIPLVGIHHRGIDDSKNIAKILSKILFNK*
>SRVP18_trench_6_60cm_scaf_17_454_483 # 393889 # 394362 # 1 # ID=1_483;partial=00;start_type=ATG;rbs_motif=GGAG/GAGG;rbs_spacer=5-10bp;gc_cont=0.262
MSEWKCGNCGKVYNSLELVSLKKIKMVESDINPKVEHGYTPVCECGYRFHLDRWRIDNHV
KIKINGEYSESMISTIFLEYNYGKILDEKDEYYETALLWSINIDKDSKSIQVIERYDTKE
NAIEGHNKILDLINNRKYKVEKITILENEEYRIVFEE*
>SRVP18_trench_6_60cm_scaf_17_454_484 # 394681 # 394899 # 1 # ID=1_484;partial=00;start_type=ATG;rbs_motif=AGGAG;rbs_spacer=5-10bp;gc_cont=0.342
MSELIILKRGDMRISWNRRNDIEIAAAKETFDKRIKEGWTAFSDKYGTKGDKIKIFDANA
ERIVLVPPISGG*
>SRVP18_trench_6_60cm_scaf_17_454_485 # 394927 # 395544 # 1 # ID=1_485;partial=00;start_type=ATG;rbs_motif=None;rbs_spacer=None;gc_cont=0.330
MIYYYNTNDSTTAGTYTNYYNNFAYYNSTSTASENNWNFPQTTSTTIPYGHKYFTYYSPP
VHKIVYKQPSEEELLKIREAEIKAAEEAKKARVEAEEAARKARLLLTEYLDNENRIRMLN
KEPLEVPSRLFEDIKYHIPISNGRIKALKENKVITELCLTVKDSRNLPTDDIVLTKFLHV
LHDEENMLRTANHFNKEENLLSRLN*
>SRVP18_trench_6_60cm_scaf_17_454_486 # 395559 # 395954 # 1 # ID=1_486;partial=00;start_type=ATG;rbs_motif=AGGAG;rbs_spacer=5-10bp;gc_cont=0.331
MSEAKEGMKLYVTIVVAVFLIFGLVVALKMAGLIVLPTFLTMERTAYKNSYQYSEAKQTE
LLNFLTEYNNLETKKQEYIVGNTNHTYDKIIGDIEIQQKALADKIRNEAEKVPDQNELPK
SVRQFLIDHPI*
>SRVP18_trench_6_60cm_scaf_17_454_487 # 395983 # 396552 # 1 # ID=1_487;partial=00;start_type=ATG;rbs_motif=GGA/GAG/AGG;rbs_spacer=5-10bp;gc_cont=0.347
MKKRYIWIIFLILLSFSVLGCMENAETKDAQNVNQQQEQYQISQPVPKFDWSLERQLAIE
LYTARNERIATHSVWRSDNGMIEDDCPSIGYPLPYDVQLTNPLRVAYQSSGAVIEQAEPN
GLFSSKATSATWVRCIIKVNGVVMESPVYIEGKVTAYAFPVDVNYTNNRVKPIENVMPSV
VIKYNNSSK*
>SRVP18_trench_6_60cm_scaf_17_454_488 # 396824 # 397021 # 1 # ID=1_488;partial=00;start_type=ATG;rbs_motif=AGGA;rbs_spacer=5-10bp;gc_cont=0.278
MTITEKIEKLTNDINEKFGVNIRIFKAGGRWSVVLENGYITDGKNMQEIREHVFKHSEEL
EDDDI*
>SRVP18_trench_6_60cm_scaf_17_454_489 # 397018 # 397710 # 1 # ID=1_489;partial=00;start_type=ATG;rbs_motif=GGA/GAG/AGG;rbs_spacer=11-12bp;gc_cont=0.309
MKFAVVSKNIDIKEISRVFAMFDIDIDNNQPDFVITYGGDGTILRAERKYPGIPKITIRK
SERGFKCDYTELELEDVLIKIDDGTYKIREEKKLETTFQGRKYLSLNEVQVHNSSPIKAL
RFSIYMDSLPLFENIIGDGAVIATPFGSSAYFSSVGGKKFDKGIGIALNNPYNVKSEHII
IDSDFGPEINIKILRDDGLLLFDNDDNIIKTKGGDDIKVVISKITAKFVV*
>SRVP18_trench_6_60cm_scaf_17_454_490 # 397812 # 398210 # 1 # ID=1_490;partial=00;start_type=ATG;rbs_motif=AGGA;rbs_spacer=5-10bp;gc_cont=0.383
MSSFAVVRADDMDKVRVALSDLTRYAHLTFDGNARKLEPAFADDILVHVMKSPLRVSCDA
ACIVTLNEEASAAIGRLRKIHPPAHIIIVSQRHDIYYELVNYIHSLPEIDMNPDWNTQLY
MSARSAEPVRAQ*
>SRVP18_trench_6_60cm_scaf_17_454_491 # 398440 # 398718 # 1 # ID=1_491;partial=00;start_type=ATG;rbs_motif=AGGAGG;rbs_spacer=5-10bp;gc_cont=0.323
MRSDIRIERSRADIRAELEEKDIKETKTKEIKEIIRGFVGKNVIVQLRGKKSLRGRLESV
TQYELLITSAAHEPLLIMKHAIDYIELTEMTS*
>SRVP18_trench_6_60cm_scaf_17_454_492 # 398769 # 399092 # 1 # ID=1_492;partial=00;start_type=ATG;rbs_motif=GGA/GAG/AGG;rbs_spacer=5-10bp;gc_cont=0.312
MTEKVAHKEIDITITHNISVDSCIADEIKKLNNENGIFTLSSCCGHGNAGYIIVGGNDIE
EMLKIGYEMTSMKYLDNDILTDDRVVICALKPKSKCHCNDNVEIATT*
>SRVP18_trench_6_60cm_scaf_17_454_493 # 399130 # 399498 # 1 # ID=1_493;partial=00;start_type=ATG;rbs_motif=None;rbs_spacer=None;gc_cont=0.268
MTSQEDKEDREIQRAIADLAKSVKIIKKKNWERYKDIYPDLYAEEFGIDRSISPQIQKIM
DKEQEKIDNMHEENSRLKEDIKELKKENRKRDRFIEKLNKEIEKKDKEIIKLKETPRKAK
KE*
>SRVP18_trench_6_60cm_scaf_17_454_494 # 399503 # 399826 # 1 # ID=1_494;partial=00;start_type=ATG;rbs_motif=AGGAG;rbs_spacer=5-10bp;gc_cont=0.299
MDNIKTEEKMSNVVEEKMSNVVVIDFMAEWCSPCKMQDPVIEDMKKKFDGKVEFKKIDID
KDSKLADKYKIMAVPTLVIEKDGKILETIVGLTGSKELENKINNALK*
>SRVP18_trench_6_60cm_scaf_17_454_495 # 399854 # 400792 # 1 # ID=1_495;partial=00;start_type=ATG;rbs_motif=None;rbs_spacer=None;gc_cont=0.317
MDTNNKYIDAHREIILVARYSIYSNTILLCIKLIAGISMGSISVLSEALHSGIDLLAAFV
ANYSVGKAGQPADNEHKFGHGKFENVSGTIEALLIFLAAIIILFESGQKLLIGGKVESLG
IGIFIMGISALINIIVSRKIMKVAKKAESIALEADAYHLTTDVYTSIGVFIGLVLIKLTG
NFIYDPIMAIIVALIIMKASYDLTKRSVAGLMDMKLSDQEEETIESIISNHSDLHVEYHD
LRTRMSGAERFVDLHLVMPKDMHIKDVHNLCDHIEKDIREKISNLSITIHVEPCNTNCDI
CNKLNICKNETK*
>SRVP18_trench_6_60cm_scaf_17_454_496 # 400832 # 401308 # 1 # ID=1_496;partial=00;start_type=ATG;rbs_motif=GGA/GAG/AGG;rbs_spacer=5-10bp;gc_cont=0.270
MDQLIKDTIEKDFKRFFNNIGKRKDYIGDIIVIKVRELKGCSLNRYGLTYKFNMPPDPEY
GIIKTRFKTMRDNDHRISITPAKDFDTLFIMILNKIKGTVEKVYAIPEKELDEKRIIIIT
DDIYQKFIINEKAYNDIYYYMRTGKYSIFEDGNITINI*
>SRVP18_trench_6_60cm_scaf_17_454_497 # 401322 # 401942 # 1 # ID=1_497;partial=00;start_type=ATG;rbs_motif=GGA/GAG/AGG;rbs_spacer=5-10bp;gc_cont=0.258
MWSSKKKKGITPSPGRSIEIEFTTTWRHGEVVIMTDKGRPITLNEKSEFFIELSADNINP
IKIQIIPDFKNRVLNCIEIIDPNVQLTDENKGSIKFVGINISKKKPISLGEYLKKWDENL
EEFGKNIKIYKKRKYIYTILLIVLIFLNTYLFINESRQYLRYFNIFTIIISICTLYYLWK
TNRELLKEYEEYKELREKSFGIVKEK*
>SRVP18_trench_6_60cm_scaf_17_454_498 # 402376 # 402540 # 1 # ID=1_498;partial=00;start_type=ATG;rbs_motif=GGA/GAG/AGG;rbs_spacer=5-10bp;gc_cont=0.309
MDIFDILKAISKRKTEFICKGMREKDASKKAKFEVSEEYHVPLHDIRKICGASY*
>SRVP18_trench_6_60cm_scaf_17_454_499 # 402583 # 403731 # 1 # ID=1_499;partial=00;start_type=ATG;rbs_motif=None;rbs_spacer=None;gc_cont=0.343
MKIEKIEGENNMANKTEQTKNANENVNEKSGNIYNTWIGSYIAISKMWEESYIRLYKPWL
ESTSTLFQKAIEASSTNSPEKYREFYTEWTKTFQGRLQKITQVPNLEANKKALEKLLISA
EKSTDISKTWTTELEENSKKTREILQGTPDPIKYKEAYDLWIKSYANIFDGLLTLPFREN
IRDMFEDYTGMPDIYSDTFVKISKLWNDSYIKLYGTWADALVDLSKKSEEISKGNVGPDA
YKEFYSLWTNIYHQTYGKFIDIQSINNPKEGQEQLKAAFESFEQNTTVCSNLCKSWMTTL
NKLSEKSIELSKLSPNQDTHKEICALWVRVYQKAFDSIFDNMPVATPFKDILSPVKNAAK
LYVDTLTKISDAWTQPIEKISA*
>SRVP18_trench_6_60cm_scaf_17_454_500 # 403759 # 403938 # 1 # ID=1_500;partial=00;start_type=ATG;rbs_motif=GGA/GAG/AGG;rbs_spacer=5-10bp;gc_cont=0.294
MINKDFEEIYLERTSYLLSTDDLLEQILEDRYNIMPTNQIGQKIGIEINHNEIGLEIAF*
>SRVP18_trench_6_60cm_scaf_17_454_501 # 403965 # 404798 # 1 # ID=1_501;partial=00;start_type=ATG;rbs_motif=GGA/GAG/AGG;rbs_spacer=5-10bp;gc_cont=0.320
MDKKTEENLKLAQDQLKLSLEATQEFFDMWTKNYQSTIGKLAQVPAFGPIREKQEKLMRS
MPLYTNLYTTWLDSNINFQSVLTEAMKRTYEKTMEQCPKLFEDIKEGKECLGPEKYKDFY
KTWIDTYSDTFKEFMKSGHFASDMGKLSSTLMDFQQYNREIIEENYLKPNNLPTKTEIDQ
MNKELYDLKKTIKIVTKDVQELDAKELTKESKDKNELDALKKTVNELTKDKNELKKTVNE
LTKDKNELDALKKTVNELTKDKNELDALKKTVNELTI*
>SRVP18_trench_6_60cm_scaf_17_454_502 # 404849 # 405871 # 1 # ID=1_502;partial=00;start_type=ATG;rbs_motif=GGA/GAG/AGG;rbs_spacer=5-10bp;gc_cont=0.334
MESPTFSVGTTPSEVVYTEDKMRLIHYLPITQKQYSVPILVVYALVNRYYILDLQPDKSV
IKKLLNDGFDVYVIDWGYPSGSDRYLTIDDYVNGYIDNCINKIRELHKIKKVTLMGVCQG
GTFSIMYGALHPEKIKNIVTLVAPVDFNTDRCALNIWARSIDIDKIVDYYGIIPGDFLNT
AFLLLDPFKLLIDKYIGMFDKIDCLNNDEMCLKANEENMRNFLRMEKWIFDSPDQAGEAY
RQFIKDCYQKNLLIKNEMEIGGKKINLKNITMPVLNIMAEFDHLVPNEESKPLLGAISST
DKEEIIFPTGHIGIFVGSKSQKSVCPSIAQWLKTRSTDAT*
>SRVP18_trench_6_60cm_scaf_17_454_503 # 406086 # 406847 # 1 # ID=1_503;partial=00;start_type=ATG;rbs_motif=AGGA;rbs_spacer=5-10bp;gc_cont=0.370
MRVKNKVVLITGAGSGIGRETALLFAKNGAKVVVTDVDEKAGKETVDEITKILADDPDCS
GDAFFTKLDVSNREQTIRVAKEVIDKYGEIDVLINNAGIIQDALVTKMTEENWDRVIDVD
LKGPFQMIQAVVYNMIDHNIGEIINVSSIVGVYGNVGQANYSAAKAGLIGMTKTLAKELG
KKGIRVNAVAPGFIQTNMTSTVPDKILELMKEKTPLKRLGLPADVAYAIMFLASEEANFI
NGILLPVDGGLVI*
>SRVP18_trench_6_60cm_scaf_17_454_504 # 406915 # 407070 # 1 # ID=1_504;partial=00;start_type=ATG;rbs_motif=None;rbs_spacer=None;gc_cont=0.301
MVEHINIMVRCSKIGCPRSIVYCYECDNNIEIKDGILTCDWNEKHKGRLKK*
>SRVP18_trench_6_60cm_scaf_17_454_505 # 407067 # 408260 # 1 # ID=1_505;partial=00;start_type=ATG;rbs_motif=GGAG/GAGG;rbs_spacer=5-10bp;gc_cont=0.375
MNEKMNNVAIVSAVRTAVGKFGGSLKDFNPGRLGSIVLKETLERTDITSFDVDEVIMGNV
LSAGHGQNVARQAAIGADIPKGVSSYTVNKVCGSGLKSVILGAQSIMLDDAETVLSGGVE
CMSQAPYIIRKARWGAKMGNDELVDSMIYDGLWDIFGDYHMGVTAENVAQKYNITREEQD
EFSAKSQNKAEHAIKDGIFEDEIVPIEIPQHKGNPTIFDKDEFPRFGTTKEILAKLKPAF
KKDGTVTAGNSSGINDGAASVLLMNGDIAEVEGIEPLATIESYGFFGVEPEIMGMGPVHA
TRIALEKADIDIDQIELIELNEAFAAQSIAVIRELKLDTDIVNVNGGAIALGHPIGASGT
RILVSLLHEMKRRDVEYGLASLCIGGGQGISVIVRRY*
>SRVP18_trench_6_60cm_scaf_17_454_506 # 408320 # 409180 # 1 # ID=1_506;partial=00;start_type=ATG;rbs_motif=GGAG/GAGG;rbs_spacer=5-10bp;gc_cont=0.374
MDSNGYKKRLEGRVALVTGGARGIGKAIAIRLAEEGADVAINYQSTKEYAESVSKLIDQI
GTMDELEKLSTVIDQIDTKEFASQISESIDSIGRHSYICQANISDSEQVDIMVKNVTEKL
GKIDILVNNAGIVKDKSFVKMTHDMWNEVLSVNLDGAFYCTKAVIGSMLERKYGRIVNIS
SVIGRMGNRGQANYAASKAGMIGLTKSLAKEFASKGITVNAVAPGFTETDMLKGIPQNIM
DTILAQIPLGRLGKPSEIAGAVAYLCSEDGSYITGQVIDINGGLYI*
>SRVP18_trench_6_60cm_scaf_17_454_507 # 409424 # 409981 # 1 # ID=1_507;partial=00;start_type=ATG;rbs_motif=AGGA/GGAG/GAGG;rbs_spacer=11-12bp;gc_cont=0.346
MNETLKTIAKRRSIRQFGPEQISDIDLHTILEAGLEAPSGHNDQSWYFAVVQYPKLIKEL
SDGSKLEMQNQPIEWIAEIGKNEKLNIYYNAPTIIIVATRKDAATPIADASAAIQNMMLA
ATSISIASCWIGFAKFFFISPERNQKIGIPEDYEVQYGIALGNMPENIKSNPPVRKYEKY
YHIIK*
>SRVP18_trench_6_60cm_scaf_17_454_508 # 410142 # 410588 # 1 # ID=1_508;partial=00;start_type=ATG;rbs_motif=GGAG/GAGG;rbs_spacer=5-10bp;gc_cont=0.333
MDDFRKFEEFMNRMFEDFGNWDVPRRRGLPLLTSGTGLTVGSKQPFIDIAETDKEIIATA
EMPGLNKNEININLTNDRLEISAETKHEEEKKDKDYIYRERRTGNYYRSISLPSSIDSNN
ATASYNNGILEIKMPKIEIKTKKSLKIE*
>SRVP18_trench_6_60cm_scaf_17_454_509 # 410633 # 410773 # 1 # ID=1_509;partial=00;start_type=ATG;rbs_motif=AGGAG;rbs_spacer=5-10bp;gc_cont=0.369
MKIEIEVEAEHIDWKELTAKILEAVSEEATDVSSAKISYTESCEEE*
>SRVP18_trench_6_60cm_scaf_17_454_510 # 411030 # 411221 # 1 # ID=1_510;partial=00;start_type=ATG;rbs_motif=None;rbs_spacer=None;gc_cont=0.333
MSDKNQTSSKHQKLKGEKKKQKSGWVSRNSSTKDRPKKDDGVVYKRGQTYEEYLDSLEET
PVE*
>SRVP18_trench_6_60cm_scaf_17_454_511 # 411369 # 411617 # 1 # ID=1_511;partial=00;start_type=ATG;rbs_motif=None;rbs_spacer=None;gc_cont=0.305
MSKTYSFISSQTIVGSNPSLAIKYKEMIYIKNGMIYMKEECPHYSDKKCMVDMILCDFDK
DEFVLCLRYRVHNLKPGIMQLR*
>SRVP18_trench_6_60cm_scaf_17_454_512 # 411629 # 412348 # 1 # ID=1_512;partial=00;start_type=ATG;rbs_motif=None;rbs_spacer=None;gc_cont=0.287
MKREKISVDFGHIVPVSTIDWYKKSSCVVFFNKCPFRCAWCQNHNLLEQTNIVDINIVKN
KIEESMDFVNSVIFSGGEPTLQEKALEALLRFSRRNDLLTGIQTNGYYNSTLKKVTEKGL
VDMVFFDLKTSPSNTIKYESITGMSDAYRNVFESFKIINMSRVSSEIRTTVFRSFIDDVF
DIAKFLEEFNYRNTFVLQTGIPNNAPEGNIRNEKPIENRELNNIAKKIAEETGLTVTCR*
>SRVP18_trench_6_60cm_scaf_17_454_513 # 412416 # 412544 # -1 # ID=1_513;partial=00;start_type=ATG;rbs_motif=AGGAG(G)/GGAGG;rbs_spacer=13-15bp;gc_cont=0.310
MNILLNGTVIVAAVYLVAFGAIVANETYIYVNNYIKSLIIKN*
>SRVP18_trench_6_60cm_scaf_17_454_514 # 412554 # 412706 # -1 # ID=1_514;partial=00;start_type=ATG;rbs_motif=AGGAGG;rbs_spacer=5-10bp;gc_cont=0.346
MNMLLVGTLIAVAIFMFLSVGMRLMVIAAVISIGIWIAQELFESHKSKRR*
>SRVP18_trench_6_60cm_scaf_17_454_515 # 412727 # 412972 # -1 # ID=1_515;partial=00;start_type=ATG;rbs_motif=AGGAG;rbs_spacer=5-10bp;gc_cont=0.423
MVDPSIMNQDIARGLIALAAAIAVGVSGYAAGHAESAIGSAAVGAMAEDESTFSKGLIMV
VIPETIAVFGLVVALILIFIY*
>SRVP18_trench_6_60cm_scaf_17_454_516 # 413271 # 414719 # 1 # ID=1_516;partial=00;start_type=ATG;rbs_motif=GGA/GAG/AGG;rbs_spacer=5-10bp;gc_cont=0.296
MNKTKHISLDDDCIKRVEPYVFKHGGNFSAAIREMVELAEDQDNRVYIDEHLFDWLLDEV
NGRLIPDSVIDLMLDPSLSNNMDELNRFINKRLSRFGWKVNVNIGYDNMLSPSNMMIQVI
GAPQRTRLIACIISQFIIKNLSNSNLYSPTSFVIKSVVSLDSETRVWLAKSANKKEGTDS
LITYFGNFEEVTKAIKSHPLLWKCIINRHVISNYQMVTIHRNYYEDILSGKSPMGEIMIE
TIAKKSIKDIPLKEMIDLVKKVYEASRVVDKVDVQDDTIILFHTYRNKDVIEKIKKQLIM
LLEANGHTYDGEITTNMIVFKHKPDIGMKIDEIVNNLKSSKSKLDQELIIFMTFLKEIGN
MENINTSISILGKRIGRTLMQEYEKENGIKVWDIETFQKAFAIIDSKIHRDSELKLDGNN
LLYRVKKCNIVSEGDKFDKYICRAAREAFKGAVNYAFGNKADLEIKRLLSHGDNYCEVVI
QV*
>SRVP18_trench_6_60cm_scaf_17_454_517 # 414779 # 414967 # 1 # ID=1_517;partial=00;start_type=ATG;rbs_motif=GGAG/GAGG;rbs_spacer=5-10bp;gc_cont=0.296
MRTSEYDVLDWIEELKKRGIREFQYKDLPDDLKRLNIIRKAKSIDKIKEKIKIRGLIVWT
VE*
>SRVP18_trench_6_60cm_scaf_17_454_518 # 415009 # 415131 # 1 # ID=1_518;partial=00;start_type=ATG;rbs_motif=AGGA;rbs_spacer=5-10bp;gc_cont=0.309
MDQIIQVESCAKQSCHRESCAKLIMQHLFIKQTVNQIFNL*
>SRVP18_trench_6_60cm_scaf_17_454_519 # 415149 # 415394 # 1 # ID=1_519;partial=00;start_type=ATG;rbs_motif=GGAG/GAGG;rbs_spacer=5-10bp;gc_cont=0.297
MTYKWINFEPEEGEKINTQAIKLLADPEIVCTILFAVKTNKDGSSSPVFLVSRNFKDPQI
FIDDFVKLLAEHAKFNQIKRE*
>SRVP18_trench_6_60cm_scaf_17_454_520 # 415431 # 415790 # 1 # ID=1_520;partial=00;start_type=ATG;rbs_motif=AGGAG;rbs_spacer=5-10bp;gc_cont=0.319
MTSKGFKYEEFCMTEEESNDAWDHISTMQSDINEKKGGKMTSKGYKYEEFGMTEEESNEA
WDHISTMQSDINEKSTGEQLREVFEDSIFSLGQKMYIAYIFGRTEDRIRELRKIEHESN*
>SRVP18_trench_6_60cm_scaf_17_454_521 # 415809 # 415973 # 1 # ID=1_521;partial=00;start_type=ATG;rbs_motif=None;rbs_spacer=None;gc_cont=0.261
MSVRDEFKINALRDIELSECICNDCGNRFKGLPVDYIECPACHSSNIIKKINSE*
>SRVP18_trench_6_60cm_scaf_17_454_522 # 416659 # 416832 # 1 # ID=1_522;partial=00;start_type=GTG;rbs_motif=AGGAG;rbs_spacer=5-10bp;gc_cont=0.345
MTTNKELEEIYLERVGYLLSIDNLLEETLEDRYSVPFIQTQKGRENDIRINAEAATA*
>SRVP18_trench_6_60cm_scaf_17_454_523 # 417258 # 418082 # 1 # ID=1_523;partial=00;start_type=ATG;rbs_motif=AGGA;rbs_spacer=5-10bp;gc_cont=0.436
MRQIAIYGKGGIGKSTTTQNLTAALASIGKRVMQIGCDPKADSTRMLLGGKVQATVLDTM
RDNGPGGVTLDVVRHTGFGGIKCVEAGGPEPGVGCAGRGVITAIKLLEELGAYNDEFDFV
FYDVLGDVVCGGFAMPIREGYAKEIYIVASGELMALYAANNICKGIVKFAENGDARLGGI
ICNSRNVDNELELLIEFSKKLGSHLIQFIPRDNMVQRAEINRKTVIDFDPTCKQAEVYRT
LAKNIIENKDFVIPKPMPMQELENMMVEFGIVEM*
>SRVP18_trench_6_60cm_scaf_17_454_524 # 418087 # 418404 # 1 # ID=1_524;partial=00;start_type=ATG;rbs_motif=GGAG/GAGG;rbs_spacer=5-10bp;gc_cont=0.412
MKMIRAIIRPNKEEKVVEHLEKVGFVSLTKMNVIGRGKQKGIRVGTVCYDELPKVMLMLV
VNDDELTKAVDVIQNSARTGNIGDGKIFVTDVSETFTVRTGEIGL*
>SRVP18_trench_6_60cm_scaf_17_454_525 # 418413 # 418790 # 1 # ID=1_525;partial=00;start_type=ATG;rbs_motif=GGA/GAG/AGG;rbs_spacer=5-10bp;gc_cont=0.405
MKEVIAIIRRHKLQETKAGLLGIGIPALTMISVEGRGKQKGLPGWNYELDPTLTEVEEKN
TGVNMRFIPKRMVYIVVEDEDVPKVVETIIRTNQSGHIGDGKIFVCPVEDAIRVRTGEIG
EQAIK*
>SRVP18_trench_6_60cm_scaf_17_454_526 # 418905 # 420275 # 1 # ID=1_526;partial=00;start_type=ATG;rbs_motif=GGAG/GAGG;rbs_spacer=5-10bp;gc_cont=0.405
MTNILPECDIPIPQRRPHIVCHEPGNMMLPMCNVQTVPGDMTERGCTFSGCRGVVGGPVK
DVIQLVHGPIGCAYYTWGTRRNLSDTKLHRKYCFSTDLTEESVIYGGAKKLLNSIIESHE
LFPEGKAVFVYSTCVVGLIGDDTEAICKKASEKIGIPVIPFHCEGFRGVSQSLGHHIANK
TLFEKVVGTEEPDNTTPYDICIIGEFNIDGDAWIVKPLFERMGIRVLSIFTGNAGYHDIP
PMHRAKLNIVQCQRSSTYIAKMIQDKYGVPYINVSLFGMKQTAEALRDVGKFFHLEENAE
NVIAEEVAKYQSMIDYYRKKLNGKKCFIYQGAPRAWHWIGPMRELGIETILTATTFGHKD
DYEKIMAKAQPGHICIDNPNALEIEEYLVKLKPDFFIGGLKEKYLTYKLGIPFINGHSYE
EGPYAGFEGFVNFAKDIDVAVNSPVWKFINIPLKVS*
>SRVP18_trench_6_60cm_scaf_17_454_527 # 420276 # 421601 # 1 # ID=1_527;partial=00;start_type=ATG;rbs_motif=GGA/GAG/AGG;rbs_spacer=5-10bp;gc_cont=0.432
MARSVTINPPKMCQPMGAILAYMGVHGCVPLVHGSQGCSTYPRYNIARHFRESAEVAVSS
LAEDAAVYGGAKNLTEAIKNIRSRLDPAAIGICTTCMSETIGDDVKLIAKKSLSNDTNGI
MKIFPASTPSYVGTHITGYDNALRTIVETLAVKGEPNNKINIITGIINPGDIREIKNMLR
LMNIQSIFLSDISETLDSPILPGGHKPVLPDGGTSLSNIADSANSLGTIAICRVAGSAAI
YLKNKFNVPSVLDPAPIGVINTDRFVQNICKLGDLSIPDEIINERGRLIDSMVDVHHYMF
GKKVAIFGDPDLVSAIVRFCAEAGMNPTVAMTATKHKDFSPDIKAVNIEYNTDTQILEGT
DLYEFHDVVKTHGAELILGNSKGKDIADDEGVPLVRFGFPVYDRVGVYRYSIMGYNGSIY
LLDQMTNAILGHKYDPNKLHQ*
>SRVP18_trench_6_60cm_scaf_17_454_528 # 421611 # 421883 # 1 # ID=1_528;partial=00;start_type=ATG;rbs_motif=GGAG/GAGG;rbs_spacer=5-10bp;gc_cont=0.429
MEYMTGITASGGSWTPTFVVSSNINDCGCCGKCFKICGRGVFEYIDHPNADDLCGAKVMS
VMHPDNCIGCGACARGCPKKNIVCEHKIMT*
>SRVP18_trench_6_60cm_scaf_17_454_529 # 421970 # 422377 # 1 # ID=1_529;partial=00;start_type=ATG;rbs_motif=GGAG/GAGG;rbs_spacer=5-10bp;gc_cont=0.358
MSKISHILLKNPVVIATGEKLKNAARLMNKTKISSILIKKDGILAGIISVEDIMHQVGKK
ADMDIAVDKVMHFPEITIDSEKWLLDAIIMFDRYKASHITVVENGENVAIIRADDILHTY
RFNKESDNERRFCRS*
>SRVP18_trench_6_60cm_scaf_17_454_530 # 422374 # 423120 # 1 # ID=1_530;partial=00;start_type=ATG;rbs_motif=AGGA/GGAG/GAGG;rbs_spacer=11-12bp;gc_cont=0.416
MIDSINSIILLSFLIFAIGLFYSSVGHAGASGYLAAMALFGLAPDVMKPTALMLNIIVAT
IATWQFYKAGYFSWSIFWPFATGSIPFAFIGGILSLPSIVYDQVLGLVLLFAAYRLFRYR
HLAIIDVVKPVPVLWAILFGAGIGLLSGAVGVGGGIFLSPILLFMGWARTKETAGVSAPF
ILVNSIAGIAGHLASVKFIPDTVYLWVFPVVIGGIIGSSLGSRRFVNTTIYHLLAVVLVI
AGIKLVSI*
>SRVP18_trench_6_60cm_scaf_17_454_531 # 423507 # 423797 # 1 # ID=1_531;partial=00;start_type=ATG;rbs_motif=GGAG/GAGG;rbs_spacer=5-10bp;gc_cont=0.395
MNNRNKYIVAIGAAAGYVASAYFYPAETFIASTVGWLFVIPAAFVAYMGYGLVKYMKERK
NRIVVETVPTGAMRAIARREAELIREKEMLLEEYRK*
>SRVP18_trench_6_60cm_scaf_17_454_532 # 423843 # 424334 # 1 # ID=1_532;partial=00;start_type=ATG;rbs_motif=GGA/GAG/AGG;rbs_spacer=5-10bp;gc_cont=0.266
MILSEEHLNMKEHHMGTCDDLDTILGAMKDKPFFWKNIIEEHVLSCYNMVTIHKNYFEDL
LANNVPTGEIMIELKTRRIVQDIPIKELLIAIKNIYENSRIVDMVEIDENDMILYHNYRN
QEAIYKLKRIIVTLLENSGHSYDAKSTSNMIILKYKPNTNIKE*
>SRVP18_trench_6_60cm_scaf_17_454_533 # 424339 # 425289 # 1 # ID=1_533;partial=00;start_type=ATG;rbs_motif=GGA/GAG/AGG;rbs_spacer=5-10bp;gc_cont=0.323
MKISIGTMTTIRIFMILFMFLVMNSIMIAKSNAETDISCFHCHSNEVDQFQNSVHSTNIS
CVDCHGGDTTVNGSLVSIDAMNRNFTGAPSKINITTLCSKCHKETVDLYKESIHWNKLIN
GRENAASCLDCHGTHNILSHKDPQSTTYVDKIPGLCANCHENQTKMQAWYYGIATDRFDT
YKKSYHYKATILGGGKEKSLATCNDCHENHNTKNQTDPSSAINPANLVKTCEKVGCHSGQ
NAQIYGGKVHEGQSVYLLYTNIDLKSLVTYFYTLMILFELSFTFGLIVLGTYSQVDIRKR
GHDKENNKDEKNKENK*
>SRVP18_trench_6_60cm_scaf_17_454_534 # 425289 # 426122 # 1 # ID=1_534;partial=00;start_type=ATG;rbs_motif=AGGAG;rbs_spacer=5-10bp;gc_cont=0.317
MSELKFKRFTINQRIQHIIFFMSFILLAYTGFPLKFPDEWWSRWMIASVGGFDNRTLIHH
ISGFLMIGVSIYHVAYHAILEKPRYDILFNLKDITDFKQQMLYFLKISDDSPKFGRYTWK
QKFEYFGGGFGAVIMGFTGILMLNPFESMKYFPIGFIQIAGLFHTWEAVLASIAIFIGHF
YDEQFEKFPNLTWLTGNITEEEMKHEHPLEYEAVMDNYNTNNGIRKIDNNKSQNNVRNKL
IIAFSKTIFTVIFLTIGIWMLWISYSTLMEAIKTYIL*
>SRVP18_trench_6_60cm_scaf_17_454_535 # 426220 # 426852 # 1 # ID=1_535;partial=00;start_type=ATG;rbs_motif=AGGAGG;rbs_spacer=5-10bp;gc_cont=0.324
MNNKVNRLISVFMILILICTAVVTTAIAQSEDNSAILNNKIPLPIPPAGFTDKQVKQAID
IGIKETQNQTNKTNKGLVPKSQSQFGDGLWIIGPKIDTRYVVYKYQQCRYCNWIYPNLFI
PLKTEVWDNKFNPASNAYIYWSLYYWNYFPGAHGWTQLWSSNKYTNIDGISRQGFSIRYN
TYSDIYYLYGYVYYNGKFQQTGTFFNVEWY*
>SRVP18_trench_6_60cm_scaf_17_454_536 # 427152 # 427337 # 1 # ID=1_536;partial=00;start_type=ATG;rbs_motif=GGA/GAG/AGG;rbs_spacer=5-10bp;gc_cont=0.237
MKLEEYFKIADNGRHFMTIREKIEDFAKELSINILDIKENLDMTAELWFIYRFNNKYKTK
N*
>SRVP18_trench_6_60cm_scaf_17_454_537 # 427483 # 427611 # 1 # ID=1_537;partial=00;start_type=ATG;rbs_motif=AGxAG;rbs_spacer=5-10bp;gc_cont=0.240
MSKSQEYYQKHKEEINTRSRKYRQKRKDERNKKIIYCTFDHR*
>SRVP18_trench_6_60cm_scaf_17_454_538 # 427899 # 429371 # 1 # ID=1_538;partial=00;start_type=ATG;rbs_motif=AGGAG;rbs_spacer=5-10bp;gc_cont=0.305
MTTKNISLDNEYLNKLKPYIEKHNGNFSSAIREIIDKAEKSTIPDNSSCIYNPFLNWLLE
EVHGRLIPDNIINMMFDPLLINNLGELNKYINKKLTDLDWKVNVQIDYNITTLPYYIWIE
ITGESRKMNIVALMISQFIIQNSPEWSPFLIISVMNNSESHIKVELSSATNKKEGLKSLT
TYFGEMEETTKAIKEHTSFWNNVVNRHVVSNYKMVTIHKNYYEDILAGKIPMGETIIEIL
AKQPIQDIPLVELLPLIKKVYEASGVVDKVEIRDTNIILFHNYRNKDATERMKKSLIMLM
ETNGHLYDGKTAANMIVIEHRPDVGTKINQIVDHLKSSNNKLDQELVTFVTYLKSLNNIN
DTPMSISLMGRRIGTSLIQEYEKENDIKEWNLENFQRAFTVIDSKIHKDSEWKTEGNGLL
YRIRKCAITMEDNNFDAYVCRASREAFKGALDYAFGKKADLEIRKLIAHGDNYCEVSIKL
PQQTKVISSN*
>SRVP18_trench_6_60cm_scaf_17_454_539 # 429389 # 429694 # 1 # ID=1_539;partial=00;start_type=ATG;rbs_motif=GGA/GAG/AGG;rbs_spacer=5-10bp;gc_cont=0.307
MKNQIRQGDVLLEETNIEDYKDKKSIGEGRRVLAYGEVTGHSHVLDGKIKYYENIGTIIC
QVEEGVLSHEEHGNIDIPKGDYIVINQREHDVMSGIRRVID*
>SRVP18_trench_6_60cm_scaf_17_454_540 # 429734 # 430825 # 1 # ID=1_540;partial=00;start_type=ATG;rbs_motif=GGA/GAG/AGG;rbs_spacer=5-10bp;gc_cont=0.293
MAKLTVDLLTPDQLDLIYNVRQEYIDALNKDFDDNDVIKKVKWFYELYELREPHVHISDS
PQQFRYAHTKLERNPAGYPQDTNINKHLFILWKQIKKNIEESTIDLVKRELVQKLQKIYI
DNSVLETIIRRIVLSGGLEMGRDHNIPLLSLYDYFLRITAIKDTSENKIVEKFIEYMRTG
IRHRLYIQGNAYIIRNNNGPQFKDELGRLNNEKGYAVIWRYKKGIIESGLHFVKGVYFQP
ELFNKIFIKENISSKEIFDLRNTEQKAIAIHHIGYDKFIKELSAKKLDEWVTESAINGNI
AVCELYQFDLDRTTLRFVKVQDHSTGKKTVLGVPIEKGTETAKGAVAWTFGRKEEEYNPT
IET*
>SRVP18_trench_6_60cm_scaf_17_454_541 # 430859 # 431221 # 1 # ID=1_541;partial=00;start_type=ATG;rbs_motif=AGGAG;rbs_spacer=5-10bp;gc_cont=0.314
MDKELEQGIDIYIKHIRKMAKLTDEQMSLLMTSRVIEHDDSLYTLDGMNQNMMHNIEEQI
KHIRQMQNLTDVQIRDILLKSNMQEILREGALKRNLKDIAKAAKDVHGDPRKFARKIDRF
*
>SRVP18_trench_6_60cm_scaf_17_454_542 # 431269 # 431694 # 1 # ID=1_542;partial=00;start_type=ATG;rbs_motif=None;rbs_spacer=None;gc_cont=0.310
MVTDKQEFIKVLKKFHPELSLDEIEKSYISYCELEKKHDEALKKSRHISSGTETITFKPW
SDFDVVQAYAISPHPLKSVKLGFMYKGDIPCDSKYVKSSVVSTEITSDASKHGGVSIDII
SLDDAVKKAKNIDWSKVPIER*
>SRVP18_trench_6_60cm_scaf_17_454_543 # 431730 # 432275 # 1 # ID=1_543;partial=00;start_type=ATG;rbs_motif=GGA/GAG/AGG;rbs_spacer=5-10bp;gc_cont=0.324
MVIKIGIIGGSGCGKSIQCAHFFAIAKSKNIQIEQIQEWVREAFNNEMIPEDNPWVQFWV
YEEQKRREDCVPKEIEYIVTDSPTVLSYIYALHNGKAERDKWLFIKMYEKFITDMNRYDY
IFLCEREKPYTKDGTRKQTEEEAKLIDKQIRSLFDIHRFKYHVLSGDTESRTKTMCEIIG
I*
>SRVP18_trench_6_60cm_scaf_17_454_544 # 432762 # 433496 # 1 # ID=1_544;partial=00;start_type=ATG;rbs_motif=AGGAG;rbs_spacer=5-10bp;gc_cont=0.287
MVLTLVKEDEVRYNKDRYTIKCRQCESYITRARADGKPIWIKDKNSIGEWTNQFICYSCA
YERDKLCYKCGCDTDKYTTKYYDNKGLWTGKYICDSCRYKDIDEYRNRRIRLKIGDSKGS
VGDIIISKILEIPACSIYAGDIKLPFGLIHGYYGIVGVKISSSHKGRWDFCSNGRISADT
YFYLGFSDDYKDIEIVYIIPSEILIHSNGRLCVYRNSKKYLQYKVDNIPYNDVYHSMMCN
INAI*
>SRVP18_trench_6_60cm_scaf_17_454_545 # 433680 # 433844 # 1 # ID=1_545;partial=00;start_type=ATG;rbs_motif=AGGAG;rbs_spacer=5-10bp;gc_cont=0.315
MLQIVEKDEVAERKPYRFSYEAIKKMAVRKQEREIKKLKIAHSTVKINSLVEAI*
>SRVP18_trench_6_60cm_scaf_17_454_546 # 434066 # 434971 # 1 # ID=1_546;partial=00;start_type=ATG;rbs_motif=GGA/GAG/AGG;rbs_spacer=5-10bp;gc_cont=0.320
MVDDKFCDDLTFEEWVSKQDKDNLEFAAIITCHKTHPGFTLEEIKRLMFTTIIETENNQK
IYEETFGQRHPNSSKLNQQMGKLFRIVFSAGNEFKSIDNRGHGDIISVQFGETNRAEGRK
AEKIGFRIEEKAVRFAQDLIQHNIIGQRTIADLVRTGFSKYIEMIPIINELKSPIVDTFV
TDMKHEREEREKLKIRQAMEGFKQRVESQQKSMFDSLRYTDNQEELEELRDWVVQFIKDA
LSYCAPTVQGRLQIKRFIQEDPSLYNILTTLEARKLLAREYVDSVRQKGVAISIVDIIPE
D*
>SRVP18_trench_6_60cm_scaf_17_454_547 # 435017 # 436051 # 1 # ID=1_547;partial=00;start_type=ATG;rbs_motif=None;rbs_spacer=None;gc_cont=0.290
MKTPIELISEDDIRHRKGRCRTRNEKETTEYKEQMRILEENEMIHEIHYGKRCKYQREEI
IKGPNQYRKKLLQRKVDEDIIDKNILNTKGSKILLNDWAEEKGFRNYEEYLNIIALGRGF
TCYAEYEKVWMYYPEMPSPIKENRRDPRFLGIYIGENGFKEIYERSQRMEYCNPGYDIIC
PKGYKIDVKSTTLNSYNTFSFVINKNMIADYFAMIAFNNIIDLEPLHLWIINGDEDIYGC
PIRKLDRLTILNEQKYLDLYQKYERIDKLNELKNICKIFDAKNRMDTKEYNIPTKHMMLD
IIAQVRLAAYGEILPTDILHVLEKKKKETIADRVSIIPEEDTKR*
>SRVP18_trench_6_60cm_scaf_17_454_548 # 436150 # 436500 # -1 # ID=1_548;partial=00;start_type=ATG;rbs_motif=None;rbs_spacer=None;gc_cont=0.368
MEPVVQVVSIGTPCDAREERVSTKKPKVVKKSAELLHIASDESFFSCSNRNPFRAKNPAS
IDHPYIIRAFLVLVSMYIRLVGNAPSGNNANGFYFKQTIENTIDKKMNFTNSLFSI*
>SRVP18_trench_6_60cm_scaf_17_454_549 # 437459 # 438694 # 1 # ID=1_549;partial=00;start_type=ATG;rbs_motif=GGA/GAG/AGG;rbs_spacer=5-10bp;gc_cont=0.358
MGGVLHNVMTENGKIVEDLGPVKKEQPSEPQIVNNAPEEQKYTTGLQLVTDDDTPQEKKS
GIKLTPVPKIKGKQPTWEDILSKIPEPDPDRVSPTTETQNKVEQTKLLEPVPSVPSFEPV
LSVPSLESVLQVPKIESAPVEPSDVPIIPKLKINIPKEKKDVSNMPIPGVPSKTISNMPI
PGVPSKTISTSVTSDTYRKSNNVVGTNLQKADEGISQQQEPNIEKPKEKRRHMEEELEAE
LLTERKFEEWVKKQKFRENLEKAAKFAEETKVQFEEKIPELSTKIEGITDEVKGVETRLG
TVDKSVGDLCSGVDCIKTDVKNYQENVKKYQESQEELEKMVQDRFRELGDKVQSLEHPLF
TCENCGEQAISPLSSYCPNCGSPIHSWSDETGEPIRGWTPYWKRIGREVPQ*
>SRVP18_trench_6_60cm_scaf_17_454_550 # 438741 # 440801 # 1 # ID=1_550;partial=00;start_type=ATG;rbs_motif=AGGA;rbs_spacer=5-10bp;gc_cont=0.346
MVEQDPNVQESGVQEPIPYVTAEMAWEMSKRAAAEAREDALREAQVQIQNNRDSQNNRDS
QNNRESQNYRENNRDAQNYRDDDYDDRRSRKRRRRDDDNDEEEDLVGFSPKLVKQLQTTV
GVFNTLKDFASNPMQKAIEDRIGGLAAGIIEQAFTGPRGPPPKRDMVDTLLNSQMAFGLG
QGLGSRAPELVESLSKSFGREKAENMIEGMIGKYSGGERRKIEPEINDKSPGPDQSRPPA
GPQKSEDQSNIELLLSLDPNNPEHVAAYAESQGGISIDVARKMLMIHQDDIIKRMKSQGA
DTTVIESQRGSRVGQDNPAQHTQVPLQQTPPPPDYQTPPTQPVQPVQPVQQVHPQQVQPI
QETFPEQIHPVPTPPIHSAPPIPSAESNNMKEDMQYMEDIENKSHDFQSEQEYAEYKDIK
QQEKNSAPNSNEQQAEMMKAFTDDIGKLMGDVIGKIESLNNTVFVLQNELNDVKKQKVQP
PPIQHLEQSPLGPLQGPITTKEFFPDNFENELDNLISIKDPYTKDIERMEETSQEKITRE
YGSTQDFFPEKVQNIHDFERELEEETKRAIQLNKKVDIVESPIDTKNKEIDIDKSPKIDA
KNKEVEIIKKPIMSMVNKKKINYSLKQKEDAKLENNDDKDNENQDSSQTNIIKNDDSNEN
GKNDDSNENGKNQNDSGNEISENKAN*
>SRVP18_trench_6_60cm_scaf_17_454_551 # 440825 # 442240 # 1 # ID=1_551;partial=00;start_type=ATG;rbs_motif=GGAG/GAGG;rbs_spacer=5-10bp;gc_cont=0.385
MAYKPTRPIFRQTDEDIERKVNQRLDEQTKSLKEEITGKIEERTRPLEDIAKSFQEDRQE
KQRERQERELQERINKLADERADKLADVRADKLADERANKLADVRADKLADERANKLADV
RADKLADERANKLADERANKWADERANKLADERANKWADERANKIADERANKLADERAVK
LADEKAKTLAEEMSIKLANEKAVKLAEEMSIKLANEKAVKLAEEMSIKLADERAAKLADE
RAVKLADEKAKTLAEEMATKLANEKAKTLAEEMATKLAEEKLKQINDERAKQQAAIPTPP
IAPIQTPIAPIQTPIAPIQTPPIQPQSSPDTSSKIAKMIEEIKKRKASTPNFTTPQQPDG
HIHAGPTHIPIISPDQAVDDGIPCPTCHSGHIHSPEADGITYKCTGPDCGKEYIMIDKTS
DYKCVNCGVPIKRPENEKSKMDACPFCNGKKAVKFDWSKAWKSKPIMSIKR*
>SRVP18_trench_6_60cm_scaf_17_454_552 # 442488 # 442856 # 1 # ID=1_552;partial=00;start_type=ATG;rbs_motif=None;rbs_spacer=None;gc_cont=0.317
MLKDLQSSLSKHHIAVTSGNTDQSQIIANELRLSANEQIRHSREIRDTDTACNIVGRIFN
SIDMCLKEDKSKVKLSLFTKSFIKGVLTSTVKTGIDDFIKNMNDQDIRSLLDDIQKELDK
RK*
>SRVP18_trench_6_60cm_scaf_17_454_553 # 442853 # 443551 # 1 # ID=1_553;partial=00;start_type=ATG;rbs_motif=GGA/GAG/AGG;rbs_spacer=5-10bp;gc_cont=0.300
MTSMQFVDKGLSEDAIYTIENMVKSHISGNFQNVRNIILGYDSKNDIWTSKYGEYMAKRH
MYYIEPPIMPQVYFLRNKNDNTKNANTNKDENAETFIKNNGMFYDDEVYEYIRIYMDDSV
KRILEVLFTHSKNVIEYRDIVDIIITEWNVNNIIDTISLNKSFTDHGVWGDLHYYKLEVR
KNPWEDFKKITRHRGLAIRDAFKDAVITFLEGRTSMLYTNDYASDQNITNSV*
>SRVP18_trench_6_60cm_scaf_17_454_554 # 443511 # 445082 # 1 # ID=1_554;partial=00;start_type=ATG;rbs_motif=None;rbs_spacer=None;gc_cont=0.285
MIMQVTRISPIQFDIKPVSGSTLSLKFLVRGIRDIVKIDTRIAIHFKNAIYKNMIDVISS
DILSISTSKEDKIYKVLTKVPEFKNYTQSYIIFSVNQNENLNKKAFIEDVSIEFLSRKID
GPIVEEISLSKPDCTTNEMINKMICQYDMELPNASKKRLSYIYSLYSNDSFHIVSSNHIK
YLKNWHTIENGYVEIEEIDWSQLGCINWSEKRSVLLHPFLYPFASSESFTQNARNFARLL
SMKNKIGGFDVADSSMISRLAVDLINKIDLMIVPSSFSKNVYVNSGVTIPIEVLPHGISD
DFLIDDRVDIDGINTNNISIVGLKRAKKYGNILILFFLVHSEYRKGADIVSEVMRRIQKK
YPNVLLVVKSGQDTNRIFNNINHIAITGWLDEKELKMLYDCCDICISPSRGGGFELNALE
AVSRGVPTLVTNGGCFTDLINYFIPVNTSNKIVQPLPGNTIHMGYGYEVDINDLEEKIID
TISRLEYWENHFKNNSIEIRKKYSWRNVSKILDGYLKNHGFIE*
>SRVP18_trench_6_60cm_scaf_17_454_555 # 445143 # 446879 # 1 # ID=1_555;partial=00;start_type=ATG;rbs_motif=AGGA/GGAG/GAGG;rbs_spacer=11-12bp;gc_cont=0.305
MTSRNKGQLRIGKSGSINIGKTPPQESSIQVKIGNSGTVFIRNAPSKEDEQKAEQLKKEA
IKKEERLKKKWLEIINKKSSDEGKEGKLEIKKSEIKKSEIKKSEIEDHTIIKFSNKIDEF
NVLVQDNKVSGRPWNHGLKGNWWQGMSETDARTIIKSGQDLENFQKKDEADQSAQEIEDS
QKTEEPPIAESQILTVSEMIDQMTNQYSRDLPKDIEKRISYIYPIDSTHSFNIVAVNHIK
YLRYKHTAENRYVEIEEIDWSQLSNIDWNEKRSILLHPFLYPFASVDSFMQNSKNFARLL
AMKNKIGGFDVADSDRISKPAADLINKIDLMMVPSNFAKDAFIKSGVNIPVEVLPHGISD
KFSNSDIVSTDNEKIMKLRRMRHRGKILILYFLVHSPHRKGADLVRRVMKRIQRKYNDVY
LVVRSKKCDYFSEIRSICIDSWLSDNDLVALYDSCDICLSPSRGGGFELNALEAVSRGIP
TLVPNGGCFTDLMNYYIPVELSDKTTQSLPGNTIHTGSGCQVSMDDFEDKLIDVIKRLDY
WKEHSKSNIKEIREKYSWRNTAKMLDRYLINYGFIGQL*
>SRVP18_trench_6_60cm_scaf_17_454_556 # 446908 # 447978 # 1 # ID=1_556;partial=00;start_type=ATG;rbs_motif=None;rbs_spacer=None;gc_cont=0.320
MTNRNFGQIRVGKSGPIIIGEGNEPQQSLEMPEKESEESETISKEEDLVFKNLTSKDKHS
KRKKKKIIRSISKTDKFNVLVENNKDSGKSWDEGLKGDWWWGMTEEEARLRLTEVEKAFE
KSSKIAIASIVRNEERTGHLKRFLNCCHNLEKIYKDIIYIFIEGDSSDNTYGVLRNWLTP
KKNYILKKVDRRHRPFAKDRNPKRTIYFAELRNMLIDLALSIPEVSEVLMIDANYGWKGD
LISSLRETDTDIVAPLVVMHKNRDGKYLFYDTWAFRKDGKQFSQFHPYIKDLESESIDLD
SVGGGYLVRREVLEKGVRYNGEKDCEHVGFCKMAKDMGFTIKINPKIYIRKGGHEE*
>SRVP18_trench_6_60cm_scaf_17_454_557 # 448015 # 448548 # 1 # ID=1_557;partial=00;start_type=GTG;rbs_motif=AGGAG;rbs_spacer=5-10bp;gc_cont=0.298
MSKEKHGKKKDKKSKSKKDESKSKKDEKTKLNEQREFGKGKVDSFDQLVKENKLAGRSWY
HGFEGKWWWGMTEENVRTRLVEVEQILGKIKPVIDTNIIKEDKHIIDTKEDKPVIDTDIN
KEDKPLIDTDINKEDKPLIDTDIIKEDKPLIDTDIIKEDKPVIDTNIIKEDKPVIKG*
>SRVP18_trench_6_60cm_scaf_17_454_558 # 448577 # 449530 # 1 # ID=1_558;partial=00;start_type=ATG;rbs_motif=AGGA/GGAG/GAGG;rbs_spacer=11-12bp;gc_cont=0.327
MEDLDKSNEIDKSNSDEVDKSDDVGRSNEVDKFNKLVKKNKDSGKNWYRGLAGNWWWGMS
EEEARNKILSGHTSGESEQIHEHRKIAIASIVRNEERNGHLKKFFDCCQTLEKYHDIVYV
FIEGDSEDNTYEELQNWLSTRNDYILKKLDRKKPRFPKDKSPSRTKYFAELRNVLIDYAL
SISDVSEILMIDANYGWKGDLISILRGTNADIAAPLVVMNKNRNGKYLFYDTWAFRKNGS
QFNHYYPYIGYSKLDKPVSVDSVGGGYLIKRKVLEANVKYNGDRDCEHVGFCRKARKKGF
SIKVNPHVYIVKGGLRH*
>SRVP18_trench_6_60cm_scaf_17_454_559 # 449545 # 450729 # 1 # ID=1_559;partial=00;start_type=ATG;rbs_motif=GGAG/GAGG;rbs_spacer=5-10bp;gc_cont=0.316
MSNRKKDDKKDDNAKKNKGEKHKIRNIYEFKEFVKINNTSGKNWYHGLDGKWWWGMSEED
AIKCIRQGLVPDIEAEKINLISTWDINCGIATYTKYLFDDLDKIAPGSFLVNPINDGMLK
HKIKGGLSHLQHEFGIIPKLPRMKGKLIITWHTISKNINEAIKKFESNYNVVAHIVHSEC
ARHDLITSKDIWTVPHGSTMIPEMRQEDARRLLNINMNIPIGFVFGFQSSDKNYQRLIDA
ARNTGIHIIISGAPHRLMNSIYLTNDRNVTFINRFLPENDVNLYALASDILLFDYAAKDH
YSVSGAMHRIIGAGRPIICSDIRHFNDVRHNYNCLKFKNQSKLEWCIRHALKDSDRLSLS
AREYAEKTSWKKIAKCHIDIYKRYTDIRSLQLIK*
>SRVP18_trench_6_60cm_scaf_17_454_560 # 450791 # 451399 # 1 # ID=1_560;partial=00;start_type=ATG;rbs_motif=GGA/GAG/AGG;rbs_spacer=5-10bp;gc_cont=0.312
MGRDNKKHRHKHQFIIVHKDCGHGARSKVSIIKRKSDGKLFIWKQPLLDDEWHHESLRKE
IKYAKYWRKFGASKVKVYWHHDRRSLLKTYIEGDTLDQKLKNNPGFFSGKSRSLKALREL
MGFLINSKHYVCDLIGENLVFDGKRWHIIDSGSVYDRGTRSGVKKEYREKLFKRWSKILA
SEQDIESLKSFLDSMKPLKYRK*
>SRVP18_trench_6_60cm_scaf_17_454_561 # 451437 # 451907 # 1 # ID=1_561;partial=00;start_type=ATG;rbs_motif=None;rbs_spacer=None;gc_cont=0.295
MRKDDVYRKYIFDEMSRNKEYSIIDLEHFVTSLNYGQVKQLCKYFSSYRRNCVYDFISKG
PNNWRTSSINISAIYVGEVNREVNCYLEKNDWSLKRIVEDETIHQIDEFKSQGFIDIKIL
SFIAKKDDYGYTIIDGMHRIIRSSCDGRKRFSLIYY*
>SRVP18_trench_6_60cm_scaf_17_454_562 # 452004 # 452903 # 1 # ID=1_562;partial=00;start_type=ATG;rbs_motif=GGA/GAG/AGG;rbs_spacer=5-10bp;gc_cont=0.307
MKLYTAWRITGEKAKWVILDKTGKITNSNPSKKDLKGIERFPEKSGKNNPRLKITKEKIL
EYIRQFEKEYGRVPTAADFDNNPKYPCSGTVRNYFGENWNNIIMEAGLQINCFTKITDEE
LLGALLSIYEENGESPTERNLINNPKYPSIRPYISRFGSFEKAKKLVSLDLDSTIKKGII
ETTDQKGRLAEIHVLKYDEKESIDLSGENHLSFADGISKSGVYDVKSSKLHKEKYWEFPL
DKVIDFYYLLAYDNEHNILLHKWKITGDFIDKNSIRIGIDNRYIYNLKNMKEYEIIIQQ*
>SRVP18_trench_6_60cm_scaf_17_454_563 # 452949 # 453794 # 1 # ID=1_563;partial=01;start_type=ATG;rbs_motif=GGAG/GAGG;rbs_spacer=5-10bp;gc_cont=0.319
MVKKDVRTLGEFDQLVINNKASGKRWYHGLKDKQLRGMSERGARSYFLKLEEEEKALIGK
IVLASTWNINCGIATYTRYLLDSLDIIAPGSFAVNPINEGALKHKSMGRLTHLQHEFGIV
PESPNIKSKLIITWHTVSKHTEEAIKEYESDYHVVAHIVHSEHVRSSIDSYQDVWSIPHG
SMLIPEMKKEHARRLLGIDIDMPIGFVFGFQSGDKNYNRLISAAKNTGIHLIISGAPHNV
ATSIHIKNDKNVTFINRFLVENEVNLYASASDILLFDYASKD
>SRVP18_trench_6_60cm_scaffold_141_1 # 3 # 389 # 1 # ID=2_1;partial=10;start_type=Edge;rbs_motif=None;rbs_spacer=None;gc_cont=0.346
VNILVTAGITTTVPNVVLIPNEGCIYFTTNPSGASIYIDDILRAETTPALICGLSLGPHT
YRLVLEGYLDITGNVDLLSGEGVNISRDLIQFAQAGFDEKERFVIVGLLFGLAAKTLEKW
KKMETEKI*
>SRVP18_trench_6_60cm_scaffold_141_2 # 547 # 765 # 1 # ID=2_2;partial=00;start_type=ATG;rbs_motif=AGGAG;rbs_spacer=5-10bp;gc_cont=0.347
MTKGYLHIITTPVGGDIFVNNEYRGTKDINIELEQGAYIVTFGNVAGYKTPPPLNVTVNP
GYTALVTIPYTI*
>SRVP18_trench_6_60cm_scaffold_141_3 # 813 # 1121 # 1 # ID=2_3;partial=00;start_type=ATG;rbs_motif=None;rbs_spacer=None;gc_cont=0.282
MEEDRHIKVKILLCNNAARNIKKTIMKDFKEAESDIASACSIFHKKYEQKTGKSIETISE
FEQVTREFSKLPRHEIDKLIKESKEDKRLHEALEAIRKSYKS*
>SRVP18_trench_6_60cm_scaffold_141_4 # 1148 # 1309 # 1 # ID=2_4;partial=00;start_type=ATG;rbs_motif=GGA/GAG/AGG;rbs_spacer=5-10bp;gc_cont=0.352
MIPPSPELQRKFTNTEKVIMSGRSYLIPDLVSKYPQDYIDLASYESMKRIIRG*
>SRVP18_trench_6_60cm_scaffold_141_5 # 1415 # 2839 # 1 # ID=2_5;partial=00;start_type=ATG;rbs_motif=AGGAG;rbs_spacer=5-10bp;gc_cont=0.355
MVSAHPNLSRKFRNTDDIIKSNKSNIIPTLHSKFPGDYVDKNTHSTIQKVQPWAEIPSPI
ARETFGIMGRVVPPETYERWERDKKYGFTSLQPLSIDKILVLCIDFDDKPAQIPVETIYN
RFFVDYTNSLMVYYREISHGRYVPTGEIYGWYRAPNPSTYYTNDNNGFGDYPKNAQKLVE
DAVIAASQDPNIDWESFDTNGNGYIDNIFIVHAGAEAAYTGDINDIWAHVYVTPDIMQIQ
TPGNPQGVNVWVYATTSEYLGKPSDPQSIGGDCHEHGHQLGLVDLYDYTDESNGVGAYSL
MGSGSWGNMGMTPTHMDAWSKYILGFIDAKENPTGNLRLDSAETSSNIVKYTTDDPKQYF
LVENRQKIQYDEFLPSEGIFIWRINENQFDNQTYNNDKSCYLVGLLQADNMKDLENRANN
GDLGDPYPGIANNRSFGIDTNPNSELCNGNKHKLLIRNISDSSRSMIFDSSISD*
>SRVP18_trench_6_60cm_scaffold_141_6 # 2879 # 4342 # 1 # ID=2_6;partial=00;start_type=TTG;rbs_motif=AGGAG;rbs_spacer=5-10bp;gc_cont=0.361
MEEIITVDEAQYRLISNTPLTEEQRMQTISDIRRQSGCGCDKKRSSLGRSHVPEYKHTNI
IPPPNITVTNIKVGDIDCPSDICPDTTCTSIGCATDTRDIVLTYTNSGDISVDIVPNLIV
GKTITDITDAEKNGANRLLQTQNNDGTWEWSNPDTDPNNTLYPSQPNVIGVTARGLVSAY
TVTGNMAYLNAAKKSADLLVGKTPDGFGPDDPGITGKHKVYAQDITFLVEFSDAWTIGAG
NDGSAYYDKAIAYMNLVLNDPNRFCSTGCAGNESTLVESLLTTRSPNLYGWDIRGWVEAA
VKTANMSFAQAIVSSMSSHENELSSTATGTYPTGFSYVLGLAGYLDSYIMTDKTPSEYSA
IQTKLLSELDTNGSFKIYAETDDGINQTAAYALMALTHIDTDITGTINYLINSQSTDGKW
VENDSSEYTEVDSEVIVALGMTVVPYIGVLWRIPAGTPTDVTFNDVVLVLGQNHICADWA
PSINEQI*
>SRVP18_trench_6_60cm_scaffold_141_7 # 4353 # 4514 # 1 # ID=2_7;partial=00;start_type=ATG;rbs_motif=GGA/GAG/AGG;rbs_spacer=5-10bp;gc_cont=0.426
MAKCVTITLLPAVAEAGFGTIGNIAVAGIAAGVVYVAMTAPAVLTPGVLVPKP*
>SRVP18_trench_6_60cm_scaffold_141_8 # 4898 # 5533 # 1 # ID=2_8;partial=00;start_type=ATG;rbs_motif=AGGA/GGAG/GAGG;rbs_spacer=11-12bp;gc_cont=0.426
MEEIITVDGKQFKLSTDRPLTALEKSQTIAQIRQQTGCSSCRQPNTLSAGFGDIYGLAPV
CTTTNKTSGGTVTLEAAPRQGVQPYSVEFLKAPTNSYATDGSDAASIATSRLSSATYLVG
GTTTTMTANPTPKVIDEAPNATTPMVHAVYTLDDTDIAGATIKGADTTATIIFKTTVLDS
CPTASGGEQTCSEICKVGVACIPPTCNFIVS*
>SRVP18_trench_6_60cm_scaffold_141_9 # 5611 # 7044 # 1 # ID=2_9;partial=00;start_type=ATG;rbs_motif=None;rbs_spacer=None;gc_cont=0.303
MDDWALCPISLSKKYNYNFQSYMPNSEDVIVNIEGLDIVVTGLKKTLKIGIGLSIGGDVS
PEFLTMLFTRFIEWKKKYIVTILIDTVMPIDLSRNNVVDAAKQQNCDYLFFIDSDVLIEQ
GQLERLLSYEKDAITGVYYQKMPPYVPLPRRLVAESLYTPIEFEGNDIVEIDGTGMGCFL
IKMDIFDKIHYPWFEFKYHKKDGKWGQLSEDLYLCQKIQSIGTKIYCDPTVECTHIGMSL
TPEFSHIYREFRKDSKKERDITIAELSEFTCISQQDIYNKWNIATELIAKEYNEYMSQDH
HNPKDFYKINKNYIFDLTNWHMHKRRGFDTDLVTSIKHNHHFTKKVLDFGSGCGQNAIEI
AKEGYDVAITDYDSYTSQFARFRIKKRGLNIKFYDIEKPINDKFDIILAFDVIEHIPDNE
FEKTIELLKSLRTDQGKILTTISFGTQGGIHPMHFEESPEKLKLIEELKEQNIIGGI*
>SRVP18_trench_6_60cm_scaffold_141_10 # 7070 # 7669 # 1 # ID=2_10;partial=00;start_type=ATG;rbs_motif=AGGAG;rbs_spacer=5-10bp;gc_cont=0.315
MITYNEYIKKMEEKGYVYKDNNPIIINESNHMIKTFTVKKGSIGKILELQCPDNAVISIC
GETHEGGCEKSYSCGIKCFGKDSKEPFQGLHHSTELKRNNHVVAEIVLTKILYKEPPKGH
KKIQEWQELITPILRMIKSESPFEHIMWTGAYKIFNTDFVSRSFNLYENQKMTFYIVNPD
TDIEKVSFEMKADILEKLA*
>SRVP18_trench_6_60cm_scaffold_141_11 # 7695 # 8531 # 1 # ID=2_11;partial=00;start_type=ATG;rbs_motif=GGA/GAG/AGG;rbs_spacer=5-10bp;gc_cont=0.309
MKLHPKCVHIETLNYCNANCWFCPVKDLKRKKMKMSSSTFSKIIDQLTKYPPEIIYPFLD
GEPFLDNRMTKFLHEINEKLPTTRIIIFTNGSLLDESISTELLKIHNLFQIWFSLNGMDH
DYKQIMGLEYDKTENNIKTFLKLRDDLSHPVGTNISFVGRTQEDSRKIYDKWKNYQVKLP
VSLFFSPVKNFAGIISGHPDTNRRISNPCARIFDYFNIFANGDTALCCMDPEGQVNFGNV
LNMSIEDIWNSEKRLHYLNMHNKHMWNELELCKDCTGA*
>SRVP18_trench_6_60cm_scaffold_141_12 # 8549 # 9598 # 1 # ID=2_12;partial=00;start_type=ATG;rbs_motif=None;rbs_spacer=None;gc_cont=0.288
MTNTITINNNQLLFMSAEDLISKDLDYQAKDIYINLLSDKDFVPIVHYRLGEIENRNKNI
EKSYFYHTKAFDLDKRLSLRIVSQDHPHHNYQYNEVEEIKVEKCPLCNNDSYLYSCYNII
TNTDFVPGFSPIRIWRICKSCNHIFAENYPKNLREILSTTVPEQHVNPNIHLLPLLGNKL
SEVKKFTKGSRLLEIGTGAGELTSVAKELLFDITGIEIRPVYAKKVSERLNIPIYSIDFM
DFETEDLFDIIILGDVLEHVSNPSKMLEKAYNMLNKEGVIWISTPNFESAFSYIMKDKDP
MWRVCEHLNYFSYISLKKTLEKTGFKTIDYNISQHYNGCMEVTATKNDK*
>SRVP18_trench_6_60cm_scaffold_141_13 # 9619 # 9969 # 1 # ID=2_13;partial=00;start_type=ATG;rbs_motif=None;rbs_spacer=None;gc_cont=0.345
MQIEEQFPQIIADFLVEHSEVQPLDHRIVKKFTSLAKNPIPSAHIYDPTLFRWDFGDETP
IVETGQRIIYHIYEHPGKYIVRHQACNRCTCSNWDLCYKKIIVTHYENNHTSLCII*
>SRVP18_trench_6_60cm_scaffold_141_14 # 10059 # 10217 # 1 # ID=2_14;partial=00;start_type=ATG;rbs_motif=AGGA;rbs_spacer=5-10bp;gc_cont=0.308
MKECIDCKVKCVKQGRHVTRKGIRQRYKCPSCARFYLDDKFEILFVPKEDKK*
>SRVP18_trench_6_60cm_scaffold_141_15 # 10214 # 11155 # 1 # ID=2_15;partial=00;start_type=ATG;rbs_motif=AGGAG;rbs_spacer=5-10bp;gc_cont=0.299
MTQYKSWRIIDGKPRWVIVDENRNIINKNPTEEKLKNTQTEIPIGKNVKYTDDGLLEDLR
QFYKKNGRVPVQIDFPNNHAYYIRFGSWNRSLYMAGLWEKRYNDTHTCNRCGGNFDEITG
LKYPSKEYDKERNFIGWVCSNCYQKYDPNSGNNIKKSISNCRNYSQNPHSNTAKGDKFEE
LTCRWMCVKNLNKDNDNYSTGTPVDHSADHEGKIFQTKGRFYNSRNGLWNFSNLEEEWNK
KFDYMICYCASKDGKTIERVYKIPKSKIINIKGVSIVENSSRGIGWYERYRITDNNTIKK
INKIWQEILVAYS*
>SRVP18_trench_6_60cm_scaffold_141_16 # 11506 # 12021 # 1 # ID=2_16;partial=00;start_type=ATG;rbs_motif=GGA/GAG/AGG;rbs_spacer=5-10bp;gc_cont=0.312
MHLPMEFNEDCSSYFGIYIAENYIMKTFEDPIPMMPNNPGFDWLCKNGLKIQSKAACIKY
NNQSSWSGWSFDIKYNNIADVFVCSGWDNRDSLRPLFIWAFNNNDMVRKGKGYYTPKVEF
WNRSAFTVTNQPKYLKQLIDFEVTNRLEKLKKICNKDNHREDDENNQNNHE*
>SRVP18_trench_6_60cm_scaffold_141_17 # 12074 # 12763 # 1 # ID=2_17;partial=00;start_type=ATG;rbs_motif=None;rbs_spacer=None;gc_cont=0.325
MTDIPEFIVESTNISDETWKFFNSIQAFKKIKTLAGIHKKFTSLATNATKFRWKFGDEPG
NPTIETTVNPYIHTYQHTGTYNVSHQSCYPCLITNSLICSNGWCTKSIEVEKEIEKEHES
DSLIALAGFAGVLFIAKEDNCCKLRERCVEERATCASIKPTDKNKKACRNIENKCTTRLI
NCKDKCIKSGHKWEPSASKCIEKTEQQKGLCQTTELEKINKKRRKIEIY*
>SRVP18_trench_6_60cm_scaffold_141_18 # 12827 # 13132 # 1 # ID=2_18;partial=00;start_type=ATG;rbs_motif=GGAG/GAGG;rbs_spacer=5-10bp;gc_cont=0.356
MTVAYQEVLVVAPPGIVVQNITVDQGNHCATGACTLSVNVTWINTGKTRNSFLPNITIDN
IPISPPPLMPESLEAGMSSMHTFIVSGLTEGMHTIYTDSHT*
>SRVP18_trench_6_60cm_scaffold_141_19 # 13173 # 13658 # 1 # ID=2_19;partial=00;start_type=ATG;rbs_motif=AGGAG;rbs_spacer=5-10bp;gc_cont=0.370
MSISEMIIDLSEDYNEPRIENLSVECQDVTVESAPGAPQAPIEPCPSLKYSGNTVTLQAT
PTDGTGPYIVTFKKNGTTIDDSRLVDEFSDPTTNPTTDAPEDVQITRVYTLDDLDISSAL
TGDITFSVEISDSCPTGPMTCSSECVIAVGCVTPVCNFTVT*
>SRVP18_trench_6_60cm_scaffold_141_20 # 13772 # 13954 # -1 # ID=2_20;partial=00;start_type=ATG;rbs_motif=None;rbs_spacer=None;gc_cont=0.350
MVNVCCIESRGQLYPHAYILAFPGDCQVTADVYVQPLKSVSNVPFVIAILYKHFISFLSH
*
>SRVP18_trench_6_60cm_scaffold_141_21 # 14010 # 14477 # 1 # ID=2_21;partial=00;start_type=GTG;rbs_motif=None;rbs_spacer=None;gc_cont=0.350
MTIGWDFIVAGSTIISSETLVGTGTRTLDVSSHIGQSATIIFKLIAYGVNICVNDWVSLT
IDNVINPGIPANITTTNMVITKTSPCREETCIVTVVITWTNSGGTDGAVIPNIKIDNILQ
TPHASRTVTANSFIEEIFTISGLTISRHTIYPDPN*
>SRVP18_trench_6_60cm_scaffold_141_22 # 14555 # 16207 # 1 # ID=2_22;partial=00;start_type=ATG;rbs_motif=GGA/GAG/AGG;rbs_spacer=5-10bp;gc_cont=0.332
MVAPHPELQRKINNTDNIVNANKSEFVPNLSTKYPQDYIDLDTHVILTDIQPWVEDTAIL
SSYHNIQNLWGPFFTTIDRVLVLCVDFSDLVAQTTIPNINNRFFSTTGDSFLTYYKEVSY
NKWIPNGEVHGWYRAPHPHTYYINNDWGYGTYPNNARRLVEDTIDLALADPAINWALFDT
NVNGKIDNIIVVHAGAEAAWLGTTSLFWAHSSTITATKYSGSKSINNYVLTAEYTYSGAS
QRIGVDCHEFAHLLNIPDLYDNSNNSNGVGNWSLMGMGCWGNNGLKPTHLDAWSKYKLGF
MDITKNPQGVVTVNNIENNADAIKYTTADPKEYFLIENRQKILFDTYLPGDGLLIWHINE
NKNNNNDETCFLVGLLQADGLNDLEDKANNGDTGDPFPGSTIKRSFGSTTTPSSLLCDLT
TRNMSITSISNSGNSMTFTASVPPIVPSLEGQCKIVEVVSPAHIEATTMVITKSAEHCQT
GNCTVTVDVTWRNTGGVSSIFTPTILIDDSPVTLSPITLNAFETIGDSIIRTFTLSSMTA
TTHTICPDPN*
>SRVP18_trench_6_60cm_scaffold_141_23 # 16258 # 18423 # 1 # ID=2_23;partial=00;start_type=ATG;rbs_motif=AGGAG;rbs_spacer=5-10bp;gc_cont=0.351
MTWLTGWNYRKAITVSNSGSSLTDYQISIIIDTVSLVSAGKLLSSCNDIRFTSSDGSTLL
NYWIEYGCNTSSTKIWIKIPSIANGTNIVYLYYNNPYATSLSNGTNAFILFDDFATGSSE
IWTKIDAGNRFSIDRTTNHRIDISGMPDTAANERIVIDKGTDIGNFAYDFTFSRTDASNG
TGFKIGVSDTNNNPLATTWVGGVYFAAHQNNSAVKNWGVATRIANAGGTADWISYAYGTS
TVYYATLTRLGNVFGVKVYSDSARTTLVDRAYSTTQSGISELRYIYAITNYGDTSHGASG
WVKDIHIRNYASLEPTVCFGGEEVSTPSWLTNWSRRKLLTITGSTAGIQTDYQMKLIVHK
ASDTDTSTDIYVGNHVKNDFSDLRFTTSDGSTLLNYWIESYTSGSIATVWIQIPSIPASP
CTTTMYAYYDNSGASTLSSGTNTFIEFLSFESGLESFSGGSRNTDKAYDGSYSFQGAIGY
YARRANITITRPFIKEYSYYVPSGQSGDFVDINVCVPTDNRAAGINFGYPTSEKWGYVNN
SLAWTNSGVGITYDTWHTLKFIVGISSIDIYTDNTIIFAGSTLISASPYAGNDNIYLYSG
KTFYIDAIRSRKYVSPEPTFSTIGSEEIFALPANITATSLIITPSATPCIAGSCTVTVDV
IWTNTGGTSGSFTPSIKIDNVPVITDPVLTPVSVGPSLTASQQFVVSGLSTGIHNICPDP
N*
>SRVP18_trench_6_60cm_scaffold_141_24 # 18479 # 20542 # 1 # ID=2_24;partial=00;start_type=ATG;rbs_motif=AGGAG;rbs_spacer=5-10bp;gc_cont=0.356
MTWLTGWNYRKPITISNSGSSLTDYQVLVTIDTANLISSNKLLSECEDIRFTSSDGSTLL
NYWIESDCNTSSTRIWIKIPSISIGSSTIYLYYNNPSASSTSDITNVMIFGDDFSSDLSK
WIGDTAYFTISNGELTNTPTSNGRIIYHDVPLTNTIITARIKTTDTSTDLLWGLGYRIDA
SNRAYLARRNVTPSNLRRWGDGSQYYSIIPPQWTSGTYGIDKIIVRSTVGLSIHSFNDIT
ITGVLNFSSNINNGISIKAYGTGTPGIQYMDWVHIRKYSSTELTICFGGEEVSAVSWLSG
WNRRKLITIAGSTSSPQTDYQMKLTVHKSTGTDTSTDIYTGTNINNDFSDLRFTTSDGST
LLNYWIESFSSGSIATVWIKIPSIPVSPCTTTIYIYYNKPSATSSSNGESTFVAFDDFST
NKLGTYWTGNTSSYTVSGGLLTGSGAAYQIISHAINHGTSDFLLHVETLAGGTHNISGIH
DGSGNLRNTGNGIYVLDEGTGYGDCNLGKVVSSAETWISAWQSSNGNNTFEITKIGTTYT
WYQNGTYKGTATIANFSQSYLQLETWDSSVWNIIYVRNFSSPEPTFSLIGAEEVLALPAN
ITATSLIITPSATPCIAGSCSVTVDVIWTNTGGTSGSFTPSIKIDNVPVITDPVLTPVSV
GPSGTKSQQFRITGLTTGTHNICPDPN*
>SRVP18_trench_6_60cm_scaffold_141_25 # 20730 # 21338 # 1 # ID=2_25;partial=00;start_type=ATG;rbs_motif=GGAG/GAGG;rbs_spacer=5-10bp;gc_cont=0.319
MTIFIYDSSLSRIIANTRPGRADIYLDGKVVLDSSGNIAKTPTVIYNIEKGIHTVTFSKS
GYTDITIIANVLEGSDCHARAVLNTSMWSYPLMLSSSTENIQPYLTVNMQPSPGWPYLPI
KQVTYGHMVASSTPDEADIYLDGKPVLDVNGNIAKTPSSITGIITGIHTVTFKKVGYIDT
NITIEIQNGLYSDAHATLTTIS*
>SRVP18_trench_6_60cm_scaffold_141_26 # 21366 # 23372 # 1 # ID=2_26;partial=00;start_type=ATG;rbs_motif=GGAG/GAGG;rbs_spacer=5-10bp;gc_cont=0.375
MLDPVVNFGKAIVSTGYNSSATSIILQTGGGSKFPNPLAYGAFNLTWWNSTDYPDPSDDS
SVEIVRVTNISQDTLTITRAQEGTSASNKNTAGKAYKMVLSSTKKTIDDIQKFSISTDQT
DFARQSFQNVLKNGNFESWSLGLSYAPDGWSAGSGTTIIADSSNKKMGTYGASITSPTDA
QGYIGQPISDYTYYKGRAVTLGGWLKTSISARVCLYIQDGISYAQSPYHSGSGNWEFLTL
PFAVSSSATELTVFCMVYIAGSPLTAYFDGMIFVEGSIVPAFSARPLYDDGKTLTIDSIN
NKVGIGTITPSAKLAINGGLNVGSDSDPGDNNLNVDGNIIVGGTVDGVDISLHNIATTGV
HGVGIDTIDGISARNTAISTHASISTSVHGFDSSGNAPAQTHGISRHAGTIGDHTVNISN
VGTNTHAQIDTALTASAGHIAATTGVHGVTGAVVGTSDTQTLTNKTLTAPTIIGNTTIGD
GGITDYRKIDITGAMTMEGTAQPLAELQYLMGTEGFGIRTPATNGANMTTIGDTNGEIGT
CQFADNATNYLDISFKIPGNYEQNTNIYVEFIWRSSVTSGNCYWGVAYSAVANDELLNPA
LSAFTTGQFLTSGTANARNNHMITLISPTIDPEDFVTLRIERLGADALDTINTTADLIAV
NIQFGVNS*
>SRVP18_trench_6_60cm_scaffold_141_27 # 23410 # 24084 # 1 # ID=2_27;partial=00;start_type=ATG;rbs_motif=AGGAG;rbs_spacer=5-10bp;gc_cont=0.373
MPTGTTIGFPKKIPPPIDQSCVGYWKLDEASGNIKDWSGNGNTGTAYNLTYSQPGKFGTA
CSFNGTTSYVDCGTGSSLNMGTNDFTIHVWAKAISDITGRGIVDRGGWGNIGYFISQAYS
PANSYYFGVRDSGGYKAVPIGLSSTFDWTHIVGIKTNNHIEVWKNCVKVATYDVAIGSLN
NPTRSLLIGKSYDNYYFNGLIDEVRIYNRALSPQEIKRYYMASR*
>SRVP18_trench_6_60cm_scaffold_141_28 # 24086 # 24751 # 1 # ID=2_28;partial=00;start_type=ATG;rbs_motif=AGxAG;rbs_spacer=5-10bp;gc_cont=0.366
MRIGFPKKISPPIDQSCVGYWKLDEASGNIKDWSGKGNTGIAYYLTYSQPGRFGTACSFN
GTTSYINCGTGSSLNIEGIITIEAWIKSNGYTSKSQAIWLGEKIATGETKNYLVLLTTQS
IAFDQYPPSGGSISSNRILDYNTWYHIVAIQNGTWRGIYINGILDKSDNSAETFSGGTID
AWIIGQRIYNASTFNGTIDDIRIYNRALSAQEIKRHYMAGR*
>SRVP18_trench_6_60cm_scaffold_141_29 # 24753 # 25451 # 1 # ID=2_29;partial=00;start_type=GTG;rbs_motif=GGA/GAG/AGG;rbs_spacer=5-10bp;gc_cont=0.343
MGIGFPKKIQFPIDQSCVGYWKFDEASGNIKDWSGNGNTGTAYNLTYSQQGKFGNSCSLN
GITSYINCGNGSSLDITGAITIEIWVKSLENSATLFQGIVAKSNLNGAELGWLISKRIDN
KFYFQTTPNYPRLDLTTYSNIAYTDNSWHHIVGVRQLDGTNFIYMDGTKQIASRTGSTIV
SVNYPLVIGTGYSDLPLNNTYLQIFNGTIDDVRIYNRALSAQEIKRHYMVGR*
>SRVP18_trench_6_60cm_scaffold_141_30 # 25453 # 26124 # 1 # ID=2_30;partial=00;start_type=ATG;rbs_motif=GGA/GAG/AGG;rbs_spacer=5-10bp;gc_cont=0.354
MDIGFPKKKPIPIDQSCVGYWKFDEASGDIRDWSGNSNTGTAYNLTYSQPGKFGNACNFN
GTTSYVNTGSNASLWFDDSKSFTIEVWIKPTALPYTEQIISRNAAPYDFTIMYGYGSGGL
SFLRGSSSHYIWYDGGFFTLNDWNHMIVTLNANNNESNGYINGKLIATGTDLTTIGTSGG
QPVVIGKAANGWPQYFNGLIDEIRIYNRVLSATEIKQHYMRGR*
>SRVP18_trench_6_60cm_scaffold_141_31 # 26126 # 26605 # 1 # ID=2_31;partial=00;start_type=ATG;rbs_motif=GGAG/GAGG;rbs_spacer=5-10bp;gc_cont=0.354
MGYDFSGTKHTFASGDKVGIGVVPVTDVLEVAGNIAVTGTVDGIDLSTIGGRNTANGYAG
TDVNNYIALARFQPITTVGTTYTITANDYTIVCSSPITVTLPTAIGIPGRLYNIKNMSAG
TVTIATTSSQTIDGNITRLLSTTNESITVQSNNTNWIVI*
>SRVP18_trench_6_60cm_scaffold_141_32 # 26709 # 27011 # 1 # ID=2_32;partial=00;start_type=ATG;rbs_motif=GGA/GAG/AGG;rbs_spacer=5-10bp;gc_cont=0.274
MVEDIIRLKAEIFDLIQKQEEYMSIANGLQQAKSEKLKQLKDSVADDAMKLKAGIFDIMQ
QQEEYVSMANNLQQIKSDKLKQLKDIQLKDIQLKKIPDMQ*
>SRVP18_trench_6_60cm_scaffold_141_33 # 27041 # 27211 # 1 # ID=2_33;partial=00;start_type=ATG;rbs_motif=AGGAG;rbs_spacer=5-10bp;gc_cont=0.345
MTYGGFAYGAIAFGGSLSGCSPPRANLIVMDQLELSPGNVDLDKLSKSIDDLLRNI*
>SRVP18_trench_6_60cm_scaffold_141_34 # 27263 # 28273 # 1 # ID=2_34;partial=00;start_type=ATG;rbs_motif=GGA/GAG/AGG;rbs_spacer=5-10bp;gc_cont=0.360
MQPTIITLLDPVVNFGKVTVSTGYNDTETSIVLSTGDGSKLPDPSIDGSFNLVWFNSSTY
ASPDDDPNVEIVRCIARIGDTLTLMRGQEGTSASNKNTPAKIYRMILSLTKKTITDIQTD
AQSKVNTHSALNTGVHGVGADTIDSVGARNSAISSHSTQTTSVHNFDASGNAPAQTHDYL
RHTGTIGDHTNLTNIGTNTHAQIDTAVTNSANHISAMSPHIGHEITTNKNIANGYAGTDV
NNYIVLARFQPIMTVASPYLIGENDYTIVCGAEITVTLPNAIGIPGRIYNIKNISTGIVT
VATTSSQTIDGSTTRLIKIMNESITVQSNNENWLVI*
>SRVP18_trench_6_60cm_scaffold_141_35 # 28476 # 30626 # 1 # ID=2_35;partial=00;start_type=ATG;rbs_motif=None;rbs_spacer=None;gc_cont=0.395
MRYDIKHDEMVHMNNNWTTNLTLSRVTGKNRAIVAMGYDNIENTIVLSIGEGDKLPDPLI
VGSYDIVWWNLSDYVNPANDPQAEIVKCIAKYGDTLMIIRSQNGPAYGKNIFGKTYSMVP
FPANNNENVSNNISSLSYYNVPQMHGSTLHDGTVETTTGASDKVTAHNVATGVHGVTGSV
AGTAGIQTFSSKILDNTNTITIKDVNLTIQDDVTATKQAKFQASGISAVTTRTITLQDAD
ITMESTIGSQTKVDTHNTATVVHGATGAVVGTTNTQTLSGKTLTTPTIADFTNANHTHAA
AGATGGIVDHVNLASKGTNTHAQIDTAIGTTLPGLVTTHAGLATGVHGVTGSYILGTEDI
GAVNGVAGLDANGKIPTSQLPGLALTNVYTVADQTAQLALNATTQQGDIAIRSDEYKSYV
RNAGVAGTMADWSVLLTPTDVVTSVFGRTGVIAAAINDYTWAQINKATSNIADITTKSHT
SLTDIGTNTHAQIDTQIATTLPGLVTTHNTATVVHGATGAVVGTTNTQTLSGKTLTAPII
ADFTNANHTHAATGATGGIVDHVNLASKGTNTHAQIDTQIATTLPGLVTTHAGLATGVHG
VGANTIEHTGNKNAANGYAGLSSSKHSITSFPIVSTGIAYSALTSDYTIVATAAVTITIP
AAGTAGNGKIYNIKSNVAGTVTITSASNIDSTTTYYMYARYETICIQSDGTQWWVV*
>SRVP18_trench_6_60cm_scaffold_141_36 # 30650 # 31741 # 1 # ID=2_36;partial=00;start_type=ATG;rbs_motif=AGGA;rbs_spacer=5-10bp;gc_cont=0.362
MNPTNSHQNKVIISMGYDNITTQIDLTTGQGIILPDPLISGSYDLVWWNASDYISPTDDP
SAEIVKCIAKMNDTLIVMRSQQQTLASYKNIPGKLYNMILIPSLEELSYYNLPQPHGSTS
HTGTIGDHTNLTSIGTNTHAQIDSALTASTNHIAATVAHGVTSAIVGKDDSQLLTNKYIY
DVNSFVIAQGLRSATTLIYSASATAPSVGQVLTATGSSSAEWQTPATLQVPQNFTKVISA
NIRNSNDAQVSQQSTSYVLMKTITLTNGLIGAIRVYFDAFNGPSSYNAIGRIALNGTTLA
DITCPKNSWNTMSYDITARTFLPGDNIQLWGAQPSSAAYALLMRNFRLAYDNDPLVTVPS
TNS*
>SRVP18_trench_6_60cm_scaffold_141_37 # 31789 # 34464 # 1 # ID=2_37;partial=00;start_type=ATG;rbs_motif=GGA/GAG/AGG;rbs_spacer=5-10bp;gc_cont=0.361
MNLTNSHQNQNKGIRTAKAVIVSMGYDNITTQINLIQGQGAILPDPLISGSYDLIWWNAS
DYINPTDDPLVEVVKCIAKMSDTLIVIRSQQQTLATYKNIPDKLYNMIPLPNLEELSYYN
LPQPHGSATHIGTIGDHTTNLSNVGTNTHATIDTHISSSVVHGATGAVVGTTNTQTLSSK
TLTTPTIGSFINANHTHAATGATGGVVDHVNLTNKGSNTHTEIDTAITASSGHIAASAAH
GTTGNIVGSTDTQSLTNKTITDSTNNVMAKSLKSATTTIDVSGATAPTTGQVLTATGSTS
ATWQNATIGSLPAQLLSSYWHATWANATIVQGTWIQADFGFGDYDAALTGTGNGIFNTTN
TDLDEIHFGNVSLLAGIYKLQISFYYMGGGGIIEILCGTTSLGTINTYRPISVYAVAEIT
ATLTTQISGNLRVRVNGKDVASNYYIPFSRLEILRIPDDYVKTTSGRTINVTDATTLQAA
LDSLIAAPSLAGNVIIHLAAGTATGSFIIPVLVYNGYTLTIEGELSTTLTDTATGGVDTA
VGSAKGYCEKTTASWTVDAYKHLLLQNPSGQITPITSNTATRLYYTSEPATYTKFVNTNT
ILVKNWASIITNTTTVMTVAAYAQVTFKNLKISSATGGVNVVVQNDLSTVIYQNCLIDAV
AGISGSVRTFTSDTYARGSVFKGDDVAFRLESNSILYSRSYPSNIFYLTSPNNYKTCIQA
NIGCFVQLFYDFLDGNTGNQAVWANMGANGLLVQTFVERFAYGSSSTYNSNVRYSGVVFA
SVTYPKIKDSTTITSSATPTPDCETATFYAITALAEATTFGAPTGYPADGQKLTIRIKDN
GTARALAWNAIYRAGTVALPTTTVISKTMYLGFIYNSADNKWDLVASVGNI*
>SRVP18_trench_6_60cm_scaffold_141_38 # 34466 # 34984 # 1 # ID=2_38;partial=00;start_type=ATG;rbs_motif=GGA/GAG/AGG;rbs_spacer=5-10bp;gc_cont=0.347
MATTTINTAKENYVSSSNSGSNSGDTNYNWIGQESADTRRALIEFDLSPIAGSTLNSVHL
NIRGLGSPIYVYAQRITDNSWTEYTVTWNNQPVTTTTNQYLFMTTTSFYWIDVTNLARDA
IAAGNLFGLLFKKQYEGGSSSDGTGIYRRRVYTSNLTIDYSAGSQGNFFMLF*
>SRVP18_trench_6_60cm_scaffold_141_39 # 35013 # 35690 # 1 # ID=2_39;partial=00;start_type=ATG;rbs_motif=GGA/GAG/AGG;rbs_spacer=5-10bp;gc_cont=0.350
MIDNNNNIENVQYMEFGSDTFGETGFGEQILTTGNLNISSTPSGARIKLAPTGQPLVDQG
VDTIPGGQLISNLDIGNYDIQLVLIDYIYWTTTVSVTAGLTIEVVATLLLAPCPTSPRYS
GDNITLQSTPRDGIGPYYVVFRKNGTNIGPSRLAGLDNPIINAPENVQITRVYTLNDLDI
SSALSGTIDFSVYITDSCPTGPMSCTETCTINIGCVAPVCNFTVT*
>SRVP18_trench_6_60cm_scaffold_141_40 # 35711 # 37309 # 1 # ID=2_40;partial=00;start_type=ATG;rbs_motif=AGGAG;rbs_spacer=5-10bp;gc_cont=0.375
MQPFINTMLDPVINFGKVTVSTGYDDMETSIVLNSGHGSKLPNPASDGSFNLVWFNSSTY
ASASDDPNVEIVRCIGRAGDALVIIRAQEGTLASNKNTPTSTYKMILTPTKKTITDIKTE
YQSGVSTHSALTTGVHGVGGSYVESTSGSASKVNTHAGITSSVHGFDSSGDAPAQTHGIS
KHTGNIGAEANITFANTGGHAHTGTDSTIVDHVNLNNKGTNTHAQIDTALTASAGHIAAS
TGVHGVGISTIESVSGSQTKVDTHANLTTAHGSASAATASTIMQRDASGRAKIAAPSATD
DIARKDTVDTVQTNLNNHATSTVTHSATGAIVGTTNSQALTNKTITDSTNNVTARSLKSA
TTTIAIDSASAPGVGQVLTATSSTTATWQAPSAVQYASNLGSPILNEWTNESNLYDGNPS
TYSYAYTAKFGSYPMADKSIVYDLGSIKPIILVSMYGLCSGYNKVTTISVLTSPDNINWV
TVCYITSPGTASNADDTRDHLGSGGVGQGRYIKLLYQGTWGWGWLYSLGIGY*
>SRVP18_trench_6_60cm_scaffold_141_41 # 37427 # 37651 # 1 # ID=2_41;partial=00;start_type=ATG;rbs_motif=AGGA;rbs_spacer=5-10bp;gc_cont=0.271
MSHDQDQEAIIIIDMNKFPEEIREKLPKDLQEKLIELLQIEQNSKNAPSGLYAVQQGRVI
GNIYKDDILQKKNL*
>SRVP18_trench_6_60cm_scaffold_141_42 # 37705 # 40488 # 1 # ID=2_42;partial=00;start_type=ATG;rbs_motif=GGAG/GAGG;rbs_spacer=5-10bp;gc_cont=0.324
MSDYIYGIGQELRFNTLGTDLTHTWDFGDGTPISSDPSPTHIYSIPGSYTVIHGARDFCG
SCLSLSHTVDIVTASITIRSLLLNTYTSKVGDIVTATVIAQNLSPIYGTGSIVVRFNTDV
AGTFNATLESNQEVSFDISRQVTTAGTINVCADNVCTVLFVESQVRVESITLDTNVSTGN
PIIATIGVRNNGTTEDKTIQTTLTNNITIVIDERIISAIPGTSSYQVPVTITGLSNGLYT
LCAENVCKALSVAIPTETTGRLSISSTPIGAEIFVDALSTSQYTNATVIGISPGNHTFTL
KMNGYNDTVGSFTITVGMITYVYTALSPIAPTTGNINISSTPSGAEIYIDNNQQFDINNQ
PTITPATITGLLATSSNITLKLSDYIDYNKTIDIIAGQTTYLSASLIHVPIIIGNINFIT
MPAGAEIFIDNNPTGQTTPATITDVSIGIHEFILKYPGRNDSTGTIDVIGGMTSYIHVDM
SIVPSTIGDLDISSTPSGAEIYIDNNQQFDINNQPITTPATIIDLSPASYYITLKLPGYI
DYNKTMSIVAGQTTYLGASLIPTPIIIGNINFVTIPSGASIFIDNQEQVGKLTPITIADI
PIGSHTFILKYSGRNDATGSVDVTGGATSYIYVDMSITPPTEGNIAISSDPPNAEIWIND
IRQLDINNNPLLTPSTITGLSPTSYDITLKLSGYIDYNKTIDIIAGQTTYLSASLLQEPI
LVGDINFTTNPDGASIFIDNQEQIGKFTPTTITDISIGSHPFILKYSGRNYATGSIDVTG
GATSYVYINMSIVSPTKGSISISSIPQDADIYIDTVIYSTKTPTTIDDLAPNVYTIVLKK
TGYNDYTTMINAIAGQTISINITLIPTAIIVAELGFPWWLALGIGVGMFHAGKYKELKDI
REIVSSEVPFRHKGHVVTLTKSDYKIT*
>SRVP18_trench_6_60cm_scaffold_141_43 # 40563 # 41519 # 1 # ID=2_43;partial=00;start_type=ATG;rbs_motif=GGA/GAG/AGG;rbs_spacer=5-10bp;gc_cont=0.368
MGFTTGAKALASIIDEISDGLIATPGAYWTDNDTTWNTSVRTANGARRSLKYTNGSEVLF
VALEAINTSAQVRADSNYYYTQSKGLRITLSGTWETHMYPPLNQQSFIQFETYLASGNGN
NTGAQADLAALQMTYYLWIESNGFVIMARPEPNPLDSVQQSFFLCLERNPNKEYADGYSN
FFAVMQQNIFHYGRTGYQGAMFKGILRPFAYQYPTNADSYDSITLNGAGVSYWLSPTYNA
YKSQGNGKVYYVKPIIHNHSGQMMPIMQSELFFPFSESVGLIDGDVIAIEGATTKYLCKA
IDSPDSNARITMAIKYVE*
>SRVP18_trench_6_60cm_scaffold_141_44 # 41532 # 44171 # 1 # ID=2_44;partial=00;start_type=ATG;rbs_motif=GGA/GAG/AGG;rbs_spacer=5-10bp;gc_cont=0.331
MTFPTIVFGTIEIRNPVLQYVRTSRGKHLFIVPTVDTGTNPTDIGLTYINQDGVQKTTTL
LTHIVPNTSAGNLIPVNLEIGDTGIRDIISIDTFLGGNSGDSFSLQSDESPPTIFCSIVT
IPTVTYTYYVTTIGKPLFIIPTVDTGSNPTEIGFTYINQSNVTKTTGTFTTHIGPNTLSG
TLIQTTLAPGDTGIIDIISINKFMGGNSGDSFNFESGETIPITFGTLNVITSAIIYTPGD
SIPTGGFMLYIVPTRNVGSAGIDMGFIYVNQFGITKTTTVSTAINATTTSGTHKEVVLEP
GDTGIRNLIGINYFSGGSTGDKFNLESWNEGLGRVPLNITRSESYPQNIESEPTKNIVDF
KRVFSLWADFNNTIQTNIVQSGYPDAQLSLPIEIIEPDYEFNVNDFGLMRPITLIVKDNN
LKKLSIELIPNQNYQFIDSNEQSTRLKWKWDIGTSQYIDTGFYKLTFDYDVQFNSTYFIF
ELLNKDGIVKWSTSTGSAINNVVLFKSLSWEFRLRCKTNYTAPSNTTDHAIVTNIRIEKY
VELGIAELNYSVDMSNIYKYESVDLVSTLPIGTNSLLQLIFSDDDTTWSDWIGPDGTALT
YFEGFGQKVMTPLPLNMNGFYYKWILYLQSDGRDTPILQDLTIYMKIKLAKEILSLETRF
PYPYFDANPMIPRPISFGRLCPRIIPGYPVPPPGCIGGDYLPEPLSGNEHIPKTYSYSRL
CPRITPGYPAPPPGCIGGSFSGELLSGRQLTARRLAILKTWLESVVGQVVSGYVQNLSGN
IIRNAFSMILMSTIPTEISPGGASIVSNVNPDTGLYQAFFKSIIYDKRYIIIKIGVKNVA
LEGEGVPPFIDGSQKLEIPYNLQFACPIIDCDFNITRKV*
>SRVP18_trench_6_60cm_scaffold_141_45 # 44227 # 44508 # 1 # ID=2_45;partial=00;start_type=ATG;rbs_motif=GGAG/GAGG;rbs_spacer=5-10bp;gc_cont=0.376
MSTGNITIRTNPVGAMIYVDSLLATDGAGNPLVTPITLTIPEGMHRFQMVLSGYYDDWDH
IYIYCESDIQLDRRLMEIPMPIGQMPSSKIGFM*
>SRVP18_trench_6_60cm_scaffold_141_46 # 44636 # 44878 # 1 # ID=2_46;partial=00;start_type=ATG;rbs_motif=GGA/GAG/AGG;rbs_spacer=5-10bp;gc_cont=0.329
MTKKAETKATIEKIRAKWEHAERLVVDCDPKAIYSISEVEKILERHNYLTLLHEYDVIVK
DTEIIKNEFANSCVCRKKTQ*
>SRVP18_trench_6_60cm_scaffold_141_47 # 44947 # 45216 # 1 # ID=2_47;partial=00;start_type=ATG;rbs_motif=GGA/GAG/AGG;rbs_spacer=5-10bp;gc_cont=0.322
MTCDEECVRTIVKEELSKLPTMQSETNTPKKTKRKSTWNIFLSDCTKRQPEGTPLGDRTK
ACSIEYKELKNNGSLNDFISNLSTKNKDK*
>SRVP18_trench_6_60cm_scaffold_141_48 # 45660 # 45896 # 1 # ID=2_48;partial=00;start_type=ATG;rbs_motif=AGGA;rbs_spacer=5-10bp;gc_cont=0.363
MEMGFLRVESYPTGAKIFIDNVLVLDGTGMPGLTPAMLTLSVGYHDIKLELGGYCNEYDG
QYIMKETCVEIFHNFNIC*
>SRVP18_trench_6_60cm_scaffold_141_49 # 46070 # 46327 # 1 # ID=2_49;partial=00;start_type=ATG;rbs_motif=AGGA;rbs_spacer=5-10bp;gc_cont=0.372
MDQYSYPGRGDISIDSDPQGATVYVDGYALQDENSKVLTTPAMVVGIMDSIHEIQISLDG
YYSKKIFVDVIPGKVNRAFAKLIQI*
>SRVP18_trench_6_60cm_scaffold_141_50 # 46381 # 46929 # 1 # ID=2_50;partial=00;start_type=ATG;rbs_motif=AGGAG;rbs_spacer=5-10bp;gc_cont=0.393
MQPKQRGTVFFDTQPHGAKIYIDGQILIDPDTEESLRTPERVLLFEGRRNFTFVLEGHKD
SSGYVDIYPGATVSIFRNMEPGKSEEGWGEPEPQIWLSDRTGIIRVYSEPFGADIYLDGN
PVRDQSGNTVKTPVTITDVPEGAHQVIFRMPGHLEEMKIVDVEKGAWSDVTATMRPDYSK
YA*
>SRVP18_trench_6_60cm_scaffold_141_51 # 46965 # 47552 # 1 # ID=2_51;partial=00;start_type=ATG;rbs_motif=GGAG/GAGG;rbs_spacer=5-10bp;gc_cont=0.296
MSYRDSEDNNIMKSFFRGDIKIDDQGPRSKLVEIGHGIGIGHMDGSYSKYIRQLSAQSKE
GNGIIYLGKAINEEKGTMSIVSPTEKFDTGNIPKLLIMFHNIINGIMLKVEWKNMDDNDN
DNDNNNNNVILEQYYQIPSPHSMRYDWWDTYSAYFIGPEHLEEGDYKVKITSDENTRSKQ
IKGLSATIKFSVGKD*
>SRVP18_trench_6_60cm_scaffold_141_52 # 47700 # 48770 # 1 # ID=2_52;partial=00;start_type=ATG;rbs_motif=GGA/GAG/AGG;rbs_spacer=5-10bp;gc_cont=0.338
MNGKEFHQNSDNNITMSQKYLDKIVKMQQDQDKARQQEYELLQIHLGQMNVLLDQLVKVN
ESGSTVASGKKYIPFQTGSQDVGQLIIPPSNPDNYPTRIDVYALNSNRVIPHMTLINDGP
GNIFFISAYSREISSTKEEHLNVNDQRELFNVYELRLRADLPTTTVRLLEGIFRTGSTAP
QTKINVEVRPTLQTNELRVEFDAVFDNIVPTITISAPFPQILTPNYFLPTFMPPLPPGQT
STMINLATGLAMPFTVPEGFIIEFFSIFGNMTTDYTVRFYIELIPGEFTLFTVLPSTNRG
MPINLILNVNQFNTQGIDQLGAPVGGRQVLTTITNDDPLNDMIGDFNIATILRRIT*
>SRVP18_trench_6_60cm_scaffold_141_53 # 48795 # 48962 # 1 # ID=2_53;partial=00;start_type=ATG;rbs_motif=GGA/GAG/AGG;rbs_spacer=5-10bp;gc_cont=0.286
MANYTTKGNKTVMCKCKNMNKIPFQTTIYKCSACGMMSCVRFFGTLVDKNGNYFY*
>SRVP18_trench_6_60cm_scaffold_141_54 # 49089 # 50294 # 1 # ID=2_54;partial=00;start_type=ATG;rbs_motif=GGAG/GAGG;rbs_spacer=5-10bp;gc_cont=0.323
MDKEISNMHKKILADIKDKIKDTTISTIETVKIEIINNNILWTQLLLYDHDILPIRIDIL
VNIFNIPTRNIYLSPGTGLNIESNFISPVSNNIAAFLANKSYLVIGITPREDAAPQDFNF
ELMKDWGLQKHTDDFSEIIKLFQSIYNIDYEVLGHSAGAAIAFNYSSIFNKDKKLKAVRI
IDMIGEYPPNSQEFNNAQISLDAANQLINSGTFVDSDIAGFKFIAQQAQLDPNGDSGAPR
PPGGNFTNIGLLHFSLIFTGQLPGILTGITGLPGSWNFKQGFLSGTYEFGETPIDDIFSL
THTNINTVYTATSAIGSGIYPLAYERDLYSLWSNSFSLTWANIKVPVFYVNTELGFGDQS
YTVGLLIHSNVTSAMINDYGHADPVFSDNAETDFWNILVPP*
>SRVP18_trench_6_60cm_scaffold_141_55 # 50385 # 50927 # 1 # ID=2_55;partial=00;start_type=ATG;rbs_motif=AGGA;rbs_spacer=5-10bp;gc_cont=0.357
MTIPVSIAAKPTVDIAHHRIHEGNHFIVHKIVLGIPVATPKYFLIIPPPVVPGAMTVEIH
IIFEVDSNVGGTLFFFENPTITANGTALPPINNNRRSTTTSLSQVFEDPTVTADGTPLFQ
EIGGNATTGIDLGEFERNDEEFILNPTAIYILKFTPLAIADITMELNWYDNRPSSPVPIP
*
>SRVP18_trench_6_60cm_scaffold_141_56 # 50995 # 51933 # 1 # ID=2_56;partial=00;start_type=ATG;rbs_motif=AGGA;rbs_spacer=5-10bp;gc_cont=0.344
MVNNVDNRWSDKDTQNLNQKIGNGDDGQKLEKSGKKEKEEPSITKSDIKSVIRLLQQIAA
GVVELQGLMPYIYNEKGREATRRGRAHTYRFLNYYDVTNTIKRASPIDPQDFDSPVYNIE
RVYEVLERYSDIINVANDGTEPLFVIISHEGKTNFSKESVILSGEIKQYYNVYELRLRSP
EEGLHYRVTEYLLMSVSQASITPSELASLQDEHLPDEGDNWLPEDIIPIISPTTFRIQVS
VSISGIFSAVITNEGNAQIVDFNAASGPTLIEDGVYVFELLVHKGDSINFQFSASGGKIK
ILRVQEIDASMA*
>SRVP18_trench_6_60cm_scaffold_141_57 # 52166 # 53338 # 1 # ID=2_57;partial=00;start_type=ATG;rbs_motif=AGGAG;rbs_spacer=5-10bp;gc_cont=0.273
MIGKNIKDNNNGTVEIKQNGIEYTVWTHAKVVRKYIKEHLKKLYPGKLIINELNKIDLSI
PENNMPVEIQATVVDHSSGIRYARWEDHIRRQIEQNIVNYDECIFFFDSELLMSMKDAGR
GISINMDWFRKLMKEEKLTVYTISYKGYIEKKEYKDFDFLSDISRTCPIAAETDAMILNR
NKLKIFAKVIKGHKFTQEEIDRFDNDYEEYCKTNIGDNDYKIKFLLRQTDKRSKLYGNIL
RATSDLSDINRLLYKDCSNYSSYKHAAMVLGILYMEGSSTITKFIDRFDICKYFPVYLKN
KEIWDKLRGLNFNTRQFANIMTGKNDVINGLDYYFNENNDIKHIFNGSNIEINNKDKIND
KDINIKIDSNDHLIDINIKTKQKTIEDSWN*
>SRVP18_trench_6_60cm_scaffold_141_58 # 53369 # 54976 # 1 # ID=2_58;partial=00;start_type=ATG;rbs_motif=GGAG/GAGG;rbs_spacer=5-10bp;gc_cont=0.389
MGGLPSQGGGGKKPFRHIKISDQPIDVKIIGHPHVKTSISGNVVNVSGQQVEISGQPVTI
SGNVVQISGQQVNISGQPVTVSGNIVQISGQQVDISGQAVTVSGDIIQITNVSGQTINVN
ISGITISISGSTLVTTVSGQPITVSGDIVQVVNASGQCLCANISGDVVQISGQAITTSIS
GQPVIISGQPITISGQAVTTSISGNVVQISGQAITTSISGQPVTISGQTITVSGDIVQVV
NVSGQCLCADISGDIVKISGQSVITSVSGDIVQISGQTIATSVSGDIVQISGQTINTSVS
GNKIFVVTASGDYVVISGTIFTSVSGDIVQISGQAVTVSGDVINISGQAVTVSGDVVNIS
GQAVTVSGDIVQVVNASGQCLCANISGDVVNISGQAVTVSGNIVQVVNASGQCLCTNISG
GISPSAPTSPVLDFNRGVLVAPGNSDTHTYTTTGNFKLTRIEISASGALRIEIKSGIPTF
EDTKMVAFTTDSNLIAQLEFNEELQLTSGQDILVTRTNRETQAMDVYSTILGFNS*
>SRVP18_trench_6_60cm_scaffold_141_59 # 54992 # 55180 # 1 # ID=2_59;partial=00;start_type=ATG;rbs_motif=GGA/GAG/AGG;rbs_spacer=5-10bp;gc_cont=0.328
MPDLDLTDGLAPQFEKPEEGTADILSQILVELKKINTQLVFITDQYIKEQDIIDEDKEGI
DE*
>SRVP18_trench_6_60cm_scaffold_141_60 # 55341 # 55799 # 1 # ID=2_60;partial=00;start_type=ATG;rbs_motif=GGA/GAG/AGG;rbs_spacer=5-10bp;gc_cont=0.373
MVDGTTSITQTEKTVMIIVNTGISTYELGRVLISVQNQQPSSTTSSTIVTVKMYVGTATV
TSGIVKTPVNVNTGSLNFANVTVRTDNPTVSGTDNEIKQMYFLLNDSVLIDFEGSIVLEP
SGSYRVTCTGGAGITSGAFLCASNVQLYQEIR*
>SRVP18_trench_6_60cm_scaffold_141_61 # 56076 # 56597 # 1 # ID=2_61;partial=00;start_type=GTG;rbs_motif=None;rbs_spacer=None;gc_cont=0.383
MAGTLASHLSIDDGTSFTVFGTATVVSGTVVALHMINNDPSLLLVVDHLYVQGVSISGGS
ALPNQGAFFSLGYNRTVTSGGAALTPVTLNRTSVTVANITATGSNPNMTGTFVDSLRWYI
QANGVAFDLTIARDDDIILGRTNTLEVRYTSDNTSGTVLGVMKFLMVTNDEMP*
>SRVP18_trench_6_60cm_scaffold_141_62 # 56678 # 57103 # 1 # ID=2_62;partial=00;start_type=ATG;rbs_motif=AGGA;rbs_spacer=5-10bp;gc_cont=0.347
MVLKSVIKDGRGTGNLTGVSSAGELTIGAEGTFSNKSSFRLMNVVNQAFNLFPPISGKQL
IITSIAFDGNANSTVSIYEATNSSTTTIDRLLFKLNLRTAGQIAIPFSFGGFLAVTEGEF
VNALTDTQPVNINVVGYYHQL*
>SRVP18_trench_6_60cm_scaffold_141_63 # 57180 # 57884 # 1 # ID=2_63;partial=00;start_type=ATG;rbs_motif=GGA/GAG/AGG;rbs_spacer=5-10bp;gc_cont=0.363
MTQIIIPKQGSKIGLSSSIGTTFAFLTNGTITDPNGEQAKVQSTSASDTSAGTGVQKVRI
RYFDTNWILNDEFVTLNGITSVLTVATNILRIESFENFQVGIFATAIGTITLTSTDGTRT
FAQIDPITTAFTRAIHTVSPGKIGGMIDVSVNCTSVGGITFVIFKEVDNTLSGGNIVSIP
DMIFSVINGSVTQSLNIPLICDAVQSTVGLRMGVAVKGLAALQAGSASFHFTES*
>SRVP18_trench_6_60cm_scaffold_141_64 # 57917 # 58612 # 1 # ID=2_64;partial=00;start_type=ATG;rbs_motif=GGAG/GAGG;rbs_spacer=5-10bp;gc_cont=0.348
MPTAWDNVSNVQKYNIPKIAVCIPYNSNWHPEWVEKTYGPLKYIPTNWCTKIIFLSKVQS
IAVARDILVNQALQENCDYILFVDTDVIFEYPTDPNSALSTLHQCMNKDPNSRDGKIVSA
LYRAKQKVGFNNAIWMKANVSGFIPVQQWTGNWIEIDVAGLGCCLIDTIVFKNTERSWFR
WELQDDQSEDFYFFRLAKKNGYNIHAYTDVKLSHLGSLKVKSDGNIVTTDM*
>SRVP18_trench_6_60cm_scaffold_141_65 # 59020 # 59421 # 1 # ID=2_65;partial=00;start_type=ATG;rbs_motif=AGGA/GGAG/GAGG;rbs_spacer=11-12bp;gc_cont=0.316
MIEYNPMSNDFKNECNRLGLTGRQLIAKYKREGKSIKKDGVYVRYKIPKNCCICKSRNTY
IYPNGHEQWHTCECQKKICTGYLCENCYKIHDPNSNRNIMKSVANYRTGNYKSNQISKIS
LYIIRMDRPKQRK*
>SRVP18_trench_6_60cm_scaffold_141_66 # 60017 # 60709 # 1 # ID=2_66;partial=00;start_type=TTG;rbs_motif=AGGAG;rbs_spacer=5-10bp;gc_cont=0.346
MPTAWENKTTIQGDKPKIAICIPYNKDWNPEWVERTYIPLLYKPTGWCQKVAFICKVPSL
PVSRDMLSKMALQQNCDYIFFVDTDQIFEEPSDPNLALSQLYQRINKSKDSKDTKMISGL
YRAKKDTGFNYAIWMKHEDTGFVPISEWKGNFLEVDTSGLGCCLIDADVFKNIPKPHFHW
EESGEMSEDFYFFQKAKKNGYNLHVLTDVKLSHFGNVKIKCDGTVVSHEI*
>SRVP18_trench_6_60cm_scaffold_141_67 # 60718 # 61818 # 1 # ID=2_67;partial=00;start_type=ATG;rbs_motif=None;rbs_spacer=None;gc_cont=0.322
MTKLFISTDLNTGTSGDIVASKELEFMQSLDDSNTYLGESTQNVIILDYNMIHPIPNKLD
DFPFFIDVLTLHKLSKIDLTKITLAHMYGGCYPQTIKYLKSKGVKTSYSCMMHDRQISIN
EHEKIYGQNSFPFAHIKDDKLYQMYVIDSIQNADLIITPGNAPKLSLLKEGAKKVICIPH
GCIIPNENIIKPFPNEFRIGYLGACGPDKGLVYLIKAEDIIDRDSILIFAGNQSQYLEPF
IKQNAKTGKYHLMGYVKNVADFYNQISIYVQPSATEAWGMETVEAMSFGRPVIVSCGAGS
ADAVTNGEDGFVVPKMNPQSIAEKIQYFKDNPKEIERMGKNARNKSLNYDWKQIRQKYTD
LWKSMI*
>SRVP18_trench_6_60cm_scaffold_141_68 # 62067 # 65954 # 1 # ID=2_68;partial=00;start_type=ATG;rbs_motif=AGGA;rbs_spacer=5-10bp;gc_cont=0.298
MNYSEYILPFKHGDIIVEFGGGSVPLFRPNFDTRQLPTVDHVVDFNNFPFPIPDNSYDGI
YSSYSIEHISWRSLKSFIHEVYRILKPGGKAVFVTANLLEQCRRIVNTINNNKEWEEDFS
SLIFGGQDYPENTHKCGFSPDYAKKLFKDLGFQETNIYPHPNSNTDMIIEVSKSNNIEFI
NQSNMLKLNIGSFIVMHSNDWINLDILDLTEYARQNNFIFKQVDCSNNIPYQDNIVDIIS
ASHFLEHLSRQQGKQFLKECFRIMKPNGIIRLTIPDAEIITKDYLSGNIVRHASHNEGVK
NAEDDAQSLYELLITGHQTIYDYKSILKLLEKIGFTEIERMEYQKSRSKIIEEENKDVFP
ELSAYIEAIKPNSNLNPKSDDHNKDLEHNKDLEHNKDLEHNKDLEHNKDLEHNKDLEHNK
DLEHNKDLGHNNLETKPIITKGLSLPESISETKNKYEQYKFSIVYSTYRPGSMDLLLSSL
SKQTYNNFELILVDDYPPRTNNKQELYNKLPEKQIPRYIKYHDLPKPDCFNKFYKFGTNV
NTGIIESIKSDFNSDIIILLQDYTYLPPTQLERWNETFNKTGLDTIITGTATIFSTPNPI
KWRDNFSIWEDSITEFILNVKSEEEFKKIPGFKYHSQWTPTEYEGFYTGIPKEIATKLNG
LDENIDYPCEQANDFFERAKIAGYKLIVSKELNCYMMDHRSWHPPDDKDDYLWHISRLES
LRKGSTPPVIPLEEYVKQLKEGKRSTKAENCFDLDKINQESKSKYIQPINVENAYSERIR
FQINNATKCGGRILNIGCADCYPFVDSKLDILHIDTTDQVPESVKPKVNFKLIDAHALPF
NDKEFNCVLLGDTLEHVNDPIRILKEAKRVSNNIYITVPNEYGWDKSLNPFNNPGHIRHY
AYDSLIKDLDEGLGKDSYKIKQYNGGGWSFWTVSYEEQNKLRIEKLRIALISTPFFGCPP
KLYGGLEAIVWDLAEGLDKLGHIVTLFAPEGSKKPEHGNLITTGPSLDTVNIDWFQAEKN
NYETYKQYITSDKFDIVDGHNWFGFEYLLKISDPKLKVTHQHHGGLNWSSPAPVPKMNLV
ALSKFMQTYSIEYFRQKGFNIDCQYNYNGIDLNFYKHDTSIKRTNRLLYVGRFSKFKGAH
YAIELAKKVNLPIDLIGAAKFIDDPNYLKEIESMCDNDNIIIYKDVDNDFKLRKMQESKC
LIFPSRMSEPFGLGIVQAMATGSPVIAFDDGAIKEIITPETGFVCSTVEQMIEAVTKVDT
IKNSDCRKRAEFFSKENMAKNKEKLYGDIIAGNEW*
>SRVP18_trench_6_60cm_scaffold_141_69 # 66082 # 67281 # 1 # ID=2_69;partial=00;start_type=GTG;rbs_motif=None;rbs_spacer=None;gc_cont=0.289
MIYLNICLLSTPTNFLEFNGFPPLPLLYLDSYLNDHGYTDIHIIDLNITNIIPEADIYAI
SATTPQFPDAIQLLSELKKLNSNPTTIIGGAHATSKPEDCKEFDKVIVGSGEIALIKCLK
DIESKNNNKHIYTGEDIKNLDEIPIPSRQKIDSTKYKYYIDGELSTSQMTSRGCIFSCLF
CQNSSKTDKTVRFHSNEYVLNEIQDIKNCGYRGIYFMDDMFAIRKDLLDLKSELSTLKWQ
CQIRADEKLNNIIKLGKMKCFRASMGLESGSQNILNLVNKRLNLSKVPEVIKECKKNDIK
VHPYLILGLPSESHKSIEETIEFLRMIEPDSVGISTFVPYPGTYIHDHIEQFDIKIEDND
HKKWHFRGGNGGYNCIVSTSELAREDILKYREDIDREFN*
>SRVP18_trench_6_60cm_scaffold_141_70 # 67281 # 68357 # 1 # ID=2_70;partial=00;start_type=ATG;rbs_motif=GGA/GAG/AGG;rbs_spacer=5-10bp;gc_cont=0.292
MNILVTGSSGLIGSEAVKYYCNNGHEVYGIDNDQRRIFFGDEGSTEWNRKLLENSYPDNY
QHLNVDIRNNKSIENIFLNNQFDLIIHAASQPSHDWATRDPYTDFTINANGTLTLLENYR
KYCPEAVFILTSTNKVYGDTPNNLEFVEEESRYELPEHHPCYNGFDEKTTIDQSKHSLFG
VSKLSGDLLTQEYGKYFNLNTGIFRCGCVTGPNHSSTQQHGFLSFLTNSIIKNKKYTIFG
YKGKQVRDNIHAYDLVTAINEFYKNPRKGEVYNMGGSRYSNISINEAITKIENITNKKAN
IDYSNNARIGDHIWYISDITKFKNHYPQWNYKYDIKHILKELIESEIIKSESIKSCKK*
>SRVP18_trench_6_60cm_scaffold_141_71 # 68345 # 69100 # 1 # ID=2_71;partial=00;start_type=ATG;rbs_motif=None;rbs_spacer=None;gc_cont=0.317
MQKIKRLHLGCGYSILPGFTNIDIRNIDGIDKVSDVYPLDYKSNTFDLVYGSHLLEHFPR
KQTLNILREWTRVLKADGILRLSVPDINALINIYRQTNDLSQIIGPLFGKQDYKYNYHYT
IFDYKILKELMEKAGLTAVHTWDYRRTIHSDIWDYSQAETKGILISLNIEGRKFNKNHTH
TRIIPHTHTHAHTTFQVEKRDELSTIMINKKHNHKHDHFKMVSENFAHGMHTNISIVKRE
SDKKPCHKETS*
>SRVP18_trench_6_60cm_scaffold_141_72 # 69257 # 69643 # 1 # ID=2_72;partial=00;start_type=ATG;rbs_motif=None;rbs_spacer=None;gc_cont=0.305
MVVDPLATESMVILIRELGFPIAAFIIAISVVIYMIKKDEARQKTSDIRYDKLVDQFVET
TKKMSEDRKQFVDAIAKELRDMTVDVNVMSVKIDNLSNSIEEKLEAKSPFFVFKDKKDYD
KYLEKTKR*
>SRVP18_trench_6_60cm_scaffold_141_73 # 69648 # 70427 # 1 # ID=2_73;partial=00;start_type=ATG;rbs_motif=GGAG/GAGG;rbs_spacer=5-10bp;gc_cont=0.323
MEDISMEILSDMAMILAVIVLVLYITYRDTKKQEFLNARYDKLIARMMDNISQQQSVYKT
EVVSEVRELSISMSKVFAGVEKVSEGVNQVQREVVKVTEGVKNVSLGVERIVSEVDRVAN
EVTKVTIGVKDVSSAVTNVVTEVKEVSIGVNNVSSGVQKVVDEVDRVANEVIKVTEGVQS
VQSEVSRVTDGVDRVANEVIKVTVGVEKVAKEVTKVTDGVNNVSTGITEVVSSLDIITKR
LDQNQRQEIKKGQEIKKSR*
>SRVP18_trench_6_60cm_scaffold_141_74 # 70463 # 72691 # 1 # ID=2_74;partial=00;start_type=ATG;rbs_motif=AGGA;rbs_spacer=5-10bp;gc_cont=0.323
MQEFEDRELYRQIVETSHEGIWMIDASEKTTFVNARMAYLLGYTPEEMIGKDLFYFMDPE
GCIECERFLEKRRQGIKEIHDFRFSKKDKTSLWAIVSTNPLCIKGQYIGALAMVTDITER
KQIEEKLIKSEENLKRAQRVAHVGNWEWDLITGKLTWSEEVFHIHGIDPKLQEPTYEELL
RYYHPEDIPNFERVVEDAIKNGTPYTAVCRIILPDGSIHHIEGRGEATRDNKGDIVKLFG
TSMDITEHVHIQSLLNETQRITKVGGWEYDIEKNIMTWTDEVYNIYDIAMDHDINNIDYD
IAFYNPEDRQIIKNAFNKAVYHGEPYNLELRFVSAKGQHLWIRTIGKPVIHDEKVVRIVG
NIMDITEQKRTEQTLRLHEEIIKNMSEGVYLISLNDHKIVYANPKFENMFGYETGEMIGK
NVAIVNAPTDKNPDETANEILEILNRIGEWYGEVKNIRKDGTHFWCYAGCSLFDHIEYGK
VIIAIHIDITERKIAEEKLNKAYKNLERSNKELEQFAYISSHDLQEPLRTIYGFAELLET
NYKGKFDKDADEYIDFIMTGARRMQDMIDDLLTLSRIGTKGKPFVPINTERILQIVFDNL
HSLIDKSQAIITVDPLPTIIADDSQMIQLFQNLIDNAIKFRRKEIPKIHILCQRKNVEWI
FSVKDNGIGIDKRQFKKLFIIFQRLHSREEYPGTGIGLAICKKIVERHGGIIWAESEVGI
GSTFYFSIPVRPIDKNLSQVQI*
>SRVP18_trench_6_60cm_scaffold_141_75 # 72688 # 73146 # 1 # ID=2_75;partial=00;start_type=ATG;rbs_motif=GGA/GAG/AGG;rbs_spacer=5-10bp;gc_cont=0.298
MTILEGIMPIDILIVDDNRADIRLVQEIFKKGKMVINLNVALDGVEAMDYLRKEGKYKNV
YSPDLILLDLNMPRKDGREVLEDIKIDDKLKTIPVIVMTISKAEEDILRSYSLHANAYIV
KPIDLEQFMNVVRSIEDFWFTVVKLPPKNNIK*
>SRVP18_trench_6_60cm_scaffold_141_76 # 73249 # 75177 # 1 # ID=2_76;partial=00;start_type=ATG;rbs_motif=None;rbs_spacer=None;gc_cont=0.292
MIHNTNIIIVDNNYEIEHKKLDNGKNERNYKDIVNTILEGLWITDAEGNTTYVNKQLANM
LGYEDEEIEKEIIGQPFFDFVDGPLKNDAKQFFERRKKGIKDRYDFRFVKRDGSILWVIV
SASPFFDNKGNFAGAIGLLTDITARKLTEQALEKSVQEWNSTFDAIADIICIINLDGKIT
HCNDAATKLFKKHEENFIGQTCWDVLKCPSERITNCPIINMQKSHKRETLTLQIDNKWFH
SSVDPIIDKNNNTIGGVHIISDITTYKLSQDALKESEELYRRITEYSNDMIWSLDREGNF
TFFNKRAEQISGYKLEELRDKNFLSLIIEKEINKIIDIFYSTLHGNAQQYEVTLKNKFNK
PITLSVNTTPIYSRGQIIGTLSSGRDITETVKYAKELKISNEKLEASNKELLDFAYIASH
DLQEPLRSISGFTELLEEHYKGKLDQDADEFIDYILDGTKRMQQMIQDLLVLSRVGTKGK
EFVQTKVSDVLEDVKKNLHSMMERNNAIVTIDDMPIVNADSIQLTQLFQNLIHNAIKFRK
EENPKIHISAKQRNGKPNNGQLDNEKIGNEWIFSIKDNGIGIDQKDFNKLFKAFSRLHSR
ENYPGTGIGLAICKKIVERHQGKIWLESKLGEGTTFYFTIPK*
>SRVP18_trench_6_60cm_scaffold_141_77 # 75475 # 75807 # 1 # ID=2_77;partial=00;start_type=ATG;rbs_motif=AGGA;rbs_spacer=5-10bp;gc_cont=0.366
MEPKIYFDRESPDFNIGLYGKPERTAANRVILCIITEYGLCNDRRMHAHQVKTLIASLQT
TTGSFKDYKARIKLKKHVKQIHVAKPIQTTTLIPLSEQASNVECPTTMES*
>SRVP18_trench_6_60cm_scaffold_141_78 # 75807 # 75899 # 1 # ID=2_78;partial=00;start_type=ATG;rbs_motif=GGAG/GAGG;rbs_spacer=5-10bp;gc_cont=0.280
MATKVENQYLSLDIVPTVCPISTIDIILQI*
>SRVP18_trench_6_60cm_scaffold_141_79 # 76211 # 76450 # 1 # ID=2_79;partial=00;start_type=ATG;rbs_motif=GGA/GAG/AGG;rbs_spacer=5-10bp;gc_cont=0.325
MPNGIKIDELTPEDVAELQAALKASKPIIEVRDLVKEICDLPPDRAKDVLCNMAKKAEEK
TIHKSGWEKYILDSIKKHM*
>SRVP18_trench_6_60cm_scaffold_141_80 # 76538 # 76795 # 1 # ID=2_80;partial=00;start_type=ATG;rbs_motif=GGA/GAG/AGG;rbs_spacer=5-10bp;gc_cont=0.264
MSNINKRFFLPNDLKEFKNIMKHIEKCNLLDNKTYEDVQGPEIEEIYECHCGNIMLKQKS
FITNIDHPERGSIEIVHMESKGCAL*
>SRVP18_trench_6_60cm_scaffold_141_81 # 76795 # 77031 # 1 # ID=2_81;partial=00;start_type=ATG;rbs_motif=GGA/GAG/AGG;rbs_spacer=11-12bp;gc_cont=0.291
MQDEVDLSKLTTQQLLELKAKIRATRPIIKYRSLVREICNLPPEKSKEILCKMAKDVEEK
SIEGGWQKIVLNSIKNQM*
>SRVP18_trench_6_60cm_scaffold_141_82 # 77107 # 77553 # 1 # ID=2_82;partial=00;start_type=ATG;rbs_motif=AGGA;rbs_spacer=5-10bp;gc_cont=0.275
MVMTDQEIIDSIIKDLEIDHKVSFRGNDLLNTFIVGKDLISPYAYHLEVKILPELVQTDY
QYFKQKLVNYLSRHQIYFIQGPDDFLDIFSDKNTYEDYSKVYTFQNEIDRLDIIASNPKS
PDKERIAALENMYELYNQERDILEKYGE*
>SRVP18_trench_6_60cm_scaffold_141_83 # 77642 # 78469 # 1 # ID=2_83;partial=00;start_type=ATG;rbs_motif=GGA/GAG/AGG;rbs_spacer=5-10bp;gc_cont=0.355
MTPLKFVTSGILGALTVSGFIEREMNNSHMDTFEPIDTVSIIIPAFNEERFIKKTLSSIR
GQSIIEEYPKFFELIVVDNGSTDNTVSIAERYADKVIIENRKGKLNARNRGIKESSGNII
VAADADIYYPCFWLNTLLEPFNNIDNPTNANISGVSGSIYNNHLPGIPAFVYNIAHYIDK
TIVYPNNMSGANSTFWKHHYYELGGFNENINQLNAEEMHQEEERDFGTKLTKLGNVVFKL
NAKCIHLGGEKTGCRIGTTNRDTCNKYGIGIKRFG*
>SRVP18_trench_6_60cm_scaffold_141_84 # 78507 # 79313 # 1 # ID=2_84;partial=00;start_type=ATG;rbs_motif=None;rbs_spacer=None;gc_cont=0.289
MTSIINAVLGILTINGFVEREMDNPHIETFEPIDTISVVVPCFNEERFIKKTLQSIKGQS
IINEYPEYFEIILVNNNSTDNSVNIAEPYVDKIINVTKKGKLYARNQGIQESKGNIIVSA
DADIYYPPFYLNSLLEPFNNINTQIYDPNIVVAIGSTIDVNPSLLENLTHYISRKFVHPL
RVSGGNSAFWKHQFYNIGRFNEHINQMDIKEMLQEEEYGLGRKLSKLGKVVYKLNAKCVH
LGSERVKCRHGTNSDYCKKQMIGIQRFG*
>SRVP18_trench_6_60cm_scaffold_141_85 # 79390 # 79968 # 1 # ID=2_85;partial=00;start_type=ATG;rbs_motif=AGGAG;rbs_spacer=5-10bp;gc_cont=0.307
MNIETEIMQHTDMSHMHETMKLKLHMRKLWTDHAIFTRQFIVDLLDNLPSIDCTVDRLIK
NQEQTGNCFRDFFGDIAADNIVSLLKEHITIAADLLKAIKSENTSDATILEDQWTTNAEN
ISSFLGTINQYYSIDELSDIFKTHLILTKYQFIARMDGDYNADILYFDMGLNHLLRISDC
LTYGIVECFFEE*
>SRVP18_trench_6_60cm_scaffold_141_86 # 80099 # 80572 # 1 # ID=2_86;partial=00;start_type=ATG;rbs_motif=None;rbs_spacer=None;gc_cont=0.335
MSNLSIPSQKAMSHISYIEDLSHIENLSCHGISIKAACTGSAEFGTEPPEADIFIYEENQ
GGYIPQNIQTGTISNPSRIDGIECTSLTRSNRFKLSRLGYIDVEGILEITQDGVYSLNIY
MEKYSITEMGGWLFPAVALGALMYLLFGKDKKKTQKT*
>SRVP18_trench_6_60cm_scaffold_141_87 # 80624 # 81067 # 1 # ID=2_87;partial=00;start_type=ATG;rbs_motif=GGA/GAG/AGG;rbs_spacer=5-10bp;gc_cont=0.318
MTQIFGIHYINGLPDNISNTYQTKDLYNIPLIENLSDNLAEIKTQSSSSVYITSDPVGAQ
IFIDGIEQTGFSTPAMIMNIPSGHHNFRLISPGYEDIESAMPIDPGRTYNIFLTMGKSIS
TTAYISTPDIMVLLAVGLIGYYLIRNR*
>SRVP18_trench_6_60cm_scaffold_141_88 # 81149 # 81646 # 1 # ID=2_88;partial=00;start_type=ATG;rbs_motif=GGAG/GAGG;rbs_spacer=5-10bp;gc_cont=0.402
MTQGNYVSEDTYSLIRRAQQTLGETPVIDLRNWQTPSYKSASTIRSLAGSCHSIKVKNII
TVLDSSIVTCTGTGTGTCVVIPTSCGDLGDTTPDLYYNFVATVTALVAQDPVEITFKYVK
DGLPLTEIVNAPLAIGSNAVYAFATNQTFPSDTELVLYGAEATNY*
>SRVP18_trench_6_60cm_scaffold_141_89 # 81805 # 82956 # 1 # ID=2_89;partial=00;start_type=ATG;rbs_motif=GGAG/GAGG;rbs_spacer=5-10bp;gc_cont=0.345
MVISFVSAGSTARAANGNVTPGLPSGWAVDDIFICIIISRDNINSTMPAGWTAINSGTNN
LNIIRTTVFYRRAVAGDLNPLITHSNGNQIVASISAYRGVTTSGSPLDIIGTTSVNSSST
TIRANSITTLTNGACVIFTGGIDTRSHFSTFSGTPTPIERVDTPYQSNYPSEFLADFLIN
TAGTTGNRTCIATNADVNNGLMFALKPIPITGPSIITFITDPSDAYIYVDGILQITNTSS
SFTIPAGDHTVTFTKTGYISHTQTFTAMAGQTSTVGAILEPISNIVDSGIVICTTSSISS
CPITPASCPLEVTPLDYMNFIAIIDSIQITIITIRFLYYINNIANYTDVTTSLIIGTNVI
YAFPTNVTYSPNSVISLDSVVLI*
>SRVP18_trench_6_60cm_scaffold_141_90 # 82977 # 83297 # 1 # ID=2_90;partial=00;start_type=ATG;rbs_motif=GGA/GAG/AGG;rbs_spacer=5-10bp;gc_cont=0.296
MQTDKCPCIHKSESENIRQALAMARDIYRNTIKTLSLDITTPEYVTIEEKADKFNTLIYR
LDKITCEEDKEIKIERIKQMTSEDIAKLPLRERIKIATAVAGTVSK*
>SRVP18_trench_6_60cm_scaffold_141_91 # 83365 # 83661 # 1 # ID=2_91;partial=00;start_type=ATG;rbs_motif=AGGAG;rbs_spacer=5-10bp;gc_cont=0.263
MIEYKIEDTQFPNLKTAIIYPVDNIKELFVDISIYNAGTVELSAKVTIQVPEKFIRQLSE
KTGIDILDLVSQGAVLEHKKYLVLNLDQNISLLYTERK*
>SRVP18_trench_6_60cm_scaffold_141_92 # 83698 # 83988 # 1 # ID=2_92;partial=00;start_type=ATG;rbs_motif=GGAG/GAGG;rbs_spacer=5-10bp;gc_cont=0.330
MTLVSLTKPDVRDKQHYDQDLIRSALIAELDATSLYQSHLEHLNDESAKKVLEHIMNEEK
EHIAELQCLLMRLDKMQEEKMTEVNASTCIAGGFQT*
>SRVP18_trench_6_60cm_scaffold_141_93 # 84006 # 84281 # 1 # ID=2_93;partial=00;start_type=ATG;rbs_motif=GGA/GAG/AGG;rbs_spacer=5-10bp;gc_cont=0.366
MPNQIPNPTEYTQPPVNLIITTYELAEDTNNNPIWKATVTHIFSGESVERVHQIAESHKT
TDAFFAASFKGVFPWKGGNLYLKNSEQEIIQ*
>SRVP18_trench_6_60cm_scaffold_141_94 # 84557 # 85000 # 1 # ID=2_94;partial=00;start_type=ATG;rbs_motif=AGGAGG;rbs_spacer=5-10bp;gc_cont=0.378
MEIPIQDASTIKAKSGCGQTKHQKYGAYLDALNEKPDILSYLFEKIDENPSGEILVKALD
MGPALGSYFEKLGETAIHWGLKFALFTHGIFVSTTKSKEINPSTGTGYLLLRLRRAKHDD
ELSEGLRKYIEPPGAPDPDAPVDQCPT*
>SRVP18_trench_6_60cm_scaffold_141_95 # 85108 # 85503 # 1 # ID=2_95;partial=00;start_type=ATG;rbs_motif=GGAG/GAGG;rbs_spacer=5-10bp;gc_cont=0.298
MTNDENVQQLAYPGVYADENEIIPYSPRKQFRFMDEDTQQLAYPGVYTDENKIIPYSPRK
QFRFMDDKTIKLETMKNMSIDQIVELYKNGYRIEEMSQTSTIATASNDITVSSGAIFLIG
AAVLIYMLLKR*
>SRVP18_trench_6_60cm_scaffold_141_96 # 85763 # 86812 # 1 # ID=2_96;partial=00;start_type=ATG;rbs_motif=GGA/GAG/AGG;rbs_spacer=5-10bp;gc_cont=0.284
MKFENKQMNNKTEGIAIKNGYTFWYDVSKVDDYIFQYLCNKFPNGLVIPEFCEIDYFVLE
QNLPVEIQSTILKENLTPAHAAFEKCIRPQLEQNINNYGQCWFFFDSAYLRYLQIDIEKH
SSINYDWFYKLMKEKKLIVFSISHDGKIEERNVKEFEFIRKFSSTCILEENNDERVLQRN
KSKIMYNILKNMNISSEDMVKLRNKLLQIKKENNLKGTFWQFSRFIDDETEISICNIYRM
LGGELTMINRALDCKIDECDNDRDKRMVLWFLDILGITEIIWGGQGQNCLRRFVDKNNGC
QYFPGYIRNKDKWNYLKESRMNLTKRQLDAIIRNKINPLDWKKLVSAGW*
>SRVP18_trench_6_60cm_scaffold_141_97 # 86814 # 87911 # 1 # ID=2_97;partial=00;start_type=ATG;rbs_motif=GGA/GAG/AGG;rbs_spacer=5-10bp;gc_cont=0.321
MSNNNKLQNSFINIGIIGIGNCSSALIQGLQYYKNNKNITGLMNPILGGYKISNIRVTSG
FDVDSKKVGKDISEAIFSPPNNTKSFSEVSNQDVIVNKGPVLDGVSDRMRNVFDIDNTQK
ELSKAEIIDIIKDTQTEILINFTPVGSQMVTEFWADVALDSECSFINCIPQFISSNQEWS
NKFKLANLPILGDDIKSQIGATELHRTIIQMIIDRGGIVDNTWQLNYGGNTDFLNMKDLQ
RLKSKKISKTEAIQSVLGDMRLDEENIHIGPSDFIPHLKDNKICDIRIDFRIFGDIPCLL
DCKLSVEDSQNSIGCVIDCIRLAKIALDRKIGGPILPACAYYMKHPPEQMREDQARKQLE
KFLIS*
>SRVP18_trench_6_60cm_scaffold_141_98 # 87954 # 88268 # 1 # ID=2_98;partial=00;start_type=ATG;rbs_motif=GGA/GAG/AGG;rbs_spacer=5-10bp;gc_cont=0.283
MPITEILKKLRSEQKIRKPSCTPCDIAMHEAMTRFKGLIDHVDTIRDMYRNRTYKMKLKD
GFTYTIDDIEAKIYTDKCWIEDNFNRYQKCCKEGKLPELEKFKC*
>SRVP18_trench_6_60cm_scaffold_141_99 # 88293 # 88838 # 1 # ID=2_99;partial=00;start_type=ATG;rbs_motif=None;rbs_spacer=None;gc_cont=0.278
MIKLNSFTLPDNVIEKMRHLSYKALITGKEHGFNLCIKEQLKLSNDNDKIIRSGKECEGE
KCSMEIAKFTCSENERTIGIFHTHKTSSHPSMSDLSVGYLVGINCIGSFKGIKCFKRKKD
FDALTFADIKNVKYVEEQTKHHHSRWKNKEINDREYSNIYSKYKKEVNRIITNHFKETIV
I*
>SRVP18_trench_6_60cm_scaffold_141_100 # 88906 # 89172 # 1 # ID=2_100;partial=00;start_type=ATG;rbs_motif=None;rbs_spacer=None;gc_cont=0.330
MKQHFTIEQAKQIGEKLGIKWEKFDLEQFRIGMDVELEHGIINHLTNVTNDDDILTGKIA
LSHLNEFPDYYTRLLKMEKEAEQFWKKD*
>SRVP18_trench_6_60cm_scaffold_141_101 # 89244 # 89540 # 1 # ID=2_101;partial=00;start_type=ATG;rbs_motif=GGAG/GAGG;rbs_spacer=5-10bp;gc_cont=0.276
MTNPYSEMYRRKISKLEEQIENIRLFPCKISHIIDTAIKIEDLSRKADDAYLALPSQIKI
IEKDMHQKSIDLIKKYRTIMTDMDKICDCRQRSSLPKE*
>SRVP18_trench_6_60cm_scaffold_141_102 # 89921 # 90391 # 1 # ID=2_102;partial=00;start_type=ATG;rbs_motif=AGGAG;rbs_spacer=5-10bp;gc_cont=0.282
MKLNSFILPENVAKEMINKLREGFEKEIELGFSLCTSQKKNVLKVGETCTGGDCSISLPS
KCKGNDIYAGAYHTHPHESSKPSSQDIPVIYNRGFACIGGIEDDKEEIKCYIRNVPIDIE
TIDIFKYKLVSIRDRTERRKEIDKFVKDNFRTIDVI*
>SRVP18_trench_6_60cm_scaffold_141_103 # 90443 # 91867 # 1 # ID=2_103;partial=00;start_type=ATG;rbs_motif=AGGA;rbs_spacer=5-10bp;gc_cont=0.316
MVDLISIALEAMELFRKHLCDVYLVGGSIRNLLLNIPIKDIDLAIDCHPDEVKLIAESNN
IPFIPTGIKHGTSTIIYKETPIEITTFRIDKKCYGEKADIQSACTIYLDLSERDFTINSM
AMSINGNIIDPFNGKEDLANRIIRAVGDPVKKFKKDQLRTLRAIRLATELDFYIDPKTFS
TIQREKLTRIVTILDPNTLGYIKTIQLYNVSIERIRDELSKILENPNRFRGLNLLDESNL
LLQILPEVSNLKGILQDERYHPEKDTFIHTTLAIKSLPPYASLELILATLLHDVGKPATR
TVDDNEIHFYSHEDVGAEMSDRILRRLKFPSYTIDEVKWLVANHMRIHEFPNMRKSKQMR
LIQEPYFSNLLELLRVDVMGSVAFRDIPADLDILHYIDNFIIENEEQIKKMNILITKERL
ITGFDIIDMGINPKTQGKLIGKILETVDDDILEGNIKTREEALEKVLELIIESE*
>SRVP18_trench_6_60cm_scaffold_141_104 # 91887 # 92528 # 1 # ID=2_104;partial=00;start_type=TTG;rbs_motif=None;rbs_spacer=None;gc_cont=0.333
MTDEISLEAYDNMIKDKITPALKERFRQTIKKTIDTGKEQGFFICSDKKGIFYPSKSCEG
DECKIVLEDKSTICPQRFQGDFHTHPYLANVKRKYRELGKQVPIDDILKQEIRESLIENY
EERGIVGLSPIAPSYKDALNAVLHKCFKGTETTTCIGSDSDENKIECWTPKDVIRSGQCI
RATFELRKVVEKKKEIFPKKWLFPLFDKEQIIL*
>SRVP18_trench_6_60cm_scaffold_141_105 # 92624 # 92845 # 1 # ID=2_105;partial=00;start_type=ATG;rbs_motif=AGGA;rbs_spacer=5-10bp;gc_cont=0.297
MTCKKTIWTGRYIDEKGIFEIIVPACNKDEATDIIKKSIKDIKEGKIGVTSKIVGEEDMM
YIEEIGDFDYIRE*
>SRVP18_trench_6_60cm_scaffold_141_106 # 92862 # 92963 # 1 # ID=2_106;partial=00;start_type=ATG;rbs_motif=None;rbs_spacer=None;gc_cont=0.333
MTTIRLVLVGEEEAKDVLNTSRPLKDLDYIGHS*
>SRVP18_trench_6_60cm_scaffold_141_107 # 93107 # 93370 # 1 # ID=2_107;partial=00;start_type=ATG;rbs_motif=AGGAG;rbs_spacer=5-10bp;gc_cont=0.273
MPRFEFTSAVEKFVVVFMIEDDLMFAEIRNFPTEKELWEADILFNPEFRDYIVMIITEED
YVWDRSKLTKEKSDIILQDVRKIYFKE*
>SRVP18_trench_6_60cm_scaffold_141_108 # 93422 # 93739 # 1 # ID=2_108;partial=00;start_type=ATG;rbs_motif=GGAG/GAGG;rbs_spacer=5-10bp;gc_cont=0.377
MSHKHKKHNFCGEPRYFHDIIGKGALDSTPIIVPPFANTEIGTEAHPGPFVAQAFNPSGQ
RFSGLFPRRHTPNKSPEKAGKVLMDDKKHGRSRFYKPRVKTIHKG*
>SRVP18_trench_6_60cm_scaffold_141_109 # 93916 # 94149 # 1 # ID=2_109;partial=00;start_type=ATG;rbs_motif=AGGAG;rbs_spacer=5-10bp;gc_cont=0.312
MNEKECSVPDFSNIAESYLEDTTMEMAFNASRINDLTNKLNVATIERIDEIAIERECYLK
RLKDSINKFEAEIRRIP*
>SRVP18_trench_6_60cm_scaffold_141_110 # 94200 # 94736 # 1 # ID=2_110;partial=00;start_type=ATG;rbs_motif=None;rbs_spacer=None;gc_cont=0.268
MNKDILSYIIKKYEPIQNYWELYWLVDKIERINPNVILEIGVKTGGTLALWDYILKNKSD
PILICIDIANKLKWDTRKSKNNIKFLIADSRNERTINKVKYNLQNRKIDFLYIDGGHSFY
QVISDYKIYSKFVRKGGIIAIHDIFNDTCPGVKQFWNNVKGRKEFCICKQGTGIIRKE*
>SRVP18_trench_6_60cm_scaffold_141_111 # 94791 # 95105 # 1 # ID=2_111;partial=00;start_type=ATG;rbs_motif=None;rbs_spacer=None;gc_cont=0.270
MVIDMMTIVQVEEHTKKFHEIFQKAKYSKFDHEYRIDTCEVPKEPNMCLVFQLDKKTNKM
DMTLLGKEGAEAFSILSPINEHLVRQYKNTKEFKEKRKLYMISN*
>SRVP18_trench_6_60cm_scaffold_141_112 # 95122 # 95382 # 1 # ID=2_112;partial=00;start_type=ATG;rbs_motif=GGAG/GAGG;rbs_spacer=5-10bp;gc_cont=0.364
MKVRKREIFNAEQWFPGKEVSGVQGTDPSKWCGCVIAGSEKFKEPHIHPSITECILVGPG
DWVVTDKNDKRCLVQPALFDHIYEKI*
>SRVP18_trench_6_60cm_scaffold_141_113 # 95482 # 95706 # 1 # ID=2_113;partial=00;start_type=ATG;rbs_motif=AGGA;rbs_spacer=5-10bp;gc_cont=0.324
MNVECFVRPTTVAQAKREISKRTGAPEKIIDIEIDHVTPEYTQYILLNRIEVHDAAKNKS
RVADFYRLPSRKRE*
>SRVP18_trench_6_60cm_scaffold_141_114 # 95794 # 96057 # 1 # ID=2_114;partial=00;start_type=ATG;rbs_motif=AGGA;rbs_spacer=5-10bp;gc_cont=0.292
MTDKTKCIINSIEETTTLMYLGIDKDIERKDAEEIVEKFKGDKYIVATIVKGKNYDIFDV
YARSPKVTVDCRRPGDMPYPLKYTLKK*
>SRVP18_trench_6_60cm_scaffold_141_115 # 96363 # 97316 # 1 # ID=2_115;partial=00;start_type=GTG;rbs_motif=None;rbs_spacer=None;gc_cont=0.318
MDNIITGNIDNIRHLMNNKKFTFINHNITRELFLKDKIQYIFHFASPASPIDYLKLPIQT
LKVGAIGTMNMLGLAKEKGARFLLASTSEVYGDPLISPQSEDYWGNVNQIGPRGVYDEAK
RYAEALTMAYQRYHNVDTRIVRIFNTYGPRMRANDGRVIPNFICQALRNNDITVYGDGSQ
TRSFCFFSDLIEGIYRLMMFDYNMPINIGNPQEYNMIELANIIIKMTNIVNNKMLSVNNK
MLSVNNKMLSVNNKMLSANSNLSKSKIVFKELPVDDPKQRKPDITKAKKYLDWEPKVTLE
EGLIETIKYFNNINNVT*
>SRVP18_trench_6_60cm_scaffold_141_116 # 97328 # 97627 # 1 # ID=2_116;partial=00;start_type=ATG;rbs_motif=AGGAG;rbs_spacer=5-10bp;gc_cont=0.350
MLEVIYTMLGNIPKAAITAISVGLLRNIAGWLENSYKDGKIDSHEKKQLIGTMIKYFSSV
MILMLGMPLEQAVAGSFLLDTGTSAIKKIGKDSSSKIIK*
>SRVP18_trench_6_60cm_scaffold_141_117 # 97669 # 97974 # 1 # ID=2_117;partial=00;start_type=ATG;rbs_motif=AGGAG;rbs_spacer=5-10bp;gc_cont=0.310
MPIFDVKGTMEDLTESVLDSIIEEIKLIDRIQNKTPESKMRTFQVYFRGLKDGLRISSGG
IIDKEDPIISMIDSDIIGKIISGKLSDRQAWYTLFVDIVGV*
>SRVP18_trench_6_60cm_scaffold_141_118 # 98008 # 98286 # 1 # ID=2_118;partial=00;start_type=ATG;rbs_motif=GGAG/GAGG;rbs_spacer=5-10bp;gc_cont=0.265
MVTTEHKPDKILTLDTFIEILEAIDCKISKNEPDKILKLKKIQGAFHEILAKALEYEMYK
KEGYQYETLISIEVIQNQLPYQYTDKMLDKIV*
>SRVP18_trench_6_60cm_scaffold_141_119 # 98321 # 98842 # 1 # ID=2_119;partial=00;start_type=ATG;rbs_motif=None;rbs_spacer=None;gc_cont=0.285
MSTKLNSFILPDSVIQKMKKNVDNSRFENIEFGFNLCSDDQKGQKVLHDEKPCLGNECSV
DIPIGCEKGEHVGLFHTHVTASSKPSIRDILNTYKMSINCIGSVEEDSIKCYVRKDKSYK
IEERDNIIAAMMIYESPLLSSNIPPEKDIENYKKWTKARKELTQHYLSTVEVI*
>SRVP18_trench_6_60cm_scaffold_141_120 # 98846 # 99367 # 1 # ID=2_120;partial=00;start_type=ATG;rbs_motif=AGGA/GGAG/GAGG;rbs_spacer=11-12bp;gc_cont=0.289
MLTQITIELVEGENYLSFPATSTDDFATIFTLSGIINNIPENQFTKLDPLTQNMIPINYT
AHIEKGIGYKLVVNSPCNIIYDGEEFTMTFDEITSHLKPDWNLIGTGSNIIIPSSYCKIY
DPYYNIVTELYPANAYRIHYSNCIEPSMNYGTTIAVVASSLVAFAILKQFKVL*
>SRVP18_trench_6_60cm_scaffold_141_121 # 99375 # 99800 # 1 # ID=2_121;partial=00;start_type=ATG;rbs_motif=None;rbs_spacer=None;gc_cont=0.298
MQDETIREKIEKSIELICSLYKNDLITDAYIVGSLIKGTARKESDIDIIIINPILHTAAD
MPPFPIVLPYTQSEEEKITESLRLNIASVLQNIGVEFKEISLKDIYLWYQLYRGELFHIM
TQNTNKIGAPHIQITRNMCNS*
>SRVP18_trench_6_60cm_scaffold_141_122 # 99818 # 99991 # 1 # ID=2_122;partial=00;start_type=ATG;rbs_motif=None;rbs_spacer=None;gc_cont=0.276
MSELITEFICQLYRDNLITDAYIIGSTAKGTAKKESDIDILLINPKFEFNLENLDPD*
>SRVP18_trench_6_60cm_scaffold_141_123 # 100235 # 100918 # 1 # ID=2_123;partial=00;start_type=ATG;rbs_motif=GGAG/GAGG;rbs_spacer=5-10bp;gc_cont=0.278
MAEEFTIQERTYYCVWNNNLNAETKKDIISRAVEQVQSKLKEYWKLKDFIKNDDYTRLIN
FLSKKYFSYLLEVFNAIDAGDLFLSNIEYELIKFTSELTEDDIQIILKINEEIKRQIQTY
AYHEELVETTKSIIIVWSNGCACWTTYSTKEIKKGNTTKLDASMVLVPFPRNIVIKYLCL
IDQNPLYKYSFEAVYKRGETSFLEGVIGWMSKAIETEQYKKMQEKFA*
>SRVP18_trench_6_60cm_scaffold_141_124 # 100945 # 101421 # 1 # ID=2_124;partial=00;start_type=ATG;rbs_motif=GGA/GAG/AGG;rbs_spacer=5-10bp;gc_cont=0.310
MANVHNIRIRGRLPYNIVEKGSERVIRWFANMSSPSWGFHIEYGKETYKPVPETHGKYAF
FDFMIYGSEAIWEDNIVRFCIDLVKAGTEITEAYVEDIEFPVVEHSIMDLINLGDKFETL
MEEEHKKTKEEIEELMKTHKFVERKIGDGVTEHKLVKK*
>SRVP18_trench_6_60cm_scaffold_141_125 # 101505 # 101738 # 1 # ID=2_125;partial=00;start_type=ATG;rbs_motif=GGAG/GAGG;rbs_spacer=5-10bp;gc_cont=0.295
MVNILTEELAKEAIDKLEQYVKTCDPNAVQYASLSIGLTIISEKDAMNISEKGKQSLHKI
NLLGKDFADNCSCSKKL*
>SRVP18_trench_6_60cm_scaffold_141_126 # 101783 # 102049 # 1 # ID=2_126;partial=00;start_type=ATG;rbs_motif=GGAG/GAGG;rbs_spacer=5-10bp;gc_cont=0.292
MTTIVDTTIDTIKSMLEEFDEKTKKCDNQDIISFAKVIGEEFAHVNDQLSRSTAIGFGRK
LELGDKILKLEHDFGEVNKKFNKCNCLK*
>SRVP18_trench_6_60cm_scaffold_141_127 # 102082 # 102336 # 1 # ID=2_127;partial=00;start_type=ATG;rbs_motif=AGGAG;rbs_spacer=5-10bp;gc_cont=0.294
MTKGKSTSGKDFSYVFDKLDKAVDKCDNSALEWVVATTRRNEKDLYKGDIMEDTYMERQQ
KITELLLNFSYNCRCSPKTQPIML*
>SRVP18_trench_6_60cm_scaffold_141_128 # 102365 # 102739 # 1 # ID=2_128;partial=00;start_type=ATG;rbs_motif=AGGA;rbs_spacer=5-10bp;gc_cont=0.325
MATDRQKVCKCGINVADLLNDIHILNENMIRVDVGQLPTHRESFKLSINSIYGGIRKVEE
SCGIDASAQWHTSLETDNKIDQLKNVQDRLGLSNKKVDILGDLSQIRYQITEKVRKCSKS
TTPA*
>SRVP18_trench_6_60cm_scaffold_141_129 # 103013 # 104626 # 1 # ID=2_129;partial=00;start_type=GTG;rbs_motif=GGA/GAG/AGG;rbs_spacer=5-10bp;gc_cont=0.312
MSKKLNKEQIIRFQRDTQEMSHSQKLEYLMMSESEKAKFVQSLKIAVSPKVQPDEKDKKD
IPVKIIKEGQTCVFVLNMRGKPLMPTSPRKARLLLKEGKAKVVKRNPFTIQLKYATGENK
QSIKLALDPGYKNVGFSAITDKRELISGEVILRTDIPDKLKEKSMYRRGRRNRNTRYREP
RWKNRGSKNGKKEGWLSPSIQHKLDTYVRLVSKFDNILPLTGITIETSPFDMQKMQNPEI
SGIEYQQGELQGYEVREYLLEKWGRKCAYCKKENVPFEVEHIISRRRGGTNRVSNLTITC
HKCNLDKGSMSAAEFGHPEIQLMAKKPLKDAAFMNIVRSRLVETIKREFPQYQCNETYGY
VTKHDRIKMGLEKTHANDAFVIAKGRNQIRSSKPYQVIQIRRNNRSLQINRKRFKPSIRR
NRYKYSPGDLIKRKSLLQTTGWGEKLDNKIRKSIYTVKGVFNYGEYIRLNNGEKDINIKT
SDVKISKYGSGLNFQLTKKKNDNKDKKDKNDKVKKLNKKEQKIIDTKQQIKIDDAWS*
>SRVP18_trench_6_60cm_scaffold_141_130 # 104719 # 105387 # 1 # ID=2_130;partial=00;start_type=ATG;rbs_motif=GGA/GAG/AGG;rbs_spacer=5-10bp;gc_cont=0.286
MKISVTDFMTYASCPSSIEQPIIDIQENSITIPVASSIPTECNLNYLDAISNSVYQLTGF
SFYGIFQGGNTAPSATEEMAIFVGKNIITWDEQEFGFVYTNNDSSLKAFSQGKDTLGHKF
YNYIVIDINPDSNEHLYSAIIRQYNIIDFYIDNILKGTIVNDPSCNYYNIYYHIIGTTHR
NLPQWNSDQYKIKFRDLTTITTNTSIEGSKFRKNVIENNQSK*
>SRVP18_trench_6_60cm_scaffold_141_131 # 105400 # 106290 # 1 # ID=2_131;partial=00;start_type=ATG;rbs_motif=None;rbs_spacer=None;gc_cont=0.312
MKKEDIDNQLLNQLYDQLNLVRYQSKKDRIKEILENPNQVSLTDNAIKNGRMWMVGFLNY
IGYSETSILNIIKNYNKWEDYKEEETNRQIHWLINRRHVPKSQTEQTDERYCSVFTQAAK
YNDYCDICNIDESNNVKSEDIIDLFFKTCKPIRLNPPRDINNAIVYYHNMGFHMIPKIRE
EKRPAIKWKIYQENQPPMYIVKRWNFSNGIILLGTKKHSFLDIDIKSVKHDKGLENFDES
RLKGWYYERTQNGGYHIFGSGFFPKGMVGLVNYAVQIKHLGGYIVAYPTTGYTKCV*
>SRVP18_trench_6_60cm_scaffold_141_132 # 106362 # 106886 # 1 # ID=2_132;partial=00;start_type=ATG;rbs_motif=AGGAG;rbs_spacer=5-10bp;gc_cont=0.322
MKVSEEVKKLDGKEGSLTELVRQYLDAKKVNYSILKAEPGANVARPEDVEPFVEPESIMI
EKNGKKVIIEELTKICGASGRFHDTDEKVRAHAILDRIPRIVFKTYKDKKSLHIHTEAEI
KDPAFGLYLGGGHITVDMEDILKEPSKIPDHNETFEINCKCEGKLKCKGNAWQW*
>SRVP18_trench_6_60cm_scaffold_141_133 # 106902 # 107246 # 1 # ID=2_133;partial=00;start_type=ATG;rbs_motif=AGGA;rbs_spacer=5-10bp;gc_cont=0.264
MITKDLENINKCIHRIESVNNKLKREKEIIGSLGENELTRRLETITDIQNVWNDFSIDQL
RHINSILILEMINHDMSIAMCKCANELDISIPEDMRLPNQFHRHILENMKQKRN*
>SRVP18_trench_6_60cm_scaffold_141_134 # 107347 # 107613 # 1 # ID=2_134;partial=00;start_type=ATG;rbs_motif=AGGAG;rbs_spacer=5-10bp;gc_cont=0.311
MYFKGKVSKEVLEQKLAKLFDTSLLTKSDLTEYEKKLTLYHYDTKNMENREMKRYCHVST
YNETDREGWIFDKKHIIGLCGDVVKFKI*
>SRVP18_trench_6_60cm_scaffold_141_135 # 107727 # 107990 # 1 # ID=2_135;partial=00;start_type=ATG;rbs_motif=AGGAGG;rbs_spacer=5-10bp;gc_cont=0.295
MATDKLRFCECLTLDERIDLNDAILFAQSNIINSDAMLEKEKLNNKIEADIYDRLKKDND
RMQKKFRNLQKKIENTPRCLDIGKEGL*
>SRVP18_trench_6_60cm_scaffold_141_136 # 108029 # 108556 # 1 # ID=2_136;partial=00;start_type=ATG;rbs_motif=AGGA;rbs_spacer=5-10bp;gc_cont=0.290
MKKLNSFTLKDRTIEKMIEMINETKKDKKEREFDFCNSPNNNVLFHMNECTGNKCEVSSR
RICVEGEFVGTYHTHPQPFSEQPSTGDLFNIIHEGMGCIGSAKNNRIKCYFFDRNKGYDY
IKEANEQLQKVDNIENDIVGGYSKKPELWPGIARKLENLKEKNDTINKYFRTTRI*
>SRVP18_trench_6_60cm_scaffold_141_137 # 108559 # 109059 # 1 # ID=2_137;partial=01;start_type=ATG;rbs_motif=None;rbs_spacer=None;gc_cont=0.381
MDTIIKNLKIAIFLTAFIFLLELIGGIISNSLALISDATHVFMDIIALLLTYGAIKISSH
PSSESITFGYHRFEIFAALINGLTIFGIAIFIYYEAYKRILDPPIVKGFEVLLIATIGLI
ANAWVASKLHGHHDLNIKGAYLHVIGDALASITVIAGAVVIIFTGNS
>SRVP18_trench_6_60cm_scaffold_174_1 # 1 # 666 # 1 # ID=3_1;partial=10;start_type=Edge;rbs_motif=None;rbs_spacer=None;gc_cont=0.285
VYNRLQSLIENIAQTQVGTDVVIDRIDHLDKKVENILKERRDDKYDTSIGKEFLQEYISL
GTSVKFVVKSIFMIIVTMAIFMFLVNFNLGNITPYASLSIFILWWLFITNEYSLWKYTGA
WSFAVFPIIVIPVTIIILANLVNYNILMALLYLSLSFYIIIYYIWAIYMTTGSIPFLKPK
LEEKNEKTDGFFALQQKGLIWEFIEEMKYRFRSSKKEEEKR*
>SRVP18_trench_6_60cm_scaffold_174_2 # 710 # 2113 # 1 # ID=3_2;partial=00;start_type=ATG;rbs_motif=None;rbs_spacer=None;gc_cont=0.339
MNFFQKGILARITRVGKLTGNVGIIGAVILLVILLVVPIRSSALGDVRANIVTNVSGLQD
YQLHWNDRFPPGSTLMIYAEADDVNHRRLVGVDYVFIIKDSNDNIVDASVVNSRYRDYRP
DDFVKYQKTIDTSLEDGAYVAEIHVFDLLNDSTAQKNYDNITSQLLNESNDDIVPDIIYF
NRSDIVNDPDLMAHQYKKIVQPFYVDKYANKYPVNRFTVENMALDVYNIAPGQPVQVNMS
AKNTFYDSGKVSMDLLLDNQVIDSLTSEMGAYSSKDITLTVPTEVTSSLEYGNHTLEIVT
TSDNTVGLDLSATLQVIQMKIIVPAKIYYNDVQISNLTIKPNQAAIVTVKIENKGREGNQ
SVGLLINNVPVAERTVYVNALEKKDVNFSITEKDAGEYRVTVNNTNLSKIFFVEAAENVS
QQPTKNVVEEKQLPKIFIVSGLLILAALIYIIRKRFIARLLSESKKK*
>SRVP18_trench_6_60cm_scaffold_174_3 # 2129 # 2545 # 1 # ID=3_3;partial=00;start_type=ATG;rbs_motif=GGA/GAG/AGG;rbs_spacer=11-12bp;gc_cont=0.300
MIDDSNNAITKKADQKLEIIDYAILKSLIIEPRTIPDIVNLLQMRALIIEKHIYALTRGG
FADFQLQHVVITQKGKEFTYSFERDNSIDIWKPVDNFIIRSIENRKKEKIRLYKTVDFIL
LISMVILVILAIYVGINY*
>SRVP18_trench_6_60cm_scaffold_174_4 # 2650 # 3729 # 1 # ID=3_4;partial=00;start_type=ATG;rbs_motif=GGA/GAG/AGG;rbs_spacer=5-10bp;gc_cont=0.326
MKIAIFHDYIDNIGGGEKLVLTLARELGADVITTDIDTDSIRSMEFGDVNIISLGENVKL
PPLKQISASYKFAMCDFSDKYDFFIFSGNWAPFAAKRHKPNLYYCHTPARVFYDTYDMLL
QRQSFIAKPIFMIWTNVHRSISEYYMTFVERIVTNSRNTQSRIRKYLNRDAKVIYPPIDT
GKYSFKEFGDFWLSVNRLYPEKRVELQVEAFRSMPDKKLIIVGDFTEGDHSLVYAGKIKR
NLPRNIELLSKISEKKLVDLYSRCSGFIATAIDEDFGMTPVEAMASGKSVVCTKEGGYLE
TVINGKTGIFIDPEILEIVNAVNIVSENPEKFKEECVKRSKDFDSNIFLELMKEEIFKK*
>SRVP18_trench_6_60cm_scaffold_174_5 # 3734 # 4678 # 1 # ID=3_5;partial=00;start_type=ATG;rbs_motif=None;rbs_spacer=None;gc_cont=0.325
MKKKLVSIIIVNYNGLNFLEKCLSSLLTQTYHDIEIIFVDNGSIDESVVYVKKEFPSVRV
IVNKENFGFAKGNNIGIKEARGDLIATLNNDTEVVPVWIDELVEVINSGKDVGMCASKML
FMKDPKIINSTGIYISRSGACWDRGIFEKDTGQYKFTDDIFGPCAGAAMYKKEMLQEVGL
FDEDFCAYMEDVDLAFRGRLAGWKCLYVPKAIVYHMHGGTAGYMTDYTIYLSDRNILWNC
VKNFPTWILVTSLPWIIGRNIAVVPYYILKGHTKAILRSKIDAIKGIPKMLVKRSRRKVE
EREIKKYIRMWAFL*
>SRVP18_trench_6_60cm_scaffold_174_6 # 4709 # 5470 # 1 # ID=3_6;partial=00;start_type=ATG;rbs_motif=GGA/GAG/AGG;rbs_spacer=5-10bp;gc_cont=0.304
MYIFKYKELISNLVVSDLKTKYSSSILGFAWSMLNPLLMMIVLYAVFNNLFKNNQEHYAF
YLLIGMTTWRFFANGTNTAMLSIVGKANLVTKIYIPREILTLSIVLSALVSSILEFIVLI
ALLIIFGVVTSSKILIFPLLYVFYLPIVYGVSLILASLYVYFRDLNHIWEVLMQIGFFLS
PIVYPMSTIPEKYKFYYMLNPTTRMITMYRDILLYNTMPTVTDFGLVIMFGLFLLVFGSL
LFKKLSRRFAEEI*
>SRVP18_trench_6_60cm_scaffold_174_7 # 5470 # 6246 # 1 # ID=3_7;partial=00;start_type=ATG;rbs_motif=AGGAG;rbs_spacer=5-10bp;gc_cont=0.324
MFLKNGNSNKDDAIVVENVSKHFRIPHEKKRTVFENILGIFKGKNGFEEFWALRDVSISV
KRGDTIGIIGENGSGKSTLLKIIAGVLYPDSGTVKVNGRIAPFLELGVGFQPELTARDNV
YLYGAIMSISKKEITKRYDEIFEFAELRRFENMKLKNLSSGMIMRLAFSTAIYTDPDIFL
IDEVLSVGDESFQKKCSEKFDEFKKDKKTIILVSHSLESVKKICKNAILMNKGNIASEGE
CEKVIDDYHKLLEIKKNS*
>SRVP18_trench_6_60cm_scaffold_174_8 # 6256 # 9153 # 1 # ID=3_8;partial=00;start_type=ATG;rbs_motif=AGGAG;rbs_spacer=5-10bp;gc_cont=0.310
MDFNPLDYHLCFEKPRRLTDMSSWHGHIPFAFTIIQILKPKIFVELGTHKGDSYCAFCQA
VDALCIDTACYAIDTWKGDEHAGFYEYDILEELHKYHDPIYGRFSQLIQCTFDQAAEYFS
DNSIDLLHIDGLHTYEAVKHDFENWLPKMSMRGVILLHDTNVRERGFGVWKLWEELKGKY
SSLEFKHEHGLGVLIIGTDMPEDIFTLLDVKERNLSITKFFSELGNEIILGRKFESDKQS
KDIKIGNLENNIQSKDIKIGYLEDSIQSKDIKILDLENNIQSKDIKIGYLEDSIQSKDIK
IGDIENNIQSKDTKIGDLENNIQSKDVQIYNIKSSISFRFILSVTSTIDKIFPDSTSRGK
FRKIVVYSVRTIANEGVRSYFRHIRLKIRRKEFNIVDKEIGSVEDRNIQLQMWIAKNEPS
PAKLEQYKNDAKNFKYRPKISIITPVYNPDIEWIKAVVESVLSQVYDNWELCIADASTKE
VIKKYLKDCTKKDVRIKVNFLRENKGIAGNSNEALSLATGEYMGLLDHDDEISHDALYEV
VKYLQDNNADMIYSDEDKIDINGNRKDAFFKPDWSLDMFLSCMYTCHFGVYNKKIIDDIG
GFRSGYDGSQDYDLVLRFIEKTNNIYHIPKILYHWRMVPGSAATTVDAKSYAQISAKKAL
TDYINRNDIKGEILEGFFTGSYRLKRELYEKPFISIIIPTRDKVDILKRCIESILKKTDY
DNYEIIIVNNNSLNKETYDYFESLKMISNVKILNYLKEFNFSAINNFAAKSAEGDVILFL
NNDTEIISEGWITAMLEYVQRHNVGAVGCKLLYPNKTIQHVGVVLGLGGLAGHPYASFPN
TYNGYFGRINMIQNVSAVTAACMMMRKSVFEEVGGFDESMAVAFNDVDLCIKIREKGYLI
VYTPYAELYHYESLSRGYDDTSEKQERFLGEIKYLREKWGDIIDRGDPYYNPNLTLSKGD
YSIKI*
>SRVP18_trench_6_60cm_scaffold_174_9 # 9202 # 11007 # 1 # ID=3_9;partial=00;start_type=ATG;rbs_motif=None;rbs_spacer=None;gc_cont=0.291
METDKIVNEIRKMRRIKKENYLLVFIFILAILMRIYNDPMSPFHYDPGKNIVYSRAILDT
FPLFPQYNSYFNLGEYYEYQVLFPYIVAWLYKITGLSLVYLTSTSIIIIGSLLTITIFLL
SKEIFNNMQVALISAGLIAVDKIQLFSYMNYYPQILALTILPLSFLSVIRYTRTSKKKYI
IYASILSVTIILSSYLVGMVYITILTLSLIIYSITKKETKYIYALISIMAGTVALAASYV
LPIINRYGINTFITGIINTVFTQKDVPFTNDPIDILIPAAFKFIFIIVIIICVSLAIYLF
TRRSKLEIKRLNGITFDKIKYENILLFTWTLISLVLVESYRFRPILWVDRYIELLDMVIT
IIAGYSIFFILSKIKSNRYLNPNYRIIQILVLILIFAYPTYDVIRHQYGFGYWNTPSDLE
SLNWVQNNIPSDALFATPSGITSFWISALGGVSVLGGDSSQMLGEKFDGNGYSDTIINSP
NVTEKMDLIRKFGVQFVYITLRPPIMSLLWKNEYNIEGLKAFDNKTYFEFVHKKEDEISG
VYVIKIKENLSPKYNIHKIDKGVTILGYGISLATLIIMIGLIIRWNKVEYDKKKTGKRKS
V*
>SRVP18_trench_6_60cm_scaffold_174_10 # 11004 # 12149 # 1 # ID=3_10;partial=00;start_type=ATG;rbs_motif=GGA/GAG/AGG;rbs_spacer=5-10bp;gc_cont=0.349
MNNVDNAPLVSVIIPCMNEELTIGSCIRKALSVLKQEGLEGEIIISDSSTDNSREIARSM
GAILVIPHEKGYGNAYMEGIRYAKGRYLILSDADDTYDLNEIPKLLKPLIDNNADLVIGN
RLKGKIMKGSMPWLHRYIGNPILTITLNHLFGTNIQDSHSGLRAIRRKAYNELHLQSEGM
EFASEMIIEAARKRLRITEIPVTYYPRKTPSKLHSWGDGWRHLRFMMLYDPTPFFYIPGI
LLLIFGIVMTVGLAATSNLEIIRIHSFILGSVIMIVGIQILATGGYMNVYGIIQGKIDRK
GLTAKLMDYHSLEAGLVIGIILFISGMLLGLSVVYSWISSGFGSLSEIKSATVSMVLVAI
GIQIALFALIVSVFILNKKGE*
>SRVP18_trench_6_60cm_scaffold_174_11 # 12153 # 13301 # 1 # ID=3_11;partial=00;start_type=ATG;rbs_motif=AGGAG;rbs_spacer=5-10bp;gc_cont=0.341
MRIAMVYDAIYPWVKGGGERRIYELGKRMALQGHEVHLFGVKWWNGSDIIEKEGMVIHGV
CGKTDLYINGRRSIYEAIVFSVRLLQHLMKEKEKFDIIDVTAFPFFSCLSVKFVSIFTGT
TMVITWHEVWGDYWYEYMGKSGFFGKTVEYIASRLGKKSIAVSRMTENNLETIGVDSKNV
SIIPNGVDLRRICDIKPSENKCDIIFVGRLIKEKNVDVLIGAICSLRKNMPNIRCNIVGN
GPERNQLIELIVKYGLLGTVRFFDFMEYDKVIAQIKSSKMLILPSSREGFGMVVLEALAC
GVPVITVRKERNAAYELISEETGLIVDLDVHNLSRAIHILMDITDDRREKMAKSAIDKAS
TYDWDKIVEQLIHFYSETVLAK*
>SRVP18_trench_6_60cm_scaffold_174_12 # 13773 # 14477 # 1 # ID=3_12;partial=00;start_type=ATG;rbs_motif=GGAG/GAGG;rbs_spacer=5-10bp;gc_cont=0.362
MTGIELISKEDVYDIKTGEEVDDNETKNRLEFVIDFFMKSNPNPASELKYKNPFELVVAT
ILSAQSTDKRVNMITPDLFKNYPTPETMAKASPENIYGLISSVTYPRNKSEYLANMAKML
VQKYNGKIPEDVDELQTLSGVGRKTAHVIAATLYNTPVLGVDTHVFRVAERIGLTTDAKT
PLESEVQLVRLLPKKVIPKFNHWLVLHGRYICTARNPKCPECGIKEVCRYYDKL*
>SRVP18_trench_6_60cm_scaffold_174_13 # 14641 # 14817 # 1 # ID=3_13;partial=00;start_type=ATG;rbs_motif=GGA/GAG/AGG;rbs_spacer=5-10bp;gc_cont=0.294
MTYQIAKLVKKCPVCKSGRIYKRARMKYHHVKNPNIDFRTYVCRNCKNEFDVPICEHI*
>SRVP18_trench_6_60cm_scaffold_174_14 # 15109 # 15339 # 1 # ID=3_14;partial=00;start_type=ATG;rbs_motif=GGA/GAG/AGG;rbs_spacer=5-10bp;gc_cont=0.277
MNKSDRLFANKHKKATTDSVYIGKAISINKKNNGIVILKFLDSVRSNMSVLNSIILLVIF
FIAATLILVSNELHYI*
>SRVP18_trench_6_60cm_scaffold_174_15 # 15464 # 15748 # 1 # ID=3_15;partial=00;start_type=GTG;rbs_motif=None;rbs_spacer=None;gc_cont=0.316
MNIISELSENIHITDKRRKEILDIFKTMVLHMETVSGIIKDLSEHKDLCDNEKSYIMYTF
ALSETATAIKMSKMDSATQEKFIEFLKETIISKK*
>SRVP18_trench_6_60cm_scaffold_174_16 # 15767 # 15949 # 1 # ID=3_16;partial=00;start_type=ATG;rbs_motif=None;rbs_spacer=None;gc_cont=0.301
MKYKDINKESKAVLSIFAKQLLDIINGEKVDSCKIVEMREHIALWVRSNNLHPEEVKTYS
*
>SRVP18_trench_6_60cm_scaffold_174_17 # 15974 # 16189 # 1 # ID=3_17;partial=00;start_type=ATG;rbs_motif=GGA/GAG/AGG;rbs_spacer=5-10bp;gc_cont=0.319
MGLAKEIKDISKYSYGLEEFHEEEHNDDRTLGPEDYVIVVDDEDIEKLRHGKILYFGGMH
NHYLIRKKCGR*
>SRVP18_trench_6_60cm_scaffold_174_18 # 16394 # 16669 # 1 # ID=3_18;partial=00;start_type=GTG;rbs_motif=GGA/GAG/AGG;rbs_spacer=5-10bp;gc_cont=0.333
MVDINENLRLTNERRKEIFGIFKTIVLYTDTVSGIMTEVKEYQDLNENEKSCLINFFALA
GRASVIKMSDMDSSNQDGLIEYLKETIRLQK*
>SRVP18_trench_6_60cm_scaffold_174_19 # 16886 # 18853 # 1 # ID=3_19;partial=00;start_type=ATG;rbs_motif=None;rbs_spacer=None;gc_cont=0.338
MVEQKQKSKSEFSKIVPSKLSSTLPRSNEIIICVILFLIAFGIRMLTYNSIFVGDKVRFL
EFDPFYHMRRVVSFAQNFPHTWSFDTYINYPYGDVVGWPFLYDWTIALLANIIGFGHPSR
HLIETVGVYFPVFLGSLSVIAVYFIGKELFSDLDNVGRYNKESGSYANITKKSKNAQNAR
TPEKAKEKSWKNVKSWQIGFISGLILAVIPAFTQVSFLGFVDHHVAEVLLSTTAFLFFIN
TLRAEDSRNRYKFSVLTIFILILAIFVWPGAPIFIGIIAIYGMVQCTIEKKYKYLALIIG
ILLSVYIGAYFISHDTYNNLNSGIGFLIKDRIALQQVQETQPLFFTFEGIFVTEPSWYAF
NTSLYIALIGIILFAGGMIKNRSYKDQIIPNRIKMFFLVWTLIVMTMNLYQVRFVYLFAV
NIGILCAYIIVELINSNKIYTEIFGLILVGAILVPSIQMNNTMKENPLMLSNDWFTTSEW
IKNNTPDTNSTWNMPSKDQIPSYGIMSWWDYGNYLLYLSERPVIANNFQLGAEDSAKFYT
SENETEANKILNDRKARYVVVDYRLGLNMFNEGGKAYIRGSWVSAAFLIGKNMSYYLDNR
NMPNDNYLNTMYAKLYIFDGKGMEDKYKLVHKSETVYQDLFGKPIEEIKIFEYMG*
>SRVP18_trench_6_60cm_scaffold_174_20 # 18910 # 20748 # 1 # ID=3_20;partial=00;start_type=ATG;rbs_motif=AGGAG;rbs_spacer=5-10bp;gc_cont=0.365
MIKKILLISLLYISVLTIGNVNALENGVTIPLVADRITVSGEEGSYLNAQVIVTSGTGHV
FVDTNPFTQVDLQGSARIAAMVASDVLGVNEKSYDFYYIIEINSPVIGGPSAGGALTVAT
IAAINNWTIKPGIAMTGMIDPDETIGPVGGIPYKLKAAAANGAKIFLVPQGQLVTNVTNV
TVTMNGSFIAHNMSEETVDLNKLGNDLHVNVKEIETIQDAVLEFTGHDISRPSINDSVFT
PDYLNLLKPLATQLQNESKSMYNNVSSLSNDSIMQNAKDLQNRADGLVNDKKYYAATSLY
FSSMINILTVKWKYDYNHTKNKEEYIANLTSNVRNQIAISESDLAKFKSNGKSDIETIGA
AESRITEANNTLENLNASNPNNTITLLAFAYERSKTAQWWLSLALPSGKTISEDILRERS
GWYLSQAQSMSAYTQALLADNGITSMADLGNTVTIQREIDRGFYAGAIFDSLKIISRLSV
GIELMGLQDPSVRVNQSADSAQSMINEVRSRGIEPTLAVSIYEYAGTSTSPYEEKYGYSY
ARMIAKVTESLYSNEKSVDQILTENGIIVSAKSNITSNVRSNATGHKSPAFELTGLIGII
VSIFWLIRLRRN*
>SRVP18_trench_6_60cm_scaffold_174_21 # 20768 # 21010 # 1 # ID=3_21;partial=00;start_type=ATG;rbs_motif=AGGA;rbs_spacer=5-10bp;gc_cont=0.346
MTIYELMIIVFVINLPFGHLRSKSTKFSRKWMMAVHVPIPFVFLLRILSGFNWTMIPFMV
LADIAGQIIGGKLAYIVDRM*
>SRVP18_trench_6_60cm_scaffold_174_22 # 21262 # 22326 # 1 # ID=3_22;partial=00;start_type=ATG;rbs_motif=GGA/GAG/AGG;rbs_spacer=5-10bp;gc_cont=0.341
MGNMMKKMSAGIVGLISKVGPKILTAVAKFAKIGKFGLAAISMASYAYLFTWKFAVMIMV
LLFVHEYGHIWAMKRCGLKTKGIYFIPFLGAASVTEETFKSRRDEAYIAIMGPIFGLVLS
GISLFVYMVTKDTLFAAAAGWMAMINLFNLLPINPLDGGRIMKSVVFSVNSKLGYIFLVV
GIVLSVILTFWAGIILFVFLLIVGTLDFVFEYKTRNENEIIKTCIKDIDKVMDEDHHNEM
RQAIDNVKSILSDKKVDPISRINTIISIGEKFDNTIIAEEKFDNSNNNIDYYTGGLSHII
SPLLKRFDHMPRMTAKGIVITAVVYIGTAAILWALMTYVSHVPEVEIARKFFMS*
>SRVP18_trench_6_60cm_scaffold_174_23 # 22699 # 23310 # 1 # ID=3_23;partial=00;start_type=ATG;rbs_motif=AGGAG;rbs_spacer=5-10bp;gc_cont=0.351
MQARMKNGRTDTISGQENLRVVCIERTYKVSNSKIGFFVTAKKELDENATQELLHENMEL
KTFLSNYEIRDIEPISECHGPFAGEKVYARKSSMANMMVKKKRVPTRNDDMEAKNRGISS
YDIKYESMKRRGLFDSLDLQEKFMVKDYKKALEKKGVITTNTAMPYDDLEWLEKQGKIIR
IGKNKRGAVEFLMKRKGTETATQ*
>SRVP18_trench_6_60cm_scaffold_174_24 # 23364 # 23918 # 1 # ID=3_24;partial=00;start_type=ATG;rbs_motif=GGA/GAG/AGG;rbs_spacer=5-10bp;gc_cont=0.378
MAELKLRRLHRGFVFTDFDGNEVGCKDSEQAIDEIKKLLEPDKKFEKPVSEKTVAEKTVA
ERPAVEQSATEELEQSAEQSAIQQSAIQQSAIQQSAIQQSAEQRGRRPRQNTVELHRKIF
EAAKEQINLIGKVNAAQIARDLDVNASNVGSHLRQLDGELEPMIKKWQDERDKKMISTET
RIDK*
>SRVP18_trench_6_60cm_scaffold_174_25 # 24111 # 24572 # 1 # ID=3_25;partial=00;start_type=ATG;rbs_motif=GGAG/GAGG;rbs_spacer=5-10bp;gc_cont=0.355
MNTFLPYADFRKSAACLDYKRCGKQRVEASQILKIISGERTTGGWINHPAVLMWTGYPDA
LRLYTKCFIEEWVNRGYNNNMEIPAIEKEKEIKLPYWLGDERLHMSHRSNLLRKDPVYYG
QFGWNEKPWLEYYWPSTKQINKISLLSDDCVYY*
>SRVP18_trench_6_60cm_scaffold_174_26 # 24824 # 25531 # 1 # ID=3_26;partial=00;start_type=ATG;rbs_motif=AGGA;rbs_spacer=5-10bp;gc_cont=0.343
MNNKKNSNFGILVIFVLMGMILLVMITGCVDKGKTVDINTSANTSKKEVIVTPISQGKSD
IGISSSTSGIIERYNLDKLISMSDAIVIAEVISILPSRWNTQNGEQPTMIDGDLYIIYTD
VNIKIVEHLKDSLGDASNNTTLTVRILGGTVGQYKQYVEDQPSYNVNETALIFLKNDSEP
RTKDSGNKHFVTTGLMQGKISILANKDIIIGDQKMSLEEAKVIITGKGEKQYSGI*
>SRVP18_trench_6_60cm_scaffold_174_27 # 25547 # 27172 # 1 # ID=3_27;partial=00;start_type=ATG;rbs_motif=GGAG/GAGG;rbs_spacer=5-10bp;gc_cont=0.375
MIKKDRVIFALVLLSLFFSISVPNVVALVEKKSLSDLTRDSDNIITGKVLNRESYWENGN
IFTNVIVSTDRHIKGNSSNKVTVKVRGGTVGNVYAEVSDVPLFGDNEEVLLFLRKNSVVG
WNEGKYSIRNNSIKETGETLVEFINKIEKNLRTQASNRNISNGGDTGSYSMAEVSTNSSI
DANVVQKNDVLASMVKDMSQTLTPHITNVTPSSGPSIAMELGSNVAANNSTKVTIDGSNF
GSTNGSVKFWRIGTTEYDATVVSWTNTQIVAKVPGMVSSNAKPGGDGNVQVFTNDGVSSD
NYGNFSVTYSYGGGKLSGSKITYMVNPNTVGTVNIVPAIQAAADAWNNAGANFGFVYGGL
SSKTDVAMDGENSIIFVNYDTGSVATTTTWWIGTDNKVIVESDIAFNDLNTDWGTNGSLA
KMDVQTVATHEFGHWLRLLDLYGSTDGNKVMYGYVSNGVIKRVLDISDTDGIKWIYGPRI
QLPIGDILSYYRGLGEYSNVVETGDLLKAANDWSNNIIPPGFSVSITTSQLMALANEWRN
Y*
>SRVP18_trench_6_60cm_scaffold_174_28 # 27382 # 29400 # 1 # ID=3_28;partial=00;start_type=ATG;rbs_motif=AGGAG;rbs_spacer=5-10bp;gc_cont=0.401
MANNINKRLGYCVNIFLLMALIFVYIPTGQALSAGRTIDNDILAAGNSTNITVAIQNDNI
STSLSLQETIPPGWNLTQISGDADTFKASTNEWVWFTVAANAVKTITYEVTIPSDATPGI
YNISGNITANGTMQSVTGDNTIQVTGASVADTVAPTTVLSGVVEGGVYNDSVVITLTAED
NTGGLGVKNTQFSLNGAAMTIYSAPLTVTNVGQNNIAYMSIDNAGNVENIKNVNFTIGSS
IPIGQFEFVATPLSATVNVGEIATYNLTLTNTGSAADTYDLVADGPNNATVNLAQSKVTV
EQGNSTVVELTVASQTAGTYVVNVSATSEADKNNNATVTTTTSMTVPILTIENFVSVPNS
AISSVNPARISADVTKGTFDISKVEFGIVDSNNFLGKGEDTVLITRENTSGVEGSYSPEA
WPAVYATLGNLATTDVVSINIGDGSEFVTVRGIFKADNTSSGTDAVMSFNTTTGSISNVT
DFATGELLSVQSANSTFQARTTKFNITLGNVEHGDVSTNVFTLYDIGGNVAINNPSISLK
TVPNGNYKVYALATDANGSKYKLIDINTMPTSTGGGVNSGSSSGGSSSSGTGTYPTVTQT
PQQSVATVPPIATAAATEIPVPTVTVEQPTVNPVETTTGEPVAPTTTKAAPGIGIVVAIG
IIGTIYIIRRRK*
>SRVP18_trench_6_60cm_scaffold_174_29 # 29581 # 30318 # 1 # ID=3_29;partial=00;start_type=ATG;rbs_motif=GGA/GAG/AGG;rbs_spacer=5-10bp;gc_cont=0.343
MKTSTKYMLSLIIAIVSIFIGVALANGETNVTNMTNVNMTNVTNMTDVTNMTNVTNVTNI
TNVTDVATPMPTSVVTQNITVTPITTVVPITTEIISTPVVTPNVTVAPVAIVITPTPVII
QNITEQVISEKQSTVQTVVPIVTTEVSTSNQNGFLSDISGKIIVAVVIGLVGLFYEIIKI
RYEHKQKAKLEQINEDTQNKLLEKLERRQERLLVQRRIPDKMQDEQSNKPEKQQEDTDDQ
NSSNH*
>SRVP18_trench_6_60cm_scaffold_174_30 # 30525 # 31235 # 1 # ID=3_30;partial=00;start_type=ATG;rbs_motif=GGA/GAG/AGG;rbs_spacer=5-10bp;gc_cont=0.321
MEKKFASRIEVASILGIDRRTFSSYCTGRGHITNIKMRKKLFDITGIETFKSNKPNIQDS
ILLTAWADLYIEAPSNRKNGDKHNDKGCDIKNGHDTIIGDIGRPFLGISVDLRNWFNNQY
IWKTQKEIAEHIGISNSGIKKIFQGSRQPEGIIKQKLYDMTQLECFRDDKQEISAHFEEN
NTCADGDNISIGNDKMDIPIYEEETSIDEKNGNTKNMKIPIHEVRILIKEIKEHIE*
>SRVP18_trench_6_60cm_scaffold_174_31 # 31482 # 32795 # 1 # ID=3_31;partial=00;start_type=ATG;rbs_motif=AGGAG;rbs_spacer=5-10bp;gc_cont=0.310
MAFLQLSSNNPKFSYILRKNPESGMIVRNVREGHLFGYYSSENNIFNCFFKDSNTEISYK
RFEDEFEYVNPSRYNAPEFVLDTIKEFFRHIIKESNEEDSEGYNNYLMINMINIKRKYLD
IFGRYFTNIYISSEEICANNFRLKFSTNGTLRELLSFGQIFAFFHVLKNRYVEDDEIEKY
MNQLVSLKAPYFIKYVFKINVLKRPKMFIKFKKILEDNSFEKIEFQYGHISDQRMRTIEN
LLKFERSIVDFGCGEGEFVRRFYPRLLDSDNKNNEDNKKRYYAIDKDDEKLNIIKKRIER
MENGENIILGATFPELVGIDGAVENVDVIMSEVIEHMTKEESTRVVKEILSRQNVKSLII
TTPNKDFNQFFFFDEDEMRHEAHIFEMGKEEFGKWVEEIKNSCDCGENKRNVQLLEIGDR
VNDIPVTLGVVIRNVQY*
>SRVP18_trench_6_60cm_scaffold_174_32 # 32814 # 35465 # 1 # ID=3_32;partial=00;start_type=ATG;rbs_motif=GGAG/GAGG;rbs_spacer=5-10bp;gc_cont=0.329
MTTEAVIIPLKSVIMTIGPSGSGKSFFIKNKLIPELRRLVPNANIQILSSDAYRREILGM
EEKDIPKTDDRMKYASDGAFKLMETKFDAVTTWPVTADFVILDATFIGEKNRRLFAGKAK
TAQYQLIGFLFDFDDREEYFKYIEDVGHRQLIAQHVKRFKKEMGELGRKDFDHIYRIKSK
NHEVIIESDDSYGLMKIAKLEGFNSYLIVGDLHGCLKEFKELLIAVGFKIEGNRIIGRDD
MLIVSVGDTVDKGNETAELIDFIYTNMGRMKICIAGHDKHLINLIKENSKNSEADNAKVD
DEKYFDSISKLSVETLSKFSAIMEKQCHFYAHNNFVVTHAPTENKYIGKFDAQSAKKQRS
HRYSYREEFESDDTYIETIAKEFSFVFDEARKYDPFHIFGHVALTDRVVIGNKVFLDTGC
VYGNKLTGVVISMDNPTRLFFTSVNSGYPKNNYIINHLDIQNIRDKGNDIKFESLEFDDK
IDILEFAKNRVNFISGTMSPCVSNKKEKTLEDISEAIFYYKDNGIQKVILQKKYMGSRTN
MYLFPNDIDKSYMTSRNGFVIRRLDLKHVYEKMLKFLTEKDNDNKKNQNNENRLNISSSK
LIIIDGELMPWSALGKGLIESHFTTVGNGVKSELQLLDETGFETYLKDLNKKYDQSGFKE
FKKEHKKDELIEIMGDNIYRQMSSFYNFRWIPVETQKTAIDVYNMQMAIYGKLEGELDFK
PFAVLKIVRDNLSEELFDDCSNEFVFTSVSDDEYLIVSTNEEGIKEAREWFDKIVSDNYE
GVVMKPFEKVRTHGVAPYMKVRNPNYLTIIYGYDYSIEPKFTRMVESKNIRNKLRTSIKE
FDLGRKMLEIQYEEINENNVGYLDLCAQMVMEEKKEKVFDPRL*
>SRVP18_trench_6_60cm_scaffold_174_33 # 35548 # 36138 # 1 # ID=3_33;partial=00;start_type=ATG;rbs_motif=GGA/GAG/AGG;rbs_spacer=11-12bp;gc_cont=0.316
MSVEDQEREIKMDIYEKRKRDGKFVDEQFINDLTEIYEELKDEELQNENYNSVIFAGHFI
KKFKDKNINIEDITIDLIEELQNRRAYPLWHILSCIKSVYEFYEPELSDKYIVVCYIYHE
EIMYCKAKIIGNIDELDLSRKDLGIDDVEKIIDLDNDEFIASEDLAEYNGKNKILKAMSI
IRKEFPEGTQFVMINL*
>SRVP18_trench_6_60cm_scaffold_174_34 # 36291 # 37868 # 1 # ID=3_34;partial=00;start_type=ATG;rbs_motif=GGA/GAG/AGG;rbs_spacer=5-10bp;gc_cont=0.323
MINNEEISLDEKSNRVFVSIIVDDKEIYDTLYNKNAGDRIDLIRRSMKIGIMALKNAAIT
VDTNYVQKEIERLIVEIDNNLKANLGKEGMKGELEKTFGKDGFLENSLKETLKAHDITMA
DIFKEDNISSPLYRIKRFIEENSKQTDNNIYKMLDPGNKDSLLFRLKEDITRKIEEIKKS
SDAEVINKTIENIKVANRVDNEGLKRDIQVFKDDYNNKFVDIKKSLHEEIGSVRMIVTDA
NIELAKLVKEKQIVDITTLKGMKFEDVLFEFLSTTALVKYGDTIDVVNLCGGDKAGDILI
NVKGSQEKIIVNAESTSKDNVQTADTIFKRLNNVMKGRGSEYGIKVYENELPEKIGPILI
VDNKIVCSYLRGYTFEGYPLEVAYEILRSMILRKSLGIDKVDMKLHIDNIVRSLNAVQHI
TGNLSKMENLCSNTKIQIEELRKNISLELDQMLMKSFEKNEEDVEIGKGRDGERDNRKYF
YTERDAEEYIEESREENSEKLGKKTKKTEDKIKKESKGEKSLSKG*
>SRVP18_trench_6_60cm_scaffold_174_35 # 37890 # 38135 # 1 # ID=3_35;partial=00;start_type=ATG;rbs_motif=AGGA;rbs_spacer=5-10bp;gc_cont=0.358
MTEQGQDVEIKVIVNNWDRLREKGIYGYRELLERLKQPLEDIAVPYKIDMQSEEELDAIE
IGRPIIDSINRKIGLNSVHRY*
>SRVP18_trench_6_60cm_scaffold_174_36 # 38381 # 38527 # 1 # ID=3_36;partial=00;start_type=ATG;rbs_motif=GGAG/GAGG;rbs_spacer=5-10bp;gc_cont=0.347
MGSSVEIPIYVNCICKDCGHRWESEAFTKSCPKCNSNNIEQNAMTRGL*
>SRVP18_trench_6_60cm_scaffold_174_37 # 38527 # 38862 # 1 # ID=3_37;partial=00;start_type=ATG;rbs_motif=GGA/GAG/AGG;rbs_spacer=5-10bp;gc_cont=0.339
MVPKDIETRAYEKFVLPSIDSMDKNCRKLNLKNETVEQAKDLALKYIEKTYHQPDYSHIK
FLLPAFAYIATLRNDDRRTQREISEAFGTTESSLRKWYIHIVRLMEIKIIV*
>SRVP18_trench_6_60cm_scaffold_174_38 # 38904 # 39131 # 1 # ID=3_38;partial=00;start_type=TTG;rbs_motif=None;rbs_spacer=None;gc_cont=0.342
MVLQIPIYINISTTGVSRYTQGAVNTWAQSWIITIVFIAFVWGIGYVLGGINIKEKDNQY
DFPGKDVKYEGFKFD*
>SRVP18_trench_6_60cm_scaffold_174_39 # 39228 # 39713 # 1 # ID=3_39;partial=00;start_type=ATG;rbs_motif=GGAG/GAGG;rbs_spacer=5-10bp;gc_cont=0.313
MVQESKYTKNVDFNPDMAGGFVQHLTFNPSKNFAEENVVLFGITVRQQGRRLIIITKIYE
EERREEIVNKLGIMVKVMMDLVPKVQDMIDSAHIVDQKDILLQISKRKISANKLIGNIEQ
EQDITVETIDLITGEIVPVEFSMKLVKIEKENINKGSVEMQ*
>SRVP18_trench_6_60cm_scaffold_174_40 # 39858 # 40820 # 1 # ID=3_40;partial=00;start_type=ATG;rbs_motif=GGA/GAG/AGG;rbs_spacer=5-10bp;gc_cont=0.432
MQKEKTMRKLLPLLFVILMVFVPAIQIAGAIEYPVLTGHITDNAGIINPEYRQKIGDLLV
HIEQNTTAEVAVLTIKSLEGEDKAAYATEVGQKSGIGKKDTDNGLLLIIAMDDGQGSGKG
AYFVATGYGLEGILPDATVKRINDEVLLPYLKKGKETGDNSYYGQGIYEEMSVFGGLLTN
NSEIVSKYGNSPSSGGGDSLLWIIIIVVGVVGVIFIFAFLSGGSGGGGSSGYSSGGYSSG
GGSSGGSGGSSGGGFGGGGFGGGGSGGSFRRSTSSNYSSSNSSSHRSSSHTSSFGGGGFG
GGGGGFGGGRFGGGGSGGSF*
>SRVP18_trench_6_60cm_scaffold_174_41 # 40821 # 41117 # 1 # ID=3_41;partial=00;start_type=ATG;rbs_motif=GGAG/GAGG;rbs_spacer=5-10bp;gc_cont=0.421
MSSWRIREIENEINDLEGKLYNCPEKERDDMERMIDDLKSELRRLKRKEEEEDEDDDNTL
GVGLSLIGLGLGGFGSGGGSSHGFGGGGFGGGGSGGSW*
>SRVP18_trench_6_60cm_scaffold_174_42 # 41150 # 41788 # 1 # ID=3_42;partial=00;start_type=ATG;rbs_motif=GGAG/GAGG;rbs_spacer=5-10bp;gc_cont=0.343
METNDVEKVVDALGSNLVTLAEYYMGDKAYDLVVCHKLDFETLRKLKGLDSVPTVFTFDE
IVNARDVFPIEFLNISKNHKIMKGEDILNDIVVTKADLRRQLEFEFRSKLIHLRRAYLRN
DNKDMGEVILDAVPTMAPIIGGLMYLKNIEGKFNVDALQNAYGIDTQILLDIYNVRHGKG
KLAEDTDGYIERLINLLTEIGKAVNDVWIAPI*
>SRVP18_trench_6_60cm_scaffold_174_43 # 41816 # 42046 # 1 # ID=3_43;partial=00;start_type=ATG;rbs_motif=None;rbs_spacer=None;gc_cont=0.325
MGNVIIVDKIKDIIDAKDVALEYLVKEGIIVFTNEIVSVCKKRLSWLVEIDGKTFTGMVL
IESKTGKVLSKGKIQK*
>SRVP18_trench_6_60cm_scaffold_174_44 # 42074 # 42373 # 1 # ID=3_44;partial=00;start_type=ATG;rbs_motif=GGAG/GAGG;rbs_spacer=5-10bp;gc_cont=0.360
MSKQDVKYVKQPEGPICQSCGMPMGSPECFGTNVDKVKNDDFCCHCFQNGEFVDSNMTME
EMIDLSASILTEKAKMPEAKAKEICWSFIPKLKRWHIET*
>SRVP18_trench_6_60cm_scaffold_174_45 # 42437 # 43012 # 1 # ID=3_45;partial=00;start_type=ATG;rbs_motif=GGA/GAG/AGG;rbs_spacer=5-10bp;gc_cont=0.366
MEIGKTLLVILGVFAFIVFIIVVWFIGTYNSLVSANQDVNAKWSQVENQYQRRADLIPNL
VNTTKGYATHESSTLEKVTQARSQWAGAKTQGDKMKAASEMDSALSRLMLVVEAYPDLKA
SSNFATLQAQLEGTENRISTERMRYNEAVRDYNTKIKGIPTSIVADMYGYKDKPFFEATA
GAENVPVVNFT*
>SRVP18_trench_6_60cm_scaffold_174_46 # 43047 # 43643 # 1 # ID=3_46;partial=00;start_type=ATG;rbs_motif=GGA/GAG/AGG;rbs_spacer=5-10bp;gc_cont=0.342
MRNKIPLILLPMFIISVVALVTMSNVYADNNSKYSSSINFYGEKTDVHMGEEILAKLSIV
NLVSNPKMHAQVIILPSSGMSVTSADFAQLAAGQYSADYDLDPGKGNIIEITLRSNQVGE
FDIKGRVVYYFGSDSGNTQDFALDLPVSVRRSTVLTEVDNKNGQPKGLQGFEIVILGVGL
IAFILVFSVVLIFVLRRK*
>SRVP18_trench_6_60cm_scaffold_174_47 # 43802 # 44590 # 1 # ID=3_47;partial=00;start_type=ATG;rbs_motif=GGAG/GAGG;rbs_spacer=5-10bp;gc_cont=0.340
MNKIKIKSVFIVVLIFVIMGVTMITMSSAATVELVSPEKLPLQLREGEQTNLTIKIEDYG
NAKSITIDTSLILSDNKPIYDFGELNPSITENRYNQTITIDTSLLPQKDFQVAISGKAPV
GETENKIKDTDIVIRKFSTSNKKYYEVHADDALVTVNSFELVIKIEDDFVNTMEKVTWKE
LDGTKREVTKLFYSGLTTEAQNIANEMVKITVPGSLSLFGLVKIESDIWLDIIIVVAALI
TFCIGFIIGRRNDNEEYQTQEE*
>SRVP18_trench_6_60cm_scaffold_174_48 # 44593 # 47712 # 1 # ID=3_48;partial=00;start_type=ATG;rbs_motif=AGGAG;rbs_spacer=5-10bp;gc_cont=0.361
MNFPRYMYAIGGAGKNLVYVTLENEWILRELLRPQFAPTEVDITIIDTAIIEENSDRGRI
AEIEKNVARIEEEYRSNPLNIGQNIGRINITYKLLTKEMSLQSPHALIGIEDKVKKATGA
STWWINDSELGPDWSQKLMTKNNFQELNFSKGVYRKRAMGKAIFYKAISEGMFDMNINRS
DKIDIIIGLGGGTGSGIAFDLARKLRNIQPTADVTLFGVLSTLNESPDEKANNFAMLCEI
EHAYLNGISPFKNVILIPMEVTEFPGREKASDIHERLLREFDETVPHIFVACHNNPAERL
LTGFPNFAPFIIATSQVVRYNVESIKKLKDNLIGALNDKEISLKDEEDIYSIIRKFVDEF
YPEEFQKGLSDDDKTFIKERLSKFNMVLDHDLFRELSYNGVVVLRKAVEDGIKGSGSDEI
DKQVPSIKSETDMISVGGEGYKEETDKMLYNIAKRDIDTIDMLLSVLSIVNNNVKNDLIR
ETLKIVIKADEDRSRNKLNKIREELNTLTTRRKLTDSAVKSLEETATGYRERVANLADRN
QEEWKQNEIRNIESLDKIDMLVPTLNNDFSTLKNELGEYARKIAGTKNVKALDVEPIKSI
EDLANKISQEMEPIGVYYADKGLIVKNLNNLKELRRAQIESGKSIPFLDKLLGTGRVGKA
KEAKNKTMLKTAELTTDKVFDISSNGISVAYDYNIGSRISGKKDEILDSITSRIKGKFPK
ATPSLLSDLKDMLISPEKRRAANIRDVVLSDLGYHLDISKMESDIKAKNVEIDGLSKDIT
IFKTLETVITKNIKDLLSSHVRHLKNYHETIENMGKDVNAMHKSKRDIVRYVMDIQPTNI
YKATISGANINNIMEDKGEEIILRQNLRDAINRTVDVRYNMLVRRVIENEKHDKRWTRSK
VLNAFVTVANIDLSVIDADDIIVHAFDIDKVNRSEWKSSWGDAWGVGMVLFVTGIPLDNI
RSVTDPSSGYYRYYKESEKKSVIFLHHSYMLEEGKFIKRKSLFNFEKKEDKDMLLQNDEI
VEKAFSDNYEENKLADVFK*
>SRVP18_trench_6_60cm_scaffold_174_49 # 47748 # 47876 # 1 # ID=3_49;partial=00;start_type=ATG;rbs_motif=None;rbs_spacer=None;gc_cont=0.318
MEEYLHFVHKELWKVLKDDKWKMLKDKKWKILKDQKHKRRKG*
>SRVP18_trench_6_60cm_scaffold_174_50 # 47885 # 49252 # 1 # ID=3_50;partial=00;start_type=ATG;rbs_motif=GGA/GAG/AGG;rbs_spacer=11-12bp;gc_cont=0.333
MKKLQEEYTKFFVLFIVVSVLTYYLMNMVARSWSTELMKGIGSAIRLVDPSGVSLFITFT
IGFYLGSLVLLFLDRRKRAQAIILSAGIVVLIVYMVKNFSIGWNLVYIVFGALIGLYLGS
KDVGWKNINVKGEFRGAASNVSKFSIIYSVASLVIIYSSPGVDNSGFITDALVVLAFSFF
FSILMNYELKGPKIVILGPEESGKTLFLAGCYKRVVDVTEIPTDRSNDLIDLMTELHKGW
PTRTKDIKEYRFTYEVGKLFPRETVLSTSDYPGIYLKDIAQYIDNKEDIDKIEDVAKKSR
VKVARQVAEADILIFIIDAERYPRFEEMGIDHYLKIVTELRESHKNMEHFIVVTKSDLFK
EEYPNYENDYEGFKRFIEGKFLENIFVRELLIGESGRKFYPVFYYTKRTENPKYNPLIPV
TKDNKQYISAPIHDNYGNVYVYGFDKFMNQLMENE*
>SRVP18_trench_6_60cm_scaffold_174_51 # 49284 # 50534 # 1 # ID=3_51;partial=00;start_type=ATG;rbs_motif=AGGAG;rbs_spacer=5-10bp;gc_cont=0.325
MDIKIFEDQTGLMMFPEKGLDKMSPRNMDIVKLFDNKVDLRISNREDFLEVTCYLLVRRG
QERAIGCYIVGRDNYTDRTFGNFKKDANSAIKNIGFEHHYDNTENVVFDHMEKFDMDGRS
HKDIDLIMGAKNSGECVNYKGGDIGEIAVFCRQILKRISSIDIVISTVESNLGDVNIARS
KTHGELLSPTVQGKQALDRQIRKAEQRRAEEKEREIVIGKIAKGISLINEGLDIKRKAGY
NDLEIDSYLIIVNDVINGKLAYFPSSEIGENENESLEVDGRREREEKIRQGEIGNDKIKE
GTFILKDAIVSKRKDGYSDTEINSDIRLKNSGIIIKNYVGPDENKKYYKYDDSVKSDDVQ
YSTYERLFPIVVIATILIIAWLLASLIIHKYECEPNYYRGNICNYANIAVNILKRK*
>SRVP18_trench_6_60cm_scaffold_174_52 # 50559 # 51284 # 1 # ID=3_52;partial=00;start_type=ATG;rbs_motif=None;rbs_spacer=None;gc_cont=0.366
MNIKRKIFAVVAIFVVIFVVMVTGHLSMAATSSDTSVSTNTTMYLSLVNDGLGFYKVRNI
ETIPRKFTYDNHILNINIGDTLIWENDADISTLTIVSDQHLWNDQVGRIKVGQKINYKFD
KPGTYTFRIKEASSMVQKIIVSNIGEVQTAVKTTTSTATYPTPVPAATYKPSYTVPAVKT
PSSAIVRITAVPNTSKNTPISASTNAITNLEIPIKITPTSFASMAVGALSIYVTFRWKSR
K*
>SRVP18_trench_6_60cm_scaffold_174_53 # 51312 # 51746 # 1 # ID=3_53;partial=00;start_type=ATG;rbs_motif=None;rbs_spacer=None;gc_cont=0.297
MPNDSTHRIINYFMLSVFIMANFYFNIEHDFRIIIVFMITYVLGTELFSPDLDILSKPGK
RLGILSYPIRKFSKHRGIGHSILFGWLLRLLYICTILSIMLFGANKLGYNFYWILDYIHE
QMILSSLAGLFLSNAVHIVADKIL*
>SRVP18_trench_6_60cm_scaffold_174_54 # 51915 # 53456 # 1 # ID=3_54;partial=00;start_type=ATG;rbs_motif=None;rbs_spacer=None;gc_cont=0.374
MKTKDLPVFKQKILDMLPVTQADMWKKLDIGSREGSHIVNIMLKERLLTRVRKDGSFLLE
KFIGDESGNIDNLNKDTNVDIKKKEEEAEHKKKEEAEHKKKEEAEHKKKEEAESKKKEEA
ESKKKEPKKKEEAEHKKKEEAEHKKKEEAEHKKKEEAEHKKKEEAEHIAEPKKKEETEEE
AEPKKKEEVEEEAEPKKKVSKKKEPKKEEVAEEIAESKKKEPKKEEVAEEVAESKKKEPK
KEEVAESKKEEVAESKKVEAEPKKEEAEPKKESKKEKEEVAESKKKEAEPKKEEAEPKKK
EAEPKKKEEAQPKKKEEAQPKKKEEDINVLKQKLLDILPILQADVWKRLDADCNCLELID
IMVQENLITRTQNGRTFLLEKAHADSRKHRIKADVSITQSDRYVEKKTPKDANDLRKIIL
DMLPIAPSDLLEKLDVSNRVCSNAINAMIKENLITRTEEKGSFLLEKVDNSVKKSNIDHG
ALVSSKSRFAPCCGCELECDAADCALLTEWLLE*
>SRVP18_trench_6_60cm_scaffold_174_55 # 53709 # 54104 # 1 # ID=3_55;partial=00;start_type=ATG;rbs_motif=AGGAG;rbs_spacer=5-10bp;gc_cont=0.417
MRKTAIKLTILCMILLVSASGIVLGATNNATNMSNINGTSVDLNTTDVTETPTVADTDIA
NMSTAANNQGQGVANPTSPQDTVIPSPQDTVVPASPQDTVVPVQTPKSPGFGSVVAIAAV
LLLAMYIKKSK*
>SRVP18_trench_6_60cm_scaffold_174_56 # 54621 # 55169 # 1 # ID=3_56;partial=00;start_type=ATG;rbs_motif=GGA/GAG/AGG;rbs_spacer=5-10bp;gc_cont=0.335
MNKNDEKEIIIECVCRRYRVHMPGGIVTEVESTKPLSIQMNHELLEEDNEIDAFFSHHKI
MSLRHAITPIEKNDKNDEIVNKRIFNKGGLSPMQRINSLLKMKGEFTREEYQKYMFDINR
VKIARYMAYDDLRDAIKAKRLIKVEDKSGRLQRYKVVDPVEIDEQLYKTIIREHKAHMGI
VQ*
>SRVP18_trench_6_60cm_scaffold_174_57 # 55260 # 55838 # 1 # ID=3_57;partial=00;start_type=ATG;rbs_motif=GGA/GAG/AGG;rbs_spacer=5-10bp;gc_cont=0.349
MVRCEEFYKYFEKKGNFCGKSEGIVKQVESYIDYVKRHKLRDFGGYKISNSALDPFMSIE
QTNNGRVHEMALKDLRNMIRKGRIQPENITRRISIEIINNANNKVADGYKLKRIPNIRSR
MGEFEHDIGEIGFEVREMFDSLKDSIGAKNNNEAVRIMLELCVRNIGDAVKIKEELEAME
ESEQRVEVATVH*
>SRVP18_trench_6_60cm_scaffold_174_58 # 55895 # 56134 # 1 # ID=3_58;partial=00;start_type=ATG;rbs_motif=GGA/GAG/AGG;rbs_spacer=5-10bp;gc_cont=0.275
MLRNNILQTLDINKEIIKDAFSVDENEIDKIKEFFKKDHENFKQIVDDIFSSDMESREKM
VICYMLGYANGSRKRKMKN*
>SRVP18_trench_6_60cm_scaffold_174_59 # 56323 # 56703 # 1 # ID=3_59;partial=00;start_type=ATG;rbs_motif=GGA/GAG/AGG;rbs_spacer=5-10bp;gc_cont=0.354
MDNINLEEGAKKLLEQWEMMKACNYPTPTLVFVTWKGGVYIGSIQDVAPEFSDEIVLLSK
SSYMLPDDLVNAIRRLDDKILELVAEDNLDLEGRQHVLRRLEDRLQCMTSEQIEHMVKHL
PDIYEI*
>SRVP18_trench_6_60cm_scaffold_174_60 # 56862 # 58769 # 1 # ID=3_60;partial=00;start_type=ATG;rbs_motif=AGGAG;rbs_spacer=5-10bp;gc_cont=0.403
MADILGINVLYILIIFVVLIVGILIKSGLVYIGRYEVGIKTKKILGKKMSQGKIIACNGE
IGIQADTLMPGLYWFNPFVWKVEKEKVTVVTSKEIAIIEAIDGNVIPTGRLLANAVDCNN
FQDASEFISKGGQKGPQVSILRPGTYRINTRAFIVKKMPVTKVAQEMMGVVVAMDGKPLP
AVYMIAPKPVSDDHNYFQDGQAFVNNNGYRGVQLDTLQPGEFYINPLLFEVKMFPIAEVL
PGYVAVIRSNVGIELAKQEIKPTIEGEKAGLGENIHEKEEVVLTTDKDQRGIWDKPVAPG
TYNMNPLAYTAYKVPTSAVTIDWAAGTERRTEYQGAAPGGPIAGSTRRGVPKEDTIDSQK
AAEFFKFSQLTLTSKDGFKLEADVRVIIRVHPQFAPFVIARFGSVPNLIEQIVHPLIDSS
FRNNAGDKKAMQFIQSRTELQKDAFEKAKIEFEKYHVETQGLLISYIDVDKSLLDTQTLK
EIALQQKEQYKEQANAQEERIAVEEKTARALKQKDVIDAKLSIDIEADRAEAARKKAEGV
RDATKFEADGKAYENVETGKGLAEAYKAQAEVVGPDNLAKLKIMEQVASGKIKIVPDFLI
QGSGDQSGNLFQAWMANTVKDQVQKKTVETAIKKE*
>SRVP18_trench_6_60cm_scaffold_174_61 # 59046 # 59327 # 1 # ID=3_61;partial=00;start_type=ATG;rbs_motif=AGGAG;rbs_spacer=5-10bp;gc_cont=0.348
MKCKECGQENNDDVEFCGKCGKPTASDENKIKCVYCNVKINNKLEYCTNCGKPTSSIMTD
DKKRNRRDNDDDNDDDEGGILGTIGDIVGKLFG*
>SRVP18_trench_6_60cm_scaffold_174_62 # 59700 # 60281 # 1 # ID=3_62;partial=00;start_type=ATG;rbs_motif=AGGAG;rbs_spacer=5-10bp;gc_cont=0.395
MTKSRILMIVGDYVEEYEVMVPFQALQMVGHVVHVVCPGREAEETVTTAIHDFRGQDIYA
EEKGHDFELNESFDDIDITDYDALILPGGRAPEYLRMDEEVIDMVQYFNDKNKPIAAIGH
GVQILISADILEGKSCIGYPSLKDDINNAGGVWSNSDLNDALVDGNLVTAQIWAAQPEWL
AKFLEVLETKIEP*
>SRVP18_trench_6_60cm_scaffold_174_63 # 60323 # 60520 # 1 # ID=3_63;partial=00;start_type=TTG;rbs_motif=None;rbs_spacer=None;gc_cont=0.303
MKIEPNMAKTPLYLGYKQIPDVALLTKIKVMMKDGKGTKKMKEELPGISLYTIRRYYSKI
RKGLW*
>SRVP18_trench_6_60cm_scaffold_174_64 # 60691 # 60939 # 1 # ID=3_64;partial=00;start_type=ATG;rbs_motif=GGA/GAG/AGG;rbs_spacer=5-10bp;gc_cont=0.394
MDLFTYTPIYSLVNLVGRMVAAVVLMVSGTVLPNTIVETVGLLTIVTLFLLLVNMARKIA
WGIVTICWALLMMKMGLLMLGR*
>SRVP18_trench_6_60cm_scaffold_174_65 # 61109 # 61639 # 1 # ID=3_65;partial=00;start_type=ATG;rbs_motif=AGGA/GGAG/GAGG;rbs_spacer=11-12bp;gc_cont=0.305
MNISKFSFALFIIISTAYIAESLNILDKKYATIIMGAAAVIQLILLIALIAIIINGNRKI
CGIRMIRYKFNDRLVKGKDFILPKHISTTNPRKSAIFKILLEIKYEDEPPEIMISKTGVT
VAPDRKDLFVNVDSIIEDNSFLFDADIIVKPGEKLNFQLGKDTIIKSFLLGEIYKP*
>SRVP18_trench_6_60cm_scaffold_174_66 # 61659 # 62006 # 1 # ID=3_66;partial=00;start_type=ATG;rbs_motif=GGA/GAG/AGG;rbs_spacer=5-10bp;gc_cont=0.345
MDDKEEIIVVTMRCIDVAASCSDIDKIKCGECGEMTWLSIYWRGKKIDRVVCKLCFEKEK
YKNSDYSACVTKRCLDDALKHLKLTEKPKGTDEEIKKRMVTYMEEKMGMKVTITD*
>SRVP18_trench_6_60cm_scaffold_174_67 # 62098 # 62808 # 1 # ID=3_67;partial=00;start_type=ATG;rbs_motif=AGGAG;rbs_spacer=5-10bp;gc_cont=0.397
MIKIREFILLIILSMSMVTIAISEDNTTVEVNTTVASTAVAQATVQPIQTTAPVVTTVST
TPATQGKFRVGPSITLRPVTDVIDTNQDGNVELIMVNPSLNDVTLNVDASISVPSGIHVY
GENFAKAAGAGVAYGTFSVPPGAARTISVVIKADKSATIGSHTISFTGLYYPGDNKDNFQ
PMSLTYSVTVNEPSKDPLNPGDGVKSTGTVTAKSPGISFFGGLLIVSILGYLLRRK*
>SRVP18_trench_6_60cm_scaffold_174_68 # 62881 # 63579 # 1 # ID=3_68;partial=00;start_type=ATG;rbs_motif=GGA/GAG/AGG;rbs_spacer=5-10bp;gc_cont=0.338
MLMLTIALVGIVSAQDTQDNIANRSIGVQPTVEVKEEKFRVEPKVRIRPLSDVINKSTDG
LIEIYLENPGINDVLLTAEINITAPSGIDVYGQGFGDDHAPGISYVKIEVPPGNVRIAYI
NIKSEKTGNFYVQLSGTYYPGENKGNHKSLSLIYPFIVYELSPDPKELKLTNPSQIPDEG
NWWNDKIVPGLIMLIVAGLIGLGYRIVEIKYHHRMEIKNRIAKSKVTEKVEK*
>SRVP18_trench_6_60cm_scaffold_174_69 # 63783 # 64040 # 1 # ID=3_69;partial=00;start_type=ATG;rbs_motif=AGxAGG/AGGxGG;rbs_spacer=11-12bp;gc_cont=0.314
MTNFIQITTEGVFTVEELEILAQCIRDIEQNDPKRHIEVFMDVPEKSLDECRKMNSSICP
GLPLKYERFFTEKEKEMHRKLRENE*
>SRVP18_trench_6_60cm_scaffold_174_70 # 64276 # 64452 # 1 # ID=3_70;partial=00;start_type=ATG;rbs_motif=GGA/GAG/AGG;rbs_spacer=5-10bp;gc_cont=0.373
MTTKGGEIMCSIGDSFNIDIAEGVVPRNYKCKDCGKQYKGIGTHPKCPECQSANTEMM*
>SRVP18_trench_6_60cm_scaffold_174_71 # 65325 # 67061 # 1 # ID=3_71;partial=00;start_type=ATG;rbs_motif=GGA/GAG/AGG;rbs_spacer=5-10bp;gc_cont=0.359
MKYSELVSFFDVIEATQSRLLMTAHLVNLFKNTPEDVIDKVVNLTEGRLYPPFAGIELGM
AEKSALKALSMSSGISQDKVESEYKKKGDIGIITENLLKKRVQTTLFHRDLSVENVYEDL
DKIARIAGSGSNDAKLRILSGLLSDASPKEAKYIMRIVTGKMRLGVANNTIVVALSQAFA
HGQKDDIEAMYNVTSDLGEVAKELKKNGVAGIKTSASVGRPIRMMLAQRMSSAEEIVAQM
GRVACEFKYDGMRIQIHKDGDKISLFTRNLEYITDQYPDVVKYARENIKLKRAIVEGECV
TVDPAGYMLPFQELMHRRRKYEIEDKAIEFPVNMYLFDILFSEDKDIMNKSLMERRNILK
NSITESDNFRLSHAMISDNVLEIEKFFESSIESGCEGLMCKDLNSTYQAGSRGMSWVKLK
RSYQSKMVEPIDVVIVGAFSGKGRRSGTYGAILVAVYDSGKDVFPTICKVGSGFTDEELS
SLPEVLKDYRLERKSIRVESIMNADIWFEPKLVMEIIGDELTLSPIHPCAMGTIRENAGI
AMRFPRFLHRWRQDKGPEDATTVAEIINTYKSQLKKLA*
>SRVP18_trench_6_60cm_scaffold_174_72 # 67277 # 67795 # 1 # ID=3_72;partial=00;start_type=ATG;rbs_motif=GGAG/GAGG;rbs_spacer=5-10bp;gc_cont=0.310
MNIKELKANMEGILQTAKVVLKKEGNLVPMAFVYHDDIVDIIALLFRDRDEKDRQLSMLR
DVVKKKNADAILFVTESWYVTTVNEKIDIAPSKDPRRKESIMILGECEDGNNTIIQLFDR
KGGKENGKIIFVEKMDMGETISWKFNFGIKDRKKQKIERKIEQKIEQKIERK*
>SRVP18_trench_6_60cm_scaffold_174_73 # 67931 # 68092 # 1 # ID=3_73;partial=00;start_type=ATG;rbs_motif=GGAG/GAGG;rbs_spacer=5-10bp;gc_cont=0.309
MMKKIRKILWHIGIIKCCPLCGKDLIQVGYAEDDMWQYYKCSNRVCNFGKNEK*
>SRVP18_trench_6_60cm_scaffold_174_74 # 68121 # 72032 # 1 # ID=3_74;partial=00;start_type=ATG;rbs_motif=GGAG/GAGG;rbs_spacer=5-10bp;gc_cont=0.363
MSKMYTRIIFVLLILCAISTVFITNATSARSRSSLVGNVAVETSPIITNINIADITDVGA
TIIFTVDQIDASASVHYGTTQAMRSRSDVNTDTSLTRTIVLTGLSPAQKYYYSIYVSNGT
NPSVSSNSLPGNFVTNGTEIPVQTSPIIANVKVAGITNSTVNISFSVDPPNADTIINYGK
TASLGTPSAWDNSTSLNRNIMLSGLQNSTTYSFSISAYNGTNGSNSAVDSFTTTGGILSN
GSSETIPIISNIKVVGITNSTANISFSVDPPDAHAIIDYGTTKSLGTPSKWDNSTSPNRN
IMLFGLQNSAIYSFSIRVYNSTNGSSFKDSAVDSFTTTNVPPVSKIVPTIIASTPEQSTN
TTVNTPIDFSVSFSDIVDVAWYLNNTQVKTENSVISSNYANNVAVIGTYNVTVVGTNDNG
SVSHSWNLIVGPELSGTGNRIWDGNKGMSTTYMWNSFSFAGFYYDVDTNLSTEELVIKDI
GRSINVNDITYRASPQEVNFTYSNFGSYQVVGFMADKYFAGYSGETIPGPTNSIGDISTM
SQGQLHKVLIDDDTKRTISVGGTVALQEGYVLKATDIDMNARTMLLSLLKDGVEVDSSPL
SADQTYVYSKRVGSVDSLPIILVRFDSVFAGQELQAAFLKGVFQISENPTSVHAGDRYGL
MEVSQVNGNNITMQNSETVDLSPAARIDLMGSLKIIVADDSNDLRFALSVDRSGAFEVRG
TVYPVTDTWTPMNFGLNIASAEGVDTNIGFYYNLDEDIGTESLKLNSISGNTIPVDGLTY
STSPQQVSFTYSNFGKYQVAGFMADKYFAGYSGQTIPGPTNTFGDISTISHGQLHKILID
DDTKRTISVGGTLALQEGYVIKATDIDMNARTMLLSLLKDGVEVDSSPLSADQTYVYSKR
VGSVDSLPIIMVRFDNVFSGQELQVAFLKGMFQISENPTLVSNGENFGNMEVRTVSQNSI
TMSNTASIGLSSGNTVDVMGNIKFKVADSSEVRFYPFVSVTPEMVGTQLIVDMPTRATGG
DTISINVTAAGLPVEGASIVVNPSTGLISNDTGSNGTVNFTFPKKSKGIYNVTVSKTGYE
SASKIIEIQQYIAGTLSINVPIIIDQFQNVPIQIVSNGTAVNNSTVTYDNVTIGTTDNSG
NLSYTFNDNGSHTITATKDYYVGVSRDVDIRKPFSEFHAKDVNITPDNVFTEDAIVVRSN
ITNSGTKVDTKSIDLIINGTTVDNTSVMLGPKETKEINFTHKISLPEGNYTAEILEQKEL
FQVKKRPINISTTAIIATIVGAIAIYIGTTKKGKDMISGLLKR*
>SRVP18_trench_6_60cm_scaffold_174_75 # 73164 # 74648 # 1 # ID=3_75;partial=00;start_type=ATG;rbs_motif=None;rbs_spacer=None;gc_cont=0.354
MTKRDRRQTPIRASLTAGWPDAVPESTEVKAQPAQAWLCEPTKSIPDTASAFYLGGEGTS
GKSKDLKDITRVIPKQLSKNKSRKDQRNNYRVPVLNPDGTPAMPTTSRRANKWLKEKKAK
IVKNKLGIFQIQLLFEPSGKKRQPIVMTIDPGSAFTGIGICSKYAILYGTTLELPGYKQG
SKPKIVINKSGKKVEKYNNSIIEGMDKRRELRRSRRHRNCRRREARWLNRSKSKIPPSIL
ARKQLELKIATILSKIYPIIMIGFEDISFNHFKDVTGVKGQFFSHVEVGKNWILNKLRKI
APRGVRIIKGYDTARMRTYLGMKKEGDKTVRSIESHVTDCIAMGYMMFKSGIEIKNKFKY
DIITRPKYSRRILHLEQPSKGGFRRRYGGTTCLDRWTNIRKGDYVEAKSGKNVFRSYVSG
FTTMNGRNYIYVSDFDWKGFGKDGTQTAIVPSNIKILNRNNGLLVRSMVRIMTTDEIFDK
KTGTIQLGIEDAWS*
>SRVP18_trench_6_60cm_scaffold_174_76 # 74834 # 75997 # 1 # ID=3_76;partial=00;start_type=ATG;rbs_motif=GGAG/GAGG;rbs_spacer=5-10bp;gc_cont=0.366
MLIDQFLVGLSKEIGYKFGSPWRYSDKSLGVIVPILKTGDVGEREYVTLEEAKDQGVKFK
DSGRIDRVIIESSLFMPIFIRSGTVLKSQGTQSRAVESSIIIVRKEENNKQDIPITPDIV
ISQEIPVRCVYASKSIHTGSAFTYGGDAPIEVRSTLLSRAGQGSTWRSVQGATHRFMAAR
FRQRGPTGTGNLGGNASFTASNDNLSGVMEEVDKFTADIDEILKKVPMFEDQVGAVFLDM
KDVVGIELFEHPKSWEAIHKEVEKRLGESIAHEEEKTFFKPDFEQVKPLALSFLKKLIES
EKIETSKSGDMYSVTLLKGDGIIGEATSINGKIIHLVGMKVDKNYNDEIKSTSEDKSTRT
SDVLRSVGGPRMGSYNSTFYRGRGTLV*
>SRVP18_trench_6_60cm_scaffold_174_77 # 76052 # 76741 # 1 # ID=3_77;partial=00;start_type=ATG;rbs_motif=AGGA/GGAG/GAGG;rbs_spacer=11-12bp;gc_cont=0.317
MSEIIKYYLDIGCIYEGDECIESMYGDYKNWNIKDYGLLGILKLKIDTERRKKKEIFFKQ
AFSPHVHQFAREFILDVVHRGKKDILGEFSEYGDVDLVVGWNSRDFDLPIIVNNLGYSKC
VLQKIMEKDRDLMDLCILREISVKGGLEEVIKRLKINHDLRCKGCPEYSKEEACFLKSFD
IDTNRYNNSMKMVKQKNEFDVKILPLLEEKLGYLYNTRIIQDKFHKRWV*
>SRVP18_trench_6_60cm_scaffold_174_78 # 76783 # 77370 # 1 # ID=3_78;partial=00;start_type=ATG;rbs_motif=None;rbs_spacer=None;gc_cont=0.298
MTIRNLAEIFEKEVKMKFIFKHMKKIAVLLFGMAFGSTIASNYGKITIWQALAINIICIV
IMMILSIYMMYVLRKMTGGISVLLDAKVVIPKAHIDNKFILANSDVLNKNIIPTNPLRRC
VFRVSMEINASIEQLGISAIRLRESGTIENTIRKNIKAKEAYVIDTVVLPNETLNFKFDK
DIDIKKMLIDELYTP*
>SRVP18_trench_6_60cm_scaffold_174_79 # 77510 # 77869 # 1 # ID=3_79;partial=00;start_type=ATG;rbs_motif=None;rbs_spacer=None;gc_cont=0.364
MSKIDILQILKGTCNGWIYEYRFDSVRGFKFDYANLRLKIAIEMEGGIYTGTGHAKTGRY
LKDMEKYNMASIKGWIILRYAYGQEKKIAGDVKDAIEKRRSDIAFKDEIEKVEKVGKVK*
>SRVP18_trench_6_60cm_scaffold_174_80 # 77879 # 78040 # 1 # ID=3_80;partial=00;start_type=ATG;rbs_motif=GGA/GAG/AGG;rbs_spacer=5-10bp;gc_cont=0.327
MFRSLDEVKREYFHISYKKEKEKEKLERMTPAEKGSYFGQKTIEKIKRLFKDA*
>SRVP18_trench_6_60cm_scaffold_174_81 # 78055 # 78558 # 1 # ID=3_81;partial=00;start_type=ATG;rbs_motif=None;rbs_spacer=None;gc_cont=0.321
METEYGQYVGTMYEKGYYATDYSITTMSGEVSCFGNKILINPVISENDIFVYIFTGVAQK
NIIPSEITEFKLYLEDEKGEFKDDDNIMLSVSRLNDIPVDLYTRSYAQWKFGVQFDKGVH
MESDRFLIFQAQKEITKFDIEIDNIDLFVYRYKRKREDLNNEMKWVD*
>SRVP18_trench_6_60cm_scaffold_174_82 # 80715 # 81347 # 1 # ID=3_82;partial=00;start_type=ATG;rbs_motif=GGAG/GAGG;rbs_spacer=5-10bp;gc_cont=0.324
MEFEMIYDEDELKVAMARGDFGELSEMYHIIQEMYPLKLKILKHVNCKRCGFCCASCNAM
ISKQDIDLLCRYLECSLEELYEKYMDKNAKMPYLKLPCPFLNKENECDVYPARPKVCREF
PFNEFTVIVDPCPLGKDIMGIVVEIEGPITEFNEDMQKVADIEDQFFDIMVNNETTVDTG
KNLRMNINIDILEKIIGYLKHKRKVEKRRR*
>SRVP18_trench_6_60cm_scaffold_174_83 # 81445 # 83685 # 1 # ID=3_83;partial=00;start_type=ATG;rbs_motif=GGAG/GAGG;rbs_spacer=5-10bp;gc_cont=0.360
MSDVEWSAFIESPGADKPALLSPLKWKGGDQVNNLIAMIKFFQEHELDEKTKILIYKSCC
GSGKSLSLLHVPKELGGRAIIVTPFRNLQMQYYNDYFKGDKFVMKKDGTKLNVSVFMGRN
NFKCRWLEEQYEHQQKIIETNKKFDQSMPIDDNILKSYQIDNTAANRYLPCTKMLGQFGA
GRRRPRHSVAVQCQYWIPPPMTKDVITKWSTTFEGTVEESYDLSNDQGDNIDDGVNEKQA
KENMQAIDGIPSNLDRIKEKVKCSNIEYYDSVGQGQMGVFIRDEKDKNGKSCPDVCPYYK
QFYSYIYADVIVFNSAKWNLETVMGRKPKVKVEIVDEGDYWLDSQATTIELMRSTIDKIF
PASNRMKQIKLDTLARFDVSFKKIKTDIAKASVGDVNIISAKDYKELFYATGVCLTEYKK
QAEDDDTIEQKLVDIDTIRRYADVASLSVVEGKREETRIIKCYIPYPDKLLESLFKSSSK
NIILTSGTMHANSVLSNLFGINADNYVIDILNGRKEHPGKLKCIRPQKDSPMSMVKVNYT
SWQSPEFRTYYSLVLNYIIDQLKSGIDKATGKPGEAKILVLTPAKKYAEGILKRTDVFVD
FARSRNQDDVDTKPIIGTSITDYMEGTLTDVRKIRNTDIELNGDVLRTDKQVIVSTRMVR
GTDLRDNKCRAIVMTKWPVGDISDGYLQSIKKRFGEKIFWEIIRDKAAREAVQYVSRGLR
HELDWTFFATVDQTAFDNVFRLFSYD*
>SRVP18_trench_6_60cm_scaffold_174_84 # 83931 # 84353 # 1 # ID=3_84;partial=00;start_type=GTG;rbs_motif=None;rbs_spacer=None;gc_cont=0.326
METKTRAKKKVKTRINVIHDTITPVTRNCNSCALNDDVIGCRLTGGLSPLKCIRNMFSYY
KKGKQLFFCERCETHSVTSQIAGFLSVPQEPRIVFWCQNCDDYPIIEDEEYHGYPIEGIT
FTERRNTFLYRKDDKGDIFK*
>SRVP18_trench_6_60cm_scaffold_174_85 # 84428 # 85162 # 1 # ID=3_85;partial=00;start_type=ATG;rbs_motif=AGGA;rbs_spacer=5-10bp;gc_cont=0.344
MDWRSHRLFGGVLLKKVGKNVNYDSWSLAPDVDIGPLHRWHRHRFSVLNEICRDGMEICH
PISDKIAERQVDGKINVSNDKTMENVDKDAVVLCVTSHFYLDMFSGYIAPFGILYPICPD
KTVTKDIFENKNGPKSLIEELRNLPITDEFSTKFYGASRTIMNELVSDMSMLNLEEMTSM
LVYRMCTCAQMDKRDNLHRKAILDICNFTGNKGYAIHGVRSWKDGFENFEHKYAKMINKF
TEFL*
>SRVP18_trench_6_60cm_scaffold_174_86 # 85225 # 85707 # 1 # ID=3_86;partial=00;start_type=ATG;rbs_motif=GGA/GAG/AGG;rbs_spacer=5-10bp;gc_cont=0.333
MELNERGIKEFQFKNLPDDLKFQRGIQKARDLGLLVSMGIVKGFHLWRIVLSKIPEKTMG
GQNKKEYKKEYKKEYKKEYKKEYKKEYKKEDIEMSLEPVDIWIGELKKRGIKTFEHKDLP
DDLKDRTMIIKAKYANAIRKSKISKTGPKGSSIRIVWEVT*
>SRVP18_trench_6_60cm_scaffold_174_87 # 85711 # 85911 # 1 # ID=3_87;partial=00;start_type=ATG;rbs_motif=AGGA/GGAG/GAGG;rbs_spacer=11-12bp;gc_cont=0.363
MSHGEIGMWIIELRKRGIDEFRFRDLPKDLQIKGMTRKAKGLGIIKRVEKLVGHSVWKFE
EHDRIK*
>SRVP18_trench_6_60cm_scaffold_174_88 # 85927 # 86304 # 1 # ID=3_88;partial=00;start_type=ATG;rbs_motif=GGAG/GAGG;rbs_spacer=5-10bp;gc_cont=0.354
MKKFEYNELVVKGCNIDLASLGKDGWELCAIDVPSWIFKRETSNKDVHIGLLVACAYMRN
VGNLQHRTIGEFAQFVESVMKGEFPKYEFDWNEKDAIETWIEKFHEHCEEQYKEINARMS
EESIH*
>SRVP18_trench_6_60cm_scaffold_174_89 # 86386 # 87093 # 1 # ID=3_89;partial=00;start_type=ATG;rbs_motif=AGGAG;rbs_spacer=5-10bp;gc_cont=0.353
MGKKENRIVIALDNEIKDGLKLIDTINKDKELRKMIYGVKVGSLWVLEVGVGVVVDVHSR
IWDNCNLILDMQKWPTDKPKIVAKQVDMVAATGAVDEMIAYPIGGGRESLESFAKGCIDG
GMRPLCVLEMTHSESDSYLKPKYWTDILVDALSFDIDGFIVPAAKAPREEIKTYIQENFP
NLLYDFYATGFKIKSGLTETLRKFGVSKYIIGRSIYEVNDVGQAIRSVYDEINRI*
>SRVP18_trench_6_60cm_scaffold_174_90 # 87115 # 87417 # 1 # ID=3_90;partial=00;start_type=ATG;rbs_motif=None;rbs_spacer=None;gc_cont=0.310
MTVMYKKMSDECKKSLKRQFDLSMLELDQVEKFMICNMNKSISDILYILMKDVDLNDRQK
VIISYTLGASVGAEGVIYDLEKNNIAKVDPIINIKIGQGG*
>SRVP18_trench_6_60cm_scaffold_174_91 # 87425 # 87730 # 1 # ID=3_91;partial=00;start_type=ATG;rbs_motif=AGxAGG/AGGxGG;rbs_spacer=11-12bp;gc_cont=0.320
MDVLEKIDIKVEKQRVEKKKNEDRPRNKMELLQEEFHLSNSEIEGLTKFIESSMNNDVLG
LLEEMIEYKNLNIRQKVAFAHTLGLFRIEESMEFRIRSSQN*
>SRVP18_trench_6_60cm_scaffold_174_92 # 87740 # 88120 # 1 # ID=3_92;partial=00;start_type=ATG;rbs_motif=GGA/GAG/AGG;rbs_spacer=5-10bp;gc_cont=0.312
MEEKEDKLKKKISNCGFFIVLSTKNYLDSLKKSDEDIMTQIDIARELKKPFLIVEDARMS
QPEREEARRYFSKDNVIDRVTVNLGNKNSVGIVARKIRDISRMFCAEANSINVVMVEEDQ
ENNRRE*
>SRVP18_trench_6_60cm_scaffold_174_93 # 88167 # 88451 # 1 # ID=3_93;partial=00;start_type=ATG;rbs_motif=AGGA/GGAG/GAGG;rbs_spacer=11-12bp;gc_cont=0.277
MSSVTIYSKKDCPNCDLLKELLREKNIEHNIVRIDTPEALTELRMNNVFTMSAPVLQIDN
KFYTLRDMIVHVVDTTIDRNRVMNIIGKIDIIEN*
>SRVP18_trench_6_60cm_scaffold_174_94 # 88496 # 88768 # 1 # ID=3_94;partial=00;start_type=ATG;rbs_motif=AGGA/GGAG/GAGG;rbs_spacer=11-12bp;gc_cont=0.333
MNIELLFNLANLFYLTGTFLLARKVIKNREALKDFDPYGSAINFFGMTIMASAYIKLESY
TAAIISIPTLLFWAVAAIYSFKNRKIENDK*
>SRVP18_trench_6_60cm_scaffold_174_95 # 88804 # 89235 # 1 # ID=3_95;partial=00;start_type=ATG;rbs_motif=AGGA;rbs_spacer=5-10bp;gc_cont=0.322
MTSNVYIAGSCKNMKAVKGLMTEIENWGYDVTFDWTVRDENKDICKYVQEDIRGIEECDN
FIYCMDGSKSRGKYFELGYASALGKRICIYLLPNRYIITNNVCSPDAPPFDVIIENDSIF
IRSKMYPILSIMDELKTWLSMTV*
>SRVP18_trench_6_60cm_scaffold_174_96 # 89255 # 89977 # 1 # ID=3_96;partial=00;start_type=ATG;rbs_motif=None;rbs_spacer=None;gc_cont=0.337
MITHSCDNDVCKLLNPCIDELLPYSEVLRRVTEVEKSSYFIMKNYKKMEMLITGPFGLFD
WANHHMVYQIPNIEFVQGLSNKIRDIGAKTILEVGAGRGIVSKYVSKVLNKKIILTDSYG
WWRNYGRTSNIKLADVLKRTYIDAIEEFKPDLIIASWIPFGECWTKDFRKYPFVNGYLLI
GEGKGGATGCLEDWDTDWKMQYLEDVSNYGICKTDHGFHMDKSMFRILHTDVTYFERPKT
*
>SRVP18_trench_6_60cm_scaffold_174_97 # 89974 # 90549 # 1 # ID=3_97;partial=00;start_type=ATG;rbs_motif=GGA/GAG/AGG;rbs_spacer=5-10bp;gc_cont=0.299
MNMITEIKKIFGKRRLIKKRERIFRAWDKFQKIMIGVEYNQENVGILPSCDETGTSMYYS
NGNITLINLSSASYDIMEFIGKKDKNLKNVYEFDIVKWKERIDDKFEPDKRKDDILGIVT
WNDDICGFIVEQLTNGKLVGEMEHNTLEYCTSFYSTDGQEFLWEDLEVVGNIYQNHELLV
NTEEEKEKDEH*
>SRVP18_trench_6_60cm_scaffold_174_98 # 90702 # 91175 # 1 # ID=3_98;partial=00;start_type=ATG;rbs_motif=AGGAG;rbs_spacer=5-10bp;gc_cont=0.395
MPVVEVLVPGGKATASPPLGPALGPLGVNVKAVIEKVNEMTKEFNGIQVPIKIIIDDKKA
FTIQVGIPPTSALIKQELKIETGSGTPNEKIVGNLTIKGLAKIARMKKNDSLAKNVKNAA
KEIVGTCLSLGVTIENMRAKDAIAAINGGKFDAELSG*
>SRVP18_trench_6_60cm_scaffold_174_99 # 91271 # 91486 # 1 # ID=3_99;partial=01;start_type=ATG;rbs_motif=AGGA;rbs_spacer=5-10bp;gc_cont=0.333
MSLENMLLDVTVTILDKDIQEKAGQLRYVIKDNHAEIFDTYLFPDHRRKKIMSNLLKKIV
PGLKANGISLVK
>SRVP18_trench_6_60cm_scaffold_179_1 # 1 # 795 # 1 # ID=4_1;partial=10;start_type=Edge;rbs_motif=None;rbs_spacer=None;gc_cont=0.351
QHEFGIEPKFPTMKGKLIITWHTVSKDMDETIKKFEHSYNVVAHIVHSECARSEMYTSRD
IWTIPHGSTLIPEIGKEEARKLLSINTKMPIGFVFGFQSIDKNYSRLIDAAKNTGIHIII
SGAPHSLMGATFLAESKNVTFINKFLTENDVNLYALASDMLLFDYAAKDHYSVSGAMHRV
IGAGRPIICSDIKHFNDVKHDQNCLKFKNQSRLERCMKQALKDSERLGLAAREYAEKTSW
EKIAKCHIGIYKRYSDIGQLRSIK*
>SRVP18_trench_6_60cm_scaffold_179_2 # 898 # 1497 # 1 # ID=4_2;partial=00;start_type=ATG;rbs_motif=GGA/GAG/AGG;rbs_spacer=5-10bp;gc_cont=0.363
MGRDNHHKHEQFKIINKDYGHGARSKVSIVKRESDGKLLIWKQPLLDDKWHHESLRKEIK
YAKFWRKLGVGKVEADWHYDGRSLLKTYIEGNTLDQLLEKNPKFFSEKSQPLNALRELIG
FLINSKYYVHDLTSENLIFDGKRWHIIDSGSIRYIGSRSKTKKEYKESLLSMWSKGLSEQ
EIGSLRSFLDSVESLKYRK*
>SRVP18_trench_6_60cm_scaffold_179_3 # 1551 # 2021 # 1 # ID=4_3;partial=00;start_type=ATG;rbs_motif=GGA/GAG/AGG;rbs_spacer=5-10bp;gc_cont=0.314
MRKDNVYRKYILDEMSRNKEYSIVDIERFVESLGYDQAKQLCRYFSSSRKNCVYDFISKG
PNNWQTNNVDTSVIYVGDINRQVNCYLERNNWLLKNIVEDTDIHYIDEFKSQGPIDNKIL
SFIAKKNDYEYTIIDGMHRIIRSSCDGKKRFKLIYY*
>SRVP18_trench_6_60cm_scaffold_179_4 # 2062 # 3174 # 1 # ID=4_4;partial=00;start_type=ATG;rbs_motif=GGAG/GAGG;rbs_spacer=5-10bp;gc_cont=0.343
MGRKDVRTLEEFDRFVKNNKASDNRWNHRMKDKQLREMSESEARNYFVKIEEEEKALVDK
IILASTWNISCGIATYTRYLFDSLDKMTPGSFAVNPINEGTLKYKSIGRLTHLQHEFGIV
PKPPKIGGKLIITWHTVSKRTEEAMKEYESNYDVMAHIVHSEHIRPSISSSKDVWAIPHG
SMLIPEMGKKDARRLLGINIDIPIGFVFGFQSGDKNYERLISAARNTGTHLIISGAPHNV
ATSIYIKNDKNVTFINRFLVENEVNLYALASDILLFDYAAKDHFSVSGAMHRVIGAGRPV
VCSDVRHFSDVEHGYDCLKFKDQKGLEKCITDAFENSERLGFAARNYAERTSWEKVARRH
IYVYRRYTNI*
>SRVP18_trench_6_60cm_scaffold_179_5 # 3262 # 4005 # 1 # ID=4_5;partial=00;start_type=ATG;rbs_motif=GGA/GAG/AGG;rbs_spacer=5-10bp;gc_cont=0.383
MSKIPKNFTADYYNEDYFVTSNGKTFKRTDGSTGAWSYANPEGEWQGCRPIVEAWKHMFN
PENSLDVGCGRGTFLAYERDIGIKAEGFDFSGWSVKNLYPRCDKKWIKNCDATKPWPYSD
NSFDLVTILDLMEHIYEDDIDLVINEMYRVAKKYIFLQIATVGGGSGSGIHERGYTLKRG
EQVPIELQGCAVAGHVTVLTEAFWIQRLKRDGWIVRRNLVEEFCRIVPGPVIANWVLNTI
LVLERID*
>SRVP18_trench_6_60cm_scaffold_179_6 # 4017 # 5021 # 1 # ID=4_6;partial=00;start_type=ATG;rbs_motif=AGGA;rbs_spacer=5-10bp;gc_cont=0.351
MKISISFATIRYGWIENTFRCLGQQTLSHDEWELIMIDDVPNDRSEQVLELAKKENINVK
WMRSKHNYWKYNRMLGNARNTGFIHSDGELIVFLDDYTWIPPTFLQKHWETYSGTKKAII
GRVQAARYRDTIQSSSELEIIGEDNRYKYVADRGLPSPDSIYGWFYTFNASAPFKKIQKI
NGYDEEFDCTGEDDIDLGERLSRVGIDFIYVTKPDIMAFHMQHGGKMPLQCSCCGKSLGE
FHCWNTQCTCPNCKKVVDINDINRMRSINISKRYGDDEIHRVSKELYDTKYDGSWGLLER
NKRRKPWEVNIGHFDLSDARNCRNKYPYKEYKIN*
>SRVP18_trench_6_60cm_scaffold_179_7 # 5134 # 6102 # 1 # ID=4_7;partial=00;start_type=ATG;rbs_motif=None;rbs_spacer=None;gc_cont=0.352
MVKVTVVQCTRRNEPRFEWALKSLNEQTYKDFEYLILDGLYDQRKDKVEDIIKKSEVNFP
LLYLKDKPSRWRCIRPALCNARNTGLVFANGDYVVFHDDNCRLHPNWLERHVKWLSQGYI
VAGNWLLYQEIDNNGNGIIGRFGWEHRSGIVKSPQIISGGWLYGGNFSFPLHVAEDINGF
DELYDGEMGQDDIDFGIRAERKGYKIMYDPSCYLEYYYTNHGLLMDYGIYCQKEVELKIT
PVNIRLKDGKEHFSNEFLIQELLENKKRYTPRGNVIDIKVAREMMKTGKYSIFDMYKMME
DWIDPDPRDWRDGKLVKDKIKG*
>SRVP18_trench_6_60cm_scaffold_179_8 # 6068 # 7048 # 1 # ID=4_8;partial=00;start_type=ATG;rbs_motif=GGA/GAG/AGG;rbs_spacer=5-10bp;gc_cont=0.333
MESWSKIRLKGSVSFMVNISVILVTKRLEPHIDWALQSLKNQTYKNFEYIIVDGYYDKRK
EDVKKLIKNIDVKFPVLHIPEKSSRWNGKRPQICNARNTGLIFANGNYVASHDDCIKMPP
NWLERHLLWLEKGYLVAGTWIGYQFISDSGQGIEGCYGPEYRSTIIKKPKEVTASWFYGT
NCSYPLQGVLDINGFDEDLDGEMGQEDINLAMRLERKGYKTIFDPLNCVGVYMPTHTYEK
LTSPINKVLRDGKEHFSNEFFMERFLDDKKRVVPYGNTIDIKGTRNMIKEGKYCILDIFN
MMKEWVNPNKYDWRDGKLIDDKINLE*
>SRVP18_trench_6_60cm_scaffold_179_9 # 7085 # 7663 # 1 # ID=4_9;partial=00;start_type=ATG;rbs_motif=AGGA;rbs_spacer=5-10bp;gc_cont=0.370
MVENVFVTNPLKPHLAGYFALGEQPRLTIGYLVRRFKPTTVLDVGSGPMGSKKIFHDFGI
KLVWCIDGDDQLLYREDLREHLNTFSIVDLERSPYRFPTTFDMVFSYECAEHIKNVDNYV
ETVTINCGKILAMTHALPGQGGYHHVNEQDDAYWIDKITKKGFKYLESRSKKCRAAGDGY
FSISGLIFERIK*
>SRVP18_trench_6_60cm_scaffold_179_10 # 7677 # 8567 # 1 # ID=4_10;partial=00;start_type=ATG;rbs_motif=None;rbs_spacer=None;gc_cont=0.337
MSYIIEIHIISSRPLLDEFINMWNNVKVDDKVIIRALTMDHSEKKFYLNNNIKVKYIRQK
TFPKTTSANHAWARNELLCYANSEYILFFDDWQKPHCDILTEHLCYLKKGYAVCGRRLEC
DKDGNNCKEDGRLRDNNSKICDYGQFWTCNASAKLDDILKVNGFDNQYNGGTAGEDYDMG
MRISRLGTEMIYNPNAIAYHYCHNHLGRTGNLSCSHSHNTSAYKYLPEYGHLGDWNLMVS
KDFEFWWEGPIKYYKCKKCGTIGILDSIQAYYYNRDHNVVRTENGLEQVREVLKKK*
>SRVP18_trench_6_60cm_scaffold_179_11 # 8598 # 9581 # 1 # ID=4_11;partial=00;start_type=ATG;rbs_motif=None;rbs_spacer=None;gc_cont=0.353
MKISVIIPTIRSEKMVNFQLPSFAKQTFPKEEFEIIIIDDCPIDRKDQIENFGRTNSLNI
KWTRSKKPNYRSNANIGCARNTGLIHAQGELVVFIDDFSVVRHQYLENVWSVYGQNRSFS
HIAPVISVEYQNNPPDNINDLKIIHGDERSSKRKNTRLGHHLRECSSGWFYTSNASAPLR
DIIKVNGFWEIADLTREEDVLMGIALERIGRKFCFVDNTAISVYHMSHDSYSYEPSIMRF
KEISYEELGWENVNVGGRTILGLGGNGKCGLNTNPDEIQKVTKDVFGTKYPGSWALTEHF
GNNPNFKFNQETGFNLAGERKKIGNWI*
>SRVP18_trench_6_60cm_scaffold_179_12 # 9594 # 10304 # 1 # ID=4_12;partial=00;start_type=ATG;rbs_motif=GGA/GAG/AGG;rbs_spacer=5-10bp;gc_cont=0.319
MEHNINKLIENFEKRKTKMNLYHHLGQIDAQKEGYNILSNITDVGTYPLFKLVSWIIPFK
NSIPHMFTLMKYAKTSKICILEIGTCHGASAVSLGIGAKMYGGNNPKLITVDIVQTESEA
KGYFELFKEFLPSNRLAVRSDSKTFSFNEPIDLLYIDGSHEYEDVYADCKKYIPLVVKGG
TCIFHDTGSSDVSRGIARFLDENKDKIKFERLQDDQINSDTSFIYNNVGISVIRIL*
>SRVP18_trench_6_60cm_scaffold_179_13 # 10327 # 11046 # 1 # ID=4_13;partial=00;start_type=ATG;rbs_motif=GGAG/GAGG;rbs_spacer=5-10bp;gc_cont=0.310
MIKVSIPNSMIGDMYIHDHEAGSEIIIANHELFIVDFLMKNVKDDSNFMDIGGYEGYYTL
LMGKKINKGTIYTFEPCAGSYEIIKKNVDMHSLNNVKLYHVAIGNKRSNIILYWRPGAQC
VSRTFDLSIDNNFVFSENIPTVCLDDFDEKIDLIKIDIEGAEVELFQGAKKFFSRNKDCK
VVLELHCSNIKARSNVILETFVNYLRNRFNLYNFDMIKMDENVINKMMTYGGHLVLLPK*
>SRVP18_trench_6_60cm_scaffold_179_14 # 11078 # 11971 # 1 # ID=4_14;partial=00;start_type=ATG;rbs_motif=None;rbs_spacer=None;gc_cont=0.328
MKLTITISNWNRDWFLDRSIYLLSRQTLSQDEWELLVVDDGSTDKTDEVINRYKNQNIIK
NFHYIKKVKKRHKYGNCAIARNIGAKAGSGNYILFTDPEVMPMPNWAEQHYLAHEGKTDR
NIVGLCFQPREYHIVTEKCRGQFLGNAYTDYDWYNIEETWRIMEEKINKVKITCGITDQD
IKREFFIYQATQAGHSVSRDLFFKLGGFEENFTNESLGLDKWAGEDTWFHICLGRVGSPR
IELDKAKAVHIYHNKVCSNSDAVTYAHQYAKEHKDQWQSNLNKEWGLIKENGFKMIF*
>SRVP18_trench_6_60cm_scaffold_179_15 # 12028 # 13029 # 1 # ID=4_15;partial=00;start_type=ATG;rbs_motif=None;rbs_spacer=None;gc_cont=0.352
MKVALVSTESLITPPKRYGGVESMVYDLCKGLSEKGIDVTLFACNGSKSPNGNLVEVIEE
GWGKTGQCEEFTKRIVEMKNTLKHFDIVHDNSHIKPCWKIHKRVLNTMHWRQRPKKNHDN
VVAISEELANWIKPRNRGKDVKVVHNGCDLSKYGFKKEKSDRFLFLSAMSPAKGADVTLS
ISKNMNLKIDFAGLGGSVSGIIEQESKVNSDICHLGEVTEEQKISLYQNAKALIFPTGVH
GNWTEAFGLVAIEAMSCGTPVITWNNGAMPEVVVHNKTGFICNSIEDIKNAIINIDNIRP
DECRNHVEKNFTYQVMTKKYIKLYKKLLDDKHW*
>SRVP18_trench_6_60cm_scaffold_179_16 # 13076 # 13693 # 1 # ID=4_16;partial=00;start_type=ATG;rbs_motif=None;rbs_spacer=None;gc_cont=0.356
MNTEVIKEIFKSVPGMISEEEGLFLYNLASRCTKGAIVEIGSSSGRSTICLAKGSKSGGN
MTVYAVDPHNGGGATPDPTWNDVRHEGTPNQKYYINQSKSFPQFRQALLEHRVDDIVAPM
VDYSELIYKKGWIRPIELLFIDGEHRYNYVKMDVEMWGKHLVSGGIILMHDSSYPGVRRV
INELIISNPRFINIKESPIFNATVK*
>SRVP18_trench_6_60cm_scaffold_179_17 # 13725 # 13913 # 1 # ID=4_17;partial=00;start_type=ATG;rbs_motif=AGGAG;rbs_spacer=5-10bp;gc_cont=0.286
MENTNKMCIDANDNVKYEKPTYENYIEYNEGLGLKRENVNLDRKSEIVKLLKPKNDTEKI
IR*
>SRVP18_trench_6_60cm_scaffold_179_18 # 13888 # 14334 # 1 # ID=4_18;partial=00;start_type=ATG;rbs_motif=None;rbs_spacer=None;gc_cont=0.280
MTLKKSLDDKLLADVKFPLGHIFSIAGRKQTLGIKEFDKLFTFWIKVCDSNNSELNPESR
IIINKEKYIDEYGKTVIRLDSTFYKNISITKFCKQPPNSTKTVDKLYKLEHGAEFNKDEH
LCIYVIDPDIDINPENVDININLDKWNS*
>SRVP18_trench_6_60cm_scaffold_179_19 # 14476 # 14781 # 1 # ID=4_19;partial=00;start_type=ATG;rbs_motif=AGGAG;rbs_spacer=5-10bp;gc_cont=0.307
MENIVETNNKTANFEQTTDFELNTSPFRIYEDKYCRNCEDYRGCLGLIDSTTMDLQDFKG
ITGDKTFDNMIKSMGGLTFSARFRMILDCSRMRDVISNINK*
>SRVP18_trench_6_60cm_scaffold_179_20 # 14802 # 15740 # 1 # ID=4_20;partial=00;start_type=ATG;rbs_motif=AGGAG;rbs_spacer=5-10bp;gc_cont=0.345
MGITTISDKHGNAKRISDRADNITLVRDTLDSKKNISERRSGSDSILCTPVNRNKVVKGP
VRKPFLDISGNTKNISERRSGSDSILCSPVNRKEPTKEPVRDPFWDMRKNRENISDISSR
SDSMISTPVNRNDIAKEPVKEMSTFENKKNISNINNRSDVMISTSVNRNDVTNDPIKEMS
TFENKKNISDISSRSDSMISTPIDRNDMIKEPVKESSSNIFENKKNISDKSDRADSMIST
PTNRNDIVKELTVKDPVKELTVKDPVKELTVKDPVKELTVAKEPVKELTVAKEPKVTKVV
GKKDYQRANIYK*
>SRVP18_trench_6_60cm_scaffold_179_21 # 15774 # 16733 # 1 # ID=4_21;partial=00;start_type=ATG;rbs_motif=GGA/GAG/AGG;rbs_spacer=5-10bp;gc_cont=0.335
MNTENNTENKNVLITGGLGFIASFYARLLHIHGYNVFILDKMTYAADIRRIEDIGNNVNL
YIGDICNRELCNEIVEKHNINMIVNAAAETHVDNSIKNSIEFAKSNFEGVRVLLDVCRDN
DIEKYVQISTDEAYGSTDKESFNENDRLNPGNPYSATKAAADLLCLSYYNTYQLPIVITR
SSNNYGPCQHQEKFIPKMITDAIHGRPLLVYGDGENVRDWLFVKDNGKAIRQVMENGKIG
EIYNIGGKNELTNNYVASLIAERFGVVIKHIDDRKGHDKRYSINCDKIRDELGWKPVKKF
EEGLDDTIKWYVEEERKNL*
>SRVP18_trench_6_60cm_scaffold_179_22 # 16750 # 16896 # 1 # ID=4_22;partial=00;start_type=ATG;rbs_motif=GGAG/GAGG;rbs_spacer=5-10bp;gc_cont=0.333
MSIKGILLCGGTGSRLWPLFWSDAGTFSSLFRASEFIRNSIIKGNDTK*
>SRVP18_trench_6_60cm_scaffold_179_23 # 16893 # 18251 # 1 # ID=4_23;partial=00;start_type=ATG;rbs_motif=GGA/GAG/AGG;rbs_spacer=11-12bp;gc_cont=0.355
MKIHIISASPRLNSGFSVVAINVAKGLKKLGHEISYSGLQTSNASEWNQGIEILPTQVGF
VDDITQTMLTIGKIKPDVVLAIIQMDADYNGFARLFHKTVVYCPVEGKNIPSGMTGDLLQ
IKKNGGQVVAQTMYGQEEMRLAFATVPYIYHGFDDKIFKPIDLNKKDEMTYCYYNTGVGR
ANTDPVMLHKMGCYDCHINEDPLVGKECQYYKEEIVSILKFVDGKWGEIDMPITRLSEIT
KGKTTYLFVGQNLGVRKRIERLLKAYSIFIGQSRQYKDRTIMHLHCMPISISGVNLIKIV
QDLGLQNNVIFSYGTYRSSGWSDESMSILYNTADINVSASSSEGFCIPVLEGFAVGIPMI
APNCSSFTELIGDGEKDPNARGLLASIGEWQMIENCSERAIVNEQHLALMMKKLHTDEKL
RERFGKNAIKFANQYTWKNICQQWNDLLKGMK*
>SRVP18_trench_6_60cm_scaffold_179_24 # 18200 # 18706 # 1 # ID=4_24;partial=00;start_type=GTG;rbs_motif=None;rbs_spacer=None;gc_cont=0.318
MEEYLSAMERSSKRDEIEMMKIVKTRNVKAKLVDESEPPIVLDDKEVKDMVEELMSEDFI
DSKGKDHKSKSIRCGNTIVEILDNHFEKFSEAMKNISPQKLQELKDQIRYTVQEDPLLAD
SLDDIGIDLNNFENYLGSVEVLTIGRIGVYNVYEIKNEVHEEKRKDDI*
>SRVP18_trench_6_60cm_scaffold_179_25 # 18804 # 19028 # 1 # ID=4_25;partial=00;start_type=ATG;rbs_motif=AGGAG;rbs_spacer=5-10bp;gc_cont=0.342
MNKEKEEEKEEDQRKIKVTFPSFVGDESRMMTIQELKNNYKQYLIIDPNIGKQVDMENLA
NLEEVVVMPPISGG*
>SRVP18_trench_6_60cm_scaffold_179_26 # 19070 # 20005 # 1 # ID=4_26;partial=00;start_type=ATG;rbs_motif=GGA/GAG/AGG;rbs_spacer=5-10bp;gc_cont=0.337
MRDSEWSHNHKEVEEKSEMFLKRIIGDDKFNTLQKSGKIEIEINSTNNEKTVYELYSDGK
LINKTKNQSYCIVADRLDYPTNDMVAIKYAWLTCRNDIAEKAANKTNLNTWTRTNRDNLS
TGYADFINEMEQRGWSRQSIVVGSSSNYGDFVDYLSVNGWDRKLMVINEHSTHLADIRGV
QSGDSHCIIDIKCPIGRKMTFMGRNQIPSGTDINTAYSLGLYITDENGIEIPDNTKIRIT
KNKTCEEIIQLARIYYSDIKMENGKAIYSFKYGVELNSENHLMIHAVNSECNIPDTGIKF
ELESDMWIRNI*
>SRVP18_trench_6_60cm_scaffold_179_27 # 20078 # 20647 # 1 # ID=4_27;partial=00;start_type=ATG;rbs_motif=GGA/GAG/AGG;rbs_spacer=5-10bp;gc_cont=0.307
MWTNDVDNNIICNYRGFDIFKINSGFGIKQFSFFKWPALQDAIYHIDRHCGGGKGTIIWR
TVPSPNYSNIKEIKENSNSLRFTGEEIANIKEIYDKINIDIDKGELRVVTDGLLTLIREC
YSKDIIGDKFIESIKDNLDRLEKVMGYTSSDNSNEAKVANDKSLKLCSEILTSVNNIAKI
ESIKPCQVN*
>SRVP18_trench_6_60cm_scaffold_179_28 # 20691 # 21311 # 1 # ID=4_28;partial=00;start_type=ATG;rbs_motif=GGA/GAG/AGG;rbs_spacer=5-10bp;gc_cont=0.322
MPSELDINKKNLANINDVKGLSLSQKLSKGLEEIKARKDLKKKIFLLDISGSMDTYIEGK
SKLDHLRYIMKDYPEAQKICFSSDIYCNVDRNGNVDFTIPSSAHGSTDLAGAIRYLRGLA
KRPERIVLISDGEPDDMDAAIREATGFSVPIDIIFIGQKGSSGERFMINLARFTGGRQFT
IEDKSANFQKQLSVKIAGLLTYGSEK*
>SRVP18_trench_6_60cm_scaffold_179_29 # 21328 # 21927 # 1 # ID=4_29;partial=00;start_type=ATG;rbs_motif=GGAG/GAGG;rbs_spacer=5-10bp;gc_cont=0.332
MKTHKQTKNPVQQDKEDLVKDTLIEDYLKYVDHLERQEWTRESITITELLSALASINKLK
SGNDGIVIDVKCPAGLMISIQGIEGLPNGYEIEKVRPLEVKFADSNGKEIAPDTCIKILK
HKILKEDVQIGQMLYRDISMVDYSDSPNLFKDYIGLYRFNKGIEIKGEDSLRFYVINPDV
DIDLVKFNLGIDLWTRFSE*
>SRVP18_trench_6_60cm_scaffold_179_30 # 21969 # 22544 # 1 # ID=4_30;partial=00;start_type=ATG;rbs_motif=GGA/GAG/AGG;rbs_spacer=5-10bp;gc_cont=0.321
MERINIKRNDVLENMDNVEYVRFMENKGYKVESLHIDETSEIVTTYDLGKNSIGKVIDIR
CPSRYKIFILGRNQSLKNPLSGTICLHTLVLRLADLDSNEISPDIRIKIIKEKPSLNITM
CATMLYKDVTKTEYSKILSNRTKPDNKLYSFNNSIQMNGEDHLSIEVIRPNLDINRSNTK
LYLDIDLWEER*
>SRVP18_trench_6_60cm_scaffold_179_31 # 22741 # 23187 # 1 # ID=4_31;partial=00;start_type=ATG;rbs_motif=AGGAG;rbs_spacer=5-10bp;gc_cont=0.327
MTMIPNILRADHYSIKITKANEKIELSENEMFLFEYREGYDKDNKDHQDAFEHIEQVKDF
NEQSLSAYGKASVEFDRENMTISLCMMAPFEKLANFVSMEFLTSGSLGKITLLDFISMAA
SSIVSSATVNCDKDCISEDNTDCKNMYV*
>SRVP18_trench_6_60cm_scaffold_179_32 # 23402 # 23536 # -1 # ID=4_32;partial=00;start_type=GTG;rbs_motif=None;rbs_spacer=None;gc_cont=0.274
MVKVTNQKVANQKVANQKVANQKVANQKVANQKFKSAVMSNLKY*
>SRVP18_trench_6_60cm_scaffold_179_33 # 23696 # 25099 # -1 # ID=4_33;partial=00;start_type=ATG;rbs_motif=None;rbs_spacer=None;gc_cont=0.306
MSISLINKDDVLVSSNSGSKYKETKEKVKNQKYKTYSIKHDELKNERINLDKFFWDYNDT
LNFVIRDVWNTIVWKEWRIKRKSDNPDYYQYSQKRLYPNYRKDREFKKELRYKYLENWRY
SAHWINSVVDVAYSILDSWKKNYNKGKRKRNCPIAKRRFVRVKQTLMKIEGNELRISIKP
RQFIYIDLNGRYFKISGRIGEPILTPDSIHLPIKQQLKLSEDNSDNAYKIGWDMNKLSMD
GFCPELGWIRIGLKDLYTAHVSYDNKRRRINKIASKKKVVGKRLKSKYSKREKNRCGQIV
HEVTNIAKKIGIKHGFEYIDKNKLFIRRGRRTKKWNKELGYNNWKQIIDLMEYKSSIEIV
DPENTSKECSRCGCVNKDLKGERFECINKGCGLVINRQANAAINIYLRMEGLSQNVGWFD
HNVMKSEFIQTGAECINSTIGTARKETDELVRSLYDLMKPQFYMVKT*
>SRVP18_trench_6_60cm_scaffold_179_34 # 25165 # 25830 # -1 # ID=4_34;partial=00;start_type=ATG;rbs_motif=AGxAG;rbs_spacer=5-10bp;gc_cont=0.314
MERLLSMKEAKELLGVQTRAIQEWDRQGKIKTVRTIGGRRRIPESEILRLQGLGKNDKRR
IIGYARVSSNTDRQKDDLNRQVELLKTRRIKEEDIFVDVGSGLNENRTNFKKSIRLILNN
EVSKVVVTYPDRLTRFGYETLKDIFLHFGTEIETINEPIYHVPQEEMVEDLITIITHFSG
MLYGMRSHKQKEMVEYSKNMFGQDKEVVKIVKEEDIIKLPD*
>SRVP18_trench_6_60cm_scaffold_179_35 # 26066 # 26371 # 1 # ID=4_35;partial=00;start_type=ATG;rbs_motif=GGA/GAG/AGG;rbs_spacer=5-10bp;gc_cont=0.418
MPLEVIENGELSVPDIDVQEAEGLDGIIRNYVVVRWQDITPNMHTKKYDVVGHVVTAGCE
LSEASKGEDGHLTCDSKNIYTVLHPLEEWMEKHVIEIPPAS*
>SRVP18_trench_6_60cm_scaffold_179_36 # 26466 # 26753 # 1 # ID=4_36;partial=00;start_type=ATG;rbs_motif=GGAG/GAGG;rbs_spacer=5-10bp;gc_cont=0.476
MVDRRAVPTSAVDVAIAKRGSNKSAVVPMGGGSEVYLKSGGTIVVRGTKVTPSHRLGTKA
KAMKACAGKKGCEFMSCLEAGGVTPPRSIRKSCAR*
>SRVP18_trench_6_60cm_scaffold_179_37 # 26798 # 27133 # 1 # ID=4_37;partial=00;start_type=ATG;rbs_motif=None;rbs_spacer=None;gc_cont=0.390
MSDKREIPIDTAKLLLARKEANKSSSLSIGEDGKIVPNGNEGALYKVAIRKVEKAGERKP
SNRANKLKACKGLKGCDFAECAKDAFGKLPKNLEGLCPINEVNTDDNGIHV*
>SRVP18_trench_6_60cm_scaffold_179_38 # 27192 # 28064 # 1 # ID=4_38;partial=00;start_type=ATG;rbs_motif=AGGAG;rbs_spacer=5-10bp;gc_cont=0.478
MDWEGLREKTLGEVANTLVAEGVGVGAGFIGASTIGRRVEDYMLPAKVVATDAIMTKVKG
WAYNNAPKLVLWYVIRKYVPETPETRTQEMMMDAKKAIAGSIVFDSLLRVTNHGAPVYDP
SGYKLLGGKGEEIRAAAPQADTQRLIQENSALRTELNKALQRLAAPAPAPQPVQVQAPQP
VQVHVQAPPAQVQVQAPPRHAPAPVVRYQPAPARAAPIVRVEQQSVTEQQQSVAEQQQLA
PQAPAVSERQRRFAFMPTYNAPPAVSEREKKYGFAGKNSEKEIAAMFGML*
>SRVP18_trench_6_60cm_scaffold_179_39 # 28077 # 28526 # 1 # ID=4_39;partial=00;start_type=ATG;rbs_motif=AGGAG;rbs_spacer=5-10bp;gc_cont=0.436
MVETLQTPLAEKPDYTAYCDYLESRGWTREQITLDELNTNLVTLFGLAAGGTGTVIDIRA
PAGQKISIMGTQQIPRGADARSAHALRIRFADTADMEVPIFSKIRITKEKTSEAIVQLAR
VFYADVNLTKFTGSAGATQKTDLLARVGS*
>SRVP18_trench_6_60cm_scaffold_179_40 # 29110 # 30087 # 1 # ID=4_40;partial=00;start_type=ATG;rbs_motif=AGGAG;rbs_spacer=5-10bp;gc_cont=0.328
MTEHRENRDLDRFWKVEEILQCTMKWLKEKFPDAILEREFDDVDIMVHGPKIPVEIQKTP
ECKTGCGKPHISVFEKMTEKRIRIDIDNCGICWFLFDARFLSHLQNTPLSRSQIDMRWFY
QFWKDKKLRVFTIDINRNIREISEDKEFDFIKDKKERRILGKEKYEIAYKIYKRYGFTTE
EINRWYDEYRADNKRTTKGLPAYLSKKGGREREFAYIRFALCNLDAINNMLICDLEPGNR
TAIGQARLLGIISSDRYNGRDSKILCTNENNILGHFPGYFENKELWDYWKTHQVYHNIFF
KVVTGEYPNYMKDRKYQKDIEKAWE*
>SRVP18_trench_6_60cm_scaffold_179_41 # 30337 # 30510 # 1 # ID=4_41;partial=00;start_type=ATG;rbs_motif=AGGAG;rbs_spacer=5-10bp;gc_cont=0.385
MGHHHKHCHTNVHCKYNPTDLNTDKVLFPSGKDNRPQGIKAFCEGLRAFPIGTRNCR*
>SRVP18_trench_6_60cm_scaffold_179_42 # 31108 # 31281 # 1 # ID=4_42;partial=00;start_type=ATG;rbs_motif=GGAG/GAGG;rbs_spacer=5-10bp;gc_cont=0.333
MAKKIHQSKTVIVNIIALIAIIVQAQTGTVISIETQAAIVTIVNIALRLITKEPIAL*
>SRVP18_trench_6_60cm_scaffold_179_43 # 31580 # 32182 # 1 # ID=4_43;partial=00;start_type=ATG;rbs_motif=GGA/GAG/AGG;rbs_spacer=5-10bp;gc_cont=0.357
MSNTKHSKHHSKNERLKLVHKNYARGVHGNISVVKRMSDGKLIIWKRPRSSSYIHQESFR
EEIKLSKYWRKFGISRVKVCWHKDKQSLLKTYIKGPTLKQMLRRGNLHFSKSNSRPVKAL
GELVELLIDCGYYIQDVNRQNLVFDGKKWHLIDSSAIHGKISRSEIRQKYKETFLRSWSK
SLDSNEEMNSLVSFLNRYCH*
>SRVP18_trench_6_60cm_scaffold_179_44 # 32245 # 32772 # 1 # ID=4_44;partial=00;start_type=ATG;rbs_motif=None;rbs_spacer=None;gc_cont=0.267
MTIEIIKKIHKGRNNIYIVKYNGNTCLLKKPKNRDRERKSSLLRQLNRIKCWKKFGLSNV
RAIRYHDGILKTYVEGETLSKIIGNDKHFFSENSNELEALKKFVRLLIKSKHFIHDMKGA
NIVLNNNMFQIIDSGPIYKIKRVKKEYRKILYIKWSKLLESNNEKRHLKKFLNSV*
>SRVP18_trench_6_60cm_scaffold_179_45 # 32840 # 33424 # 1 # ID=4_45;partial=00;start_type=ATG;rbs_motif=GGA/GAG/AGG;rbs_spacer=5-10bp;gc_cont=0.349
MSNHHKNGRLKVICKNFGHGVHAKVSVVKRKSDGKLLIWKRPSSSNSWHQKAFRKEIERS
KYWRKFGISNVKVGWHSDKHSLLKTYIKGKTLAQILKHDQNFFSKTKSRSTRALGKFLGL
LIDSRCYIQNLSCENLVFDGKKWHVIDSSNVHKREDISEVKREYMKKFFSVWSNKLDSDS
ETIHIKSFLEKYCR*
>SRVP18_trench_6_60cm_scaffold_179_46 # 33685 # 34347 # 1 # ID=4_46;partial=00;start_type=ATG;rbs_motif=GGA/GAG/AGG;rbs_spacer=5-10bp;gc_cont=0.321
MQEYKTFKLEDLQEDLLLNLHTNYPNTIDDNAILSVGALGYEKGKAHGCIYSGKVYITNE
KIGIRLNFKIWFSVFCEAYEAPDIKPNIESYLTGKYQQMQSVSYTEPGLSLDAVILLNIP
DRKTQFNIDPKYRNYFDAYWHTFHTDKGNYILSKEGWFGTYIYDPVLGMRDTTSEDFIDL
KNGSSQLKEGLGKFLDSDDVKEFIKQKYYNGLTPEMFIEL*
>SRVP18_trench_6_60cm_scaffold_179_47 # 34385 # 34669 # 1 # ID=4_47;partial=00;start_type=ATG;rbs_motif=GGAG/GAGG;rbs_spacer=5-10bp;gc_cont=0.386
MERKQKKVLGEINPKNPLEGWDPLGDAMRCIATMKMAVDRCDSDSVVAGAGCAHGNAEAA
FYEKQASEDEMTSIKEFVSDFRSEFTKKCKCVNR*
>SRVP18_trench_6_60cm_scaffold_179_48 # 34719 # 34883 # 1 # ID=4_48;partial=00;start_type=ATG;rbs_motif=GGAG/GAGG;rbs_spacer=5-10bp;gc_cont=0.327
MTEHKFEKLSRDDEKKTKIFAGDSQFTIEQMEKEIKSNSGFGKKLRSVEKKLGT*
>SRVP18_trench_6_60cm_scaffold_179_49 # 34930 # 35100 # 1 # ID=4_49;partial=00;start_type=ATG;rbs_motif=AGGAG;rbs_spacer=5-10bp;gc_cont=0.357
MTDNYKFEKLSRDDASKTKIMAGHAEFTIQQLEDEINSNSEIGRKLKSVEKELEKY*
>SRVP18_trench_6_60cm_scaffold_179_50 # 35299 # 36258 # 1 # ID=4_50;partial=00;start_type=ATG;rbs_motif=GGA/GAG/AGG;rbs_spacer=5-10bp;gc_cont=0.356
MYRGINIVDMYYAGDYPFNEYPDFVTFKKYLDIAKNDLNCDFIRLFLLRDFEAHYPDWVD
RWTAVENLIQAHNFAVEYCTYMFWGTTTINIDSYKVWVNKYIGAYRNLGMPTDRIWTVNV
LENPWVNYNVAQQMTPYIKMIDPDRTVTTEVWGSPGGMYPYITEINHGEIIGLPSTIGNS
EINNRVYIPSGNLISTADYSGAQFIPTTEIWNQLKTHAPTSPVLISEFSGDITNRVNLAI
QNGAYGICYWNLHLTDITATTNEGSPLRCPINSDFTLNSIGTELRDIYMSLSPPSAAGMS
PILIGGLAVGMLAMMMSKK*
>SRVP18_trench_6_60cm_scaffold_179_51 # 36337 # 37101 # 1 # ID=4_51;partial=00;start_type=ATG;rbs_motif=GGAG/GAGG;rbs_spacer=5-10bp;gc_cont=0.405
MTQCKNLTITSGAGTGALSVTAITGPASVTTGGTATFTATVTNTGTANGSISVNFIEQIS
GTLIYTQGTGTISPGGSQNISTNIDTSTWAIGNFRVCAKTSSETTYAKCKDFSITSVTGT
GALSVTAIIGPPSVTKGEIATFIATVTNTGSASDSIGVTFSEEIAGTLISMQGTSMVGPG
ATQDLHVDINTSGWAIGNFRVCAKTSSETVYTQCKAFEIKSGSLPPPATEAGMSPILIGA
LAIGALAMMMSKKK*
>SRVP18_trench_6_60cm_scaffold_179_52 # 37247 # 37576 # 1 # ID=4_52;partial=00;start_type=ATG;rbs_motif=GGAG/GAGG;rbs_spacer=5-10bp;gc_cont=0.385
MTEDKDLAIAGTATDTLTVIAITGTDSMPYGTTSATFTATIKNIGTTPSIFAAKSVTFYV
GPTLTTPTTIHTTGLDVINPNATVDITMTKNFSTWPVGTYSICAKTSDE*
>SRVP18_trench_6_60cm_scaffold_179_53 # 37697 # 37846 # 1 # ID=4_53;partial=00;start_type=ATG;rbs_motif=None;rbs_spacer=None;gc_cont=0.240
MITEKNKKFKILRNTNPSVYKNIIDNIPINLDSEIILNYNTQLQFGGNL*
>SRVP18_trench_6_60cm_scaffold_179_54 # 37846 # 38421 # 1 # ID=4_54;partial=00;start_type=ATG;rbs_motif=GGAG/GAGG;rbs_spacer=5-10bp;gc_cont=0.429
MKSGGNTLLILAGLGLAAAVLTQGAKAQPECTDTTWTCNTTDRLEHSNCENTRTTTSCSL
ASDASEMVAGTRAEDLRYDVNNNGTVDSNDVTLLKGGTPLRTLNPANITCTLAPNPTNPS
LSEIDINFTWTNTGGESAAFTPAVSINDGALINLTESPVTLAPGETYNAPYALTNLSLSP
GATYTVCPSPN*
>SRVP18_trench_6_60cm_scaffold_179_55 # 38473 # 39486 # 1 # ID=4_55;partial=00;start_type=ATG;rbs_motif=GGAG/GAGG;rbs_spacer=5-10bp;gc_cont=0.391
MKTMEDMSTEELLARSVGNECTNCRSETLGIGIQTMVVPCPTVTVQLTAPITSVSASFIN
KEADPDINNPTGWRDVVSVTLYTGFGYGDQPDMTVYVNETPVITTDRPVNSSRTVSINVP
SDGNTYSICGGITAPTTCAVDYISNTQTHAATDGSTTADTIVCVPGPYTGTIVNWDIVQQ
KYGIHIYGTATDHIVYLPVSDILLGSCNNVAPPLCGKNWVPGGWSPCTSGPQTRTETDEC
ENTRSVTVTRVCTITCISAPPPTSPSLSEIDINFTWKNTGMEAQSFIPAVSIDGGASINL
TTNPVTLAPGGTYNVPYAITGLSLSVGTIYTVCPIPN*
>SRVP18_trench_6_60cm_scaffold_179_56 # 39540 # 40172 # 1 # ID=4_56;partial=00;start_type=ATG;rbs_motif=GGA/GAG/AGG;rbs_spacer=5-10bp;gc_cont=0.403
MKTIEDMSTEELLATLANNGYTSLEPKTLGAGVTCPTVAAQLTAPITSVSASFINQEVDP
DINNPTGWRDVVDVTLYTGFGYGDQPVMNVYINTIYVTTTDRPVNSSRTVSINVPSGGNT
YSICGGTTAPTTCAATYTSSTQTHALADGSTPIGTIVCVPGPYTGTIVNWDIVQQKYGIH
LDGTLPGYFAPLAYNVILLGACPTPSMILY*
>SRVP18_trench_6_60cm_scaffold_179_57 # 40291 # 40404 # 1 # ID=4_57;partial=00;start_type=ATG;rbs_motif=GGAG/GAGG;rbs_spacer=5-10bp;gc_cont=0.368
MTTIDEYMELYINKDPKVMDKVGMDKDQKESVNNPCR*
>SRVP18_trench_6_60cm_scaffold_179_58 # 40576 # 41145 # 1 # ID=4_58;partial=00;start_type=ATG;rbs_motif=AGGA;rbs_spacer=5-10bp;gc_cont=0.328
MPKQIGSFILPDNIIYNMKDRIKETRKLKIELGFALCTEKDSNVITKGPECTGTKCSIKA
GVCKKGDTQIGNYHTHPRTDATMSITDMVTGCSEKVQCIGSARLNNVICFSRKTDESQCL
KDTSSFEDEEHKILEKGSKIREILDSPRSIIKTGIYSTLKELKQYDDIVFKYNANRVKLL
HRHFDRISV*
>SRVP18_trench_6_60cm_scaffold_179_59 # 41213 # 41362 # 1 # ID=4_59;partial=00;start_type=ATG;rbs_motif=AGGAG;rbs_spacer=3-4bp;gc_cont=0.280
MNKQRAEELDEIAKTVVNDFIFKVGITNVERSYLTSKIQEFTTDKERYI*
>SRVP18_trench_6_60cm_scaffold_179_60 # 41429 # 44761 # 1 # ID=4_60;partial=00;start_type=ATG;rbs_motif=GGA/GAG/AGG;rbs_spacer=5-10bp;gc_cont=0.318
MEEENNLTFDKNKLSSDKLIFLVSKDIWLATTEPLDEYMGSIIGWTEKKPQYDNGYIEKG
STLTFDHVFEDALDFKLKKDDIEEDYMAEFLEEELKNLTKSGVLTLLEADTKWQNILGIT
SHNTVTIEDLSIRDKDKFTLLVSKDIWEATTGPLGKNNNIITGWTEIEPQHSKGPRITEG
TELKLIAISDDGLLFFSLTKGGKELIVKRSFTQEDLTGLAKRGVITLLETNKQSETYIPT
PNDNYYPVTKEEFATFADSNVSKYVDSSILPSCDYIIDRRDTIEFPFAIDYKNEWSIWEG
IREIIQNSMDTETRLDIYTPNNNTIVIHDEGKGLSIKDFRLGGGEKAKLEDSKTYNPECK
PEKLIRGAHGEGMKLTFLVLSKNPEIYKFYHYSRCIRATAEFVQSQRFKELTLDVYLDPI
RPHKGTTFILNAPSKTINELMEYCKTRVIYHSLYINGEKTSHVSYDMLSIHGSYKDEKTY
RTIGQIVDMYSYDPIEDLEKPIFVRGIYVKNLRTVFSYNFICPYLDSARNIVDISQIKDQ
IKRVYTNLEFKGISAKTVAERFVKAIYEGINIDFIENNAYFASYEVKDSAQKVYREVWDT
VFGKNAFIETDPTLTQLAMEQIYVERDETDNIIREVHYKPVKLNTILERIFFGANVPKDS
DIVVQQTIDIPCPIEDLGSDKDYLMKNLRDAISVLCPIYDLNPEEEITKWNIFLIEYKTE
NQPPKNLWKSWDNISKETKEEIFDEIRMLYLEFSKYPIIIEKGLKLPIIDIELFSTIANV
LNLDKKTIISQHPDAAKYIEKFENRILPVKQKLGYYNHNEKRFGIRYDCLVNRDKTFTVV
IHEYAHREKEVDDIDDYDSAMGKILNVIQTGYGTILNDSLLYADQIYEHYILKTIFENIT
TSDMSENTRENLLNSLKMLPDNISDVIFAACIDKKTGKYKHENIKNIHPEKIEEPVEDDF
VRVARILAEEEIEDTYTKQNNEEWEKTAYLPGGDYLESTGFTRGEGNLDYMLEHYGWDAR
KKTLIQNIEFDAHKEGMHEDMHVIRIEHLTEPLVTNISKKLFQNSNINRYYWIAYTNSDD
IVAFNLRDDGKYPNIPWSLRIFKSKVSRFV*
>SRVP18_trench_6_60cm_scaffold_179_61 # 44823 # 45092 # 1 # ID=4_61;partial=00;start_type=ATG;rbs_motif=GGA/GAG/AGG;rbs_spacer=5-10bp;gc_cont=0.304
MTEIKEKLLIGNCQCLDKYNKHFLVSILKEKIDNEKNYIKKIEYDRKYYELREKRSGQYA
SADALIRIRKGIIETSELVMKRVENTPEC*
>SRVP18_trench_6_60cm_scaffold_179_62 # 45160 # 46809 # 1 # ID=4_62;partial=00;start_type=ATG;rbs_motif=AGGAG;rbs_spacer=5-10bp;gc_cont=0.365
MVSTGIIEINAGCSDVAFKTCSSEVYIDDKFIGYTPIQIFVPTGSHSYKLIKPGYQPPPP
PPPPLMAGVANVQHGIKFSLNVDLINSATTGAWSIDSIPTGANIFIDGKDIKMTSPAIVS
DLTPGQHKYKLTLPGYEEATDSFTMALGQPTSMRPILTQINDFGTLYIYPTPVLYGRIIP
YILEGAKIYIDNIDTGKTIPSPITGLTKGVHTFRVTRSGVEDREGMFIINGGDVLLISVY
PILLPKIGMVVIRAFPLVGDMKAAHVYIDGKDTGERSNVRFALSEGTHTYMLKLEGYEDV
ENKFDIVENRITRVTAYMKHLGTPSFGRLDISSTPPGALIHIDDVEIGQYTPTTVRKLYD
GDYIYRLSKPGYLDTSGTFTMSNEDTIDLNPTLIQSDTILDISCNIIASMIYIDNHTEGW
TTPEEITGISPGTHTYSLVIPETYGQAFNSVTGTFNLEKGKVTKIDGVMNLDKDHGKGNL
ILNSIPIGAKVFVDDIDTESTTPDSVLNMLPGIHKVKFTLPGYKDWIGNVNIIPGSMVSI
FENLTPEKA*
>SRVP18_trench_6_60cm_scaffold_179_63 # 46875 # 47114 # 1 # ID=4_63;partial=00;start_type=ATG;rbs_motif=AGGA/GGAG/GAGG;rbs_spacer=11-12bp;gc_cont=0.438
MPTGTILAYSVPDGAQVLIDGSIAPSMFGFARTPAIIGEIAAGTRNVTFRLPGYAEVTMQ
TEVPQGGSSTVTAILLPTK*
>SRVP18_trench_6_60cm_scaffold_179_64 # 47166 # 47603 # 1 # ID=4_64;partial=00;start_type=ATG;rbs_motif=GGA/GAG/AGG;rbs_spacer=5-10bp;gc_cont=0.331
MINATDIIKDMLTDVGIEHHHNKKDKKVSLDIGNMCKVEIHKYPYGSGYGINTTCSNDID
TKLNSVADFVDIIRISSSDKKFELYATSNDRTLGAGKIDIRIPTKIESKRPGKYEIDCTS
GDGNDCNISRLYVKDIRDEEETLIE*
>SRVP18_trench_6_60cm_scaffold_179_65 # 47675 # 47980 # 1 # ID=4_65;partial=00;start_type=ATG;rbs_motif=AGGAG;rbs_spacer=5-10bp;gc_cont=0.330
MVLTGEDANELIGAILSITSNISVETMKHPKGSLFEPHRAQINGITKAYVELSKTVLDRV
SAEQLIHYLYFDFEKPVSEYLGFGMSIRLPSEYMMIYSKKY*
>SRVP18_trench_6_60cm_scaffold_179_66 # 47999 # 48340 # 1 # ID=4_66;partial=00;start_type=ATG;rbs_motif=GGA/GAG/AGG;rbs_spacer=5-10bp;gc_cont=0.357
MVNMTQEYLLELDKLREEVTQNIISLFNAIDDYVEPAESKFAEFRPVTEGFNLSHDALLR
VLNLEPTRDTEIPIISRLEEIYEGWHDEGFSTERTWDEIRMLIKRITSYGLVS*
>SRVP18_trench_6_60cm_scaffold_179_67 # 48354 # 48617 # 1 # ID=4_67;partial=00;start_type=ATG;rbs_motif=GGA/GAG/AGG;rbs_spacer=5-10bp;gc_cont=0.371
MATNWYEDEKKVIALAEFLVHSVEIESADELLEYFKYPDRYTEVWKIYEKEMLGSVSAFP
DLSKKWKLNEKNPVQIERVESCACGIA*
>SRVP18_trench_6_60cm_scaffold_179_68 # 48852 # 49151 # 1 # ID=4_68;partial=00;start_type=ATG;rbs_motif=None;rbs_spacer=None;gc_cont=0.330
MTTIGNYKYILSYKNSNPTIPTGSDCCKKTCEMLHDTINSMEIERDGMEFIKRLGIQRIN
EKRLEDVRDAFIPTLQNMSFTLTEEGICKCVENVPEKYK*
>SRVP18_trench_6_60cm_scaffold_179_69 # 49197 # 49487 # 1 # ID=4_69;partial=00;start_type=ATG;rbs_motif=None;rbs_spacer=None;gc_cont=0.333
MTRIIEHNPKIFDGEVSMIPIGDKCCKEVCTMLNDSIIGKDITANHCILLNTWAKKHVYQ
RTTSGMVICDREQKKAKILKDMRLTLKDKGICKCIE*
>SRVP18_trench_6_60cm_scaffold_179_70 # 49508 # 49783 # 1 # ID=4_70;partial=00;start_type=ATG;rbs_motif=AGGAG;rbs_spacer=5-10bp;gc_cont=0.286
MTNIVRTVEMPVKRLEKLRKDIAKYEEHVNKCDIVGTNVLAESIGSDIDFLKYSVKKITD
EQNREMGQLENIFSGYMERLQKCRCIRKIEK*
>SRVP18_trench_6_60cm_scaffold_179_71 # 49795 # 50601 # 1 # ID=4_71;partial=00;start_type=ATG;rbs_motif=None;rbs_spacer=None;gc_cont=0.380
MEILNITGVGVQMKEPATILITIPLKKGDPTEYTASWAEGAVQIAKSLGYNVIALRGEEN
THKNVSQAITKYRPMLMTHYGHGCPSSLQGQRECIINRKYSTDELVCMALSQNTEERQQL
LNILSPLGELSCPGICSLDNDPCSPYCTHDTNINLLKGSIMIAVACHSASSLGLCGVKYG
VKTYVGEDDLLMFPVDTIHSQDMFGELQLVMFKELLMGKTIQEAERTMSELEDSYIRQYK
RVKYVALPLVWNKVHRKLLGNKNAMIYE*
>SRVP18_trench_6_60cm_scaffold_179_72 # 50779 # 51048 # 1 # ID=4_72;partial=00;start_type=ATG;rbs_motif=AGGAG;rbs_spacer=5-10bp;gc_cont=0.370
MIEPGHRNPPKGTMNIDLAISSIKKLEESAKKCDQDTPAHTLSAVRWLENAIVKKEIDEE
DYDEFMAKIKNQTRIFVDKCDCLGARPDT*
>SRVP18_trench_6_60cm_scaffold_179_73 # 51073 # 51339 # 1 # ID=4_73;partial=00;start_type=ATG;rbs_motif=GGAG/GAGG;rbs_spacer=5-10bp;gc_cont=0.341
MNRNINNANSFNSLATKYKTSEECVSVENARIAVEALNEHIMNQTRRGAYIVDIKNTVMV
RDTIKGALDHASLEHDDICFIVNIGTRS*
>SRVP18_trench_6_60cm_scaffold_179_74 # 51635 # 52594 # 1 # ID=4_74;partial=00;start_type=ATG;rbs_motif=AGGA/GGAG/GAGG;rbs_spacer=11-12bp;gc_cont=0.344
MMIPIISPEKVEEEKEEDSRVKKIKIQKPKTKEEKSRIPFTTSEESAMDKAVEEMIGEEG
DIEGKEEEILKRVLEEIEKEEKKRGEKQKQKEKKEREAIHVGPLYPGLPTPEIEHIHEKS
MVPIGNDCCNKLCKHLNDEIFNKEETLGGTAQIYMKGERIPFYRSFPSIPYTIEALKDYR
YLLHRDNVCKCYEETEETEAPLPVIGGSPQKLISSRTGKPVTSGGLRYELPKSMIHIAHR
KDKPIAPTHDGCCMEACDILTKKISKMENMLDKIELRGGKELKLKLGLSQRYEALAYKTF
TLQEYRTKLTKNKICECIK*
>SRVP18_trench_6_60cm_scaffold_179_75 # 53052 # 53231 # 1 # ID=4_75;partial=00;start_type=ATG;rbs_motif=GGAG/GAGG;rbs_spacer=5-10bp;gc_cont=0.306
MTTYQQVVFILGKSLESFEKSINTCNIHNMLDENVNVNKTFESLPPNVQRTEVQIKRIC*
>SRVP18_trench_6_60cm_scaffold_179_76 # 53344 # 53547 # 1 # ID=4_76;partial=00;start_type=ATG;rbs_motif=GGAG/GAGG;rbs_spacer=5-10bp;gc_cont=0.338
MDKVLTLEEMHNMNIDNIIDLYRNGYTIEENVNNLEPKIVSADISVSTGSLFLIGAAALV
YLVFLRR*
>SRVP18_trench_6_60cm_scaffold_179_77 # 53602 # 53970 # 1 # ID=4_77;partial=00;start_type=ATG;rbs_motif=AGGAG;rbs_spacer=5-10bp;gc_cont=0.328
MSDVPQLCKCLDQEDKKLMLKIIDEAIKEEENELKKIEARRLFSIMKPPFVEPFQGIRSS
LKRVHEEFKKSVEELKRNVEKYPKCSSQFPIKPPTTDKDDNIKSPTFENVQTPVPYSQRK
LY*
>SRVP18_trench_6_60cm_scaffold_179_78 # 54498 # 55277 # 1 # ID=4_78;partial=00;start_type=ATG;rbs_motif=GGAG/GAGG;rbs_spacer=5-10bp;gc_cont=0.338
MEKDNNKYEKGTLGWLRKQQKIKSNKDGFENVDDWLKWKNRDIEEKYGKEFSKWAMENSG
KPGIEDKWINLGCKTGKEYADKIARGLGYRDHNEYYKEWSHWNGRRGISIEINDGCSVWF
GEFVENLMIHYYPGAIKMHPNNPGFDYLWKDEDGKDTKIDCKGRCLCYPEYGHPILIFPI
KWNNIADIFILSGWDNRESRNPLFALEFYKNDLVKYGRGINSYKVEFWKRDSIGITYPKG
LEQFKEYQIDIDRLRDMLV*
>SRVP18_trench_6_60cm_scaffold_179_79 # 55371 # 55712 # 1 # ID=4_79;partial=00;start_type=ATG;rbs_motif=GGAG/GAGG;rbs_spacer=5-10bp;gc_cont=0.377
MTMLLAFDCDETISVSNGSVLVERLYEINTPPYIQVVIVSESALCTQLPFPRFVSDHRLR
PRSVTRLENLLRATLRYPSLLNMYISDNDGDDIIAKNAGFSYIHPKDFHFPLQ*
>SRVP18_trench_6_60cm_scaffold_179_80 # 55879 # 56145 # 1 # ID=4_80;partial=00;start_type=ATG;rbs_motif=GGA/GAG/AGG;rbs_spacer=5-10bp;gc_cont=0.292
MTEIDPSETLTEHDTKILENLSRNLFDIWSEEIQKNKRSAVFDNEALDDFISEFTIMVDN
LTSNKHIKDYISHTHGAYLTIEVPVKYG*
>SRVP18_trench_6_60cm_scaffold_179_81 # 56184 # 56705 # 1 # ID=4_81;partial=00;start_type=ATG;rbs_motif=GGAG/GAGG;rbs_spacer=5-10bp;gc_cont=0.364
MLIPIISPEQMKKEEPASKQGVMRVIPSTGVKEFAVKIRRTSTGPKPVIPTGDTCCTKVC
TLLNGRIKYIEDELLLRKAELASVTEGLLLETREVTRKVPGKLRGQVKEVPGKAEQRVSV
TYSQSRQKLKKQAFAITNQLTALNDMRYELLEKGSCKCIEETKFPERETIKMK*
>SRVP18_trench_6_60cm_scaffold_179_82 # 56859 # 58067 # 1 # ID=4_82;partial=00;start_type=ATG;rbs_motif=GGA/GAG/AGG;rbs_spacer=5-10bp;gc_cont=0.385
MTIICGPINATISGSDSMVCNTTMHISNIRYGQSTIDVDVLNFGTSAQVSSAGNTFTVNG
SRCTIALISKNESAYTAVIQITVSDIPPEKWKCIDPITNTCAQATDGIYNSEADCKAALS
CQPPPAGVTHYLDVIVQPYSWYTPGETADWMVTKLTDISGAITNIFTGITDYEYVRTDIL
PNEPVGKVTVRINLRQTSTMGINSMVVIPVAVWVAAIVSTLLVIFVAFGIITGWTFKLSG
FLAEITGKEYSKKDVVDMVEGQGGVVDKQRADCKLNFAGNPDGLASCEKSVQSGAADGLT
DSLGLTGTDSTTLGIADKIDTCLSQYHADNDADKYQKCLDGVAASTASQIKAKTPETPSG
GMGTMLLLGVGLLGIMYLSKGGEGKGQTIVVEREKPKQIEGP*
>SRVP18_trench_6_60cm_scaffold_179_83 # 58252 # 58638 # 1 # ID=4_83;partial=00;start_type=ATG;rbs_motif=AGGAG;rbs_spacer=5-10bp;gc_cont=0.323
MACNAQQTLVFNGIKGKQIDIDKIPILPVSPDVPSLNTWYNNANENIQYSVEVGNGIYIT
YNLNVAPAIGCNKNPVELCDPCITVTGTITDLQINDALAKLPFKSSNMGLIIAAGIGIAV
LYLTLKKK*
>SRVP18_trench_6_60cm_scaffold_179_84 # 59003 # 60304 # 1 # ID=4_84;partial=00;start_type=ATG;rbs_motif=AGGA/GGAG/GAGG;rbs_spacer=11-12bp;gc_cont=0.376
MACGCTDKLNMNNKRLDNNTQLTNNKTLYLEDMKNMSIDEIINLYKLGYMLEERSIENDN
YINNLTYDTECSGTPVIDKSDSHELNYVGCYINSAFAQKFVPASQCLSKVTIKVLRQATY
GSGVTIHIVPDVGGLPPNNWLGGSIASATVPSSQIPTTATEVNFPLNLKLNNLNPLWIVV
TSDYYDSTATDYSSEYIRISNSTTGSGGMAEFYSGAWTSYPTWNIVYKTWKTTYGSSQVL
TSISPANSSVQKNSTQPFTAKDQSNNPITTGVIWARTAGVGMIDPLTGLYSAGATAGTAT
ISATYAGVTKTTSITVASEAQVLTLISPSSPTILINTTEQFIARDQSNHPITTGVAWAKT
TGVGSIGASTGLYSAGATAGTATISATYAGVTKINYVTVSTTPPATEGGGSSILIGIVGV
VALGMMMTAKKPQ*
>SRVP18_trench_6_60cm_scaffold_179_85 # 60379 # 60618 # 1 # ID=4_85;partial=00;start_type=ATG;rbs_motif=None;rbs_spacer=None;gc_cont=0.362
MPIGNANIDSNPQGAKLCIDGQPVLDSTGTTVFTPVLITDIPAGQRRFAFHLPGYYRECI
NVDIIENQTIDIFVTQIPK*
>SRVP18_trench_6_60cm_scaffold_179_86 # 60659 # 62530 # 1 # ID=4_86;partial=00;start_type=ATG;rbs_motif=GGA/GAG/AGG;rbs_spacer=5-10bp;gc_cont=0.354
MVLPSPDFLRKITNTDNIVQAQKAHLLPDLLGKYPGDYIDTDLLNNLKTKKPWIEPITTY
IQSSATEHQPTLSKLSPEGDKILVVCVDFSDKPATIPISTIYNRFFGTTGKSFKNYYSEN
SYGTYVPDGIVVGWYRVPQTYAYYRDDQSTQGCDYGIYGSYPHNVQRLFEDALDKVNNDS
NITSTTLSGLDIDGDGLLNRVIVVHAGGESAYRGNCNEIWAVTWGIYPKTVKGKTFGTFA
TSAEYLNISTDQQRSGVDCHEYGHVLGLPDLYDYSGNTNGTGIWSLMSSGSWGNDYAITP
SHLDAWSKYQFGWIAPIINPRGITYIDNAETNNQIVKYTTLYTNEYFLVENRQKIGFDSY
LPGSGILIWHINENVDQYTNRYCHTVSLIQADGLQDLENKRNNGDLGDPYPGASNNISFG
MNTIPNSSLCCSLQPCILWNILIDNISNSANTMSFDSILPLIVVGSAKFHTTPTGADIYF
DTIYKGTTDINTGALNIDNIPIGTTNYIVSKVGYFDYTGSIDIVENSTTYELVTMTPVAT
VNNIVADYVGCLPPCDVAIGVSWINKDPIRSGTFYPAIKINGTRIPFSTPEELIQIGPGI
TIAKMFHILGLEIGSYTVCPDPN*
>SRVP18_trench_6_60cm_scaffold_179_87 # 62637 # 63521 # 1 # ID=4_87;partial=00;start_type=ATG;rbs_motif=AGGA/GGAG/GAGG;rbs_spacer=11-12bp;gc_cont=0.355
MTKYTSQGSVCRRTATTIRHPSQGCPPIWPKFRNNIRNTGQSYFLSRSNGTLKWTFTTVG
AIQSSPSIGPDNTIYVGSDDNNLYAINPDGTERWHFTAVSHVFSCPLITSDGTIYVGSDI
GNLYAINPDGTLKWSFTTTPGFPISSSPSIASDGTIYVGSFDGNLYAINPDGILKWNFTT
GGAIEFSSPAIASDGTIYIGSDDGKLYAINQDGTLKWSFTTTPGFPILSSPSIASDGTIY
VGSDDSNLYAINPDGTLKWSFTTGAEVFSSPAIASDGSIYVGSLDSNLYASISV*
>SRVP18_trench_6_60cm_scaffold_179_88 # 63543 # 64262 # 1 # ID=4_88;partial=00;start_type=ATG;rbs_motif=GGA/GAG/AGG;rbs_spacer=5-10bp;gc_cont=0.411
MLTYLRTDQRQTDQKEDLSIASVQPTNCININIVQPSTIAIAPTSSSVQIGNTQQLTAVC
TDQSGIIDCPVLAWSSSDDSIATVDQSGLVTGITTGSTNITAGASGVTSNISAVTVTLPP
PVLTTITIYPASASIQIGNTQQLTAVCTDQNGIIDCPALTWSSTSSLIATVSDSGLVKGL
SEGSSSITAMASEVISDVSVIMVTIPPPAEAGMVGILVVGLAVGALLTSQKTKKMSIQV*
>SRVP18_trench_6_60cm_scaffold_179_89 # 64406 # 64624 # 1 # ID=4_89;partial=00;start_type=ATG;rbs_motif=AGGAGG;rbs_spacer=5-10bp;gc_cont=0.384
MTEGYLHVVTSPVAGDIFVGNEYRGTKDINIQLEQGTYTVSFGNVTGYVTPAPMNIVVNP
GFTALITIEYTR*
>SRVP18_trench_6_60cm_scaffold_179_90 # 64751 # 65062 # 1 # ID=4_90;partial=00;start_type=ATG;rbs_motif=GGAG/GAGG;rbs_spacer=5-10bp;gc_cont=0.317
MSCGEKKKEDDKEVKEKRAGGNAVLCGVAAHNLKKTIMRNVKESESDIAGACIIFHKKHE
QNTGKPIKTISEFERVTKEFSKLPKEEMEKLIKESKEEDKKCN*
>SRVP18_trench_6_60cm_scaffold_179_91 # 65590 # 65754 # 1 # ID=4_91;partial=00;start_type=ATG;rbs_motif=AGGAG;rbs_spacer=5-10bp;gc_cont=0.309
MMVPPSPELQRKFINTDQLVKSGRSYLIPDLIVKYPNDYVDLLTYESIKRIMQR*
>SRVP18_trench_6_60cm_scaffold_179_92 # 65791 # 67143 # 1 # ID=4_92;partial=00;start_type=ATG;rbs_motif=AGGAG;rbs_spacer=5-10bp;gc_cont=0.358
MVSPHPDLNRRLRNTDNIIKSNMTELASELHRKYPHDYMDVKTHNTMKRSMPWVDIVSPL
RLQTTETQTTETQTQTLQPISVDKILILCVDFPDKPHQVSAETIYNRFFSDIGNSLKNYY
KEISYSRYIPHGELYGWYRAPQPSTYYADNQNGFGKYPNSAEKLTEDVIELAKNDPNAPI
DWQSFDTNDNGYIDNLIIVHAGAEAAYTGELNDLWAHVYVIPTPKIIQDKSVWVYAMTSE
YLNLPTDQQIIGGDCHEFGHLLGLPDLYDLSDNSNGVGIYSLMGAGSWADTGKTPTHLDA
WSKYVLGFADATLNPMGNVYLRDIERNQNIIKYTTPDPKEYFLIENRQKLWYDKYLPSDG
LFVWHINENQEYNDNETCFMVGLIQADGLKDLENKANYGDSGDTYPGITNNRSFGINTDP
DSKLCNDTRQKLLIRNISNSSHTMLFDSSF*
>SRVP18_trench_6_60cm_scaffold_179_93 # 67312 # 67806 # 1 # ID=4_93;partial=00;start_type=ATG;rbs_motif=GGAG/GAGG;rbs_spacer=5-10bp;gc_cont=0.438
MEEIITVDGRTFRLTTDHQLTVSEKMQAIADIRNGNMPTLGVISLQNQACASINMLQPPT
AADVSVVDITVGGVDCGAPGPCPTDLTCTNAGCVPPDAIPIVITFSNSGTADVSITPILT
INGADSGMTPNEGSTITVPAGATATATYAGLTLVIGPNTVCINW*
>SRVP18_trench_6_60cm_scaffold_179_94 # 67899 # 68261 # 1 # ID=4_94;partial=00;start_type=ATG;rbs_motif=AGGAG;rbs_spacer=5-10bp;gc_cont=0.380
MGNACAMINMLSIYIAPVDIYVEPVYCGAPCNIYVAATWLNYDYNPGQLTPGLIVDGVLT
TFSPVTLRSGDAITLGFDIFGMTAGIHTIQPSPYGDSFMETVNVIAATSPSLSASEFQMR
*
>SRVP18_trench_6_60cm_scaffold_179_95 # 68561 # 69229 # 1 # ID=4_95;partial=00;start_type=ATG;rbs_motif=AGGA/GGAG/GAGG;rbs_spacer=11-12bp;gc_cont=0.460
MEEIITLDGKQFKLTTDRPLTALERQQTISEIKKQTGCSSCGGRAAQLKSMNQDSNYGGI
KSMGPCAAGLKGSGPGDAPVNLVASPNGGVGPYTVNFYIKRNTELYFLMGNGLGTPALGT
VTGTNSQTVAEGSSTTTYTYKLIDSDVVAATGDDAAGIPTTDTTGAVTDPADTTAALAAG
QIRFATTTVDSCVVGAGGPKYCIEWCDVTISCAAPTCNFVVT*
>SRVP18_trench_6_60cm_scaffold_179_96 # 69386 # 70006 # 1 # ID=4_96;partial=00;start_type=ATG;rbs_motif=AGGA;rbs_spacer=5-10bp;gc_cont=0.304
MITYEEFIAKMIEKGYVHKNDTPINIGDSNIVKTFSINKEQTGKIIEFSCPENQIISLCG
TEHEGGCRNEYICNIRCCDNHNNEPFQEFHHSTGLTRDKHVLAEIIVTKILRNDPPVQHT
KVREWSETISPILKLIGSSNNREHIMWVGAYPKFNSEFNKISFTLYGNQKMTFYAHNPNT
DITKIDFRFDVDIFEQNDNIPFSGQY*
>SRVP18_trench_6_60cm_scaffold_179_97 # 70016 # 70657 # 1 # ID=4_97;partial=00;start_type=ATG;rbs_motif=None;rbs_spacer=None;gc_cont=0.383
MDDLIRKEETNMEETVTINEHQYKLSYYQPLTPEQRSKAIEQLKILYVPKGCIKMRESSP
MQQMSSQQIFGNLMILTPSCPGGIKQKGGTISLNAAPMGGIAPYTVMYYKKIGTAVPTQI
GTTATGVSEATSSTTPSTTTQIYTILNDDVKNSTGDPTPASGSPPYVSTALASGYLRIIT
KITDSCPTGSQSSIEFCDVSLSCASPACNLIIT*
>SRVP18_trench_6_60cm_scaffold_179_98 # 71092 # 71493 # 1 # ID=4_98;partial=00;start_type=ATG;rbs_motif=GGAG/GAGG;rbs_spacer=5-10bp;gc_cont=0.396
MSRHKHKPTLEIFRPIGKGHICAMALPSANTPWLSRNIRPKHTPSAIRITTSISVSGVLK
AIITHKGVTIITDLNSGSPLIAGAMYVFEVMLHHHDSINFTYDQTNGTIQLARFEEIDVS
SASGRAGSNFITI*
>SRVP18_trench_6_60cm_scaffold_179_99 # 71977 # 72357 # 1 # ID=4_99;partial=00;start_type=ATG;rbs_motif=AGGAG;rbs_spacer=5-10bp;gc_cont=0.425
MSSHKVKVERLKARAKAILQHAAMPVAGVSWLSSDLRPKHAPSSMRVTVAMDQAGVFKVK
IINGGDTEIMDFNEGNPLVPNAIYVFEFMVHKHDRINFACDTGATGFIQVLRVEEIDSSA
AQSSRQ*
>SRVP18_trench_6_60cm_scaffold_179_100 # 72758 # 73180 # 1 # ID=4_100;partial=00;start_type=ATG;rbs_motif=GGA/GAG/AGG;rbs_spacer=5-10bp;gc_cont=0.376
MQNIKHVGYGSGSIGSYAFGGESKSSATCPTVPKYSGDTITLESTPRDGTGPYYVEFRIN
GDIIDASRLGEDNPITSASEDTLITRTYTLDDVDISHALTGTIEFSVFISDSCPIEPMTC
TESCTIDIGCIAPVCNFTVT*
>SRVP18_trench_6_60cm_scaffold_179_101 # 73214 # 75556 # 1 # ID=4_101;partial=00;start_type=ATG;rbs_motif=AGGAG;rbs_spacer=5-10bp;gc_cont=0.412
MRSMINSLLDPVVNFGKVTVSTGYNSTDATITLAPGDGSKLPDPSNDGQFNLVWFNNSTY
SDPADDPYVEIVRCILRTDDTLILYRAQEGTIASNKNIPWKIYRMLLSTTKKTIGDIQTE
SQSNISAHSALSSGIHGVGIDTIDGVGARNIAISSHSSATSNVHGFDASGDAPAQVHGIS
KHTGTIGTEANITFAATGGHAHTGSDSTKVDHNDLSTIGTNTHAQIDTAIETTLPGLVTA
HAGLTTAHGAIGTVVGTTNSQILINKTLTSPAIDDFTNSNHTHSAAGATGGIIDHTTLNN
IGSNTHTQIDTAITASNGHIASNAAHGATGAILGTTTANATYAPIAKGVTNGDSHDHNGG
DGAQINHTTLSNIGTNTHAQIDIAIETTLPGLVTTHAGYTTGVHGVTGDYILGTEDLDPD
PALGANSDLKIATQKAVKAYADQLIAAANATVYKGAIDCSGSPNYPAADAGWLYRISVAG
KIGGVLGINVEAGDMIICLTDATASGIQATVGSNWNVIQANIDGAVIGPSSSVDNRVAFF
NGSTGKLIKDSGLTLSGTNTGDQTLFDATAPTTQTFGDSAVVGTATVAAHRDHKHAMMVA
PTTVSGNAGTVTVGTTSSTTCSVGLFESISGSLSPKTSAGLTYNATTNNLVMTGNLSISG
QYLSSKKVGSFTRTMGSTGSQPVTGIGFKPSALELIACVYSTVITSIGYADASSGACMFN
AGDGTFNTMPNPIFLVSSPGNVFMANISSFDSDGFTLSWGIGVGNPTAPSAITIKYLAHR
*
>SRVP18_trench_6_60cm_scaffold_179_102 # 75792 # 77384 # 1 # ID=4_102;partial=00;start_type=ATG;rbs_motif=GGA/GAG/AGG;rbs_spacer=5-10bp;gc_cont=0.406
MQSMINSLLDPVVNFGKVTVSAGYNDLDIIIVLAAGEGSKLPNPAIDGHFNLVWFNNSTY
SDPTDDPNVEIVRCTVRADDVLTISRHEEGTTASNKNTAGKTYKMILSPTKKTIDDIQTE
SQTAINTAVGIHAGLTTGVHGVTGSYILGSEVIGAINGVAGLDANGKVPTTQLPALAITD
VYTVDDQTAQLALNTTTQEGDVAIRTDENKSYVRNSGISGTMTDWSLLLTPTDAVLSVFG
RTGAVAATSGDYTWTQIDKTTSSIGDITTRSHTLLTDIGTNSHANIDTAITNSTNHIEAA
APHSGHDTPSQRDAAIGTAIGTHAGITTGVHGVTGSILGSEDIGAINGVAGLDVNGKVPT
TQLPGLALTNVYTVASQVAQIALNAITQEGDVAIRTDENKSYVRNSGISGTMADWSLLLT
PTDAVLSVFGRTGAVAASNNDYTWGQINKTTSSIGDITTRSHTLLTNIGTNTHAAIDTHI
GATGTSVHGLGSMSTQASNAVSITGGTVAGTTVRTTVGLQLPVGTNRWVT*
>SRVP18_trench_6_60cm_scaffold_179_103 # 77385 # 78029 # 1 # ID=4_103;partial=00;start_type=ATG;rbs_motif=None;rbs_spacer=None;gc_cont=0.406
MVGLSGSIWVDGTELHYISESGTERRETGTDYGLVSGLPGSIWIEGTQLTYIDSSQHKRM
LPYATLSTVAGLDGSIWLDLEMVHYIVGGQETYWHTDTHTDSIVPNPNWNDYWTDNHSDI
TFAGLTGPWYADYDKSTGGVHIDNWSHIDNAASYFSHNDFYTDADTHWDNIDIGPPDPNP
HSNEYIYQINSVFSWANHTDHTDHSNIAHADTPL*
>SRVP18_trench_6_60cm_scaffold_179_104 # 78042 # 79241 # 1 # ID=4_104;partial=00;start_type=ATG;rbs_motif=AGGAG;rbs_spacer=5-10bp;gc_cont=0.347
MPILIKPYLGCNLKCKYCYQYKTKDRTTYDIDNIIVTMDKVHNVIKDTITLHGGEPLCIG
YHDVERLLEHSVKLTQCSSIQTNGSLIDAKFIELFKKYNTHIGISLDGDGELNSLRCNIQ
TTQKIIKNLYEMLDNKIVVSIIITVHNQNAGTEERLNNLKSFISTMDSIGVFGRVNPNHS
EYALSENRGKEVYLELSKFALENKLMNRWAPFSDIIHSLKKDGQYVCTFKDCDIYSTASA
NVILGDGSQTNCLRTDIMLRHPQKLMTRTEILSQVEQIYGGCKDCKYFIYCKGGCPSNAP
DWRLRDQFCASYYTMFDYYYNTLGQFGIFDIKNDNPSYSKHMPGSTHTDGIEHMDGEIRH
LDGTPGQTCKTPTSGNQHTDGIEHIDGGTRHMDSSLVRR*
>SRVP18_trench_6_60cm_scaffold_179_105 # 79241 # 80068 # 1 # ID=4_105;partial=00;start_type=ATG;rbs_motif=GGA/GAG/AGG;rbs_spacer=5-10bp;gc_cont=0.370
MEIQPFTRIVWKTTASKDKWNDKINAINAAYAKCELETVLHNMRRATTYHVDMNNLEHTF
KLINDCGLVFTPIAQSGYYQGFSHKHRPVEIGKPSYWYGSITKTVEDGILFKTASNEKRQ
DEIHTPIGELLGYPKCCTEKFISIWETGNYDGMYEIAKQTEGSEVTETESKISCTIQDIG
KYSVNSPLLRYFGIRAIAHFPCGLKCKESYTIAQKWLKIMETIDPDASNDLKELLCSIIS
WDSLNGVVEVDTPYFKGISHTYPYLGQHRIINITD*
>SRVP18_trench_6_60cm_scaffold_179_106 # 80163 # 80846 # 1 # ID=4_106;partial=00;start_type=ATG;rbs_motif=None;rbs_spacer=None;gc_cont=0.330
MTDAPEFIVESVDESDEIWKFFNTTYKLNDENQNPNGQFAKKFTSMATNATIFRWKFGEN
SNQTVETTLNPYIHNFYGPGTYNVSHQSCYPCASTNQLVCSNGWCTKSVTIVLPSDNGVL
VATAGLFGLFIIAKEENCCKFRDRCIDSRKICNSIQPEDIENIKQCNIIEKKCTTRLKDC
KKKCAETGHIWKPLPYTCLQKREPHKEICQTIDNKKYIEKKKKDQNK*
>SRVP18_trench_6_60cm_scaffold_179_107 # 80902 # 81585 # 1 # ID=4_107;partial=00;start_type=ATG;rbs_motif=None;rbs_spacer=None;gc_cont=0.379
MVNRLEQEITNMAIYNEYSKSSLGRIIAATRPGRANIYLDGELVVDTSGQIAMTPTVIHN
VTEGTHTVTFSKSGYSDITILVNVKVGPEGSDYSARAVLDTSKWPYPLMLSQQLSPIITQ
QETLQRSQQQMQPLQPSPGWPYIPVQQVTYGHMAATTSPDEAEIYLDGQPVRDINGNIAK
TPSSITGIITGIHTVTFKKAGYIDTSVTLEIKNGLYSDARATLQLAR*
>SRVP18_trench_6_60cm_scaffold_179_108 # 81761 # 82972 # 1 # ID=4_108;partial=00;start_type=ATG;rbs_motif=GGA/GAG/AGG;rbs_spacer=5-10bp;gc_cont=0.369
MGFTTGAKTTINILEEIVSNLIATGVWYNVDTTWSSATIALDNNCRRVLTYGTTGDAGRG
NSSLSGIIAINTKVLTVNDVTNFATNDKIVVGTGNTSEVRIISSVLGNQITVDANFNTAH
AIAETVQTLNFEIYMAIEIINQVSGMNYYYGSPWYYGKGFRFVFSASWDAVAHAYPTSNQ
SSFIAFETHYNAGVIADLGPNPPPPASPTNLGLMVTYWLWIENNGNGFVIMGVPEPIGDT
HQQSFIIVVERNATKEYADGYTNFFLYKATNIWSQLYDGNNTSSIWRDRQVLRPFAYQWS
DDTSKNTTFANGYGISFVPTPSYYAFKSNGDNKVYYVKPLIHNLSGQMSPIFQSNLFFPW
SEGVGLIDGDIIAIEGQTTKFLCKSLSSPESTNRITYAIKYVA*
>SRVP18_trench_6_60cm_scaffold_179_109 # 82985 # 83956 # 1 # ID=4_109;partial=00;start_type=ATG;rbs_motif=GGAG/GAGG;rbs_spacer=5-10bp;gc_cont=0.370
MVFSSGAKVTADIIEEIATKLIATTTPGAYWTDITITDPLATSWTTNTRTADNAKRALKY
DNGVETPLYFSLEVLNTYEGMYYGSPWYYAKGIRVVVSSSWNNHTYSGSIQSTFVPFEMC
VNCGVTGDLATMMVTYFLWVESNGFVVMGKPEPFAGDTSQQSFILAIERADTVNKRYTDI
YSNFFVYKACNIYPQLFDGTNPATLLRDRLILRPFAYQWPDDTGKYSGWYNGYGISFSPL
PSYYAYKSTGNGKVYYLKPIVNNQANQLSPIFQSNLFFQWSEGVGLVDGDVIAIQGQPTK
FLCKSLDSPDSTNRITYAIKYVG*
>SRVP18_trench_6_60cm_scaffold_179_110 # 84009 # 85043 # 1 # ID=4_110;partial=00;start_type=ATG;rbs_motif=None;rbs_spacer=None;gc_cont=0.357
MTFSTVVFGSILVTGSGTYTYKDGDSIPTGGLILYIVPTRNVGGAGIDIGFTYVNQFGVT
KTTTVSTAVPSGMTSGTHIKVVLEPGDTGIRNLISINYFAGGTINDALNLESWNEGLGVP
ALDLTLTDPFDRTVPGSFFPEPYLFELPGNVYDLLSTIPDLYYLNPQIRMELSSSNKVDF
LPETMIDRDISVREEDIIKSDGTLEWITGPTIRTIVGREFILLRSWLESVVGQVVSGYVQ
NISGDVIKNAFSLILMSTIPTDITPGGMSTVSNVNPDTGLYQTFLSKIIYDKRYIIIKIG
VKNIALEGTGIPAFVDGNQQLIVPYNLQFACPVIDCDFNITRKV*
>SRVP18_trench_6_60cm_scaffold_179_111 # 85066 # 85452 # 1 # ID=4_111;partial=00;start_type=ATG;rbs_motif=None;rbs_spacer=None;gc_cont=0.300
MSQDAIIIIDMNKLPEEIREKFPKDLQDKLMELLQAGQQIQICKQDQNIDKINQNGTTRN
GTSQDGQNSKPSGFFSVQQGYVTGRIYRDGILPKEIPLQQTKRQIIEKQTTNETINQQEI
DTNTQEVI*
>SRVP18_trench_6_60cm_scaffold_179_112 # 85453 # 88233 # 1 # ID=4_112;partial=00;start_type=ATG;rbs_motif=GGAG/GAGG;rbs_spacer=5-10bp;gc_cont=0.356
MADYIYGIGQELKFNTLSIDLIHTWNFGDGTPTSSDPSPTHIYTTEGTYTVTHNARDFCG
SCISIFHTVDIVQTSITVRSVLLDTYTAKVGDIVKVTVVAQNLSSVFGTGTIVVKFNSNV
IGTFNATLDSGQEVSFDVSSQVTSAGTINVSADDKSTVLFVESQVSVKSITLDTNISTGS
PIMAAIEVQNVGTFTEDKKIQTNLTNTGTVVIDERTVTVSPGTMTYQVPVTVTGLPNGIY
TLCVENICKALSIAIPTDVTGMLSISSSPTGAEIFVDGPSTGQNTNATITTIAPGDHIFT
LKLNNYSDTVGSFTITAGMTTYVYTALSPLTPTVGSINITSDPPGAEIYVDNVQQFVDSL
PLITPATVDNLSSINHDITLQLSGYVNYSKTMNIIPGQITYLAASLVHIPLLIGNINFVT
IPTGAQIFIDSNSTGQYTPSTIANVPIGPHEFTLKYPGRNDSTGTIDVIGGITSYVHVDM
SAVPPTTGDLDISSNPTGAEIYINGVQQLDINNQPLTTEATITDLPPTDYNVTLKLSGYI
DYNKTISITAGQTTYLGASLTQSPILLGNINFTTVPSGAKIFIDDTEKIGKFTPVTITDI
PIGSHTFILKYSGMNNATGLIDVTGGATSYVHIDMSIISPTEGNVAISSIPTDAGIWIDT
IQQLDINNYPLLTYATITGLSPVSHNITLKLSGYIDSNNTIDIIAGQTTYINISLMHAPI
LIGSINFTTIPDGASIFIDDIEKIGKFTPATITDIPIGSHTFILKYAGRNDTTGIVNVVG
GMISYVYVDMSIISPTEGSFSISSVPQGADIYIDNVKYSTKTPTTIEHLVPKVYTIVLKK
TGYNDYTTMVNAIAGQTISINVTLIPKIVVTGLEFPWWLILGVGIGMFQAGKFKETQDIK
DIDLLNQRKKFEGKIVTLTKNDYKIK*
>SRVP18_trench_6_60cm_scaffold_179_113 # 88619 # 88894 # 1 # ID=4_113;partial=00;start_type=ATG;rbs_motif=GGAG/GAGG;rbs_spacer=5-10bp;gc_cont=0.380
MDTGDITIRTDPPGAEIYIDSILATDNEGNCLKTPIKLTLEEGLHRFLFTLAGYYDEWDQ
IYIYCGSDIQLDRCLMYAPIPGGVAPNAGFM*
>SRVP18_trench_6_60cm_scaffold_179_114 # 89026 # 89307 # 1 # ID=4_114;partial=00;start_type=ATG;rbs_motif=GGA/GAG/AGG;rbs_spacer=5-10bp;gc_cont=0.312
MACDEECVRSIVREELSKMPTMQNDSPKKTKRKSTWNIFLSDCTKRQPEGTPLGDRTKAC
SIEYKELKKNGSLNNFISKLQISKNESSNNGNE*
>SRVP18_trench_6_60cm_scaffold_179_115 # 90088 # 90324 # 1 # ID=4_115;partial=00;start_type=ATG;rbs_motif=GGAG/GAGG;rbs_spacer=5-10bp;gc_cont=0.333
METGDITIDTYPAGANVYIDGLLILDDKGEPGVTPMVITVYTGYHDIRLTLDGYCDEFDG
QFALKNYNIRVYHYFNIC*
>SRVP18_trench_6_60cm_scaffold_179_116 # 90360 # 90905 # 1 # ID=4_116;partial=00;start_type=ATG;rbs_motif=GGA/GAG/AGG;rbs_spacer=5-10bp;gc_cont=0.418
MQPKQQGTVFFDTQPHGAKICVDGQLLIDPDTEESLRTPERVLLFEGRRDYTLVLEGHKD
VSGYVDVYTSATVNIFRNMEPGKSEGGWGEPEPQIWLGENIGTIRVYSEPYGANIYIDGN
PVLDQSGNIATTPVTITGVPDGIRQVTFTMPGNFDEMKLVDIYPGAYSDIMVTMRSRYSE
R*
>SRVP18_trench_6_60cm_scaffold_179_117 # 90920 # 91480 # 1 # ID=4_117;partial=00;start_type=ATG;rbs_motif=GGA/GAG/AGG;rbs_spacer=5-10bp;gc_cont=0.337
MIADIQPLILGVEKPIWLATTGPLEEINSEIIGWTINEPEYNNGYIDKGSVLLFVNISSE
KDTRGQQPLEFMVTYVGQVPGEYPADFLEEEIDSLTKEGAFTLLDLENIDEVSIGLGRVF
IKYPGYIAGRNLSFDARVLSPRDLYIIMSPEEMRRSNAKITTGEKITLEHLLDVYSIAVG
QNLISK*
>SRVP18_trench_6_60cm_scaffold_179_118 # 91498 # 92049 # 1 # ID=4_118;partial=00;start_type=ATG;rbs_motif=AGGAG;rbs_spacer=5-10bp;gc_cont=0.333
MSYRDGEDNNIMRAFFRGTIKMENQGSKSRLVEIGHGIGIGHIGSYSTYIRQLSKQSKDG
NGAIYLGKEINDDKGTMSIIDTTEKFDVGNIPKLLVMFHNVINGIMLKVEWKNMDNDTIL
EQYYQIPQAHSMKYDWWDTYSTYFIGPENLEEGNYNVKITSKESAKSKKTGDLSTTIEFS
VTE*
>SRVP18_trench_6_60cm_scaffold_179_119 # 92244 # 93299 # 1 # ID=4_119;partial=00;start_type=ATG;rbs_motif=AGxAG;rbs_spacer=5-10bp;gc_cont=0.383
MPEKDEQNALKKSMDKVNKMQQDQDKSRQQEYELLQMQLSQTNVLLDELIRVSGSGSTVA
ATKKLIPFQTGSQEVGPQLIPPSKPDDYPTKIDVYKINNNRTVPHMTLINDGPGDIFFIS
SFSNNQFNTKEEHLNVNDQRELFNVYEVRLRSTLPTTTIRLIEGIFRTGSTAPQTKINVQ
IRPTIQTNEIFLFLTATFDIRVPTITITQPTVQTFIADYSIPGIQPPLPPGQTATPVDQV
TGIPMPFNIPEGFIVEIFAVFSNSTVDYTARNYFEFILGSGVYSVTTVLPVSSRGPPFNA
TFNINEFSSSQLDPFGAPAGGRNFLLTITNDDPFNNLIGEFDIAAVLRRLT*
>SRVP18_trench_6_60cm_scaffold_179_120 # 93389 # 94453 # 1 # ID=4_120;partial=00;start_type=ATG;rbs_motif=AGxAG;rbs_spacer=5-10bp;gc_cont=0.378
MPEKNSHIEQNIVTLQKFMGRVTRMQQDQDKSRQQEYELLQMHLSQMNILLDELIRVSGS
GSTVAATKKLIPFQTGSQEVGQQLIPPSNPDDYPTKIDVYKINSNRTVPHMTLINDGPGD
IFFISSFSNNQFNTKEEHLNVNDQRELFNVYEVRLRSTLPTTTIRLIEGIFRTGSTAPQT
KINVEIRPTPQTNEIFLTLTAAFDLRFPTVTITQPTVQTFIADYTFQQPPLPPGKTCTLS
NNATQLPMPFNIPEGFIVEIFAVFSNSTVDFTARNYFELILGSGVYSLTTVLPISSRGPP
FNATFNISEYSSTIVDPFGAPAGGRNFLLTITNDDPLENMIGSFIVLSVLRRLT*
>SRVP18_trench_6_60cm_scaffold_179_121 # 94520 # 94687 # 1 # ID=4_121;partial=00;start_type=ATG;rbs_motif=GGAG/GAGG;rbs_spacer=5-10bp;gc_cont=0.351
MADFLAVGNKKHRCKCGHINVIPFLTTVYKCQSCGMTTCAFFRGVVIDKHGNYIY*
>SRVP18_trench_6_60cm_scaffold_179_122 # 94768 # 95271 # 1 # ID=4_122;partial=00;start_type=ATG;rbs_motif=GGA/GAG/AGG;rbs_spacer=11-12bp;gc_cont=0.363
MTDSTGTIKFVARYGGSPIVGAKIYTSTNRISWYYRGYTNSVGTLMASGLPTGINYYMAS
ATGYNAANGSGNVPANSFIEIDIYMSKSLSISSADMMGNITVISSPEGACVYINDVIQEI
PTPVAIEDLPEGDYILRLTKDGYEDLITPVTIIKGQTMEITLYMIPI*
>SRVP18_trench_6_60cm_scaffold_179_123 # 95528 # 96064 # 1 # ID=4_123;partial=00;start_type=ATG;rbs_motif=AGGA;rbs_spacer=5-10bp;gc_cont=0.378
MTLPLNIVPKPTLELSHHKIHEGNHFTVHKITTAPGPGPKYFLIIPPPVQPDGSVIEIHI
IFEIDLITAGVGGTLEFFENPTIAGPGATLNTVNNNRRSATISQVQVFEDPAVTFDNPPS
LFEGKISGPGAVGEFSRNEEEFVLNELFNYVLKLTPTAFPSEMNLDLNWYDNRPSSPV*
>SRVP18_trench_6_60cm_scaffold_179_124 # 96367 # 96732 # 1 # ID=4_124;partial=00;start_type=ATG;rbs_motif=AGGAG;rbs_spacer=5-10bp;gc_cont=0.396
MSKQIQAKIKRLEPRSKGFIQAKPLPAINSMWLKHDIRPTHTPSGIRTTVGVTAPGVLSV
RIKNRENRQYLAFNQGVGLSAASIYVFEFMVHHGDSINYLYSTTGGTIQVLRVEEIDSSV
V*
>SRVP18_trench_6_60cm_scaffold_179_125 # 96799 # 97929 # 1 # ID=4_125;partial=00;start_type=ATG;rbs_motif=AGGAGG;rbs_spacer=5-10bp;gc_cont=0.368
MTKYTSQGSVCRRTATTIRHPSQGCPPIWPKFHQNNKNTGQSYFLSRSNGTLKWIFATLT
FSDVNSSPSIGPDNAIYVGSRDGNLYVINPDGTLRWSFATTDSIGPSSPAIAPDGTIYIG
SQDSNLYAINPDGTLKWSFLTTPTLPVDSSPAIASDGTIYIGSFDFNLYAINPDGTERWH
FATLGPIQSSPAIASDGTIYVGSDDSNLYAINPDGTLKWSFATLALLRSSPAIASDGTIY
VGSDDWKLYAINPDGTLKWSFVTGFFVESSPAIASDGTIYVGSDDSNLYAINPDGTSKWS
FATSAIVVSSPAIASDGTIYVGSFDHNLYAINPNGTERWHFTAADAIESSPAIASDGTIY
VGSHALASNVYAFISA*
>SRVP18_trench_6_60cm_scaffold_179_126 # 98230 # 99258 # 1 # ID=4_126;partial=00;start_type=ATG;rbs_motif=GGA/GAG/AGG;rbs_spacer=5-10bp;gc_cont=0.341
MINDVDNRWSDEDSKDLQQKNGKNAEKKLENLENSEQRPEKSIQKYIHGNRLDIKSTDNM
QKLEKPKKEEQAITKSDIKTVIKILQQIASGVVELQGMMPYIYNEKGRDTTRRGRAHIYR
YLNYYDVVNTIKKAGPIDPQDFDSPIYNVERVYDILERYSDIINIANDGTEPLYVTVSHE
GKTNFSKESVIQPGEVKQFYNIYELRLRSPQIGLTYRVTEYLLMSVSQTSMTPSELASIH
DKRLPEKDTDWLSEDITPLISPTTFRIQVAVSIEGIFSAAITNGGKTEIVDLNVTSGPEL
IKDGLYVFELLVHKGDSINFRYSEDGGTIRILRCQEIDAATT*
>SRVP18_trench_6_60cm_scaffold_179_127 # 99587 # 101146 # 1 # ID=4_127;partial=00;start_type=ATG;rbs_motif=GGA/GAG/AGG;rbs_spacer=5-10bp;gc_cont=0.381
MGGLPAQGGGGPHAIRHIKTSVSGNIIRAKILGHPHVKTSISGQTVITGSGSVTTISGQA
VTVSGNIVQISGQQVEISGQPVTVSGNVVQISGQQVEISGQPVTVSGNVIFITNLSGQNI
NVNISGVTVSISGGSIITTVSGQPVTVSGNIVQVVNASGQCLCANISGDVVNISGQPVII
SGQPVTVSGDVINISGQPMTVSGNIVQVVNASGQCLCANISGDVVNISGQPVIISGQPVT
VSGDVVNISGQPVIISGQPVTVSGDVVNISGQPIIISGQSVTVSGDVVNISGQPMTVSGN
IVQVVNASGQCLCANISGDVINISGQPIIISGQPVTVSGNVVNISGQPMTVSGNIVQVVN
ASGQCLCANISGDVVNISGQVVTISGNVVNISGQTVITNLSGQTINIITVPTSPVLDFNI
GTNVAAGDSSAHTYTTTGNFKLTRVEISASGALKIEVKSGIPAFETMKMVAFTTDSNLIA
QLEFSEELQLTSGQDIIVIGTNREMQPMDIYSTILGFNS*
>SRVP18_trench_6_60cm_scaffold_179_128 # 101160 # 101348 # 1 # ID=4_128;partial=00;start_type=ATG;rbs_motif=AGGA;rbs_spacer=5-10bp;gc_cont=0.349
MNDIDLTRGLAPQFEKPEEGTADILGQILSQLKKINSQLILITDQVIKEEDIIAQNKEDI
DT*
>SRVP18_trench_6_60cm_scaffold_179_129 # 101345 # 101935 # 1 # ID=4_129;partial=00;start_type=ATG;rbs_motif=AGGAGG;rbs_spacer=5-10bp;gc_cont=0.354
MTVIKDGTGEGFLAGVNDANRLKTESVTTQDGSDAADLGFCFFTNGTTAITSGTEKTVIV
IVNTGTFTYEIGRVFLSVQNQQPPSTGVNPTITTTKMYVGNVTASGGTLKTPVNANTGSL
NTAFTTIRADGPTITGTDFEIKQLYFLLDDSQLVDFSGSIVLGPTGSFRITCTGGGGASG
NLLCASNIQFFLEIGK*
>SRVP18_trench_6_60cm_scaffold_179_130 # 102256 # 102624 # 1 # ID=4_130;partial=00;start_type=GTG;rbs_motif=None;rbs_spacer=None;gc_cont=0.374
MVVQTAGLGGTLPLSGAFFSLGYGRTVTSGGVSVTPINLNRTALNVANVTATMSNPNMTG
TFVESHRWLIQSNGQAFELITPESNDIILGRSNTVEIQLNSITSGLALTIFKFFMATTEH
MG*
>SRVP18_trench_6_60cm_scaffold_179_131 # 102697 # 103119 # 1 # ID=4_131;partial=00;start_type=ATG;rbs_motif=None;rbs_spacer=None;gc_cont=0.326
MTLKTLIRDGQGTGNLAGVSNVGELIVAGIGDPTSQFVTMNVNNTIFNFFPPLSGNEFII
TTIIASAPANATVSIFEAKAPTSSIIDRLIIKFDFRVQNTLIIPLPFGGFFRVNEGEFIN
ALTDTQPVNMTIIGFYRQKG*
>SRVP18_trench_6_60cm_scaffold_179_132 # 103199 # 103897 # 1 # ID=4_132;partial=00;start_type=ATG;rbs_motif=GGA/GAG/AGG;rbs_spacer=5-10bp;gc_cont=0.368
MIITIPKQGSKVGTSTSIGTSFAFLSNATVVEPTGEQAKVQSTSTDDTSAGTGIQKVRIR
YFDTNWILNDEFVTLNGLASVLTAATNILRIESFENFQVGIFAAIGTITLTSTDGTRLFA
QIDPETTAFTRAIHTVSPGKFGGMIDISVNCTSAGGITFVIFKEVDNTLSGGGIVSIADM
IFSAINNNVTQSLDIPLTCDAVQSTAGLRMGVAVKGLAAAQIGSASFHFTES*
>SRVP18_trench_6_60cm_scaffold_179_133 # 104072 # 104839 # 1 # ID=4_133;partial=00;start_type=ATG;rbs_motif=GGA/GAG/AGG;rbs_spacer=5-10bp;gc_cont=0.326
MIEYNPMSNDFKHECNRLGITGRQLVAKYKREGKPIKKDGIYVRYKIPKNCCICKSRNTY
IYSNGYEQWHTYECQKKICMGHLCESCYKAHDPNSNRNIMKSVANYRTGNQNPDHEITKA
IKSQKLACILYGWTDLNKENDNSEVPIDCHDPKTGSYHQVQGRYYNSERGLWRSNDFKRE
QKKKFETIVCFYFSEDWKIVERIYKFPENVVKNKGSATIIKNPVKGAHWYEQYRITDEEK
LMEANRIWTQILEEE*
>SRVP18_trench_6_60cm_scaffold_179_134 # 104845 # 105531 # 1 # ID=4_134;partial=00;start_type=ATG;rbs_motif=GGA/GAG/AGG;rbs_spacer=5-10bp;gc_cont=0.374
MPTAWDNVSKSNIPKIAVCIPYNSNWHPEWVEKTYGPLKYVPTNWCTKIIFLSKVQSISV
ARDILINQALQSNCDYVFFLDTDILFEYPTDPNSALSTLYQCMNKDQNSKDGKIVSGLYR
AKQNVGFNNAMWTKASVSGFIAVQQWTGNWIEVDTTGMGCCLIDTGIFRELCRPWFKWEL
QDDISEDFYFFRLAKKNGYNLHCYTDVKLSHLGGLKVKADGSIVMPDM*
>SRVP18_trench_6_60cm_scaffold_179_135 # 105610 # 106317 # 1 # ID=4_135;partial=00;start_type=TTG;rbs_motif=AGGAG;rbs_spacer=5-10bp;gc_cont=0.350
MPTAWENITDQNISKNSSSIPKIAICIPYNKDWSPEWVERTYIPLLYKQTGWCQKVAFLC
KVPSLPVARDMLSKLTLQQNCDYIFFIDTDNIFEEPSDPNEALHQLYQRLNKSKESKDSK
IVSGLYRAKKDTGFNYAMWMKNEDKVFVPISEWKGNWLDVDTSGMGCCLIDTEVFKNIPK
PYFHWEESGEMSEDFYFFQLAKKNGYNLHVLTDVKLSHLGTVKIKCDGTVVSHEI*
>SRVP18_trench_6_60cm_scaffold_179_136 # 106342 # 108483 # 1 # ID=4_136;partial=00;start_type=ATG;rbs_motif=GGA/GAG/AGG;rbs_spacer=5-10bp;gc_cont=0.317
MTKLFISTDLHTGTSGDIVASKELEAIQQLAKEKNEQVIIFGYKDIHPVPNKLDDFPFFI
DALTLHKLASTDLTGITLAHFYGGCYPQTIKYLKSKSIKMTYTCVMHNREISIKEHEYLF
GENSFPYKHIKDRQLYQLYVVDSIKNIDIVITPGNAPKQSLLEEGAEKVEIIPHGCNIPE
NNKIKPLPKEFRIGYLGAYGPDKGIRYLINAWESLNYQESTLIFAGTKSESLEPFIRRFT
PHARYHLTGFISYVEDFYNYISIYIQPSATEGFGMETIEAMSYGRPVIVSSGAGSADCVA
NGENGFVVPGRNAEAIAEKIKYFKNHPEEIERMGKNARQKSFNYSWDNVKQRYINTWKNL
LNNVDSTHATYEAIPTIDKIAELDIMGIGIAAFGDYLMTDNLLTSIITKTNGIKDKDYQI
LVIDDGTPDINIVTNLENICKKHKVRLIRNNENRGIPYTFNKIVQNLNTELITIFNNDIT
IQDPNWLKVAQYFLTQNDKIGTVGFPLTEETNSPTNIPDENNDKPKLVFTSANAAFSFRK
SVFGKVINPDNSIGFWEDLVSFFEDTHFCFKLVELGYYNYMMTWPFMTHGSSATFRKYPE
MYLRHVDWAKIEKDINGNKNEYISTIKNSKRTPEEYKIDSVIIYMININDNNTQTVVERV
NRLQFSRYMFSKYWKIPYDDLLEHANEFGNQIFGDYSNNKTVKWLQNSKVVKT*
>SRVP18_trench_6_60cm_scaffold_179_137 # 108524 # 109840 # 1 # ID=4_137;partial=00;start_type=ATG;rbs_motif=None;rbs_spacer=None;gc_cont=0.301
MKICLINPSHEESLDPMLDPPLGLLYIASILRNLNYDISILDLSFYKRETWNEIIPLADI
YGITVYTASYHRALLIRDICKKINPNCRIIVGGPHPSSLTQETSEDFDIVCVGDGEGIIE
DIIKYVELSNKLNNNMGFPKIFYGNEKLMNIDDISFPARDLLPIKDYTRTVYGEKATSII
ASRGCIYRCNFCQNSKRTEKVRFRRVDNVILEMKDLISKYNFKAFQFYDDTFTIHPKIDE
LLEKMKELNIIFRCNGDTRRNRYELFEKLYDAGCREIAFGIESGSQKILDQLNKRVKISQ
NYLAIIDAKKAGLNVKAFIMVGSPGESWDTVKETVKFMNNAKPQTWTVFNFVPLPGCNIF
SNPEKYGIKIITKDYRKYFNIAEQNVGGIVCETEFMTAEEIAEARQYMITNFPKQQGPLQ
DYYVKLDKGNQINVTATI*
>SRVP18_trench_6_60cm_scaffold_179_138 # 109876 # 110493 # 1 # ID=4_138;partial=00;start_type=ATG;rbs_motif=GGA/GAG/AGG;rbs_spacer=11-12bp;gc_cont=0.312
MNKCEIVESFDILYYDSKIWQHTYWFGIPTQKLPLDLWIYQEIITGTNLDIIIETGTADG
GSALFLANMCDLKGKGEVITIDIESKPRPQHNRISYLLGSSISEEIFNYVKSRCHEKKVM
VILDSLHNKDYVLYEMRLYWQLVSVGSYLIVEDTNINGHPVYSDFGNGPMEAVEEFLREN
KSFVVDKSKEKFYSTWNPSGYLKRI*
>SRVP18_trench_6_60cm_scaffold_179_139 # 110613 # 112388 # 1 # ID=4_139;partial=00;start_type=ATG;rbs_motif=GGA/GAG/AGG;rbs_spacer=5-10bp;gc_cont=0.310
MIKLNIGCFTIMHANNWTNIDILNINEFAKQNGFEFKQLDATKGLPYEDNTVDIISCSHF
IEHLDRDAGKQFLRECFRVMKPGSIIRLTIPDADIITKDYILGNISDHRSHNIGVKNAED
DAQSLYELLIAGHKTIYDQESITKLLNKTGFIEIEKMKYKKSKSKIIQEEHIDMYSEISL
YIEAIKPNIDIKNTKNDTISTKAIDIQSTDKTEPTITKGSITEIPSNNKQTIVNNSDNGK
LRIGLISTPFFGCPPPRYGGLEAIVWDLAEGLDKLGHIVTLFAPEGSKTPEHGYLITTGP
ALDTVNIDWFQAEKNNYEIYKQHITSDKFDIVDGNDWFGFEYLLKLKDQQLKVTHEHHGG
LNWDSPPPVPKANLVALSKFMQTYSIQYFKQKGFNVDCRYNYNGIDLDFYKYDPSIKRTN
RLLYVGRFSTFKGAHHAIELAKKVSLPLDLIGAAKFIDDPNYLKEIESMCDNDKIVIYKD
ATNEFKLRKMQDALCLVFPSKMNEPFGLGIVQAMATGLPAIAFDDGAIKEIIVNNETGFV
CNSMEDMINAINKIDTIKSENCRKRAEFFSKENMAKNKEKLYRDIISGNEW*
>SRVP18_trench_6_60cm_scaffold_179_140 # 112479 # 113216 # 1 # ID=4_140;partial=00;start_type=ATG;rbs_motif=AGGA/GGAG/GAGG;rbs_spacer=11-12bp;gc_cont=0.346
MNIYPFFLSFVTLLSTLSGGLLASRYREKFGFLIAFVSGVLISTSLMGILPETINIAEKL
NMPIKNIMYTTVLGFIFLLIMDRYYSIHRVCEDNVCRYVHNPKGGLFGAIELSFDSFMDG
LAIGIGFQFNFKVGLIFALAIIADDFSDGINTITVMLSSGNSLKTSLKMLILNAMAPMLG
VISTMFIIIPEKYIVLIVPFFAGGILYMGASDLLPEAYEDNPLSVSFFYSMAGFIFVFIL
EMITG*
>SRVP18_trench_6_60cm_scaffold_179_141 # 113266 # 113700 # 1 # ID=4_141;partial=00;start_type=ATG;rbs_motif=None;rbs_spacer=None;gc_cont=0.306
MITETIDPTTVAYLVDKFGFPIGVAIILLCVIIMLVMLIVKSILDRQKTMDKFYFKNLDE
KLDRHNTSLENIYDKLTANLVEMKKISLEICECKDRIDSLESKSIAYIFREGRINRIKNN
REIDVTREIDVTREIDRDMTKIIV*
>SRVP18_trench_6_60cm_scaffold_179_142 # 113709 # 115577 # 1 # ID=4_142;partial=00;start_type=ATG;rbs_motif=AGxAG;rbs_spacer=5-10bp;gc_cont=0.338
MSNNLNDEKLHNESNDKYSYTRSLIEASLDPLVTINQKGKITDVNEATVQTTGISREELI
GTDFSNYFTEPEKAREGYKIVFSKGFIKDFPLAIRHVSGKITYVLYNATIYKNSDNTIQG
VFAAARDITERKLAVDALRESEEKFRYLFEYSSVGKSITYPSGETHVNNSLCKILGYTKE
ELEKRRWQDITHPDDIESSQKVVDQIIYGEKEYARFEKRYIHKDGHIVWTDVSTSLRRDQ
EGKPIYFITSVLDITEKKKVEEIVKFQSDQYITMLNTTPDGFWIFDKNRKLLDVNNTYCQ
MIGYSRDELLQLHIPTDLEATETPEITSQRIQSVMTDGFSRFETKHRAKDGKFIDVEISA
SYWKSEDNILVFIRNITERKKSEEDLHEINDELIRSNKEFEQFANIVSHDLQEPLRTIYT
FAEFLEADYKGKLDTKADEYIEFITSASKRMRQMINDILALSRVGTKEKGFLPIDVERII
KIVIENLRGFIDQHNAFVTYDANMPTILADETQLTQLLQNLIDNGIKFHKKDENPKIHIS
FKRTYNEWIFSVKDNGIGIEEKYFKKLFVIFSRLHSREEYPGTGIGLAMCKKIVERHNGR
IWLESKVGQGSTFYFTIPIRQK*
>SRVP18_trench_6_60cm_scaffold_179_143 # 115625 # 116089 # 1 # ID=4_143;partial=00;start_type=ATG;rbs_motif=AGGAG;rbs_spacer=5-10bp;gc_cont=0.299
MEQINRQDIIKPIDILIVDDSDADIRIVQETFKREKLHINIHTAKDGIYAMEYLERSKNG
DEICPDLILLDLNMPRKDGRELLEEIKSNEDFKIIPVIIMTISKSQEDVLRSYNLHANAY
VVKPLELDQFRIAIRSIENFWFTIVKLPPKSAKK*
>SRVP18_trench_6_60cm_scaffold_179_144 # 116172 # 116420 # 1 # ID=4_144;partial=01;start_type=TTG;rbs_motif=GGAG/GAGG;rbs_spacer=5-10bp;gc_cont=0.289
MLTSKIICSKLEKTSELISLLYRKDLITDAYILGSVVRGIVENKSDIDIFVINPKFEETC
TQLFPDVEHFNIKKVVDYLKSIG
>SRVP18_trench_6_60cm_scaffold_274_1 # 2 # 1546 # 1 # ID=5_1;partial=10;start_type=Edge;rbs_motif=None;rbs_spacer=None;gc_cont=0.282
DTKLYGARIISGISSDYIKVNMTKMEINDSIPGRKIENINDQIIDTKLYGARIISGISSD
YIKVNMTKMEINDSIPGRKIENIRCMPITKQVQIQYNISKVNSPNSFVVMQNIIAHNQEQ
LEDNDDINVPDNSGEENIFTELIEWDIDSNARQKFQSCIDDKKPLCIFLVGKDGKIICEN
TIIKFLSTEFIRKYGKLNASHDRGDLSNINKSIITFTQEDVDNFVAVLDNKKSREHGIGS
LENDKYKEFAEQLDDLMKQIDFTRGTEVKLVIFKCRSGSNIKELYSEVRKKITNTHVLKL
KYSSLNENSIKKIVDQMCWILSIPSYEFQFIISDGDLTILQYDLDDIFTNLDELSSFYIG
KCKYDQDWCRIKPSWGNEDIEHLIHKLPAYKHMKKLGFKDSDIKVEEHFNNVQDSIIPDL
RIPKKIWFEYETLLGSVGPSYLIQEKFQKRVEGIMQHEEFWLGLPNFEIYMHKNDVRNLL
VQLYNLFSEKVTVKIFGFDFRKKDMSEYMSINKK*
>SRVP18_trench_6_60cm_scaffold_274_2 # 1566 # 2930 # 1 # ID=5_2;partial=00;start_type=ATG;rbs_motif=AGGAG;rbs_spacer=5-10bp;gc_cont=0.338
MVTTITFHGGVNEIGGNKILVEDGDSKIFLDFGKNFGQESKYFDNPYIIAREESDLLEFG
ILPNIKGLYKKDGIECGVDAIFISHAHMDHYDPIRFIKDCCPIYCGETAMNIILGREFAG
NSIGEDYVISKMTVRDGITINKKFVPFRTGSIIKDFSPLEITPVHVDHSIPGSYGFLVES
SNANIVYSGDFRMHGPKSDLTADFIKKAKEFEPDIMIIEGTHIDYSSLESESDVRQKIER
LVAITKGIVLCGCSNTDIDRLRTLYEVAISQGRKLAISMKQASIIHQLKKDRGLNLFNLN
DQNIRIYQRDKKTMRLYEKIIFGDYGNNIIDAELVGKNNKEFMMVATLYDMAEMIDIKPI
PGSIYILSSAEAFNEEMEIQQDKLLNWLNHYGIPVYHVHASGHASAYELKNVIEEIRPKK
VFPVHTQYPELFKKFMGNIGIDIELPKVATQVIV*
>SRVP18_trench_6_60cm_scaffold_274_3 # 3298 # 3600 # 1 # ID=5_3;partial=00;start_type=TTG;rbs_motif=None;rbs_spacer=None;gc_cont=0.323
MDLILFLILGNNYANIIPENEQKECSECAKILENRGISTKHIEGKRIVEMDPKSLGDSSF
IVRDNKCQDRLIEYTEIVKMIQRSKFTEVRIGKNTYLLLV*
>SRVP18_trench_6_60cm_scaffold_274_4 # 3608 # 4042 # 1 # ID=5_4;partial=00;start_type=ATG;rbs_motif=GGAG/GAGG;rbs_spacer=5-10bp;gc_cont=0.361
MSHIDPITGVRVLDWNEVIKPDEFQAMLENMDKDDRANEKDTKKDTRSIYKLLRQEGNDF
GINIIKVIQNLTVEYKSGFRGSKTNVVSEILAYDEYFKRTIHGKVQIIQEEWSGSFYEPP
DGNLEIFWLPKVSRVHVQAPRSSI*
>SRVP18_trench_6_60cm_scaffold_274_5 # 4094 # 4402 # 1 # ID=5_5;partial=00;start_type=ATG;rbs_motif=GGA/GAG/AGG;rbs_spacer=5-10bp;gc_cont=0.330
MSDFIKEIKIDILKNNVIKRNIAIDALRLALKELKKGRKEVNHMAMDPCHMGTDGTIHDD
YYCIIREIESLIRIMVGGDWCFSVNNTAEREKDIEDGLEKKL*
>SRVP18_trench_6_60cm_scaffold_274_6 # 4486 # 4884 # 1 # ID=5_6;partial=00;start_type=ATG;rbs_motif=GGA/GAG/AGG;rbs_spacer=5-10bp;gc_cont=0.373
MKNLRTYAIRGDTVNRKQELVYEAGGKIQSLSMDDIEGDLPSRIVYAKNPIDAIKKYWKE
LEVEFRPSDVFIRLAGHEEEAKYIVDWAGWNECGSGHTGWWVLKDKSEYDQLRSDEGYAL
FRLPQSRFIMES*
>SRVP18_trench_6_60cm_scaffold_274_7 # 4887 # 5939 # 1 # ID=5_7;partial=00;start_type=ATG;rbs_motif=GGAG/GAGG;rbs_spacer=5-10bp;gc_cont=0.363
MTMINDIDVVEGDKLEILGRTYVLDLDHSLAGDFVVWSDENSFLRIYATPNFEMVGVPVQ
IDYDGYNITTDCYEGNIESYDHYKKIVKEISERLLADLPKCECSSDKDAQKRDPIEMKGW
GNYLCGYCTGVLGKGKIGKVIGGIEVIEGDKLEILGRTYVLRIEEELSGEHPVWIDENSV
MRIWATPNYEINGVIIQLDYDVYNITNDSYKGKIESYDHYKKIVKEIAEKILANLPECKC
ADHLGKIVPITLKGWNMYQCRQCGGIMENQNMLKKEDVIEELSQMIDRYFEKKAQELKLK
SGDMAPEQSFRIDEAVEKLADIVIQWAEGNQEIKEDAEYGKGKRQSKNLR*
>SRVP18_trench_6_60cm_scaffold_274_8 # 6062 # 6244 # 1 # ID=5_8;partial=00;start_type=ATG;rbs_motif=GGA/GAG/AGG;rbs_spacer=5-10bp;gc_cont=0.311
MRVSEILIILWFIIVISLDKFVNSYYNIILLTISLIFVIAIHLFNKRDRARRAVIVEAEK
*
>SRVP18_trench_6_60cm_scaffold_274_9 # 6241 # 6741 # 1 # ID=5_9;partial=00;start_type=ATG;rbs_motif=GGAG/GAGG;rbs_spacer=5-10bp;gc_cont=0.359
MIIPKQPEQIMETFFYRKNPFAVKTKQGFYVPVNRDITILDIVKHIDGRHTIGAYQSRSD
ETCVWACIDFDRFEYNETAQKIANHYKPENDSGIIRDILFEPSESKGSHVWFFFNKVIAT
PDAYVFLETVLAIFKLEKGRDAKIDIFPRSAHLSGKRFGWLVRIPR*
>SRVP18_trench_6_60cm_scaffold_274_10 # 6843 # 7007 # 1 # ID=5_10;partial=00;start_type=ATG;rbs_motif=AGGA;rbs_spacer=5-10bp;gc_cont=0.273
MVNRDLTKREREIYEMISDETDNITFWNIVDIVRRDADISRNDARKDLKYLHNR*
>SRVP18_trench_6_60cm_scaffold_274_11 # 7060 # 7323 # 1 # ID=5_11;partial=00;start_type=ATG;rbs_motif=GGA/GAG/AGG;rbs_spacer=5-10bp;gc_cont=0.322
MIFKDIENNIENNIANHCGCDEEDETIENIEKPDLMKKMSKKQMKKFPKLLAHSVICQSY
YTARCEKCNGCDLAIPGCEKIFAIGPN*
>SRVP18_trench_6_60cm_scaffold_274_12 # 7559 # 7762 # 1 # ID=5_12;partial=00;start_type=ATG;rbs_motif=None;rbs_spacer=None;gc_cont=0.343
MKFNIGFLLEKINKDSVIISMGDHGRLVGMSIAVDILGDEVWYDLNQDEKNTIVSKVNRI
KLAEKLM*
>SRVP18_trench_6_60cm_scaffold_274_13 # 7814 # 8116 # 1 # ID=5_13;partial=00;start_type=ATG;rbs_motif=GGAG/GAGG;rbs_spacer=5-10bp;gc_cont=0.320
MEDKGLEIIQKRRNLKNLLDQATAKQKDLNHLNEMIEKDTRDLQLLEMMLKVDRAMDDLN
NYPKEFIDGLKTWSRKRLNVLYSDMSGEEIDMLYERIRIL*
>SRVP18_trench_6_60cm_scaffold_274_14 # 8192 # 8686 # 1 # ID=5_14;partial=00;start_type=ATG;rbs_motif=GGA/GAG/AGG;rbs_spacer=5-10bp;gc_cont=0.305
MKIDIRPIGYKFRVATDTGVFYLISKTELGMSESNEMIRKFFENFRIIKSETVEKSEETM
ISENIIDICGEVNTVERPIMKHIRKRETIKDIWDNLRDLFGNIFTMSEYKQALKDSGYEY
TTGSWDVVPTQQIGKLVEFGIIEKIEGSRPTKYRKIKVPILKNG*
>SRVP18_trench_6_60cm_scaffold_274_15 # 8729 # 8956 # 1 # ID=5_15;partial=00;start_type=ATG;rbs_motif=AGGAG;rbs_spacer=5-10bp;gc_cont=0.329
MKDKNRIGNVGNIRNVRNVESGNEAILTTDKYWDCECLKNFIHPKSQIMCYECGVYADNQ
PDSRVKEVLAEGLLL*
>SRVP18_trench_6_60cm_scaffold_274_16 # 9070 # 9711 # 1 # ID=5_16;partial=00;start_type=ATG;rbs_motif=GGAG/GAGG;rbs_spacer=5-10bp;gc_cont=0.364
MLDTKFSEKEMTEICQILKRHGTDCATLVDILKLAHMASSNDAIATFRHVRLMKEFNVIE
DKTLLCHQCVMDVINHHAETCVEHKEKMASADNYFIPCPDEHYDYSKCEPAVWMVDGSAI
NRLERQAAEIDWQEGRRENIRLESGEPIFDGDDNIIGYEKDKRRFDHTGRTIWLEKMFPD
IDQQVRHNPWMGFFCEKHIGSMLKFSNKIIGYR*
>SRVP18_trench_6_60cm_scaffold_274_17 # 9729 # 9866 # 1 # ID=5_17;partial=00;start_type=ATG;rbs_motif=AGxAGG/AGGxGG;rbs_spacer=11-12bp;gc_cont=0.355
MSDESNDSKECVVINDDMIELILIKNSNCSMREAITRAIEKLREA*
>SRVP18_trench_6_60cm_scaffold_274_18 # 9870 # 10022 # 1 # ID=5_18;partial=00;start_type=ATG;rbs_motif=GGAG/GAGG;rbs_spacer=5-10bp;gc_cont=0.301
MLTVEELDSIWNFLQGRMPVNIESMKLADKIYQLKELAKLSGKKEIQVIV*
>SRVP18_trench_6_60cm_scaffold_274_19 # 10108 # 10317 # 1 # ID=5_19;partial=00;start_type=ATG;rbs_motif=GGAG/GAGG;rbs_spacer=5-10bp;gc_cont=0.314
MPKCKSGNHNWLFPEDADKCCNGYRRILLIGNVGISPKGCDVVITDMLSGGVKYGYKWKK
IEDEIINDN*
>SRVP18_trench_6_60cm_scaffold_274_20 # 10511 # 11248 # 1 # ID=5_20;partial=00;start_type=ATG;rbs_motif=GGAG/GAGG;rbs_spacer=5-10bp;gc_cont=0.371
MRIQVKPIGYKFRVTNDAGVFDVTSTTELSMSKSEEIIRKFFDNFEILKSDIRIKPTDVA
IAVRSKAKHVKETVRYPVRHGAKLTDSMVRSGEKKPARFVEKEKSTVQPEIRSLEKNFAK
SMVRSTEKAMNSIMRSNRRIGTSDRIEPKLTAGLAEKRVKIKDMWKKLRGLVNDEFTLQD
YVKSLRVSGYKYTKSSWEAVPSQQLTRLVEIGEIERIGNKRPYKFRKIKVSTSLRSEKSR
ELLKI*
>SRVP18_trench_6_60cm_scaffold_274_21 # 11551 # 11757 # 1 # ID=5_21;partial=00;start_type=ATG;rbs_motif=GGA/GAG/AGG;rbs_spacer=5-10bp;gc_cont=0.329
MTKIEKTYETSGHYTEMKDEEIEKLVKECFDGGNTSVRTKDTIISLRKGTNIVDVFTIVR
HRIYEKVD*
>SRVP18_trench_6_60cm_scaffold_274_22 # 12008 # 12223 # 1 # ID=5_22;partial=00;start_type=ATG;rbs_motif=GGA/GAG/AGG;rbs_spacer=5-10bp;gc_cont=0.315
MKNELFEKIANLSDDDLRKELLKFPDVESLRRALKGYMSAAETRTNSKEKLIDKIFERKR
RSMFISEIGRR*
>SRVP18_trench_6_60cm_scaffold_274_23 # 12297 # 12626 # 1 # ID=5_23;partial=00;start_type=ATG;rbs_motif=AGGAG;rbs_spacer=5-10bp;gc_cont=0.355
MVKDEGNDEKDVGLLMNKMVLFGGCDVGFSTNPKTEKEPCFIEVCGQKIVCLAQGGECRS
NYRYYSPGLNDRKSWATPIIDEDCPDTCHYKVLVCDNHDEKEIKKRKWK*
>SRVP18_trench_6_60cm_scaffold_274_24 # 12675 # 13355 # 1 # ID=5_24;partial=00;start_type=ATG;rbs_motif=AGGAG;rbs_spacer=5-10bp;gc_cont=0.335
MTQENGKERCKACYPCPMGVVGCAEDSKPHGHGSAQRCPECGVPYAYIHPHSKICSKGTP
INMDVVHDDYYLKIQLGWTRECININIREIEKEIGSENIVDKEIIDNGTDGKTDTKQKFL
ALRLIPKGQVIVGKSHIQSKLPDNSAESAELKRFALMTINNRIEFCQKYKTIDEEVGQCV
FESLTRYLRLSKDARTKAITKAQISAIKKTFKEMKKEGKIKCQETL*
>SRVP18_trench_6_60cm_scaffold_274_25 # 13405 # 13557 # 1 # ID=5_25;partial=00;start_type=ATG;rbs_motif=None;rbs_spacer=None;gc_cont=0.333
MNRIDMSKVVQKYDKYLKRKTEKGETPMVPEAWLWHILDRFNVDEIMKEK*
>SRVP18_trench_6_60cm_scaffold_274_26 # 13585 # 14607 # 1 # ID=5_26;partial=00;start_type=ATG;rbs_motif=AGGAG;rbs_spacer=5-10bp;gc_cont=0.324
MTKCECCEEEKDVTDVEGNLLCFECGEEIVRCHFCDKFLSISHENMEDNLGRIGVPKLFL
PDELASLIFCNVDCLDGYIQQYKKEHNVIDKEIDKTFDISKLPDKWVIYLQKLDTFHKGF
YVFSNQSDKLGVNELRHIVNVGRDALDEKVDELRDCNEDVVYQMFICTFRTFLGDEGVNE
DIIKDDEGFREEFEGYIHWNIEKLFDFPVLLMETNKYEVKYNGIRNEIDVSVPEQKEFRD
KVLKYIAEEQLAEILANTWDGSGFFGIIINGSDIIRAIRDNKNVVCSNDVVVGIYDGFNG
SGYFKKVHAKEYNIDLDKAELDWGKYSLGAVFGNVEWIWK*
>SRVP18_trench_6_60cm_scaffold_274_27 # 14688 # 15257 # 1 # ID=5_27;partial=00;start_type=ATG;rbs_motif=GGAG/GAGG;rbs_spacer=5-10bp;gc_cont=0.342
MNKDEETIEYKGHTIHIKRDINGGDGPRDWDNMGTMICFHKRYVLGDKHTMTPEGFDGWL
VKNKDDIIILPLYIYDHSGITISTVPFNDHWDSGKVGYIYITKSKVKEEFDWKVVTQRRK
DKIIDCLRGEVETYDQYLRGEVYGYIIEGNGNENIDSCWGYYGRDCVIQEARNVVDSLLK
SGSKTPIII*
>SRVP18_trench_6_60cm_scaffold_274_28 # 15317 # 15718 # 1 # ID=5_28;partial=00;start_type=ATG;rbs_motif=GGA/GAG/AGG;rbs_spacer=5-10bp;gc_cont=0.348
MTFKYGDIISLKDGVKPQMSLDAETFFNLSDDDNTEIKTYWGLPEIAFEMDDKGFVYLMA
EYAKRLQWGIDAVVRIGDEDNGDNWYNRININVAFDPEGDVNCGAFCSWINEEDILIGVF
GEKWAKGKKPENR*
>SRVP18_trench_6_60cm_scaffold_274_29 # 15754 # 16266 # 1 # ID=5_29;partial=00;start_type=ATG;rbs_motif=None;rbs_spacer=None;gc_cont=0.283
MLEPTWKRHGFKSDHEYREHLARQKGFKSRYEYQEYLAKKKGFDSHKEYKDHLAKKKGFD
TDIEFQEYIAKQKGFRSLLEYQKHLIEERGFKSKHEYQKYLAKEKGFKSYYEYQEHLAKE
KGFKSRHEYQVFLAKKKGFESYTEYQDYLAKKKGFESLYDYREYLAKRKN*
>SRVP18_trench_6_60cm_scaffold_274_30 # 16302 # 16751 # 1 # ID=5_30;partial=00;start_type=ATG;rbs_motif=GGAG/GAGG;rbs_spacer=5-10bp;gc_cont=0.367
MSLEEYQKKRDFEKSSEPKGNENKDDKQGNMFVIQEHHSSHLHWDLRLEIDGVLKSWAVP
KEPPIDKGTKRLAIQVEDHPVEYGSFEGVIPKGEYGAGTVSIWDKGIFVLGERSENKLTF
ELKGKKMTGGYVLIKTPRMGEKSWLFFKR*
>SRVP18_trench_6_60cm_scaffold_274_31 # 16784 # 17515 # 1 # ID=5_31;partial=00;start_type=ATG;rbs_motif=AGGAG;rbs_spacer=5-10bp;gc_cont=0.332
MRDTMIEHDIRKMLERDFKLVDNFDTEKGGIYIEITEDPRGWVLGDKTRKIYDISNLKLK
LLTDLLVIVTSNRDGSEIKVSVYNPKEIGRMLLSKNDDVGSSIQYAHVEESMPVELTAKM
GEHVCIESIMKGNWIRAQIFPGTNMIDENWIRAQMFPFVDIIKRDESEILKLLESPDTYV
KEKLQELVSRYYSTGDEIDIFLSGLRNFGGECDCRNPEVFKQIHEGDFDEIIKICIVCGG
SVD*
>SRVP18_trench_6_60cm_scaffold_274_32 # 17553 # 17798 # 1 # ID=5_32;partial=00;start_type=ATG;rbs_motif=GGAG/GAGG;rbs_spacer=5-10bp;gc_cont=0.362
MDNMREDKDGCKETTVPLKLTVDEARQIAFEALRVVTTMPGLEDIKDLIGRELDISDELM
EHAVALLFSDLQPVNHNICEK*
>SRVP18_trench_6_60cm_scaffold_274_33 # 17863 # 18162 # 1 # ID=5_33;partial=00;start_type=ATG;rbs_motif=GGA/GAG/AGG;rbs_spacer=5-10bp;gc_cont=0.300
MKEILEKLVEKMKEEGKPMRDLAEFFINEPLSLEILLMLAYHNSMKTDNISNELMDNVKI
TDILDKLKGFETVDIDDNIVSITDRGRVIVSKLIDRLEY*
>SRVP18_trench_6_60cm_scaffold_274_34 # 18185 # 18424 # 1 # ID=5_34;partial=00;start_type=ATG;rbs_motif=AGGA/GGAG/GAGG;rbs_spacer=11-12bp;gc_cont=0.325
MSQAVDIKVYVKGSYALQGYITRKPSYQGQFGNFGYGVFSILGKKVKIVGASGVHLMNEE
IKKLNNNGEIHYRLKNPEW*
>SRVP18_trench_6_60cm_scaffold_274_35 # 18426 # 18656 # 1 # ID=5_35;partial=00;start_type=ATG;rbs_motif=GGA/GAG/AGG;rbs_spacer=5-10bp;gc_cont=0.312
MNMQIAYISMQYREKYRQCAIVLSTRPIKCHSTDWRIKNGLGGLGGCKLCPFKLSDHIFD
LLNNESRDKRLLSLNI*
>SRVP18_trench_6_60cm_scaffold_274_36 # 18722 # 18973 # 1 # ID=5_36;partial=00;start_type=ATG;rbs_motif=GGA/GAG/AGG;rbs_spacer=5-10bp;gc_cont=0.262
MTKIKIGGQKYNLEDLPEDFRKRIQSELDKEIEDDKDDIKDERSHEDEKIVDTKKSEIKI
KNIKKYKGKIKDISLFRKMFGYP*
>SRVP18_trench_6_60cm_scaffold_274_37 # 19371 # 20306 # 1 # ID=5_37;partial=00;start_type=ATG;rbs_motif=AGGAG;rbs_spacer=5-10bp;gc_cont=0.306
MSFFEQEMKKYPGGLTEKTKQQYKKFAESYPPYNFVIYFANIMSTVPENTPEGEYTKLFA
RILGMESSKDINRELRLVELEKDLIPLVESTDNKIFFRPLFFPSIFINNDFHFEDLIIKG
IYITECHTEKGSSSYFLHHQDVNDYAVFAVAADVNKGFEFYLSVALIDKTMGDHYLDSKE
ENNKLKRCAEYLRTLICNVVDMVEGNTDDLSVVTIETTREQNIKRIRRKQVPMPARIVIR
AKDEFKKYVKKFNSDMADVRREKFGHKFLVMGHYRHFRDEKFKNVKGTKKWIFPFWKGEG
IAISKDYILKK*
>SRVP18_trench_6_60cm_scaffold_274_38 # 20327 # 20437 # 1 # ID=5_38;partial=00;start_type=ATG;rbs_motif=AGGAG;rbs_spacer=5-10bp;gc_cont=0.279
MKCPNCQEEDLEIFRYMHMAFCKLCRVFYVFKILER*
>SRVP18_trench_6_60cm_scaffold_274_39 # 20455 # 21003 # 1 # ID=5_39;partial=00;start_type=ATG;rbs_motif=GGA/GAG/AGG;rbs_spacer=5-10bp;gc_cont=0.350
MGLREEAIGEYEKEQESIKDSNIIESEKFAEKSLKVLRDIIGDNHSGMIVVADKQSGSTS
FIVDRILFRVTIPVGLSLESLPRSLPPPPLRPPPQKPRQPPVINVVQTCERCGVEIISTV
KNLKDIGKALIETHSKYDCDKKKLDDDKNEDDKNEKLSNVEKKLLVALRDFVQENDHMCS
SF*
>SRVP18_trench_6_60cm_scaffold_274_40 # 21031 # 21339 # 1 # ID=5_40;partial=00;start_type=ATG;rbs_motif=GGA/GAG/AGG;rbs_spacer=5-10bp;gc_cont=0.262
MNTKDIFKIIYWNVMPVVIGFILYFYIDKMKIPIIEKIIIFLVIIIPIIIIRLWLGEKIF
KERPTLVEKIMSCSLRRKYGKNYCVECPDSYECASDIDGNTK*
>SRVP18_trench_6_60cm_scaffold_274_41 # 21409 # 22233 # 1 # ID=5_41;partial=00;start_type=ATG;rbs_motif=GGAG/GAGG;rbs_spacer=5-10bp;gc_cont=0.327
MGRMSSGIVAMIAKIGPKLLSVIIKFAKIGKVGFAVVSMVTYSYLFTWQFALVLMISLFI
HENGHIFMMRKCGMVVKGIYFIPFLGAAAVADGVFPSPKDEANIAIMGPIWGLILAIFTV
LVYEFTRNAFFGAVAGWMAMVNLFNLLPISPLDGGRIMKSIAFSVGSRTGFIFMITGIII
FTILTFWKGILLFAVLLIIACLEFVFTYLEIKHLKNDIKQGMIKGTGIIRYKPMTIKNIV
VSVIIYISVTVILWFLMIYVESIPEVAIAKSIFM*
>SRVP18_trench_6_60cm_scaffold_274_42 # 22275 # 22592 # 1 # ID=5_42;partial=00;start_type=ATG;rbs_motif=GGA/GAG/AGG;rbs_spacer=5-10bp;gc_cont=0.336
MNLLFVCAGNLQRSPTFEKWFRENRKQYNVKSTGTEHGYPERPTRETFEWADKIYVMDRE
QIMFFKRKFPDLLNKIEIIGISDQYDPDEPRLVRIIEDWVSEKGL*
>SRVP18_trench_6_60cm_scaffold_274_43 # 22620 # 22856 # 1 # ID=5_43;partial=00;start_type=ATG;rbs_motif=GGAG/GAGG;rbs_spacer=5-10bp;gc_cont=0.291
MSKELTTITFEESARETILYFFDKVVDKDGFIVDKNDNTKRILASDGKEIRIDEFAGIRN
GVFFKTDISSIFDLVDLI*
>SRVP18_trench_6_60cm_scaffold_274_44 # 22982 # 24112 # 1 # ID=5_44;partial=00;start_type=ATG;rbs_motif=GGA/GAG/AGG;rbs_spacer=5-10bp;gc_cont=0.369
MGPSERYRKVRKNKKVDVDGEQKTDDVKKVDGDKKTGEVKKTGKFVGHEKTEMLNTLVNN
LYDIQKVRISIENRNRALQEKSKELIFNDHAARMKKLEKDTVKEIGNEISKFKIAEWMLG
QRGIGPSLAGQTIAIIRDVERFANVSKLWAYSGMATMEVCLSCGKRVLRTPKREEWIVRV
ARRLEEQNNKKKIREAAEAELIGLDAVVGGNDEDEDRDTNFTIKAKKMLCACENPKTKTV
AQRRIKGSIIDYNPKMKKLCRNTALSLIQYNEFYGDLYNQYLEQYMLRDNLLANINTTKY
TPAVLEKIRTTKATKMARRKMVKIFLSHLWVTWRKMDGLPVTKPYIIEIGGHSDYIEPPE
AHEPDDVFFGEEENEI*
>SRVP18_trench_6_60cm_scaffold_274_45 # 25364 # 25765 # 1 # ID=5_45;partial=00;start_type=ATG;rbs_motif=GGA/GAG/AGG;rbs_spacer=5-10bp;gc_cont=0.430
MAIELVEAAEVRSGRGGKTKGEKYGKYAIAIQKHIPWIKEQIASNKDGIIRVKATDMGKE
MGGEFVKKNATSIYWGLKYVLFQEGIVVDTGTHKTGDKLLIMRLGKEDDRLPPSLSKYLE
PEEEDVGSEETAE*
>SRVP18_trench_6_60cm_scaffold_274_46 # 26020 # 26475 # 1 # ID=5_46;partial=00;start_type=ATG;rbs_motif=None;rbs_spacer=None;gc_cont=0.333
MIIIRNGDEKLTIGEIVIKVESDVTEYVYENLEDDIRNLLESQGIKADIFDSVTGNTTKT
RNGMMGKNKSELADQTVRGELVLGEKIWFNDDLRCRLRISGFTLDQIEEIRNAKLIDLTL
TDFIEEDMPGVVINISVWGSKDKDDLREMCE*
>SRVP18_trench_6_60cm_scaffold_274_47 # 26523 # 26777 # 1 # ID=5_47;partial=00;start_type=ATG;rbs_motif=GGA/GAG/AGG;rbs_spacer=5-10bp;gc_cont=0.290
MVKDGKDDNDNVYEQINEDLSKRIVGKIKLDETNLKNVIYKEIIQILEPLESKGKYKGNA
HHLAQNIVEKVSSAILEKMDIPVK*
>SRVP18_trench_6_60cm_scaffold_274_48 # 26808 # 27194 # 1 # ID=5_48;partial=00;start_type=ATG;rbs_motif=AGGA;rbs_spacer=5-10bp;gc_cont=0.287
MNKIFNYKLENIDKQTIDIPLPARILSVVELNDDILLSSIIDDDKDVPRISVDILVIGTG
EFVEDNNGVYTFLGTVKLFDGKEIWHVFYRYTDHDHINGNYGNADKLFIEDIEEFKRESP
GKGGLLVM*
>SRVP18_trench_6_60cm_scaffold_274_49 # 27279 # 28073 # 1 # ID=5_49;partial=00;start_type=ATG;rbs_motif=AGGAG;rbs_spacer=5-10bp;gc_cont=0.296
MEREEEKRYYVNFYDMFDGWGVFGFFTERLFNNLQYAIILCDRLNDELEERNRECGEHYG
VIDGVTKKEVYCGLYEKYKIGSREHSSEFGIPKVVKQDENIDKLKSDNKLDSDGSDGKLH
SDDKYQEVAEEIVYMMKDDLSNSSDVDIGQIANVLRRRFNINDEAVGKILLSEITLFNIY
SGNTITVPIFGLLAVKNLDNKLISGKCYPNFDINNKYAGYTEDNIFHKINWSTEFVNSVK
RDPLLVVACIIAGFSVGYTILNVG*
>SRVP18_trench_6_60cm_scaffold_274_50 # 28106 # 28372 # 1 # ID=5_50;partial=00;start_type=ATG;rbs_motif=AGGAG;rbs_spacer=5-10bp;gc_cont=0.360
MKVPGTDFELRIDEPPEKIEMFAHSADCRYCNGIVKMRRDEKTFKLQPDNCSCLKCGQRY
YIEILGTIEEWELQQWRQKGQTFAMGGD*
>SRVP18_trench_6_60cm_scaffold_274_51 # 28427 # 28801 # 1 # ID=5_51;partial=00;start_type=ATG;rbs_motif=GGAG/GAGG;rbs_spacer=5-10bp;gc_cont=0.277
MGWSNYIIIQKLKWLIEISRNVEDLAEYEETAIKIAIDEDNLDNSSIDEDRIVDMGDVEI
NKITIRDLAELYKRYDIIQSLSGMDDDKLLLFWLKNREIEFDIKSEFNIKLDDFEKEGYL
ILRR*
>SRVP18_trench_6_60cm_scaffold_274_52 # 28801 # 29187 # 1 # ID=5_52;partial=00;start_type=ATG;rbs_motif=GGA/GAG/AGG;rbs_spacer=5-10bp;gc_cont=0.339
MGISMLEDFKKRIKDKRYQDLSKPYRIVLWLRFMPFGYIKGLGWYFVRRLRWEDFDDDDY
GRMSLGTSIAICVGMVQGEMNWYYTSDEVFGDDGTIISRSDDEGYFDKMFDFIEDKLVEL
IDGKMIYD*
>SRVP18_trench_6_60cm_scaffold_274_53 # 29306 # 29446 # 1 # ID=5_53;partial=00;start_type=ATG;rbs_motif=GGA/GAG/AGG;rbs_spacer=5-10bp;gc_cont=0.234
MDNNKINELSDGMLLHEFHCCKEWNKDDFYVLKEEILKRMAFGKLV*
>SRVP18_trench_6_60cm_scaffold_274_54 # 29696 # 30376 # 1 # ID=5_54;partial=00;start_type=ATG;rbs_motif=AGGAG;rbs_spacer=5-10bp;gc_cont=0.332
MRRIKKVYFDIEAGYVGHIDPEKDRNGFFKDYENWKFFCEKECDGKSVQYQGIVGALIVD
YDYDEDTDVYNLLDMNFVQLIGEEITKERLLKEFDGMTDIIGYHCRTKPSWKGHTGYDFG
VVNGQFGILLDDLPGVECTDLELLAHDAEMYGGLKEVENQIPSVPKRKSGVEDGKAEDKL
LLEIASCEDENKKKELWKKALDYNREDVFNLVYVEQYLKNLKIHEN*
>SRVP18_trench_6_60cm_scaffold_274_55 # 30662 # 30886 # 1 # ID=5_55;partial=00;start_type=ATG;rbs_motif=GGA/GAG/AGG;rbs_spacer=11-12bp;gc_cont=0.293
MKINTDGLVDTLKILGGVIKDTLDMGDYRITIIVERKVDNKSGIIIEDIVVEKRLSGVQK
DTIIQRLKDVINKI*
>SRVP18_trench_6_60cm_scaffold_274_56 # 30927 # 31643 # 1 # ID=5_56;partial=00;start_type=ATG;rbs_motif=AGGA;rbs_spacer=5-10bp;gc_cont=0.326
MSGLIHDLAETREFVERVLMKLEDDEVYILLLNARKKWCPELSRSEEIMYRDIIRGNSLD
GTLRKIKKTSCVSGGIYVDRNSLKEIDINCMALYVLLDPRSALKGYGEFVENINSWIYDS
FKGKSKNLELYRKLDIKLFSAIHKNRSRGIYFVIDIDKKDDDILDRITGPLSGNIRWISE
THSGFHVIVDRSYESGIIIYPYMVGIEYVEVLKDPTTPVPGTLHGGFPVKGIRKDLWK*
>SRVP18_trench_6_60cm_scaffold_274_57 # 31912 # 32301 # 1 # ID=5_57;partial=00;start_type=ATG;rbs_motif=None;rbs_spacer=None;gc_cont=0.323
MVLKQVFILNSDLKMGKGKLVGQALHAIIYYMDEILLYLEGKAPENKILYERFVEWREED
HGLMKKVVLKAGEEEMDKILLELAVQRIEKFAVYDRGLTQIPAGSFTCIIVEPLEEEKCE
ELFGHMKLL*
>SRVP18_trench_6_60cm_scaffold_274_58 # 32367 # 32741 # 1 # ID=5_58;partial=00;start_type=ATG;rbs_motif=GGA/GAG/AGG;rbs_spacer=5-10bp;gc_cont=0.275
MRKKKLINDKQKLEEAAIKKVSRQFSLTEKLTLKVVRIGTDRTNFKILEMLPSNIEVIMK
ESNLTKVPVNVRVNNLEKAGLVDRFKGTGRVVLTDFGKYFIDTIKSYEELVKLYVIDILS
KHMD*
>SRVP18_trench_6_60cm_scaffold_274_59 # 32936 # 33532 # 1 # ID=5_59;partial=00;start_type=ATG;rbs_motif=AGGA;rbs_spacer=5-10bp;gc_cont=0.318
MVISEELFGKREERKDTVKPLIGLMNEFSDKEEYEKAKETLDKIKEELQKSSVQVWVSVR
NVQTIKDVHNLVTSDSIRLNPDNYRFSDFLGLLVNVHDRKDEIQGARYIDTDKQRKVVAE
EMACLGMTISESRGYKIARSKKPNRAFLDIAHKVNPSICRSELERRERVMMWKAIERGNK
EEIETARERLRKYSGKNI*
>SRVP18_trench_6_60cm_scaffold_274_60 # 33654 # 34118 # 1 # ID=5_60;partial=00;start_type=ATG;rbs_motif=AGGAG;rbs_spacer=5-10bp;gc_cont=0.282
MKKIQLGDGEYYLMLEERLREYIPAEISYGIEDDGSKFAGIIIQQQIENKYLYGNANSTV
IWEAAQNGMNIEKIFLDMIFRDDESVKLGEMHFYFDIKDSNFRKHMIEWFTMIIEKNGII
GLFDNTDPSIMINNIPLDMPKLIIATKGEVGNVI*
>SRVP18_trench_6_60cm_scaffold_274_61 # 34133 # 34474 # 1 # ID=5_61;partial=00;start_type=ATG;rbs_motif=AGGAGG;rbs_spacer=5-10bp;gc_cont=0.330
MLKESYLANKRNLPKNAVKIVVTRSAGHMLSPSRALLNNYKNGNIDWAEYVKTFYREMDN
PACVAIMKEIKKLAREKDVYLICYEAPGKNCHRYLLMDMINKMDDETTNIVDI*
>SRVP18_trench_6_60cm_scaffold_274_62 # 34585 # 34947 # 1 # ID=5_62;partial=00;start_type=ATG;rbs_motif=AGGAG;rbs_spacer=5-10bp;gc_cont=0.309
MVDMIDKYSNMMPIELRMFVGDSPKDDLDWGVIMYLFVNTKSGNIITLGKMSNFFGIDST
TLFEKLNKMSGLWVRQYFNSGGYGRIYYTYEITEIAADFIIKLIELLEIATKDKDDREKK
*
>SRVP18_trench_6_60cm_scaffold_274_63 # 34944 # 35393 # 1 # ID=5_63;partial=00;start_type=ATG;rbs_motif=GGAG/GAGG;rbs_spacer=5-10bp;gc_cont=0.287
MKMGENMKIFFAHSVYDYGTDKEALWLDNIKGYCPNAEIINSRDISDIINHDDRKYGLKY
VEEKYFFPIIDNCDMVIATSSWNMKRFTIGVVVEMKYAISKNKKIKIIEDDQIKEMDDMR
KYEDTIVFQIPGEGPVRMKDLIENKGFIF*
>SRVP18_trench_6_60cm_scaffold_274_64 # 35412 # 36398 # 1 # ID=5_64;partial=00;start_type=ATG;rbs_motif=GGAG/GAGG;rbs_spacer=5-10bp;gc_cont=0.320
MKETDIEKLKEIDFWSPEQYYDYYNRLMPVFKRWYKTVDGYRPVVMGRNISWWLKMGEIR
RKCRCKVCPEGKDVTKDSVNMILSQADNDKMSCFVCQYNPSRQLTSGWERYYDMRNRLLW
NIDMVEKKPGILSTVRSMYWQPAIRSYDLSMIPTDKSWNEITAINMVLDIDIINKNTRSI
FEKDIWDTLYDMLVDTGELLESEDLDYKLQFSGNGIYFITSKIVEKDEIVAGETREEFWN
IVVYGWADWVNSEIRPLEEFHKKFTIDGRQQYTMLFLKTPFSLHQRLDTSAIPISIDMMN
GMKSSEFIEICRPEYIMNNFGKLLNVWK*
>SRVP18_trench_6_60cm_scaffold_274_65 # 36402 # 36662 # 1 # ID=5_65;partial=00;start_type=ATG;rbs_motif=GGA/GAG/AGG;rbs_spacer=5-10bp;gc_cont=0.360
MADPDSKEKTEKIGKTEKKEKKKVSPAKLARKRFKETEKKEPKRAKKIKARISGEIYGLF
PTPFGYTSDIVVDVYFKEGIYQYGLD*
>SRVP18_trench_6_60cm_scaffold_274_66 # 36679 # 37149 # 1 # ID=5_66;partial=00;start_type=ATG;rbs_motif=GGA/GAG/AGG;rbs_spacer=5-10bp;gc_cont=0.316
MVWIRYGKIRAIWKCTTTRGYETKYHAVGVSIQDEYAKKPEEDIESWANRLGDFVARRMC
QNACESLSTSVFCDDGSVQFEIIYTSEMLVTKPGLKEEEKVIEEIKKVEEVKPKVPKYIL
EQIDLLEDRYKEAESTDEKIAIREEINILKGRFGIA*
>SRVP18_trench_6_60cm_scaffold_274_67 # 37188 # 37619 # 1 # ID=5_67;partial=00;start_type=ATG;rbs_motif=AGGAG;rbs_spacer=5-10bp;gc_cont=0.303
MRVKCAKCKKVEELSDDEIEYLVNIAKKYNEDVSPNDYTAILSIIKGKCTDGKKHLYIYD
EEFSKYVADLIEEYGKLNENNATKDKEMSDILQKIEELKNEIQNLDRKRDDLVKEIEDNN
TVINNVACTFEKATGTKDIKMWS*
>SRVP18_trench_6_60cm_scaffold_274_68 # 37913 # 38488 # 1 # ID=5_68;partial=00;start_type=ATG;rbs_motif=None;rbs_spacer=None;gc_cont=0.328
MELVPDKDVYDVEKRDTKKRFLTTDAICTVCGTIINSNYEEDCFICDDSIKTCDHKDFIT
GRQSVDLRILLDFRIEDLRALAELHGCAEGGGRTKTVAGLMKKLYANLLDKRINDVLIRK
IVLRNRKKFWFWRDIDNAMCKARKPKDIVLVNADECIEIKEITLMSKKDEIVKITITPMG
NELENEKMKGK*
>SRVP18_trench_6_60cm_scaffold_274_69 # 38525 # 38734 # 1 # ID=5_69;partial=00;start_type=ATG;rbs_motif=AGGAG;rbs_spacer=5-10bp;gc_cont=0.367
MKAECMLEQKQKLEIEVREKQILKSLLTEEQIGFVQNGELSVTSSSGQKLKLDDEVNGTV
LLLAPMCGG*
>SRVP18_trench_6_60cm_scaffold_274_70 # 38903 # 40084 # 1 # ID=5_70;partial=00;start_type=ATG;rbs_motif=None;rbs_spacer=None;gc_cont=0.306
MIPLVEKEDIIRSKRALTKKKNNKYGYMKKKALELIPWIYEKMELEASGIINVRARDVAK
ELGLTDKSDGTIYAGLRYLLFFEGINVSIKNNGKEDFLIMRPIGGYGHGLSESSLKTFDN
MEMDGWYIKRNDGLSFKHSIVKRKNGCKDDRGNDLYSLESDGDIYFDRRDLTEEQAIMFA
KYMSSYDLRAPDLVYLTPINFVVTDEYIQSRRGYTDIDLDKIGREFRIVRSGDGPEFIAT
SIYGKECIVYEYDVDEVIKGSSIQRILSNFDQALMIEKTPERIEILKKILPEIKTKYTAI
IKNHVLIIINSAGTFHISLVDGTLHKIYENFDNKKRCNSKYVCVGPRGDTENFIVYNGTK
YKIDRIMSAVLAKAVMLLKEKYPDERTISQIRN*
>SRVP18_trench_6_60cm_scaffold_274_71 # 40260 # 40391 # -1 # ID=5_71;partial=00;start_type=ATG;rbs_motif=None;rbs_spacer=None;gc_cont=0.273
MLGDKEQMKIYLWMRVLSYESIILNNELSIKDEDQRSTIQRVD*
>SRVP18_trench_6_60cm_scaffold_274_72 # 40378 # 41817 # -1 # ID=5_72;partial=00;start_type=ATG;rbs_motif=None;rbs_spacer=None;gc_cont=0.304
MINKNTVPVYGPDRKRIKNTNVSRARKWIKQCKAKEIIITTKSNKKIFCIGLLEKPVGNI
RVPVLSPDGKPLMPTKSSRARKWLRDGKAKIMKNDLGIFQIQLIQEPSGKEKQDIIVTND
PGSRFTGVAVCSRKAVLYGCNLELIADEKENRFASIKNRMDKRRELRRSRRHRNCRRRES
RFLNRTKTGKMAPSIRARKQLELRVISELTKIYPITVAGIEDVAFDHYSKKWGKNFSQVE
IGKKWLYEEMKKLIPDIRLIKGFETSVRRKQLGLSKSGKKEERNPETHVNDCIAMGSIIL
GLGMETKTKLRQGINFDIITRPKYLRRKLHNEEPHKKPNKKGIRRRFGGTTTDWTNIRKG
DHIEAIINKRDGNDMLYRGWVGGYADDKKNKKKIISLYNFDWTVVGQFDENKVRLLNRNN
GLLLKSLDISKNRMDICKLGTIQKGIDGKEMIIQKKKSMKKEEIKYDHTLQLSIDNAWR*
>SRVP18_trench_6_60cm_scaffold_274_73 # 42135 # 42329 # -1 # ID=5_73;partial=00;start_type=ATG;rbs_motif=AGGAG;rbs_spacer=5-10bp;gc_cont=0.313
MKLDDETRIILATRIKLTNEEIDKYERGYFSLSFANELNIRSDEYGKRNIMPDHKELMVN
YRDR*
>SRVP18_trench_6_60cm_scaffold_274_74 # 42566 # 43153 # -1 # ID=5_74;partial=00;start_type=ATG;rbs_motif=GGA/GAG/AGG;rbs_spacer=5-10bp;gc_cont=0.291
MIKDKITPELKARFIQEIHKTIRDGNEHGFLICHDNNGNLSPSKAAIGEKDNINFIDIKS
QCPFKIQGDFHTHASASDVRNFIKENIPKEKVSDNTIRDITIKLYKENGLSTTTPSHGDL
LGLLVLKGKDKIIGTVCMSSDAEPNRVECWTTKNNINNNHYKRANIEIQDRKLVRNPPHG
WIEPLFNKEIINLKI*
>SRVP18_trench_6_60cm_scaffold_274_75 # 43187 # 43795 # -1 # ID=5_75;partial=00;start_type=ATG;rbs_motif=GGA/GAG/AGG;rbs_spacer=5-10bp;gc_cont=0.292
MMKVEPIWKTKGFGSEYDYMTHLAKEKGYRSLEQEYKELWAKQRGFESSAGYMQSIIKKK
GFESASEYQDYLAKKRGFASYIEYREHLAKEKGFKSLHEYYDHLAKLRGFDSYADYIKYL
HQEHIAKIKGFESYVKYQEHKAKMVESIESQRADIKKKKACEFLQEKIAGSIDPESLFAK
GNIDFLRKITGCKISLEKKKTI*
>SRVP18_trench_6_60cm_scaffold_274_76 # 43835 # 44272 # -1 # ID=5_76;partial=00;start_type=ATG;rbs_motif=AGGAG;rbs_spacer=5-10bp;gc_cont=0.247
MSLPNIYADVSNTFNISRDRYEFISSYVQQMIIDYQGNVADIIKEILLNLKGNEIYFTIY
MMGRSSSHIFSRSNDKAKENFITSIINALKLDQDRIGTISQFIEDTILKDIDEEVPRVDI
IKKIINSNFSNTEKDYILFVFGLIS*
>SRVP18_trench_6_60cm_scaffold_274_77 # 44411 # 44707 # -1 # ID=5_77;partial=00;start_type=ATG;rbs_motif=GGA/GAG/AGG;rbs_spacer=5-10bp;gc_cont=0.259
MEESNEDYNKIFKSVPEIETKIKDLNKELKVCINRKEAHRIIGTIHDMIWDLDNLKDEGK
TDFRTQSIINHKLQLLESRVCIKATKMIDKELESKGKQ*
>SRVP18_trench_6_60cm_scaffold_274_78 # 44844 # 45269 # -1 # ID=5_78;partial=00;start_type=ATG;rbs_motif=None;rbs_spacer=None;gc_cont=0.277
MVLVMNLPKHLYHRTNSVKDIESILENGYIVPSRLLKKKETVSGSHSFDFVSLTKAKCNE
TGGRIQLKMKADKIDHSNIFNIWHQIRNVCIESIKRTENIPNFVPPQCTFLSEFEWSTNT
ERLKEFEDLSGISRNYKIIKE*
>SRVP18_trench_6_60cm_scaffold_274_79 # 45341 # 45862 # -1 # ID=5_79;partial=00;start_type=ATG;rbs_motif=AGGA/GGAG/GAGG;rbs_spacer=11-12bp;gc_cont=0.316
MKITVTPKEISRDEVVEPIEIMFAEIIVYIEYISEPGIYWKEKFLLLSTYNRGIKDGLDL
FHKVPDRMAHIKDQLSAFIFGTEKCIDMIIDMMDNTKNILEERHINIEKMRLLLVDLYMK
GISSAGRLYRLNMLDEDTTSIIEAIDSMSTAREEEQEEVWENIRNRLGMGIDV*
>SRVP18_trench_6_60cm_scaffold_274_80 # 46078 # 48396 # -1 # ID=5_80;partial=00;start_type=ATG;rbs_motif=AGGAG;rbs_spacer=5-10bp;gc_cont=0.334
MTWYNNSWNYRKAITISNFGSSLTDYQVSFTIDTVSLITAKMRSDCGDIRLTDSDGSTLL
SYWIESGINSSSTKIWVKIPSIINGNNIIYLYYGNPIATSLSNGDNTFSFFDDFTGSIID
VTKWTGYSSADISISNSILTYHKNGSVGSATMSTITNFSSLSEVRARHKWTATGGGNSTD
SRFGFEQTSNDRVTGEIDLNGYNKIQTGKAGVFTASTSNFDLNTWDILNFKWDKNTPKAS
FYKNDVEMTASPITNNIPIINLPVRLFVADNGFIYLDWIFVKNYAILEPTICIGEEVSIP
SWLANWNRRKLITITGSTNTQTDYQMKLTVHKSTGTDTSTDIYLGNNVNNDFSDLRFTSS
DGSTLLNHWIESYTSGTSAIVWIKIPSIPISPCTVTIYGYYNNSGASTSSNGNNTFEFFD
DFSGNLSKWTSVGTTITSGRAIIGTTGTGWGNYLSSTSSFNRTNTGYILSYDLAVNGTTA
NYHETSHGFNSNTSGNSIHPSAYLYYGEQTQWNTAVYDSGTWISPGISAVPTAGIYYNYR
IRINQTSGGLASWSGDATTINFTGADNNFYIKFNPYKGGCGVDNVIIRKYTSPEPTFLSI
GTEEILTGSLRITSYPSGAGIWLASHGQTPSFQYKYTPDPIIDLVPGNYDIRLTKNNYED
WIFANATIFPGTETQISASLVLLTAHITATSLVITPSDPCISGSCTVWVDVIWTNTGGAS
GTFTPSIKVDNVTVITDPVLTPVSVGPSGTKSQQFVISGLTTGIHTICPDPN*
>SRVP18_trench_6_60cm_scaffold_274_81 # 48425 # 48778 # -1 # ID=5_81;partial=00;start_type=ATG;rbs_motif=AGGA/GGAG/GAGG;rbs_spacer=11-12bp;gc_cont=0.291
MIDGPKHIKTYKDVEEDLKIEALGNTFYILVKHWCKRVPKNEICDCMTEEINYHVQRYIT
EEFDYQSEKRDKPPGGFSYSEYKYAIEEFDKEKKSGEFTNCIKKLIVPSHFLIKRND*
>SRVP18_trench_6_60cm_scaffold_274_82 # 48909 # 49493 # -1 # ID=5_82;partial=00;start_type=ATG;rbs_motif=AGGA/GGAG/GAGG;rbs_spacer=11-12bp;gc_cont=0.337
MIKDKITPQLREKFLEEIKKSKETGKERGFYLCIEKDGKLSDGDVCNGDECHIRSKEPAL
SCPGRKVQGDFHTHPYLAEARKQSNFTMSELSDEQLIPEIISSSEEGFIPTMPSHQDVLL
ATVLKCAKKTDGTVCIGSDLDTDKVECWTINKVGNWDCIKALKEKLFSTEKHDPPHEWIR
PHFDIEMIDLKNTK*
>SRVP18_trench_6_60cm_scaffold_274_83 # 49610 # 49954 # -1 # ID=5_83;partial=00;start_type=ATG;rbs_motif=GGAG/GAGG;rbs_spacer=5-10bp;gc_cont=0.313
MKLKEFISLLDKSLDLDPNPDIVMSIGFNELEELYELDKEWDRAKETGEYFNILIDIDSP
GMVLIYPDRYPELLAAQPNGKKIYPKDESLRTVLGFAVGIQAEFTRQEEDEKNR*
>SRVP18_trench_6_60cm_scaffold_274_84 # 49957 # 50193 # -1 # ID=5_84;partial=00;start_type=ATG;rbs_motif=GGAG/GAGG;rbs_spacer=5-10bp;gc_cont=0.300
MDVKLLNAYLEQIEREYPDSEIVIDIGRKDIFDWKQVQLIEENLGTEIAIGHTFIGPSPE
FPNGKNFVFIVPEEIIMR*
>SRVP18_trench_6_60cm_scaffold_274_85 # 50268 # 50429 # -1 # ID=5_85;partial=00;start_type=ATG;rbs_motif=GGA/GAG/AGG;rbs_spacer=11-12bp;gc_cont=0.290
MKKFGAKEEMKSENLERYKKEAEKKFAYAPIKPWVIPLFNREIIDITKKSIKK*
>SRVP18_trench_6_60cm_scaffold_274_86 # 50392 # 50883 # -1 # ID=5_86;partial=00;start_type=ATG;rbs_motif=None;rbs_spacer=None;gc_cont=0.331
MNSTIDKSGKINKEIGFVLCKNRHTGKFSAGHICEGDTCNVSMMRSIDLCYKKGADIGGN
FHTHPYVKKHYTFADPNMYIHDIKKMHEDEDKHIYQEIGIDMKPLLVLPSFPDVLETIDI
NCGIKKYRTVCVGSDINPGNIECWTVKSNVLDEEIWSKRRNEI*
>SRVP18_trench_6_60cm_scaffold_274_87 # 51031 # 51825 # -1 # ID=5_87;partial=00;start_type=ATG;rbs_motif=AGGA/GGAG/GAGG;rbs_spacer=11-12bp;gc_cont=0.304
MNIPIHSEIEIIYAPRIPLRPISGETEKECRSKALTILKHSYYVRVDIPLQLFLAFDPNL
YKVMTNLINDNAEFLLDNIKDFSENCLPYYNDIIEVSIVRRVMNDITTPATSRYPIFYAK
TIESIFLRFLSLTGKRIVRTSIVPVTKEIRDGFTSRCRLIIQLTGESIRISQMDAILPSD
YNATMIGALYEHIEKMLNEIKYFVDEYNPYYTDIISTDEIDKIAFIISKLDMENAEHYGD
VIIDYFLKLLSMGDFFQEEEYWTY*
>SRVP18_trench_6_60cm_scaffold_274_88 # 51905 # 53938 # -1 # ID=5_88;partial=00;start_type=ATG;rbs_motif=AGGAG;rbs_spacer=5-10bp;gc_cont=0.352
MTWLTGWNYRKAITVSNSGSSLTDYQVSITIDTASLVSAGKLLSNCDDIRFTSSDGSTLL
NYWIESGINSSSTKIWVKIPSITNGNNIIYLYYNNPTATSLSNGTNTFDFFDDFSGDLSK
WNLTGTCVIEGGALKIIPGSTVKSKTTFGPYNYRFKQIGKTNSGHVRILDIGTYNFMGAD
LSIYPNLTSFEALTSNATGSYQWTNGSTLTNSGTYQTFEIAWTSSSIVYYQNDITLAAHT
THIPNMAIPTGATSWYTGEISYISLSTVRKYASPEPTTCVGGEEVKTVSWLTNWNRRKLI
TITGSTNTQTDYQMKLTVHKSTGTDTSTDIYLGNNVNNDFSDLRFTSSDGSTLLNYWIES
YTSGTSAIVWIKIPSIPISPCTTTTYLYYGNSGASTSSNGESTFVAFDDFSTNKLGTYWA
GDTSYYTVNAGVLTGSGAVYKTIYHPINHGTSDFLLHVKTLAGGTHNISGIHDGSGNIRN
TGNGVYYLDEGTIYGDCNWGKVVNGSETWISAWQPSNGNNTFEITKIGTTYTWYQNGVSK
STANIANFTQSYLQVETENNSVWNIIYVRNLSSPEPTFSLIGSEEISPPANITATSLTIT
PSNPCISGSCIVTVDVIWTNTGGTTGSFTPSIKIDNMPVAVYPPLTPVSVGPSLTASQQF
VISGLITGIHNICPDPN*
>SRVP18_trench_6_60cm_scaffold_274_89 # 54121 # 54606 # -1 # ID=5_89;partial=00;start_type=ATG;rbs_motif=None;rbs_spacer=None;gc_cont=0.290
MTTKLNSFLLPDNVILEMKRRMKYSKRKDIEVAFNLCAENGNLHDEYPCCGTKCNVGTIS
KCDRGKFVGDFHTHVDGTSEPSLIDLAGAYYHGIMCIGNAKKKDIKCYIRKDKSPKIKEL
EDIVPAETIYPSSFISEKEMVNRIKLRDALKKHFFNIVEII*
>SRVP18_trench_6_60cm_scaffold_274_90 # 54991 # 55443 # -1 # ID=5_90;partial=00;start_type=ATG;rbs_motif=GGA/GAG/AGG;rbs_spacer=5-10bp;gc_cont=0.258
MPKNINSFILTDNLIDIMKKNLKKSEEINKEIGFNLCQVDGNNDLKDENYHIGTEDSIYF
SVKCDIGKKVGEFHTHPKGFSQPSLNDLHNACSEGIECIGGAKDKKIVCYVRKLKDVNKN
AIYNAFVNKKMSLEKQIEFIQKYFDTINII*
>SRVP18_trench_6_60cm_scaffold_274_91 # 55739 # 56047 # -1 # ID=5_91;partial=00;start_type=ATG;rbs_motif=AGGAG;rbs_spacer=5-10bp;gc_cont=0.317
MAKRDTIKKDIRGQFVCMMGKHYETGKTIIQCHTDDDYLETSFDALRDAYKLSKIPEKFD
TVEIVGPNGELIMQHYTEQDIDEMVQLEWTGKQPKVKINRLL*
>SRVP18_trench_6_60cm_scaffold_274_92 # 56369 # 56488 # -1 # ID=5_92;partial=00;start_type=ATG;rbs_motif=None;rbs_spacer=None;gc_cont=0.292
MSIAMYKCAKDLDISIPDNIESPKQFHNHVLEQMKQRRK*
>SRVP18_trench_6_60cm_scaffold_274_93 # 56649 # 57386 # -1 # ID=5_93;partial=00;start_type=ATG;rbs_motif=AGGA;rbs_spacer=5-10bp;gc_cont=0.309
MKTRYGNLIIKSNPNGALVTVNGQSGATPVNFRLIEKSLPYDVRIEMPKYEVNLQKVFIK
EGSDTKINVLLTKKQTEDKGAIEHMVDIDKITITPKKLIEIGVVPMGENIERVVFATSRD
YKYIKDLDKLLWDRRKDFPFVDVYIDYSPITTPGIIGLYYLNVINPSPELVRLIEPSPVG
PTYYEHLKDKEPADINILINDMRKQGKNVRQIAQELNVSDMDIVAWSYFIEITEIFRKEK
KKLKN*
>SRVP18_trench_6_60cm_scaffold_274_94 # 57667 # 60300 # -1 # ID=5_94;partial=00;start_type=ATG;rbs_motif=None;rbs_spacer=None;gc_cont=0.319
MIIMSKKQILVVEDERIVAEYIKKSLQNMGYSVPAIASSGTNAIKEVEDKKPDLVLMDIV
LEGEMDGIETASQIRSRFNIPVVYLTAYSDEKILERAKITEPFGYIIKPFNERELQINIE
IALYKQMKDNILDISKKKLEESEKKYRQIVETSHEGIWTIDISARTTFINSRMAQMLGYT
VEEMINRPISCFMDDRAWIECEKHIEKCKQGLKEVRDFRFYKKDGTDIWTIVSTNPIIND
QGQYIGTLAMVTDITERKQIENKLRNSEANLKRAQRVAHIGNWEWNIITGKITWSEETFH
IHGIDTKQQEPSYNELIKYYHPEDIPNFEHAVEEAVKNGTPYTVICRIILSDGSVRYLEQ
RGEAIRDNKGNIVKLFGTSMDVTEHIHIQSLLNKTQRITKVGGWEYDVEKKMVRWTDEVY
NIYGVSKDYDINNIYYDIDFYSSEDRQIINDAFNDAINHGKEYDLQLRFVSAKGQHLWIR
TIGKPIIHNAKVIRIVGNIMDITEQKHIEQTLRLHEEITKNMSEGVYLVRLSDQKIVYTN
PKFENMFGYNQGEMIGKYITIVNAPTEKSPEETANKITTTIEKTGEWNGEIKNIKKDGTH
FWCHASCSLFDHSEYGKVAVAIHTDITKRKIAEEKLNKAYKDLKRSNKELEQFAYVASHD
LQEPLRTIYGYAELIQSNYKGKLDTDADDFIAYITTGARRMQQMINDLLLLSRISTRGKE
FAPVNIERILRMVIENLHSLIEMNQATISYDSMPTVIADDVQIIILFQNLIENAIKFRRE
EIPKVLISCIRKNEEWVFSIKDNGIGIDKNQFKKLFIIFQRLHSREEYPGTGIGLAICKK
IVDRHNGKIWVESEVGIGSTFYFTIPIRPNPSDASHI*
>SRVP18_trench_6_60cm_scaffold_274_95 # 60297 # 61670 # -1 # ID=5_95;partial=00;start_type=ATG;rbs_motif=None;rbs_spacer=None;gc_cont=0.392
MSRSKLKKINIGYTEILDKKIRRLHLISSLHNSVRLPRVADNITHVLHDYSSDIKRWLAP
PVFDNEIKTIRASLLNSSLINVVMLAPLFLIGDLLGGKSPVSSFATEVVSFPFCMVLRSW
MHRGRIRLASIGIITLGIVSITVIVADLGTIRTPATAIYLLIVITGGLLFDLRGMMITTT
LCSLIIGGLIVTENAGLLPSPDYSVTITQWVAYTVIFAWAGNIAFSSIQMMNQALKRADN
EIAERERMEENIINSLQEKEVLLREIHHRVKNNMQIISSLLGLASMTIKEKKYMELFRDS
QNRINSMSLIHEKLYRSENITKIDFNEYIRDLAKVLFQSRGVAGKIELTLNNEKISIGID
QAIPCGLIINELITNSIKYAFPEDRKGEIKVSLHLNNKNMTELVVSDNGVGIPENIDFRN
TESLGLRLVTILAEDQLHGKIYLDRSNGTEFKIKFEI*
>SRVP18_trench_6_60cm_scaffold_274_96 # 61652 # 61888 # -1 # ID=5_96;partial=00;start_type=ATG;rbs_motif=AGGA/GGAG/GAGG;rbs_spacer=11-12bp;gc_cont=0.354
MTITPSDTPCIAGCIVTIVVRWSNSGEINGTVIPNIIIDTVPQIAHGSRNVLAESYIDEI
FTVSGLTTGIHTICPDPN*
>SRVP18_trench_6_60cm_scaffold_274_97 # 62009 # 62167 # -1 # ID=5_97;partial=00;start_type=ATG;rbs_motif=GGA/GAG/AGG;rbs_spacer=5-10bp;gc_cont=0.296
MTYSNIESMEYPHYSKKDINNVREWFRDSTIHFEFKMENINKFKNQIEEMVL*
>SRVP18_trench_6_60cm_scaffold_274_98 # 62315 # 62749 # -1 # ID=5_98;partial=00;start_type=ATG;rbs_motif=AGGAG;rbs_spacer=5-10bp;gc_cont=0.320
MDKNIEPAKCPIPEFSKAESPAEELGKEIEHIGKKIAELSRELTFAKEPTKIAKLHEERD
CYIDELKKREKLNIADITKVNIYDREKSKGQELLDYLESIRKPISHELDIPASDIRGPKF
TEEEKVPHISEKVIRSMTRRGKIF*
>SRVP18_trench_6_60cm_scaffold_274_99 # 62843 # 63211 # -1 # ID=5_99;partial=00;start_type=ATG;rbs_motif=AGGAG;rbs_spacer=5-10bp;gc_cont=0.268
MLHQDLQKFKGLKDKEEINKEFDKIKNKLIRSVVHCKKDALELLNSAATLNGIAKENYQY
HDFDSNYYELCGIADTYKNNCSCLTKKYINIRKEREEEFKKMMENIEEEKRRKEWEDDEY
IK*
>SRVP18_trench_6_60cm_scaffold_274_100 # 63413 # 64720 # -1 # ID=5_100;partial=00;start_type=GTG;rbs_motif=AGGAG;rbs_spacer=5-10bp;gc_cont=0.377
MIYNAKSDIGGTISAFNYRKKITINHSGALTSYQMKLIVDHVNTNMKTDFGDIRFNTEAG
NYIPYWIETQVNDTSADVWIKTNLVDGNTIIYMFYGNTNLTSASSISNTFIHEISGVVGA
WDLNGDTLDMSGNGNNGTLIGGMGYAAGIFGQAGHFENAGDYVEVPHSPVLQPITTGTFS
LSAWIKRGNDASGTSAFTVISKTQTSGSDAYVLAVDSQSTNKLDTEWNGNMPWKSSTGTI
LFDNNWYHVILTVIGNNGGVFYINGNASGTFSAVYSINQNTENVRIGGMKRWGTNAIGLI
GRVRMYYGLLTADDATAIGNSTNIGYVTTNYPGRELVRKYTATEPTYLTSAEQTITSTYM
SIIPRESPCRVGTCIIDVHVTWTNTGESVVFTPSIIVDGNTYPLSPIALSIGDTIIDFEV
SGLTVGTHSICPDPN*
>SRVP18_trench_6_60cm_scaffold_274_101 # 64827 # 66602 # -1 # ID=5_101;partial=00;start_type=ATG;rbs_motif=GGA/GAG/AGG;rbs_spacer=5-10bp;gc_cont=0.355
MIYKPAIIKKLTSNGYGYTAGGRYDSNNMDTTERYDDITNIWAPKANLHFSRNFLAGFSL
NGYGYTTGGASTNPQMATTEKYDNVADAWIQMYNLNIPRFGLAGFSLNGYGYSSGGRYGS
SYSWDTEKYDDVANTWTQVHRINTARYRLSGFSLNGYGYISGGEEYTTYSPTTEKYDDIA
NIWIVKANLNTARNRLAGFSLNRYGYAIGGYSGITSSIIEIYDDFANNWTQKRHMITGRY
GHTGFSLNGYGYTSGGNLGIATAEKYDDVVNIWTAIADMNTARYALAGFSIESAATGNLN
VSSTPSGTRIYIDNIDQGIDTPNTISGLTSGNHDVKLSLVNYNDYTTTVSIVSNSTIAIT
PILTLSPGMTKVQASPSFTQPSFSEDMIDIGTLKFNWNGTGTIILEKTIVYDRLVLTGPN
GTFDHTWTPCEAIIPEGPFNITNIFSQGYNEINVKIYNVCGGDIGTETGSIDITGPITLI
CPTTLKYSGDTITLEATPTGGIGPYYVEFNKDGDQDPEISGGTNPIYNVPENTTITRTYT
LTDENVRNALTGTMTFSVFISDSCPTTAQTCTQECIVNLGCIPPVCNFTVV*
>SRVP18_trench_6_60cm_scaffold_274_102 # 66599 # 67228 # -1 # ID=5_102;partial=00;start_type=ATG;rbs_motif=AGGA;rbs_spacer=5-10bp;gc_cont=0.260
MSENNMVCKQFDIIESDNDKKILSDICSFLKDFMQPITDIQVDKLVLNNIDLPTDYAKVK
QIKSELIVRYNNIIESYYDIKKKELEIELLDEEMDNEQHPIKKKLKVLENEKAVLQLTTE
KSRLDVILSEMRIYYKYYKKYNKGFDNLTEEQKTILEEELWSKKALNNPVVFEERYGDYI
KDVLGEKKYKEYLEKRRSNMGIFPRELII*
>SRVP18_trench_6_60cm_scaffold_274_103 # 67271 # 67819 # -1 # ID=5_103;partial=00;start_type=ATG;rbs_motif=GGA/GAG/AGG;rbs_spacer=5-10bp;gc_cont=0.288
MSKDTKIERLLERQDVKDKIIESLRRTKKNNVEYTFNFCPINDNIQTTEIEEGKEHTVGD
VCTCPNCIKPIGAFHTHTHLTSNQDIVPSPRDIIKSLDEDLNFFCIGANKDNIGIVRCFN
SKTLFSEIGSALTKAGFEINKENITKTSKLMVYNMLQGKSFINNRSYTRLYNIESYESRA
IK*
>SRVP18_trench_6_60cm_scaffold_274_104 # 67859 # 68143 # -1 # ID=5_104;partial=00;start_type=ATG;rbs_motif=AGGA;rbs_spacer=5-10bp;gc_cont=0.281
MTKWTDEELNIEEFDKEQLKKIQNCIADLAEPSMGEEEYFIFSSEILNELFVKLIASVDE
IIEKGNLSSLIDTEGNISIKVEPKDLRYRRILES*
>SRVP18_trench_6_60cm_scaffold_274_105 # 68664 # 69140 # -1 # ID=5_105;partial=00;start_type=ATG;rbs_motif=AGGA/GGAG/GAGG;rbs_spacer=11-12bp;gc_cont=0.298
MAKITISLPDELEERLKKFPDINRSALFQRSLEREFEIRKRIAASKITIPIEKLEKIIEK
FLEQSLYISYEFGNDILLDWIVENNNIRHVFSISEISDTAHIFDDLYKLLGKTLPIEEYE
TLIEKQGVSFDKNQFAMGFVASAKELSKILKERLIPQD*
>SRVP18_trench_6_60cm_scaffold_274_106 # 69225 # 69857 # -1 # ID=5_106;partial=00;start_type=ATG;rbs_motif=AGxAG;rbs_spacer=5-10bp;gc_cont=0.327
MNIKIYDPNKVAIKPFSIKLNGHILTDDTLIHMKDLMMKSVKTGNEMGFALCADKYNNLH
ARTLCIGNNCNVEIKNKCNEDETFAGSYHTHPHGGSAASASDLCHCGLDHNICISGVYDN
KIRCYIWKHKPITEEKFDELKMLYDKGIRKIDDPTYKKNFECIKDMTPLDRIHVMIRKDT
LESKDIEKIASELYTKTREFEKKYYKEKIL*
>SRVP18_trench_6_60cm_scaffold_274_107 # 69884 # 70456 # -1 # ID=5_107;partial=00;start_type=ATG;rbs_motif=AGGAG;rbs_spacer=5-10bp;gc_cont=0.353
MTDRELMEKAISRISPEVLALEGSIGSFLDIVQAYLDAKSAKYVKFDNKTEYNEDIRTIL
IGDDRTSIQISEPIPSWECGTEFLVKTRDNISVSSVINDPTGVLFKTKRDSTDLEITAFK
SAEVQLIDKSLSDSGVAIGAGLCMTIVEIKNILKTLSKFPGTKPEEAYYVLCKCKNEMTD
CIGSATHNLF*
>SRVP18_trench_6_60cm_scaffold_274_108 # 70814 # 71353 # -1 # ID=5_108;partial=00;start_type=ATG;rbs_motif=GGAG/GAGG;rbs_spacer=5-10bp;gc_cont=0.363
MEINDKWAELRKPLSMRKLTAEQICDEFLTELQATNKNLQYNKHMFENDSLAACSIDYHD
PKLEEFLSKKGLTDTEKTYGTRGSLEVLYTKSMPESGYEANMKLPFILTGHPDTKLTSMK
KVGGFVSNEQCKITGLHVYKESTPTIQVNVTCSSFNRVNDVIKYINETSSLSRNAARMK*
>SRVP18_trench_6_60cm_scaffold_274_109 # 71395 # 71697 # -1 # ID=5_109;partial=00;start_type=ATG;rbs_motif=AGGA;rbs_spacer=5-10bp;gc_cont=0.353
MVSKFELKKVSPDIDMIEVATPSITKLTTACEPTTNWIDLFLEDFESEANLIPDANEKSS
ILQVIKETREVNQMAKCMEKVVIDKFFQCSVAFGMLPKQK*
>SRVP18_trench_6_60cm_scaffold_274_110 # 71968 # 72483 # -1 # ID=5_110;partial=00;start_type=ATG;rbs_motif=None;rbs_spacer=None;gc_cont=0.273
MIPNLKLKLEKAEISINNIIELYDILSKGELSLEDKYIFSYHLINLYNKADRIANIKGTF
HVEDSILDYTLELMKSSDIHEIVIGIDNFMAISHMTSLLIVDLVALDIGVPYIRNDGYNL
NEEEMDIFYRWRSFVSDKIKKKLDDIRNRVGLKRISSLPIDKMLDRYKKST*
>SRVP18_trench_6_60cm_scaffold_274_111 # 72603 # 73502 # -1 # ID=5_111;partial=00;start_type=ATG;rbs_motif=GGA/GAG/AGG;rbs_spacer=5-10bp;gc_cont=0.296
MKAIALRNELNKLLETNKDADVFLFVSEENPENPSDIKQFDIGVEILPEENIAFLFLETE
EISKQPSTEQSPKEEFYHFIMNILDKEKLKETFIQQGKLTLVRILDQLDKRNTLPYYVIQ
IIEDYDKRGEILTRYKLIYNLNAIGYKKSSDIDSTLMILRDYLNVIVMGAGLDKTIRISR
PSDFEKGGYFYVGQSSEEKYNYDKEILKDTFIKQDKRYLVKILDALDNRNTLPYLVIQII
EDYDNRGEILTRSKLIDNLKEKGFKWGAGQADSTLTILRDYLNIIVMGPGKDRTIRLIH*
>SRVP18_trench_6_60cm_scaffold_274_112 # 73531 # 74109 # -1 # ID=5_112;partial=00;start_type=ATG;rbs_motif=None;rbs_spacer=None;gc_cont=0.275
MIEKIGRYTLTDELKKVIKSKIDYTYKTGKETGFFFGIKNDEILTDKFHCEGTRCRTDLP
KGFDKFNVDQDIIGDFHTHPDAPVYLSASDLCNACNLGLSCIGKRSDNIDTMNCFIRKTD
RNDCIDDAIGLYNENKELKSTYKSLNKMKFETVQQLEEYNKSINNFNKMIYIHNSKIKDA
RLKHFDTISIKL*
>SRVP18_trench_6_60cm_scaffold_274_113 # 74734 # 75120 # -1 # ID=5_113;partial=00;start_type=ATG;rbs_motif=GGA/GAG/AGG;rbs_spacer=5-10bp;gc_cont=0.274
MKEDKIVDERLSKLIRKDIKLITSDDIRSLYNGLNSDQKKIATKILRNFLIKKAEEDIEE
RRENVETEKIITERESRKQYFRSHDVCESIIHFSSKIEDQNSIYKDTEFLEKITGCRIGK
KKLKRKNK*
>SRVP18_trench_6_60cm_scaffold_274_114 # 75171 # 76064 # -1 # ID=5_114;partial=00;start_type=ATG;rbs_motif=GGA/GAG/AGG;rbs_spacer=5-10bp;gc_cont=0.279
MEDDAVIVNTSTPLGQSIYRRTILPLPPYQFSIEVVRLLHSKNIESEVFEIFESIFKFTT
SPDINDTLRMVEIEEDLIPLIENTDNKIFYRPLFFPTVFINNEFKYEDEIIKGMTILDMS
NLPPKLRIEGVDEKDYLILYTSSKADRYYARMITLSRDISYIIGEENLEYSTSLSKYIRL
IICNIIDMVEGNDEDLELTTIHTTKEQNIKRIKRGQVAFPTKVFIRPKKEFKQYIKDFNQ
EDEKNKKSKLSYKFLTRGHWRHFRAERFVHKRGEKIWIKPFYKGQGIIISKEYKLIK*
>SRVP18_trench_6_60cm_scaffold_274_115 # 76067 # 76300 # -1 # ID=5_115;partial=00;start_type=ATG;rbs_motif=None;rbs_spacer=None;gc_cont=0.291
MKDTIVPITLTDARRNISDIVGAPENAIDIDVDYVTSIYTQFSLKNSEKVSDIATNKDRV
GEFYRFENKDIDEFEGD*
>SRVP18_trench_6_60cm_scaffold_274_116 # 76363 # 77289 # -1 # ID=5_116;partial=00;start_type=ATG;rbs_motif=AGGAG;rbs_spacer=5-10bp;gc_cont=0.316
MTDELFKKIEHISDDIKYIEKVEDIDYIRVKNVEYGLQDRCNILSPYIEESKLMTKEQKI
KEFRKIIPSYEQFKNLVIENKGYFKIEGMFEVDVMGYVYKPEDTNFYLKSLTIGPKYWDA
GIDSIIYSYIEIFIKEMGYESIYIGASGLWKIINFFKREDFSPMGELDAEYIVPLLEALN
TECIAVTDESGDIYIMPMHKYIGTGDIFAKIGIAIAPYVQAMKNDIAKSKDGYIRFLVKD
ITNVMVMTGLKIGMTGFENSVYWGLKYNLFLDGIVVTLGHTQDKEPVLVLRSRVESDVLP
ESLTDINR*
>SRVP18_trench_6_60cm_scaffold_274_117 # 77548 # 77958 # -1 # ID=5_117;partial=00;start_type=ATG;rbs_motif=AGGA;rbs_spacer=5-10bp;gc_cont=0.307
MPQEIINRQIEEELKHLRNEIIAKFEGKNVSITQLLLEYGPNELFDVSVGEPDNQFEYGR
WKDLLEEFRKVGASDIILVEVSEGGYVDVVSLQTSTIRIIVSDLTIKSLTRLMILIENLN
PDSLEYENEYIEAFFD*
>SRVP18_trench_6_60cm_scaffold_274_118 # 78049 # 78204 # -1 # ID=5_118;partial=00;start_type=ATG;rbs_motif=GGAG/GAGG;rbs_spacer=5-10bp;gc_cont=0.256
MTYDNTKFIHDNIVSPPYQFTMKFIKDIFMINRYPETIKMLEVAKEYKVVS*
>SRVP18_trench_6_60cm_scaffold_274_119 # 78304 # 78453 # -1 # ID=5_119;partial=00;start_type=ATG;rbs_motif=GGAG/GAGG;rbs_spacer=5-10bp;gc_cont=0.280
MVVEPLFKDKEKTFYERINKRIDLMKEFADRCDPRIVIAAKEALGLSKK*
>SRVP18_trench_6_60cm_scaffold_274_120 # 78485 # 78808 # -1 # ID=5_120;partial=00;start_type=ATG;rbs_motif=None;rbs_spacer=None;gc_cont=0.281
MQIHFAENVEIVKYGTIPFIYKIIDEVENMRHNKDDINELISSDNTNPIEFYAVIAVLSN
DINIFDAAFPDKEQAEKYRREEEPKWEESVDESAVLIVRKAIIDLKS*
>SRVP18_trench_6_60cm_scaffold_274_121 # 78771 # 79019 # -1 # ID=5_121;partial=00;start_type=ATG;rbs_motif=AGGA;rbs_spacer=5-10bp;gc_cont=0.333
MTTIDEYIKLYQKKDPKLMDRVGMDMYQKESVESPCKWISAVLERLGSDMQDGRFIVTPD
NQYRVAILIRDANTFCRKCRDC*
>SRVP18_trench_6_60cm_scaffold_274_122 # 79096 # 79794 # -1 # ID=5_122;partial=00;start_type=ATG;rbs_motif=GGA/GAG/AGG;rbs_spacer=5-10bp;gc_cont=0.313
METEEQRTRRIFVDQSEKLLLRNIKKVQEGKEDSTTKARFLALIREHVDDADSKLHDCIS
TTIERKSDCYIDYGRNINTTNDMIENTRSLGKNKSFYLPCLWEMLDDETLSIIKETNEKV
SERTSYGRRNELAENNSLVLTWSNNSKAWYPTAKAKKGETVNLDANMIFLKESKDKAKLG
HATSCLQTFPLYGLSFEAVHKRKETPVAEGIETWVERQLSKEKEIAERKKYA*
>SRVP18_trench_6_60cm_scaffold_274_123 # 79899 # 80288 # -1 # ID=5_123;partial=00;start_type=ATG;rbs_motif=AGGA/GGAG/GAGG;rbs_spacer=11-12bp;gc_cont=0.292
MTTDIEKINNILWNSLVSGIHSLGEIILNPERFDHPTRNNKLGYADSTILLINNLEQNNV
SIDPSLSDGRELLNYLYNAVNTNKYGDAKVLINNTSLWRIVRYTSPASGIDIFPDNAIPI
LKDFLIYQT*
>SRVP18_trench_6_60cm_scaffold_274_124 # 80314 # 80538 # -1 # ID=5_124;partial=00;start_type=ATG;rbs_motif=AGGAG;rbs_spacer=5-10bp;gc_cont=0.298
MTTSKRQIDLNMRNLEGVIEKCDFKGTASAFSQTLRELIASYNEMEINSHEYNQYMDRAT
KLLNENKCICTKIK*
>SRVP18_trench_6_60cm_scaffold_274_125 # 80574 # 81503 # -1 # ID=5_125;partial=00;start_type=ATG;rbs_motif=AGGA;rbs_spacer=5-10bp;gc_cont=0.381
MKTKDALLKLTIAAMALMLIKRISNTSKSPITGGYFTSWSGSVSILPLDKITHINYAFAN
PNDIGDGSIQPIPDPQRLSDLVSAAHAHGVKVSIAVGGWSDLINPGFEILSSTPTGINNF
ANNLVSILEQYNLDGVDIDWEYPRPEDVQNYANMMKVLSDAMHNRGKLLTAAVDGEGTNA
DTISSDVFNYVDWLNIMSYDNADGPEHATYDYAISNLNYWQNRGLPTSKTVLGVPFFARP
GEWSYREAIAADSANANNDCATVNGIYGCYNGIPTIKKKAELIKQRGAGIMAWELSQDTT
DDTSLFNAI*
>SRVP18_trench_6_60cm_scaffold_274_126 # 81541 # 82149 # -1 # ID=5_126;partial=00;start_type=ATG;rbs_motif=None;rbs_spacer=None;gc_cont=0.299
MSDKKHHRHDLFEIIHENFAHGMHANISIVKRKSDKKLVVWKRPIADKPEHHEAIRKEVK
RAKKWKKFGVSKVEVYWHPDKQSLLKTYIEGKTLRQILDNDQEFFSKKESKPIKTLAKFI
[truncated: 89,029 more chars]
