# Supplementary material for: Borgs are giant genetic elements with potential to expand metabolic capacity
Source: Nature. 2022 Oct 19;610(7933):731–6. doi: 10.1038/s41586-022-05256-1 (PMC9605863; doi:10.1038/s41586-022-05256-1)
Supplement: Supplementary file 6 — Protein sequences of the genome sequences in FASTA format. [file 41586_2022_5256_MOESM6_ESM.zip › Borg_Mp_proteins/Blue.faa]

>SR-VP_0-2_scaff_3614806_2932092_3471866-b_1 # 1 # 237 # 1 # ID=1_1;partial=10;start_type=Edge;rbs_motif=None;rbs_spacer=None;gc_cont=0.447
IAWSSSVTSIGGVNPSSATTNTNGQATTTFTASASKTGQTIVTAKSGAISGSTTAIAAIT
GKIVSGSATVVVIDGKKN*
>SR-VP_0-2_scaff_3614806_2932092_3471866-b_2 # 395 # 2809 # 1 # ID=1_2;partial=00;start_type=ATG;rbs_motif=GGAG/GAGG;rbs_spacer=5-10bp;gc_cont=0.366
MKKKLLISFVILFFSFISVTIVTATVFPTYDNATNCRGCHGSDVANRHHLLVVNGTRQCT
DCHPVQYDNVTQVYSTQVIRNCLTCHPGKNHNGVHHILASQGLFVCSDCHPMKFDNVTQT
NYPYVTWDCTVCHSTVFSIQNVVPTPTPSPTPDPTPVAQSVAITNFTPESPVANFVGDSR
SFHVILDQTADITWYINGTQVQSNGNITDDNYTNTSATLGIWNVSVTASNINGNVTYTWT
WIVATPPPPPTIPSINSNFPLYSPVNDSVGSSRKFGISIDQNVDIRWLIDGNQVQSDNNT
NGSSYTNTSAELGIWNVSAIISNTNGTGMYSWIWNVYPPPTIVSSYPSSPVSDAEGSSRI
FNITADQIVNVTWYINGTPVSSNTGITDANYTNTSAKAGIWNVSAIVTNSNGSTMNSWTW
NVTVKYPPPIITNTTPVSPVNDTEGASRTFSIKTNQTTDVIWYINNNSIQSNNGVMSSNY
TNTSGVAGTWVVKANATNTNGSVTSSWTWNVKINPKPITTVDPPTGKNSWYVNNTIYLNA
TDSDGIKYINYSIDGGTWNSSHVISPTPVSSTMKTPVVLSDGIHSLQYYSVDNLNGVESI
KVQSVKIDGTPPQITVNSPVNGSIYLLNQNLTASWYVNDTISGIATATGTYPSGGAISTS
SVGTKNFSISVTDNAGNANKKNVTYYIRYNFSGFLQPIDADGSSIFKIGSKVNVRFGLSD
ARFNNVATATAKFYLSSIAPTVTGRDLKPYSYDTATIDGVFKYDNKNMWYYYNLDSKGLQ
AGTWRIRADVSDGSSYAINISLQK*
>SR-VP_0-2_scaff_3614806_2932092_3471866-b_3 # 2882 # 3739 # 1 # ID=1_3;partial=00;start_type=ATG;rbs_motif=GGA/GAG/AGG;rbs_spacer=5-10bp;gc_cont=0.321
MKKILVILAAAILLFSGCIGQNSGNQKTVKIGDNVSVDYIGSANGHIFDTSVESVAKENN
LSVHNRTYKPISFTVGKGQFIKGFEEGIVGMKVGESKTLIIPPDQAYGPKNSQLIQTIPI
IQKVPITRTFPKVFEIPYGQFASLFGVQHKNGDSVRVPGTNANVSILNISTASNVVVSYE
LSIGSNVSSGVPWNDTVIKIDDKNVTVKSEAKKNDTFKFGGVPWNTTVIDIDSNNMTIMH
NKIPDTKMQNGLTRIHFNDTYIIMDQNNELAGETLTFIVTLKSID*
>SR-VP_0-2_scaff_3614806_2932092_3471866-b_4 # 3982 # 4647 # 1 # ID=1_4;partial=00;start_type=ATG;rbs_motif=AGGA;rbs_spacer=5-10bp;gc_cont=0.398
MQKKILLGIAIMAIGIGILPQTVAMFAGQHNWYDTTQPNQIPCEKCHGDVSAELSQPGTT
NSIHRIMGCDQCHVTAAPNSEGFKKGPGGQFHAAATAACIDCHNTTLLYGTFQHGPAEGA
LGCLTCHKNPQSFPGNFSAVEILNGPEEVHKAFANQAIDSKLLKGANEACISCHTHVRVN
ITWSRASYMEFSATENIIGGDRIWTVGNFGATGVNITTTSG*
>SR-VP_0-2_scaff_3614806_2932092_3471866-b_5 # 4695 # 5312 # 1 # ID=1_5;partial=00;start_type=ATG;rbs_motif=GGAG/GAGG;rbs_spacer=5-10bp;gc_cont=0.442
MDKKLFLVLAAIAIGIVALPQTIAMFAGQHNWYDTTVPNQIPCEKCHADIFQEISQGGNT
GVNYLHRTQGGGTTGCDACHVTTAPSLENLTRGPGGQFHAAASPACLDCHSGTGGGGRSA
LEIVNGTEEVHKAFINQSLIAKFLKGANEACISCHTHIGVNITWTKATTIEFAAAETVLS
DGSHSWTVGSFNATGVNITHTSGSG*
>SR-VP_0-2_scaff_3614806_2932092_3471866-b_6 # 5474 # 6997 # 1 # ID=1_6;partial=00;start_type=ATG;rbs_motif=GGA/GAG/AGG;rbs_spacer=5-10bp;gc_cont=0.323
MRKTRVIILISLVLILSSTFIGIIFGQVNVPERNIELVDPQEKTLSLGEHFTRDNFIIEA
SDFFENMTVITVYDGTTHQSCVPSCTGRVILKTIAKMGDSWNITDNNNIPLMNINIKDLK
EIRGNVGAYDGFNVVVDQRATIRTEIIGRPTPGLSIFPLERKVNNRTLIDRTFLPGSEIS
INFSVRNDGKAVLRNVHLIINKSDIPNLSLLFPEENLDKELPELNANESRIVNIRFRAPF
VEKRKNFTISASVVGNDVFGRVYNATDSMYIVARPTIEKLIEIKKYVPAKVYIGDLVYVT
LYVKNNGDTNISNVNLKEDIPSGFEPLDNFWNVSNFTLKGNENKLIVYKLKPEKPGIYKF
PERSSVVEWEGVGNDGIDSGVEYNNKSAMVIVSGPYVELKKSGIVKNGGININIYAKNTG
DRTAIVRLMDFIPGTGNIIKSLIVHPGSLVTFSYIIDKNNVANIIDKGKVTLLPVDAVIF
DQFLYDNDRYTQKARSNSLILDVGGSV*
>SR-VP_0-2_scaff_3614806_2932092_3471866-b_7 # 6994 # 7656 # 1 # ID=1_7;partial=00;start_type=ATG;rbs_motif=GGAG/GAGG;rbs_spacer=5-10bp;gc_cont=0.353
MISVEKRFIYNILSILIISFYSLVPISSAYERPAYDQALAAQWHPGSFCIPCHFSLMDQG
TAAKISNTCKCHDYRPEGQTSGYKINMTKIYDIHKDTMCVKCHIGMKDQKDVTAQDFHRI
MPIACSNCHNYTNGSYQVPQKKNCSDCHADGNPHIVHGKKIEILCVACHGEEFANKYVGK
VINVTDIGMVLLPVNATVRVYPTITEFLGSMLGIITNAGS*
>SR-VP_0-2_scaff_3614806_2932092_3471866-b_8 # 7705 # 8199 # 1 # ID=1_8;partial=00;start_type=ATG;rbs_motif=GGAG/GAGG;rbs_spacer=5-10bp;gc_cont=0.317
MKLINMRIDNLNKIKKSMILLMSIILIITFISGCINPMRQVPVMKINISYTESEGIVEAY
THSFTQDNVSYIDRPKRTQAESFPAILGRATIIKKNIDSNTKFNGTIIGPWETLPYKGNG
SYSFNLGFYDGNSPENGDTIHVSIIVVDSTGERIGYFIEDSTWK*
>SR-VP_0-2_scaff_3614806_2932092_3471866-b_9 # 8236 # 8964 # 1 # ID=1_9;partial=00;start_type=ATG;rbs_motif=None;rbs_spacer=None;gc_cont=0.302
MVYFSIDDIIFILLLSIFLITIYMRIVYNWNFVEKIERRYSQSDIDSRVKDRIKYINRQP
IDRQKVIFKDLFILSIVLFAIILIGTKTIFFTAVLSDSMSPTFSKNDMVLMQNVERTYNI
GDIIMFDTPDTALPVSHRIVSIEDTGIRTAGDATKSMDWWKLKKDDIIGKAIVVQGKPIT
IKGLGIYFIVQDRNQKFGPFGYQDYYLFISVIKIYGYFIAVISLIIYVFLTLKSEKGRLS
PK*
>SR-VP_0-2_scaff_3614806_2932092_3471866-b_10 # 9887 # 11404 # -1 # ID=1_10;partial=00;start_type=ATG;rbs_motif=None;rbs_spacer=None;gc_cont=0.477
MYRSFNSIAAISVVFTEVVFVTSTIVVFTTATFAGNIGIGAGVGAGVAVGVGAGVGVGVS
VGVGVGVSVGVGVGVGVSVGVGVGVGVGVGVGVGVGVGVGVGVGVGVGVGVGVGVGVGVG
VGVAVGVGVGVGVGVGVGVGVGVAVGVGVGVGVGVGVGVGVGVSVGVGVAVGVGVGVGVG
VAVGVGVGISVGVGVAVGVGVGVSVGVGVAVGVGVGVAVGVGVSVGVGVGISVGGVGIGA
GAGAGAGAGVGVSIGAGVAVAFGTGVAVAFGTGVGVSIGAGVAVAFGTGVAVAFGTGVSV
GSGVAVAFGTGVAVAFGTGVSVGSGVAVAFGTGVSVGSGVAVAFGSGVAVAFGVGVSIGA
GVAVAFGVAVAFGAGVSVGSGVAVAFGVGVAVAFGVGVAVAFGAGVSVGSGVAVAFGVGV
AVAFGVGVAVAFGVGVAVAFGVGVAVAFGVGVAVAFGVGEVPPLGGVDIGVMVRLIVLSG
SVSILKCKVPLTGLGFPVFLHAIQR*
>SR-VP_0-2_scaff_3614806_2932092_3471866-b_11 # 11456 # 12445 # 1 # ID=1_11;partial=00;start_type=ATG;rbs_motif=None;rbs_spacer=None;gc_cont=0.300
MVMIMQNKEEIVKNPLLDSVDEDMSRMPIQLSFLEKMGLVSVSIIFVGIAVLSVFSLIID
IFVKLNFFSILIDVFVLIMCMTAIYFVFNIIRKKIVTEALIDTAFQHGVYNRLQSLIGNI
AQAQVGTDVVIDRIDHLDKKVENILKERRDDKYDGSVGKEFLQEHISLGTSVKFVVKSIF
MLIVTMAIFMFLVNFNLGNVTPYASLSIYVLWWLFITNEYSLWNYTGAWSFAIIPILIIP
VTIIILANLMNYNVLMALLYLSLAIYIVVYYIWAIYVTTGSIPFLKPKPDKKSEKIDGFF
ALQQKGMISEIFEEMKHRFKSSKKGEEKR*
>SR-VP_0-2_scaff_3614806_2932092_3471866-b_12 # 12489 # 13889 # 1 # ID=1_12;partial=00;start_type=ATG;rbs_motif=GGA/GAG/AGG;rbs_spacer=11-12bp;gc_cont=0.344
MNFFQKGIAWVARVGKLAGCAGILVVIFLVIFLVMPIQSSALGDVRASIVVNVSGLQDYQ
LHWNDRFPPGSTLMIYAEADDVNHRRLVGVDYIFIIKDSNDNIVDASVVNSRYRDYRPDD
FVKYQKTIDASLEDGTYVAEIHVFDLLNDSTAQDNYNNITNQLLNQSNDDVIPDLVYINR
SDIINNADLMAHQYKKIVQPFYVDKYANKYPANRFTIENMALDMYSIAPGLPVQVNVTAK
NTFYDGGKVSMDLMLDNQIIDNFTSEIGAYGSKFITLNVPTEITSSLEYGNHTLEIVGTS
DNTVGLDLSAILQVIQMQIIVPAKFYYNDIQISSLTTKPNEEVVVTVKIENKGRSGNQSI
GLSINNAPVAERTVYVNSLEKKDVNFSIKEKDAGEYRVTVDNTNLSKIFFVEAGVNVSQL
PIKNVVEEKQIPKIFIVSGLLILAIFIYIIRKKVIARLLSDIEKKK*
>SR-VP_0-2_scaff_3614806_2932092_3471866-b_13 # 13905 # 14315 # 1 # ID=1_13;partial=00;start_type=ATG;rbs_motif=GGA/GAG/AGG;rbs_spacer=11-12bp;gc_cont=0.294
MKDDEITKKGGIKLETIDYAILKLLTIGTWATSDIVNLLQMRTLIIEKHIYELTRGGFAD
FQSQYFVITQRGKESILSFERDNPSNVWKPVEEFIKHSVENRKKGKIRFYKTVNFVLLIL
MVILIILAIYFGIYYK*
>SR-VP_0-2_scaff_3614806_2932092_3471866-b_14 # 14356 # 15432 # 1 # ID=1_14;partial=00;start_type=ATG;rbs_motif=GGAG/GAGG;rbs_spacer=5-10bp;gc_cont=0.308
MKVAIFHDYIGTIGGGEKLVLTLARDLKADVITTDVDEESVRKMEFEDINIINLGDTIKL
PPLKQITASIKFAMCDFTGKYDFFIFSGNWAYFAAKRHKPNLLYCHTPVRVFYDSYDTFL
QSQSFIAKPAIMSWIVIHKFISKYYMNYVERIVTNSKNTRSRIRKYINRDAKVIYPPVDT
KKYNFEKYGDFWLSVNRLYPEKRIELQIDTFRQMDNEKLFIVGGSTKGDHSTKYASKIIN
SLPINVKLLGSISEDELIELYAKCKGLITTAMDEDFGMTPVEAMASGKPVICTEEGGYME
TVINGKTGIFVKPEMSEIMHAMDIISKNPNKFKDECIKRSKDFSSNIFLEQMKKEIFG*
>SR-VP_0-2_scaff_3614806_2932092_3471866-b_15 # 15488 # 16435 # 1 # ID=1_15;partial=00;start_type=ATG;rbs_motif=None;rbs_spacer=None;gc_cont=0.331
MHNKLVSVIVVNYNGIRFLKKCLHSLLIQTYKDVEIILVDNGSNDDSVIYVKKEFPSVRI
IINKKNVGFAKGSNIGIKEAKGELVATLNNDTEVSPRWIEELAAVMSSNKDVGMCSSKIL
LMRDHDIIDSTGICISRSGACWDRGMSEKDVGQYEYIEDIFGPCACAAMYRKSMLQEIGL
FDEDFCAYMEDADLAFRGRLAGWSCYYVPKAIVYHIHGGTAGYMTDYTVYHGNRNIIWNC
MKNFPIWLLITSVPWIIGRNVAVIPYYILKGHSKTIIRSKIDAIKGIPKMLAKRSCCKIE
EKEIKKYIRTWAFVK*
>SR-VP_0-2_scaff_3614806_2932092_3471866-b_16 # 16447 # 17205 # 1 # ID=1_16;partial=00;start_type=ATG;rbs_motif=GGA/GAG/AGG;rbs_spacer=5-10bp;gc_cont=0.296
MYIIKYKELISNLVISDLKTKYSSSILGFAWSMLNPLLMMIVLYAVFNNVFKSNQEHYAF
YLLIGMTTWRFFANGTTTAMLSIVGKANLVTKIYIPREILTLSIVLSALVSSILEFIVLI
AILAVFGIVSSKILIFPLLYVFYLPMVYGVSLILASLYVYFRDLNHIWEVLTQIGFFLSP
IVYPMSIVPDNYKFYYMLNPMTRLIDMYRNVLLYNTMPKVTDFGLVFISGMFLLVFGSLL
FKKLSRRFAEEI*
>SR-VP_0-2_scaff_3614806_2932092_3471866-b_17 # 17202 # 17981 # 1 # ID=1_17;partial=00;start_type=ATG;rbs_motif=GGA/GAG/AGG;rbs_spacer=5-10bp;gc_cont=0.329
MIFSKNGNNDKDDAIVVENVSKHFKIPHEKKRTVFENVVGIFKGKTGYEEFWALRDVSIT
VKRGDTIGIIGENGSGKSTLLKIIAGVLYPDSGKVKVNGRIAPFLELGVGFQPELTARDN
VYLYGAIMSISKKEITKRYDEIFEFAELRRFENMKLKNLSSGMIMRLAFSTAIYTDPDIF
LIDEVLSVGDESFQKKCSEKFDEFKKDEKTIILVSHSLESVKNICRNAVLLNKGKIVSEG
ECEKVIDDYHKLLEIKKNC*
>SR-VP_0-2_scaff_3614806_2932092_3471866-b_18 # 17990 # 20968 # 1 # ID=1_18;partial=00;start_type=ATG;rbs_motif=GGAG/GAGG;rbs_spacer=5-10bp;gc_cont=0.313
MSFNPLDHHLCFEKPRRLTDVTSWHGHIPFAFTIIQMLKPKIFVELGTHKGDSYCAFCQA
VDKLCIDTACYAIDTWKGDEHAGFYEYDILEELHKYHDPIYGHFSQLIQCTFDQAADYFS
GNSIDLLHIDGLHTYEAAKHDFENWLPKMSTHGIILLHDTNVRERGFGVWKLWEELRDKY
SSLEFKHGYGLGVLIVGTDVPEDVLTLLDAKEQNLSITKFFSELGNGIILGRKFESEMLS
KDAKIIDLENDIQSKDIKIIDLENNIQSKDIKIIDLENNIQSKDIKIGDLDFKIGDLDVK
IRVLEDNAQSKDIKIGDLESNIRSRDAKIGDLESNIRSRDAKIGVLESNIQSKDVQIYNI
KSSISFRFVLSVTSTIDKIFPDSTIRGKFRKVVVYSIRTIMNEGIRSYFRHAYLKIRRRE
FNIVGKEIGNIEDGNNLYQRWIAKNEPSHTKLEQYKNDSKNFKYRPKISIITPVYNPDIE
WIRAVVESVLSQAYDNWELCIADASTKEVIKKYLKDCAKKDVRIKVKFLIENKGIAGNSN
EALSLATGEYIGLLDHDDEISHDALYEVVKYLQDNTADMIYSDEDKIDLNGNRKDAFFKP
DWSLDMFLSCMYTCHFGVYNKNIIDDIGGFRSGYDGSQDYDLVLRFIEKTNNIYHIPKIL
YHWRTVPGSAATTVDAKSYAHISAKNALTDYIKRNNIKGDILEGFFAGSYRLKRELYGKP
VTSIIIPTRDKVDILKICIESILKKTDYDNYEIIIVNNNSLNKETYDYFESLKTISNIKI
LNYLKEFNFSAINNFAVKSAGGDIILFLNNDTEIISEGWITAMIEHVQRCNVGAVGCKLL
YPNKTIQHVGVVLGLGGLAGHPYTSFPNTNGYFGRINLVQNVSAVTAACMMMRKSVFEEV
GGFDENMVVAFNDVDLCIRIREKGYLIVYTPYAELYHHESLSRGYEDTPEKKERFLGEIN
YLRRKWGNVIDKGDPYYNPNLTLSKGDYSIKI*
>SR-VP_0-2_scaff_3614806_2932092_3471866-b_19 # 21106 # 22863 # 1 # ID=1_19;partial=00;start_type=ATG;rbs_motif=None;rbs_spacer=None;gc_cont=0.301
MKRIKKESCLLVFIFIMAILTRVYNDPVSPFHYDPGKNIVYTRAILDSFPLFPQYNSYFN
LGEYYEYQVLFPYTVALLNKITGLSLVVLTSWSIIIIGSLLPITVFLLSKEIFNNVPAAL
ISAGLIAISKIQLFSYMNYYPQIMALTILPLAFVSIIRYTRTSNKKYIIYVSILSAAIIL
SSYLVGMVYLSILTLSLLIFSIMKKETKYITDLIVIAILTSALIAFYTLPIISRYGINTF
IAGIINTVFTKKDVPFTNVPIDILIPVAFKFMIIISLVICVSLVIYLFGKRSKLEISKLT
GTIKYEYVLLFTWTLISLVLVESYRFRPILWVDRYIEFLDIAITILAGYSIYFILNKMKS
SKSLSKNYKIVQVLVLILIFAYPTYDVIIHQYGFGYWNTPNDLESLNWVQNNIQPDALFA
TPSGITSFWVSALGGVHVLGGESSQMLGERFDGNGYSDTIINSPNVTEKMDIIRKFGVQF
VYITVRSPIRSLLWKNEYNIEGLKAFDNKTYFEFVHKKEDKISNVYVIKIKENLSPKYNI
PRTYKGVTILGYATSLFTLIIMIRLIISKNVEEYSKKNLDKRSIK*
>SR-VP_0-2_scaff_3614806_2932092_3471866-b_20 # 22860 # 24005 # 1 # ID=1_20;partial=00;start_type=ATG;rbs_motif=GGA/GAG/AGG;rbs_spacer=5-10bp;gc_cont=0.362
MNNVYNGPLVSIIIPCMNEELTIGSCIRNALLTLKKEGIEGEIIVSDSSTDNSREIARRL
GAIIVIPQEKGYGNAYLEGIRYAKGRYLVLSDADGTYDLSEIPKLLKPLIEDDADFVIGD
RLGGNIKQDAMPWLHRYVGNPILTKTLNMLFGTNIHDSHSGLRAIVRDAYDKLQLHCEGM
EFASEMIIEAARKNLRITEIPVTYYPRQTPSKLHSWGDGWRHLRFMMLYNPTPFFYIPGV
ILFIFGVVVTVGLATRSSMEIIRIHSFIMGSIVIIIGMQIIVTGGYMNVYGIIQGKIDRK
GLTAKLMDYHSLEVGLIIGITLFIGGMMLGSSIVYKWISSGFGSLSEIIDAIVSMILIAV
GIQIALFALIVSVFVLNKNEG*
>SR-VP_0-2_scaff_3614806_2932092_3471866-b_21 # 24007 # 24132 # 1 # ID=1_21;partial=00;start_type=ATG;rbs_motif=GGAG/GAGG;rbs_spacer=5-10bp;gc_cont=0.365
MAIPCDYKNNPFGWYEKYRVDEKPYNDAYHCLGKDDLPALR*
>SR-VP_0-2_scaff_3614806_2932092_3471866-b_22 # 24140 # 25282 # 1 # ID=1_22;partial=00;start_type=ATG;rbs_motif=GGAG/GAGG;rbs_spacer=5-10bp;gc_cont=0.344
MKIAIVYDAVYPWVRGGGEKRIYELGKRLVSRGHEVHIFGIKWWNGPDIIVNEGMILHGV
CKKMDLYSHGRRSVYEAITFSIKLISPLMKEKFDIIDVTSFPFFSCFSTKFVSFFNETPM
VITWHEVWGDYWYEYMGNYGFFGKTIEYIVSKFGKKSIVVSKMTENNLKSLGIDNEKIMV
IPNGVDPRRIGGIKPSDNKCDIIFVGRLIKEKNVDILIEAVCLVKKNFPDIVCHIIGNGP
EKGKLIELVIKYGLLGKIRFFDFKDQDEVLARIKSSKMLVLPSSREGFGIVVMEAFACGI
PVITVDEERNAASELVSEETGLIMELNKRKLSDAINILMDITDDKREKMSICAIEKAGAY
DWDIIAEQLIYFYGGVVLPK*
>SR-VP_0-2_scaff_3614806_2932092_3471866-b_23 # 25810 # 26337 # 1 # ID=1_23;partial=00;start_type=ATG;rbs_motif=AGGA;rbs_spacer=5-10bp;gc_cont=0.307
MTGPTWKRQGFGSQGEYLNHLAKQRGFRSHGEYQVYLIGKKGFKSQGEYQEYLAKKRGFE
SLYQYFEHLAKEKGFESYVAYEEHLAKKGGFESTYEYQKHLVKRKGFESYHKYEEHLARQ
KGFKSKYEYEEYLARQKGFKSKYEYEEYIARQKGFKSKYYYEEHLAKDNSIKTTP*
>SR-VP_0-2_scaff_3614806_2932092_3471866-b_24 # 26352 # 29522 # 1 # ID=1_24;partial=00;start_type=ATG;rbs_motif=None;rbs_spacer=None;gc_cont=0.394
MGISLKNSMGGLVIASNSTEGVAKVPKLGENNMKNMKGLTKIKIWKLLQMALTLVVLTIS
VGAAQDYKQTNLVSDTPGLAQFTDQNLVNPWGLARSSTSPWWISDNGMGVSTLYNDSGNP
FPIDSPLIVTMPPDGATPTGVVFNAGTGFEVNPGEPAKFIFASEDGIIAAWNSSVNETNA
IVKVNDSTVYKGLTIDTLEGQDYLYVANFRNGTIDTFDSGFNKTSLGDNFKDMNIPDGFA
PFNIVNINGDLFVTFAMQDAAKHDDVAGAGLGFVDKFSPDGTLLMRLENGSWLNSPWGVT
LASDNFGELSNNLLVGNFGSGQIATFDPGTGNFSGFVQSNGSNINISGLWALVFGNDATA
GPSNVLFFTAGIEGEQHGLFGTISQNVTVSPSASLTVILNDTMDGTSTPLVDNFAGAVLL
DTLDNIVSTATIPDNMTAQFSIGNIAPGDYFVEVNGLTGDHLPTRIDSNSSDITQFVGKR
LRNSVIGSISNPTYRIKVYPSGNPPVVNSSHPVVNYTTDLNESIYNFVIVSGNESKIEIR
TLDTSEELNNFSTNDTDHNGLSVPFQTWILGDTRDSTGNFVGNHGHLYNASADVCIGCHT
NLGTKPDNFSDVSSTNGWCFRCHNGPEGPSNGFFDVRLANENVAPPTPSSGKIWKVNAGG
QTQDMAIQGMAFYPGIITVNVGDTVKWTVKGNFHTISFLSGQVPPESGSPESLSPYGESG
YDGTGFASSGILATGENYSLTFTKPGIFAYQCLIHSGMQGVVIVQENGSNYPFTQREYNK
QARADLTKDLDVGRKSTDQVDNMVKSIPGPNGTKNWQTFIDIVQSEMVKIHLNQMNGSGV
RGSAILDTTNPESISVNINVSGLEPNSEHLANIKIGTCKTPGDTVYAIGNIAADSNGDAS
FATDINVTPPSGIMNRGWIVDVDDASTGPITCGNVVKHDASRMRFATDTLKIHQGDTVTW
TQLDAMEIHTVSFLADNQTSPDLLLPGFVINPDVAGPSGTDEYNGTGFFNSGILVPGSSY
SLTFTEPGIFKYECLIHDEMNMIGYIKVRPKDYQRS*
>SR-VP_0-2_scaff_3614806_2932092_3471866-b_25 # 29670 # 30359 # 1 # ID=1_25;partial=00;start_type=ATG;rbs_motif=AGGAG;rbs_spacer=5-10bp;gc_cont=0.339
MAGIKLVSKEEIYDIKPDEEVDNIEIKNRLEFVIDFFMKNNPNPISELKHKNPFELLVAT
ILSAQSTDKRVNIITPELFKNYPTPETMAKADSEDIYRLISSVTYPRNKSRYLVNTAKRL
VQNYNGKIPEDVDELQTLPGVGRKTAHIIAATIYNKPVLGVDTHVFRVAERIGLTTDAKT
PLESEIQLVRILPKEIIPKFNHWLVLHGRYICTAKNPKCSECGVKDVCR*
>SR-VP_0-2_scaff_3614806_2932092_3471866-b_26 # 30717 # 31001 # 1 # ID=1_26;partial=00;start_type=ATG;rbs_motif=AGGAG;rbs_spacer=3-4bp;gc_cont=0.277
MWPIKKKGVNIQPGESKDLFFDIPKDKEIGYIVLNYDDEYGNKYETRVLVNFKEMKILSQ
SYKIVRNVKEIPQKDRPKLVIHEEDLERYLEGQK*
>SR-VP_0-2_scaff_3614806_2932092_3471866-b_27 # 31141 # 31344 # 1 # ID=1_27;partial=00;start_type=ATG;rbs_motif=GGAG/GAGG;rbs_spacer=5-10bp;gc_cont=0.338
MDSDNNEIIIYKITLSVKAAVPLNLPGHEITGEEARTLAINSVKKLLKNCDIISVEELEV
ESKTEVK*
>SR-VP_0-2_scaff_3614806_2932092_3471866-b_28 # 31344 # 31505 # 1 # ID=1_28;partial=00;start_type=ATG;rbs_motif=GGAG/GAGG;rbs_spacer=5-10bp;gc_cont=0.364
MTFYIILYWDSKEIVKIAANENGDPRKFDFTGDAARYAYNNFPSNYKVVEIVT*
>SR-VP_0-2_scaff_3614806_2932092_3471866-b_29 # 31799 # 33748 # 1 # ID=1_29;partial=00;start_type=ATG;rbs_motif=None;rbs_spacer=None;gc_cont=0.331
MEEQKQNQKSKTVTKSSTLPKGVDTTICIILFLIAFAIRMITYSSIFVGNNVRFLEFDPF
YHMRRAVSFAQNFPHTWNFDVYLNFPYGSIVGWPPIFDWTIALLANIIGFGHPSRYLIET
VGVYFPVFLGSLSVIAVYFIGKEIFNGLDKIGKHNKESGSYTKITKKSKKSQNAKILEKA
NGKNWKNVKNWQVGLISGLILAVIPAFTQVSFLGFVDHHVAEVLLSTTAFLFFIKTLGAK
NTENKYIYSALTIFVLILATFTVPDAPIFIGIVAIYGMIQFTVDKKYKYLALIIGTLLAV
YIGAYFISPDTYNNLNLGIGFLVKDRLELQQVQETQPLFFSFGGNFTMEPSWYAFNNSLY
IAIIGMILFLLNMIKNRSYEDRKVPNRVKMFFLVWTLIVMVLNLYQTRFVYLFAVNIGIL
CAYVIVELINSDKIYTEILGLILIGAILVPSIQTNNTMRENPLMLSNDWFTTSEWIKNNT
PDTNSTWNMPSKDQIPSYGIMSWWDYGNYLLYLSERPVVANNFQLGAEDSAKFYTSENET
EANNILNDRKVKYVVVDFRLGLNLFNDNGITYLKGSWVSAAFLSGKNMSYYLDSKNMPND
KYLKTMYARLYLFDGKGLDKYRLVHKSETVYRDLLGKPVEEIKIFEYTG*
>SR-VP_0-2_scaff_3614806_2932092_3471866-b_30 # 33811 # 34098 # 1 # ID=1_30;partial=00;start_type=ATG;rbs_motif=GGA/GAG/AGG;rbs_spacer=5-10bp;gc_cont=0.302
MIPEILAILFYGIGDLLTTKIGMNMEMKEHNPLIRIILRKTGFTGLIIFKSAIMSTFMIY
LPTTIWIIAGIGIWITAWNIRQILNFRKDQKKSYV*
>SR-VP_0-2_scaff_3614806_2932092_3471866-b_31 # 34177 # 36039 # 1 # ID=1_31;partial=00;start_type=ATG;rbs_motif=GGAG/GAGG;rbs_spacer=5-10bp;gc_cont=0.361
MIKKILLLSLLCIFIATIGSVHALENGVTIPLVADKITANGDEGSYLNAQVVVTNGTGHV
FVDTNPFTQVDLQGSARIAAMVASDVLGINEKSYDFYYIIEINSPVIGGPSAGGALTVAT
IAAINKWKIKSGVAMTGMIDPDETIGPVGGIPYKLQAAAANGVTVFLVPQGQLVVNVTKF
NVTMKNSSIIHNTTEETVDLNKLGNKLNVSVKEIDTIQDAVLEFTGHDISKPFINGSVFT
PNYLNLLQPLALQLQNESKDMYNSTYAMSDNNSKMQIVKDLQNRAANLINEKKYYAATSL
YFSSMINVLTVQWTYDYNHTRNKEDYMTALTGKVKDQITISENDLVKFRSNGTSDIEVIG
AAESRITDARNILENLNGSNSNNTIMLLAFAYERAKTAQWWLSLALPSGKTISEDILKER
SAWYLDQAQSMSAYAQALLADSGISVINPVDTTTIQKEIDRGFYSGAIFDSLQIISRLST
GIELMGLQDSSVRVNQSAESAQSMINEVRSRGIEPTLAVSIYEYGGISNNPYEEKSDYTY
ARMIAKVTESLYSQKSIDQMLIGNGIIPNTKSSIKSNATSNKSPGFEAVGLIGIIVSIFC
LTRWRINNGRYKSKYEKETK*
>SR-VP_0-2_scaff_3614806_2932092_3471866-b_32 # 36036 # 36287 # 1 # ID=1_32;partial=00;start_type=ATG;rbs_motif=AGGAG;rbs_spacer=5-10bp;gc_cont=0.329
MTIYELMLIVFVINLPFGHLRSKSTKFSRKWMMAVHVPIPFVFLLRVLSGFNWTMIPFMV
LADIAGQMVGGKLAHIIGTIYEY*
>SR-VP_0-2_scaff_3614806_2932092_3471866-b_33 # 36357 # 37409 # 1 # ID=1_33;partial=00;start_type=ATG;rbs_motif=GGA/GAG/AGG;rbs_spacer=5-10bp;gc_cont=0.342
MKMLKNISAGIVTLALKIGPKILTVVAKFAKIGKFGFAVISMASYTYLFSWKFAVMIMVL
LFVHEYGHIWAMKRCGLKTRGMYFIPFLGAAAVTEEMFKSRRDEAYIAIMGPIFGFVLSG
IMLVVYMITNNALFGAAAGWMAMINLFNLLPINPLDGGRIMKSIAFSTNSKFGYIFLAIG
LVVSIILILWVKIILFLFILLVGLLDFSFEYVTRNENMVINRCIKKIEKTYKENPQGEMK
CAVDNVKSILSDKKIDSTIRINTIISMGEKFVSNTDEFYKNNNVDDFYAGGLSYAISPYL
ERFDKMPRMTGRGIAVTAIVYIGTAAILWALMTYVSHIPEVDIARKFFMS*
>SR-VP_0-2_scaff_3614806_2932092_3471866-b_34 # 37779 # 38342 # 1 # ID=1_34;partial=00;start_type=ATG;rbs_motif=GGAG/GAGG;rbs_spacer=5-10bp;gc_cont=0.339
MQIEMKNEKTNDLKVFGQDNLRITCVERKYKVSNSKIEYIVIAKKELDENITQELLHEDM
ELRTFLEKYEIAEVLSGENVSERKISTSDSTRNHDRSSEGSSEQRHITNETMRRRGLFDS
LNLPETFLIKDYKKALEDIGVKITNSAMPYDDLNYFEKQGKIVRIGRGGHGAVSFTTKKK
EIEIAMQ*
>SR-VP_0-2_scaff_3614806_2932092_3471866-b_35 # 38389 # 38841 # 1 # ID=1_35;partial=00;start_type=ATG;rbs_motif=None;rbs_spacer=None;gc_cont=0.353
MPELKLRQLHRGFLLTDFNNNEVGCKDSEQALEEIKKLIICDEKSEGQITEKPITEKPIT
EKRGRKKRESTVELHRKIFEAAKEQIDLTGKINNAQIARDLQANPSTVGIHLKGMENELG
ILTKKWQDERDKKMVNVETRVDLGGNTSNG*
>SR-VP_0-2_scaff_3614806_2932092_3471866-b_36 # 39167 # 40201 # 1 # ID=1_36;partial=00;start_type=ATG;rbs_motif=GGA/GAG/AGG;rbs_spacer=5-10bp;gc_cont=0.322
MDKKFASRTEIANILDIDRRAFSNYCIGTRKITNIDIRKKLFDLTGIETFKSDTPDARDN
VLLSMWADKYIEYPSHRKGGFKYDATKNAEIALGNSKASIEGVCISTDNKYNTVVVPKKV
DLKVIITDKNRPFVDIATDLRNWFNNQHTWKTQKEIAENIGVSHSAIKKVFQGVKKPEGS
AKQKLYDMTKLECFRDEKQEKIVHNEEKKIYVNKTSTFVDKMNIPIYEVEISIDKESRYT
KNLKIPIHDIKTRIVEINDTAEESSSEVTESVSKMGVTANGEIKKLLGEVKEFLEDIKEP
VEEVKELLEELKGLVEEQKEPVEEQKGLVEEQKEPVKEHVSNSV*
>SR-VP_0-2_scaff_3614806_2932092_3471866-b_37 # 40415 # 40570 # 1 # ID=1_37;partial=00;start_type=ATG;rbs_motif=AGGAG;rbs_spacer=5-10bp;gc_cont=0.321
MYLKKGTTIAYRVVSVKCGKDENKEMILIDKDIFESMVTMSGLEKKEQTEE*
>SR-VP_0-2_scaff_3614806_2932092_3471866-b_38 # 40586 # 41875 # 1 # ID=1_38;partial=00;start_type=ATG;rbs_motif=GGA/GAG/AGG;rbs_spacer=5-10bp;gc_cont=0.326
MAFLQLNSNNPKFSYILRKNPDSGMLIKSNRKGRLFGWYTNPEKYNMYFRDSDVEVSYSH
DDFEYMDDSRYNAPMFLVNAFHSFLNHMKKADGSDIVGYDNILMINQMKCKPYSIETFRS
HFPEYEFSFEKVAFHNYKIEIKTKKTIRELVNLSQVLAIFNALLNNDLYITDDEIDKYLA
CLIVIDSPYFVRYLFKCYFLKTQSLFNQYKALLETSSKEKLELEFGNNLTQRTNFIKKHL
DFKSHIVDVGCGEGHYVREFAPKIDKNGLEYHAIDIDQERIENVKRLCERRGIENVATWS
TIDEFTCPDNSVIIMTEIIEHMTKENAVVLIGKILKWPFKSLIITTPNKKFNNNYQLLED
DVRHEDHKFEFNIEDFMSLIKELVCNGDDSNSDNDNIGINNMHVEFFDIGDKVNSLKPTL
AAIITQKVA*
>SR-VP_0-2_scaff_3614806_2932092_3471866-b_39 # 41877 # 44465 # 1 # ID=1_39;partial=00;start_type=ATG;rbs_motif=GGA/GAG/AGG;rbs_spacer=5-10bp;gc_cont=0.345
MKVELKCHHTVILFIGISGSGKSTKALQLNEMAKGKGLKSVILSSDDCRHELLLSDEYHH
HDAEMIHVSDKAFDLLMHKMELYLQWPHNANLVIMDMMNLRKEDRQKIISLAGKYCYDII
GIVLDYPNIEDYFLGLDEKYDKKLISYQLRKFHTGTLTELGKKLYDDLIRIKSKTELIEL
ECAFDINIEDVNLPGDKHDFIVSDIHECIESFKALLKKVGFKIVKAVRDGKEKEIITGRE
DTRIIIDGDFLDKGNKTRETIEFIYDNMDKILCVKGGHESFVYKWLSGKMEKKNVDKTFY
TSIPILEKDEDLKKKFFAICDRMKPFYQGKHFVVTHAGCRSEFIGKTQAFATKAQRYYKV
ERLDDNVDDEIWLENRRKGLNYLKEDAETCHKLHIFGHEQWKNHFVYKNKINIDTGCVSG
GKLTGIEVSAHNGEYKIWHVACLDEVAIKEKLREFRFEEPKIELEDRDYNRLLRFARNKI
NFVSGTMCPADKNGGELEDLDKALDYFKSKGVDKVILQIKYMGSRCNVYLFDDIEKSYAV
SRNGFVIHKLDLTSIYKGLKERLSEYFKTNDLDMMIIDGELMPWSALGEGLIDSTFQAIN
KGIRSELDLLKNNGFEDQLKKLTKQYQCTQFDSDRHTMKKDELYTKYGPQKYEAYKLLSD
FYIPDIDELERLHDLYSRQLDIYAKPLLEEELNRELHYQPFAILKSVKKNGEEIYYFDSD
NETLFKAVNDAEYAICDLSPDGYEKAMVFFNRVTKDLNFEGVVVKPFNVDTDYCAPFMKV
RSPSYLTIIYGYDYPNEVKYGRLLDQKRINRKLRTSIAEWQLGKKLLQIPYKDISENNSR
YMGLMAKMIIETNGEESIDPRL*
>SR-VP_0-2_scaff_3614806_2932092_3471866-b_40 # 44492 # 45031 # 1 # ID=1_40;partial=00;start_type=ATG;rbs_motif=GGAG/GAGG;rbs_spacer=5-10bp;gc_cont=0.317
MEKEDKGSVGKIISKLKEIYEELQNGELQNERYNSVIFAGHFIKKFKEKNINVEDITIDL
IDKLKNNRNYPLWHILECVLSVYEFYVPELSDKYIVVCYIGHEEIMYCKAKIVGNIDELD
LSRKDLEISDVENIIDLDKDEFIANEDLDEYHGRNKVLKAMRIIRKEFPGGTRFVPLNL*
>SR-VP_0-2_scaff_3614806_2932092_3471866-b_41 # 45157 # 46614 # 1 # ID=1_41;partial=00;start_type=ATG;rbs_motif=None;rbs_spacer=None;gc_cont=0.316
MINKEEILLDEKSNRAFISVIVDDKEIYDTLYNKNVGEKIDLIKRSIKIGIMALKNAAIT
VDTNYVQKEVERLIVELDNNLKANLGKEGLKGELEKTFGRNGYLQNSLKEVFRDHDATIA
DIFKEDNISSPLYKIKRFIEENSKQTDNNVYKMLDPGNKDSLLFRLKEDLTRKIEEIKKS
SDAEIINKAIDNIKTANKVDNEGLKRDIQIFKDDYNHQFVDIKKSLHEEIGGVRTIVTDA
NLELAKLVKEKQIVDITTLKGMKFEDILFEFMSTKALVKYGDTIDVVNLSGGDKAGDILI
NIKGSQEKIIVNAESTSKENVQTSDTIFKRLNNTMKERCSGYGIKVYENELPEKIGPILI
VDNKIVCSFLRGYIFEGYPLEVAYEILRSMIIRKTLGIDKEDMKLHIDNIIRYLNAIQHI
TGNLSKMENLCSNTKIQMEELRKNISSELDQMLSKSFDKNKESREECAEEDSSKEVKKDR
SRKRR*
>SR-VP_0-2_scaff_3614806_2932092_3471866-b_42 # 46665 # 46919 # 1 # ID=1_42;partial=00;start_type=ATG;rbs_motif=GGA/GAG/AGG;rbs_spacer=5-10bp;gc_cont=0.333
MTESDPDIEIKVVVNNWDRLREKGIDDYGGLLTKLKLPLEEICVPYKIDMQSEDELLAIE
IGKPILEFVNKKINENSSNRIDIK*
>SR-VP_0-2_scaff_3614806_2932092_3471866-b_43 # 47053 # 47301 # 1 # ID=1_43;partial=00;start_type=ATG;rbs_motif=None;rbs_spacer=None;gc_cont=0.321
MNLKIGIGQCIKNRIMILSLIFKILKNLDVWGIFMESFVELLIYVNCICKDCGHKWESEM
WVKSCPECNNDNICQTAMMRGL*
>SR-VP_0-2_scaff_3614806_2932092_3471866-b_44 # 47301 # 47636 # 1 # ID=1_44;partial=00;start_type=ATG;rbs_motif=GGA/GAG/AGG;rbs_spacer=5-10bp;gc_cont=0.351
MVPKDIETKAYEKFVLPSIDSIGKNCRKLKLKNETIVQAKDLALEYIEKTYHQPDYSHIK
FLLPAFAYIATILNDDRRTQREIAEAFGTTESSLRKWYAHIIRLMNIEITI*
>SR-VP_0-2_scaff_3614806_2932092_3471866-b_45 # 47780 # 48241 # 1 # ID=1_45;partial=00;start_type=ATG;rbs_motif=GGA/GAG/AGG;rbs_spacer=5-10bp;gc_cont=0.307
MVQDSDYKKSVDYSTDIGKITQHLTFNPSKNFAEGNVILFGFTVRPQGRRLIIITKIYEE
ERREEIVKKLGIMTKVMMRIVPSSRSGVDKAHIVDQKDIIAQISKNKIPIDKFSENMEKE
QDIIIETIDLITGEMVPVEFSMKLLKIEKRENK*
>SR-VP_0-2_scaff_3614806_2932092_3471866-b_46 # 48256 # 48531 # 1 # ID=1_46;partial=00;start_type=ATG;rbs_motif=AGGA/GGAG/GAGG;rbs_spacer=11-12bp;gc_cont=0.380
MGEDLFVGRRRLKCRDCGVSPGQIHKKGCDWEICSNCGAQAFTCGCNTEDSKRIPFGTVR
EIAARIPGHSLDHIEKFLKKDLSDAINKGLW*
>SR-VP_0-2_scaff_3614806_2932092_3471866-b_47 # 48571 # 49539 # 1 # ID=1_47;partial=00;start_type=ATG;rbs_motif=AGGAG;rbs_spacer=5-10bp;gc_cont=0.444
MRKLLPLLFVLFILFIPAVQIAGAIEYPVLTEHITDNAGIINAEYRQKIGDLLDRIEKNT
TAEVAVLTIKSLEGEDKATYATEVGQKSGIGKKDTDNGLLLLIAMDDGQGNGKGAYFVAT
GYGLEGTLPDATVLKINEEVLLPYLKKGKETGDNTYYGQGIYAEMLVFEGLLSNNSEIVS
KYGTSSSSGGSGGLEWIIIIIIVVIFAIVILVLAIGGGGGGGGGGGYSSGGYSSGGGGGE
GGSSSGGFGGGGFGGGGAGGGFKRATGTVAISNSSSSLNRSNSYGSSSRRSSSHTSSFGG
GGFGGGGFGGGRFGGGGSGGGF*
>SR-VP_0-2_scaff_3614806_2932092_3471866-b_48 # 49540 # 49830 # 1 # ID=1_48;partial=00;start_type=ATG;rbs_motif=AGGAG;rbs_spacer=5-10bp;gc_cont=0.423
MSSWRIREIENKIRDLERDLENCTEKERYDLERQIAVLKSELKRLKRIEEEDEDDGSSAL
GMGKSLFGHGGFGGFGSSGHGFGGGGFGGGGSGGSW*
>SR-VP_0-2_scaff_3614806_2932092_3471866-b_49 # 49857 # 50507 # 1 # ID=1_49;partial=00;start_type=ATG;rbs_motif=GGAG/GAGG;rbs_spacer=5-10bp;gc_cont=0.346
METNDVEKVADALGSNLVMIAEYCMGDKTYDLVVCQSLDFNTLRKLKDLESVPTLFTSDE
IKNARDVFPIEFLNISKYHKIINGEDILKDIVITKADLRKQLEFEFRSKLIHLRRAYLRN
DDKFMEEIILDAVPTMAPIIGGLMYLKNIEGKFDVNALQDAYGLDTQILLDIYNVRHGKG
ELAKDTDGYIERLIDLLTEIGKAVNDIEVAPYELAV*
>SR-VP_0-2_scaff_3614806_2932092_3471866-b_50 # 50698 # 51015 # 1 # ID=1_50;partial=00;start_type=ATG;rbs_motif=AGGAG;rbs_spacer=5-10bp;gc_cont=0.381
MKKQDVKYTKQPEGPICQSCGMPMASPECFGTNADKVKNDDYCCHCFQNGEFVDSKMTME
EMIDLSASILTEKAKMPEYKAKEICWSFIPKLKRWNKPILENNIS*
>SR-VP_0-2_scaff_3614806_2932092_3471866-b_51 # 51077 # 51652 # 1 # ID=1_51;partial=00;start_type=ATG;rbs_motif=GGAG/GAGG;rbs_spacer=5-10bp;gc_cont=0.368
MDFGKILLVVIGGIAFIVLIFVVWFITTHNSINASDQEANAAWSNVENQYQRRADLFPNL
VATVKGSAMHESSVIGEATNARSQWEAAKTPEGKVKAAEQMDAAINRFMVVVEAYPDLKA
NSNFVTLQAQIEGSENRISTERKRYTDAARAYNTEIKNIPTSIVADFYGYKAKPLFEADK
GTDVAPKINFT*
>SR-VP_0-2_scaff_3614806_2932092_3471866-b_52 # 51675 # 52274 # 1 # ID=1_52;partial=00;start_type=ATG;rbs_motif=None;rbs_spacer=None;gc_cont=0.325
MRSKIRKNRIFLILLSMSMIIMTIMPGIYADNNSKYSSSINFYGEKTDIHMGEDILAKLS
IVNLVSNPKMHAQIIILPPSGMSVTSADFVQLAAGQFSADYDLDPGKGNIIEITLRSNQV
GDFDIKGRVVYYFGEDSGNTQDYALDLPVSVRRSTVLTDVEDKNSQPKGLQGFEIIILGI
GLIAFILIFSIVLIFVLRR*
>SR-VP_0-2_scaff_3614806_2932092_3471866-b_53 # 52271 # 52906 # 1 # ID=1_53;partial=00;start_type=ATG;rbs_motif=None;rbs_spacer=None;gc_cont=0.358
MKTMKIFTRIILLMCATLWIGEASASVTYKTSVDLDYGFYQVIGIGIKPADDTMPESAYF
TDVNYTDKNLTINVGDTVVWTDYDPKNWPITIISKQGLWNEKDSYLKYSFRNFNYTFTEP
GIYGVYIKEKDKWHQTIIVNPIDIPVTPATGTINATESIATYFPAPIVTSAQVPIIPERT
SARTVPGFTFITVVDILGVLLVLRTLGFRKH*
>SR-VP_0-2_scaff_3614806_2932092_3471866-b_54 # 53072 # 53857 # 1 # ID=1_54;partial=00;start_type=ATG;rbs_motif=GGAG/GAGG;rbs_spacer=5-10bp;gc_cont=0.340
MNKPKIKSVFIAAIILVIMGATLINISSAATVELVNPTQLPSQLREGDQTNLTINIGDYD
SVNSITIDTSLISSDNKPIYDFGVLNPSITDNRYNQTITIDTSLLQQKEFRVSISGKAPV
GETGEQVKDTNIVIRKFSDSNKNYYEVHADRTLADVKSFELVIKIKDDFVKTMNKVTWKE
LDGTKKEVTNLFNSGLTTEAQNVANELVKITVPGSLSLFGIMKIESDMLLDILVIITALV
LFCIGFIIGRRRDNEDDKTEE*
>SR-VP_0-2_scaff_3614806_2932092_3471866-b_55 # 53860 # 56979 # 1 # ID=1_55;partial=00;start_type=ATG;rbs_motif=GGAG/GAGG;rbs_spacer=5-10bp;gc_cont=0.355
MNFPRYIYAIGGAGKNLVYVTLENEWILRELLRPQFSQTEVDVTIVDTATIEENSDRERI
AEIEKNVARIEGEYRSNNLNIGQNIGRINITYKLLTKEMSLQSPHALIGIEDKVKKATGA
KTWWINDSELGPNWSQKLMTKNNFQELNFSKGVYRKRAMGKAIYYKAISEGLFNININRS
DKIDIVIGLGGGTGSGIAFDLARTLKTIQPTADIALFGVLSTLNESPDEKANNFAMLGEI
EHAYINGDSPFKNVILIPMEVTEFPGREKASDIHERLLREFDETVPHIFVACHNNPAERL
FAGFPSFAPFIIATSQVVRYNVESIKKLKDNLIGAINDKEISLRDEEDMYGIIKKFVEEF
YPEEFQNNLSEDDKMFIKERLSKFKMVLDHELFRELSYNGVVVLRKAVEDGITGSGSDEI
EKQVASIKSETDMISVGNEGYKEETDKMLYNTLKKDIDNIDILQSVLGIANNHIKNDLVR
ETLKVVLKADEDRSRNKLNKIREELNKLNIRKKQADVYVKAIEDSLAEYRERVGKQVDRN
VDEWKQGEIRNIESLDKIDALVSTLNNDFSTLKNELVEHVRKVVGIKNVKALDVEPIKSI
EDLTNKISQEMETLGIFYGDKGLIIKNLSTLKELRRAQIESAKSIPFLDKLFRTGRVGKT
KDAKNKAMLKAAELSTDKVFDVSGNVISSTYDYNIGNRISGKKDDILDAIANRLKDKFPK
AAPSLISDLKGILRSSEKRRDANIRDIALSDIGYGLEISKTENDLKERNTEMAIMSKDVN
IFKSLEFVITKNIKDLLSSHVNHLKNYHDIIANMGKDVNAMYKAKKDTVRYVMDIRPTNI
YKATIAGANINNIIEDKGEELVLRQNLRDAVNRTVDIRYNMLVRRVIENDKHDKRWSRSK
VLNAFVTIANIDLSVIDADEIIVHAFDMDKVNRSEWKSSWGDSWGVGVVLFVTGVPLDNI
RSATDPSSGYYRYYKESEKNSLIFLHHSYMLEEGKFVKRKGVFNFEKKEDKDMLLQNDET
VEKVFSENYEENKLADVFK*
>SR-VP_0-2_scaff_3614806_2932092_3471866-b_56 # 57125 # 58492 # 1 # ID=1_56;partial=00;start_type=ATG;rbs_motif=GGA/GAG/AGG;rbs_spacer=11-12bp;gc_cont=0.335
MKKLQEEYIKFSVLLIVVSGLTYYLMNMISRSWNTELMKEIGNAIRLVDPSGTSIFITFM
IGFYLGSLILLFLDRKKRVQAIILSTGIVVLVVYMVKNFTIGWNMIYIALGMFIGLYLGS
KDVGWKNINTKGEFRGAASNVSKFSIMYSVASLVIIYSSPVVDSSGFITDALTVLAFAFF
FGVLMDYELKGPKIVILGPEESGKTLFLAGCYKRVVDITEIPTDRSNDLIDLMTELHKGW
PTRTKDIKEYRFTYEVGKLFPRKTVLSTSDYPGIYLKDIAQYIGNKENIDKIEDVSKRSR
VKVARQVAGADILIFIIDTERYPRFEEMGIDYYLKIVSELRDSGKDVEHFIVVTKSDLFK
EEFPNYENDYEGFKKFIEDKFIENIFVRELLIGESGKNFYPVFYYTKRTENPKYNPLIPV
TKDNKQYISSPIHDNYGNVYVYGFDKFMNQLMENE*
>SR-VP_0-2_scaff_3614806_2932092_3471866-b_57 # 58509 # 59960 # 1 # ID=1_57;partial=00;start_type=ATG;rbs_motif=AGGAG;rbs_spacer=5-10bp;gc_cont=0.333
MDIKIFEDQTGLMMFPEKYLDKTSSRNMDIVKLFDHKIDLRMTYREDFLETTCYLLVHRG
QERAIGCYIVGKGKFVDSYFATFKNDANDVLKKIGFEHHYDNTENVVFDNIEKFDTSGQS
HKDIDLIVEAKNSGDYVNYKGGDIGEIASLCRQILERINNIDIVISTVGSNLGHVNIVRS
KIHDERLSPTSQGKQVLDRQLRKADQRRNEENRKKDLAKRKLDEEKARLEDIENRKNVAK
LADYNIEKGVVLIEEGLEIKRKAGYNDSYIDYNTGIINDVINGKLSDFPPEKGEDNEDGN
LEEKDRLQKEEKIKNVESGNSKIQEGSFLVKEAIISKRRAGYTDLEISSNTKIKGSCITI
RSYISQEEEDNESSKKNPTHVTVTNIIAIFVTVLFIGSLACSWFYGIPFDIHKIINNEQI
NKSETVNMSALPAPTTNQASNAAITETIQPVTNAAITETVQPVTNATNESALIVTNSSVT
TGK*
>SR-VP_0-2_scaff_3614806_2932092_3471866-b_58 # 59982 # 60641 # 1 # ID=1_58;partial=00;start_type=ATG;rbs_motif=GGA/GAG/AGG;rbs_spacer=5-10bp;gc_cont=0.362
MILERKMSVIFFMVLLFIMGSGFLLIASANTNSGTTMYLSLVNDAFGFYKIRNLENVPRQ
FTYENHMLNINPGDTIIWENDADISTLTVVSDQNLWNDQVGRIKVGQKINYKFDNPGTYT
FHLKEASSKQTIVVGNIGEVQTAVQTPTVTYATSVPTAPYTPVPKVPNQTTTIVTTPNHA
PMPSLSIPDIKMPIRLTLTSFASVAVGILSLYITFRRKK*
>SR-VP_0-2_scaff_3614806_2932092_3471866-b_59 # 60661 # 61095 # 1 # ID=1_59;partial=00;start_type=ATG;rbs_motif=None;rbs_spacer=None;gc_cont=0.280
MPDDATHRIINYLMLSVFIVANFYFNIEHDFIIIFVFMIAYVLGTELFSPDLDIRSKPGK
RLGILSYPIRKLSKHRGLGHNIIFGWLLKLLYICIIMSIMLFVTNKLGYNFYWMLDYIHK
ELILSLLAGLFLSNAVHIIADKIL*
>SR-VP_0-2_scaff_3614806_2932092_3471866-b_60 # 61099 # 61236 # 1 # ID=1_60;partial=00;start_type=ATG;rbs_motif=None;rbs_spacer=None;gc_cont=0.297
MRIENTNNLTIANISMGRLSPKIHVTKLWTYYYIEIENRRCNDVI*
>SR-VP_0-2_scaff_3614806_2932092_3471866-b_61 # 61238 # 62863 # 1 # ID=1_61;partial=00;start_type=ATG;rbs_motif=None;rbs_spacer=None;gc_cont=0.356
MKTKDLPVFKQKILNMLPITQADMWKKLEIGSREGSYIVNVMLEEHLLTRTRKDGRFLLE
KSNGNIDDLNKGTEDAKKPEDVEEKTIETKKKVTTKKAAKKKESAEIKKEADVEIKKEPE
LPAEVKKEITKKKESAEIKKEADVEIKKELELPAEVKKEIAKKKESAEIKKEADVEIKKE
LELPAEVKKEIAKKKESAEIKKEADVEIKKELELPAEVKKEIAKKKESAEIKKDLELPAE
IAEIKKEVKLPAEIAEIKKEVKLPAEVKKETVKKKESVEIKKELELPAEIKKDVKLHAEI
KKGKVLEIKKKESAGIKKEVKLPAEIKKSEVLEVKKKESAEIKKGVDFTKSLYNIKPEDI
IVLKQKVLDILPALQGDIGKRLDNCDCSYLELIDLMVQENLVTRTKQDSFFLIEAVKIKK
ADVSTLISGEYVQKMKPKDTNDLRKMILGSLPIEPSQLLEKLDVGNRILSGTINAMIKEN
LMTRTEEKGRFLLEKVHKSVEKRNTSYEATLSSKNRFAPCCGCALECDAATCILLTEWLI
E*
>SR-VP_0-2_scaff_3614806_2932092_3471866-b_62 # 63088 # 63510 # 1 # ID=1_62;partial=00;start_type=ATG;rbs_motif=AGGAG;rbs_spacer=5-10bp;gc_cont=0.383
MTKTAIKLTILSIILLVSASGIVLGANYGAANMSDVKMNTSNNGVNTSVDMSTSNNTGLS
TDANTANTTGTDIQTTTAPSQGNVVDTSIPTTPQETIAPQETIASQETSVTPVQTPKSPG
FGSVIAVAVLLLAMYIYKKR*
>SR-VP_0-2_scaff_3614806_2932092_3471866-b_63 # 63835 # 64488 # 1 # ID=1_63;partial=00;start_type=ATG;rbs_motif=None;rbs_spacer=None;gc_cont=0.329
MFQALSPYLWCLILTLNLWAKVQNKMSRDVYNMKNNNEKETIIECVCRTYRIKTPGGLIA
EVESTKPLSIQLTHELLEEDNEIDSFFDNHRIIGMRHMVASHETQETQVKERKIAEKIIY
DQGSMTPRQRLNNLLKMKGEFTRKDYQNYMLDVNRVKIEKYMAYHDIRDAISAKRLVVAE
GKSGRSQKYKVTDPIEIDEKLYKTIINEHKVHIGIVQ*
>SR-VP_0-2_scaff_3614806_2932092_3471866-b_64 # 64652 # 65230 # 1 # ID=1_64;partial=00;start_type=ATG;rbs_motif=GGA/GAG/AGG;rbs_spacer=5-10bp;gc_cont=0.345
MVRCEEFYKYFERKGNFCGKSDGVVKQVESYIDYVKRHKLREFGGYKISNSALDPFMSIE
NVNNGKVHALALKDLRNMIRKGRILPENITRRISIEIINGANSQVADGYKLQRIPNIRSR
MGEFEHEIGEIGFDIKEMFDELKSDIGAKNNNEAMRIMLELCIRNIGEATKIKDDLEAKT
ESEQRVEIAAEQ*
>SR-VP_0-2_scaff_3614806_2932092_3471866-b_65 # 65240 # 65533 # 1 # ID=1_65;partial=00;start_type=ATG;rbs_motif=None;rbs_spacer=None;gc_cont=0.320
MLKDNILQILEINKEIIKDAFSIDENGLDNIRLIFNEEYENFKQIVDKVFISDLGTREKM
VICYVMGYVNGERKERLMSRIKEKERLMSRIAKKKKG*
>SR-VP_0-2_scaff_3614806_2932092_3471866-b_66 # 65699 # 66100 # 1 # ID=1_66;partial=00;start_type=ATG;rbs_motif=GGA/GAG/AGG;rbs_spacer=11-12bp;gc_cont=0.333
MHVTRNTMDNINWEEVAKYILEQEKILKAYNYPAPISVLVSWNGVVYIGSIQEAAPGFSD
EIVILSKSSCELHNDLVNMIRKLDKDRLELFADSSLDLSGRQHILRRLGNRLLIMNHEQE
KHMVENMPDVFEI*
>SR-VP_0-2_scaff_3614806_2932092_3471866-b_67 # 66181 # 68079 # 1 # ID=1_67;partial=00;start_type=ATG;rbs_motif=AGGAG;rbs_spacer=5-10bp;gc_cont=0.399
MADILGINLLYILIIPIVLIVGIFFLSGLVYIGRYEVGIKTKKILGAKMTQGKIIACNGE
IGIQADTLMPGLYWFNPFVWKVEKERVTVVKKGEVATVEAIDGESIPTGRLLANAVECDN
FQNAKDFLTKNGQKGPQISILRPGTYRINTRVFIIKNLPVTKVTQEMMGVVIAMDGKPLP
AVYMIAPKPGNDEHNYFQDGQAFINNNGYRGVQLDTLQPGEFYINPMLFDVKMFPITEVL
PGYVAVIRSNVGIELAKQVIKQTVTGEEVIHEKEEVILTTDRNQRGIWDTPIAPGTYNMN
PLAYTGYKVPTSAVTIDWAAGPDRTEYQGPAPGGLVSGSTKRGAPKEDYIDGQKAAEFFK
FSQLTLTSKDGFKLEADVRVIIRVHPQFAPFVIARFGSVPNLIQQIVHPLIDSSFRNNAG
DKKAMQFIQSRTELQKDAFEKAKIEFEKYHVETQGLLISYIDVDKSLLDTQTLKEIALQQ
KEQYKEQANAQEERIAVEEKTARAQKQKDVIDAKLSIDIEADRAEAARRKAEGVRDSTKY
EADGKAYENIQTGEGLAKAYKAQAEVVGPDNLAKLKIMEQVAGGNVKIVPDFLIQGSGDQ
SGNLFQAWMANMVKDQVMVKEQVEKKPVEKKE*
>SR-VP_0-2_scaff_3614806_2932092_3471866-b_68 # 68342 # 68923 # 1 # ID=1_68;partial=00;start_type=ATG;rbs_motif=AGGAG;rbs_spacer=5-10bp;gc_cont=0.402
MTKSRILIIVGDYVEDYEVMVPFQALQAVGHVVHVVCPGKDEDETVVTAIHDFGNEDTYS
EKMGHDFSLNETFDDVDVDDYDGLILPGGRSPEFLRLDEEVLEMVQHFNDKNKPIAAIGH
GIQILISADAIDGKNCTGHPSLQKDIINAGGEWTEIDMEDALVDGNLVTAQIWSAFPELL
AKFLEILGTKIEP*
>SR-VP_0-2_scaff_3614806_2932092_3471866-b_69 # 69005 # 69181 # 1 # ID=1_69;partial=00;start_type=ATG;rbs_motif=GGAG/GAGG;rbs_spacer=5-10bp;gc_cont=0.266
MKNPLYLEHKQIPDVDLLTKIKAKIKEGKGPKKIKEELPDISLYTITRYYTKIRRNVW*
>SR-VP_0-2_scaff_3614806_2932092_3471866-b_70 # 69338 # 69589 # 1 # ID=1_70;partial=00;start_type=ATG;rbs_motif=GGA/GAG/AGG;rbs_spacer=5-10bp;gc_cont=0.365
MDLFLYTPIYSLGNLAGRIVAAVVLMMSGVVLPDAIIDTVGLLTIVSLLLVLVSITKKIA
WGIVTICWALIMIKIGLLMLGKS*
>SR-VP_0-2_scaff_3614806_2932092_3471866-b_71 # 69752 # 70288 # 1 # ID=1_71;partial=00;start_type=ATG;rbs_motif=GGA/GAG/AGG;rbs_spacer=11-12bp;gc_cont=0.317
MYTITKLSLVLCTITGATLVAEKLGILESRYAIIIAIISSVIQVIFIGISTAMLITKYRK
THAVKIIRYKFNDRFVRGNDYMITEHISTTNPRKSAIFKILLDIKYTGEPPEIEVSKNNI
VSIASDVKNHIINVNSEVVDDNLLFDADVIVKPGEEINLRLNKDALIKSFFLGEFYIP*
>SR-VP_0-2_scaff_3614806_2932092_3471866-b_72 # 70307 # 70654 # 1 # ID=1_72;partial=00;start_type=ATG;rbs_motif=GGA/GAG/AGG;rbs_spacer=5-10bp;gc_cont=0.342
MSDDEKILVVTMRCIDIAASCSDIDKIKCTECGEMTWLSISWRGKKIDRTVCEKCFEKEN
KYKSDCSIYVTKNCLNDALKHLKEAENPRGTDEEIKKRMISYMERKMGVKISITD*
>SR-VP_0-2_scaff_3614806_2932092_3471866-b_73 # 70740 # 71453 # 1 # ID=1_73;partial=00;start_type=ATG;rbs_motif=AGGAG;rbs_spacer=5-10bp;gc_cont=0.410
MTKIKVFTLLMLICTSLITIAIAGDNNTTDANITGIVTPVTTQTAIQSAQTAVQPAQPAQ
TIEVKEKKFRIGPTVRIRPLNDVIKKDQDGMVEIYMDNPSVNDVTLTVDARVSVPSGVYV
YGQGFGSAAAAGMVYGTFEVPPGSARTIDIEIKAEKLGDFSAQFTGTYYPGDNKDAYQPI
SLTHPFTVLEASADPNSPGAVDTAKAGVATPIPKSPGVSFIGTVLIVSILAYSMRRR*
>SR-VP_0-2_scaff_3614806_2932092_3471866-b_74 # 71495 # 71647 # 1 # ID=1_74;partial=00;start_type=ATG;rbs_motif=AGGAG;rbs_spacer=5-10bp;gc_cont=0.386
MCSIGDAFNIDIAEGITPRNYKCKDCGKQYKGIGTHPKCPECSSGNTECV*
>SR-VP_0-2_scaff_3614806_2932092_3471866-b_75 # 71898 # 73874 # 1 # ID=1_75;partial=00;start_type=ATG;rbs_motif=GGA/GAG/AGG;rbs_spacer=5-10bp;gc_cont=0.360
MIRYLKKLKTVIIGEAKNPFDSTLFQKLSLVALFAWIGLGSDALSSSSYGPSEAFIALGR
HPYLGIFVALSIVITIFVICASYSQIVELFPTGGGGYLVASKLLSPKLGMLSGCALLIDY
VLTIALSIASGTDAIFSFLPISYHFLKVGFATCIMLILVILNLRGVKESVLSLVPLFALF
MITHIILIIYGFAANLTHLHIIASNTLSDAHGVSSSLGFTALLFLILHSYSMGAGTYTGI
EAVSNAMPVLREPKVKTAKRTMRLMAISLSFMVIGLMVLYVIYSVAPQNGKTLNAILFEN
ITNNWSFGKYFVLLTLISEAVLLFVAAQTGFLDGPRVLANMSLDHWVPTRFATLSDRFIT
QDGILIMGAYSLILIIFTEGSVDTLIVLYSIAVFITFALSQAGMVRHWWNSKAKVEDWKK
KLLINGVGLVMTTFILMSVISVKFGEGGWITLVVIAVFAGISMVVKSHYDCASTLIKKLD
SIIPIASSKLKFPEIIKNDGKLKFDQNAKTAVLLVNGFNGLGLQALCNIFGLFGDIYKNY
IFVTIGVIDAGVFKGIEEIEGLQQHVKDDVNRYVDFIKDYGYYAEGFTSVGTDVVEEVEK
LSSQIMQKFPNAVFFGGQLVFPHDYMLAKWLHNFTVFSSQEKLYTKGIPFIILPIKVE*
>SR-VP_0-2_scaff_3614806_2932092_3471866-b_76 # 74049 # 75794 # 1 # ID=1_76;partial=00;start_type=ATG;rbs_motif=GGAG/GAGG;rbs_spacer=5-10bp;gc_cont=0.358
MRYSELVNFFEMIDTTSSRILMTSHLVDLFKNTPEDVIDKVVYLTEGRLYPPFVGIELGM
AEKSALKALSMCTGKPQDEVESEYKKRGDIGIVAENLLKKKVQSTLFSRILEVKDVYDDL
DKIARTSGSGSNDTKLRILSGLLSDASPKEAKYIMRMVTGKMRLGVANNTIVVALSQAFA
YGKKDDVEAMYNVTSDLGEVARELKKNGIAGIKMFAIVGRPIRMMLAQRMSSVGEIVAQM
GRFACEFKYDGMRLQIHKIGNNISIFTRNLEHITDQYPDVVKYALKNIKVNSAIVEGECV
TVDPAGYILPFQELMHRRRKYEIDDKAIEFPVHMYLFDALLIDGKDIMGKPLMERRNILK
NSIIETENFRLSHAMISDNVVEIEKFFESSIENGCEGLMCKDLGSTYQAGSRGMSWVKLK
RSYQSKMVEPIDVVIVGAFLGRGRRSGTYGALLVAVYDHDKDVFSTICKVGSGFTDEELY
NLPEILNEHRLERKSVRVESIMNADVWFEPKLVMEIIGDELTLSPTHPCAMGSVRENAGI
AMRFPRFLHKWRPDKGPEDATTVSEIVDIYKSQLKKLDQQS*
>SR-VP_0-2_scaff_3614806_2932092_3471866-b_77 # 76151 # 76648 # 1 # ID=1_77;partial=00;start_type=ATG;rbs_motif=GGAG/GAGG;rbs_spacer=5-10bp;gc_cont=0.327
MKKEMLKSMIEEVLETAKMILVKDGKLVPISFVGKDGNIEIMPLSFRDKDEKISQLSMLK
DFVKKKNADTIFVVTESWYVETDRDHLTMAPSKDPRRRECIMIIGECEEGSVAVIQLFSR
EDGKENGKIVFGKKIDDDEGTVSLKFNFGIKDRKIKYNKFVRDLN*
>SR-VP_0-2_scaff_3614806_2932092_3471866-b_78 # 76678 # 80073 # 1 # ID=1_78;partial=00;start_type=ATG;rbs_motif=GGAG/GAGG;rbs_spacer=5-10bp;gc_cont=0.352
MTKIYTKIISFLILLTMSTSFIVNAASAIGNVAVDGNITPTGDNITPIGGDTVPTNTVPT
GGNIIPIGGNVAVEITAPIISGIDVVGKTDSTVNISFLVDQSDADTIVNYGKTSDLGTLS
DWDNSSSLIRNIELFGLQNSAIYSFSIVAYNGTNDSYFTQSPVRTFETLNSSIPPVSKIA
PTISATNPEQSIHTTVNIPINFSVSFSDIVNVVWYSNDTEVSNENLVQSSYYSNNAAVVG
TYNVTAVGSNDNGSVSYSWEFIVDPEKSGYGNRIWDGSKNMSTTYRWDSFSFAGFYYDLD
ANLSTEELVMKNINRLIDVGDITYRSSPQEVNFAYSPFGKYQAIGFMANKYFAGYKNTTI
PGPTSNVGDISAMSQGQLHQVLLDDDSKRTISVGGTIALQDGYVLKATDIDLNARTMLLS
LLKNGVEVDSSPLSAGQTYVYSKTIGNVQDLPLILVRFDSVFSGQELQAAFIKGIFQIVE
TPTSIQVGDIYGNMEVSEVNANNISMDNRNSVGLSPGTTVDLMGDLKIIVADDSNLRFAL
SVARTGEFEVRGTVYPITQEWTPMNFGLNVGDSNIGFYYNLDDDIGTEDLKVDSIDGNTI
PVGGLIYSTSPQEVSFNYTNFGKYQVVGFMADKYFAGYSGQTLPGPTSDFGDISTISQGQ
LHKVLIDDDNKYTISVGGTLALQDGYVLKATDIDLNARTMLLSLLKNGIEVDSSPLSADQ
TYVYSKRVGNVESLPLILVRFDNVFAGQELQTAFLKGIFQIAETPTSVQAGDSFGNMEVN
TVNKDSITMTNSNSIGLSRGTNTDVMGNIKFKVADSDDVRFYPYVLVTPDMVGAQLTLDI
PARVTGGDTININVTAGGIPIEDASIVISPETGVESKNTDVNGSANFTFPKRSKGIYTVT
VTKTGYESTNKTIELQQFIEGTLSIKVPTIIDQFQSIPIHVAANDIAVNNTNITYDNVTI
GTTDDNGNLSYTFNDNGTHTLTASKDGYVGVSLDVNIRAPFSDFKAQDINVTPSNIFTGE
DITIRSNITNAGTKDDTKSIDLIINSSAVNNVSVTLGPKETKEINFTQRISLPEGNYTVE
ILEQKGLVGVQKKPTNIISITAIIATIIGLLAIYIGTTKGGKAAIDKLIKR*
>SR-VP_0-2_scaff_3614806_2932092_3471866-b_79 # 80535 # 81068 # 1 # ID=1_79;partial=00;start_type=ATG;rbs_motif=GGA/GAG/AGG;rbs_spacer=11-12bp;gc_cont=0.388
MKEDLRDKLQECGATKFGDFTLSSGKKSRYYIDVKKAVTKPEILKLICRQITDKIVDNDI
QADYVACVELGAVPIGVLTSVWTGLPLIIIRKEQKDYGLKNRIVGDLEKKKTVLFVEDVT
ATGGSVLNAVKVLRSEELIVRTVISVVDRDEGAEDELGKEGLHLISLVEAKNLLAQI*
>SR-VP_0-2_scaff_3614806_2932092_3471866-b_80 # 81102 # 82232 # 1 # ID=1_80;partial=00;start_type=ATG;rbs_motif=GGAG/GAGG;rbs_spacer=5-10bp;gc_cont=0.384
MLIDQFLAGLSNEIGYKFGTPWRYSDKSLGVVVPILKMGNIGEREYITLEEAKDQGVSFK
DSGFVDKVIIESSLSMPVFIRSGTILKSQGTQSRAVESSIIIVPKKEESKQDMPDAPYIV
VSQEIPVRCIYASKGIHTGTTFSYGGDTPIEVRSALLSRSGQANTWRAVKGATHRFMSAR
VGSHMSYTASNDNLSGIMEEVDKFTGDIDEILKKVPLFEDQVGAVFLDMKEVVGMELFDH
PKSWEAIHKEVEKRLGESLAKEEENTFFKPDYEKVKPLALSFLKKLIDSEKIETSKGGDV
YTVTLLKGDGIVGEATSINGKIVHMVGMKIDKNVNNDAKPIREDASSRTSEIFRNIGGPR
TGSYNSSFYSGRRTMS*
>SR-VP_0-2_scaff_3614806_2932092_3471866-b_81 # 82312 # 82998 # 1 # ID=1_81;partial=00;start_type=ATG;rbs_motif=None;rbs_spacer=None;gc_cont=0.322
MSEIIKCYLDIGCIYEGDECVDNIYSDYQNWNMKDYGLLGILKLKIDIKKRKKEKIFFKQ
VFSPNVHRFARGFVLDIVYRHNNILGEFSEYGDVDLIVGWNSRDFDLPIIVNNLGYSRNV
LQQIMEKDRDLMDLCILREISVKGGLEEVVKRLKIDHDLRCKGCPEYSKEEVCFLKSFGM
DINRYNNSVKMIKQKNEFDVKILPLLEEKLGYLYDLRIIQDKFHKKWI*
>SR-VP_0-2_scaff_3614806_2932092_3471866-b_82 # 83036 # 83575 # 1 # ID=1_82;partial=00;start_type=ATG;rbs_motif=AGGAG;rbs_spacer=5-10bp;gc_cont=0.302
MKNMKTLVFLILGITLVAETAENLDKITIWQLLAINVACITIGVILVIFMFYKIRKLKKT
GHMYLNFPDIKVIIPKAHIDNKLIVANSDVFKKNIVPTNPVRRCVFRISMEINASIEQLG
ISAIRFRDSKIIENVITKDMAAREAYIIDTTVLPNETVNFKFDKDIDIKNLLIDELYIP*
>SR-VP_0-2_scaff_3614806_2932092_3471866-b_83 # 83663 # 84058 # 1 # ID=1_83;partial=00;start_type=ATG;rbs_motif=None;rbs_spacer=None;gc_cont=0.356
MTKVNILKMLRSTCEGWIYEYRFDTVRKFKFDYANLRLKIAIEMEGGIYTGTGHAKTGRY
LSDMEKYNRASIKGWIILRYAYGQEKNIAGDVKKAIEKRRSDLAFKDELEKVEIYSQLDK
RNEKESKHKGI*
>SR-VP_0-2_scaff_3614806_2932092_3471866-b_84 # 84073 # 84576 # 1 # ID=1_84;partial=00;start_type=ATG;rbs_motif=None;rbs_spacer=None;gc_cont=0.298
METEYGQYVGTMYEKGYHVVDYSITIMSDEVSCFGNKIMINPKISDNDRFVYIFTGVSQK
KIIPNDITEFKLYLEDEKGEFKDNDNIMLSVGILNGTPIDLYTRSYAQWKFGIQFDKGIY
MESERFLIFQAQKEIVKFDLEINNVDLFVYKYRIKKEDFNRDMMWID*
>SR-VP_0-2_scaff_3614806_2932092_3471866-b_85 # 86456 # 87106 # 1 # ID=1_85;partial=00;start_type=ATG;rbs_motif=GGAG/GAGG;rbs_spacer=5-10bp;gc_cont=0.329
MKFDMIFDEDQLKTLAGKGDLGDFSRMYNLLQEMFPLKLKILKQVTCKRCGFCCVSCNAM
LSKQDIDLLCRYLECSFEELYEKYMDKNARIPYLKIPCPFLNKDKECDVYPARPKTCREF
PFNEFTVIVDPCPLGKDIRHIVEEIEGPITQINEEMQKVAEANDEFFGHMINNDKLKGAG
RHLRMNIYMEILEEMMGYLKHEKKERLKRNKVKNIR*
>SR-VP_0-2_scaff_3614806_2932092_3471866-b_86 # 87186 # 87509 # 1 # ID=1_86;partial=00;start_type=ATG;rbs_motif=None;rbs_spacer=None;gc_cont=0.336
MLMKIVESDTSSLGKVHRFLAAFLPVDKRRRGKCIRCGMCCIRTNCKILEFDSDGNPHCP
IRKYRPLQCRKYPRTEKELFTQSTCGYTFDENKNDGYTMGTCKTNIK*
>SR-VP_0-2_scaff_3614806_2932092_3471866-b_87 # 87560 # 91339 # 1 # ID=1_87;partial=00;start_type=ATG;rbs_motif=GGAG/GAGG;rbs_spacer=5-10bp;gc_cont=0.337
MSDVEWSAFVENPGADKPALLSPLRWKGGDQVSNLIAMIKFFQEHDLDEKTKILIYKSCC
GSGKCVDGDTLVLTNKGILRIEDIIRGRRVAQKTIEESFAGDMLEDNSDQYIGSVVKSLN
LGNVKLENDVISNMFDMGENGIIDITTNSGFNIKCTETHKLIVVDNDCNIIFKEAKDISI
GDSVAIVLGTEIYGEDVDLLAFYQSDYCRRYKTNFKDIYLPNKMDEEISELFGYIISEGN
DINDNTIVITNDEQVIRDRINVIMKKFGINEIFDSARVIYDGSRICSSKFYDFVRYLGYV
GESKNKEVPWSILQSSKKVQVSFLKALFSGDGYIGNENTDYIEYYTTSKKMAEQLHIMLL
NMGIFSSLNEKDAVCIKKDGERKDCDICYRISISGRYSVMRYINLIGFIQDYKKSRCVEL
LDRMEYKEKNGVISYQSGTVNGSYVRLKRIYEEFKRLGKNGKIIKTWKEEIDLCNKKWKV
ERHRELSATAAITDRGLSSGIDEWIDGTYSASKRQILKLLKIMKECYYMEDFRYLYNVAV
SNIEFDKVEDIETGKSHVYDLTIRDNHSYVGNGFVNHNSLTLLHVPKEMEGRSIIVTPFR
NLQMQYYNDYFKGNKFVMKKDGTKLKVSVFMGRNNFKCRWLAEQYEYQQKIIEANKKFDQ
YMPIDDNILKSYQIDNTAANRYLPCTKMLGQFGTGKRKPRHSVAVQCNYWIPPPMTKDVI
TKWSTTFDGTIEESYDLSNEKEYHIDDGVNEQQTKENVQTDGVPSNLDRIKEKVKCSNIE
YYDSVGQGQMGVFIRDEKDKNGKSCPDVCPYYKQFYSYIYSDVIVFNSAKWNLETKMGRK
PKVKVEIVDEGDYWLDSQATTIDLMRSTIDKIFPVSNRMKQIKLDTLARFDISFKKIKTN
VAKANTGDVNIISAKDYKELFYSIGVCLTEYKKQSEDDDSIEQKLVDIDTIRRYADVASL
SVVEGKREETRIIKCYIPYPDQLLEDLFKSSSKNVILTSGTMHTGSVLSNLFGINADNYV
VDILNGRKEHPGKLKCIRPQKDSPMSMVKVNYTSWQTPEFRAYYFVVLNYMLDQLKSGID
KATGKPGEAKILVLTPAKKYAEGILKRPDVFVDFAKGRNQEDVDAIPTINTSLNDYIEGT
LTDVRKIKDSAIELNGDILRTDKQIIVSTRMVRGTDLKDNKCRAIVMTKWPVGDISDGYL
QSIKKRFGEKVFWEIIRDKAAREAVQYVSRGLRHDLDWCYFATVDTTAFENVFRLFSYD*
>SR-VP_0-2_scaff_3614806_2932092_3471866-b_88 # 91602 # 92048 # 1 # ID=1_88;partial=00;start_type=TTG;rbs_motif=GGA/GAG/AGG;rbs_spacer=5-10bp;gc_cont=0.324
MTENVKLKTKVKTKVKKEVNIRTNVIHDTIAPVTRNCNSCALNDDVIGCRLTGGLSPSKC
IRNMFAYYKKGKQFFFCERCETHSVTSQVAGFINIPNEPRIIFWCQKCDDYPIVEGEEYR
GYPIEGITFVERRNTFLYRKDEKGEIFK*
>SR-VP_0-2_scaff_3614806_2932092_3471866-b_89 # 92045 # 92398 # 1 # ID=1_89;partial=00;start_type=ATG;rbs_motif=GGAG/GAGG;rbs_spacer=5-10bp;gc_cont=0.314
MTEKSNESTLSVKEFFQIATLEQKKLLSDIYEYVMKEVAITKNINSIYGSIDKGIYSKDG
RVAVCNSNDDADVISLGLKVELEEVRKNIGILMRKAVGELHMGNVGIIKRQYGNYVK*
>SR-VP_0-2_scaff_3614806_2932092_3471866-b_90 # 92429 # 93154 # 1 # ID=1_90;partial=00;start_type=ATG;rbs_motif=GGA/GAG/AGG;rbs_spacer=5-10bp;gc_cont=0.325
MDWRSHRLFGGVLLNKVGKDVNYDSWSTVPDADIGPLHRWHRHRFSVLNEICRDGMEICH
PLTAEMSQICTQVSNEKSSLRNIDKDAVILCVTSHFYLDIFNGYIAPFGILYPIYSGKLT
IGNLLKNENDPKLLIKELSNLPITDEFSIKFYGASRTIMNEFVSDMSMFNLEEIVSMLVY
RMGTFAQMDKRDNLYKKAILNICSFTGNKKYADHGVRSWKNGFESFEHKYAKLINKFTEF
L*
>SR-VP_0-2_scaff_3614806_2932092_3471866-b_91 # 93176 # 93631 # 1 # ID=1_91;partial=00;start_type=TTG;rbs_motif=GGA/GAG/AGG;rbs_spacer=5-10bp;gc_cont=0.344
MTRVRRRHLHEWIMELNKRGIKEFQFKNLPDDLKFQKGLQKAKDLGLLESIGIVDGRHMW
RIVMSKISERTTCRQNKKEYKKEDIKMSIESIEIWIEELKKRGIKTFEHKDLPDELKDRT
MIIKAKYANAIKKTKVVTGPKGATRILWEIT*
>SR-VP_0-2_scaff_3614806_2932092_3471866-b_92 # 93635 # 93835 # 1 # ID=1_92;partial=00;start_type=ATG;rbs_motif=AGGA/GGAG/GAGG;rbs_spacer=11-12bp;gc_cont=0.323
MSHGDIGIWIIEMRKRGINKFKFRDLPKDLQIKGMARKAKGLGIIKKVENMGGYSIWKFE
EHDRIK*
>SR-VP_0-2_scaff_3614806_2932092_3471866-b_93 # 93851 # 94225 # 1 # ID=1_93;partial=00;start_type=ATG;rbs_motif=GGAG/GAGG;rbs_spacer=5-10bp;gc_cont=0.323
MKKFEYREIDVKGGNIDLKSLGNDGWELCEITDSSWIFMREITDQDVHIGLLVSCAYMRN
VGNLQHRTIGEFNQFVEDVMKGKLPKYDFDWNSNDAIEKWIVKFHEYCKAIYAEINLRMG
EESV*
>SR-VP_0-2_scaff_3614806_2932092_3471866-b_94 # 94298 # 95005 # 1 # ID=1_94;partial=00;start_type=ATG;rbs_motif=AGGAG;rbs_spacer=5-10bp;gc_cont=0.352
MSKKENKIVISLDDGIKDGLRLIETINRDKELRKMIYGIRVNSLWVLEAGIDIVLDVRSR
IWDDCNLILDMQKWPADTPEIVAKQVDIVAATGAVEELIASPMGGGRKSLESFAKKCIDG
GMRPLCVLEMVHQDSDKYLKPKYWTDILSDALSFDIDGFVIPANKEPREEMKTYIQDNFP
NLLYDLYATGFKIQGGLVDSMRRFGVSKYIMGRSIYETNDVGQTIRNVYEDINRK*
>SR-VP_0-2_scaff_3614806_2932092_3471866-b_95 # 95053 # 95346 # 1 # ID=1_95;partial=00;start_type=ATG;rbs_motif=GGA/GAG/AGG;rbs_spacer=5-10bp;gc_cont=0.344
MYQKMSVECKKSLKRQFDCSSSELNQMEKFMTDNLGKPVSDILSILIKDVNLNDRQKVIV
SYTLGAVVGTEGIVQQLEEKKIAKIDPMLNIRIGQGG*
>SR-VP_0-2_scaff_3614806_2932092_3471866-b_96 # 95404 # 95766 # 1 # ID=1_96;partial=00;start_type=ATG;rbs_motif=AGGA/GGAG/GAGG;rbs_spacer=11-12bp;gc_cont=0.333
MRKSKGKLKEEISGSGLFIVLSTRNYLESLRRLDEDIMTQIGIARELKKPFLIIEDSRML
LPDIEETRKYFSKDNVVDRISVNLGDKNSTILVANKIRELVRVLCPESKSINLRLSDDED
*
>SR-VP_0-2_scaff_3614806_2932092_3471866-b_97 # 95972 # 96265 # 1 # ID=1_97;partial=00;start_type=ATG;rbs_motif=GGA/GAG/AGG;rbs_spacer=11-12bp;gc_cont=0.340
MPNITVYSKKDCPNCDMLKGLLREENIEYDMVRIDTPAALTELRMNNVFTMSAPVLQIDN
KFYTIRDMTATGLETTIDRNRVMDIIGKIGIIENLDV*
>SR-VP_0-2_scaff_3614806_2932092_3471866-b_98 # 96398 # 97090 # 1 # ID=1_98;partial=00;start_type=ATG;rbs_motif=GGA/GAG/AGG;rbs_spacer=5-10bp;gc_cont=0.341
MNAGLLFSLASLLYLAGTILLARKVIKNRDALKDFDYYGSTLNAAGMTASVIALIGLKLY
VATIVSIPTLLFWVIAAVYSFKNRGQKKMTSNVYIAGSCKNRKAIKCIMADVENWGHKIM
FDWTSRDENKDVDLYVREDIRGIKECENFIYCMDGSKSRGKYFELGYAAALGKRIGIYLL
PTYYHIMNKFCSSDKPPFDIIMENESVFIKSMMYPVLSDANALKIWLDTK*
>SR-VP_0-2_scaff_3614806_2932092_3471866-b_99 # 97128 # 97850 # 1 # ID=1_99;partial=00;start_type=ATG;rbs_motif=GGA/GAG/AGG;rbs_spacer=5-10bp;gc_cont=0.311
MTRHTCDNDICKLLNPCIDELLPYSEVIRRITEVESSTYFIMKNYKKMNMSLIGPLSFYD
WATRHMIYQVPNIEFIQGLSNKIKDIGAKKILEVGSGRGIICRYISNILNEKIILTDSYN
WWKHHEFMEHIEYEDVLKRTYIEAIEEFEPDLIIASWIPFNECWTKDFRKYPFVKGYILI
GENRGGATGSEEDWDTDWNMQDLDNVSKYGICKTDHGFHMEESVFLILHTHVIYFERPKN
*
>SR-VP_0-2_scaff_3614806_2932092_3471866-b_100 # 98026 # 98499 # 1 # ID=1_100;partial=00;start_type=ATG;rbs_motif=AGGAG;rbs_spacer=5-10bp;gc_cont=0.397
MPVVEVLVPGGKATASPPLGPALGPLGVNVKAVIEKVNELTKEYNGVQVPIKIIIDDNKS
FTIKVGVPPTSALIKQELKIESGSGTPNEKFVGNLTIKQLTKIAKMKKSDSLAKNVKNVA
KEIVGTCSSLGVTIEGLKSKEAILAINGGKFDADLSE*
>SR-VP_0-2_scaff_3614806_2932092_3471866-b_101 # 98605 # 98898 # 1 # ID=1_101;partial=00;start_type=ATG;rbs_motif=None;rbs_spacer=None;gc_cont=0.286
MLLDITITLVDKDIYEKAGQLRYVIKDKHAEIFDTYLFPEYRRQKIMSNLVKKIISELKI
YGISKVILKYFDEDARAAWERMGFRNVGKEGNMELDI*
>SR-VP_0-2_scaff_3614806_2932092_3471866-b_102 # 99115 # 99291 # 1 # ID=1_102;partial=00;start_type=ATG;rbs_motif=AGGAG;rbs_spacer=5-10bp;gc_cont=0.362
MKKERKKQYPEKLHDIFVKFGYARSNQILPIETTVALLIDELLAEERDRMEKEKVRPV*
>SR-VP_0-2_scaff_3614806_2932092_3471866-b_103 # 99335 # 99844 # 1 # ID=1_103;partial=00;start_type=ATG;rbs_motif=AGGA;rbs_spacer=5-10bp;gc_cont=0.375
MLEACGDFWIIPADLRCITTNGALRTNGNAIMGRGIALEARKRYHDVEAILGSLINKYGN
HVFYLGYNLISFPTKYHWKQDSDIQLIKRSAQELVHLLKDNQAKRVLLTRPGCGNGNLNW
PEVKTVIQDILVDNKFIVAYQDYVQYQERVYDQWNNNVDKTMGIFKNKQ*
>SR-VP_0-2_scaff_3614806_2932092_3471866-b_104 # 100040 # 100774 # 1 # ID=1_104;partial=00;start_type=ATG;rbs_motif=AGGAG;rbs_spacer=3-4bp;gc_cont=0.355
MIRIGITEKGDAGLDFSWMNKVNNFDGMILITKHLSYDFIERAARVNAVVHVTITGHGSS
IYEPNVPPLLISKQYFNKLIEKIGPERVVLRIDPIIPTDSGIAKAIFVYQQLHENMEKKT
RVIISFMDNYDHVKDRFTDAGLKPLDYFFHSSLELRKKIVSYFPDAQICGEPGLDCVGCV
SKKDLEIFGIEIPEDPKIGGFQREECRCLAYKVEMLDNKRQCKGSCIYCYWKNPADNKKK
KVWK*
>SR-VP_0-2_scaff_3614806_2932092_3471866-b_105 # 100771 # 101244 # 1 # ID=1_105;partial=00;start_type=ATG;rbs_motif=None;rbs_spacer=None;gc_cont=0.302
MMIIIEDVIIQDFKDFSHGLVRKKDYMGDLIVAKARNLKGCSLVYIDSVTKLHMPPDPEY
GVIKVELKKSYYGGYKVSIKDMKYFDTLIVLGLDKEKSVVDKVFAIPEEDLRKKKFITIT
STTVSYKKFEIDKKPYVRTYEEIKAGKCPILEDGSIL*
>SR-VP_0-2_scaff_3614806_2932092_3471866-b_106 # 101267 # 102040 # 1 # ID=1_106;partial=00;start_type=ATG;rbs_motif=GGAG/GAGG;rbs_spacer=5-10bp;gc_cont=0.319
MKLFNFGKKKGRNVDEFIIGENLDIENKEEMERDKNGTEDTRNIIDGNLVNKVQKIVEEI
DENISDYIDLDDLNFEEYEDIVSAIEENGWHSISDAAYSITNFDAQIVFQKTVETNHCST
LEIRCPPKMIIVICGLYECGVDMDHFYNGPNILQIPHFLSLMCTDANGATIPQTTLISIL
KSPKDGVLETLYQEFYGDLSPVINGKLKRKEERYHFIDTIILQDGERLIFKISDPGIIVS
NIDILMLSDLFEKDGEE*
>SR-VP_0-2_scaff_3614806_2932092_3471866-b_107 # 102221 # 103039 # 1 # ID=1_107;partial=00;start_type=ATG;rbs_motif=None;rbs_spacer=None;gc_cont=0.332
MTGESSGEWKLLKAWECAKCKLLIKDARKVYDHVCTVKEEEDKLLALRKIIDDRDVSLEE
RDKFIDNQKIKIGSLDKRIEGLEHFIKELNAAIDGYNSASATKDKVIEEQKIVIEGHKKI
IEDCNETIEEQNVVIEDSNKTIEEQNVAIEGYKKTIEGQKSTIEDHKKTIENQKNSGKVV
EKVVYLEKGAPSISNGTIINDINVDILQKDDHIKDSKDSGYREEIEVEIFERGKGKEKVI
IKNGKVIKKPDDIIIIGKKTPEGFIIRGIYRN*
>SR-VP_0-2_scaff_3614806_2932092_3471866-b_108 # 103053 # 103277 # 1 # ID=1_108;partial=00;start_type=ATG;rbs_motif=AGGAG;rbs_spacer=5-10bp;gc_cont=0.373
MTSIWKQPTLINGEQTFEMQISEISGKGRISRKVVVQNGRVVEKPADVNILGEDTPEGFI
VSGLEIIRKRQARS*
>SR-VP_0-2_scaff_3614806_2932092_3471866-b_109 # 103350 # 103814 # 1 # ID=1_109;partial=00;start_type=ATG;rbs_motif=AGGAG;rbs_spacer=5-10bp;gc_cont=0.335
MVIENANIKIQPVLTKEQVAYEEALKSMKRVTARLKISQEGINMDDVSQEKLDIATNLFD
EMDVIQRDFNIESQKIQQDINNRMRKVQEDANKKFGDVQNRYLELISSMKGTDTGDKGEC
SAQACDINMSKEKEDSLRKMLAEELANAQDIKPE*
>SR-VP_0-2_scaff_3614806_2932092_3471866-b_110 # 103951 # 104460 # 1 # ID=1_110;partial=00;start_type=ATG;rbs_motif=AGGAG;rbs_spacer=5-10bp;gc_cont=0.337
MLEHIFRNIDDIRIFDVMVEFVLDEDEEKVDINKVLDSVSMNIIDTDGIMDMLDYNEYKR
VAVEDSLGHLVRQKILGIKKVKMEGTTGCKTCKYTDKFSVPRIGAHKKHIAEEVSIGYGD
NYYMKMNKITNGLRSAAFAHVFLTLEDEIREEEIKEDEIREDETRGKNA*
>SR-VP_0-2_scaff_3614806_2932092_3471866-b_111 # 104435 # 104707 # 1 # ID=1_111;partial=00;start_type=ATG;rbs_motif=None;rbs_spacer=None;gc_cont=0.333
MKLGVKMHKVLTEDFVQYMTKKYGAKGRRSIRFADRIDELDILLGVKDSTDFDLDDKRFL
NREQLDELERLGNRLKDSKADVERDMKLHI*
>SR-VP_0-2_scaff_3614806_2932092_3471866-b_112 # 104740 # 105237 # 1 # ID=1_112;partial=00;start_type=ATG;rbs_motif=None;rbs_spacer=None;gc_cont=0.309
MDTYEQGKWIHMNKGSGRIPTWKKLGFNSDYEYRQHLALINGFDSLNEYRKHLAKKNGCN
SLTEHQEHLVQKKGFKSMHEYHEYLVKKRGFKSTYEYQKYLAEKKGFKSLYEYHTYLAEK
KAENVVPESIFAEENIESLRKITDYNIPLMKKKKRAEISKNGKKS*
>SR-VP_0-2_scaff_3614806_2932092_3471866-b_113 # 105272 # 105814 # 1 # ID=1_113;partial=00;start_type=ATG;rbs_motif=None;rbs_spacer=None;gc_cont=0.372
MGQTKLIDDEGCKLCDLYKTRNNIVWYRGTSERDVDVLLIGEAPGKEEDLAGKPFVGKAG
RLLDKWIEEAELTNYAIINIVKCRPPNNRKPLKSEINACLPHLIRQLHDMNPKLIVALGA
TSSSVLVNKKEVVVNIGKIFKSKYGIIMIYPHPSFIARGVDVYVPIKELKEIAKKLKEGT
*
>SR-VP_0-2_scaff_3614806_2932092_3471866-b_114 # 105817 # 106098 # 1 # ID=1_114;partial=00;start_type=GTG;rbs_motif=GGAG/GAGG;rbs_spacer=5-10bp;gc_cont=0.326
MLSKDIEIVPVRNLSYKDAEKEIMEYLQKAGKRRVYISEIVEKLRLDIELVTDIFHKWKD
RMCREACEEDGFIGYTSFSCPVIDCRYNNYMVR*
>SR-VP_0-2_scaff_3614806_2932092_3471866-b_115 # 106126 # 106383 # 1 # ID=1_115;partial=00;start_type=ATG;rbs_motif=GGA/GAG/AGG;rbs_spacer=5-10bp;gc_cont=0.353
MKIGMTESEFKEWKIDWYERVPKCDKFVCCHELMSCGIRIFCGDCSIYNTYSKDKRPEEC
TTVGCDDCMIKYDCENYNCGKGRML*
>SR-VP_0-2_scaff_3614806_2932092_3471866-b_116 # 106472 # 106771 # 1 # ID=1_116;partial=00;start_type=GTG;rbs_motif=GGAG/GAGG;rbs_spacer=5-10bp;gc_cont=0.363
MWQELQKKIAEKNAKGSPARVDWSSDGVGGEGKLTEIKVSEDYVEFFITDDRQEIGSFSL
RSERNVLGISPQSGDNLYIFSHYMGSITILHNSWTKEMM*
>SR-VP_0-2_scaff_3614806_2932092_3471866-b_117 # 106787 # 107038 # 1 # ID=1_117;partial=00;start_type=ATG;rbs_motif=AGxAG;rbs_spacer=5-10bp;gc_cont=0.341
MHKDCANDHSDSSEEGSESVKLNLKNVKMGDLVEELLSREEVTSQTVSWGERFPDLSHDE
WNIRTGPAKIIIIKTFKRKDGYI*
>SR-VP_0-2_scaff_3614806_2932092_3471866-b_118 # 107112 # 107339 # 1 # ID=1_118;partial=00;start_type=ATG;rbs_motif=AGGA;rbs_spacer=5-10bp;gc_cont=0.320
MTEENMHDDRADDHTDSSEDDMPVENKHKIFVLYFKGLDRIGAPYGMNELIKKAKELKLP
IPSRQEIKLWKRKYT*
>SR-VP_0-2_scaff_3614806_2932092_3471866-b_119 # 107752 # 107973 # 1 # ID=1_119;partial=00;start_type=ATG;rbs_motif=None;rbs_spacer=None;gc_cont=0.297
MKIGYIEEGENMKKVLTIQEILDVNTRIETIKDEETLKNVLRKVIDVTSCSRVKKDDIIK
VTKEIFREFDIQL*
>SR-VP_0-2_scaff_3614806_2932092_3471866-b_120 # 107985 # 108353 # 1 # ID=1_120;partial=00;start_type=ATG;rbs_motif=GGA/GAG/AGG;rbs_spacer=5-10bp;gc_cont=0.388
MNKIEDTTKKEDEITEKADEITEKADEITEKADEITEKDESTEDVCTDEDTDRDIIDDIK
SIFEDPDCAYPLNDVIDGLKVLGYKNPGGAITLALQDEAIYVDSVEDSGMVYLAAVEKDE
EE*
>SR-VP_0-2_scaff_3614806_2932092_3471866-b_121 # 108387 # 108656 # 1 # ID=1_121;partial=00;start_type=ATG;rbs_motif=GGAG/GAGG;rbs_spacer=5-10bp;gc_cont=0.359
MNDPVFDNSSKGLCIMCDLPASAGRKTCSEKCHDEFVKFVEKKFGTTKKVVDITTGIVYN
VPTRDIIERGLTWQDLKKYPLGKIDKIQK*
>SR-VP_0-2_scaff_3614806_2932092_3471866-b_122 # 108989 # 109891 # 1 # ID=1_122;partial=00;start_type=ATG;rbs_motif=GGA/GAG/AGG;rbs_spacer=5-10bp;gc_cont=0.315
MEGKQTKGLLYEAMTKIHREISSDMLIVLNWIIIAFVFIVTPSLEKSLYRTILGMPLILF
IPGYASVLTLFPKKDDLESIERMVLSVGVSLVVVSLLGLMLNFTFGIRLIPILMTLCLYS
VILMFIANYRRKQLPEDLRFDIQFYKIYETIKIEINDQRITDKILTIALLLGIIVAVGAL
VYVINVPKIGERFTEFYILNSTSGKADNYPTRLDADLPTTLLVGIVNHEYSAVNYTMQVD
IDKNILTTEKMTLVNNQTWEKNISLLSDKNGTDMKLEFLLFRDNNFTIPYRELHLWMNKT
*
>SR-VP_0-2_scaff_3614806_2932092_3471866-b_123 # 109888 # 110511 # 1 # ID=1_123;partial=00;start_type=ATG;rbs_motif=GGA/GAG/AGG;rbs_spacer=5-10bp;gc_cont=0.300
MRKWICVPIVGIAIGEFLILYDKILAGVGIHIISILAIILIVIFGNLSSEAKNILQSLML
IPLLRFVSISIPQLFNDINIQYLLIFSIMTIPIYSIIKNQQILVKKLVTNFERFYVFIFV
AVLMWVGIVMAELYTNTVSNIQTFSPEEIAAGAGFVSIFLAISLSILLLTLDTKYWNKYV
SNTFGMCVNSILLTFVVIVIYKVVTIL*
>SR-VP_0-2_scaff_3614806_2932092_3471866-b_124 # 110544 # 111431 # 1 # ID=1_124;partial=00;start_type=ATG;rbs_motif=AGGAG;rbs_spacer=5-10bp;gc_cont=0.339
MGIKMGITVIIPALNEEISIGSMVLKAKKHVDKVIVIDDGSTDCTAEIARLAGAEVIEHA
RNMGKGEALKTGFIAASKNGTKIIVTIDADGQHNPDEIPKVVKPIIEENADLVIGSRYLN
GNSIPLYRRIGQEILDKATNMNSGTGLSDTQSGFRAFAIHTVHNFKFKQNGFSIESEMLT
DAAKAGLKVEEVDVGVRYDVDCSTENPVYHGLKVLVSVLQDMEFNKPFYYFTVPGVIIII
GGLYAGLRFPQIFYNGADFYFAPIILLILLTLAGLFMAFTGIILHSISRLYIKNR*
>SR-VP_0-2_scaff_3614806_2932092_3471866-b_125 # 111516 # 112667 # 1 # ID=1_125;partial=00;start_type=ATG;rbs_motif=None;rbs_spacer=None;gc_cont=0.295
MVSFKLMIVCPYFFPRVGGVEAYVLNIIKLLNEKYNIDVVVVCSSLDDDYKEEYLNNIKV
YRIPYSFKISSTPINIFWTGTLNSIIDKEMPDIINGHLPVPYMADIAARIANKKNIPFIL
TYHNDLTGYNPMVRFLSKCYYEFIGNKTLEISKKIVVTSPFYASSSLYIKQYANKLEIIS
PGVDIDIYKVLDNVTKDRNSILFVGQLNKESQHKGLSYLLDAIKIIRNSVSTIKLDIVGE
GNYVDYYKMLTKSMGLIDNVNFIGLKRDKELVVYYNRSAVMVLPSYNRAEGFGMVLTEAQ
ACGTPVIGTMIGGIPYAVKDGKTGILVQPKDSKGLADAILKIVTNENISKEMGANGYKRI
REEFSWEKSADKMFTILSKEVEK*
>SR-VP_0-2_scaff_3614806_2932092_3471866-b_126 # 112766 # 114514 # 1 # ID=1_126;partial=00;start_type=ATG;rbs_motif=GGA/GAG/AGG;rbs_spacer=5-10bp;gc_cont=0.320
MSNKILIIFISILVPILTVLGVCIDNTYNMNQLTMLALALVSIFPIMIIVSKSSMSNSIY
PIAIYSIALSLLLHVSLTGSFINGADIQTEYFMADNVIETAHWEQNIANNVNSMLSIVMI
APMSSLLLGLDLAWTFKIVYPVAFSLVPVILFYIYKKIFDIRLSFLSVIIFMFTPFFFLN
MPFHARVQIVELLVVLLIFSITYVERLTSPMRLIGITLLFGIVVSHYGMAYLFLFLMVLS
FLVQHFFSRLFSAFDSHIKFNTLSVYLAIYIVFLISWYIYTSNGQPFLTVVNIFSGISNS
IFNDLLNPYSRDIMSLATREEFSPIRSIVKWSNGAIILSIIIGFVVVFFNQKKFNFDKNF
FIFSMGSITMLGASIAVPSFSSNLSFERLYQIQLIFLAPFAIIGLMTIFRSKNIQQFALV
TSIILSIFLLFNVGLVSEMTHDNFPINIALNRSVPTTSYSYYTQNDVVATKWLNRYGADD
GKYFGSLFQGYFIMGAFMTKDMYVFDAATNDTCYDGTSYILVTNKETIYDQIVSSRSEKA
DEDKKFLATTVSFRDSSFSRTLSNTEKIYDTYVSNVNFCKKY*
>SR-VP_0-2_scaff_3614806_2932092_3471866-b_127 # 114578 # 115852 # 1 # ID=1_127;partial=00;start_type=ATG;rbs_motif=None;rbs_spacer=None;gc_cont=0.333
MKIIDNLFGDSLLKNSIYLIATNFIGGILAFLFWIIAARYYTIDDVGLGSAIFSSISLIS
MVGTVGLPTALVFYLPRDANTDKIISSCLTTGIISSIIFSLIFISGLQIWTHELMPILNN
LTNILIFIFVTTAIIISTLMNAILVAGKRALFLMIKDTIYNFSKMVPLILFSGFGAIGIL
MSMGVGLVLCVTLGFILLFKVWKYSPRLTLDPIIMKMASFSAGNYVAFIFYSLPILLLPI
IILNMVSAKSAGYFYIAIMIANFLYGTSQSISNSLFAESSDINKFLNNINKSIKFGLIVL
IPGIIFLMIFGKLLLSIFNPEYAANAFNAMIVLVVASIPVSLISLFNTVRSSQHRISSAI
RMNILIASITIILSVPLIRIMNIEGAALSYLIANMIGASIVISRVNYAALKGGACISECN
ERVN*
>SR-VP_0-2_scaff_3614806_2932092_3471866-b_128 # 115877 # 116746 # 1 # ID=1_128;partial=01;start_type=ATG;rbs_motif=None;rbs_spacer=None;gc_cont=0.355
MTKRDRRQTPIRASLPAGWSDAVPESTEVKPDTASDFYLNGEGTSRESKDSKDIARVIPK
RLSKNKSRKDQRNNYRVPVLNPDGTPAMPTTSRRANKWLKEKKAKRVKNKLEIFQVQLLQ
EPSGKKKQSIAMTIDPGSAFTGIGVCSKNAILYGATLELPGYKYDSKPKIVTNRFGKKVE
KYSNAIVEGMDKRRQLRRSRRHRNCRRREARWLNRSKSKISPSILARKQLELKIAKILSK
IYPIRMIGFEDISFNHFKDVTGVKGQYFSHVEVGKNWILDNLRKIAPLKI
>SR-VP_0-2_scaffold_141_1103739-b_1 # 295 # 564 # 1 # ID=2_1;partial=00;start_type=ATG;rbs_motif=None;rbs_spacer=None;gc_cont=0.304
MEKDDAQDSLNSKFVFSKKVTDLDLFKYDSIKELLNYINSKDVELVKVKILIKKANRELS
VGNSNIRLFIRKAYNLGAENKKRICVTTK*
>SR-VP_0-2_scaffold_141_1103739-b_2 # 646 # 1122 # 1 # ID=2_2;partial=00;start_type=ATG;rbs_motif=None;rbs_spacer=None;gc_cont=0.306
MSAQTWKRQGFGSQGEYLEHLAKRRGFRSHGEYQEYLIKKKGFKSQGEYQEYLAKNRGFE
SLSKYYEHWAKEKGFESYRAYEEQLTKKRGFESTYEYQKYLTKEKGFKSCHEYSEYLAKQ
KGFNSRHEYEEHLIKKKGFKSMAEYREHLAKEKSSVQE*
>SR-VP_0-2_scaffold_141_1103739-b_3 # 1410 # 1544 # 1 # ID=2_3;partial=00;start_type=ATG;rbs_motif=AGGAG;rbs_spacer=5-10bp;gc_cont=0.326
MAELVGIKCENCGKEIIVLESSIREEMFCTIGCMIDFKNGNFNN*
>SR-VP_0-2_scaffold_141_1103739-b_4 # 1842 # 3503 # 1 # ID=2_4;partial=00;start_type=ATG;rbs_motif=AGGAG;rbs_spacer=5-10bp;gc_cont=0.400
MNEEIGTVNNFWKSLKTKMYNMSWFNKAENKSCSILKDNGYLKAALVIVATILILSVTAF
GAVSSPLVKVAGFRSSDYGGPSNGNKYGHDQVDPAYWVSVAQQMSAKFPGSSPGAQYVVG
YIETPETNTYMPFPAPAGYKGMPNVDFGSSGIEEKMLTAFDNAGMKIILQVEPGDADVPK
LATMILNKFKNHSSVVGFGVDTEWLNAWSYKDGRPATDAEIKTWLDAVHSVNPSYKLLVK
HWLPSHLGTGHVEGVTYITDSLNLGSYQGAVNEFVNWANTFSGSEIGYQIGYEEDMNWWL
PMTDPAKSIITDIKTKVPSANIYNVYWVDFAITKEFSSTTPTPTPVATPTPTPVATPTPT
PVATPTPIPVATPTPTPVATPTPTPVATPTPIPVATPTPIPVATPTPTPVATPTPVATPT
PTPVATPTPTPVATPTPTPVATPTPTPVATPTPTPTANNTLTVVSPNGGESWSRGTTHII
TWSSTGKIGTTVKIELLRRGYIVKTISSNTSNNGSYSWTISPRQASANDYKIRITSRSNS
AYKDMSNNNFIIS*
>SR-VP_0-2_scaffold_141_1103739-b_5 # 3982 # 5289 # 1 # ID=2_5;partial=00;start_type=ATG;rbs_motif=None;rbs_spacer=None;gc_cont=0.312
MTIFNKQNSAIIITLTISLLIRIYLSQFDGYKNDIFDFKLWSQGIYNIGSANFYRSVASD
YPPFYIYILWLVGAIYKLLSPSFDAGTTLFTILIKLPANIADIFTALLIFKILRKYADFK
TAYFGMAIYAFNPAIIYNSAIWGQVDSINTFLMLLAIMLMISDRLELAGISLAIAVLTKP
QSLVVLPFIAILMIKNLIDKNIGLRFVLLRIAKIFIVSIFVFLILALPFYTKNIYGLVIG
LIKIYSSGYGQYAFDSVNAFNLWAMLGLMKPDDTIILYLTYKTWGYILFGLLFAYIIISV
AIKDKDSYEDIKRSNNKIEKESESKNKSDVLIYFAGAILLFGFFMLFTRIHERYLFPMFA
PFVIVASLDRHLRYIYWILTFTFLFNLYSVMKAFNNREFIPYEQVLIVSIINSGIFIYLL
YYFSKSSRRKIDEIH*
>SR-VP_0-2_scaffold_141_1103739-b_6 # 5276 # 7267 # 1 # ID=2_6;partial=00;start_type=ATG;rbs_motif=AGGA;rbs_spacer=5-10bp;gc_cont=0.336
MKYIDLRRNLQQIRLSKRLSFRQIYTISIMFFVIIAVLSPFSGNIGLIYGTIFTLFIPGF
IVVNIFLKEFGHIEKLVLTFFLSVVLSTQLVYWLSIVIGYSKFSIAIAGLLLVPALFFIH
LEEQDFRQFDFRLLKHPAILLSIGTFIIFYVVLSSSVWVFQENNIILSGSNWQDTPMHLE
IIESLNQGNFPPQMPYYSGVRMTYHYFVDLHTAIIEKIADISNPRIIVYLNSFFASLFAL
TIYMIASYITKSRKSAIFAGIIGIFGGGFSYVMFYDALSRYDWNKFSDLFLNNYVLEWGR
FFQIVPTFEVLLQSRPQLIGLPGLALSLYFLYRGLIEKDIKKMILAGIITGLLFPFHVTA
FLSVILISTLLIFHSLFQDKFALWFKGYLSFIIPVLLSIPFIVAVDPTTTSHVYFQIGWW
APDKSPLGLAIFYIGNLGIPFVISFFFPAFQKKHEFFIYSWFLTMFILPNIVTFTPDSFD
MYKFFHFMWIPVAIIAGYVLARLCDKKLYVTVVILVIFSVLTPFLDAAWNLSVSYPGYSL
DEYRAGVWVRDNTQQGSVFLEDASVHSPPTQIGGRLRIMGYKTWSTGQGYDIINRTRDIE
KAFNGTQEELSKIIMKYNISYAYIGSDETKTHPNIKEKFDKYFRSPYSNDQAKIYIYKLN
PNN*
>SR-VP_0-2_scaffold_141_1103739-b_7 # 7508 # 7870 # 1 # ID=2_7;partial=00;start_type=ATG;rbs_motif=AGGA/GGAG/GAGG;rbs_spacer=11-12bp;gc_cont=0.311
MISEKKLVDQFVRELACKKKKFTASYISTTLDVDVDFIKKRLIQLSNDGQLIINFDVVCP
YKCNHKIIDTYTSLNDIPIGKFVECKCGNVFVIAKENVYVTFSPNEIYYDDEMCEKRKFI
*
>SR-VP_0-2_scaffold_141_1103739-b_8 # 7885 # 8112 # 1 # ID=2_8;partial=00;start_type=ATG;rbs_motif=None;rbs_spacer=None;gc_cont=0.285
MKNTELSTIVELAKLKNEEPEEYAKLRSSIKEILIDMEKLATEIFEEIEEEKKKKTKKAR
EDLDLRIAEKMKKDT*
>SR-VP_0-2_scaffold_141_1103739-b_9 # 8434 # 9936 # 1 # ID=2_9;partial=00;start_type=ATG;rbs_motif=GGAG/GAGG;rbs_spacer=5-10bp;gc_cont=0.341
MENNNKALVVQPSELDKIYRGGKVSPDVRNTFSTSLEKGLSGEGVTIDHYMETNNRLKVE
MKEYLDRYQLQRTTMESVIYYLKNPSRASVRLADKVTSIFGKNGNLEAKRIAKDPHAIRK
LFEEMALSIEQSRGKTKELEQQAISLYNASLSQRENVDRDITELLKKISVNKDDIAKLED
DVNKVNGSMDKLLIYMEKIGMVVKGGRPMLEDSEKIGDVDALTQDVTSGSTYEERLDKLI
KQNGIINREEKNNAPIIDSTIEQDNNKEKEGIGAEQVKHEDKRKTEKRKMEAIKVYHTIN
NEILKIENSLRDSRNQKLVLHQNYERAKENLVLYEKVLITQVDEARNYFAMLFAIYDAEV
KYTLPSARLIASLASLQEVASQLTQQIYDARNVFNNLIENVTAGAIEIQEGIQLLAITQS
WDPERIERSESRTVELARRTKEFSLEMDRRLLEIESVYRNPSFHDRIKEKANLESGIEDG
FLRKLLAEDSTGGGSGKSGL*
>SR-VP_0-2_scaffold_141_1103739-b_10 # 9994 # 11106 # 1 # ID=2_10;partial=00;start_type=TTG;rbs_motif=AGGA;rbs_spacer=5-10bp;gc_cont=0.298
MKNLLHANEVLLNGIKNDDYIKKSEWDKKVYEEVAWILGGNIFPLIHLLKRIVDAEDYKN
NFGIYKELVLSNGGLPEFFNYRQLFDDRNVAFQRMKEILDSELVSSKEDLVKKWIHVANN
DMLISKDEKRKLLLETIPDKFQAIEFYERIKNEKIFNMGNPMSELSIKNACSMDRYRDKE
KKGYFLSWFNYVTGFGVWNIYVAYIEESKVVEKKGLFDSLIKENMSNKNIFSNENGENMI
LFKKFLEDHMNSGAFFLARDMDKIFETIYPKRISFFQFGPMLSKGLCNHDVDLSNLFWEN
QDAYFLTATREDIENVGLRNKEDIIDKMIGTKCKWDANKISEQRFGICSRDLEEPLKAFT
RFPNMRFYTI*
>SR-VP_0-2_scaffold_141_1103739-b_11 # 11318 # 11635 # 1 # ID=2_11;partial=00;start_type=ATG;rbs_motif=GGAG/GAGG;rbs_spacer=5-10bp;gc_cont=0.343
MAEIIQLLRKVALFGIGTVAISQEKIEEFVQEMVKEGEINKEEGKKFVMDVLAEKNRQCK
EFEEKINMKVKTIVDNSGVAKKEDVDNLSARMEKIEASMDRLKQI*
>SR-VP_0-2_scaffold_141_1103739-b_12 # 11673 # 12857 # 1 # ID=2_12;partial=00;start_type=ATG;rbs_motif=None;rbs_spacer=None;gc_cont=0.316
MEDGEEVYQELYTSNNSYFFRSDGDKNLIPFYVIIGIRGRSFEEDLVIPVKKDYLDDLTL
KNLLDDQILSKSEDAILESLQLGNMIYFDRRLNGTLKKTFNQLRDLMSDPSADKEIYSEP
LNFGKLQIKGHLIKEKIVDTTESVLSNLAYIEINSQTEGYNNIKQYVVRFKIDSHKKKSN
NIEKNNRTRSGSKALSKFGPFETSVTDYTTVKHEMMKMQVVKKRIDERKKWLSEYSEEDI
LFLIFSPIRFLRLKHMQNRLTKDYVEKGGKKNKPSIVKDIRENALFSGVWSYEDLEYLLQ
IDLLVENGIIVPTDFNYFSPPYGIVYKAVKNGVMIVGGIEHNFQSSKAYKQGHFITYVCN
RKMGKEGTQVLIKYRDEIGNTNKVLTCAEMDEES*
>SR-VP_0-2_scaffold_141_1103739-b_13 # 12876 # 14432 # 1 # ID=2_13;partial=00;start_type=ATG;rbs_motif=GGAG/GAGG;rbs_spacer=5-10bp;gc_cont=0.351
MGLFKDINDCISEFLRESSGSPRRQEKKAENIREKSAIAEAQRRKYEKLEKERRAHHWHN
VKDEIYSRYQLAIADDAKNIAKDLFGKDIEKVSVFFLTDERVVRERYIEGGYKDIDVYAK
NLIRHAFIGGPITATLLRRLKLLDDERRAGNVIDTEIDIDGFPPQGKMAYAVNEIELDGQ
IIPARRKFSIRCEMTATITEGFRTGPFVPYDELYLSNKDEMEQIIDDDVDDVEKYAQKKK
ILSKDDTIASEGEKYGKMYKTKVCSHGTDGALYCSQCHGDIIVSPSMNKVVGICLDTSGS
MGGNKLSSAKTAVINILERIPVSSNVQVVFIVFDSDLIMNCEDIIPFGTEYTELIKSSAI
SRIKSIRSGGGTPLYDAINFFLDGIWPRSESPGETHFWLDENRIFFPYTHLIMVSDGEEN
QSQLKNIIYKGMTGKDAFFAKLGSYRDAGLITDIIPLAYGDMESNATLIRELKKISGKKS
ISEVSPRNIIDSLAKNVDSILCGEDNLKMMGIPISRKK*
>SR-VP_0-2_scaffold_141_1103739-b_14 # 14482 # 15885 # 1 # ID=2_14;partial=00;start_type=ATG;rbs_motif=GGA/GAG/AGG;rbs_spacer=5-10bp;gc_cont=0.294
MMIQLHEEDDGLSIADRTISLQYHQFRTPRKELKQLILDNKKTYLLSEAEKRKYEKCLNW
DVNLIGNMSNFKDEIHVDFEGFSMEIARKLGNNYLLDKYVLVSTKQIDCDYIRDNYSGKY
NKQQNAIIIKLFNIHRKTIEQILMGEALIGTVSKKDLSLMIDNPESLFNIEVTFDTPNNA
ILKLKNIRKKEKILLENEEKLKDREFLKNLLESIDDISEAHGSLNRIPDDEINLREKVDF
NRLRLDDMDVYCLRSTDGTNIFVYFLAENKLLFNDDEIYMNNDLVILNGKDIGSLNVLVE
LGMVGYNPYIGLERYANMILRSRKEKGDITSVDWKNMFHFDKDDNVPERARELLVAVELL
VKNKRDKDFFVSLGHIKIYMTYPLIQNEILYELLTRMENDEYKSCYMDTEKFVQEVSNMD
DKQLGEFVEKILCSLEFGEENNNMVNMWLMENRKNVCNDLGIKFVEN*
>SR-VP_0-2_scaffold_141_1103739-b_15 # 16145 # 16582 # 1 # ID=2_15;partial=00;start_type=ATG;rbs_motif=AGGA;rbs_spacer=5-10bp;gc_cont=0.317
MYLTNDGFVVSGREIILIIFAMSVIIAIFISFGRIIRYIISKRNDKYDDYPGSSKFEDIY
QDVKLDTDKSDISDTYDESDLNRKWQEKVIFEETISNVPFRYDERTKVLTIGERFESSTE
PINVKLNSLNDLREFVDRLENYVNE*
>SR-VP_0-2_scaffold_141_1103739-b_16 # 16628 # 16864 # 1 # ID=2_16;partial=00;start_type=ATG;rbs_motif=None;rbs_spacer=None;gc_cont=0.359
MTNITIKLKRSHPNYSERIDRMTLVAMEIADSKYPLDSMNTVIPTLDAQDAYVLGMITGE
MIRNGILRLEGLESQIWR*
>SR-VP_0-2_scaffold_141_1103739-b_17 # 16867 # 17136 # 1 # ID=2_17;partial=00;start_type=ATG;rbs_motif=GGAG/GAGG;rbs_spacer=5-10bp;gc_cont=0.337
MSEYMESKKILERIETLIQNYVGKAKEENKTPTRDEIIEVVTDKLEELLETCYENKEIMY
IVSGMAIGIAIVLEVEETLKKNESQDMKK*
>SR-VP_0-2_scaffold_141_1103739-b_18 # 17246 # 17518 # 1 # ID=2_18;partial=00;start_type=ATG;rbs_motif=AGGA;rbs_spacer=5-10bp;gc_cont=0.315
MNKIEMMKRIRNVSIETAVIFVAICISLIGFIITIIGAFLNGFMMFNGLKDLSRGFGIIL
IGDSIALLGVAIMALVFIFELFTTQTKSHI*
>SR-VP_0-2_scaffold_141_1103739-b_19 # 17553 # 18146 # 1 # ID=2_19;partial=00;start_type=ATG;rbs_motif=None;rbs_spacer=None;gc_cont=0.327
MNMEKLLLNILKSHLDDEFSQIEIGGNTLSTRRGICYTASKVGSKILNGLGYKCCIQRVT
VIIGNEIGRRIFKEQKKGYIYTEDELIKSGGWTIGLGFPPDSHYVIYVEGERGEKGEILD
LTYEQATRPQYNIIADAYWERIDNLPDTIIEIHIHKDAKLELDPIYHYPEFRRFFKKTVR
KGIRILEKEGFSKIRNG*
>SR-VP_0-2_scaffold_141_1103739-b_20 # 18139 # 18309 # 1 # ID=2_20;partial=00;start_type=ATG;rbs_motif=None;rbs_spacer=None;gc_cont=0.316
MVDLWKSLVEQKIISDKDEDVRYVDFSFDVASVIFTIAAILHVQTINTLVTCFILT*
>SR-VP_0-2_scaffold_141_1103739-b_21 # 18558 # 19814 # 1 # ID=2_21;partial=00;start_type=ATG;rbs_motif=GGAG/GAGG;rbs_spacer=5-10bp;gc_cont=0.400
MVNKPIQKKHIGLGMLLLIIAILASGQVLASDGAAANDTIAPTTTISVAENESFNNSVTI
ILDATDNTDGSGVNETLYTINGGDNVTYAGPFDVNITGQDNVTYWSVDNAGNQESPKMVN
FTIENVTPVPPVPQVPFEFTVVPQSITVTPSEDAVYNLILNNTGNSSDTYMFAVDNGDAN
VVLSMNDSSVDNVSIEPQGSANVLMTVNSAVTGTFTVNVTATSEADINNSMTISTKTIVG
TVPTAPGVNAMREIDSQFIGPGDSTNVTVNISSDMTQALVLQEAIPEGWNLTRISDDADS
FRTNNLNEWLWINVTSGVNKTVVYKLTAPSNASIGDYSINGSIVNSTGMVTTVGGSNTVS
ISIIGYYKKLGDNPNKIDTSDVLKAIEDWRGAVTPDGLTRSITGEELAAMLDAWAMGE*
>SR-VP_0-2_scaffold_141_1103739-b_22 # 20040 # 20750 # 1 # ID=2_22;partial=00;start_type=ATG;rbs_motif=AGGAG;rbs_spacer=5-10bp;gc_cont=0.404
MKNIKRNLRYTINIGLMVVLISMSACIGQATVSADRTIENNMLAAGGETTVTVVIQNDVT
QALSLQEIIPSGLTLAKISDDANVFRPNTWIWMTVANNATETVKYMITVPSGTAAGVYTI
NGNILTNGITTDVAGDNTITVTGQMSTNSGSSDGTYPATTTTPENATNAIVPIETTVAPA
GIAQSTIAAVETTAQPLETVSDISATPVATKKQAPGFEIVIAIGIFGSIYLLRKMK*
>SR-VP_0-2_scaffold_141_1103739-b_23 # 20932 # 22461 # 1 # ID=2_23;partial=00;start_type=ATG;rbs_motif=AGGA;rbs_spacer=5-10bp;gc_cont=0.311
MSVPLIYREDVAETIIVKRAQRIHIPYDESISYFCHLSKNLWNQAHKIVYPYYKKFKIVP
TYEELDAILNKKKYSGYKKDGKYFDEYDNYHKLGGATAQQILRVYFKAWTSYLKEKKDYF
ENPDKDYTGKPREPGYKKKDGEFILIFTNRQIKFKESQKIGTVWMTFPRKIDNKSSRLKD
LKILLGNINSDLDNYLINRIMNGKFDQVRIIPKGTGYWIEIVYDEEIIKNAGEIYGLDEN
KIMSIDLGVENLTAITDNIGNRPIIIKSEKLKADNQWYNKRKAELQAIYDRQIYGCLLKR
DKKGNIRYLVNKTGKKMDILTENRNNIVMDSLHKVSRYLINRALEIKSKTIAFVRNPGWK
QKVKMGKRNNQNFVQIPHKKLIDMTRYKAMEYGIDVIDDTEEYTSKCSFPDTESVEYHKE
YKGKRIHRGMFEASKGFIINADVDGSYNFLRKIAEKVLKNKTKFDYVYPKFTIESIIEGV
AVHGLVPKRLSISDLMTKSYEQLKLSIEI*
>SR-VP_0-2_scaffold_141_1103739-b_24 # 22620 # 24284 # 1 # ID=2_24;partial=00;start_type=ATG;rbs_motif=GGA/GAG/AGG;rbs_spacer=5-10bp;gc_cont=0.318
MSKNDLIILESILEQMKIPGLSYEENFELFSFEQILKSYDLSYDEIFNGKAGDKYEVGFF
NFVNDELLEEYDDLNDIKKPSMTSFLILAKTDYPDEYLDYVSKIIRYIFDFGSNVSDIKV
FRDAYLKLVPYELMVSIILVSKDFTVSERILQKLEDFKKIVMEYMPMAKVESRIVGPGEL
ITLAHKEKSYTLDLKFDKLMSDDDSYFLLTSLTEYEKFITDKEGNLRRYIFDANIRDFQR
SSEVNKGMAETLESKDRADFWWYNNGVSILAKNPRIAGNIITLDDVQIVNGLQSTYVIHK
YLKNAGGKDQRKIGIKILTTGDTEIRDNIIKFANSQNPIPKTALRANDIIQRNIESYLLN
NGWFYDRRKNYYKNMRKPLDKIVSIGYLSQAIMSMVYREPNRSRKNPLSLTKSDRDYNHM
FGLSNYKIFLFCVSNMKKIDRYLHGSDFGEPYKTNVKWHLATLIMVKLTGKKNYTIEDLE
KILDITIDNDLIENTMSELVSLTDGYMNEHNVIFRTVSVSKDFVNYILERVRLNKQRTRT
DAGIWSRKTRVSSS*
>SR-VP_0-2_scaffold_141_1103739-b_25 # 24308 # 25123 # 1 # ID=2_25;partial=00;start_type=TTG;rbs_motif=GGAG/GAGG;rbs_spacer=5-10bp;gc_cont=0.314
MNIGNNTGSDTDRGGKTDNDTSENRAVDNNTTKDNESDVCVVDNESDVDTVENNKSKIDT
SEIDTVYGKKLRITCVERKYKIVDQKVSFFIVVRKEFNEERTEKMLHEDMEIKTFLANYE
ITNIVFPHSSNENIKIKKKKLNEKENFEIGKKEESETTKKRRDIIMNTLKRRELFDSLDL
PKEFLVRDYIEAVEKNGIKISNSAMSYDDLRWLAKKGKIEMIKKIDHGVVSYILINKTGN
DKIDPHSEEDKDIHHEETVLPSKRSIDRFIS*
>SR-VP_0-2_scaffold_141_1103739-b_26 # 25156 # 25992 # 1 # ID=2_26;partial=00;start_type=ATG;rbs_motif=AGGAG;rbs_spacer=5-10bp;gc_cont=0.283
MKEIDDKKLDEIIEIMKSLKAIKDEEIKKQNQKLDEFAKVNSLLTSIEKQNKNIEKLNES
VRELIQPPPILDLIFLNRKIFCKFTEDIVGNTKRRIITHDRIVISLANNGLGIGKNNQLC
IIYPTKTHEIELFPISIKFLKLLNLGYGSIQYKKDESIFEPISPTIEQFFEIRSPYNTIK
IEKDIIHAGDSINYVLYLRLADDKKVNEIKFYAGGYCLSENSQNRYFGIEIRIFEFNDKN
KSAKLDVVIKEKRKEERIPIGIISEDYSDFSESLKEIK*
>SR-VP_0-2_scaffold_141_1103739-b_27 # 25992 # 26309 # 1 # ID=2_27;partial=00;start_type=ATG;rbs_motif=AGGAG;rbs_spacer=5-10bp;gc_cont=0.352
MSDKKNNEMEFRKILEEMGYEKPEDEPLTEQELRQVFIYNKIMEGEKDRLGILTAKIDEL
NKVINEKKVYTTDKIKESPIAYVAGAFLGGIFVGYIMGKGKDKTL*
>SR-VP_0-2_scaffold_141_1103739-b_28 # 26380 # 26679 # 1 # ID=2_28;partial=00;start_type=TTG;rbs_motif=GGA/GAG/AGG;rbs_spacer=5-10bp;gc_cont=0.340
MQQGIIDFLSGFSNSIIQGLSKELKSGINDSIEENMEKFRKKLFITGIAISITAAGFFLF
LWGIASTIDRIFAMRGLGFVLIGLLGVLAGVLVHKVNNS*
>SR-VP_0-2_scaffold_141_1103739-b_29 # 26868 # 27533 # 1 # ID=2_29;partial=00;start_type=ATG;rbs_motif=GGA/GAG/AGG;rbs_spacer=5-10bp;gc_cont=0.309
MDKKSHEIFAKVLLEAAEKTNVSPKIWGNAPDIDIKFLHRWYRHRISVLPDIYKENLKDC
KEEIVDKDAIVSCVVSHLYLDIFNGWLFPFGILHPIYPEDSIINDLLDDIDSPKLLIEYL
EKLSGFVTFNDMFYAESKGIMQEFVRNIEVRYIPSMVEIIVRRIAMHSEKNYNKIYKKAM
NDIARFTEDDIYNNMKEIAEQIYICEQFEINYTYLINKVMS*
>SR-VP_0-2_scaffold_141_1103739-b_30 # 27784 # 28809 # 1 # ID=2_30;partial=00;start_type=ATG;rbs_motif=GGAG/GAGG;rbs_spacer=5-10bp;gc_cont=0.315
MNMHNGEYKPMQGIEKLKDYVIDQIMNKDRCLVIGSNNMMNQFTKDCKVPIDIVMADLLD
FDGKIVAEPMRIFNKNSGEILLLGMASKTKLINIITLGMSKDVDKAKDLVIIELKKEKCI
GGYKFTADSRIACTKEEKIAMISSLFRRPDNETINKMETSKKLMKGEFVLEVDKSTDKTT
AVLEPMENQDDLRREKFCNALGIDNDRDQELIDLSIKFFGKAVGVEKLSMAEEISNMNHD
IFLSLLEEDKGTNNIEKLYVAFNQGMILQEFADRYDEKFEYLENDSNEKLKQIGKKYACE
IRKSDTIEKIEHLDSISLKEKLKACFWSGYYNREFYKTSEE*
>SR-VP_0-2_scaffold_141_1103739-b_31 # 29064 # 30482 # 1 # ID=2_31;partial=00;start_type=ATG;rbs_motif=GGA/GAG/AGG;rbs_spacer=5-10bp;gc_cont=0.371
MIYDEKQQKIAEKINPAVQLSHWNDWKWQLRHAIKDIGTFEKVSGIKLDVNEKKQLVDTI
AKFPLNITPYYLSLINADDYKNDPIFRQSFPSKKELIVDKYEMKDPLSEDADSPVPGLTH
RYPDRVLFHISNICSMYCRHCTRKRKVGDKDSIPTKEEIMKGIEYIRNTPTVRDVLLSGG
DPFMLSDDYIDWILTELQKIPHVEVIRIGTRMPAVLPYRITYDLIEVLKKHHPLWINTHF
NHPREITASSREALKRLADAGIPIGNQSVLLAGVNDCPRIMRELVHKLVQNRVRPYYLYQ
CDLSEGLSHFRTPVGKGIEILESLIGHTSGFCVPTYVIDAPGGGGKIPVMPNYLISWSAN
KVILRNYEGVITSYKEPDNYEHVFCDRDCESCKLQLNLDEAKEIFATGIEKLLSDYDTTI
SLVPENNDRMERRVDMASANDVVSDTTNGTTKVIDEKDTKEVVGIVSNETNA*
>SR-VP_0-2_scaffold_141_1103739-b_32 # 30511 # 31377 # 1 # ID=2_32;partial=00;start_type=ATG;rbs_motif=AGGA;rbs_spacer=5-10bp;gc_cont=0.296
MRDVITRIDNSIVQHGKHNSRLYVMSLSKKDFPKIIDKLDIMASENGYSKIFAKVLSFAR
DKFIENGYRIEASIPRFYDGQERIYFMCKYFDRSRMIDDKIEDINKILGISRSKENILED
NTFKFDLPKGFKYEICDESHISQMANLYGKVFVTYPFPINDPEYIRKTMSENFVYFSIWK
DDNIVALSSSEMDINLQNVEMTDFATLPEYQGKGFALYLLYKMENEMRKRNMQVAYTISR
AISYGINILFAKMGYKYGGTLTNNTNISVTKDASNNFESMNIWYSYLI*
>SR-VP_0-2_scaffold_141_1103739-b_33 # 31503 # 31730 # 1 # ID=2_33;partial=00;start_type=ATG;rbs_motif=None;rbs_spacer=None;gc_cont=0.294
MKPGDSIGKHKNCRICNKSIEYDHHFGRCWECVCKERLKYYEDGLKIYEKNCNLQMIEKT
KKEIEQWNKELRSTA*
>SR-VP_0-2_scaffold_141_1103739-b_34 # 31916 # 33088 # 1 # ID=2_34;partial=00;start_type=ATG;rbs_motif=AGGAG;rbs_spacer=5-10bp;gc_cont=0.380
MRSEYDVVVVGGGPAGSVTAKVAAGKGCSVLLIEKRQEIGDPVRCGEACNKDTIGHHIDL
DPKWISAEISGTRLYSPDGTPIIMSEGAGKPGIMLERKIFDVALARNAAKAGADISVKTS
AIGIIKDNKSVSGVKVRSYGEEFDIRSKIVVGADGIESKIGRWAGIDTTLKLKDIETCAQ
YLMSDIDIDQDFCEFIMGNSVSPGGYAWIFPKGKRMANVGIGMAGNRTNEMIPIDCLKRF
ANKRFPGGKTIGFVVGGVPTSGPIEKTVVDGLLLVGDAARQSDPITGGGIHNAMECAKMA
GDVIADAISKKDYSTKILSKYEKEWRSTIGKTIEKNYRIKELFLNMNDKQLDDLAHSLKG
VKFSEMSTLAFVKQLVKHNPRMFFELRSLF*
>SR-VP_0-2_scaffold_141_1103739-b_35 # 33098 # 33415 # 1 # ID=2_35;partial=00;start_type=ATG;rbs_motif=GGA/GAG/AGG;rbs_spacer=5-10bp;gc_cont=0.327
MKLEVDRENSVDDVYQCDICGRVSAYKVTCSICDRCICSNCTFFDTGWLGNYTDKYCESC
FNIGKEYFDRFKKEREKFDAIMEKIECEWKDKATEAATQQKKQNI*
>SR-VP_0-2_scaffold_141_1103739-b_36 # 33436 # 33768 # 1 # ID=2_36;partial=00;start_type=ATG;rbs_motif=GGAG/GAGG;rbs_spacer=5-10bp;gc_cont=0.411
MAEVKKSFIQEFNDFLTKYGVIGLAVAFVMGAAITKLVTALATDLIMPIIGAVIPGGDWR
TATLSLGNIKFLVGDFIGNLVDFVIIALIIFVIVKAIVKEKLNANGKTKQ*
>SR-VP_0-2_scaffold_141_1103739-b_37 # 33827 # 34042 # 1 # ID=2_37;partial=00;start_type=ATG;rbs_motif=None;rbs_spacer=None;gc_cont=0.380
MVCIMKEEKDRNESEGRIGEYDLKIAYKNGIAEGLKRCSWWEDGIQYVGTSKKTLESAIQ
EIEKEYNHLKP*
>SR-VP_0-2_scaffold_141_1103739-b_38 # 34189 # 34311 # 1 # ID=2_38;partial=00;start_type=ATG;rbs_motif=AGGAG;rbs_spacer=5-10bp;gc_cont=0.285
MEVVYFYEKKAEKDVLDILKDIQEIKNDNTSQLSIDNAWG*
>SR-VP_0-2_scaffold_141_1103739-b_39 # 34298 # 34489 # 1 # ID=2_39;partial=00;start_type=ATG;rbs_motif=None;rbs_spacer=None;gc_cont=0.417
MHGDKEQMKNISMGKPPRERGGLLTTLKDIGVESITGEKEQTIMNTFKEEEDNAARGIGL
IFG*
>SR-VP_0-2_scaffold_141_1103739-b_40 # 34525 # 34824 # 1 # ID=2_40;partial=00;start_type=ATG;rbs_motif=None;rbs_spacer=None;gc_cont=0.377
MTIVKSCTIWTNGLVMSFDEKGEQIPEYQGFILDIAEKLKVGCDENTKWTLGKWDEAILD
ADLSWYWTKNKESIQDNKQNDKQTDKKDDTQDNKLKSAE*
>SR-VP_0-2_scaffold_141_1103739-b_41 # 34838 # 35044 # 1 # ID=2_41;partial=00;start_type=ATG;rbs_motif=AGGAG;rbs_spacer=5-10bp;gc_cont=0.314
MSNRKYVIESRRYIDANGSETFDTWITSANVIEIKHADQYLVFFPLEGEFAGKKHYIPFS
NIHIVREL*
>SR-VP_0-2_scaffold_141_1103739-b_42 # 35250 # 35702 # 1 # ID=2_42;partial=00;start_type=ATG;rbs_motif=AGGAG;rbs_spacer=5-10bp;gc_cont=0.327
METSITLKSKFPRDIINEIKWKDYDINKCKIYYINRGSPGDIGSFEGDRILEIGAGFLTL
KSVPYEKYVPYHRIIKIEYEDQTVFSHPGRETKGHVILKNMSSRDEFKINALRDLEFSEC
TCNDCGNRFKGLPVEKIRCSACHSLNISKE*
>SR-VP_0-2_scaffold_141_1103739-b_43 # 35790 # 35936 # 1 # ID=2_43;partial=00;start_type=ATG;rbs_motif=AGGAG;rbs_spacer=5-10bp;gc_cont=0.265
MTERLTIDPFPSFETCLFIMAILFATYIRIYIQIMRINISRRRKFNKR*
>SR-VP_0-2_scaffold_141_1103739-b_44 # 35962 # 36285 # 1 # ID=2_44;partial=00;start_type=ATG;rbs_motif=None;rbs_spacer=None;gc_cont=0.321
MKIRIPIIGNKNGQPVVDDFFENVCNIANLNTGTIIGCPSDNIEDRARPFILIKDKVIVQ
KKYEPVQQDILDIYPDRAKTLLVYFFEVDIDKSKLDLLTDEEVKLVL*
>SR-VP_0-2_scaffold_141_1103739-b_45 # 36533 # 36712 # 1 # ID=2_45;partial=00;start_type=ATG;rbs_motif=AGGAG;rbs_spacer=5-10bp;gc_cont=0.372
MTVMYRCGKCNKIFKLREYVRLEAVHISDGALEEIHDTQGRKCDSCGTTIRSNDRTFET*
>SR-VP_0-2_scaffold_141_1103739-b_46 # 36745 # 38127 # 1 # ID=2_46;partial=00;start_type=ATG;rbs_motif=GGA/GAG/AGG;rbs_spacer=5-10bp;gc_cont=0.377
MESESWVEKYRPGTLSGIVGNMSAIAELKDWAQSWQDDKPTSNAIIIHGKPGIGKTASGY
ALAQDMGWEVLELNASDQRTKKIIQKYMGNSTQRGTIDGSKRLIILDEADNFHKSKDRGG
EKTVIDQISNTKQPIMLIANEFYDMSYALRSSCKVIKFKPVWTSSIMEILKKIALAEGVT
YDKGVIEKLTENSNGDLRAAINDLQAVGEGRPHVKLEDIITGERDNKEDIFKVLAQIFRG
ANAKESCDAADDTDKDPAHLISWIDENIPIEYTMSRELNDAYYYLSRAEWFLAQVRRRQN
YTMWKYAKVLMTSGVFVSRYGHMTSVRYKKPQIVDTIWQTKVMRATRDSLAKKIAIRCHT
PIGFARSELLPFFKSMMKNEDYAAYVTASLELSPEELAFIFDENLEAKIVQKVYEKAQSI
IREDDEYKMVITTEKEAEDEIKNATRWGKAQMNIEDAWGV*
>SR-VP_0-2_scaffold_141_1103739-b_47 # 38132 # 39250 # 1 # ID=2_47;partial=00;start_type=ATG;rbs_motif=None;rbs_spacer=None;gc_cont=0.333
MPMLKDGKLENFAMMKIRHNVQNLLSNFRPKLSNENVEYHLHGHDNIDIEDDKVYNLTEK
LVSTAYPTSEDKYDKRWEYFYVPVKRNRKTIAVPMWIMEYDKDFFVILQSFGSFHIKKGN
EDTEKFYYNIISDTLKFSSIIQKDYSILNRLIPYDIRTGKIKGCHILERLLSPQEKKDIY
EKYENYSTHKNDLMEISLNDYLNVASICYKAAYPEETKNLSNIDMYKKWADGRHGGMLSI
QDWDSKKEFSEWYNSGEYIGSHPFEIVFSWHRHGIHLYPLRDSSHGYKLIVTNYAYAWDF
IKMVDALMEIQVPFEAGELEAVLDYLAGDTYFTVNNESDHNFRYEPSRAHKRKYFYDIEW
DDITVVKYRLSL*
>SR-VP_0-2_scaffold_141_1103739-b_48 # 39365 # 39967 # 1 # ID=2_48;partial=00;start_type=ATG;rbs_motif=GGA/GAG/AGG;rbs_spacer=5-10bp;gc_cont=0.362
MIKKSKLVVPFYTQERWQNWLIKVEESGFKPDDQEKGAIFVYMEDDIVLACLKVIAKYDK
NLISKDEALKYITEIKDIVLKQIEPIDDDIDMMLESTQVSLIAVFASCECYINDGYVKTR
TFTKLLKEVLKAEKDNNMATALDNIAKIGANLLAGGKFKEKDFENVPEGIVAEWIDGIDC
IGAAMIGDTSYKDDEPDSGS*
>SR-VP_0-2_scaffold_141_1103739-b_49 # 40015 # 40359 # 1 # ID=2_49;partial=00;start_type=ATG;rbs_motif=GGA/GAG/AGG;rbs_spacer=5-10bp;gc_cont=0.287
MTLEELLSNVNNNIRRIVDELRLRIMNISGVDEIVDKRRIIYRYSGKDFCMLNIKKDYLE
IDFKLGDTIEDPMDFTWKIKQTKKNTFNRRMQIENMLNIETAFGLIFQSYNFIK*
>SR-VP_0-2_scaffold_141_1103739-b_50 # 40390 # 40536 # 1 # ID=2_50;partial=00;start_type=ATG;rbs_motif=AGGAG;rbs_spacer=3-4bp;gc_cont=0.395
MIHRCKNIPSDYILVSRLLSSSVGGIAGTRIDGIIPIIYCPWCGEKLE*
>SR-VP_0-2_scaffold_141_1103739-b_51 # 40655 # 40975 # 1 # ID=2_51;partial=00;start_type=ATG;rbs_motif=GGAG/GAGG;rbs_spacer=5-10bp;gc_cont=0.364
MCNIKKKEFYDAVTGNTTDGKYYGMDAAVFRKVDNVEMVFDSRGEYLGIRTCRGTFVNDK
YTTKKGPYDFKSFSDLKIWAGKGCNLSNFIETKDGDFLQIDGPKRK*
>SR-VP_0-2_scaffold_141_1103739-b_52 # 41068 # 41889 # 1 # ID=2_52;partial=00;start_type=ATG;rbs_motif=AGxAG;rbs_spacer=3-4bp;gc_cont=0.333
MQAIMVNKNPMSKEFQNEAKRLGITGYEYSQLLKRKSYNINKEYHEYQKSPRHIKQMLIE
KYRGKNLEDAVIGKVINTARGECYNIASQEIVNLTNIGDNKSLIFDIETMGFSSVPIILI
GLARINNDKLMIEQYLSRNTKEEPAILEAFASHLREVDTVITFNGTRFDIPFVEDRFSHH
KMKGSLYSKVHHDALPLSRCEWKKKLPNCKLGTLEKRILGIERENDVPSRYVPDFYRTYL
QQKNVGPLIPIISHNRQDLITLAKIFSKLRDVK*
>SR-VP_0-2_scaffold_141_1103739-b_53 # 42146 # 42352 # 1 # ID=2_53;partial=00;start_type=ATG;rbs_motif=None;rbs_spacer=None;gc_cont=0.386
MNEKSPLTKLGEAIDNGEFSGIVSEYKCEKCGRCAEWETYIGIPIAKIPCGGSCDGYLVL
QHDSEHSK*
>SR-VP_0-2_scaffold_141_1103739-b_54 # 42395 # 42547 # 1 # ID=2_54;partial=00;start_type=ATG;rbs_motif=None;rbs_spacer=None;gc_cont=0.438
MSFMIKNAAITQLVECLAVNQDATGSSPVGGVYYLAQKSNDRTTILGPVA*
>SR-VP_0-2_scaffold_141_1103739-b_55 # 42672 # 43106 # 1 # ID=2_55;partial=00;start_type=ATG;rbs_motif=GGA/GAG/AGG;rbs_spacer=5-10bp;gc_cont=0.317
MNKLTIEKDEDRKLAEYIIFRILNGDVFFLCSEDVAKMQEKGSDIKFERTGIDVKLRKYG
KDSTLFFLKKDKKLKNYSSDVYIPAGANWETLFGFYFEDCLPIKIHVYFIGKEFDLDKLS
EMVYSLFADTENHIKISNISYRYQ*
>SR-VP_0-2_scaffold_141_1103739-b_56 # 43373 # 43678 # 1 # ID=2_56;partial=00;start_type=ATG;rbs_motif=AGGAG;rbs_spacer=5-10bp;gc_cont=0.369
MKNQIRQGDVLLDETNLEEHKDRKLVGSGKRVLAYGEVTGHSHVLCGNISYYESNGTMIC
QVEDGVLSHEEHGNITIPRGDYLIINQREFDVMTGIRSVMD*
>SR-VP_0-2_scaffold_141_1103739-b_57 # 43722 # 44819 # 1 # ID=2_57;partial=00;start_type=ATG;rbs_motif=None;rbs_spacer=None;gc_cont=0.353
MTKLTIDSLTKEQLDMIGTVRQEYIDALTKDFDDKDIIKKVKWFYELYGLLDPKVHILDS
PQQYKLENAEKFHKGGDVQEDIINKLLYELWRQMQKSLDQSTLDLVKREILQKISGLYEN
HVALKRVVGRAVWNVFRQTDMGREHNVPLLSMYDYFLRIGAIKDPSENKDAEKFMAYMRS
GIMYGIYNQGHAYIIRNNNGPQFRDELGRLNNEQGYAVVWRVNKDGKIESGLHFVKGVYF
QPELFDKIFVKEDISSEEIFGIKNTEQKAVAIHHIGYDKFIKELGAEKLDTWITESAING
NIAVCNLYQFTLDGDRLRFVEVQDHSTGKKTVLGVPIIEDTKTAKGAVAWTFGKKECEYN
PTIET*
>SR-VP_0-2_scaffold_141_1103739-b_58 # 44863 # 45033 # 1 # ID=2_58;partial=00;start_type=ATG;rbs_motif=AGGA;rbs_spacer=5-10bp;gc_cont=0.304
MNVLQFLLLSMMIIDGSIASIIILSNLGEVLKFVGLIILVIISVFIVLIGAENAES*
>SR-VP_0-2_scaffold_141_1103739-b_59 # 45020 # 45160 # 1 # ID=2_59;partial=00;start_type=ATG;rbs_motif=None;rbs_spacer=None;gc_cont=0.326
MQNPEISGIEYQQGELQGYEVNLNSYETQKSIMNHHIDEIQKDIVS*
>SR-VP_0-2_scaffold_141_1103739-b_60 # 45687 # 45854 # 1 # ID=2_60;partial=00;start_type=ATG;rbs_motif=GGA/GAG/AGG;rbs_spacer=5-10bp;gc_cont=0.280
MDKITEEKAMVKKIESFDEGTLRVMLYSIKDTSLLKELIEVGEDFRKATISANKK*
>SR-VP_0-2_scaffold_141_1103739-b_61 # 45866 # 48148 # 1 # ID=2_61;partial=00;start_type=ATG;rbs_motif=AGxAG;rbs_spacer=5-10bp;gc_cont=0.319
MFLLDIKYDRKTKKIVKWIKEKNVCKPVRETYFPKIYISGAMDLSFLCKVPGIIDLHFED
KSIALGRKPEEVICATVDPNFIYDIVSVLEFHRCCIYNVGISTLRQYLIEKKLFPTANLI
DYSQADDDQYALDYNVNLVSKDLSVIPKIRGIFTLDDRIDRIYFGNDIIEGREKYIIEKL
NTNIMESDPDLILTNNGDSFELPYLYYRASLHNIRLQLGREKFIDNNKKGDTSNNKKGNT
SNNKKGNTSNNKKGDTSNNKKGNNGRSYFSYGKIYHKPRGYYLSGRLHIDRSSFLFREGG
LPGIIDISRITGIPLQELSRLSPGSAINALQANQALRDNVLIQWTGNQENQKNSQYDWET
IEQSVMSGRGALILDPKVGLHERIYELDFVSMFPNIMVDRNISPETVLCDCCPNGQKVPF
LNYNICQKNIGLIPRVLRPLIDRRLAYKKRAKDEKYNHLISEEYEKKQKVIKWLLVTSFG
YMGFNKAQFGSMKCYDSITAYARDILLRTIKLSQNMGYDVLHGLVDCVWIKGPNPEKLQK
VITEDIGIDIECKGFYNWIVFLPNKSDDNGSPYRYYGLMNDGKLKIRGIEMRQRSTPGII
RNLQEDILNKLAEAKTAPEFYKKIPDTLNILKCYTRKVFDSECRLSELIFEIRISKELGE
YKGFNNSVAALGQYKDNNIDILPGQFVRYIVTDSKSKNRQKRVIIPELANETTKYDKEKY
YNYLLSATESILLPFGYSVECLDGIMRKNIQTKLCQYGQL*
>SR-VP_0-2_scaffold_141_1103739-b_62 # 48135 # 48350 # 1 # ID=2_62;partial=00;start_type=ATG;rbs_motif=None;rbs_spacer=None;gc_cont=0.310
MVSCKLLNIEIDISRTCPASKNFRKSFLCYKDCGFSPLRDKNKKRIVQAKLYEDTEKCDV
VWSFKKIKKYI*
>SR-VP_0-2_scaffold_141_1103739-b_63 # 48379 # 48498 # 1 # ID=2_63;partial=00;start_type=ATG;rbs_motif=AGGAG;rbs_spacer=5-10bp;gc_cont=0.375
MQNKTAEVDWLILDEHWAEQYEEDYGDVVRKAKLIIHYY*
>SR-VP_0-2_scaffold_141_1103739-b_64 # 48600 # 49088 # 1 # ID=2_64;partial=00;start_type=GTG;rbs_motif=AGGAG;rbs_spacer=5-10bp;gc_cont=0.387
MTSVLVNVIIGMIQLIIAIILAVVSLYIGFAMLGKLTGKIDEEKELAKGNTAVGILVASI
FISIAIVVQSGIAGISAGLRNAVAGNIYSLVASVVQLVIGIILAVVVIFMALNVFDKLTK
GIDEFEEIRKGNVAVALEMAGVIVATALIVQSGVIGITSSLF*
>SR-VP_0-2_scaffold_141_1103739-b_65 # 49205 # 49696 # 1 # ID=2_65;partial=00;start_type=ATG;rbs_motif=AGGAG;rbs_spacer=5-10bp;gc_cont=0.333
MQIEVDLEKMVSRSIIDGILNSDNIQGEVDKILESDEYQKILTANVKNRLDDILSSEEGK
NQIESSIICEISKSDYVQEEIEKILETEQYQKILQKHVKACLQEVVLSEEGKTEILDKVK
EYLESYKIDYDDEFDSELSQGIADILLTVMKSAFEKFKASNVE*
>SR-VP_0-2_scaffold_141_1103739-b_66 # 49764 # 49937 # 1 # ID=2_66;partial=00;start_type=ATG;rbs_motif=AGGA;rbs_spacer=5-10bp;gc_cont=0.408
MVAKIKIDDCAGCGICVDECPISAIVLVNDKAKVDEDKCTDCGTCESSCPNDAITVG*
>SR-VP_0-2_scaffold_141_1103739-b_67 # 50052 # 50372 # 1 # ID=2_67;partial=00;start_type=ATG;rbs_motif=AGGA;rbs_spacer=5-10bp;gc_cont=0.330
MEKQSDNFGETMDMENNNTSIKDDIIAIIKESIKFALVAITLLFVVGMPLLYILTKFTEI
DIEIAAFLSGGVVAILTTVIDHKKIHVNDKILECNKRIVRKVLKLM*
>SR-VP_0-2_scaffold_141_1103739-b_68 # 50404 # 50916 # 1 # ID=2_68;partial=00;start_type=ATG;rbs_motif=GGAG/GAGG;rbs_spacer=5-10bp;gc_cont=0.345
MEWCLRKDETVEQKFIGGDNKKYFGLLSKSTTITADTVEDAKHKAEELGLSEGESIGAWL
GAEDNLWSIISTPNTKIKSVLHLFISSAIITQQTWKKGLIIKDDYGKRVTSKLLLIDLTT
GVETKRYVEIRNGKVIRKPRCIEILGEKTEKGFALRGITLKNMYTGPELL*
>SR-VP_0-2_scaffold_141_1103739-b_69 # 50960 # 53425 # 1 # ID=2_69;partial=00;start_type=ATG;rbs_motif=None;rbs_spacer=None;gc_cont=0.388
MTDQEIKMPGQASTEKIVEVNIEVEMKRSYIAYAMSVIVGRALPDARDGLKPVHRRILYA
MNEQGMTHDKPYKKSARIVGDVLGKYHPHGDIAVYDSLVRMVQEFSLRYPLIDGQGNFGS
IDGDSAAAMRYTEVRLGAISDEILGDIDKQTVDFKPNYDDSLEEPSVLPCKLPNLLINGS
TGIAVGMATNMPPHNLGEIVDGIIMVIDNPLVGWTELMTVIKGPDFPTAGFIYGRQGIRD
AYSTGRGSIKMRARATIEQTKNKETIIVSELPYQVNKARLIEDIAGLVRDKKILGITELR
DESDKDGIRMVFEISRQEQANIILNQLYVQTQLETTFGVINLALVGGQPVVLPLKELINQ
YVQHRIRIVIRRSEFELKKAKARAHILEGYIIALDNIDEVIKLIKASASPDVAREGLIEK
FTLSVEQAKAILEMRLQRLTGLERTKIDNEYGELQKTITWLQELLGSETKILTLIKEELL
DIKSRFTNKRRTEIIDSAGDIVTEDLIQKEDDVITISNSGYIKRIVVDEYKQQRRGGKGV
IGMETKEDDFVSDLFIGNTHDNLLFFTDKGKVYWLKVHEIPEVGRQARGTAIVNLLQLEK
EEKINAYIPISKFDDGHYLLMITRKGTAKKTELTEFSNLRKTGIIAINLDEGDKLVSVKL
TDGTKEIMIGTKHGQAIRFIESDVRHMGRTAHGVRGIKLVGGDEVVSMATVDKEATLITI
TENGFGKRTVFDEYRTSNRGGQGVITIDTNARNGNVVDIRTVRDDDEIMVTTSNGIIIRI
PVKGVRIQGRNTQGVKIMNVGDNDRVVGVASLVKSEKYDNI*
>SR-VP_0-2_scaffold_141_1103739-b_70 # 53412 # 53621 # 1 # ID=2_70;partial=00;start_type=ATG;rbs_motif=GGA/GAG/AGG;rbs_spacer=5-10bp;gc_cont=0.314
MTTSEEFKKGVHHNVDYGELGKKIIELRDNKKVWEWVETQNFSEFEKGIAVGFMIAWIEI
FVNQNYVKK*
>SR-VP_0-2_scaffold_141_1103739-b_71 # 53649 # 53822 # 1 # ID=2_71;partial=00;start_type=ATG;rbs_motif=AGGA;rbs_spacer=5-10bp;gc_cont=0.391
MGEAAKVQRLGDDLGVIFPKDVVEKLHLEEGCLVEIESFICSGISGVRIKPKTDTSE*
>SR-VP_0-2_scaffold_141_1103739-b_72 # 53875 # 54528 # 1 # ID=2_72;partial=00;start_type=ATG;rbs_motif=AGGAG;rbs_spacer=5-10bp;gc_cont=0.384
MNKDISEKGAIVQRDGETFAIAPHIPGGIILPEKLRIIADVAEKYDLVLKVTSAQRIAIV
GIREHNIDDVWEELDMKPGAAIGLCVRSIKICPGTTYCKRGQQDSVGIGLKLDEKYHGME
LPSKLKMGVSGCMNSCAEPVIKDIGLMGTSKGFRVYAGGSSGVSPRLGDLIAEELSETEA
LDLVDRIINFYKRMNQKKRLGKIIDEIGLDTFKSEVL*
>SR-VP_0-2_scaffold_141_1103739-b_73 # 54797 # 55036 # 1 # ID=2_73;partial=00;start_type=ATG;rbs_motif=AGGAG;rbs_spacer=5-10bp;gc_cont=0.292
MVLVEPIVLIIVIIFVFMFLHSVKQIIINTIMGLIILALVNFIFHLEIIYSNWVILICAV
GGTPGAILVIVLHWLGIAF*
>SR-VP_0-2_scaffold_141_1103739-b_74 # 55120 # 55419 # 1 # ID=2_74;partial=00;start_type=ATG;rbs_motif=GGAG/GAGG;rbs_spacer=5-10bp;gc_cont=0.343
MKSEVELIDLKLNSYYILDLTGKASAGYSWVYTIDNENIVKISHRYIIPPDNKIGGAGIE
RFTIIGSSRGLCSIEFKQVRSWEKDKQPLSVKRFLVDVE*
>SR-VP_0-2_scaffold_141_1103739-b_75 # 55648 # 56067 # 1 # ID=2_75;partial=00;start_type=ATG;rbs_motif=None;rbs_spacer=None;gc_cont=0.295
MKIEEFKKLFEIKYEGGWSDENAWYARCKICGILPIFDKYTIRNWFNLNGYQRKKRFYAA
IRHHINVYHHELLPYRRTKILGQHIISDDALQFLQNFPFRPLKEEKLNKTYVLDNTNMSP
LKFWRPGIIILPQGGKESK*
>SR-VP_0-2_scaffold_141_1103739-b_76 # 56230 # 56541 # 1 # ID=2_76;partial=00;start_type=ATG;rbs_motif=None;rbs_spacer=None;gc_cont=0.394
MILISGCTGPKQTQIPQSTPNEISNTTVDIKGFAFEPGTITVPIGTTITWTNRDSVQHTV
TGDIFGSSSISQNDTYSHSFPDAGTFDYYCAIHPNMRGKVIVT*
>SR-VP_0-2_scaffold_141_1103739-b_77 # 56639 # 57367 # 1 # ID=2_77;partial=00;start_type=ATG;rbs_motif=None;rbs_spacer=None;gc_cont=0.351
MKTKENSILITGGATGIGFALAKAFIDEGNEVTICGRRVDKLKEAKSKIPQLHTIKCDIS
KAEERECLNNSIDVNILINNAGILRMIDIKKGLSSLIGESEIETNLVAPIQLSATFIPSL
LRYKESAIINVTSGLAFVPMAAAPIYCATKAAMHSFSLSLRHQLRNTTLKVFEVMPPIVD
TELHKDARNGLKDRSISPSEVAKVTLEALQRDEYEIVIGMAQDLRTGSRNSPEQTFQGIN
KA*
>SR-VP_0-2_scaffold_141_1103739-b_78 # 57458 # 58039 # 1 # ID=2_78;partial=00;start_type=ATG;rbs_motif=None;rbs_spacer=None;gc_cont=0.347
MLENESQNVLDGSVAFLEMLEKYENIEKKQQMIKDIEHQGDDFVHEIFEELNKTFITPID
HEDISKLASALDDVLDNIDGSATRFVLYDIQKPEENMIKIAEVLLQQITELKEAISGLRN
IKNPKEIEKKCIEVNRLENVADDLYKTSVADLFKRKDAIEIMKLKEVYERLEFATDKCED
AANVISDIVVKNS*
>SR-VP_0-2_scaffold_141_1103739-b_79 # 58011 # 58208 # -1 # ID=2_79;partial=01;start_type=Edge;rbs_motif=None;rbs_spacer=None;gc_cont=0.172
LFELYLISVHLFELYLISVHLFELYLISVHLFELYLISVHLFELYLIIKMFHLLISSNCF
SQRCR*
>SR-VP_0-2_scaffold_141_1423360_1 # 406 # 1764 # 1 # ID=3_1;partial=00;start_type=ATG;rbs_motif=GGA/GAG/AGG;rbs_spacer=5-10bp;gc_cont=0.364
MGKTPPKPGRYKERRIIAGILHNVITENGKIVKDLGAAKKDQNPEQEQLNIVEKPNISEE
KPSIGMPLIYEDGSYVDLSRQLEETNDKPNSISQEQKPNNTSQEQKQKSGIHLTPLSLED
IGILKQEKRKFPEWKDPDPDRGNPPMPNVSERSEPSKESVPVSAKAYVPIMEQKPQQIPK
VYVPIMEQKPPQIPKVTVPKVQINIPPNPKNEPTKLENITNKLGDIFTTDTYPKSKDVVE
PNLQKANERILLQQPVTTVEKSTKEKRISMSEELEAELLDERKFEQWMKKQKFHENLEKA
AQFAEQTKEQLEEKIPELSSKIEDVTGEVKGVENKLGTFSSNVDNRLGTVDKSIETLCTG
IDCVKEDVKKYQTSHDTLEKLVQDRFGELSDKVQSLERPTFTCENCGEPVIAPLSSYCPN
CGSEIQSWSDEDGQPVRGWTPYWKRLGRSTSQ*
>SR-VP_0-2_scaffold_141_1423360_2 # 1811 # 3967 # 1 # ID=3_2;partial=00;start_type=ATG;rbs_motif=AGxAG;rbs_spacer=5-10bp;gc_cont=0.387
MAEQDPNIQENGANEPTPYVTADVAWEMSKRAAAEARAEALKESQVQIQNSGNARDNRYT
QDNNRYTQDNNRYTQDNRHPQENRDLQNDRRTQDNRDYRRDRDDDYEDRGSRRRRRREEE
DEEEDLVGFSPRLIKQLQTTVGVFNTLKDFSSNPMQKAIEDRIGGLAAGIIENAFTSPRG
PPPKRDIVDTILNSQMAFGLGQGLGSRAPELVETLSKSFGKEKAEDMIEGMIGKYGGGGG
RTEGQRRIESGDRDKAENPEPSRPSPTPPPKSEDQSNIELLLSLDPNNPEHVAAYAESQG
GISIDVARKMLMIHQDDIIKRMKSQGADTTIIESQRGSRIGQDNPSQRSTIDQDTISTPE
SRQGSQIHGVDTASDYQTSPVQQVPHVPQPPPAQRTAPVIQAPPIQPSPVQNEYSIPVPQ
ENGIQEDMQYMEQDPENISENYQKRDQEYTEYKDVGRDKPLERNANQALSNNQQADIMKA
FADDIGKVMGDVIGKIEGLNNTVFSLQSELKEIKRQKTQTAPVQPLYQTNLEQQKTIQET
FEEVNQEHMLIHNSFPETIQTPFQEEIQGFNHIQDSDGTKKPMFARDFFPGDSEREPEET
TYIQNISTAQNVEKPKPKIQDMENFFPEKAQNMHDFERELEEETKRAVQSMKKVSADKMS
VAEIENKEVENVKKPIISMVNKKRVNYLPKQKENNIQSENKEKEAKKENDIDENIGNN*
>SR-VP_0-2_scaffold_141_1423360_3 # 3936 # 4061 # 1 # ID=3_3;partial=00;start_type=ATG;rbs_motif=None;rbs_spacer=None;gc_cont=0.254
MILMKISEIIKTMKIETNNNDNINKNGKDNTYDDSGKNKAE*
>SR-VP_0-2_scaffold_141_1423360_4 # 4085 # 5527 # 1 # ID=3_4;partial=00;start_type=ATG;rbs_motif=GGAG/GAGG;rbs_spacer=5-10bp;gc_cont=0.426
MAIRVARPIFRQSEEDIERKVNLRMDEQARSLKEEITGRIDERTRPLEDIAKSLQEERLE
KQKERQARDMQEQIDKLADERANKLADERANKLADERANKLADERAKTLAEEMSAKLIDE
RANKLADERANKLADERANKLADERANKLADERANKLADERANKLADERAKTLAEEISAK
LVDERANKLADERANKLADERANKLADERANKLADERANKLADERANKLADERAKTLAEE
RAKTLAEEISAKLVNERATKLAEEMSVKLADDRLRQITEERSKQQAAVPVTPVQAPVAPV
QAPVAPVQAPVAPVQSPVAPVQAPVAPNTSPSTDTSSKIAKMIEEIKKRKASTPIQDHIH
DQIPRQYEPSNMDRVKIPIVSPDQAVEDGVPCPTCHDGHVHSIEPDGVSYKCTGPNCGKE
YIMVDKAADYKCANCGVPIKRPEDEKLKMDACPFCKGKKAVKFDWGKVWKVQKPIMTVKR
*
>SR-VP_0-2_scaffold_141_1423360_5 # 5591 # 5950 # 1 # ID=3_5;partial=00;start_type=ATG;rbs_motif=None;rbs_spacer=None;gc_cont=0.336
MLKNLQGSLSKHHVAVPPGNADQIQTGKCRDIGTQKDASREIRNTDAACNIVNHIFRYID
ICLKDDKSKSKLSLFAKSFIRGMLTNNVKNGIDDFIRNMNDHEIRSLLDDIQHELDKRK*
>SR-VP_0-2_scaffold_141_1423360_6 # 5956 # 6600 # 1 # ID=3_6;partial=00;start_type=ATG;rbs_motif=AGGA;rbs_spacer=5-10bp;gc_cont=0.302
MQFVDKCLSDSAIYTIENMVENHISGNYQNVRNIILGYDSKSDAWKSKYGEYISKRNIYN
IEPPTIPQVYILRSKNTVKDEKCTETFTKNDGMSFYDEEVYEYIRIYMDDSVKRVLEVLF
TLSKNVIEYRDIIDIIITEWNVNNIRDTISLNGTYTDLGICGNLHYYKLEVRKNPWEDFK
RVTRHRGLTIRDAFKDAVIAFLEGRTVIIKGDDY*
>SR-VP_0-2_scaffold_141_1423360_7 # 6651 # 8219 # 1 # ID=3_7;partial=00;start_type=ATG;rbs_motif=AGxAG;rbs_spacer=5-10bp;gc_cont=0.321
MQVTRTSPIQFNIKPISGATLSLKFLVKGSKDIVKIDTRIVIHLKNSVHRNMVDMVSSDI
LSVSTQTEDITYKTLTKVPEFKSYIQSYIIFAVNQNENLHKKAFIEDVSIDFSSQKIEYP
IVEENRHSKSNSYTTSEMIDQMTQQYDRNLPKDSKRRVSYIYPLYSNDSFHIVASNHIKY
LKGFHTENNEQVEIEEVDWPQIGYINWNEKRSILLHPFLYPFASSESFAQNSRNFARLLS
MKNKIGGFDVADSSRISSLAVDLVNKTDLIIVPSNFSKDAYVNSGVTVPIEVLPHGISDD
FLRDDRIDIDNINTDNINILGLKRAKKYGNILVLYFLVHSEYRKGADIVAEVMRKIQKRY
PNVLLVVKSGNDTKRTFGNVNHIGITGWLDDKELKMLYDCCDICISPSRGGGFELNALEA
ASRGIPTLVTNGGCFTDLIKYFIPINLSSKIVQPLPGNPVHIGYGHEVDMNDLEAKIIDT
ITRLDYWENCFKNNSREIREKYSWRNVSRTLDEYLKNYGFIE*
>SR-VP_0-2_scaffold_141_1423360_8 # 8260 # 9954 # 1 # ID=3_8;partial=00;start_type=ATG;rbs_motif=AGGA;rbs_spacer=5-10bp;gc_cont=0.317
MTSRNKGQLRIGKSGSINIGETPQESSIKVKIGISGPISIGNVSTGKDEKGEEERLRKER
HRANEDEEKKRKWLEIIGKKKEHKENGYIKDHIIVKFANKLDEFNVLVQDNKVFGKPWYH
GLKGSWWQGMSEEEARSTIESENAKKDKSENAKKDESEKIDSQKIEDSQKIEDVIIPESQ
IRTVSDMIDQMTSRYSKDLPKDIEKRISYIYPLDSTHSFNIVAVNHIKHLRYKHTSENRY
VEIEEIDWSQLSNIDWNEKRSILLHPFLYPFASIDSFIQNSKNFARLLAMKNKIGGFDVA
DSDRISKAAVDLINKIDLMIVPSNFVRETYINSGVTIPVEVLPHGISEKFSSSDIVSTDN
EKIVKLRKMKQKGKILVLYFLVHSPHRKGADLVRRVMKRIQKKYSNVYLVVRSKKCDYFS
EVKSVCMDSWLSDNDLVALYDSCDICLSPSRGGGFELNALEAVSRGIPTLVPNGGCFIDL
MKYYIPVGLSDKNVRSLPGNTIHTGYGCQVSIDDFEDKLIDTIDRLDYWKEHCNRATKEI
REKYSWKNTAKMLDKYLIDYGFIE*
>SR-VP_0-2_scaffold_141_1423360_9 # 10006 # 10932 # 1 # ID=3_9;partial=00;start_type=GTG;rbs_motif=AGGAG;rbs_spacer=5-10bp;gc_cont=0.357
MFETSTSSSKHSKKKKKKLIRSISRTDKFNVLVEDNKDSGKSWYEGLKGDWWWGMTEEEA
RMRLIEVEKAFEKSQKVAIACIVRNEERNGYLKRFLNCCHDLEKYYKDIIYIFIEGDSSD
NTYGMLRNWLTPRKNYILKKVDRRHRPFAKDRNPKRTIYFAELRNMLIDLSLSIPEVSEV
LMIDANYGWKGDLISSLRDTNTDIAAPLVVMHKNRDGKYLFYDTWAFRKDGRQFSQFHPY
AMSLGSESLELDSVGGGYLIKRKVLENGVRYNGDRDCEHVGFCNMAREKGFSIKINPKIY
IKKGGQLE*
>SR-VP_0-2_scaffold_141_1423360_10 # 10968 # 11594 # 1 # ID=3_10;partial=00;start_type=ATG;rbs_motif=GGAG/GAGG;rbs_spacer=5-10bp;gc_cont=0.308
MSKKNHSTKKHEKSKSKKDEKLESKKSENSKLKKDEKSEKSETNENHEFGKGKVDSFDKL
VKENKASGKSWYNRLEGKWWWGMTEEKVRERLLEVEQILGKIKPDDINKENKPEIGSILE
SQMAQDIGQGLGIRAPELVKNISENLGKENISENLGKENIVDIKTDIKEYDPKINKDDKS
ETNTDIKEYDPKINKDDKSETNTDIDKK*
>SR-VP_0-2_scaffold_141_1423360_11 # 11622 # 12638 # 1 # ID=3_11;partial=00;start_type=ATG;rbs_motif=None;rbs_spacer=None;gc_cont=0.351
MNDLDESNKDNLDESNKDNLDESNNDDLDKSNNDDLDEFDQLVKENKDSGKDWYYGLNGN
WWWGMSEDEARIKLISGQILDKSNKTNNQCKIRSDQSKKTHSRSRIAVASIIRNEESNGH
LKNFFDCCQKLEKYHDIIYIFIEGDSSDNTYEELENWLSSRDDYILKKMDKRKPRFPKDK
SSDRTRYFAELRNMLIDYVLSIPDISEILMIDANYGWKGDLVSSLRDTKADIAAPLVVMS
KNRNGRYLFYDTWAFRKNGTQFSHYYPYVGYSKLDRPLSVDSVGGGYLIKRKVLEANVKY
NGDRDCEHYGFCRKATKKGFSIKVNPNVYIMKGGLRHR*
>SR-VP_0-2_scaffold_141_1423360_12 # 12645 # 13817 # 1 # ID=3_12;partial=00;start_type=ATG;rbs_motif=GGA/GAG/AGG;rbs_spacer=5-10bp;gc_cont=0.350
MSNRKKEDKSKRRKVEKHKISNLREFKDFVNINKSSGENWYHNLDGKWWWGMSEDDAIKC
IEKGLVSGIEPDKVILISTWDINCGIATYTKYLFDSLNKIAPDSFTINPINGGILKRKIW
GGLSHLQHEFGIAPKLPRIRGKLIITWHTVSRHTDEAMKRFESNCNVVAHIVHSECARHD
INTSKDIWTVSHGSTLIPEMKKEDARRLLGINANMPIGFVFGFQSNDKNYQRLIDAARNT
GIHIIISGAPHRLMNGVYLTNDKNVTFINRFLTENDVNLYALASDILLFDYVAKDHYSVS
GAMHRVIGAGRPVICSDIRHFSDVRHNYNCLKFKNQSRLEWCIRHALKDSERLGLAAREY
AEKTSWEKIAKCHIDIYKRYTDIISLRSIK*
>SR-VP_0-2_scaffold_141_1423360_13 # 13814 # 14494 # 1 # ID=3_13;partial=00;start_type=ATG;rbs_motif=None;rbs_spacer=None;gc_cont=0.363
MSFVCEITDTSLTKLICAIENNSRVQNMGRDGHHKHEQFTIIHKDYGHGARSKVSIIKRK
SDGKLFIWKQPLLDDAWHHESLEKEIKYAKYWRKFGVGDIEACWCRDGRSLLKTYIGGDT
LDQTLEKNPRFFSEKSRSLKALRELIGFLIDSKHYVSDLNGENLIFDGRRWHIIDSGSIY
YRGSRSKVKHEYKGSLLRRWSKGLSEQEINSLKLFLDSVESLRRME*
>SR-VP_0-2_scaffold_141_1423360_14 # 14523 # 14993 # 1 # ID=3_14;partial=00;start_type=ATG;rbs_motif=None;rbs_spacer=None;gc_cont=0.333
MHKDDVYRKYVFDEMSRNKEYSIVDLEHFVTSLDYGQAKQLCRYFSSYRRNCVYDFISKG
PNNWRMSNISISDIYVGEVNREVNCYLEKNDWSLKKIAEDTNICHINEFKSQGSMDIKIL
SFIAKKDDYEYTIVDGMHRIIRSSCDGRKRFALIYY*
>SR-VP_0-2_scaffold_141_1423360_15 # 15004 # 16413 # 1 # ID=3_15;partial=00;start_type=ATG;rbs_motif=None;rbs_spacer=None;gc_cont=0.326
MAKVLLIDPPFHRFMNFHRHYFPLGLAYIAAVLNGYHDVLIYDAEQCSTTRPKIYSEITE
DYRYYLLGLRDTCHPIWNEILEVVKRTNPDIIGISALSVKVPVVLRIIQIIKEFNEDICI
IVGGEHATALPDEFLKNGADFIVRGEGEMIMLELVNAIESGQDVKNISGISFMENNTIHN
NPRRQLIENLDSLPFPEREKFFDSRGYRPIDFGLIMGSRGCVYNCHFCPNRNIWGNQIRT
RSVESVIKEIELAKNKFGTKYFSFRDYSFTYKRKWVIDFCHALKKNNLDIEWECLTRCDI
IDNDLIRLMMKQGCINFRIGIESGSERILKFMNKGITIPVITNAAKILNDNKAFWSSYFI
FGVPEETKSDIYETLALIERIDPSFVSMSRFTPMPGTYFYDYLIKNGKLNGKLTEPINWA
EWGNQYLGRNFMKNVTKEEFVSLIGNISKMIDERNKYKSNGRLDPLLSQ*
>SR-VP_0-2_scaffold_141_1423360_16 # 16442 # 17497 # 1 # ID=3_16;partial=00;start_type=GTG;rbs_motif=GGA/GAG/AGG;rbs_spacer=5-10bp;gc_cont=0.309
MVSISIILPTARENYSIIGSPNLHIFEPTLESLKNQTFKDFELIIIDGLYHFRQELFQGK
PFHKDKFSFYIKHIPIEHNSTHNHRFWMDNKRWNVAGTLNTGIIHSNGELLVRIDDCSMF
ENDYLKKFWDGYQSGYFPMAMHIRYLEGKPAILDNKYLKIGYETSKFDKETLNNLYGEGG
LVRDTRYRYVKDAGGRMIAYVNWYYGYSSISLNGALKINGYDELFDGDKNLSDVDFGSRL
ELAGNKNKFILDVNHQVIEHEHIPVSESLIDMKKNIKCNYAIYLLNRNKNRWRANSDILS
EKDVEFIRNESLKSPCSDAHFYDDNCKGKMFDIWAKNQPIFDLKEERKFYM*
>SR-VP_0-2_scaffold_141_1423360_17 # 17610 # 18722 # 1 # ID=3_17;partial=00;start_type=ATG;rbs_motif=GGAG/GAGG;rbs_spacer=5-10bp;gc_cont=0.364
MGKMDVKTLKEFDQLVNENKVSGKHWNHGLRDKQLRNMSESSVRSHFVKLEEEEKALIGK
IVLASTWNISCGIATYARYLFDNLDKVSPGMFAVNPINEGTLKYRSMGRLTHLQHEFGIV
PKPPRIRNKLIITWHTVSKHTDEAMEKYESDYNVVAHIVHSERARHEIDSYQDIWTIPHG
SMLIPEVKKENARRLLGIDTDMPIGFVFGFQSGDKNYNRLISAARNTGIHLIISGAPHNA
ATSINIRNDKNVTFINRFLVENEVNLYASASDILLFDYAAKDHFSVSGAMHRVIGAGRAV
VCSDVKHFNDIENGRECLKFKDQKELERCIMDALRNNERLGLAARDYAERTSWEKVARKH
LEVYRKYTHI*
>SR-VP_0-2_scaffold_141_1423360_18 # 18863 # 19714 # 1 # ID=3_18;partial=00;start_type=ATG;rbs_motif=None;rbs_spacer=None;gc_cont=0.291
MKYNPMSKEFQEEARKFGLTGYQYYRKLVEEGKMIDPKIVSHEQHENTVRNSQCSSSTEY
RNNLAKNKGFRNHYDKQRNQQKEKGLNRCVDYENYLAQKQGWKDDAEKQREYCYSMGKRL
PDNESCPVYLGVNIGERIVGRKILPIIVGDIIEEMPYANPGFEFVCKNNTNSNIRIDIKS
SRLDNIEDYWEFSIVHNNIADRFLLVGFNKKYETKLKIIHIWLIEKNENVKIGKGFGKYE
KFYNRKSIMICNNKYILSYFNKYDVTNILDDEIMKINKLLEEL*
>SR-VP_0-2_scaffold_141_1423360_19 # 19711 # 20457 # 1 # ID=3_19;partial=00;start_type=ATG;rbs_motif=GGA/GAG/AGG;rbs_spacer=5-10bp;gc_cont=0.372
MSSIPKNFTSDYYNEDYFVTSNGKKFKKTDGTTGAWSYANPEGEWQGCRPIVEAWKHIFN
PKNSLDVGCGRGTFLAYERDIGIKAEGFDFSGWSVDHHYHRCDKRWIRNYDATKPWPYPY
KSFDLVTILDLMEHIYKDDIDFVINEMYRVAKKYIFLQIATCGSGGLQGDGAGYILKKGE
KVPIELEGMAVAGHVTIQTRQFWIDMLTKGKENNWKIRDDLVLQFISKVPNDVISNWLKN
TILVLEKI*
>SR-VP_0-2_scaffold_141_1423360_20 # 20480 # 21106 # 1 # ID=3_20;partial=00;start_type=ATG;rbs_motif=None;rbs_spacer=None;gc_cont=0.293
MNCLQEQHQASIVTQYNRYPKIFAVCKKYYTEKLSYKRLNILSFGCSTGEECFSLTEYFP
LANILGVDINKDALVVCNKKSICPNISFMYSNCENVKMKGPFDMIFCMSVLCKWDDTENK
ENISNIYSFSKFQNAIEELDNVLLKDGLLVIYNSNFRFSESSIYYKYEVLRAPEIDDSGF
VHKFDKNNNRIKDEQQSKYKECIFIKII*
>SR-VP_0-2_scaffold_141_1423360_21 # 21148 # 22107 # 1 # ID=3_21;partial=00;start_type=ATG;rbs_motif=None;rbs_spacer=None;gc_cont=0.317
MKIQICGFYGFGNVGDESILQSIMDELGNNEYIISTSLQYSLFGNYRNIVNREIRLHEDM
RTDFDAYILGGGELNWGYGWRQCLAIFSKNIPCMNYAVGYNKMWYYSNKLHSLYYEFLKN
FNTITVRDEHSLNLVKEVNSKLGATLTFDPSINLKEEKFDCPKNKILVFPRYEDNCVSNQ
PQLDWLLNELKNVSEKVALVACAPRNVEGYPIDLELCQYLKGRLKDSMIINVSPFEPRKL
KYLVSQSKFIYSGGRYHPLIFAISHDIPFKVSPTVEPYPKIRYLLDMYQKFGRDGLIKLT
NQNRKIFFEMMDKQKHNKR*
>SR-VP_0-2_scaffold_141_1423360_22 # 22114 # 23199 # 1 # ID=3_22;partial=00;start_type=ATG;rbs_motif=GGAG/GAGG;rbs_spacer=5-10bp;gc_cont=0.355
MTSISVIMATARDNYPIVGLPNLHMLKPTIESLNNQTFKDFEFIIVDGLHHLRSNLFEGQ
PFDRNKLPFNVKHVPIALTPKFNHRFWMDNRRWNVAGTLNTGIIHAKGELLIRIDDCSMF
ESNYIKKFWEGYQSGYFPMAMHIKYLEGKPARLNEQYIEKGRELASHWHVAKGDRDKMLT
EIYGKDGLIRDTRYLIVKKEGGRKIAPPEWYYGYSSVSLKAALKVNGYDELFDGDKSLED
ADMGSRLEMAGYKNKFLLDVNHQVIEHEHCPIYEGLVDNGKKPIKCNYAIYLNNRNNNRW
RANSCILSEKDVKFIRSESLKPPCSPTPNFYDDNCRGKMFEIWLKNQPIFDLKEERKLYH
E*
>SR-VP_0-2_scaffold_141_1423360_23 # 23302 # 24204 # 1 # ID=3_23;partial=00;start_type=ATG;rbs_motif=None;rbs_spacer=None;gc_cont=0.334
MVENIQVFITHYVTKDIIFLNDMLVEAVTFMEKVTDYPHETIVICYSPDGSDKELFDRLP
KNVILVKDERPTDQDSAISILNKVLEIAKDYFVILQNDIRVSNGWLTALVKDFEHAESKF
GKRCIMSMRFIPYHFIPGTIEQKYPDFWTKQMFVHYTCNDINTMSNWCRQYGFEFKNNMV
YSLQKPSGFFTDDGHMLMMFMSSRNCFDPGMGGIGYYDEKFQGWGYGDCDFGIRALMKGF
KNLQSQTSLIGHRTGLTTTQPKFKKVTVDNRVVFIEKWGEKMFDEMQTGQLWIRLHKEYR
*
>SR-VP_0-2_scaffold_141_1423360_24 # 24205 # 25419 # 1 # ID=3_24;partial=00;start_type=ATG;rbs_motif=AGGA;rbs_spacer=5-10bp;gc_cont=0.331
MTDIDIIIVGGLGHVGLPLGLAFSDKGMKVCLYDTDEKKADIVRKGLMPFIEYGAESILK
DVLTKGNLKVSSNIENISKARYVIVAIGTPVDQYLNPKTRLFLELFLKIRKYLCTDQLIV
IRSTIYPRTCQQVLNLLVGDDENDIDKKKEWNIAYCPERIVQGYAIKELKELPQIVSGMN
NRAIEDASKLFSIISPRIIKTSIGEAELIKLFSNAWRYIQFAVTNQFYMISHNFGVDYDR
VRQFMIDGYGRAATLPTAGFAAGPCLLKDTMQLSAFNTNNFLLGHAAMIINEGLPNFIVE
DIRKRHDLSKTRVGILGMAYKNDIDDIRDSLSYKLGKILRFNGAKVCYSDEYVKDSTFIP
KEELIELSDVIIIGVPHSAYRNLKIDRNRINKKIEVVDLWKVVI*
>SR-VP_0-2_scaffold_141_1423360_25 # 25401 # 25988 # 1 # ID=3_25;partial=00;start_type=ATG;rbs_motif=AGxAG;rbs_spacer=5-10bp;gc_cont=0.325
MESRNIDNNIKDNNIDNKSPIISHNCRIRHPLSGYFSVGDYSIIDDYSYFSTKVKIGRCS
HIGSGCSIAGGKKRSFVMGNYSTLSSGVKIYCTGDDFINDTTIIVPNGCSLLKDHLITGD
VTMEDYTAIGTNSVVMPGNTIPEGTVIGALSFVPPNFKFVPWAVYAGIPIKFMRLRNKEN
VIRQIEEVKNYIARK*
>SR-VP_0-2_scaffold_141_1423360_26 # 25992 # 27146 # 1 # ID=3_26;partial=00;start_type=ATG;rbs_motif=AGGA;rbs_spacer=5-10bp;gc_cont=0.352
MNINKISWWTPKIGNEEIKFIKQVFDNNFPNEGELTTLFEQKLCKLLDCKYATAVTSGTA
AIFLVLKGLGIGYGDEVIVPDITFIATANAVEMCGAKPILVDIDKERMTMSIDNSLNSLS
KAITKKTKAIIPVHVSGRAADMEAISEIITDYNSNHNNNIKIVEDAAEALLSKHNGKYLG
TFGKAGCFSFSPNKTITTGQGGIIVTDDHDLHIRLRELKDQGRPIRGTGGDDIHNVVGYN
FKFTDLQAAVGLGQLNYLETRIGRMKRVHSLYFDYLRDLDDIFLLPFDIEECPQWTDVII
GNEDDSEKRNQLYEYLKNNGIECRKYWLPLHTQKPYKLPDNNFQNSTKLSPKAMWLPSAF
TLSDSDIETVCNHIRKFLTKEVVK*
>SR-VP_0-2_scaffold_141_1423360_27 # 27143 # 28159 # 1 # ID=3_27;partial=00;start_type=ATG;rbs_motif=AGGA;rbs_spacer=5-10bp;gc_cont=0.332
MKTKRYLVTGGMGFIGSALVCRLMKLGHKVTVLDNASRGSLERLRDMVHDVTYANNIEII
NADIRNRESVLDACKDVDCVCHLAFINGTEFFYTKPEIVLEVGIKGIANVIDGCIKNGVR
ELMVTSSSEVYQTPNVVPTDEKVAMSIPDPLNPRYSYAGGKIISELMAINFGRRYFERVV
IIRPHNVYGPNMGWEHVIPQFVLRMKKLKELNSDNKIRFEIQGTGKQTRAFIFINDFIDG
LMLAMEKGEHIGIYNIGTMDEITIEKVVIEVGKYFGIGSNDITIVPGAYAEGGTPRRCPD
ITKLRKLGYEPNVSLQEGLKITAKWYDENSELKIKEIK*
>SR-VP_0-2_scaffold_141_1423360_28 # 28436 # 29674 # 1 # ID=3_28;partial=00;start_type=ATG;rbs_motif=AGGA;rbs_spacer=5-10bp;gc_cont=0.358
MKETSKVVEICQICDNKDLEPILFLGYLPPVNEMHIVGNRPREQPSYPAQLLYCSNCHLV
QLGLVVNPKILFPSEYPYTSSTTKILRDNFAELYEECKTIVNLSPNDLIVDIGSNDGNLL
NNFKDAHKVLGITPEEIGKTAIERGIPTIIDYFTKEVVNRVKSEHGKAKIITATNVFAHI
DNVNDILEYIIELLGDDGIFISESHYLMPLIETLQYDTIYHEHLRYYSLHSLKFLLEKHG
LEIIHAKQIPTHGGSIRVYSTRKGVHPVMKTVSSLLQKEKNIVLDKKNLLEFRKNVVVSK
LELYILLCDIKKQGKRIYGIGAPSRASTLINYIGIDDGIMDCVLEIKGSHKIGKYIPGTL
IPIVDESKLFEDQPEYAMLLSWHIADELAPKLKEKGYNGKFIVPLPYPRIFR*
>SR-VP_0-2_scaffold_141_1423360_29 # 29726 # 30700 # 1 # ID=3_29;partial=00;start_type=ATG;rbs_motif=None;rbs_spacer=None;gc_cont=0.337
MKISVVIPTIRSEKMVDFQLPSFAKQTFPKEEFEIIIIDDCSIDIKDQIENFGRANNINI
KWMRSKKPYYRSNANIGCARNTGLIHAQGKLIVFIDDFSVVRHKYLESVWSIYKQDKSFS
HIGPVISVEYQDNPPGNINELKIRHTDPRSDKGKSSRIGHKLKECSREWTYTSNVSAPLK
DLIKINGFWEIADLTREEDVLMGYALGRIGRKFCFVNSSDVSTYHMTHDSYNTERKYKDI
TFKELGWEDVVIKGMTVVGYGGHGKNGLNTNSDQIQRVTRDIFGTKNPGSWALIEVFKRD
KNLVFNKDIGFNLAEERKKIGNWT*
>SR-VP_0-2_scaffold_141_1423360_30 # 30713 # 31234 # 1 # ID=3_30;partial=00;start_type=ATG;rbs_motif=AGGA;rbs_spacer=5-10bp;gc_cont=0.312
MGKIRSETICIDDVNETYNGMVTVSSLKAGETGPVITIEAPKGKRIKIIGITDPSLANKN
EAYTLVTRLSDNDDIAIDFMTNVSITHKKFNYTVVISKLFYCDINTISEFSLYEDPDLRK
KVTFYSLKNETMWYRFKNTITLNEEEKLIISVINPNRNIENIKFAIWADIENV*
>SR-VP_0-2_scaffold_141_1423360_31 # 31296 # 32300 # 1 # ID=3_31;partial=00;start_type=ATG;rbs_motif=GGAG/GAGG;rbs_spacer=5-10bp;gc_cont=0.382
MKIALVSTESIATPPRKYGGVEIMVYDLCKGLVENGIDVTLFACNGSKSPSGKLVEILEE
GWGRTGQCEEFTKRIVDMKHSLKKFDIIHDNSHIKPCWKIHKRVVNTLHWEQNPRQCHHH
NVVAISEQLANWARPRNREKKVRVVYNGCDFSKYSFQKDKSNRFLFLSALTPAKGADVAL
SVAKDMNLKIDFAGLGGTTAAEIEKESKVNPNIGYLGEVTEEQKISLYKNAKALIFPTGV
HGGWAEAFGLVSIEAMSCGTPVIAWNNGALPEIVAHNKTGFICNSIEDIKNAIINIDNIK
QEDCRKRVEDNFTYQVMAKKYIRLYKKLLDGKSW*
>SR-VP_0-2_scaffold_141_1423360_32 # 32337 # 32954 # 1 # ID=3_32;partial=00;start_type=ATG;rbs_motif=GGAG/GAGG;rbs_spacer=5-10bp;gc_cont=0.382
MSIEIIKKIFESVPGMISEIEGLFLYDLAARCTKGAIVEIGSSSGRSTICLAKGSKSGGN
MTVYAVDPHNGGGTTPDPTWRDSDHDGTPDPKYYINQGDSFPQFRQALLKHRVDDIVAPM
VDYSELVYKKGWIRPIELLFIDGEHRYNYVKMDVEMWGKHLVSGGIILMHDSNTSGVRRV
INELIISNPRFTDINESPIFNATVK*
>SR-VP_0-2_scaffold_141_1423360_33 # 32998 # 33303 # 1 # ID=3_33;partial=00;start_type=ATG;rbs_motif=AGGAG;rbs_spacer=5-10bp;gc_cont=0.346
MENIARTDLKMTNLERITDSELIASPFRIYEDKFCRNCEDYRGCLGLIDSTTMDLQESKG
ITGDKAFDNMIKSMGGLTFSARFKMILDCAWMRDVISSIEP*
>SR-VP_0-2_scaffold_141_1423360_34 # 33327 # 34223 # 1 # ID=3_34;partial=00;start_type=ATG;rbs_motif=None;rbs_spacer=None;gc_cont=0.329
MSYTTIYDKHGNAKRISDQADNITLVRDTLGNRKNISNRRSGSDSIISTSANRNLVAKET
IKNPFLNIYENKKNISERRSGSDSILCTPVNRKEPAKEPTRDPFWDMRKNRNISDISSRS
DAIMSTSINRNDVIKESVKELSTFENKKNISDTINRSDAIISTSVNRNDAIKEAIIVKEL
STFENKKNISDTINRSDAIMSTSVNRNDVTIDPTKDIGTFENKKNISDVSSRSDSILTTP
NRSSITKEIVEKQVIAENSVVVEKQVVAENPVVVEKLAKETVKAVNKKKDYQKANIYK*
>SR-VP_0-2_scaffold_141_1423360_35 # 34332 # 34493 # 1 # ID=3_35;partial=00;start_type=ATG;rbs_motif=AGGA;rbs_spacer=5-10bp;gc_cont=0.327
MPTFVELEKLKELILAERSNCILYNARLEEKGIRMRHVLEAVEDCMRQYAKYK*
>SR-VP_0-2_scaffold_141_1423360_36 # 34550 # 35266 # 1 # ID=3_36;partial=00;start_type=ATG;rbs_motif=GGAG/GAGG;rbs_spacer=5-10bp;gc_cont=0.364
MSINGVILAGGTGSRLGDLTMVTNKHLLPVYNNPMIYYPLRTLINAGIEEIMIVSGRSHA
GHFLELLGSGEEFGVNLSYTVQESPSGIAGALRLCKRFARDDNIAVILGDNIYEDKFDFS
DFREGARIYLKEAQDPERFGVAKICDNKLISIEEKPGIPLSNLVVTGLYLYDGRVFDIIN
CLRPSTRGELEISDVNNQYIKDGEIDYKIIKGFWSDAGTFSSLFKASEFIRNKGTSWH*
>SR-VP_0-2_scaffold_141_1423360_37 # 35406 # 35711 # 1 # ID=3_37;partial=00;start_type=ATG;rbs_motif=GGA/GAG/AGG;rbs_spacer=5-10bp;gc_cont=0.294
MNLKHTGDTFCCLCGNEETSIKSVIYLDVILLCMDEKWENVVRVYIIPSEYIETLELSIY
LGTQRVSKWDEFRVDKKPYNDAYHNLKIENCTMLKNEKENK*
>SR-VP_0-2_scaffold_141_1423360_38 # 35711 # 37069 # 1 # ID=3_38;partial=00;start_type=ATG;rbs_motif=AGGAG;rbs_spacer=5-10bp;gc_cont=0.359
MRIHLLSNSPRLNSGFSVVAKNLAIGLKNLGHEITYTGMQTVDRSEFCQDIEILPIGAGY
IDDVTSYMITLDRLKPDIVINIFQADYEYNDFPKMFKKCIWYIPIEGRNMPQKMANDILQ
IKMNGGQPVAQCKYGQAEMQLALAGIDIPYIYHGFDDKIYNPVDCNKKEEITYCYYKTEN
GKSSSNPNILHKNGCYDCKLNNKESPTCPNYKEEHIAVLKFINGKWTEEDMPITHLPVIT
KGKYVFLFVGQNLGVRKRIERLLKAYSIFVGQSKQLKDRTVLHLHTMPISINGTNLIGII
QNLGLQDNTIFSYGAYRSSGWTDAAMNILYNTADVNISASSSEGFGLPILEGFATGLPMV
SPECSSFIELIGDGEKDPNARGLLASIGEWQMIENGSERALVNEQHLASMMKKLYSDEKL
RDRFSRNAIKFANQYTWGKICLQWNDLLKGMK*
>SR-VP_0-2_scaffold_141_1423360_39 # 37018 # 37497 # 1 # ID=3_39;partial=00;start_type=ATG;rbs_motif=None;rbs_spacer=None;gc_cont=0.340
MGKNLPTMERFIERDEIEMLKVVKTRNVVAKLVDERESSIVLDDEEVIDMIKDIMSENLI
DEEGNNHQSKSIRCGNTIVEILDNNFERFTEAMKRVSPEELQEVKKQIRDTVQNDPMLTG
SLDRVGIDLDNFENYLGSVEVLTIEKVSVYNVYNSKAVL*
>SR-VP_0-2_scaffold_141_1423360_40 # 37591 # 38160 # 1 # ID=3_40;partial=00;start_type=ATG;rbs_motif=GGA/GAG/AGG;rbs_spacer=5-10bp;gc_cont=0.305
MWTSDVDDSIICNYRGFDIFKINSGFAIKQISFFKWPTLQDATYHIDRHCGGGKGTIIWK
TKLPPRYQNIKGNQKVSEKEVVGTKEITDIKEIYSKIKINIDNGELRIVTDDLLVLIKEL
YSKDIIDDKFIESIKDNLDRLEKVIGYTSSDNSNEAKVANDKSLQFCREILASIDNIAKM
ENIKSCQVN*
>SR-VP_0-2_scaffold_141_1423360_41 # 38145 # 38756 # 1 # ID=3_41;partial=00;start_type=ATG;rbs_motif=None;rbs_spacer=None;gc_cont=0.363
MSSELDINKNSLVSGNNENRLSLSQKLSKGLEEVKAKKDFLKKIFLLDISGSMEICIEGK
SKLDHLRSIMKDYPEARKICFSSDVYCNVDRNGNVDCTIPTSAHGSTDLAGAIRRLRGLA
KRPERIVLISDGDPDDPNAAIREATEFSVPIDIIFIGQKGSSGEMFMINLAKFTRGRQFT
IEDKSANFQKQLSTKVAGLLTSG*
>SR-VP_0-2_scaffold_141_1423360_42 # 39006 # 39608 # 1 # ID=3_42;partial=00;start_type=ATG;rbs_motif=GGAG/GAGG;rbs_spacer=5-10bp;gc_cont=0.323
MTDHKHDKDTPEADKEDLVKGSLIDNYSKYVDRLERHEWTKESITVTELLSSIVTISKLK
AGNDGMVLDIKCPAGLTVSIQGTEGLPDGYDIEKIRPLEIKLADSSGKEIAPDTYIKIFK
HNLLKKDIKIGDVLYIDISMLDYSDSPNLFKDYKDLYRFGKGIEIKGEDSLRLYVANPYV
NIDIVKFCLGIDLWTQFSET*
>SR-VP_0-2_scaffold_141_1423360_43 # 39671 # 40246 # 1 # ID=3_43;partial=00;start_type=ATG;rbs_motif=GGA/GAG/AGG;rbs_spacer=5-10bp;gc_cont=0.332
MKSTNNKRIDKFEKMDNLEYVRFMESKGYKMERLHIDETSEIVTVHDLEKDHYGKVIDIR
CPSRYKIFILGRNQLPKDVLSDTTALHTLALRLSDINNNEISPDSRIKITKEKPSLEITT
YATMLYKDVTKTEYSKILPNRTKSDNKLYKFNNSIQMNGEGRLSIYVSQPNLDINHSNTR
LDLDIDLWEER*
>SR-VP_0-2_scaffold_141_1423360_44 # 40406 # 40852 # 1 # ID=3_44;partial=00;start_type=ATG;rbs_motif=AGGAG;rbs_spacer=5-10bp;gc_cont=0.356
MTMIPNILRADHYSIKITKANGQIELSENGMFLFEYREGYDKDNKDHQDAFEHIEQVKDF
NEQSLSAYGKASVEFDRENMTISLSMIAPFEKLANFVSMEFLTSGSLGKITLLDFISMAA
SSIVASTVVNCGKDSISEDGTNCKDMYV*
>SR-VP_0-2_scaffold_141_1423360_45 # 40988 # 42385 # 1 # ID=3_45;partial=00;start_type=ATG;rbs_motif=GGA/GAG/AGG;rbs_spacer=5-10bp;gc_cont=0.308
MISSRIQLIPDKNDIYYPVSTKEIVRTEQIWIESIDILNELCHMSKNLWNESNYVVRQLF
TQKDKEGNNKGSYMKYSDLDYLIKDKSENYKKLPGATSQQILKILDRSWKAFFEAIKDWK
LNPSKYLGRPKLPGYKKKDGEFLLVFTNQQVKIKDGYLKFPKKLNYFNNKNHRIKTRLDD
ETNLREVRIIPKGGKQYVIEIVYKIDEHQLDLNKDRVMGIDFGLRNIVTIPNNIGEKPVC
IKGSVLKGINQFYNKRLAELKKTYSKDIIACLIKDRSLISRKTGSAIKRLTRKRNNKIKD
VMHKYSRYIVNYCIQHNVGTIVMGHNRGNKQEINLGKKTNQNFVQIPEYLLRKMIMYKGT
DIGIDVREREESHTSKCDFLKEEPIGHREHYSGKRIWNKTCHGGLFRSGTGIIINADVQG
GYNIMKKEIPKVFEKLQVLRTDGIEGVGLHPLRINPLIGLTCQRC*
>SR-VP_0-2_scaffold_141_1423360_46 # 42942 # 43343 # 1 # ID=3_46;partial=00;start_type=ATG;rbs_motif=AGGA;rbs_spacer=5-10bp;gc_cont=0.383
MTNANICVCKYPLMVIDKREAKEIEYLAMPLEVIENGEMSVPDIDVQEAEGLDGIMRNYV
AVRWQDITPNMHTKKYDVKGHVVTAGCELSEAIKEADGHLQCDSKSIYMVLHPLEEWIEQ
HVIEIPSAKIPTN*
>SR-VP_0-2_scaffold_141_1423360_47 # 43434 # 43721 # 1 # ID=3_47;partial=00;start_type=ATG;rbs_motif=GGAG/GAGG;rbs_spacer=5-10bp;gc_cont=0.483
MVDRRAVPTSAVDVAIAKRGSNKSAVVPMGGGSEVYLKSGGTIVVRGTKVTPSHRLGTKA
KAMKACAGKKGCDFMACLEAGGVTPPRSIRKSCNR*
>SR-VP_0-2_scaffold_141_1423360_48 # 43766 # 44083 # 1 # ID=3_48;partial=00;start_type=ATG;rbs_motif=None;rbs_spacer=None;gc_cont=0.384
MSDKREIPIDTAQLLLARKEANKKSSLSIGEDGRIVPNGNENALYKVAIRKVEKAGERKP
SNRASKLKVCKGLKGCDFAECAKDAFGKLPKNLEGLCPIDEVANV*
>SR-VP_0-2_scaffold_141_1423360_49 # 44142 # 45044 # 1 # ID=3_49;partial=00;start_type=ATG;rbs_motif=AGGAG;rbs_spacer=5-10bp;gc_cont=0.484
MDWEGLREKTLGEVANTLVAEGVGVGAGFIGASTIGRRVEDYMLPTGVDGTSWTSILKGW
AYNNAPKLALWYVIRRYVPETPETRTQEMMMDAKKAIAGSVVFDTLLRTTNHGVPVHDPS
GYKLLGGKGEPVRTAAAPQADTQRLIQENSALRTELNKALQRLAAPTPAQTAYVQAPQVQ
APQVQPVQVQVQQPPVNVQVQAPASRAPAPVVRYQPAPAPAPVVRIEQQQQQPARERQQK
FSFMQNEQLGPQAPAVSERQREFAFMPTYNAPPHVEERERKYGFAGKNSEKEIAAMFGML
*
>SR-VP_0-2_scaffold_141_1423360_50 # 45057 # 45575 # 1 # ID=3_50;partial=00;start_type=ATG;rbs_motif=AGGAG;rbs_spacer=5-10bp;gc_cont=0.449
MVDTLQAPPLAEKPDYTAYCDYLESRGWTREQITLDELNTNLVTLFGLAAGGTGTIIDIR
APAGQKISIMGTQQIPRGADARSAHALRIRFADTADVEVPIFSKIRITKEKTSEAIVQLA
RVFYADVNLTKFTGTAGATQKTDLEWYRFIDFGCNSPYRTKARGRTQWGTAS*
>SR-VP_0-2_scaffold_141_1423360_51 # 45977 # 46642 # 1 # ID=3_51;partial=00;start_type=ATG;rbs_motif=AGGAG;rbs_spacer=5-10bp;gc_cont=0.356
MLNVIEESNAKNRTSGRECCRCKGIDTYVSDKTGVAAWYKKKINGIWDGVSYYCNDCEHK
MRRKCRNKLSEKDSNFGKGFIIEQVVSKTLGICSCNLELDNFNSIFDLYDHNKYKDIQVR
STKPSVRNASWKNKEYKYDVWHVALGLPEYDTLFIVCMSEDYKNIERMYIIPIGRVPHAN
GFTIYKDPKVSPWYEDFRADEKPYNDVYHSMKVQNCPVIKD*
>SR-VP_0-2_scaffold_141_1423360_52 # 46770 # 47069 # 1 # ID=3_52;partial=00;start_type=ATG;rbs_motif=None;rbs_spacer=None;gc_cont=0.400
MTTKEEIRNQTYTSARFYETPKVENTQSESIENKMNYYKEVSHMGHHKHCHAKIHCKYTP
TPLNTDKKIHPAGRGNILQGKVAFCEGLKAFPIGKRHCN*
>SR-VP_0-2_scaffold_141_1423360_53 # 47210 # 47359 # 1 # ID=3_53;partial=00;start_type=ATG;rbs_motif=GGA/GAG/AGG;rbs_spacer=5-10bp;gc_cont=0.313
MSHGTCHKNRHRCHSPIIKGDKLMFCQPIIEFCGQLRAFSNIRLHGRHK*
>SR-VP_0-2_scaffold_141_1423360_54 # 47414 # 47560 # 1 # ID=3_54;partial=00;start_type=ATG;rbs_motif=AGxAGG/AGGxGG;rbs_spacer=5-10bp;gc_cont=0.381
MSCDRTIVRKDGKPVAFKGQLVQYVRIGHRHNPQLYTPSCRLHKHRCR*
>SR-VP_0-2_scaffold_141_1423360_55 # 47620 # 47793 # 1 # ID=3_55;partial=00;start_type=ATG;rbs_motif=GGAG/GAGG;rbs_spacer=5-10bp;gc_cont=0.322
MTKKIHQSKTVIVNIIALIAIIVQAQTGTVINIETQAAIVTVVNIALRLITKEPITL*
>SR-VP_0-2_scaffold_141_1423360_56 # 47864 # 48649 # 1 # ID=3_56;partial=00;start_type=ATG;rbs_motif=AGGAG;rbs_spacer=5-10bp;gc_cont=0.416
MTKINRSYGWLADLPDRRDIMYGTIREISKDLPPMVDLRPGCSPVEDQGDLGSCTANALA
GALEFLEMKDKVHFEDLSRLFIYYNEREIEHTILSDSGAQIRDGIKTLAKKGVCSEKTWP
YDISKFTVRPGRDAYNEAKNHKITSYSRISTVDEMRMCLAGGFPFVFGFSVYESFESQEV
AKTGIVQMPQPGEQQLGGHAVLGVGYDMTKKIFPDSIGSGLSRNSWGDEWGIEGYFWMPL
EYLSDRNLSDDFWTIRRANKL*
>SR-VP_0-2_scaffold_141_1423360_57 # 48704 # 49297 # 1 # ID=3_57;partial=00;start_type=ATG;rbs_motif=GGA/GAG/AGG;rbs_spacer=5-10bp;gc_cont=0.352
MSSNKHHSKHDHFKVIHRNCAQGVHGKISVVKRESDGKLVIWKRPRSRSHVHQESFRKEI
KKSKYWRIFGISRVKVCWHKDKRSLLKTYIKGPTLKQMLRKGSIHFSNSNSKPVKALGEF
IELLIHSEHYIQDVNRQNLVFDGEKWHLIDSSGIHGKINRSEIRERYKRSFLKSWSKSLK
SNDEIQSLISFLNRYCH*
>SR-VP_0-2_scaffold_141_1423360_58 # 49359 # 49961 # 1 # ID=3_58;partial=00;start_type=ATG;rbs_motif=None;rbs_spacer=None;gc_cont=0.343
MGKHKHIHKHSHKDDSFEIVYKDCGTGRTKVSVVKRKSDGRLLIWKRARYNGSRTKDFYI
SDIEKSKMWRKFGISRVKVCAHPDNKSALKTYIKGHTLRQILKKNPVFFSGNETKCRKAL
IEFLKLLIDSEHYIHDLKGANLVFDGDRWQVIDSGKAYKQKNRSETAREYRKNLEEKWSR
SLGSHNEIYNLKSFLGKHCR*
>SR-VP_0-2_scaffold_141_1423360_59 # 50198 # 50860 # 1 # ID=3_59;partial=00;start_type=ATG;rbs_motif=GGA/GAG/AGG;rbs_spacer=5-10bp;gc_cont=0.312
MKDYKTFKLEHLQEDLLLNLHTKYPSTIDDNAILSVGELGYEKGKAHGCIYSGSVYINNE
KKDIRLSFKIWFSVYCAPYGMPEIIPNIESYLTGKYQKIQSVSYEKPVLSLDAVILLNIP
EPKTHFHIEPKNRNYFDAYWHTFQTDKGNYILSKEGWFGTYIYDSVLGIRDTTSDDFIDL
KDGGSQLKEGLGKFIDSDDVREFIKQKYYNGLTPEMFIEL*
>SR-VP_0-2_scaffold_141_1423360_60 # 50917 # 51195 # 1 # ID=3_60;partial=00;start_type=ATG;rbs_motif=GGAG/GAGG;rbs_spacer=5-10bp;gc_cont=0.362
MERKQKEMLGEINPKNPPLGDAMRCITIMKEAVDMCNPDKVISGASCAYGNAEAAFYEKQ
ASEDEMDSIKKDVAQFRSEFIKKCECAIRLTR*
>SR-VP_0-2_scaffold_141_1423360_61 # 51230 # 51394 # 1 # ID=3_61;partial=00;start_type=ATG;rbs_motif=GGAG/GAGG;rbs_spacer=5-10bp;gc_cont=0.333
MSEHKFDKLSRDSEKNTRIMAGDSQFTIEQMEKEIKSNSKLGKKLKSVEKKLDA*
>SR-VP_0-2_scaffold_141_1423360_62 # 51500 # 51670 # 1 # ID=3_62;partial=00;start_type=ATG;rbs_motif=AGGAG;rbs_spacer=5-10bp;gc_cont=0.339
MTDKYKFEKLSRDDENKTRIMAGHTEFTIQQLEDEINANSEIGQKLKSVEKELEKY*
>SR-VP_0-2_scaffold_141_1423360_63 # 51987 # 52901 # 1 # ID=3_63;partial=01;start_type=ATG;rbs_motif=None;rbs_spacer=None;gc_cont=0.370
MTTWNISSRLGMTGTVTIDGDVLRWNIMTPALAIPNFVFGGSNMIPLVGDWDGDGTEGIG
AYDPSNGFFNLRQTPTTGFPEITPFQFGDINLTPISWYDTYSQQSISTRGDRIGVITGST
VYLNKDFLTGLAAITTDTSKISCPSNVGQCQYLCGNIRIHVMDENLNFVNGYNFWLDGIN
KGEVNGDSAGNRFFDSIPFGNHTCQIIKADNIVQACNYCTGSTSCTPISTSSDCSTPITI
VTGGTVFWRFTIQCADTIWTCSSDRLEHSNCGNTRASTPCSLSVDALEMVTGNRPVDLRY
DVNDN
>SR-VP_0-2_scaffold_141_1599591-b_1 # 1 # 1929 # 1 # ID=4_1;partial=10;start_type=Edge;rbs_motif=None;rbs_spacer=None;gc_cont=0.402
EDMVYDAAFKRAGVVRVEEIEDLFNCAEALGKQPLPRGPNIAIVTNAGGPGVMTADAIIA
KGGKLAKLSSVTIDMLNKVLPPYWSRNNPIDILGDAKADRYVAAVEACFKDENVDGVLII
YTPQGGSVPAEIAKSIVNMCERVGFCKTYLTSFMGYENVEEANRIFNQNGIPTYYTPEQA
VATFMYMYQYKRNLELLYETPAELPVGTVPPKRPIAVIIRDVARENREILTEVETKQILD
HYNIPVVKTLTARTSDEAVDQASKIGYPVVLKILSPQIVHKSDAGGIVLNIDSDVMVREA
FDMIISRAKEYDHDAIIHGVTVQRMITIKGQELIIGARTDPLFGPVIIFGKGGIDVELQK
DISVGLPPLNQTLARRMIEETKVYRLLKGYRDIPPANIILLEEIMVLFSQILVDFPQLKE
IEMNPIMVNEKDAFVLDARATIGKNVFGKLEPYAHLVISPYPERYKTLWKMRNGQTVLLR
PIKPEDEPMWVEMLGNSSEDSLHQRFFETIKVPLSHEFSVRCTNIDYDREIAIVAELDEK
EQRKLLGVVRLFIESEGKTGEIAFGVADIWHGQGLGLKLVDYIIEISKDKKLDTISAVML
KDNFRAIGLMKEMGFKLEFLDEDTITAVLNLKEEDLQGIIQK*
>SR-VP_0-2_scaffold_141_1599591-b_2 # 2021 # 2170 # 1 # ID=4_2;partial=00;start_type=ATG;rbs_motif=AGxAG;rbs_spacer=5-10bp;gc_cont=0.340
MNNKDDCEFYSDSKCIAADLEPCDFEGENSKKCLRYRVYYLRPQTMQLR*
>SR-VP_0-2_scaffold_141_1599591-b_3 # 2210 # 2557 # 1 # ID=4_3;partial=00;start_type=ATG;rbs_motif=GGA/GAG/AGG;rbs_spacer=11-12bp;gc_cont=0.351
MGDKEEIIVVTTRCIDNVAYFDNIDKIKCSKCGEMTWLSISWRGKKIDKVICAHCFEKDE
QKKVDYSACVTKACLNDALKHLKDTLHLEGTDDDIKERMIRCLERKLGKRITITD*
>SR-VP_0-2_scaffold_141_1599591-b_4 # 2697 # 4205 # 1 # ID=4_4;partial=00;start_type=ATG;rbs_motif=None;rbs_spacer=None;gc_cont=0.309
MKEIKTIDIPVEDIEDNPFYARRFEEFDKEDIKQLSKSFERSGLLNPIIVREIKKEKDQE
DKKTKYQLIAGKRRKKGFEFAGKKTITARIVEADDMEVQIMSLAENYHRKDLSTSEKENY
IYRLWKTGNEKGIFHNNLHIMEDWTGISHQILSDIVNAGKEKEQDDSDPIRFATSKDLQR
TRGIKDIPDIRKLLLENSVIKKKIKVLDLESLVKAIKKGKIEEGLEDDALRGIIELVADN
KLSVNNVQDAIDSILILEKEDQIKIIEKLSRDKSEDKEKLKINIFELKAFVDVYIQSFDD
VKEKLLSSHIRWNEAIELNKFKFRDQREKVLVELKQFNEKIKNVESKKLTYLRKRAQQAR
DLEDENIKTIDFDDIKKFGNIDEEELKIIDKIVKIKKELLRLEFEKINKFNVGNRDFAIE
FLWEIYNRFHRILIDLGEIKSDIDMENDEEDIVDATYNVDTGTDSAGNIGTDNIGSTGNI
GSTGNIGQKQEKNSLLQVMTTK*
>SR-VP_0-2_scaffold_141_1599591-b_5 # 4360 # 4851 # 1 # ID=4_5;partial=00;start_type=ATG;rbs_motif=AGGAG;rbs_spacer=5-10bp;gc_cont=0.352
MKVFETIKNRTSVRKYKSEMVGKEEIDMLIEAGRLAPTAANQQRFKLVMVDNEDIKKSLS
VACNNQTFVGTASHVIAGTTDQDWKWNQVDLAIVFEHIVLEAKELGLGTCWIGAFNEKEV
KKILEIPENIKVVALLTIGVPDEIPEHTSRKNVKDIVSYNKYN*
>SR-VP_0-2_scaffold_141_1599591-b_6 # 4870 # 5379 # 1 # ID=4_6;partial=00;start_type=ATG;rbs_motif=GGA/GAG/AGG;rbs_spacer=11-12bp;gc_cont=0.386
MNKEKMMKKYVILLTLSILLMSGVGSATTVDIGKQIFDEKCGFCHGGHPPTNASDAQSIM
ALAEDAKVREESIGEIVRNGTKDGMPSFSKSEISDIDIKYLADYLKTVPNSFDSLGTTPT
ASTTPEMTPAGTVQNKQVQKTVPKTSGFELVFVGLGILAVYTIRRNYKK*
>SR-VP_0-2_scaffold_141_1599591-b_7 # 5386 # 6201 # 1 # ID=4_7;partial=00;start_type=ATG;rbs_motif=GGA/GAG/AGG;rbs_spacer=5-10bp;gc_cont=0.369
MPEKEYFGYVNSDYLKTIALKFKPLKERSYELMHLQTGYKVIDLGCGSGMDTIPLAKFVG
ITGRVIGIDTDSQMIAIANKNAREVDVAEIVTHEHHDAISLPFDSDYFDACHTERLFQHL
TNPEKVLSEMVRITKPGGWIVVVDTDHSSLSIDNSVTDVEWKLRRFRTEKFKDGYAGRKL
YRWFKQQNISDITVEIFPFFSTDYKLIRYWALLDDGERRSVAAGIITKEELQCWHTDLEQ
ADEDGVFFASFTMIIVAGRKTENKNSVVKQK*
>SR-VP_0-2_scaffold_141_1599591-b_8 # 6246 # 6965 # 1 # ID=4_8;partial=00;start_type=ATG;rbs_motif=GGAG/GAGG;rbs_spacer=5-10bp;gc_cont=0.315
MYLELDIAKYEPYKDYRGLCNFKSIKEKKMSWPIIEKYVLNNNIVFRLIKEQEIEEIVQI
YREGFPDLYDNNIYDAVLYPDRLYKKLQSDNGFMKGDCILIVAEKIDEKKLVGSAILTMN
ISNMSIHWETGVVHKDYRGYKIFGELLKFLDEITEKTGAEYANGTSVTFHIATQKVLESL
GWKTRGIFPGAVATWNYDDKYYRQSLIYYDKFYNGGEELVPKDIELTPKIQAVADCLSI*
>SR-VP_0-2_scaffold_141_1599591-b_9 # 7012 # 8004 # 1 # ID=4_9;partial=00;start_type=ATG;rbs_motif=None;rbs_spacer=None;gc_cont=0.318
MKLLPFRDVQFVYNKDCNLANKADYCTVPKNATNRSPLHKIQEACQIFKRHNLQVKILGG
NPSDDKDFNFLVKLMNSLDLDYVITDNAINYQKLIDCKVRGVMFSLDTLGDSDIGGCSII
KSRKAKEIIPLVKDSFDYIGANVIINSLNIEEVPKIIEFLTENNAIANLCPLIVGKNDNF
IYRANDSPYSLNKLNNYHEKIRKLSDRLIEMKSCGYRIGAPEEYLERLPNVIMKNYYNWN
CCSDIKTMPLLRVNTDLSLMICSDLVGDSVSKYSVFDIESKLDEINKSWTEDNQKIKCCQ
NNGCYWSNIVIADIYNRKGFGTLEATRRNL*
>SR-VP_0-2_scaffold_141_1599591-b_10 # 8001 # 8621 # 1 # ID=4_10;partial=00;start_type=ATG;rbs_motif=AGGAG;rbs_spacer=5-10bp;gc_cont=0.296
MNEFMNLKEMLIKEGIIKIRKKYEEPFIINEQGTKSRLFIDIKEASLNPEILKEIKRKIF
NKSEYTYNYGANIFNYEGYAYENFFKQYDRIASIAIGGIYVATMLSISLNIPQITIRSSK
HNRGTQSQIIGDCKDKNCILIEDVSVSGQTIIDAAKVIRNAGGTCTDCIVIVDREEGAEK
NCLDNKIRLFPLLKKSDFEINLDETN*
>SR-VP_0-2_scaffold_141_1599591-b_11 # 8637 # 9314 # 1 # ID=4_11;partial=00;start_type=ATG;rbs_motif=AGGAGG;rbs_spacer=5-10bp;gc_cont=0.383
MVEHVAQLNIDLDAYYIKNLDRALSIIPTVQGTGERFVVPEPKLLTEGKTTVFENFATIS
DKLNRDPGHVLKFLLRELGTAGKMEGTRSIFNGRFSIGVVSAIIDAYIQEYVICSECGRP
DTHLLKEDRILTLRCDACGAHRPVAKRIAGMIAKEEALKEGETYDVIIASVGRKGDGIAK
KDKYIIYVPGVAKGDSAKIKIRKITGGIAFADLIEKKTASQKNNT*
>SR-VP_0-2_scaffold_141_1599591-b_12 # 9398 # 9673 # 1 # ID=4_12;partial=00;start_type=ATG;rbs_motif=AGGA;rbs_spacer=5-10bp;gc_cont=0.337
MKITENRSETVDMKWVSFESDNGDKINEQAKKLLSDDSITCTVLFAVKENKDGSRSPVFL
ISRNFRDPQFFIDDFMKLLGEHARFNQVKRN*
>SR-VP_0-2_scaffold_141_1599591-b_13 # 9679 # 9933 # 1 # ID=4_13;partial=00;start_type=ATG;rbs_motif=AGGA;rbs_spacer=5-10bp;gc_cont=0.349
MSIEGATVVRTGHSRGSGYDKIFLRTVDGTVVVLKVETTSDDDICIGIDDVLDTLKRKIE
ICKADIEDYEKQIEEIKTWDFVSV*
>SR-VP_0-2_scaffold_141_1599591-b_14 # 10269 # 10673 # 1 # ID=4_14;partial=00;start_type=ATG;rbs_motif=AGGA/GGAG/GAGG;rbs_spacer=11-12bp;gc_cont=0.301
MSIPLIRQDEVAETILVKRTQRIHIPYDESISYFCHLSKNLWNQAHKIVYPYYKEFKIVP
TYEELDAILNKKKYSGYKKDGKYNPDFDNYHKLGSVTAQQILRVYFKAWKSYLKAKKDYF
ESPDKDYTGKPKEP*
>SR-VP_0-2_scaffold_141_1599591-b_15 # 10761 # 11804 # 1 # ID=4_15;partial=00;start_type=ATG;rbs_motif=None;rbs_spacer=None;gc_cont=0.311
MLSSVYMTFPKKIDGKPSRLKDLSILLGNVNDLDDPYILKRLMWGKFDQVRIIPKGTGYW
IEIVYDQEILKNAGEIYGLDENKIMSIDLGIENLAAITDNIGNRPIIIKSEKLKADNQWY
NKRKAELQAIYDLQIYGCYLERDKKGTIRYLVNKTGKKTDILTEKRNNIVMDNLHKVSRF
LINQALDVKSKTIAFVRNPGWKQKVKMGKRNNQNFVQIPHKKLIDMTRYKGVEYGIDVID
DTEEYTSKCSFLDSESIEYHKEYKGKRIHRGMFEASKGFRINSDVDGSYNFLRKIAEKVM
KNKTKFDYVFPKFNVFDIIEGVVEHGLVPKRLSISDLITKSYHELML*
>SR-VP_0-2_scaffold_141_1599591-b_16 # 11894 # 12256 # 1 # ID=4_16;partial=00;start_type=ATG;rbs_motif=None;rbs_spacer=None;gc_cont=0.320
MLTCQQLVFIVLLHNIRIGRQELKGIQIKIFDSKCGSRSQGGIKYSGTDIFGENCTYYFD
IERKEKFANFLVKKFHEKNPNPEIGLNKAFTRILHLHGLHWSEEFTGKKKKTETISKIKI
*
>SR-VP_0-2_scaffold_141_1599591-b_17 # 12269 # 12358 # 1 # ID=4_17;partial=00;start_type=ATG;rbs_motif=AGGAG;rbs_spacer=5-10bp;gc_cont=0.233
MKFNPEKIKEAMKIDDSLRDTKIFNIIMR*
>SR-VP_0-2_scaffold_141_1599591-b_18 # 12579 # 13364 # 1 # ID=4_18;partial=00;start_type=ATG;rbs_motif=AGGAG;rbs_spacer=5-10bp;gc_cont=0.322
MAQTMKFEDKRVLKLVKIPRFSEICPGEMCYYANKTFYIIYDNKGNAHPNVAEIDGFLSN
IRKKKMIKCYLSKDDTLKIVENIFFPNIENRESLAKLVLELSELHDTKNKTIQQVEIEYD
KIEKIYENYKTIIFPSPALYKFCYYWVTLCIALDFREIEDKHTEDKRTVIGRSLIVKDAV
DVIRSQMKRENFGKSWPRVLERVGNKIVKGITHVPVGPYDKVLRSDKFVNKKGDKISVEP
CVKLSIDTESPKDLYEKKEDS*
>SR-VP_0-2_scaffold_141_1599591-b_19 # 13365 # 13745 # 1 # ID=4_19;partial=00;start_type=ATG;rbs_motif=AGGAG;rbs_spacer=5-10bp;gc_cont=0.283
MDKVYLLKKREYEEDRIIGVFGDEELVNKIAKKCNAVVETWEVINKLKDEENSFFFVRLD
KEGIIKELYEEENIYQIHTGFDFNNDLYTIVLAKDKESAADIANEKRIHIISENRWPKGW
QNYEKI*
>SR-VP_0-2_scaffold_141_1599591-b_20 # 13968 # 14975 # 1 # ID=4_20;partial=00;start_type=ATG;rbs_motif=AGGA/GGAG/GAGG;rbs_spacer=11-12bp;gc_cont=0.291
MIENIDNKNNGIVRIATNGTEYIFWKHTDVVRKYIKGDLKNRFPNKLIVREISDIDYVIP
EINLPVEIQSTILNNGRGVAYKQWEDRIRGQIEQNIINYGGCLFYFDSELLRAMKSAGHC
ISINMDWFRTFIKDEKLIVNTISHNGIVEAKQYKDFDFIVNISQSCPIAAEKDGRILNDN
KLKILANALKFHSFTQEEIDRFEDGYEKSDKDDVGNYIYTFLIKQPNGRSKLYGKLLKSI
GHLESINKAFDGYIVGNNFLQNGVSLGIFESEGTSGGKHNHLMRFVNNSMSSLFFPAYMR
HKDTWDEFKGKWLVTKRMEYIVKGNIDQKSIDPWS*
>SR-VP_0-2_scaffold_141_1599591-b_21 # 15572 # 15757 # 1 # ID=4_21;partial=00;start_type=ATG;rbs_motif=GGA/GAG/AGG;rbs_spacer=11-12bp;gc_cont=0.312
MDKSIIGTSKVTRSGQVTLSRKVRSELGVDIGDYIIFEKNEDNKLYILPAEVKIKKTKVI
N*
>SR-VP_0-2_scaffold_141_1599591-b_22 # 15976 # 16380 # 1 # ID=4_22;partial=00;start_type=ATG;rbs_motif=GGA/GAG/AGG;rbs_spacer=5-10bp;gc_cont=0.284
MESKIDWESEDYWNEYDLYDDYFLSFHLDHAGIEELLWEEFVEKWKLNTTVIKDDNGDEC
ISVYSDDYSIVITRVFYYVMMTFSKNVDMSDCIRFYKDFMNTLDHYDDLIVRNGIVSEYA
AHPKEIVRTMIDKL*
>SR-VP_0-2_scaffold_141_1599591-b_23 # 16486 # 16992 # 1 # ID=4_23;partial=00;start_type=ATG;rbs_motif=GGAG/GAGG;rbs_spacer=5-10bp;gc_cont=0.300
MTSGEDVNKIFKPSPINEEGKPIKGYSIYVEGELPKFLTKKQPLPKYKIIRPDGSVLAVV
PTSFRNDIREEFVKLGYVFIPVTNEAIIPVKSIEGVRVSIRNTNWKMKYAIVINKGDVNE
IINDTTKVLKVLLDNNVNINKESVCASYCGVAIEDDDDINKIIKYKRK*
>SR-VP_0-2_scaffold_141_1599591-b_24 # 17005 # 17610 # 1 # ID=4_24;partial=00;start_type=ATG;rbs_motif=None;rbs_spacer=None;gc_cont=0.312
MINKQTRIIDNIDITFDKNFIRSLALLSKRKIDPIIVNIENEDIIVGIKCPVVMNEETFE
EDKKAIESDILKTFADILNSEICNREREEIIFSRASQKLAKSGKFHCPLCGSTNTIGYGK
RITNVGMKAKRFCKDCRRGYTNQDDVDWKMKNRRDIIEEALKLSESNSLRDTASLIKDRF
NVKISHSAILYWRKNRNNPKI*
>SR-VP_0-2_scaffold_141_1599591-b_25 # 17763 # 18131 # 1 # ID=4_25;partial=00;start_type=ATG;rbs_motif=None;rbs_spacer=None;gc_cont=0.309
MEENEENIEEEKCWICKRGFVEVLEEFNKKVISNKYIDKSIKSKYEKGKKEFFPFSTDQY
VDVLLADVKGGKYILDGKVVGNIIITLCPVCGGLLESLSQTIDVEDFVTKKDLEDVSILI
KQ*
>SR-VP_0-2_scaffold_141_1599591-b_26 # 18185 # 18646 # 1 # ID=4_26;partial=00;start_type=ATG;rbs_motif=None;rbs_spacer=None;gc_cont=0.338
MEEIYKDVKISYNELWSRFEFDIDTTNLMTSTLDQAKNTIDNYLNAKTLVGKKVTGFRSQ
DGIKIVSEITRLSFDEPGRVHSGPITIYFIDQNNADMPTIGPFIEYNKENEAIADQITSA
RLTIRDSYEKIKNLTRIVHSKRVDKIYESRELF*
>SR-VP_0-2_scaffold_141_1599591-b_27 # 18878 # 19057 # 1 # ID=4_27;partial=00;start_type=ATG;rbs_motif=None;rbs_spacer=None;gc_cont=0.272
MIRDILHTNIIVFVALLSIFFIADLLTLGAAYIRGIIVICGIIISYILIIFLIIENKDR*
>SR-VP_0-2_scaffold_141_1599591-b_28 # 19428 # 20000 # 1 # ID=4_28;partial=00;start_type=ATG;rbs_motif=AGGAG;rbs_spacer=5-10bp;gc_cont=0.318
MVDDTQKNNSEDKKSVGEKRSKKWDVNKPRKGNSKDRNVGIVDGDAVDKKTIKLGRILPD
ILLQEAKRKCYVYRRRDGSIIDKCVRQKVKKSLDDEMSRLGITKGVYFKMIKEPVGTIEN
IIVVITKTEEKGWVIIAKRKNSFDVIRDTNIILRFLERNGIHIKDEDICTGFCPLTKLDE
EESIDELQDS*
>SR-VP_0-2_scaffold_141_1599591-b_29 # 20021 # 20629 # 1 # ID=4_29;partial=00;start_type=ATG;rbs_motif=None;rbs_spacer=None;gc_cont=0.317
MSHITNKKLEYEEDSSDAIIRIMDSRNKRVKLYYIDLDKFCERACNRHLLKNFFGKKVWY
EDGKLFIKDCNKLTTDFNGADDRLINLFYNFFYDIGYDYNNTVGNNDVDDNNGKVSLKER
LRIVEEVFTGEFTSDDYCKKYDISEATASTDILKLIELKKLVYLNKKRGRRRVYSTSIGN
EQKRLDSFEDCDKQNTATLKIK*
>SR-VP_0-2_scaffold_141_1599591-b_30 # 20775 # 21470 # 1 # ID=4_30;partial=00;start_type=ATG;rbs_motif=GGAG/GAGG;rbs_spacer=5-10bp;gc_cont=0.310
MNTNIMSTTWKEHWNIKNTHYTRSIINRLVMSSPDGMIKDGKVVAYKLGQQDVMDDITEN
NKTIFLKFSPQLIIINNKNIFRENTIKSRTDNNIGVNMLGGKLKNNQDKLYTPELVPYAI
EFPTHIWTEESVKYWYQENKDKHLYFKNKKHVYFQTSKFENAYIGTVDNFSYRHTGTIVQ
PEDKWNEIYFDIKNEQIDEPLNDRDIKDYIEKCWGSGWYIIRNRNKYKDKQ*
>SR-VP_0-2_scaffold_141_1599591-b_31 # 21757 # 22479 # 1 # ID=4_31;partial=00;start_type=ATG;rbs_motif=GGA/GAG/AGG;rbs_spacer=5-10bp;gc_cont=0.272
MSEVQHDHIKEIKRYFDQWNIYQKVIQNNYMFHKQIYHEVHKLLINHFRQEPLSLLDLGC
GDSSLIAKNIKDVPIYYYHGIDISEIALDAAKKNFASYSFDIYFSSGDYFEIINRLKTKF
DVIISGYSLHHLPLWQKDIFFGNCHDILKKNGILLIYDIIKNDDENNKQYLERYWNNIQI
NRSGNFTIKELENTKKHIFERDLPESIETFVNLANKHGFKQANILYRDPLFLIGLICWCT
*
>SR-VP_0-2_scaffold_141_1599591-b_32 # 22708 # 22992 # 1 # ID=4_32;partial=00;start_type=ATG;rbs_motif=GGAG/GAGG;rbs_spacer=5-10bp;gc_cont=0.340
METKITCSKNKIEMVGELDPDAEVSNICFSNIDPSIHLKLTTTIPVSIEDLEELFSWLNA
NRVGSWEGEWKLTLEKISPDQVEKKSVDIDDLST*
>SR-VP_0-2_scaffold_141_1599591-b_33 # 23009 # 23266 # 1 # ID=4_33;partial=00;start_type=ATG;rbs_motif=None;rbs_spacer=None;gc_cont=0.384
MIKVNEEIFRAYDIRGKVNEDLNHEIVELIGKAFGTYLLKKGIKDIIVGHDSGATSVQHQ
RSLIKGARSCGCDIIDLGLTLSSSR*
>SR-VP_0-2_scaffold_141_1599591-b_34 # 23311 # 23859 # 1 # ID=4_34;partial=00;start_type=ATG;rbs_motif=AGGAG;rbs_spacer=3-4bp;gc_cont=0.353
MTKKVDVEITGIVPMLHNRFSTEEHGENKSKGKKKVYVPTEEAEKLLYKNPDGSIFQPAE
HIFQSMVRAATDFKFEGKKSYKDVITSGVSVMPENIPLITKLPYEIDARRVVVRGANKAA
VVRWRPKFNQWKLNFTIDILDDENISVSVLKDILEKAGATKGIGDYRPRFGRFMVTHFKE
CE*
>SR-VP_0-2_scaffold_141_1599591-b_35 # 24993 # 25733 # 1 # ID=4_35;partial=00;start_type=ATG;rbs_motif=GGA/GAG/AGG;rbs_spacer=5-10bp;gc_cont=0.294
MSWQKSKVIKILGLNIGIATIDTIVFSPGLMGVAIGTGAFATALGVTTIFMSIVIFGYGN
YNLLIEKEKTIQVGEIKTKEDYIDALNQNYDKKIFEKDISTILEQIEMFQKKRETIKQVL
LQKFDVTEMSYSKFDGVISDVENVFYINIKSIINKLNAFDEKDYDRIRKDGEKKFSKEFV
NTKMRIYGEYISFVKHAIEDNEQIILKLDKFLLELSKFNSLEDGKIENMSAMKEIEELIN
KIQLYS*
>SR-VP_0-2_scaffold_141_1599591-b_36 # 25791 # 27488 # 1 # ID=4_36;partial=00;start_type=ATG;rbs_motif=GGAG/GAGG;rbs_spacer=5-10bp;gc_cont=0.345
MNGKNGSFKTIIILAVIAIIVFGIIYAGISLTKDIRKSPQNISAESATDTLNSLYNDITI
NNIQARKGQINIDPVKIEESLPDISKYPAQVENSTENYVEIFSSIEKAGEGKDGWLIDTA
KAFNNANIQVNGKPVSVRIRGIASGMGFDYIASKKYLPDVFTPSNELWGEMLKSKGIKIT
LAENRLVGNVAGLVISKKKNDELVKKYGSVNLKVITEAVANNEIEMGYTNPFASSAGLNF
LVSTLSAFDDKDPLSEKAVKGFEGFQANIPFVAYTTVQMRDSAQSGVLDGFILEYNQVYV
NAELKSDYVFTPFGVRHDSPMYEIGDLSSEKKEILRKFIEFAKSDKYQELATEDGFNNYN
DYKPEMGNISGDVILQAQKLWKNKKDANSDIIAVFVADVSGSMEGAPLNNLKKSLLAGSQ
YISKDNSIGLVTFSTDVNINLPIGKFDINQRSLFTGAVEDMTPGGSTAMIDGIIAGTKML
MDEKAKNPNAKLMLFILTDGETNYGHSLNDVEVMLRALKIPIYTIGYNADIKSLQVISSI
NEAASINADTDDVVYKLGSLFNAII*
>SR-VP_0-2_scaffold_141_1599591-b_37 # 27527 # 27634 # 1 # ID=4_37;partial=00;start_type=ATG;rbs_motif=GGA/GAG/AGG;rbs_spacer=5-10bp;gc_cont=0.287
MKQPKLINIRNLETLGKYQYGKNGLTEKMDKRRNK*
>SR-VP_0-2_scaffold_141_1599591-b_38 # 27645 # 28808 # 1 # ID=4_38;partial=00;start_type=ATG;rbs_motif=AGGAG;rbs_spacer=5-10bp;gc_cont=0.357
MDFTMEVADTEKIKKDIIRDVKPVPEEVTSLKKLAETNASEIVALDMDSLEKRRSILKSI
ESFGMNTMQDSAKRNSILQVSVGDFSKMGDEGGAVAKGLLDLQREIKDLDPSLIDFAKTG
WLGKLYNPARSYFARYQKADNVIDDIINSLEKGRTTLKNDNVTLEIERQTLRDLTKKLGK
EVEMGTLMDESIASQVDMAKARSEDPEKIKFITEEIQFPLRQRVMDMQQMIVVNQQGIMA
VEVVRRNNKELIRGIDRAKNVTISAMRIAVIVASALYNQKIVLEKIEKLNATTNELISGT
SRMLKEQGVEIHKQSMETNISVETLKTAFADVISAMDAISTYKQEALPKMKETINQFKEL
AEQGEKQIQRLEKGNSNIDRIEGTTPK*
>SR-VP_0-2_scaffold_141_1599591-b_39 # 28902 # 29135 # 1 # ID=4_39;partial=00;start_type=ATG;rbs_motif=None;rbs_spacer=None;gc_cont=0.338
MNNISKEERRKRLIEDFRKIARHTGRDENEMAAFAEKIPDEVLDSFEEMGFSSNKKVTID
GVYPNLQTEEIENEEKT*
>SR-VP_0-2_scaffold_141_1599591-b_40 # 29157 # 29807 # 1 # ID=4_40;partial=00;start_type=ATG;rbs_motif=None;rbs_spacer=None;gc_cont=0.293
MIAEINDSIKIGITILRADGISARIDWINETSRPYRYFKYENGNTLDNIFLLENSLSISH
KDYLKISINYGKLNKPINPKYTKFKLECDMWTEDNEKDTKLSNFARVKCGYPRFFENYRE
YRQFLEDCWKCERITITEKDIATLQNLDNKDIIKVYLGSAGKQNCSCGSIESNVISILCP
ENKIMSFRSKRDYESYYHGEQVYDSHHFNIYLASDE*
>SR-VP_0-2_scaffold_141_1599591-b_41 # 29892 # 31196 # 1 # ID=4_41;partial=00;start_type=ATG;rbs_motif=GGA/GAG/AGG;rbs_spacer=5-10bp;gc_cont=0.318
MRKTNLLKKSSRVAVIDLTHGGLVIARKLNKMSCSVSGIDVYGTINSDLQTILKKEGINI
SAEYTNPLDFDVVISPVHFDSSNQLITKAISHKIPVLSHHQAVGQILFGYDLKSKTVIEL
TGTKAKTSTAILLADILSKEKKVISHTSRGLEDHDTTFRPDKVQKLSLRAISYCSHIHLI
CIRNFPTCKILIYFSIVYSILICTLTIAPIIDIENKKEIKYMNQRPLENLEERKILEKNK
IIDFDKDMWLTHKDNLLHFFDPEKDILFSPSHSDLMNYDVIFGGLVGNDTAYQLIKNKIF
YIFGQQVKNDQTNRLDDIIEELKNGVYGKIEESNFLFIDTYPYIVSNTFFLRDIVAIEKM
NLSSIVYDDNYGGRCVSLLSIKRVLIDKVPIQESILEFEQKRLNTKNLRIIMTKNGIPRN
DYLSKTKTEGNAGW*
>SR-VP_0-2_scaffold_141_1599591-b_42 # 31339 # 31527 # 1 # ID=4_42;partial=00;start_type=ATG;rbs_motif=None;rbs_spacer=None;gc_cont=0.328
MSANAGDVKKWIEELKKRGIDEFHFRDLPEDLRKMGMLRRASFLKKIKELKKINDVILWK
AQ*
>SR-VP_0-2_scaffold_141_1599591-b_43 # 31662 # 32441 # 1 # ID=4_43;partial=00;start_type=ATG;rbs_motif=AGGA;rbs_spacer=5-10bp;gc_cont=0.428
MQLIGLKTPLIVPGDDFAKVLCDAMKTADIILQNNDILVLAESAVATAEGRLVNLEEVKP
SKKAIELSKVYQNDPRKMELIIRESEEILGGIPGVVVTITKGVLSPGAGIDNSNAPEGYV
VLLPADPRKSAIEIRKKLMKKYNCNIAVIVGDSRTQPLRLGCVGIALGCAGMDPVEDVRG
KKDLFGRPLLITRRATADNLVSAAQVIIGEADESTPAVLIRDAPAIFIDESVEIPQIPME
ECLYFACFNNKIRTYNKMY*
>SR-VP_0-2_scaffold_141_1599591-b_44 # 32468 # 32827 # 1 # ID=4_44;partial=00;start_type=ATG;rbs_motif=GGA/GAG/AGG;rbs_spacer=5-10bp;gc_cont=0.308
MSDKSIVVVAFGCQFLDKPIEGSLIRNCVGCGTDVWIAPSWKGKKIDKIICMNCYNKDFD
IDSYKGEKSKIITAISEEQLLEFNNHYKKKYGHTLRKDEILMTLEKELGRKVIFKENEE*
>SR-VP_0-2_scaffold_141_1599591-b_45 # 33110 # 33568 # 1 # ID=4_45;partial=00;start_type=ATG;rbs_motif=GGAG/GAGG;rbs_spacer=5-10bp;gc_cont=0.312
MTYQMTLLNGYIVDINCPYCNGDKFRSQGPRKQRSYHMFQCTKCGKCHSRFLDTGNLVTI
GKPKWKYMLHITKLDDLDTIYKMYEELTDKKLLGKTTPDEEDTLFQIRNKLDDKDLIESL
SMQIEKYEDMLGGIKLLSTKLKDLEKQSLLDF*
>SR-VP_0-2_scaffold_141_1599591-b_46 # 33656 # 35245 # 1 # ID=4_46;partial=00;start_type=ATG;rbs_motif=None;rbs_spacer=None;gc_cont=0.309
MITAKGFDKKIYFSIDKGTTYQKKGFYKCRDCDRPVFLKKSNFRNSHFSHFPLDHPCNQW
EQDTDEHTTMKIDIYNYFKNFYWIGSIDIETPIPYNDSFIKPDIFIKAKNGDKIAIECQI
TKITWLAVMEKIKKYSDMNIGTLFIFDKSNYIENFFRVNTTPCGISPTISVTDNICNRRY
YFYNANKENKKKYGPVISFEQIGICIANKQNGKFYFSGSYFNKDDFSNYTISNVGGYKIV
TGCEKPNFGKIVKKIEKCGCHFDQEWAINSDNDTSILKNTDKEKLNNHKSIGITPVKSPL
QERRESKATRTIRIMSKPRYVEDKKFPKRDRMLMIEYAIFGREVDIYSDVLHEEIYKGIL
SELKRNNVQIDSELMCAINRVFTVETEELSDTPRSEWKIDDTTNRISPPKIYRVILRPDL
EVDNKSYYFYTHKGGKYECNFRHTVIKATVEDIEEFIHLHSLNELHNLSKDLINTNYPEW
PKTKEILKIHDEPLKYFFKTGKPLIVVYQKDIYMIKPKITEKYKIGEME*
>SR-VP_0-2_scaffold_141_1599591-b_47 # 35242 # 35694 # 1 # ID=4_47;partial=00;start_type=ATG;rbs_motif=GGAG/GAGG;rbs_spacer=5-10bp;gc_cont=0.269
MNLFGKKDAKESDNIFVANMLRNTADKIVKKGAYDRSSIAFLKLSLEYNVLIRKNEIDEN
SLLIEKLELIIKLSQENAKVKSNMKGKDTVSLFETLPDLIKSTKIILKEKARIYEEMKES
SEKMKKSLDGILEELDKFENEKIQKNTIDE*
>SR-VP_0-2_scaffold_141_1599591-b_48 # 35763 # 36065 # 1 # ID=4_48;partial=00;start_type=ATG;rbs_motif=GGA/GAG/AGG;rbs_spacer=11-12bp;gc_cont=0.297
MSRLTKYKIKEKAVANKKNEDRLFYDPYLNEYFTISPLKNIWKEDEFEDNFITMPETFEE
CKSLRSGNCQDCEYLPQRMGNYRSCRRRVSLSNRAELEIF*
>SR-VP_0-2_scaffold_141_1599591-b_49 # 36086 # 36268 # 1 # ID=4_49;partial=00;start_type=ATG;rbs_motif=GGAG/GAGG;rbs_spacer=5-10bp;gc_cont=0.317
MERVKPIPEGLSAVTPSLVVQGGKDAIEFYKNAFGAKVKRIFYEIRKQYFMLNWKYEDRY
*
>SR-VP_0-2_scaffold_141_1599591-b_50 # 36268 # 36417 # 1 # ID=4_50;partial=00;start_type=ATG;rbs_motif=GGAG/GAGG;rbs_spacer=5-10bp;gc_cont=0.380
MLTEEMPIMNLFSPKSPGGGTRGNVADNSTVNRIGKCYQILLAISRYIY*
>SR-VP_0-2_scaffold_141_1599591-b_51 # 36515 # 36670 # 1 # ID=4_51;partial=00;start_type=ATG;rbs_motif=GGA/GAG/AGG;rbs_spacer=5-10bp;gc_cont=0.365
MLGLFDKSIDVDSEEVGDKYMCVNCSAKFREVGKKIRCPLCDSSQVRKDLD*
>SR-VP_0-2_scaffold_141_1599591-b_52 # 36752 # 37015 # 1 # ID=4_52;partial=00;start_type=ATG;rbs_motif=AGGAG;rbs_spacer=5-10bp;gc_cont=0.383
MAKYVIEAPHVPEECLEDLDKMSAEAPEILDKFVWGCGKGEHKGWALVDAESEEDLMNSL
PKSIQGKVKITEVNKLTPEQIKSYHEK*
>SR-VP_0-2_scaffold_141_1599591-b_53 # 37132 # 37410 # 1 # ID=4_53;partial=00;start_type=ATG;rbs_motif=GGA/GAG/AGG;rbs_spacer=5-10bp;gc_cont=0.351
MIHTIKRFKVKDYDKFKSVFDEHSAIRKAGGEKGGRLFHNLDDSSEVIIYLRWDTMENAR
KFFDSEDLKNTMQKAGVSDKPDIYFLEEVESV*
>SR-VP_0-2_scaffold_141_1599591-b_54 # 37507 # 38010 # 1 # ID=4_54;partial=00;start_type=ATG;rbs_motif=GGA/GAG/AGG;rbs_spacer=11-12bp;gc_cont=0.411
MKAVVIYLSTSGNTKLMAESIAEGLTSRNVSVTTMNFHEARIEDIKVADAIAIGSSTFYY
KMLPPMEKFIDSLEKANVAGKLGAAFGSYGWSGEGPVDIAGKMRKLGMEIIDPVLRIQYQ
PTDKDLEECKRLGKDLANKIKKTVGKPETEGKKAEPLEDVKMGEGGH*
>SR-VP_0-2_scaffold_141_1599591-b_55 # 38440 # 38832 # 1 # ID=4_55;partial=00;start_type=GTG;rbs_motif=GGAG/GAGG;rbs_spacer=5-10bp;gc_cont=0.305
MDQKVKHLEFVQRIINRMTNDSLMTKGWCITLVSALFVLADNETNTKFAMIEYIPVITFW
ILDSYFLYQERLFRSLYDEIRLKEETDFSMDTRKYEGGRNTWMATIFSQTICIFYISLAI
IILTVQFVLM*
>SR-VP_0-2_scaffold_141_1599591-b_56 # 38772 # 38882 # 1 # ID=4_56;partial=00;start_type=ATG;rbs_motif=None;rbs_spacer=None;gc_cont=0.297
MHLLYISGYNNIDSAICTDVTRIKIGGIVFDIEKDD*
>SR-VP_0-2_scaffold_141_1599591-b_57 # 39078 # 39350 # 1 # ID=4_57;partial=00;start_type=ATG;rbs_motif=GGAG/GAGG;rbs_spacer=5-10bp;gc_cont=0.319
MGMYNEVFCRCPKCGGRGYMQISQLVLGFGGFDLDNYRTLEDLDIDEIMKLRSMVLNKDF
VCDNCGNVFNPYKDIGRELLIYRLFNLRKK*
>SR-VP_0-2_scaffold_141_1599591-b_58 # 39406 # 39858 # 1 # ID=4_58;partial=00;start_type=ATG;rbs_motif=None;rbs_spacer=None;gc_cont=0.311
MNIQNYTFGVDVDNTLTDIPPFSVEGMDLEKTRKMIRNAPPKKGIEILSLLDLNIIIITG
RGDYFHEDTIYWLNKNHIPFDKLITIDRNKYKHRFNMKEYLKFKLDAYLSNKIHFCLEDD
DSVIELLKDYGIRTSKVEHNFETAFYNLFR*
>SR-VP_0-2_scaffold_141_1599591-b_59 # 39937 # 40122 # 1 # ID=4_59;partial=00;start_type=ATG;rbs_motif=AGGAG;rbs_spacer=5-10bp;gc_cont=0.312
MKINTMSDGVELIAETEHEKELLNLFHIKGVRATAYDAKNHTIIIGKELELSVLIDAISD
D*
>SR-VP_0-2_scaffold_141_1599591-b_60 # 40145 # 40441 # 1 # ID=4_60;partial=00;start_type=ATG;rbs_motif=None;rbs_spacer=None;gc_cont=0.337
MKLTGDKVRNMRRKEDGRGKRELKYTDEDLLGQLKDFYQKNGRVPRRRDFTNGSGHPNFS
TYRRRFGCWGNAIAKMLNKGWVVQNTIQNNDYVIYTNY*
>SR-VP_0-2_scaffold_141_1599591-b_61 # 40481 # 40813 # 1 # ID=4_61;partial=00;start_type=ATG;rbs_motif=AGGAG;rbs_spacer=3-4bp;gc_cont=0.339
MEKLVNESKLIYFANILNGEDIVVEMKLGKRYEVETFAGETGDTVCKFTSELESITIDDD
WTNKEDYPDGFITELVFKNGVTIYEPQYDHDAVSICENDEDIGREIIYDQ*
>SR-VP_0-2_scaffold_141_1599591-b_62 # 40803 # 41096 # 1 # ID=4_62;partial=00;start_type=ATG;rbs_motif=GGA/GAG/AGG;rbs_spacer=5-10bp;gc_cont=0.333
MINEIMNKDRYFLELMANSDKLLDHDIEECGKCYYNSLSGKIARELLESGDIKDAVKRWG
DEHDKRWKESKYYKLWIDEINAGRDPRKAFEERKWLP*
>SR-VP_0-2_scaffold_141_1599591-b_63 # 41144 # 42616 # 1 # ID=4_63;partial=00;start_type=ATG;rbs_motif=None;rbs_spacer=None;gc_cont=0.393
MFKKVLIANRGEIAIRVMRACRELDVKTVAVFSEVDKNALFAKYADEAYLIGPALANESY
LNMEKIFEVSHKTGADAIHPGYGFLSENEFFAERCKKEGVIFVGPTGETIKSVGSKIAAK
KTMRMAGIPVIPGSENGIVDLDEAVYVAKNIGYPVIIKASAGGGGIGMKVVRKTEDLLET
IESAQRVAKSTFGDATVFIEKYLEKSRHIEFQILADSYGNIIHVGDRECSIQRRHQKLIE
ESPSPIMTTRLRKKMGNDAVKAAIATNYTNAGTVEFIYSGGNYYFLEMNTRLQVEHPITE
IVTGVDLVKEQLRIACGEEITYKQSDIKQIGWAIECRLNAEDPLNNFTPSPGKLRRYRSS
GGPGVRVDSGVHTGYTITPYYDSLISKLTVWGRDRNEAIARMKRALYEYIIVGVATNIPF
HKAIMNNEYFKRGELTTHFIEDHNIINEVEKIINSEREKGATLASALGVDDKKVVAIAAA
VGMYIQNTKI*
>SR-VP_0-2_scaffold_141_1599591-b_64 # 43069 # 43224 # 1 # ID=4_64;partial=00;start_type=ATG;rbs_motif=AGGAG;rbs_spacer=5-10bp;gc_cont=0.442
MVGLESAMDNAEAAQKVKTAKEDPAEKKRQKEFYAKLRARTAEQPKGAQYE*
>SR-VP_0-2_scaffold_141_1599591-b_65 # 43390 # 43767 # 1 # ID=4_65;partial=00;start_type=ATG;rbs_motif=GGAG/GAGG;rbs_spacer=5-10bp;gc_cont=0.378
MDKVVHFHIPVDDMERAKEFYTKIFDWDIQETGYSEYKLAKTVEIDDNGIPVEPEAINGA
LYVRESPEESPEITIEVSSIEDYLKKIEKSGGKIITTKSPVKDLGFYAEFRDTENNIVGL
WEEAT*
>SR-VP_0-2_scaffold_141_1599591-b_66 # 43784 # 43996 # 1 # ID=4_66;partial=00;start_type=ATG;rbs_motif=AGGAG;rbs_spacer=5-10bp;gc_cont=0.423
MAIKKYEGSNATISIDEDKCIGAGECVKACPESIFELVDGKAQAIRIEDCSECCACVEAC
PTKAIQHSSC*
>SR-VP_0-2_scaffold_141_1599591-b_67 # 44058 # 44153 # 1 # ID=4_67;partial=00;start_type=ATG;rbs_motif=GGAG/GAGG;rbs_spacer=5-10bp;gc_cont=0.344
MLEELEEMLRESREKMTGKTVKDVGTFQGGQ*
>SR-VP_0-2_scaffold_141_1599591-b_68 # 44157 # 44441 # 1 # ID=4_68;partial=00;start_type=ATG;rbs_motif=AGGAGG;rbs_spacer=5-10bp;gc_cont=0.354
MARYIIISSLTDEGAKTLKKNPGRVKEVNTELKNMGINVLEQYAVLGNFDFLTIVEAIDE
TKMAKAIVEIASRGSIKTVTYTAMSIDNFIESLK*
>SR-VP_0-2_scaffold_141_1599591-b_69 # 44510 # 45604 # 1 # ID=4_69;partial=00;start_type=ATG;rbs_motif=None;rbs_spacer=None;gc_cont=0.339
MVNNSEETKILKEENVENKDISKILANSDTEFLKMLEDSYLKLYKPLIESTIETFEKMAS
LSKDAAPQKYRELYDEWIKTRQKCFGKNYPIPTLKSNKEMLEKFLSSAEEFSRLYKSWIS
ELDENSRKTKEMLHEEQDPAKYKEYCDMWIKSYEKIFDELLEVCAEKSAKDAFGHYMGIP
DFYSENLLQMSKLWKKSYEQFCRPLNESMLKLSEKLTDVSRGDTDAYKEFYALLAEIYGK
RIQCVEPSKETFDHFIQSTNIYVSMYKSWIAAIEKLSENVKELSDQKYDQNRYKEFYDLW
IQIYERAFDSFFEDMPTIEGPMKETMEPVKTMAKMYADTFVKMSRLMVGKSAHPTSAYPE
KHKK*
>SR-VP_0-2_scaffold_141_1599591-b_70 # 45911 # 46273 # 1 # ID=4_70;partial=00;start_type=ATG;rbs_motif=GGAG/GAGG;rbs_spacer=5-10bp;gc_cont=0.355
MELLDDGLHNCKECKIYKKYGVTCSLQPELEIPSCKYCDTRMCCRSPALPLMECEQNTIL
DKIEEGEYIECEGIIPFNISTKYCKHMNIETMNCKVYSQRPIACRVAGNDCGEFSINTIR
*
>SR-VP_0-2_scaffold_141_1599591-b_71 # 46487 # 46840 # 1 # ID=4_71;partial=00;start_type=ATG;rbs_motif=GGA/GAG/AGG;rbs_spacer=5-10bp;gc_cont=0.297
MKIHFGEYISVVKKKVKFESLFPLEQGLKNKQRFKMGVIKTKTMVRRELFDSLNLPEEFL
IRDYKKAIEEKGINVLNSSVLYADMIILQKKGKVARLEKKRRGISVFKIIKREEIGE*
>SR-VP_0-2_scaffold_141_1599591-b_72 # 46868 # 47188 # 1 # ID=4_72;partial=00;start_type=ATG;rbs_motif=AGGAG;rbs_spacer=5-10bp;gc_cont=0.315
MNKIDEDEIDKIPEEHDSCETKSPSDHKLMFKTLENSLRRLVIKSIGEHGKTKEDILKEV
VITESQLNFQLDYLVKECYAETDGNIFWLNDKGKDELLVNIIIPKK*
>SR-VP_0-2_scaffold_141_1599591-b_73 # 47205 # 47681 # 1 # ID=4_73;partial=00;start_type=ATG;rbs_motif=AGGAG;rbs_spacer=5-10bp;gc_cont=0.310
MEKLEKNKIESLMSIYNLAGKKICIQPLISNEEIGYQCIIVVMSLYDDNDISNVLRKAGK
EKMKRIQNRIIGLLHTKYEQLKNEFVGDLETLDALDTMLEDEFGYKSNIDNKCRCFILSL
GPDQKIDLIRMDTDERIDIKDISDLFDVIKDDKYDFIY*
>SR-VP_0-2_scaffold_141_1599591-b_74 # 47743 # 48117 # 1 # ID=4_74;partial=00;start_type=ATG;rbs_motif=None;rbs_spacer=None;gc_cont=0.429
MMQYGKPPFLECSSRGDKRFSPFYATVNGRSIEEQYQAAKIFDDGSTGLYWKKAKGRRAV
NAAECAILYEKLWRQYLQERPGLLDILKRASGLSDMFATKGTVNQAEVLWKIRNEYMLNS
WDKF*
>SR-VP_0-2_scaffold_141_1599591-b_75 # 48126 # 48281 # 1 # ID=4_75;partial=01;start_type=TTG;rbs_motif=None;rbs_spacer=None;gc_cont=0.340
MGKWDNNKNEEISKNEEISKNEEISKNEEISKNEEISKNEEISKNEEISKNE
>SR-VP_0-2_scaffold_141_3704283-b_1 # 202 # 2730 # 1 # ID=5_1;partial=00;start_type=ATG;rbs_motif=None;rbs_spacer=None;gc_cont=0.320
MRKLIDNKDVTKIQIDEYEDVQMACVLHDIGKFHQRAYKKYHHTPHEKLSKSFVKSIGRN
AKVENMVLSHMGKGYSSPLGQKDKFLSGIIQKSDSYSSKERENRIQGVGDAKVEPIISVF
SRLRTNEKNGGEEYFYPIKKLELENFSFPVRSKKEAIGDIWENLQHSYEKEWVDFSKDVK
KVSNKYLSFGTMYHLLKKYTSFIPSAAWKSYPDIALFDHSKTTAAIGSCIYLYLAEKDEH
IISDKTKYFTMISGDISGIQNFIYDVSSPQSVRRGMAKRLRGRSFYTNLLNENLAMIIID
RLELTDANILWCGGGHFLIVAPNTDDAKKILDEYERDINEFLFNKHGDKLYLSLVRKEVS
GKDLDNFVSLKENMVYDNARKGRQQYIQNLDMIFQEEESAPSDVCKICGSASVGGICYEC
NTHEDIGDKITRADYIVRVVTEDDSSKNEFDIFMLNVGYLILKKEDLLEKIEKIHKSSLK
IYISKLNNTDFLDSDIIEKLEEKNIQASFGFSFLGNTTPYHDRYGALDFEHIAKISRGTK
KLGILKMNVDNVEKLFEIGLNNTSISRISTMSSFLDIFMSGYVNEVVKEYYVLPDVCPEC
REKVDDIELTFQEDTIKVYREKEKEGNAEKVCKKCAEKKIPILYIGYSGGDDLLIIGPWD
MIIKFSKDIRDRFKKYTCMNRDINISAGIFMCGPKFPIDRAVHIVDDLLKDSKTLGKDMI
SIFGETVKWDSFDRFKGYNELLQFADRLESLVETKKVSRGFVYSLLTILRKHFEDLKDSE
FEYKMIARIERRRYEYIIKYKLARNVEDDDIREELKKRLVVDKILPWIEIPASIAIYKWR
QR*
>SR-VP_0-2_scaffold_141_3704283-b_2 # 2868 # 3356 # 1 # ID=5_2;partial=00;start_type=ATG;rbs_motif=AGGAG;rbs_spacer=5-10bp;gc_cont=0.331
MREENKNNFKPDRKRENKDKYVPLDMTCLSSGYFSDAERQKLKDSLIGKDAERIGKTLAN
LEPELTVTQLRKFFNETRSLEERLKEDNFQKALIQMLKSKVAFSVAKKSSKVPEEFKDFI
FACVDKINDEKDFYGFSKFFESIVGYFYYFKEENKSKKEESE*
>SR-VP_0-2_scaffold_141_3704283-b_3 # 3353 # 4093 # 1 # ID=5_3;partial=00;start_type=ATG;rbs_motif=AGGAG;rbs_spacer=5-10bp;gc_cont=0.367
MRLLGHKIITGEIECVIGVHIGGSADTMEIGGMDNPIIKDPITGFPYIPGSSIKGKGRSL
FEWRHGLIEDDGSHHKYCGNDNCPACRIFGIAANSKSKIGPGRLIIRDAHLTNESKEILK
KLKRDKGLPYSEEKYENSINRANAVAVPRSIERIPAGIKFNLEMVYSIYDIGNGGETDIE
NIKYVKEFLREIQNSTLGGSGHRGSGKVKFNNVKIFDTETKSTEDFDIDSDVDISSERNI
DTMQKD*
>SR-VP_0-2_scaffold_141_3704283-b_4 # 4121 # 5125 # 1 # ID=5_4;partial=00;start_type=ATG;rbs_motif=GGAG/GAGG;rbs_spacer=5-10bp;gc_cont=0.325
MRLLLEMLTPVHIGNGETIDPYEYVITDKLYKINLWKFISSLNFEDKENFLKISSSDMIE
TRKFIKEKADLSNVTEYSMNVQRSVHNIYENKIGDENNSLSIQTCIKTLDRPYLPGSAVK
GPIRTALLFSMADKPIEKTWGIQQNVFNFKNAQDDPFRALSISDSIPIDMENMLIFPVRT
YAKNKKKNYKFEESGYVIIVEGTNSYYTGKVVTISQNIAFDNKLQKQKNFIDINPKKIAS
SCNEFYGRVIEEELNFYESSDTSLAYDIYKSFETDLPSLEKEGAFMLRLGWGSGYNSVTI
NLAKETPESKVSRRLIRGEFPLGWVKAKILENQI*
>SR-VP_0-2_scaffold_141_3704283-b_5 # 5122 # 6114 # 1 # ID=5_5;partial=00;start_type=ATG;rbs_motif=GGAG/GAGG;rbs_spacer=5-10bp;gc_cont=0.297
MKDLLVRINPISEFPIVHSDRLFGAICVAIKTVHGEEKLVEMLKNFEKDPPFLLSSIFPC
VKQEYKQSQEQLKQSHGNSIIYFLPKPIEDIQKINDHRIYIENYKKLKDVKYVSDDIFND
WTNGKINENHILKNMDKYKVKAGLLFLKEKKLQFDIVTCDTPRNRINRINNLSEDMFYFN
GNTYDNMNLFFIVRLYDHKYEELLNNALNFLGDYRGFGSDLSVGKGKFEIEEISEKKIIK
SLKDNKRFVTLSRYIPSTDEINVFKLRKNAYYEIVSKRGMISEGKPKKQAHFFSEGSTFP
NQKNIYGRILYVHEKSVEYGFAFNIGIAYD*
>SR-VP_0-2_scaffold_141_3704283-b_6 # 6107 # 6808 # 1 # ID=5_6;partial=00;start_type=ATG;rbs_motif=GGA/GAG/AGG;rbs_spacer=5-10bp;gc_cont=0.321
MTKDKNFVTLETSLLTWHTDRPIKEDANKLKGYICNMFRDYSIFSNHYGCRDLRTDSRVQ
YKVINGVGYILGIKEGAEAIKMLSYINELHLENSIYKVRPTFCDKEETIAETDELVQYDF
TSAYLPYGKKNYEIFRSLKGRQEKKYFINNLLVNHILTLCKWYGLDVDKRRHTIYAHSRF
KESISWFKTIRTSYKGEFRTNMVLPDFFGVGEKVSAGFGAVKRRLDSDHYLII*
>SR-VP_0-2_scaffold_141_3704283-b_7 # 6902 # 7114 # -1 # ID=5_7;partial=00;start_type=ATG;rbs_motif=None;rbs_spacer=None;gc_cont=0.352
MSDAPEKFTDVKEPNPMRKQQMYSGYVSQVLAHLFQQFLFPVFILVLMEVISNLIDSFEN
QRSVEFLSLF*
>SR-VP_0-2_scaffold_141_3704283-b_8 # 8263 # 8523 # -1 # ID=5_8;partial=00;start_type=ATG;rbs_motif=None;rbs_spacer=None;gc_cont=0.330
METSLKYDNQLLNDLNYESLNPCLILNLSILVALDAICSVLDICLSSTKKSVLILVLMEV
YEYCKTNIVKIAVDGEGYGENWSLFF*
>SR-VP_0-2_scaffold_141_3704283-b_9 # 9045 # 9161 # -1 # ID=5_9;partial=00;start_type=ATG;rbs_motif=GGA/GAG/AGG;rbs_spacer=5-10bp;gc_cont=0.333
MVLQDVLILVLMEVSLKSFMNKSEHPCSNGSRVSIIEM*
>SR-VP_0-2_scaffold_141_3704283-b_10 # 9504 # 9626 # 1 # ID=5_10;partial=00;start_type=ATG;rbs_motif=GGAG/GAGG;rbs_spacer=5-10bp;gc_cont=0.350
MTMYDTLLFPHAQIKRLIIDSGIERVSNDAVGTTRQNCEI*
>SR-VP_0-2_scaffold_141_3704283-b_11 # 9666 # 10280 # 1 # ID=5_11;partial=00;start_type=ATG;rbs_motif=GGAG/GAGG;rbs_spacer=5-10bp;gc_cont=0.330
MAKLQSDNLALEIKFDIFEEDWIAYEISFLWKNDLIVSDNILKKSRWWDRRKYGTFLAND
YKADSLIDTVRNCLVTNKPEYWEPIEPDAKIGIYPEIYFPFIKDHWVTVEDTGEEVLQAE
EQSKLSEGQPELSKDEIQTSKYELFTIIAFIDTYNFEGCTSYSSEGISLHMIATRKDLEK
FVIDLEAEYNELLMNKNGDKKNER*
>SR-VP_0-2_scaffold_141_3704283-b_12 # 10270 # 10755 # 1 # ID=5_12;partial=00;start_type=ATG;rbs_motif=GGAG/GAGG;rbs_spacer=5-10bp;gc_cont=0.337
MKDRSQWKCGKCGKEYTFENFIKLTTVKAVEDDTDPSMEHGFVGVCECGYRFHIDTWRLH
DKVEIKTDEGYINIQVSTVFLEFNHGYAEERNIWYETMIFPGGFGDDEIEWLKSSFVHRY
ETKEEAIKDHDKILNLLKEGRFQITNYHWEEGKKELIIFDE*
>SR-VP_0-2_scaffold_141_3704283-b_13 # 11063 # 11392 # 1 # ID=5_13;partial=00;start_type=ATG;rbs_motif=GGAG/GAGG;rbs_spacer=5-10bp;gc_cont=0.403
MRKIEGIEHHEGKILNRKCTVCGEDLVVKLGKGGEIPVLYFFSRNLGESLGIEGDEYWEC
QTCSGYIKDRMTEWMFEHWGERCPDHVSGCSLCEAWKCFDFLFKDTNEE*
>SR-VP_0-2_scaffold_141_3704283-b_14 # 12098 # 13033 # 1 # ID=5_14;partial=00;start_type=ATG;rbs_motif=AGGAG(G)/GGAGG;rbs_spacer=13-15bp;gc_cont=0.346
MVLTLENKRLIFVGGKGGVGKTTISSTIALHLSERLAQTGQKGKILLFSTDPAHSISDSF
NIKIGDTPTIITNTLDAVEIDSDQLLGEFKSANQGAIRELLTKTTRLNEKEADHAMDLTI
PGIDEFMSLIKLSEFIDNNTYRTICVDTAPTGHTLRLLGAPNVVNSWLMFFSGLHNRYKG
IMKLMGAKTGDIDTFIKNLGANIYRAHVLITDKDKTEFIIVTIPDLMAIEETKRLVISLY
SAGVKVNNMVINNIQSNLDCAFCKARRNHQNRYINMVDTMYPNINRIYMPLFAEDINGMS
YLKAFENILFS*
>SR-VP_0-2_scaffold_141_3704283-b_15 # 13406 # 14251 # 1 # ID=5_15;partial=00;start_type=ATG;rbs_motif=AGGAG;rbs_spacer=5-10bp;gc_cont=0.325
MEKKSYPELLHNICIEFGHGEKSRVDAFEKAIVLLIDQITTDEKKKLLPNENTPKDEHYL
KNDNIKSDCESCSRHDIIVGCTLKHKNKCLVDEKYTKYRRGHLLPCDRCKTYSVITKIDR
IPDNGENSIPRPAIKFICLKCKDYPLINKGIFKGYELRGMEFTDKYIRMYKQKEQREQKT
EQTQSLQEVKSVEEQKTVKDIQETIPAQEVKPIEEQKTVKDIQETIPAQEVKPIEEQKTV
KDIQETVPSQDAQQKTSTQDVQQKTASTQDADQEVEIVTIS*
>SR-VP_0-2_scaffold_141_3704283-b_16 # 14298 # 15119 # 1 # ID=5_16;partial=00;start_type=ATG;rbs_motif=AGGA;rbs_spacer=5-10bp;gc_cont=0.339
MSYKFELICLSWECEGQTIREYRDLRQAYEDLENIEECPECGDIFKITENHISVREIPRN
LRSLQEPYITHKTTMTTFSDKDLDKIIRALEFSASKHRDQRRKEREKIPYINHLIEVLSI
LWRIGHIRYIPILVAAILHDISKDTDTKHEEISSLFGQEVLSLVLEVTDDKSLSKEERKQ
LQIEHAPNLSTGAKLIRIADKISNVSSWPNWPKERFVECLDWTEMVMKGLRGTNLELETH
YDLALKISREKVANEYTDEYSANCCDMKIIKNE*
>SR-VP_0-2_scaffold_141_3704283-b_17 # 15464 # 16114 # 1 # ID=5_17;partial=00;start_type=ATG;rbs_motif=GGA/GAG/AGG;rbs_spacer=5-10bp;gc_cont=0.375
MRIYDVEVLNVKITDSAIDITLVKAQRDVVSQTLDLAARRRELEAVKEKEKISQDIAVLR
NATKIEDFKLAIKETEEGLKAKISKLEADLAEKNKDIEINSATLEKEKNNADQEIEINTL
KQKLEIERIKEETEKVVSILKAIQPELIATLKTMSNQELAKVLAQNLPKAAGSFGLLTNK
GGIESVMNMVKGTPLEDGLAALLGVDQNKGEKLPLK*
>SR-VP_0-2_scaffold_141_3704283-b_18 # 16178 # 16471 # 1 # ID=5_18;partial=00;start_type=ATG;rbs_motif=GGA/GAG/AGG;rbs_spacer=5-10bp;gc_cont=0.371
MVNLNTPILPIAPVERIVRKAGADRVSEDAGIELAKVLEEYGLEVAKEAISLAKHAKRTT
VKEEDIRLANERLKKYSGNIKYIGESSNDAPLLDMTK*
>SR-VP_0-2_scaffold_141_3704283-b_19 # 16538 # 17089 # 1 # ID=5_19;partial=00;start_type=ATG;rbs_motif=GGA/GAG/AGG;rbs_spacer=5-10bp;gc_cont=0.324
MKYDQILVVDIESTCWKEHQPDNISEIIEIGITPIDTNSGNILESRSIIIKPEHSEISEF
CTRLTTITQEDLDSGISFKDACHILVDEYHSKNYAWGSYGYYDKKQFMAQCKRENIEYPF
SKDHINVKTLFALKYSLRKHVGMTKALRLLDMPLIGIHHRGIDDSRNIANILSRILFNID
GKL*
>SR-VP_0-2_scaffold_141_3704283-b_20 # 17086 # 17361 # 1 # ID=5_20;partial=00;start_type=ATG;rbs_motif=None;rbs_spacer=None;gc_cont=0.330
MKYIDEEDKEKLHEIGAKILQAKKLREEIVEFFVTNSKNIELSQENYYGTDQLLSIVNLY
IEGESLDYIGEQVFQSDGEPVREMLRSMSIC*
>SR-VP_0-2_scaffold_141_3704283-b_21 # 17378 # 17596 # 1 # ID=5_21;partial=00;start_type=ATG;rbs_motif=GGA/GAG/AGG;rbs_spacer=5-10bp;gc_cont=0.324
MTETNKMTPILKDILESLSESPKTDSELLATIPNFSSELLGKLRELGAIDHVGHLVYITS
IGETLNRVNLNI*
>SR-VP_0-2_scaffold_141_3704283-b_22 # 17615 # 17890 # 1 # ID=5_22;partial=00;start_type=ATG;rbs_motif=GGA/GAG/AGG;rbs_spacer=5-10bp;gc_cont=0.362
MSKNSKDDIIDAHKYSANHKAKLLKDKKCGCFHCMKIFSPSEIIDWIEDDSDKTAICPHC
GIDAVIGESSGFPITKEFLEKMHEHWFLVTY*
>SR-VP_0-2_scaffold_141_3704283-b_23 # 17862 # 18146 # 1 # ID=5_23;partial=00;start_type=ATG;rbs_motif=GGA/GAG/AGG;rbs_spacer=5-10bp;gc_cont=0.326
MNIGFLLRIDNNITKNIEKIKMSELRILGIGGDVKISWDSRNGMETALAKETFEKRIKEG
WSAFREKIGIKGDKIKIFDHDAERIILVPPISGG*
>SR-VP_0-2_scaffold_141_3704283-b_24 # 18176 # 18835 # 1 # ID=5_24;partial=00;start_type=ATG;rbs_motif=AGGA/GGAG/GAGG;rbs_spacer=11-12bp;gc_cont=0.359
MTQYHTSCGTGTYSEYYNDCWNRGTTTATGTDYNNYRDSTTVTGTDYNNWSHLPVQTGTT
NSSTLYNIMQTDTAYNIPVPDNLSEQELLRQREERSKIEETAKKALEEAAKADEKARLLL
LEYLDDENRQRLFDKKPLEVPSRLFGDIKYHIPISNGRIKAWKENKVVTELCLAVKESGC
LPTDDIVLTKLLHILHDEENMLRTANHFDKKENLLARLN*
>SR-VP_0-2_scaffold_141_3704283-b_25 # 18915 # 19637 # 1 # ID=5_25;partial=00;start_type=ATG;rbs_motif=GGA/GAG/AGG;rbs_spacer=11-12bp;gc_cont=0.321
MISGMLPNNTIWWLSTNGQKIWIESKDLELDKFKQKGYNIKHDTILHIGQAVGELTTSRL
ESRKRKDAWIVKVESAIDIYPELTEEIKKKEIENKKKKKELTSKNRRNSKSRTLVAKEVP
KNESVRTDNTKEENTGFKDTGIYEVTKVPEDEHEKNIEPKRDSFDINSPYVSWIKDEVEK
SPDGITMSFPSIKEKMGGEFMTMHDLRIFFGLQKILSSIGIKVEQGYKAREHAIVMKKIS
*
>SR-VP_0-2_scaffold_141_3704283-b_26 # 19677 # 20072 # 1 # ID=5_26;partial=00;start_type=ATG;rbs_motif=GGAG/GAGG;rbs_spacer=5-10bp;gc_cont=0.341
MGEAKEGLKLFTTIMVAVFLLFGLVTLLSIAGYFTLPTYLTLERNAYKNSYQYSEAKQTE
LLSFISDYNDLETKKQEYIVGNTNGKYDKIIDDIDIQQKALADKIRNEAEKVPDRNALPK
SVRQFLTDHPR*
>SR-VP_0-2_scaffold_141_3704283-b_27 # 20109 # 20675 # 1 # ID=5_27;partial=00;start_type=GTG;rbs_motif=GGA/GAG/AGG;rbs_spacer=5-10bp;gc_cont=0.393
MNKKHLLVMLIAFLSIGVLGCMGNSETRDTTTVDEQQSQYQIAQPVPHFDWSLERQLAIE
LYEARNQNVATHSVWRSDYGMIEGDCPSIGYPLPYDVQLTNPLRVAYSSSGAVIEQAEPN
GLFSSKATSATWVRCITKVNGEVMASPVYIEGKVTAYAYPVDVNYSTNRVKPIENAMPSV
ILKGNSSK*
>SR-VP_0-2_scaffold_141_3704283-b_28 # 20687 # 21058 # 1 # ID=5_28;partial=00;start_type=ATG;rbs_motif=None;rbs_spacer=None;gc_cont=0.298
MKYQGWKLTKEVISMHVATHLIKIKGKIDKNIWTKEKLKNYILSKIRSDILSFYHTDLEL
FEIDDEVVNVWVYISTLPSKVSKDIICNWLNFYIKEDGIDVTSFEIEKIFDLTDPKDLFM
VFI*
>SR-VP_0-2_scaffold_141_3704283-b_29 # 21095 # 21853 # 1 # ID=5_29;partial=00;start_type=ATG;rbs_motif=AGGAG;rbs_spacer=5-10bp;gc_cont=0.377
MSITLIPDNDASNEACDIEGEQEKCLKTDEATSKHEETSLEALFRHVIDYFQEHNPNPTT
ELIYKNQYELLVAVILSSRCTDKRVNSVTPKLFEKYPTPDLLSKATSEEVYEYISSITFP
NNKSGYLVGMAKGLIEKFGGNVPLDEKKLQKLPGVGKKTASVVMATLVNAPTIAVDVHVF
RVADRIGLTTNARTPSETAEQLSLYTPKNVMSKMSHWLVLHGRYTCKAKNPECPRCGIRE
FCRYYNASKTAL*
>SR-VP_0-2_scaffold_141_3704283-b_30 # 21896 # 22309 # 1 # ID=5_30;partial=00;start_type=ATG;rbs_motif=None;rbs_spacer=None;gc_cont=0.336
MEHEETIKHVEKEQKIGIHRNRGQPTWKKQGFTSSTEYREHLARKKGFESLNEYYKYLVK
QKGFNSLTEYQEHLAKQKGFESHSAYQDDLTKKKGFESKYEYQKHLTTLKGFKSQNEYRK
YLTEQKAIKRNITNSTG*
>SR-VP_0-2_scaffold_141_3704283-b_31 # 22563 # 22841 # 1 # ID=5_31;partial=00;start_type=ATG;rbs_motif=GGAG/GAGG;rbs_spacer=5-10bp;gc_cont=0.297
MKEEKITENSTGKDATGIITVTISQVNMTKIEKMTKYIIQKFGVYTNIFKSGGRWSVMLE
DGHIADGKKMKEIRDYVILHSEELEEEEDENT*
>SR-VP_0-2_scaffold_141_3704283-b_32 # 22838 # 23524 # 1 # ID=5_32;partial=00;start_type=ATG;rbs_motif=AGxAG;rbs_spacer=5-10bp;gc_cont=0.368
MKLAIISKSGDIKRIAEALAMFDIDIDSNQPDFVIVHGGDGTILRAERKYPGVPKITIRA
SHGGFKYNFTEQDLEDVLIKLDNGTYAIKEESKLETTFQGKKYLSLNEVQVHNSSPIKAL
RFSIYMDSLPLFENIVGDGAVVATPFGSSGYFSSIGGEQFNMGIGIGLNNPFNVKHKPII
IDSSPEIYIDILRDDGLLLFDNDENMIAVKGGDEIKIETSKNTAKFVV*
>SR-VP_0-2_scaffold_141_3704283-b_33 # 23731 # 24168 # 1 # ID=5_33;partial=00;start_type=ATG;rbs_motif=AGxAG;rbs_spacer=5-10bp;gc_cont=0.402
MDKIGSEKMNSFAVVRADDMDKVRVALCDLVRYAHLTFDGNARKLEPAFADDILVHIMKS
PLKAHCDAACIVSLNEEASAAIGRIRKCHPPAHIIVVSGRHDIYYELVNYIHTLPEMEVN
TRQDVYGYSIAQEADQFVAHAGAKF*
>SR-VP_0-2_scaffold_141_3704283-b_34 # 24247 # 24552 # 1 # ID=5_34;partial=00;start_type=ATG;rbs_motif=AGGAG;rbs_spacer=5-10bp;gc_cont=0.330
MRQDMRNTRQDMNNTRQDMRQDIRQERDDRPMQDDKPAQYVKEIVKGFIGRNVNVVIRGK
KTLTGKLESVSNYELLLTVKHEPVLIMKHAIDYIELITTPS*
>SR-VP_0-2_scaffold_141_3704283-b_35 # 24654 # 24980 # 1 # ID=5_35;partial=00;start_type=ATG;rbs_motif=AGGA;rbs_spacer=5-10bp;gc_cont=0.324
MTGKVAHKEKDITITHNISVDSCIADEIEKLNNENNIFTLGSCCGHGHVGYIVVCGGDIQ
EMFRLGYEMTTPKYLDNDIVVDDRVTCTFKPKSGCTCLTSEGSNFLND*
>SR-VP_0-2_scaffold_141_3704283-b_36 # 25032 # 25400 # 1 # ID=5_36;partial=00;start_type=ATG;rbs_motif=GGA/GAG/AGG;rbs_spacer=11-12bp;gc_cont=0.331
MTNREDKEEREVQRAMEDLARFTKKIKKKNWEGYKDIYPDLYAQEFGIDRSISPKIQKMV
DKAQEKTENTLDENRRLKEDIKELKKLIRKKDKELDHMDKEIEKKNKEISRLQEMPRKAR
KE*
>SR-VP_0-2_scaffold_141_3704283-b_37 # 25405 # 25851 # 1 # ID=5_37;partial=00;start_type=ATG;rbs_motif=AGGA;rbs_spacer=5-10bp;gc_cont=0.271
MESDKNIVEKESDKNIVEKESDKNIVEKESDKNIVEKESDKNIVEKESDKNIVEKEKKLS
NVVVIDFMAEWCGPCKMQDPIIEEMKNKFGGKVTFKKIDVDKDGELAKKYKVMAIPTLII
EKDGNVFKQYVGLTRSKVIEDTINDALK*
>SR-VP_0-2_scaffold_141_3704283-b_38 # 26139 # 26363 # 1 # ID=5_38;partial=00;start_type=ATG;rbs_motif=GGA/GAG/AGG;rbs_spacer=5-10bp;gc_cont=0.307
MNINISVDNDTFSEDELKKLVQCIREIEQNIPERHIDIWIDSSEKSMEEFKRVISSIRPE
FPYIKVIEFEKETK*
>SR-VP_0-2_scaffold_141_3704283-b_39 # 26411 # 27034 # 1 # ID=5_39;partial=00;start_type=ATG;rbs_motif=AGGAG;rbs_spacer=5-10bp;gc_cont=0.325
MLPSKKDKDITFPPGKGLEIAFGVEWRRGKDEVVIITDKEKYVLNGKNELFLEITSSNAG
YIKVQIIPDFKKRTINVVEVIDVNATHITEESRGKIALAGVRESNDRIMSIDKYLKQWDD
NIKDLDKKIHTQKIRRNIFLIFGALAAAANIYLFAINKDPDRYINVVATIIVICASFHLW
KSFRDLCRACEEYKDQRLKVFEIAKKE*
>SR-VP_0-2_scaffold_141_3704283-b_40 # 27060 # 27380 # 1 # ID=5_40;partial=00;start_type=ATG;rbs_motif=None;rbs_spacer=None;gc_cont=0.302
MVHRGTDMMYRGWVGGYTDYKKKKKKIMSLYSFDWTVVGQFDENKVRLLNRNNGLLLKSL
EISKNRIEICKLGTKQIGLFGDKEMITKKLTRKDIHPVPRKNKNKN*
>SR-VP_0-2_scaffold_141_3704283-b_41 # 27951 # 28067 # 1 # ID=5_41;partial=00;start_type=ATG;rbs_motif=AGGAG;rbs_spacer=5-10bp;gc_cont=0.342
MELVKYEEQYDRYEDCDCKNSREELKEINLSGILRMLK*
>SR-VP_0-2_scaffold_141_3704283-b_42 # 28165 # 28323 # 1 # ID=5_42;partial=00;start_type=ATG;rbs_motif=GGAG/GAGG;rbs_spacer=5-10bp;gc_cont=0.333
MDIFDVLKDIAKRKTEFVCLGMSENSALKRAELCVSEKYHIPLYDIRKICGM*
>SR-VP_0-2_scaffold_141_3704283-b_43 # 28455 # 29579 # 1 # ID=5_43;partial=00;start_type=ATG;rbs_motif=AGxAG;rbs_spacer=5-10bp;gc_cont=0.356
MANKIEETKNVTARTLSKDETGNIFNTWIGSYMAISQMWEESYNRLYKPWLDSTSSLFEK
AVEASSINSVEKYREFYTEWTKTFQGRLERSTKVPNLESSKEALEKLLANAEKSTDICKS
WATDLEENSKKTREILQGKPDPVKYKEAYDLWIKSYAKIFDGLLTLPFRENVRDMFETYT
GMPDIYSDTFVKISKLWNDSYMKLYGSWADALMDLSKKSEEISKGNVNPDAYKEFYSMWT
NVYQQTYGRFLNVQAIQNPKESEEQLKTVFDSFAKSTAISTNLCKSWIATLDKLSIKSKE
FSAQAQYQDTQREICNLWVRIYQKAFDSIFDNMPVASSFKETLAPVKDAAKLYVETLTKI
SDNLAQSVGKANKA*
>SR-VP_0-2_scaffold_141_3704283-b_44 # 29582 # 30523 # 1 # ID=5_44;partial=00;start_type=ATG;rbs_motif=GGA/GAG/AGG;rbs_spacer=5-10bp;gc_cont=0.381
MERTTEENLKLAKDQLKLSLETTQEFIDMWTKNYQSTLGKLAQMPAFGPVREKQEKFMKS
LPIYPKLYNAWVDSNVNLQNVLLEATRRTFEKTVEHLNSSSCTKDDKSYIDPERYKEFYK
VWIDTYSDTFKEFMKSEHYASDMGKFASVFIDYQKHNREMIEENYLKPNNLPTMTQVEEI
HKELYDLRKTVKELTRDTKELYDLRKTVKELTRDIKELSDKNETPPKEAESHKEAEQPKI
IELPKKAELPKKVEQHKLAEPPKVAELPKKVELSKIAEPASKTELPKIAESSASKTEPPK
SQKAYPQKKEVRV*
>SR-VP_0-2_scaffold_141_3704283-b_45 # 30541 # 31308 # 1 # ID=5_45;partial=00;start_type=ATG;rbs_motif=None;rbs_spacer=None;gc_cont=0.315
MNYKSHRIIDGKLGLVIIDENGKIVNKDPSKEQLKLIPKDCEIYFRKRRIFYNATNTCDR
IKDNGIRCGNELIPTHAYQKYDTGKWICRSCHQKELADYRNNNLDPLSEHGIGYICEQIT
CKVRRVDNLNMVHDNFNTPIDHSRDHKLGIIQTKGAIYNAFNRDWCIYVKREQEKEFDYL
FVICMSEDMKNVERVYIFPKKVILDRNSIRIYKNSSRGTYYDKYRIDEKPYNDAYHNFDE
NDYAILKKQCELGER*
>SR-VP_0-2_scaffold_141_3704283-b_46 # 31308 # 32393 # 1 # ID=5_46;partial=00;start_type=ATG;rbs_motif=AGGAG;rbs_spacer=5-10bp;gc_cont=0.350
MKETMYDNSLIDKDFKKFVKGVEILVNSPDFSVGTTPSEILYVEDKMRLIHYIPIVEKTC
RTPVLVVYALVNRYYILDLQPDKSVVRKLLSEGFDLYTIDWGYPEGSDRYLTLDDYINGY
IHNCVNKIRETNKVDKITLMGVCQGGTFSIMYSALHPDEVKNLVLLVSPVDFSTDKCALN
IWARSLDIDKLVDYYGIIPGDLLNSAFLLLDPFRLLIDKYVGMFDKIDCEKDESCLKANE
ENMRNFLRMEKWIFDSPDQAGEAYRQFIKDCYQKNLLIKNEMMIGGNKIDLKNIKMPLLN
IMAEFDHLVPNEESIPLLDAVSSTDKEEMIFPTGHIGIFVGSKSQKNVCPYIAQWLKSRS
S*
>SR-VP_0-2_scaffold_141_3704283-b_47 # 32609 # 33370 # 1 # ID=5_47;partial=00;start_type=ATG;rbs_motif=AGGAG;rbs_spacer=5-10bp;gc_cont=0.392
MKVQNKVILITGAGSGIGRETAIMFAKNGARVVVTDVDEKGGKETVDEIVKVIAESPDCK
GDAFFTKLDTSNREQTKQVAKEVIDRYGEIDVLINNAGIVQDALVTKMTEEQWNKVIDVD
LKGPFNMIKSVVDNMIEHRIGKIINVSSIVGIYGNIGQTNYSAAKAGLIGLTKTLAKELG
RKGICVNAVAPGFIQTHMTASLPEKILDAMKEKTPLKRLGLPADVAYAIMFLASDEANFV
NGVVLPVDGGLVI*
>SR-VP_0-2_scaffold_141_3704283-b_48 # 33428 # 33589 # 1 # ID=5_48;partial=00;start_type=ATG;rbs_motif=GGA/GAG/AGG;rbs_spacer=5-10bp;gc_cont=0.401
MSNPIHVSVRCPKVGCPRSISYCHTCDDMKGIEDNILLCDWSHKGKKSMNTAM*
>SR-VP_0-2_scaffold_141_3704283-b_49 # 33831 # 35039 # 1 # ID=5_49;partial=00;start_type=ATG;rbs_motif=GGA/GAG/AGG;rbs_spacer=5-10bp;gc_cont=0.402
MVKKEISKVVIASAVRTPVGKFGESLKNFSPVQLGSIVLKDALKRANVKGADIDEVIMGN
VLSAGHGQNVARQAAMGAGIPEEVPSYTINKVCGSGLKSIISGAQSVMLGDSEIVLAGGT
ESMSQAAYILKKARWGLKMGNDDIVDSMITDGLWDIFNGYHMGVTAENVANKYSVTREQQ
DEFSANSQKKAEVAIKTGRFKDEIVPIDVPQPKGNPVIFSDDEFPRFGTTKEILAKLKPA
FKKDGTVTAGNASGINDGAGAVLLMSEERAENNGIKSLATIEGYGSYGIKPDIMGMGPVQ
AIRIALEEANLSLGDIELIELNEAFASQSIAVIRELGLQDSMDMINVNGGAIALGHPIGA
SGTRIFVTLLHEMQKRKCEYGMSALCIGGGQGIATIVRNCHA*
>SR-VP_0-2_scaffold_141_3704283-b_50 # 35069 # 35950 # 1 # ID=5_50;partial=00;start_type=ATG;rbs_motif=AGGAG;rbs_spacer=5-10bp;gc_cont=0.400
MNKIISGTNSSNRKKRLDGKVALVTGGARGIGKAIAIRLAEEGADVAINYQSTRKHAEDV
SKIIDQIGTMDELEKLSLTIDQIDTKEFATQVKESIDSIGMHSYICQANISDPIQVDVMV
KNVTTELGKIDILVNNAGIVRDKSFVKMTHDMWNEVMSVNLDGAFYCTKAVIGGMLERKY
GRIVNISSVIGRMGNRGQANYAASKAGMIGLTQSLAKEFATKGITVNAIAPGFIETDMLK
GIPQNIMETILAQIPLGRLGKPEEVAGAIAYLCSEDGNYITGQVLDVNGGLYI*
>SR-VP_0-2_scaffold_141_3704283-b_51 # 36184 # 36630 # 1 # ID=5_51;partial=00;start_type=ATG;rbs_motif=GGAG/GAGG;rbs_spacer=5-10bp;gc_cont=0.358
MSEDFRRFGELMNRMFEDMLTMPRGGYFPLALSESGLTTKLNRQPFIDLLETDKEVVATA
EMPGLKKEDIKINITDERLEISTESKHEEEKHGKNYLYKEIRSGSYYRSVALPSSVDPNH
AKASYNNGILEIKMPKTEIKKKTSLKIE*
>SR-VP_0-2_scaffold_141_3704283-b_52 # 36687 # 36824 # 1 # ID=5_52;partial=00;start_type=ATG;rbs_motif=GGAG/GAGG;rbs_spacer=5-10bp;gc_cont=0.333
MKLEIEINAEHIDWKSLITKINDAIDEETTDISSVEITYSNCEAE*
>SR-VP_0-2_scaffold_141_3704283-b_53 # 36890 # 37030 # 1 # ID=5_53;partial=00;start_type=ATG;rbs_motif=GGAG/GAGG;rbs_spacer=5-10bp;gc_cont=0.340
MRLEIEIKADQINWKELIVKINEAIEEETTELSSVGMSFSEDNETE*
>SR-VP_0-2_scaffold_141_3704283-b_54 # 37298 # 38014 # 1 # ID=5_54;partial=00;start_type=ATG;rbs_motif=None;rbs_spacer=None;gc_cont=0.336
MKRERINVNFGHIIPISTVDWHKKPVCMVFFNGCPFKCIWCQNYKLLDYNQHVDINIVMK
KIDESMDFVSGVVFSGGEPTSQENVLDVLLRFVKRHDLLTGIQTNGYYPLVIRKLVDHNL
IDKIFLDIKAPISEPKYKAITGIDDAHKKVVESFNIVNMSQVSSEIRTTVFRPFIQDVFD
IAAFLESRNYRGTYVLQTGIPNNAPEGDIRKEEPIKSAEMSALSKKVAKETGINVKYT*
>SR-VP_0-2_scaffold_141_3704283-b_55 # 38149 # 38328 # 1 # ID=5_55;partial=00;start_type=ATG;rbs_motif=None;rbs_spacer=None;gc_cont=0.356
MLVKCELKDCKYNVGCPKGFICDKDNITIGHDNKNGEWVFAECMDYVKTEARRNEDTTA*
>SR-VP_0-2_scaffold_141_3704283-b_56 # 38366 # 38485 # -1 # ID=5_56;partial=00;start_type=ATG;rbs_motif=GGAG/GAGG;rbs_spacer=5-10bp;gc_cont=0.367
MNMLLDGAVIVAAVYMVAFGAIVTKETYVYISNFIRNII*
>SR-VP_0-2_scaffold_141_3704283-b_57 # 38538 # 38783 # -1 # ID=5_57;partial=00;start_type=ATG;rbs_motif=AGGA/GGAG/GAGG;rbs_spacer=11-12bp;gc_cont=0.419
MVDPNIVNQDLARGLIAIAAAIAVGLGGYAAAHAESTVGAAAVGVMAEDENFFSKGLVMT
VIPETIAVFGLVVALILIFMY*
>SR-VP_0-2_scaffold_141_3704283-b_58 # 39045 # 40505 # 1 # ID=5_58;partial=00;start_type=ATG;rbs_motif=GGA/GAG/AGG;rbs_spacer=5-10bp;gc_cont=0.360
MIKTKHISLDDDCIKRVAPYVFKHGGNFSAAIREMIELAEDTLSDSSLVVDEHLFDWLLD
EVDGRLIPDSVLDIMMDKSLSDNMDNLNKFINRRLAKFGWKVNVNIGYDNMLSPSNMMIQ
VTGAPQRTRLIARMISQFIVKNLSDSNPYSPTSFGVKSVVSLDSETRVWLAKSVNKKDGL
DSLITFFGNLEEVAMAIKSRPSLWKCIINRHVTSNYQMVTIHRSYYEDILSGKSPMGEIM
IETIAKRPIKDIPLQEILQLIKKVYETSRVVDKVDIHDDTVILFHGYRNKEVIEKIKKQL
IMLLEANGHTYDGEITTNMVVFRHRPDISMKIDEIVNKLKSSKSKLDQELVIFMTFLKDI
DNMSNATTTISILGKRIGTTLMQEYEKENNIEMWDIETFKKAFATIDSKIHRDSELKLDG
NSLLYRVRRCNIVSGDKFDAYICRAAREAFKGAVGYAFGNRADIETKRLLSHGDNCCEVN
IIVSQT*
>SR-VP_0-2_scaffold_141_3704283-b_59 # 40753 # 40947 # 1 # ID=5_59;partial=00;start_type=ATG;rbs_motif=GGAG/GAGG;rbs_spacer=5-10bp;gc_cont=0.354
MSTNEDFEEIYLERLRYLVSLDDMIEKMLEEQHDTIYDIQANQQMNQGLTQQSGIRADAE
LAPA*
>SR-VP_0-2_scaffold_141_3704283-b_60 # 41097 # 41315 # 1 # ID=5_60;partial=00;start_type=ATG;rbs_motif=AGGAG;rbs_spacer=5-10bp;gc_cont=0.333
MNEDELKQINQAISDLTTKIDNKIEDLTKSIGNALDERRESAEKEVNKNPLAYMAGTFLG
GVIVGYIIGNKK*
>SR-VP_0-2_scaffold_141_3704283-b_61 # 41714 # 42043 # -1 # ID=5_61;partial=00;start_type=ATG;rbs_motif=AGGAGG;rbs_spacer=5-10bp;gc_cont=0.352
MSRELKTSTKRIKVYRQPRNKKCSNCEVLENLLMTNNVEFDSINIVTPETMTDMAMRHVF
PMYTPVLQINDDIYDTELWLIRGKTLNIPEIKKLVDGSRKYWNDVGDVA*
>SR-VP_0-2_scaffold_141_3704283-b_62 # 42830 # 43030 # 1 # ID=5_62;partial=00;start_type=ATG;rbs_motif=None;rbs_spacer=None;gc_cont=0.338
MSIAIYFDKESPDYNFGLWGKPERLSANRFIMCLMTEYGLNNDRRMQAHQINSVVKNIQS
AVIIRE*
>SR-VP_0-2_scaffold_141_3704283-b_63 # 43392 # 43835 # 1 # ID=5_63;partial=00;start_type=ATG;rbs_motif=None;rbs_spacer=None;gc_cont=0.383
MIPHLSLCQVLSISFIALATIYVSVDLISNSSEIAQNISLQRNKIEVNTYMSNRNKYIIS
AAAAVGYVASAYYYPAETFIASTLGWLIVIPVAFVIYMGYGYAKYVKERKNRITVEVVPS
EAMRAIARREEQLNREKEALIQETYHK*
>SR-VP_0-2_scaffold_141_3704283-b_64 # 43967 # 44380 # 1 # ID=5_64;partial=00;start_type=ATG;rbs_motif=GGAG/GAGG;rbs_spacer=5-10bp;gc_cont=0.304
MKDKQYFWKKIVEEHILSCYNMVTIHKNYFEDLLANNTPTGDTMIELTTRRTIQDIPIKE
LLLAIKDIYENSRIVDTVEIDDKDIILYHNYRNQDAIYKLKRIFLTLLENSGHLYDAKLA
SNMIILKYVQDANMLAR*
>SR-VP_0-2_scaffold_141_3704283-b_65 # 44408 # 45331 # 1 # ID=5_65;partial=00;start_type=ATG;rbs_motif=GGA/GAG/AGG;rbs_spacer=5-10bp;gc_cont=0.338
MKISTRIIITIRNTIIIMLIIFVIMNNIPVVASLKNDTIETDISCFHCHSNDVEQFRNSV
HYANISCVDCHGGDKTVNNALVSVDVMTINFTGAPSRINITKLCSKCHNKTVELYEESVH
WNKLTNGRENAPSCLDCHGVHNILSHKDSQSTTYIDKIPQLCANCHENQTKMQAWYYGIA
TDRFDTYKKSYHYKASILGGGKDKSLATCNDCHENHNTKNQTDPTSAIYPANLAKTCEKE
GCHFGQNIQIYGGKVHEGQSVYLLSTKIDLKSIVTDFYIVMILFELSFTFGLIALGFYSQ
IDIRKRE*
>SR-VP_0-2_scaffold_141_3704283-b_66 # 45389 # 46210 # 1 # ID=5_66;partial=00;start_type=ATG;rbs_motif=AGGAG;rbs_spacer=5-10bp;gc_cont=0.352
MSELKFRRFTINQRIQHIIFFMSFILLAYTGFPLKFPDEWWSGWMIASVGGFDNRTLIHH
ISGFAMIWISIYHVVYHTILEKPRYDILFNLKDVQDFWQQMLYFLKISNEHPKFGRYTWK
QKFEYFGAGFGAVIMGFTGILMLNPFESMKYFPIGLIQIANLFHTWEAVLASVAIFIGHF
YDEHFGKFPNLSWITGNVSEEEMKHEHKLEYEAAIGEYSTKIDDNESKSHHVRNRLIIAF
SKTVFTVIFLTVCIWMLWISYYTLLEAVKTYIL*
>SR-VP_0-2_scaffold_141_3704283-b_67 # 47104 # 48600 # 1 # ID=5_67;partial=00;start_type=ATG;rbs_motif=GGA/GAG/AGG;rbs_spacer=5-10bp;gc_cont=0.324
MTTKNISLDNEHINKLKPYVEKHNGNFSSAIREIIDNVGKSVVPENFSLIHDPFLNWLIE
ETRGRLLPDNILSMMIDPSFIHDMINLSKNINKRLANLDWKVNVKIDYNNNNNNKNNSNN
NNDLGYQCPILIDVAGPSYKMNVTALMISQFIVQNSPESSPFLIKSVTHLGSHIQIELLS
AASKKEGLKSLQTFFGEMEETTKAIKDRKFFWNHMINRHVISNYQMVTIHRNYYEDILAG
KIPMGETIIEILAKKPIQDIPLVELLPLVKHVYEISGVVDKVEIRDSNIILFHNYRNKDA
TERLKKSLIMLMETSGHLYDGKTAANMLVIEHRPDVGTKINQLVEHLKNSDNKLDQELAT
FVTYLKSLNNIHDTPMSISVMGRRIGTSLIQEYEKENNIKEWNLENFQKAFTVIDSKIHK
DSEWKTEGNGLLYRIRKCAITMEDNNFDAYICRASREAFKAALDYAFGKKANLEIRKLKA
HGDNYCEVSIKLPKLIEY*
>SR-VP_0-2_scaffold_141_3704283-b_68 # 48614 # 48820 # 1 # ID=5_68;partial=00;start_type=ATG;rbs_motif=AGGAG;rbs_spacer=5-10bp;gc_cont=0.300
MINSTIEHMSLVDSVNIESIPTENLEELLNGINKKIERYQQDRYEILSELARREEKTEQP
SCTNKKIE*
>SR-VP_0-2_scaffold_141_5248637_1 # 3 # 923 # -1 # ID=6_1;partial=10;start_type=ATG;rbs_motif=None;rbs_spacer=None;gc_cont=0.315
MTNDKFHENMTFEEWVSKQYGGLETECITEVHEVYPAWNLEEIKQHIPMFLKKHAKLVKS
VSNAHPDLNIGDVQKNISDYVEICEKNKNIYIELFGSPPINMNQLSKWNTTIARISRIIF
EHPGGGHIDTPKYKTKDEFGHSCTYGFKLNGKVLSIKSDEQLGRDITKIRDDNKHRFETQ
SDFLKEIVTKGVAIFTLINQDVMTGGKEILLSMDRRMADERELSRVQRREDVNGYLNNRL
EYLERTISDIVIKEDRIELMKIFKDEIDEFLKENLTYFTGNMDMKILVKNTIMNNRDLDR
ILRKLED
>SR-VP_0-2_scaffold_141_5248637_2 # 916 # 1794 # -1 # ID=6_2;partial=00;start_type=ATG;rbs_motif=None;rbs_spacer=None;gc_cont=0.292
MNGIQEVGVLMVKSIRDQMDNMFGIKRGNDGEYTPKREFNDYRKIISEKIQDERMNKQES
LEDRQSRLRKIDSFRLVDTLNIVEKKFCNDAEKFISFYNNHINIEKFSKDETVISEDRLR
IYYAGRDIIRNFILERSNFLITTNALYIPKCKNENDVKMWFEENCNNLCLGISLHRNRHS
KFLIKGSSYSWIDHVCRLLIGETLNKHEFTYNVDNNYRPLLNRYMNEKQMKTFNSFYEFV
EADFMLIELEYLSSNFVKHKHPSVVDMVICYKKDKDLSVPVLELGINRDIND*
>SR-VP_0-2_scaffold_141_5248637_3 # 2036 # 2200 # -1 # ID=6_3;partial=00;start_type=ATG;rbs_motif=AGGA/GGAG/GAGG;rbs_spacer=11-12bp;gc_cont=0.327
MLQIVNENEVAERKPYRFSYEAMVRMSTRKKEREIRRIKIATSYTKINSLVEAI*
>SR-VP_0-2_scaffold_141_5248637_4 # 2474 # 3247 # -1 # ID=6_4;partial=00;start_type=ATG;rbs_motif=AGGAG(G)/GGAGG;rbs_spacer=13-15bp;gc_cont=0.305
MLKTVEEDEVRYNRDRFTIKCRLCGSYETKTQNNGELIWIKDKNSRGEWTNRFICYNCAY
EKDKSCYKCGSDADKYTVKQYGGYGIWTGQYICESCRHRDIADFRNGRIHLNIGTSKGYL
GDIIISKILEIPACSIYLGDMRLPFGLIHGYYGIVGVKIVKMGKGRWEFGSNGRISADTY
FYLGLSSDYKDIEIVYIIPSEDMVRTNGRFCVYKNSKKYLKYKVDEKPYNDIYNEIANNI
QHRNENNDTQANNDSSQ*
>SR-VP_0-2_scaffold_141_5248637_5 # 3593 # 3955 # -1 # ID=6_5;partial=00;start_type=ATG;rbs_motif=AGGAG;rbs_spacer=5-10bp;gc_cont=0.311
MDKELEQGIDIYIKHIRKMAKLTDQQMALLMTSNSIENNETLNTLDRINPDIMHAIDDQI
QHVRKMQNLTDKEIRYVLLNNNMQEILREGALKRNLKDIANAAKDIHGDPRKFARKIDRL
*
>SR-VP_0-2_scaffold_141_5248637_6 # 4067 # 4363 # -1 # ID=6_6;partial=00;start_type=ATG;rbs_motif=None;rbs_spacer=None;gc_cont=0.283
MDKILEEIQDSLIDSTLYIKVNKEFLDLIEGSLGDKRKNNDIIIGDIIAIDYYGFRKSSQ
EELNKIQKEDIIDSRTGTENDYILVNNESQKSVKQKKP*
>SR-VP_0-2_scaffold_141_5248637_7 # 4376 # 4561 # -1 # ID=6_7;partial=00;start_type=ATG;rbs_motif=GGAG/GAGG;rbs_spacer=5-10bp;gc_cont=0.317
MPKLNIEEMNKYIEIVKNLKGKKEIMSNPVTRALYEDESVQAGRWLTTEEFENLLRKTRR
K*
>SR-VP_0-2_scaffold_141_5248637_8 # 4611 # 4820 # -1 # ID=6_8;partial=00;start_type=ATG;rbs_motif=AGGAG;rbs_spacer=5-10bp;gc_cont=0.271
MGSTIENIKGMDTVDIGKIPIVNLREMLNGVNKEIDKLQNDRQIILSELESRGIKLMVNY
ETNTIVELK*
>SR-VP_0-2_scaffold_141_5248637_9 # 4892 # 5782 # -1 # ID=6_9;partial=00;start_type=ATG;rbs_motif=GGA/GAG/AGG;rbs_spacer=5-10bp;gc_cont=0.347
MAGIPTIEPEDMNEEELAEIYEEVEKEQKIRKKKEKEYVFNDADIRELNRRLADGEDLDE
VTKNITERGIISPPIPSLPTPEMVIPEPSPIYSIHTIEPDKQSTGLIPEYLLERERKKAK
REEKRALRSDAKRIDYPVGQCCSNVCDIINDEIDNYLGIISPTKDEKMTFDALVELRRQY
HVHNTCQCANGHTAEHSGIPLRKIQLAECCSNVCHALNNTIDDYDGILLPTHNVRIISEA
LYGIREKMYNNNSCKCVEDESELKKKVRSGGSTVDPVLQNKLSQLIKYAERQGWVR*
>SR-VP_0-2_scaffold_141_5248637_10 # 5871 # 6110 # -1 # ID=6_10;partial=00;start_type=ATG;rbs_motif=GGA/GAG/AGG;rbs_spacer=5-10bp;gc_cont=0.325
MNDYKYIIKQLEDDIEKDKALIEKHCGLSDVIHKVSVSSDYIRGLKDSGVIDNMTYTDLK
YKIERLADLAWRTCKCEKK*
>SR-VP_0-2_scaffold_141_5248637_11 # 6279 # 7775 # -1 # ID=6_11;partial=00;start_type=ATG;rbs_motif=None;rbs_spacer=None;gc_cont=0.321
MERRLVQQEMTVTTKNISLDNEYMIKLKPYIERHNGNFSSAIREIINKAEKSIVPENSSC
IYDPFLNWLLEEAHGRLIPNNILCMMIDPSLIHNMNSLNKYINKKLEDLDWKVHIKIDCN
SNNDNTKNNNYPSSILIDITGASYKMNVATLMITQFILQNSPESSPLLIKSALHLGDHMQ
VELSRASNKKEGLKSLSVFFGEMEETAKAIKDRSSFWNNIINRHVVSNYSMVTIHKNYYE
DILSCKIPMGETIIEILAKKPIQDIPLEELLPLIKHVYEVSGVVDKVEIRDKNIILFHNY
RNKDATERMKKSLIMLMETNGHLYDGKIATNMIVIEHRPDVGTKINQIVEHLKNSDNKLD
QELATFVTYLKSLNNINDTPMSISVMGRRIGTSLIQEYEKENNIKEWSLENFQKAFTIID
SKIHKDSEWKTEGSSLLYRIRKCAITMEDNNFDAYVCRASREAFKGALDYAFGNRADLEI
RKLIAHGDNYCEVSIKLP*
>SR-VP_0-2_scaffold_141_5248637_12 # 8120 # 8866 # -1 # ID=6_12;partial=00;start_type=ATG;rbs_motif=GGAG/GAGG;rbs_spacer=5-10bp;gc_cont=0.410
MIDSTNDIILLSILIFAAGLLYSSVGHAGASGYLAAMALFGLAPVVMKPTALILNILVAT
IATLQFYRAGYFSWSIFWPFAIGSIPFAFIGGALSLPGSVYNQVLGLVLLFTAYRLFQHR
YLLNTDVVKQVPVFLGILFGAGIGLLSGAVGVGGGIFLSPILLFMHWARTKETAGISAPF
ILVNSVAGIAGHIASVKFLPDTVYILAFPAILGGIIGSSLGSRQFVNSTIYRLLTAVLLI
AGIKLIFI*
>SR-VP_0-2_scaffold_141_5248637_13 # 8863 # 9264 # -1 # ID=6_13;partial=00;start_type=ATG;rbs_motif=GGA/GAG/AGG;rbs_spacer=11-12bp;gc_cont=0.358
MSKISHILLKNPVVVSTGEKLRNVAKLMNKTKISSVLIRKNFVLAGIVLVEDIMHHVAKR
VDMDIEVDKVMHFPKLTIDAEKWLLDAIIMFDCHKASHITVVENGENVAIIRADDILHTY
RFNIESSSERGLE*
>SR-VP_0-2_scaffold_141_5248637_14 # 9348 # 9620 # -1 # ID=6_14;partial=00;start_type=ATG;rbs_motif=GGAG/GAGG;rbs_spacer=5-10bp;gc_cont=0.421
MEYVTGITASGDRWTPTFVVSNNINNCGCCGKCFKICGRGVFEYIDHPNADDLCGAKVMS
VGHPENCIGCGACARGCPKKNILCEPKILT*
>SR-VP_0-2_scaffold_141_5248637_15 # 9630 # 10949 # -1 # ID=6_15;partial=00;start_type=ATG;rbs_motif=GGAG/GAGG;rbs_spacer=5-10bp;gc_cont=0.446
MARSVTINPPKMCQPMGAILAYMGVHGCVPLVHGSQGCSTYPRYNIARHFRESAEVAVSS
LAEDAAVYGGARNLTEAIKNIKSRLNPAAIGICTTCMSETIGDDVKLISKKALTPGDTMK
IFPASTPSYVGTHLTGYDNALRTLVETLTVKSEPNNKINIITGIINPGDIREIKNILRLM
NVQSIFLSDISETLDSPILPGGYKPVLPDGGTNLEDIADSANSLGTIAICRTAGSAATYL
KNKFNVPSVLDPTPIGIINTDRFVQNICKLSGASIPDNIIKERGRLIDSMVDVHHYMYGK
KVAIFGDPDLVSAIVRFCAEAGMNPTVAMTATKHKNFAPDIKTVNTEYKTDIQILEGTDL
YEFHEVVKTNGAELILGNSKGKDIADDEGVPLVRFGFPVYDRVGVYRYSIMGYNGSIYLL
DQMTNAILGHNYDPNKLHQ*
>SR-VP_0-2_scaffold_141_5248637_16 # 10950 # 12320 # -1 # ID=6_16;partial=00;start_type=ATG;rbs_motif=GGA/GAG/AGG;rbs_spacer=5-10bp;gc_cont=0.408
MTTILPECDIPIPQRQQHIVCHDPGNMMLPMCNVQTVPGDMTERGCTFSGCRGVVGGPVK
DVIQLVHGPIGCAYYTWGTRRNLSDTKLHRKYCFSTDLTEESVIYGGAKKLYNSIIESHE
LFPEGKAVFVYSTCVVGLIGDDTEAICKKASEQIGIPVIPFHCEGFRGVSQSLGHHIANK
TLFDKVVGTEEPEETTPYDICIIGEFNIDGDAWIVKPLFERMGIRVLSIFTGNAGYHDIP
PMHRAKLNIVQCQRSSTYIAKMIKDKYGVPYINVSLFGMKQTADALRDTGKFFHLEESAE
KVIAEELAKYQHLIDKYRKRLDGKKCFIYQGAPRAWHWMGPMRELGIETILTATTFGHKD
DYEKIMEKAKPGHICIDNPNALEIEEYLVKLKPDFFIGGLKEKYLTYKLGIPFINGHSYE
EGPYAGFEGFVNFAKDIDVAVNSPVWKFINRPLEVS*
>SR-VP_0-2_scaffold_141_5248637_17 # 12371 # 12493 # -1 # ID=6_17;partial=00;start_type=ATG;rbs_motif=None;rbs_spacer=None;gc_cont=0.333
MKQYEITERFVPLFENWLDQIPTTIDKVKNTNRRFTNSAI*
>SR-VP_0-2_scaffold_141_5248637_18 # 12499 # 12708 # -1 # ID=6_18;partial=00;start_type=GTG;rbs_motif=GGA/GAG/AGG;rbs_spacer=5-10bp;gc_cont=0.286
MFDNKWSKFVSIRCLNGKNNKVIVDICGEIINRIPTKEELKGLKPEISRRQLDKLSEEDK
KKYLLEFLI*
>SR-VP_0-2_scaffold_141_5248637_19 # 12724 # 13080 # -1 # ID=6_19;partial=00;start_type=ATG;rbs_motif=GGA/GAG/AGG;rbs_spacer=11-12bp;gc_cont=0.364
MKEIIAIIRRHKIQETKTGLLGIGISALTMISVEGRGKQRGLIEPDEEMNEMKMENRLQF
IPKRMIYIVIEDSDVPKVVETLIRINQTGQIGDGKIFVCPIENIVRIRTGETGEQAII*
>SR-VP_0-2_scaffold_141_5248637_20 # 13085 # 13402 # -1 # ID=6_20;partial=00;start_type=ATG;rbs_motif=GGA/GAG/AGG;rbs_spacer=5-10bp;gc_cont=0.381
MKMIRAVIRPNKEYSVVGNLEKEGFYSMTKMNILGRGKQKGIRVGTVCYDELPKVMLMIV
VEDEDVKKAVNIIQNSARTGNIGDGKIFVTNVSEVYTVRTGTTGL*
>SR-VP_0-2_scaffold_141_5248637_21 # 13407 # 14231 # -1 # ID=6_21;partial=00;start_type=ATG;rbs_motif=None;rbs_spacer=None;gc_cont=0.439
MRQIAIYGKGGIGKSTTTQNLTAALASIGKRVMQIGCDPKADSTRMLLWGKVQATVLDTM
RDNGPGGVTLDVVQHTGFGGIKCVEAGGPEPGVGCAGRGVITAIKLLEELGAYNEDFDFV
FYDVLGDVVCGGFAMPIREGYAKEIYIVASGELMALYAANNICKGIVRFAENGDARLGGI
ICNSRNVDNELELLTEFAKKIGSHLIQFIPRDNMVQRAEINRKTVIDFDPTCKQADVYRS
LAKNIIENTNFVIPKPMAMQELEDMMVQFGIVER*
>SR-VP_0-2_scaffold_141_5248637_22 # 14845 # 15681 # -1 # ID=6_22;partial=00;start_type=ATG;rbs_motif=GGA/GAG/AGG;rbs_spacer=5-10bp;gc_cont=0.326
MTEIKFKRFTLNQRIQHIIFFMSFILLAYTGFPLKFPDEWWSRWMIASVGGFDNRTLIHH
VSGFLMIGVSIYHVVYHAILEKPRYDILFNLKDVQDFKQQILYFLKISDEHPKFGRYSWK
QKFEYFGGGFGAVVMGFTGILMLNPFESMKYFPIGLIQIANLFHTWEAVLASIAIFIGHF
FDEHFGKFPNLSWITGNVSEEEMKKEHQLEYEATMDEYNTRNIIKKTDNNKLELDNVIRN
RVIIAFSKTLFTIIFLTVCIWMLWISYKTLMEAVNTYI*
>SR-VP_0-2_scaffold_141_5248637_23 # 15799 # 16731 # -1 # ID=6_23;partial=00;start_type=ATG;rbs_motif=GGAG/GAGG;rbs_spacer=5-10bp;gc_cont=0.358
MKTPTGIIGAIRKMAIVTLFILVVTNSIPIVTSSTNDTMERDISCFHCHSTEVEQFSASV
HSANISCVDCHGGDKTINGSLVSTDVMRKDFRGKPSKVNITEFCSKCHKDTVKLYKDSDH
WNKLISGRGDAASCLDCHGIHNILSYKNPQSMTYVDNIPKLCASCHENQTKMQAWYYGIA
TDRFDTYKKSYHYKASILGGGKERSLATCNDCHESHDIKNQTDPTSAIYPANLVKTCEKE
GCHSGQNAQIYGGKVHEGQSIYLLSGRIDLKSMITYFYIAMILFELSFTFGLIALGMYSQ
VDIGKREHNK*
>SR-VP_0-2_scaffold_141_5248637_24 # 16786 # 17190 # -1 # ID=6_24;partial=00;start_type=ATG;rbs_motif=GGAG/GAGG;rbs_spacer=5-10bp;gc_cont=0.291
MIDKQSFWKKIIEEHILSCYNMVTIHKNYFEDLLANNTPTGDTMIELTTRRSIQDIPIKE
LLLVIKDIYENSRIVDMVEIDDNDIILYHNYRNQEAIYKLKRIILKLLESSGHSYDAKLT
SNMIILKYRQNANM*
>SR-VP_0-2_scaffold_141_5248637_25 # 17310 # 17600 # -1 # ID=6_25;partial=00;start_type=ATG;rbs_motif=GGAG/GAGG;rbs_spacer=5-10bp;gc_cont=0.340
MNNKSRYVVSIVAAAGYVTSAYYYPAETFIASTLGWLFIIPAAFVIYMGYGFVKYMKDRK
NRIVVETIPTEAMRSIARRETQLNREKEMIMEKYIK*
>SR-VP_0-2_scaffold_141_5248637_26 # 17896 # 18285 # 1 # ID=6_26;partial=00;start_type=ATG;rbs_motif=GGA/GAG/AGG;rbs_spacer=5-10bp;gc_cont=0.362
MTRELRSETKRIIVYRQPIKKRCPNCEILENLLRINNIEFDSINLLTPVAMTEMAMHKIF
PMFTPILEVDNHIYYRELWAVHGKTLDMPRIRSLVSNFKTDWVDWKDPEDMDKMCEGGVC
NIDIKSHKI*
>SR-VP_0-2_scaffold_141_5248637_27 # 18374 # 18574 # -1 # ID=6_27;partial=00;start_type=ATG;rbs_motif=AGGAG;rbs_spacer=5-10bp;gc_cont=0.348
MTTNEDFEEIYLDRLCYLQCIDNMLEQVLENGENITDVSQTDQKTNQEVSLKNDMIAEKF
LVFAEN*
>SR-VP_0-2_scaffold_141_5248637_28 # 18733 # 18906 # 1 # ID=6_28;partial=00;start_type=ATG;rbs_motif=AGGAG;rbs_spacer=5-10bp;gc_cont=0.264
MLNDVVRSNKNPESKACKNNKSKINTGKDNDYRFNDYDCDRVVLNMTYLFFNIKKCK*
>SR-VP_0-2_scaffold_141_5248637_29 # 19015 # 19287 # -1 # ID=6_29;partial=00;start_type=ATG;rbs_motif=GGA/GAG/AGG;rbs_spacer=5-10bp;gc_cont=0.286
MINNRKEGKIIVWSLSDSGKNEIKTFEKMRTNVNDVKNWVEELKKRGITEFQFKHLPEDL
RKIGIIRKARVLGIIKEKEKVKSVIVWNVK*
>SR-VP_0-2_scaffold_141_5248637_30 # 19371 # 20411 # -1 # ID=6_30;partial=01;start_type=Edge;rbs_motif=None;rbs_spacer=None;gc_cont=0.305
WINSAVDTAFSILDSWKKNYDKGRRKRNCPIAKRPFVRVKQTLMKIEKFKDKKGERDRLR
ISIKPRMFVYINLSKRYFKINGRIGEPILTPEYIHLPIQQVENNKENHNVVKSIGWDLNK
YSMDGFSPETGWIRIDLNRLHKIHNAYINKRRRINKLASTKKIVGKRLKEKYSKRERNRC
SQIVHNVTNVAKEIGIHHGFEDLNKAGMFNNRGRKCIKTVKTVNRELGYVNWKDITRIME
YKGSIELIDPYHTSKDCSRCGCVNKDLKGEKFVCMNDNCGLEINRQPNAAINVYLKMEGL
SQNIDWFDQHVLSEFTQTGAERKDVNELVRHLYDMMKPQFYEVRNI*
>SR-VP_0-2_scaffold_141_5659063_1 # 1 # 1752 # -1 # ID=7_1;partial=10;start_type=ATG;rbs_motif=GGAG/GAGG;rbs_spacer=5-10bp;gc_cont=0.418
MKTSNIPLNILIVTMLLLTALVGIGTALVPPPPPPPPVPQNIGLQDTSILTLVTNATDQS
ACRVCHQTIGTNLSGVLNGSTYNNTVGGVPTRHHSLLPRQIINPNTSVPFACQDCHPSTP
GVGMGILLDRSCLDCHNGTNKFFGNAMGGHVGNISRPHHVNTSYASSNIGNPVANRTCNF
CHGSLVDNYNDGHYVPSYATDFMITPYATFKVTNFSQPANAEPIPDSDDNKTWGGCYSCH
EDAPTTPQPIGSNHDNHHNSIIATPTAPFDLTGGSPFNNRTCFICHVITWTNTSASPYRP
TLTNPFTGEILKNAMELRNSTIEATSAVEFSSPNGVVTINGTGCEKCHDVKSLHNIQFGY
VSGGNGPQGLGHINNNVDCFGCHNSWLPADSAPMAGAIIPTVNTVSPSTIAVNTPTTLTF
TGINFVNDGYTSVVDVNGNRYTPTSITETQIVVDIPALAAGVYTTKLVKGVDTFSNLETL
NVVPVVTLSSATLSGTTLTLTGAGLGNKPTTNAEQNVIAGSTGYSASIVSWTDGQIVATV
SGTVNAGETVAVITENGGEATTTVVVSAPQDTTPPVITVVGSNP
>SR-VP_0-2_scaffold_141_5659063_2 # 1999 # 2211 # -1 # ID=7_2;partial=00;start_type=ATG;rbs_motif=None;rbs_spacer=None;gc_cont=0.343
MDIKEDSVSNIRHDEYRIDVTMNARNDRALKYLLAYLLFIVGLPLFVTQAFAINYNNYLL
VVTMVCGSER*
>SR-VP_0-2_scaffold_141_5659063_3 # 2515 # 3513 # -1 # ID=7_3;partial=00;start_type=GTG;rbs_motif=GGA/GAG/AGG;rbs_spacer=5-10bp;gc_cont=0.389
MQYFIIFTIILALFFDFINGFHDSANAISTVVATKVLSPVKAVGMAAVGNLVGPLFFSTA
IAATIGKGIINIELVPNNDMLVMLIFSALIGAIVWDLITWFLGLPTSSSHALVGGLIGAG
LVAIGRSSVNSSGVEKVVAFMVLSPIVGMVAAFILTAVIIRTFYKVSPTRINIYFKKLQL
CSAFFYSVTHGTNDAQKTMGIITVLLVAYGSLTTFSVPLWVILACHISISLGTFFGGWRI
VKTMAQKITKLKPYQGFCAETSGGLVLLSMAWLGVPVSTTHVISASIMGVGATNKLSAVR
WGMARKIVAAWMLTIPASAIIAALTYFILMPK*
>SR-VP_0-2_scaffold_141_5659063_4 # 3562 # 4902 # -1 # ID=7_4;partial=00;start_type=ATG;rbs_motif=GGAG/GAGG;rbs_spacer=5-10bp;gc_cont=0.368
MLFGTSGIRGDAEKFFTEQCCFDIGRTFAIYLEKLLIKGSIAIGMDPRESSERIKYDVAR
GICFENRNVFDEGLAPSPAMNYILIIDDTIAGSIMITGSHIRPDFNGIKFFIGQSEILKE
QEREIENIYVSIKDSVSCKDKGEVTISRNRAIDLYQKMLLDLAEFFPSWKVVIDLGNGCQ
STVMPGLFDILGIDTVLINNDPISEKFIARDTETEDAVQDLQEKVREVGADMGIAFDGDG
DRAVFVDEEGRFITGDYSGTLIAKYSDTPVVITPINTSQVIEYIGKCVIRTKVGSPYVVK
AMEENGATFGFEANGGDISEEVMLSRDAGSATIKILNLLSRSNMSLKDLVGTLPRFFIYR
AKIECSMSLYPAILDAVKNKSWEGDVRIEDIDGLKIWVGEKTWVLFRPSLNAPEFRVFAE
ANVEEEAIRLGEEGMDFVINVKRNLL*
>SR-VP_0-2_scaffold_141_5659063_5 # 5141 # 6532 # -1 # ID=7_5;partial=00;start_type=ATG;rbs_motif=AGGAG;rbs_spacer=5-10bp;gc_cont=0.370
MKNMKSVILAGGSGTRLWPLSREKYPKQFLKFDKTSLFQNTVDRCMEISNANDIFVVTND
AQKFLVIGQIKELGIIIPDENVLIEPHGKNTLPAICLGMKEVERRYGVSTVGIFPSDHIL
DKGAMRTIADAESLSKDYLIAFGIAPSCPHTGYGYICLSDPIGIGYKVSAFVEKPASEYA
EKLMNDGCLWNSGMFLFDTTLFFSELQKHEPEMFSVFANLGNLKDAYNVLQPISVDYGMM
EKSDCVAVVKLNDKWTDLGNFDAIYDEFEKDSSNNVCHNCDKAMLDSTNNFVYSKANKLV
SLIDISNTIVVDTPDALLVCPRGSNQRVKEIVEQLKARNDSRAYLHDTVYKPWGTYSVLI
MSERHKIKSVMVMPGRKLSLQLHYHRNEHWAVVKGIALVHVDGEEFFLRTGESTFIKEGM
KHRLSNPGRIPLEIIEIQLGEVIDEDDIVRFEDEYGRLSADKL*
>SR-VP_0-2_scaffold_141_5659063_6 # 6916 # 9027 # -1 # ID=7_6;partial=00;start_type=ATG;rbs_motif=GGAG/GAGG;rbs_spacer=5-10bp;gc_cont=0.398
MTKNIILFVTVAMILVTGAISVNAGITAPPDIIYDATSSSTTHIADLGQPILTGNVHGKA
TNNAPSGNKFSLGSTNVVWSIKNGKITDTAIQVVTIKDMTGPTITIVGSSIETITVGNTY
TDEGATAKDIVDGDITAKIQIVNDVNTNVAGTYSVTYDISDNAGNPATQNIRTVNVVADP
TVVYTTPTPIVVDPTVPTPTPAPIVVDPTPTVAPTVVDPTPTPTPIVVDPTPTVAPTPTV
APTPTVAPTPTVAPTPTPTVDNASPVIMPQLIDHNPPLSISETAPSTVEFNITTDQAVNV
TWSLDGVNLTDNNSYFTTYSSYINTIYTIGNHAVSAYIENENGSYQESWNWDVKGVLKIS
ADLSSVIVGQPTNVSFAVTRNCGIESSDNSSCIGTVVPVVGASISLTGVSNGTGITDENG
QATILVNATDVGIVVATVSYSSEYGDDTADITADIQSPPSGSVEGSNSGGGETSGNVGPS
SGGGGGGGSGTAEPYDNILKYEIREHDVFTIPVSFEYVVPELGIYNVWFTGTQDGIAALR
IEVLKDMSKLVGSPAPGIVYRNINAWMDYKRMKNATMQFKVENSWMVDNNLSVDKIKMSK
WDNGSGRWVELPTTMTNKDDAYTYFESQTNTFSSFAISGIEDIQFAASATDDMKKPEQVI
PVATVVPVVPTAPAASKGSTNLQIGILAILIVLIFYVLRLKKS*
>SR-VP_0-2_scaffold_141_5659063_7 # 9774 # 10136 # -1 # ID=7_7;partial=00;start_type=ATG;rbs_motif=GGA/GAG/AGG;rbs_spacer=5-10bp;gc_cont=0.380
MDENEEDKILEELARNPPTEVEKNEILSNFVKRLPVIPLKRSMKKSLVGTHLSAFPECKL
RVSRYYDGMLVLSCGKRCLVDENFEELGYTNALLECAKCGGHTTAMISIAKSYLKWSGRS
*
>SR-VP_0-2_scaffold_141_5659063_8 # 10528 # 10695 # -1 # ID=7_8;partial=00;start_type=ATG;rbs_motif=GGA/GAG/AGG;rbs_spacer=5-10bp;gc_cont=0.310
MLKNDAIKDIVSEIGEEVVKVQREIDELEKRRERVRHKRILNGIKHGVNDNISNI*
>SR-VP_0-2_scaffold_141_5659063_9 # 10804 # 11919 # -1 # ID=7_9;partial=00;start_type=ATG;rbs_motif=AGGAG;rbs_spacer=5-10bp;gc_cont=0.385
MEIRSTGNISVIIGFKNVPGKSDIDFISSNGGIVKRTYKIINAVSADVPEKSIGIITKSP
NVEYVENDEKVFAHMPIGTCQEIQVLKQTVPWGVNRIGSRLVNAVGNTGKGIKVGILDTG
IDYNHEDLKGNYRGGYNFVGNNNNPMDDNGHGSHVAGIVGAEDNDIGVVGVAPQAYLYSV
KVLAFDSTGSTSDIVSGLEWSVDNSMQVINMSLGSEDDSISVGRAIYNTYNAGVLIIAAA
GNSGNVAGSGDNVDYPAKYDSVVSVGATDIKDNRARFSSTGSSLELSAPGDNILSTLNWN
KYGVLSGTSMACPHVTGVAALIMSAESGITNSRVRIRMQATAQNMHSGNGGFKAKDWYGY
GIVDAVRSVSI*
>SR-VP_0-2_scaffold_141_5659063_10 # 11932 # 12432 # -1 # ID=7_10;partial=00;start_type=ATG;rbs_motif=None;rbs_spacer=None;gc_cont=0.347
MEKMKCDISIGVDVDGTLTEEKVDTDLFSLSYKELEKKMSGLSPKKGIDVLLDSDLDIYV
ITGRQERFRDVTEDWLDIYGIPYKDLTLFPNNFYMTHGYDIPKYAGLKLDIHVRKNIRMS
LDDNEQVVDVLNKFGILTCKVENNFRDAFEKVLELRDVRYNGKGKQ*
>SR-VP_0-2_scaffold_141_5659063_11 # 12407 # 12667 # -1 # ID=7_11;partial=00;start_type=ATG;rbs_motif=None;rbs_spacer=None;gc_cont=0.360
MYIIRDRFGNKFPWSKKGKNRECEVTGSLCIVRKCFKPEDCGTVDPKTQQKTIVGKCKTL
HEKGCPLDYNAPYNFVTYDGKNEMRY*
>SR-VP_0-2_scaffold_141_5659063_12 # 12731 # 13090 # -1 # ID=7_12;partial=00;start_type=ATG;rbs_motif=GGA/GAG/AGG;rbs_spacer=5-10bp;gc_cont=0.325
MSVLERYPIHISSSERKTICEILHDRRCEIPNVWTQLTDEDSLDSDKTIYMNACEQGFVI
SLIAKQRHRIPDIWKQLMTLISKFREDARLEIKELGNDIIQLSDDECVRIVRQKFEWEI*
>SR-VP_0-2_scaffold_141_5659063_13 # 13226 # 14164 # -1 # ID=7_13;partial=00;start_type=ATG;rbs_motif=AGGA;rbs_spacer=5-10bp;gc_cont=0.375
MSEHEEWLRQRFDGIGGSDAAAVLGISPFKSRIELWHEKVVKQIDPESAEELIFQIGHAL
EPIIANKYVGLTGRKLEVRPRRIHPDYPFMIGNIDREIVGDKRGPGILEIKTKGAWTDWH
SDEIPPYYMTQVQHYLGVFGYDWAGFAVLDLGTRKVTHIDIERDDKLISRIIQEEAKFWE
LVEKKISPEVDSSKVCGEFLRKHFKSSEDITIDLVGNGEAAKWATILKEIRDQIKLLDAR
ETECKNYLMPLVGKATKAVGDNFNITWKSPKDKEVFDIDKFRIDYPKLAKKYTRPEPQTR
RFTVTFPKNKAN*
>SR-VP_0-2_scaffold_141_5659063_14 # 14468 # 15124 # -1 # ID=7_14;partial=00;start_type=ATG;rbs_motif=AGGA;rbs_spacer=5-10bp;gc_cont=0.336
MVNKMRITPQTKEQIEYEEAKKNFRIATAKTRLSSEGVDLSKVSQQAIDRMMRIFDDMDN
VQQDTQQRTSRIQQEAEAKIQKLNQDANKKFGEIQKKYQDLINSLKGEQKEEIPKADVSD
MQIQTCVEAESAKEEIIERTREGIVSEITEKLLDSFVPFMKGPIAEKVNEFISTIDKKTN
DIVAKSSDKEKMPNTPIEEYGKVRTEELNKQAIYKDIL*
>SR-VP_0-2_scaffold_141_5659063_15 # 15137 # 15349 # -1 # ID=7_15;partial=00;start_type=ATG;rbs_motif=GGA/GAG/AGG;rbs_spacer=5-10bp;gc_cont=0.282
MIPVGKNQTYYGRTWREFKREERKCEEVVNFEWKELGSIKSRLSETLDELKEEMIKNKDN
FDKNITDSTK*
>SR-VP_0-2_scaffold_141_5659063_16 # 15294 # 16184 # -1 # ID=7_16;partial=00;start_type=ATG;rbs_motif=AGGA/GGAG/GAGG;rbs_spacer=11-12bp;gc_cont=0.349
MTCYKAWRIVDSKPRWVVIDDSGKIINYNPTKEELTGLDFCQNLRDRRFRRENYNETNTC
PMIKKDGTICGKELIPHYTMRERDKDGNETGRWLCKNCHSIYDPNGQWYLLRSVENRRTG
NLSPESPCGIGDKFQELTSVWRSTISTIPVEDLNKKLDNYNVPIDHSPDSELGTIQTRGR
FYSRRRGAWSFSNLEREWDKPFDHEIFYCTSKDGTLVERMYIFPSEEIEIRKSIDIIKNP
TDAHRNPITPWYEDFRIRDEETIKKVNEIWKSITEGKIYDSSRKKPNVLWKNMARI*
>SR-VP_0-2_scaffold_141_5659063_17 # 16386 # 16862 # -1 # ID=7_17;partial=00;start_type=ATG;rbs_motif=AGGAG;rbs_spacer=5-10bp;gc_cont=0.396
MENIIDDIEEIPTYIVRNDREDKYEMLRSLPENDTMYKCNVCNYVFDTSQGGQANILTIL
MGRFHAYCPRCGMMNPELMCKVDAYSIILNMQGKNCRKGEVIAGTDLCPVCNRPVCPECW
NHSVVSLSRVTGYVQDISGWNNGKRQELKDRQRYAIMS*
>SR-VP_0-2_scaffold_141_5659063_18 # 17001 # 17276 # -1 # ID=7_18;partial=00;start_type=ATG;rbs_motif=AGGAG;rbs_spacer=5-10bp;gc_cont=0.348
MTMESIKATYKDGKMTIEGEFDIEVEFSGMHPSFPPEDEELFNRSAFEIKSYGEIKLSDI
PDMVKWINTKSTCKEIQRSGQNGRSLWKDCN*
>SR-VP_0-2_scaffold_141_5659063_19 # 17292 # 17810 # -1 # ID=7_19;partial=00;start_type=ATG;rbs_motif=AGGAG;rbs_spacer=5-10bp;gc_cont=0.310
MTLDNAYRLLRRKDIKNKMMKSLEGTRRNNNEHAFDICSDGYISTTDIEEGSEHHITIKN
KCPIGSKTVGNLHTHTNLSLSSNDTIPSSGDMMETIERNLDFVCVSGINIDNGKPMVRCF
DQNDIKSEINSLLGAKKLEPNEDNVRKSSRLITKKMMKDKEYLNKMSHMKTA*
>SR-VP_0-2_scaffold_141_5659063_20 # 17823 # 18152 # -1 # ID=7_20;partial=00;start_type=ATG;rbs_motif=GGA/GAG/AGG;rbs_spacer=5-10bp;gc_cont=0.327
MRRNVNWKQASNDRKVLEKNAQKIMSKLLEGYGFTREEVDDINSRYDRQTEYKKIVDWLR
SGSEREKLLADLYFATEIDNLERFNNIMAGNVEKLTDQDLSLMRILGFS*
>SR-VP_0-2_scaffold_141_5659063_21 # 18155 # 18304 # -1 # ID=7_21;partial=00;start_type=ATG;rbs_motif=AGGA;rbs_spacer=5-10bp;gc_cont=0.307
MCFQGTILAQKDLFIKEEEDYFEKMESSDEELEEMYEDVEEEISITRRE*
>SR-VP_0-2_scaffold_141_5659063_22 # 18328 # 18654 # -1 # ID=7_22;partial=00;start_type=ATG;rbs_motif=GGAG/GAGG;rbs_spacer=5-10bp;gc_cont=0.355
MSNWCSNKLAIIGNKENLTVFKSQVIGIETDICLNNLVPMPKELEGTLSPGDKHNRYDWR
IRNWGIKWDIEACLIDESEDSLIYYFESPWCHPYNWIRKVALMFPDLP*
>SR-VP_0-2_scaffold_141_5659063_23 # 18696 # 19697 # -1 # ID=7_23;partial=00;start_type=ATG;rbs_motif=GGA/GAG/AGG;rbs_spacer=11-12bp;gc_cont=0.317
MAVKTEEITPGVVRRGKYVFWTHAKIVRPYIEKFLINQFPNGYIEHEVNDIDIIVSGENL
PVEIQSTPATKWGVGTSSFEKNIQKQIKENIETYDKCWFFFDSEYLKHLQNPDIHRKTSM
SMDWFRKYMKENVLKVFTVRYDGIITEVNYKDFDFISNVSMTCGIGYDNDLRILNRNKLK
ILDGVLRGYRFSQKEISKFREDWIKSGLKGDFKKFLYKHENMRARLYARILHGIAGYLEA
VNCILDLHVEDVDMQHEKYYISVLGFFDMEKRSQGSLATFVDRFNIAKYFPGYMRNIDTW
NMLKGKCINGRRLDNILKRQYDVSRGVDFYWNR*
>SR-VP_0-2_scaffold_141_5659063_24 # 19700 # 21151 # -1 # ID=7_24;partial=00;start_type=ATG;rbs_motif=AGGAG;rbs_spacer=5-10bp;gc_cont=0.368
MAIPIISSRELKNTWRILDDKLGNYRDRGLNFKYPYVGAFSQSVAEWFIRVYSNVGDTVM
EPFGGRGTTAMQALWHERNIIINDLSPYSNLLCHSVLYTPYMRDVLIFINILEEYINSAR
CDISTEYAGKGSDNDTAKLYHEKTFEKIIRLRNILNSRDVLLGFREDLFGDIGYEYKDDQ
KIVHTYRHEVVMFARLVMSQLMLHSSRDMSLNGIKTRGTDNTYIKGILKYYKSLGESPRD
VNIFENMRHYINHMGLDELGVRNRFGRLSRKLISCDARKLDLPDKCADIVVTSPPYTANL
NYGMANWLRIWSIGGIGDPLVGGHINSEMLETKDNSEIYGKVYDRITDRAGGTVDNPMSY
SGFTGQYLHELYRVLKDDAVAIVVVGDYGNKKKLDAHRLVTDRAELFGFKPVLIIMDELN
KQTKSSTQFQSKFDGGKNDYDVCVVLYKGNYKQKNNPEDIDFRWGAKFVDGSQLDIESAW
GNI*
>SR-VP_0-2_scaffold_141_5659063_25 # 21132 # 21470 # -1 # ID=7_25;partial=00;start_type=ATG;rbs_motif=AGGAG;rbs_spacer=5-10bp;gc_cont=0.313
MEIDVFLFGKPEWMIDLDKATPENIRDLGLEIKERLEKISAIVDKLEKNGWGRSAGLYDL
FFYKDIDLESGKKELENLGIGEECISIRDDSMEYGIDEIDDLEETKDGNTNN*
>SR-VP_0-2_scaffold_141_5659063_26 # 21436 # 21576 # -1 # ID=7_26;partial=00;start_type=ATG;rbs_motif=None;rbs_spacer=None;gc_cont=0.255
MGKNKWIKMILKKNIRLEGDKNGTKEEYKIGRRLNYGNRRFFIWET*
>SR-VP_0-2_scaffold_141_5659063_27 # 21602 # 21823 # -1 # ID=7_27;partial=00;start_type=ATG;rbs_motif=None;rbs_spacer=None;gc_cont=0.315
MNVIIMKIIYKRFIGLFMALPGLCLLLLAYYNNRIFDVTISQIVAYVISMFISIVVTIFF
LYGAWLFIAGPED*
>SR-VP_0-2_scaffold_141_5659063_28 # 21828 # 22358 # -1 # ID=7_28;partial=00;start_type=ATG;rbs_motif=GGA/GAG/AGG;rbs_spacer=11-12bp;gc_cont=0.324
MKETLYEQFIDKMESGGFRKIRSFIDEFYADLSEDDETISVTARDCHMITIRGEKDSARG
YGLGSSPHIISMKIYGYDGKELEPSDAIQFGITKLTYKGLPTIRPGKHTIIYYNFPYRVI
SAGAKFKKGISITNDKILEIGVFRNSNRLKIAKFDLELECDKWFKIDLERVDKQIY*
>SR-VP_0-2_scaffold_141_5659063_29 # 22387 # 22680 # -1 # ID=7_29;partial=00;start_type=ATG;rbs_motif=AGGAG;rbs_spacer=5-10bp;gc_cont=0.350
MGKKAIANNGIQTDLWGNPVHILNAAGIYRMVKCGKCGRAVKSSQAKLHLSFGKSLNVCN
ECIENMDNKKSIKSGIIIGPSTMSKTIESYGMGIVNI*
>SR-VP_0-2_scaffold_141_5659063_30 # 22853 # 23311 # -1 # ID=7_30;partial=00;start_type=GTG;rbs_motif=None;rbs_spacer=None;gc_cont=0.329
MNYCVDNRIGTIVWGRNPWWKQNINIGKKNNQKFTKIPHYLLFRLLKYKAEEVGIKVIDT
EESHTSKCSFLDKEPIGHKEKDQYFGKRIKRGLFRTLKGIIINADVNAAYNMIRKVFPDS
FRLNGIGIADVVLHPERISIKDLLVYLPVTNY*
>SR-VP_0-2_scaffold_141_5659063_31 # 23292 # 23399 # -1 # ID=7_31;partial=00;start_type=ATG;rbs_motif=GGA/GAG/AGG;rbs_spacer=5-10bp;gc_cont=0.306
MRTDVVNMGIDEQLKDLSTNELIDLQKIHSELLCR*
>SR-VP_0-2_scaffold_141_5659063_32 # 23389 # 23814 # -1 # ID=7_32;partial=00;start_type=ATG;rbs_motif=AGGA;rbs_spacer=5-10bp;gc_cont=0.352
MCKDDQKCKCNKNDDVDAKVNEFMQDFQTRGLGCGSKIADIAKELHPDALAIVPLYRSCI
VIVQSDEEKKDGVCTLHSYADPHWLGGEIDIDTLKSDDFHFEFCVRGDRQGPAIINKKLD
ENTEDKHDEDEYPKVMEHDEN*
>SR-VP_0-2_scaffold_141_5659063_33 # 23856 # 25958 # -1 # ID=7_33;partial=00;start_type=ATG;rbs_motif=AGGAG;rbs_spacer=5-10bp;gc_cont=0.365
MLLNMSTIIFAVAIAIFCWSCYKRFHLITLGKSDDRLNNVDKRVWNVLYYAFGQRCTVSH
GYRFGWNHLVLFWSFIILLIANIEFLLEGLFPDYVNFSMLPVGIYLLIEIASVLALLAVC
IAMIRRLAFPPSYIDARSMDAFVILGLIALLMVAFFGLHASEIAIGKEYVSSYMPVSNWI
ASTFFMNVQHESLNGYVEVFWWLHAIVLLTFLNYLPYSKHMHILAGIPNVFFKSLTKINT
QPREEFKKGNVFGVGKVDQFTWKDLIDSYSCTECGRCSDMCPATNTGKLLNPRLVIHDIK
YNLLKNGPLIEKGDKPILPLIDNYIGDNDNRDDDNRDNVNRDNVNRDDDNRDDDNRDNRY
NGEGCEGIISQKVLWSCTTCGACMEVCPVSIEHVPKIVDMRRNLVEMSAKVPGELLPFFE
NMEARSNPWGVVPSDRIKWAADITVKPFESGKTEYLFYVGCFGSFDARSRRVSIAISEIL
DKGGVSWGILGKEELCCGDSMRRLGNEYMFDKMTKDNVKIFKDKGIKKIIAQCPHCYNTL
KNDYRQYGLELEVIHHSELINNLIKTGKLSLTDAATNNSDFGKIVFHDSCYLGRYNGIYD
APRDVIRSVTGCLPAEMEHCLEKSFCCGAGGGRMWMEENEGKNINVMRVEDALNKDPQTI
CVSCPYCLTMFEDGLKSLKADESVHVLDVAEIVSKKLNNE*
>SR-VP_0-2_scaffold_141_5659063_34 # 25973 # 27433 # -1 # ID=7_34;partial=00;start_type=ATG;rbs_motif=None;rbs_spacer=None;gc_cont=0.382
MIRKVDCWINVWKMYGKCMEENIKIDRKANIKIDRKSNIKIDRKSNIKIKKPRGVAHLIP
GKCIACGARCQSDCPEDVIEMNEKGEPIVNTAKCIGCKRCIKICPTKALEIYFTPEELKI
LATMTDNAPRDVETVKTVDVATLESGIKNYSGVWIFVEHTEGKPATVSWELLGEGAKLAK
ILDVELCSLIIGDNVEHLCNESFAYGASKVYMIDDPVFHHYRTEPYYRTICYLVEKYKPE
ILLMGATGLGRDLAGAIATKLKTGLTADCTGLDIDEKGFLLQTRPAFGGNIMATILTEGT
RPQMSTVRPHVMTIPLRDDSRNGDIVRESMNIKEEDLATRVIEIIEDATGSQCVDIAGAE
IIVSGGRGICSSENFAILQQLADELGGVVGCSRAVVEAGWMPLDRQIGQTGKTVRPKIYI
ACGISGAIQHLVGMQNSDVIIAINQDRKAPIFEVATYGIVGDVFQIIPAMIDQIKELKSR
KFESRI*
>SR-VP_0-2_scaffold_141_5659063_35 # 27444 # 28292 # -1 # ID=7_35;partial=00;start_type=ATG;rbs_motif=None;rbs_spacer=None;gc_cont=0.386
MICDNKREIHTLMLAIICVKQVPDTTQVRVDPVTGNLIREGVPFIINPYDTHALEEGLRL
KERYGFRVVVISMGPPNTEVTLKKAIALGADEAILLSDRAFGGADTLATSQVLSEAIKKL
STKEEVAIVICGRQTIDGDTAQVGPGIATRLGYSQLTLVDNIKSIDLKRKKIIVGRRLEG
RHEIVEASLPVMVAVLKEINSLRYPTVPMRLMADDSKATLWDNKIMGLNENTIGLKGSAT
QVRKIFSPKMVSGEIIGDGINDPKEASRLLIDRLIEKHFLCS*
>SR-VP_0-2_scaffold_141_5659063_36 # 28279 # 29115 # -1 # ID=7_36;partial=00;start_type=ATG;rbs_motif=AGGAG;rbs_spacer=5-10bp;gc_cont=0.357
MCDAKGHDHWCSNCGKNLNKEPKDSYVEIEWSQNSNGQIIEEKSMICKSCLEESENISEL
DEFFSELKYDPWGHIFCSCCKKDLTKEFGKNIKSGVDYECLNFKCHEGSGPNIKHIIKVV
VLCKDCMKTDFNTDNLAKLKKLGRNPKFTPVVTCDKTDICRQYKPGGKDINCRNIVIGRD
RESLEIAILCGKKHKGALPLPFDDGVSIVRPRKGKGAAMANPSTFPIVASDPIRDYLREL
EELFKRLKFGEYGDSRLLAIEERLASVEKALTNSNDLR*
>SR-VP_0-2_scaffold_141_5659063_37 # 29118 # 29594 # -1 # ID=7_37;partial=00;start_type=ATG;rbs_motif=None;rbs_spacer=None;gc_cont=0.358
MIKNKLPRREYQNGNIVEFDFEPSSLDIYWHKVTIIGVIIGILYEEDGIRYKVQLRDDKR
GMFGDIVIPEDKINKTIADSVATVKCDFCDIRVHVNRKYKEDIEKKTEGWEKLYCVGKEH
HVLSMCRRCMEIRGDVNDKKWRCPYDQCDTVPMQIGDD*
>SR-VP_0-2_scaffold_141_5659063_38 # 29612 # 29851 # -1 # ID=7_38;partial=00;start_type=ATG;rbs_motif=AGGA/GGAG/GAGG;rbs_spacer=11-12bp;gc_cont=0.354
MSNIIISKLKTIADRWRKANAPGSTVDMNKLADETLKMIDGEPLIKEVCQAFLYSVSIQA
IEDQNFEVDVNNATKNSKV*
>SR-VP_0-2_scaffold_141_5659063_39 # 29891 # 30700 # -1 # ID=7_39;partial=00;start_type=ATG;rbs_motif=AGGAG;rbs_spacer=5-10bp;gc_cont=0.363
MVSRNELQKKYKLKVLLKGPTGTGKTLTCVKVAEEVAKRGWKVLYLDHERGSEEELMKLD
DKTLENIIHEDFKNYQQIMDAMKKHKIEQGEKLKLIIIDPMYLVEMTRLSARDAYLDQGY
YYLGEKKVDIDNKETFDLRGFMYQLGTTYQMKLANEMISCNQDIICTLMTPNKHETDYDG
KFSIVLETFSSWVGNKIYYKAIPKKMRGVDLNAIPAIDNPYKKLLEGFIKKYDAVGNPSV
SAEDMGIDIGTAGDVEDKAEIPGSSPEKQ*
>SR-VP_0-2_scaffold_141_5659063_40 # 30946 # 32145 # -1 # ID=7_40;partial=00;start_type=GTG;rbs_motif=AGGAG;rbs_spacer=5-10bp;gc_cont=0.310
MSYIGNFFLWLYIKIRTLLWPQSKIDKFEGDETIKERRKDKIVKTITDKSENTIDKLKGD
EIIKEQKKDKIDEMKTIDVSERIDKNENTIDNSVKIEEMEKDKGGSAIIESEKAIDNSIK
IEELEKDKGGSTIIESEKAIDNSIKIEEMEKDKGESTRDEMETIVDKSKDTVDNSIKMEE
LEIDKGESTRDEMETIVDKSEDTVDNSIKIEEMEKDKGESIRDEMETIVDKSEDTVDNSI
KIEELEKDKGESIIENTLTIGTVDEIKNNEGENNMTGNIKSACTNDFVKIEKLETEEGTT
LYLLKIADISVRPYVTEGESSKVADYMKIVVDAVIKQYCENNDLTGEDLVEIERLSTNKG
AFYLTTVAGLNLRGYVDGYEALVQQDFMIEVVDSIIAQM*
>SR-VP_0-2_scaffold_141_5659063_41 # 32278 # 33408 # -1 # ID=7_41;partial=00;start_type=ATG;rbs_motif=GGAG/GAGG;rbs_spacer=5-10bp;gc_cont=0.376
MELEKNKIMTKYEYEQNNFDRLQHFPNCGCKNCIDHESHAKSGIHIFPDKLYVVTTVFNP
LRFRSRYWNYWTFENMVQKSGAILYTVEIAFGDRHFEVTDPADHRHLQLRAKDDQEIWLK
ENSLNLLIERLPSDWKYVAWIDADVSFSRPDWAQETLHLLQHYSFLQMFSHAQDLGVNYE
PGATTPGYVYGKLTEEDGSASEIVNEGYYYGVVEGKKGKEWRYRHPGFCWAARREALDKV
GGLVDWTILGSGDWVMSNALWGEVDKTINGGYTEGYRKLCKIWEDRALRHIRKNVGFMPG
TVMHYFHGEKKARNYDNRWKLLVKTLFDPITDLKKDTQGLWKLQDDGTERFIELRDGLRK
YARLRSEDSNLGIIVP*
>SR-VP_0-2_scaffold_141_5659063_42 # 33629 # 33754 # -1 # ID=7_42;partial=00;start_type=ATG;rbs_motif=None;rbs_spacer=None;gc_cont=0.286
MNEKNVIHFMKVEKEDTMSELMKDNRHFMCVSLHVDELNGV*
>SR-VP_0-2_scaffold_141_5659063_43 # 34048 # 34143 # -1 # ID=7_43;partial=00;start_type=ATG;rbs_motif=GGA/GAG/AGG;rbs_spacer=5-10bp;gc_cont=0.271
MKEWKKNERPNGVYIVYEKIKLKYIPKERKY*
>SR-VP_0-2_scaffold_141_5659063_44 # 34212 # 34415 # -1 # ID=7_44;partial=00;start_type=ATG;rbs_motif=None;rbs_spacer=None;gc_cont=0.309
MTRKDHVNKFKAIDLNNGISLNIVDGRDGKITQIDMSGQKKKLTLEEVDALINAFASVKQ
WFKDSNV*
>SR-VP_0-2_scaffold_141_5659063_45 # 34421 # 35212 # -1 # ID=7_45;partial=00;start_type=ATG;rbs_motif=None;rbs_spacer=None;gc_cont=0.367
MTNKVPPTVLIQANGLPDAWYKATKECLKHGAICTRLYGKPIKTKAIVSLIEIGNPLHEP
MLHEDFPTRELHLKEYTKQWERGYDWKKQGFEYNYMARLIGYPRTDIDSDSSGYYKVKQL
CDNTIDQIKVVRERISGRIAEGEECFVSNRDQIITWVPERDLFVEEDQPCMQRIQIFIYS
YPRMDGDILIPGKGEFHVDWRSRDLFAAWNSNMVGLTLMLKREIFEPNNIRIIRCVDHCS
NLHIYQGDWESAEKVKPAVVLAH*
>SR-VP_0-2_scaffold_141_5659063_46 # 35315 # 35671 # -1 # ID=7_46;partial=00;start_type=ATG;rbs_motif=GGA/GAG/AGG;rbs_spacer=5-10bp;gc_cont=0.333
MSKKSITVIGKPVDFVYIIKEVDVDKVKLEKYAAKCVGDIQSAWESDPIENDQSEKTMEI
VLQESITTVNLAARSRVIEIAAKNGGKIIKDFVTDRSKGGRKTYISELIFFKEAAQNS*
>SR-VP_0-2_scaffold_141_5659063_47 # 36313 # 36834 # -1 # ID=7_47;partial=00;start_type=ATG;rbs_motif=AGGA/GGAG/GAGG;rbs_spacer=11-12bp;gc_cont=0.420
MASIKEQMDKMFGIDQTKIDKMASVNIATGGQLPLPEKGESVNIRILTPPKHVVNEKLPN
KEGMITSRCVIFGRETDLQYDIILSSTIYKGILAELKKNNVPADSDLKCIVNRVFTIAGK
EWPSAPKEMWKIDDVTKRPVAPKTYSVALRTDLESSVPSTSEPTGSAPDLMNF*
>SR-VP_0-2_scaffold_141_5659063_48 # 37007 # 37195 # -1 # ID=7_48;partial=00;start_type=ATG;rbs_motif=None;rbs_spacer=None;gc_cont=0.344
MIITDKKLSRADGDYAKGWVKMDRQEFIDFLLFSDFLQQHGYKIVGNNEKSYDDVDIDVE
GV*
>SR-VP_0-2_scaffold_141_5659063_49 # 37341 # 38027 # -1 # ID=7_49;partial=00;start_type=ATG;rbs_motif=GGA/GAG/AGG;rbs_spacer=5-10bp;gc_cont=0.339
MLKIVEDADSRNCCQCESIETTRYRGIEHWHKCKCGKDLCTGWLCKICYTREHHKSPDGY
VTTINSMSKHNTGLLGIDSETGKGLIGESVVAKVRKLEIVAIKSNNFRSKFDLSEDEEYR
NIQVKIAAPQYGDWFASIGRGHNFDTLFGLCMDKIMKNVKRMYVVPVAELLGVSTISFRG
HPLPSIGSKWDKFRIDEKPYNDTYHSLMLYLNDKKYFGADDISKWLKI*
>SR-VP_0-2_scaffold_141_5659063_50 # 38050 # 38421 # -1 # ID=7_50;partial=00;start_type=ATG;rbs_motif=AGGAG;rbs_spacer=5-10bp;gc_cont=0.309
MTQDSEKNGELKIVTSGNELIKDIEIKGIRIDNDEYIKDILNSDYDIEKNDVDYSTTEGW
FVLNGSLSFFWKPSRIQIIDKNFDDNVTMDRYDLIEFLQKSDFLPQHGYKIVKGVDKGEE
EKY*
>SR-VP_0-2_scaffold_141_5659063_51 # 38421 # 39692 # -1 # ID=7_51;partial=00;start_type=ATG;rbs_motif=AGGA/GGAG/GAGG;rbs_spacer=11-12bp;gc_cont=0.396
MADVKNSSGTTAGQLKTLRAAKDSLLKEWDVSFGINGEVLINILGFMNDINSEIPLKFYE
DRIFTHQKSTDNVQYAEVEISAQDVMDYKPNLEGDPGRKDAKSIFRHPDGDYKGILIDVK
GTVEEIQSFAQKDDIINVRIDTGYYKRIEFHCPGNVVIWAQLLEPTALLKSLEKLPDTIK
KVRNNPDIKKASVIIEPATFTRICNIGGKGKKRDIDERVFIELDKRDGLFISSGDKLKGR
IFALKPVDIVSQLGDYGEGGFDNVKIPEGEYEGDIMGDAGDMGMSEIGTSVTDRVGGDEN
SDVDNDWSRGTGEIEGLVEGTEEEPGFAPSAFVPEEKEDKKKPEKRKPDNRAQVDQVLGM
EIDSTQFIYMQQEFLQPFSKLKGLSPISIEVRTDKPIIVEQRPYNGVKALLTIAPRIENE
EDK*
>SR-VP_0-2_scaffold_141_5659063_52 # 39739 # 40014 # -1 # ID=7_52;partial=00;start_type=ATG;rbs_motif=None;rbs_spacer=None;gc_cont=0.341
MSILITRSVCIDCIWKDSCQKLHKLHEMCDSKRVYHGKPVDVFDVIVTTCSLKNFDRTYK
NGNHVGMYYCQDCCSMHHESSRIGKLHKKAM*
>SR-VP_0-2_scaffold_141_5659063_53 # 40491 # 41510 # -1 # ID=7_53;partial=00;start_type=ATG;rbs_motif=None;rbs_spacer=None;gc_cont=0.341
MSKGKTDHTNTVCCICGNRDTYMYQGKLDWRRYYDSNGSWDKKSYTCYNCRLVGVDKHKK
YLDDKMKKRKCCVCGGEETYRDSYGRSQWSKYCDSKGYWDKKSYMCYRCGLEIERIKTRA
IRELRISERECCICRNKYTHIDNSGVPQWHKYRGNNIDEEWDGISWSCNKCHHRILSRLP
NSHNDVRKALAKRRIAVVDLDRFDFLSDAEKGYFIENVVAGTYKIKNYNDETNNFNSPFD
AIHPEFGILQIKHSSLDVERGIWYFNIGEDHNFDFLIAVCMDENKPWNTVKRVYKIPCKD
VSDQKSITITEYPSKGFMYEKFRIDAIPFNDTYHSMKNR*
>SR-VP_0-2_scaffold_141_5659063_54 # 41539 # 43167 # -1 # ID=7_54;partial=00;start_type=ATG;rbs_motif=GGAG/GAGG;rbs_spacer=5-10bp;gc_cont=0.378
MGKFNPGVEGKNVVKQIREELKQHPDATLNYEGALAFKLDPLTELYLKSASTLVGEPKYY
RSAKESDRDLLDSIDNVAKIDPEFILQLAVYCREQLHLRSVPLMLIAEFANNVNCVGKVQ
NARKYVSRCIQRADELTELIAYQLARNKLVPRIKTKLPMLIRFGIRKAFLNFDAYQLSKY
DSDEKVVKMRDPMFLTHPNPTSIGMKRSMVFEKLANKTLESPETWEVMRSTGQMTWHDVV
NKIFYKNGRVNNYMAILRNLRNCLQSNDVTAEDIRLLCKMISDRNAILYSKQLPFRFFAA
YKELYDVGDRIFTPVGSLMVTDVMDAIETAVEFSVENFPKLSGSSTLIACDVSGSMEKEI
SKNSSIQRFDIGIMLGMIANGFAGHTITGMFGDDWKVVPMSRRNGILKNTMEMHSREGEV
GYSTNGYKVLEYLLDNNIQVDRIMIFTDNQMWNSRSRRSIWRDDDEDGVTFAEKFLTYQK
RYPGVKLYTFDMSGYGSISIPQNTRGVCVIGGWSDRIFDFINIFEKIQGSNTAVNEIKNI
RL*
>SR-VP_0-2_scaffold_141_5659063_55 # 45147 # 45581 # -1 # ID=7_55;partial=00;start_type=ATG;rbs_motif=GGA/GAG/AGG;rbs_spacer=5-10bp;gc_cont=0.329
MTDFLDNFEKIKGIVGDIYEDFDTLEDIVKSRAVAFGLDVTDDKGNKGNKGGNKGNKGNK
GNKGNKGNKITEKVIVIYDRNAFKLGLIKVGEPLICIGSYGGRMAAIDSNGNVVEEELFL
CRGIMGNADIDKEELVKQGAMKLM*
>SR-VP_0-2_scaffold_141_5659063_56 # 45730 # 46260 # -1 # ID=7_56;partial=00;start_type=ATG;rbs_motif=GGAG/GAGG;rbs_spacer=5-10bp;gc_cont=0.328
MSNVLIVVDMLNGFLVEGKLANPDAKWLIPNVVNIVQRKIEQEWKILFLADNHKKNDLEF
LAFPEHCIEGTIEAGVIDELSEFVTFSNYIPKTRYSGLFKTNLGSILEKEKPDEIIVVGI
YADICVLYTTADLRNLDYRVTIPKDCTMTLATMDNIIFGHMKNVLKVNIVESQKEI*
>SR-VP_0-2_scaffold_141_5659063_57 # 46329 # 46904 # -1 # ID=7_57;partial=00;start_type=ATG;rbs_motif=GGA/GAG/AGG;rbs_spacer=5-10bp;gc_cont=0.398
MSGKGIYQLKDGQLAVYERFRKIGYDNAESMFSKIVYFIAKQHQNSGLPVAVVGASGGID
SSFVLAAAVRALGKENVKMVMLPYDGIKSSYMDSIRYATLLGDYLEIPESNRTTVSIRHA
TDAWRNGIIGSDLPEPNPKQLGNAMARERMKVLYHIADDVRIKNPEPIPVTISDKLLRLR
KDLIEKAKNIK*
>SR-VP_0-2_scaffold_141_5659063_58 # 46917 # 47387 # -1 # ID=7_58;partial=00;start_type=ATG;rbs_motif=AGxAG;rbs_spacer=5-10bp;gc_cont=0.342
MALIDLYAKNPYQHDITEKVMGTDRHRFICGTIVGREHHGNDNAYIIESEYGKDYSGMLY
EGSIQPFDEKAVLEEIRKDNRLTIRVVSRCGTAVFVEKDKKEIFSQHIEGDMEDPGELLM
SYEKLLIFLGFKPDHGRMYLGDGLLVLQFEENEAKK*
>SR-VP_0-2_scaffold_141_5659063_59 # 47540 # 48328 # -1 # ID=7_59;partial=00;start_type=ATG;rbs_motif=AGGAG;rbs_spacer=5-10bp;gc_cont=0.341
MKGEIIVEAPDKIPIEGEVDIFGDTGIDDADLKNLEMKGCRTFICPNLSLMEKKCKELNI
REGIIERSKSIAFEYFKKTYHKPHYSSARHVMPAIVYVAYMLEGDKLSKVKMAKMFSTST
VTIRKWQMDIMEVLDINIPEKEEKSKEPKFCDSQFCEIDKEGKVLLLKDSTIEMAKHLMS
KYFKIESFDRHYSRIRGLRSGFIYTASIIENDRRRQIEISQVLGVPEAVVSNWHRDIMRV
LGLRIIGHQMHTISVLEEQYDS*
>SR-VP_0-2_scaffold_141_5659063_60 # 48629 # 49852 # -1 # ID=7_60;partial=00;start_type=ATG;rbs_motif=GGAG/GAGG;rbs_spacer=5-10bp;gc_cont=0.315
MPTRAISAEEYDVERRKCEYEGRDVAKSFLVIKRKGSHDVIYKFDEEDEEEEEYVLTRTY
LNLYKRLEIEKARKEREDVRKEREDVRKESARIEKIIEDTRIEKIIEDTRIEKIIEDTRI
ERENIEKRLQESLKSSRLYGGEEDVRIEKEKRERVKFKSSKEYQSSNDEIMSYIKIYMKR
RSEEDIERIEDKKVLNNIRKASRCGYETDKEIFDFITKKRRSNKPQMEFAPAMKRMIPKL
EDEFDRRYGAGEELVVEIPVESFLLEMGNGKMTYLDLGYSRVLSSIRGTLLREGINLRCT
RRQVGNDIKQYFTFWALTEEEARKIEEQDNKSRRQNTCRRMAKKVCKNKIHNKDDNSIWK
DAEFIKNISGCSFDVDKVEESVKRGKERLFNDRIMDGFLLLNNVDSD*
>SR-VP_0-2_scaffold_141_5659063_61 # 50302 # 51045 # -1 # ID=7_61;partial=00;start_type=ATG;rbs_motif=GGA/GAG/AGG;rbs_spacer=5-10bp;gc_cont=0.308
MIKIMDSSKITRFVTITIPSDITDILNLSVDDEILWIFGENRNIILRKSSGIRPSFKELK
PRELFIARSVASLIPKRKEWRTTVPKEIREILHIPIVDRILWALDENTNIIIMSSVLSND
CIRDILNNDLSATVIYVTPISGDGIMTFPKEIRELLDISHGDIIILNDTNDSITITKSPI
ASIYHFAKILGTKMDTFFIYLGKEIRDRLKVDIGDNILWIIDNRKNIIIRNTFLPDICLK
PSKFVKA*
>SR-VP_0-2_scaffold_141_5659063_62 # 51265 # 51492 # -1 # ID=7_62;partial=00;start_type=ATG;rbs_motif=AGGA;rbs_spacer=5-10bp;gc_cont=0.289
MEIKDIKKLPFDIRWKDIDANCFDEGTVGRSKICGTSYDDEYCFVGLVSENIDNPMIHIH
TIYKNVGIEYELSKS*
>SR-VP_0-2_scaffold_141_5659063_63 # 51693 # 52070 # -1 # ID=7_63;partial=00;start_type=ATG;rbs_motif=GGA/GAG/AGG;rbs_spacer=5-10bp;gc_cont=0.368
MINKTTIVMFILLIGTFATTGCVNKGYGTAVDTVYDVSTEGFIWKVPVVYLTNDHPSAGT
AGHSYSAKYTFDPSNIDLRKFLEEARDSRKLVKIYYSNEAFFFPPWKYPSDAVALIYKAE
YTNTT*
>SR-VP_0-2_scaffold_141_5659063_64 # 52145 # 52498 # -1 # ID=7_64;partial=00;start_type=ATG;rbs_motif=GGAG/GAGG;rbs_spacer=5-10bp;gc_cont=0.271
MDNSEIDKQIVFRDFNRIKIEIDKIDELIFSTKSFQDFDKVVEQISSTQSLLKNLAKFLQ
SFPDQNKAVVNAIHFSNVGIINYDKEIKDIRNKQNEIREKYGEKGICAVSRWENSLI*
>SR-VP_0-2_scaffold_141_5659063_65 # 52480 # 52593 # -1 # ID=7_65;partial=00;start_type=ATG;rbs_motif=AGGA;rbs_spacer=5-10bp;gc_cont=0.281
MINLGINVSLIDVLPEKGAEKSRNSIFERLLKWIIQK*
>SR-VP_0-2_scaffold_141_5659063_66 # 52559 # 53482 # -1 # ID=7_66;partial=00;start_type=ATG;rbs_motif=None;rbs_spacer=None;gc_cont=0.321
MNDIPEKFHFLDVKPANSSVLSIKNKIFQRKLNGTSAEVFIRDIDDVRIFGKGVLEYGIL
SDYTKRFPEIVGALKSLEIPKEADFVGELIVIDPKTGFENLGMVLSRSQRSFATESHIRF
YPALLVILDVVKVENNDVRSLKYFDRIDALKKAVKDWSKAEGKIIFIDSSYELDWDFVEK
NKLEGVVIRDSDANYGKGIWKLKREITEDVYCRGEYNISESMIGLFSSLVCYQLDKDEKE
IYVGDVGGGFDYDERKEIQKILDSGIMKKLPLVIEIKANGRMPSLKFISPIFIRIRYDKP
WNKCIIN*
>SR-VP_0-2_scaffold_141_5659063_67 # 53497 # 54687 # -1 # ID=7_67;partial=00;start_type=ATG;rbs_motif=GGAG/GAGG;rbs_spacer=5-10bp;gc_cont=0.346
MARAIWTGVMQFVLISIPVKLYKATDDKGVSFKTLHNICGNNIKLKKWCEKCGKDVLPSE
IDKGYEVAKGQFVIFKEDEIENALPESSKIIKIEKAVPADEIPTIAYEDSYFLTPEKGGE
HVYALLFNALSIKPKILIGRVVIRNKEHLVAIRPYSDGFLMSMLHFADEVRDIREVITLK
EKKVDQKELDLAISLLDNLTGTFRDIDQRDIFREYIEKIAGMKAAGQIVTIEEKKPLTTT
IGLVEALQKSIEMSKAGMGQGVPVTVEIKADKKLPIPSIKQQLDQMYGVTEDEINKLILE
RKMEDEQERLKVLEELQKYASFEVYVKAHKQEFEEIEIGIDFGTITIVDDKYPRIHLPIL
KKIGIVADHFGILIFTKSSKKSVVPNVRENDLLKLS*
>SR-VP_0-2_scaffold_141_5659063_68 # 54837 # 54956 # -1 # ID=7_68;partial=00;start_type=ATG;rbs_motif=None;rbs_spacer=None;gc_cont=0.283
MNHFSDETRENIVNSLIDEIQTTIVNRPLEYMQSLYVHI*
>SR-VP_0-2_scaffold_141_5659063_69 # 55481 # 55795 # -1 # ID=7_69;partial=00;start_type=ATG;rbs_motif=GGAG/GAGG;rbs_spacer=5-10bp;gc_cont=0.314
MGTNYYFKHFNVGYRSIAPIHIGKSSCSWKFVFHSTEEFKTSEDWFKVLKSGVIRSEYNE
IISFSDFREMINAKRFDQSSGNGELFGDKCYNDRKYDYLEGEFC*
>SR-VP_0-2_scaffold_141_5659063_70 # 56667 # 56864 # -1 # ID=7_70;partial=00;start_type=ATG;rbs_motif=AGGA/GGAG/GAGG;rbs_spacer=11-12bp;gc_cont=0.409
MELMKRREVRKPKTMRCDCGEILTQGSGYFATDYACGKCGAEYNTSGHKLAPRSQWGEET
GEQFE*
>SR-VP_0-2_scaffold_141_5659063_71 # 56911 # 57102 # -1 # ID=7_71;partial=00;start_type=ATG;rbs_motif=GGAG/GAGG;rbs_spacer=5-10bp;gc_cont=0.292
MNKKIEGVIFLILTAVVTLICVLLTIFWYFDQLPDPINIIAILTFSFGPSTIMFLCFFLR
YKD*
>SR-VP_0-2_scaffold_141_5659063_72 # 57355 # 57927 # -1 # ID=7_72;partial=00;start_type=ATG;rbs_motif=AGGA;rbs_spacer=5-10bp;gc_cont=0.349
MEKNSNSNKENWITIGIVAVDSGTLMISDPCYIVGKEWSEEDYEKYVINGMTEKYISIPF
GKGHDGKAVIFESGFGDGVYEVRALIKNFGNFGKRVKEVRIVLIEDNETGNVSDYEIVSL
LELQDQIYENLRESLEKDYKNAFIALTYDGKVVASDDSSVGLLEKLKELNYQSSQIFIRK
VGATSVAGCI*
>SR-VP_0-2_scaffold_141_5659063_73 # 57964 # 58353 # -1 # ID=7_73;partial=00;start_type=ATG;rbs_motif=GGAG/GAGG;rbs_spacer=5-10bp;gc_cont=0.377
MSHKDKVTGCIVADIFEVITPDEFAKVAAEMYEDDCRVEEDIKKHPYIFYKMLRLDGEYC
CINIVKVHEIHFVNIHSRFDGMKSEIIATVTAYDTDLHITKKDKLRYTYNYWSGTRIDPP
DFDCEISWL*
>SR-VP_0-2_scaffold_141_5659063_74 # 58356 # 58559 # -1 # ID=7_74;partial=00;start_type=ATG;rbs_motif=GGA/GAG/AGG;rbs_spacer=5-10bp;gc_cont=0.392
MSELPTREEMIAAILATGSNDVEFLFNELNGLDLLMDAVNKSIEQKTKAELWRIYEKAKK
SKRFKEG*
>SR-VP_0-2_scaffold_141_5659063_75 # 59092 # 59346 # -1 # ID=7_75;partial=00;start_type=ATG;rbs_motif=None;rbs_spacer=None;gc_cont=0.271
MTKVKIGGQKYNLEDLPESIRNRIQSELDKVDIKYDEEAETIDKGIKECDENKKVIKTSK
IKIKKKVEYKKEEMSLFRKIFGYP*
>SR-VP_0-2_scaffold_141_5659063_76 # 59582 # 61555 # -1 # ID=7_76;partial=00;start_type=ATG;rbs_motif=GGAG/GAGG;rbs_spacer=5-10bp;gc_cont=0.321
MNDQAIQNWILLISQKKIDSDILELPFSKMDLVSNKSVAKGLYEKPMYFQYRKSEGDKDV
EMYIAGKAIHGRVDRETGIVKFKWDKINYANWFAVKLIIYGEGESYPVEYRLKIDVLTKV
DDNDSNEYNFHGMVNTLQEIHINPYRLFNPSRISEGKENCRPPIPMEQFVHILENDIIRK
LEYVTTQIFLNPYEEYDVEMKYDVIDIVDNDVVGDILNNKENLVDIGNCYMRQEIRDIFI
ENGITQVSNIARLPKTIIIRDIYEHRLLKNLLTRMTYCIKEIEYILEEEKKEYNRQRTSI
KKHDSYGEEYDKLVTKNKQIRIIDRLMTICYDCRKRVEDMRTNPFFDDIQDTRDISRCTP
LLLKDINYNRFYRIFRNFMRMPKFYFSNDLGLTILDLPTIYEYWSLVYIIKSFNKKLPKG
WKPKKIKMIRNFKYGYLVRFPYGKLLEFSNKKLRKKIIIFYHESYRALLSEEITRETNSR
SDLVPDVGIDTVIDKKLYCVDVLDPKYRTRLTSGDPNDPENARNKMAAYKMLIVGHTSRP
TAEDQYDIIRNSIAPYLGKTHIDSVKKIGGMRLYPRGNDTNTEDLDNLIEDIVNNVNNLI
LEDKKMLISANVRDQVSIQDHMSIPLISAGDVVQSEEYEISPVFEGVNDGDNHKNGV*
>SR-VP_0-2_scaffold_141_5659063_77 # 61500 # 63341 # -1 # ID=7_77;partial=00;start_type=ATG;rbs_motif=GGA/GAG/AGG;rbs_spacer=11-12bp;gc_cont=0.320
MIRKIVIGNAKIFCFEKRLTKSDPEYNVLNGLTDLEPYIPDAGPVKELAANIRLVDMNDL
QSFDLDVYKSHDLQIRVGPIYGPRDYLRKYIKIPGLNNLKNISKEQFDKYVDGDMVNLYV
IGNNVVLAKYVKKNSLGDIKMENDIYRIIEEYARNNNIRIEDVDKVKLVKSFDNVVKIAK
EKSELKRVADKLKEEEMVKLLNDAKKLAETIDMNGYIEILYQRIRQANYMYRKSHIINLI
NSIMTQQGADLRGLSGIGKDSIAKIFAMLSSEDYEYQVLEISASIGLELDDKRVLGYQDY
FTKEYQDSNYSNHFKKSNKDQKKPFFSIVTEANLINLDKSFSPITSSMDSAFKKITRPRY
GNVDSNTDKDPEFTDNNFMFLTTNEYIGRKDLSLKDKDRMMIIGYNDPYLRRIKDISGKY
KPISPEPVLSELFKRHILNNEFRKMSIREAYDKNGNYKIWADKYNDVIVDLYDKLNNTLK
RNHMENMQIANRLQDATNKYLFVATLLPIDERLDKGEYKDLAIDEKLILNQKLAFGRFLS
QKFITKLEDATDAHLRGLKEIKEILSKESKSETGLLLSEDDCIKMLENIILRIRIYERSS
DSELDFINQPEED*
>SR-VP_0-2_scaffold_141_5659063_78 # 63380 # 64228 # -1 # ID=7_78;partial=00;start_type=ATG;rbs_motif=GGA/GAG/AGG;rbs_spacer=5-10bp;gc_cont=0.314
MEFVKSPIRYPGAKSRAIPQIAPLIPDFEEYREPFIGGGSVYLHVRQKYGKEKKYWINDI
NSQLSNFWQQTQESSDLMLKQIYDWKEQYKEGKQLLQFLRTNTHRFDRMQLGSAYYVNKR
LSFSGFTRGFSEANFEKSFTKDKIAELKDVSDLLKNTRITNLDFQKVIEAPGNDVFLFLD
PPYYNIKWDELYGTRSQNLHASFDHYRFAETMKKCKHKWLITYDDSNTVRKLFDWANIIP
WELTYTSRKVKTGQELFVSNMDLDLIKNKNKKQLSIEDAWSR*
>SR-VP_0-2_scaffold_141_5659063_79 # 64447 # 64578 # 1 # ID=7_79;partial=00;start_type=ATG;rbs_motif=None;rbs_spacer=None;gc_cont=0.295
MEQVQSHQQHKLKYSSSEPEQPELTESKNKKKYPIISLSNYIH*
